# Supplementary material for: DIP-MS: ultra-deep interaction proteomics for the deconvolution of protein complexes
Source: Nat Methods. 2024 Mar 26;21(4):635–47. doi: 10.1038/s41592-024-02211-y (PMC11009110; doi:10.1038/s41592-024-02211-y)
Supplement: Supplementary file 4 — Supplementary Tables 1–6. [file 41592_2024_2211_MOESM4_ESM.xlsx]

## Sheet: Legend_SupTab
		SHEET DESCRIPTION			COLUMNS DETAILS
List of tables inlcuded in the worksheet	Sheet	Short Description			Column	Description
Supplementary Table 1	SupTab1	PFD and PFDL complexes			SupTab1: PFD and PFDL complexes
Supplementary Table 2	SupTab2	Prediction performance of PPIprophet.			Gene_Name_(subunits)	Gene Names/ Symbols as reported in UniProtKB.
Supplementary Table 3	SupTab3	List of reciprocal AP-MS baits			Synonyms_(subunits)	Synonym gene names/ Symbols reported in UniProtKB.
Supplementary Table 4	SupTab4	Reported in PPI databases			UniProtKB_accession_(subunits)	Unique UniProtKB accession reported in the UniProtKB database.
Supplementary Table 5	SupTab5	Literature complexes			MW_(in_kDa)	Molecular weight/ mass in kilo Dalton as reported for the major isoform in UniProtKB.
Supplementary Table 6	SupTab6	DIP-MS_Resources_materials			Entrez_IDs;_DisGeNETi_(subunits)	Entrez IDs/ DisGeNETi reported in the UniProtKB database.
					HGNC_(subunits)	HUGO Gene Nomenclature Committee identifier for each subunit.
					Core_subunit_of_PFD/PFDL_complex	Reported as core subunit in PFD, PFDL or PAQosome protein complex.
					Complex_name	Complex assignment for each protein into the major assemblies and subassemblies and synonyms names (manually cuarted).
					CORUM_protein_complex_database_(ComplexID)	CORUM protein complex identifier (manually cuarted) for the PAQosome.
					CORUM_ComplexName	CORUM protein complex name as reported in CORUM protein complex database.
					References_(PubMed_IDs)	References as PubMed IDs which were used to curate the protein complex compositions for PFD, PFDL and PAQosome.
					SupTab2: PPIprophet_performance
					Metric	Statistical performance metric of PPIprophet.
					Value	Obtained value per metric.
					SupTab3: List of reciprocal AP-MS baits
					Gene_Name	Gene Name/Symbol obtained from UniProtKB database.
					UniProtKB_Accession	Unique and stable UniProtKB accession identifier obtained from UniProtKB database.
					UniProtKB_Entrey_Name	Mnemonic identifier of a UniProtKB accession/entry obtained from UniProtKB database.
					UniProtKB_Protein_Names	Name(s) and Synonym(s) of the protein from UniProtKB database.
					HGNC_ID	Human Gene Nomenclature Database (HGNC) identifier for each bait protein.
					cDNA_source	Source of the cDNA of the protein of interest (bait protein). In this case it was the human orfeome collection V5.1.
					hOrfeome_ID	Internal ID of the human Orfeome v5.1.
					BC_Number	Gene/ Plasmid specific BC number of the human Orfeome v5.1.
					ORF_length	Length of the ORF of the cDNA deposited in the human Orfeome v5.1.
					CT/NT	Indication if the SH-tag was N- or C-terminally fused to the bait protein.
					AP-MS-dataset	Reports if bait was included in the study.
					SupTab4: Reported in PPI databases
					Gene_Names_Interactor	Gene Names/ Symbols as reported in UniProtKB for each interactor.
					UniProtKB_Accession_Interactor	Unique UniProtKB accession reported for each interactor in the UniProtKB database.
					MW_(in_kDa)	Molecular weight/ mass in kilo Dalton of the interaction partner as reported for the major isoform in UniProtKB.
					Gene_names_reported_core_interaction	Gene Names/ Symbols as reported in UniProtKB for core and auxiliary subunit of PFD, PFDL, PAQosome and CCT/TRiC protein complexes. The interaction were extracted from BioGRID, BioPlex, and IID databases and filtered to AP-MS data only. Gene Names are separted by a semicolon.
					UniProtKB_accession_reported_interactors	Unique UniProtKB accession reported for each core and auxiliary subunit of PFD, PFDL, PAQosome and CCT/TRiC subunit in the UniProtKB database. UniProtKB accessions are separted by a semicolon.
					Count_of_reported_core_interactors	Sum of unique core-interactions reported to interact with a given protein.
					References_(PubMed_IDs)	PubMed IDs which report the Protein-Protein interaction between the protein and PFD, PFDL, PAQosome and CCT/TRiC subunit, extracted from BioGRID, BioPlex and IID database.
					Count_References	Summed of unique references describing the interactions.
					SupTab5: Literature reported complexes
					Complex/Module	Complex or protein module name.
					Synonomous_Name_of_complexes	Synonym protein complex names.
					Gene_Name_(subunits)	Gene Names/ Symbols as reported in UniProtKB.
					UniProtKB_accession_(subunits)	Unique UniProtKB accession reported in the UniProtKB database.
					MW_(in_kDa)	Molecular weight/ mass in kilo Dalton as reported for the major isoform in UniProtKB.
					References_(PubMed_IDs)	References as PubMed IDs which were used to curate the protein complex compositions for PFD, PFDL and PAQosome.
					SupTab6: DIP-MS_Material_and_Method
					REAGENT or RESOURCE	Name of the resource or tool
					SOURCE	Name of the supplier, webpage/link to the tool, and or citation/publication of the tool used for analysis.
					IDENTIFIER	Product number or version of the tool.

## Sheet: SupTab1
Gene_Name_(subunits)	Synonyms_(subunits)	UniProtKB_accession_(subunits)	MW_(in_kDa)	Entrez_IDs;_DisGeNETi_(subunits)	HGNC_(subunits)	Core_subunit_of_PFD/PFDL_complex	Complex_name	CORUM_protein_complex_database_(ComplexID)	CORUM_ComplexName	References_(PubMed_IDs)
PFDN1	PFD1	O60925	14.21	5201	HGNC:8866﻿	Core subunit	PFD complex	33,112	Prefoldin complex	14634002;12456645;30054485;10209023;14634002
PFDN2	PFD2	Q9UHV9	16.648	5202	HGNC:8867﻿	Core subunit	PFD complex	33,112	Prefoldin complex	14634002;12456645;30054485;10209023;14634002
VBP1	PFDN3	P61758	22.626	7411	HGNC:12662﻿	Core subunit	PFD complex	33,112	Prefoldin complex	14634002;12456645;30054485;10209023;14634002
PFDN4	PFD4	Q9NQP4	15.314	5203	HGNC:8868﻿	Core subunit	PFD complex	33,112	Prefoldin complex	14634002;12456645;30054485;10209023;14634002
PFDN5	MM1, PFD5	Q99471	17.328	5204	HGNC:8869﻿	Core subunit	PFD complex	33,112	Prefoldin complex	14634002;12456645;30054485;10209023;14634002
PFDN6	HKE2, PFD6	O15212	14.583	10471	HGNC:4926﻿	Core subunit	PFD complex	33,112	Prefoldin complex	14634002;12456645;30054485;10209023;14634002
RUVBL2	INO80J, TIP48, TIP49B	Q9Y230	51.157	10856	HGNC:10475﻿	Core subunit	R2TP	781	URI complex (Unconventional prefoldin RPB5 Interactor)	14615539;30054485;17157868;21933716;24918336;29662061;31738558;27112599;26745716;18940606;25636407;25661652;23002137
RUVBL1	INO80H, NMP238, TIP49, TIP49A	Q9Y265	50.228	8607	HGNC:10474﻿	Core subunit	R2TP	781	URI complex (Unconventional prefoldin RPB5 Interactor)	14615539;30054485;17157868;21933716;24918336;29662061;31738558;27112599;26745716;18940606;25636407;25661652;23002137
RPAP3	-	Q9H6T3	75.719	-	HGNC:26151	Core subunit	R2TP	781	URI complex (Unconventional prefoldin RPB5 Interactor)	14615539;30054485;20864038;30033218;24794838;29662061;31738558;23667685;25453901;16221885
PIH1D1	-	Q9NWS0	32.363	55011	HGNC:26075﻿	Core subunit	R2TP	781	URI complex (Unconventional prefoldin RPB5 Interactor)	14615539;30054485;20864038;30033218;24794838;29662061;31738558;23667685;25453901;16221885
WDR92	-	Q96MX6	39.74	116143	HGNC:25176	Core subunit	PAQosome associated protein	781	URI complex (Unconventional prefoldin RPB5 Interactor)	14615539;17157868;21933716;24918336;29662061;31738558;27112599;26745716;18940606;25636407;25661652;23002137
URI1	C19orf2, NNX3, PPP1R19, RMP, URI	O94763	59.832	8725	HGNC:13236﻿	Core subunit	Prefoldin-like complex /PFDL module	781	URI complex (Unconventional prefoldin RPB5 Interactor)	14615539;30054485;20864038;14615539;31738558;25081216;23667685
POLR2E	-	P19388	24.551	5434	HGNC:9192﻿	Core subunit	Prefoldin-like complex /PFDL module/ PFDL associated protein	781	URI complex (Unconventional prefoldin RPB5 Interactor)	14615539;30054485;20864038;14615539;31738558;25081216;23667685
PDRG1	C20orf126, PDRG	Q9NUG6	15.511	-	HGNC:16119	Core subunit	Prefoldin-like complex /PFDL module	781	URI complex (Unconventional prefoldin RPB5 Interactor)	14615539;30054485;19450687;20864038;14615539;31738558;31738558;25081216;23667685
UXT	-	Q9UBK9	18.246	8409	HGNC:12641﻿	Core subunit	Prefoldin-like complex /PFDL module	781	URI complex (Unconventional prefoldin RPB5 Interactor)	14615539;30054485;20864038;14615539;31738558;25081216;23667685
ASDURF	ASNSD1	L0R819	11.25	-	HGNC:53619﻿	Core subunit	Prefoldin-like complex /PFDL module	781	URI complex (Unconventional prefoldin RPB5 Interactor)	31738558
PFDN2	PFD2	Q9UHV9	16.648	5202	HGNC:8867﻿	Core subunit	Prefoldin-like complex /PFDL module	781	URI complex (Unconventional prefoldin RPB5 Interactor)	14615539;30054485;20864038;14615539;31738558;25081216;23667685
PFDN6	HKE2, PFD6	O15212	14.583	10471	HGNC:4926﻿	Core subunit	Prefoldin-like complex /PFDL module	781	URI complex (Unconventional prefoldin RPB5 Interactor)	14615539;30054485;20864038;14615539;31738558;25081216;23667685
RUVBL2	INO80J, TIP48, TIP49B	Q9Y230	51.157	10856	HGNC:10475﻿	Core subunit	PAQosome, R2TP/PFDL or URI complex	781	URI complex (Unconventional prefoldin RPB5 Interactor)	14615539;30054485;20864038;14615539;31738558;25081216;23667685
RUVBL1	INO80H, NMP238, TIP49, TIP49A	Q9Y265	50.228	8607	HGNC:10474﻿	Core subunit	PAQosome, R2TP/PFDL or URI complex	781	URI complex (Unconventional prefoldin RPB5 Interactor)	14615539;30054485;20864038;14615539;31738558;25081216;23667685
RPAP3	-	Q9H6T3	75.719	-	HGNC:26151	Core subunit	PAQosome, R2TP/PFDL or URI complex	781	URI complex (Unconventional prefoldin RPB5 Interactor)	14615539;30054485;20864038;14615539;31738558;25081216;23667685
PIH1D1	-	Q9NWS0	32.363	55011	HGNC:26075﻿	Core subunit	PAQosome, R2TP/PFDL or URI complex	781	URI complex (Unconventional prefoldin RPB5 Interactor)	14615539;30054485;20864038;14615539;31738558;25081216;23667685
URI1	C19orf2, NNX3, PPP1R19, RMP, URI	O94763	59.832	8725	HGNC:13236﻿	Core subunit	PAQosome, R2TP/PFDL or URI complex	781	URI complex (Unconventional prefoldin RPB5 Interactor)	14615539;30054485;20864038;14615539;31738558;25081216;23667685
POLR2E	-	P19388	24.551	5434	HGNC:9192﻿	Core subunit	PAQosome, R2TP/PFDL or URI complex	781	URI complex (Unconventional prefoldin RPB5 Interactor)	14615539;30054485;20864038;14615539;31738558;25081216;23667685
PDRG1	C20orf126, PDRG	Q9NUG6	15.511	-	HGNC:16119	Core subunit	PAQosome, R2TP/PFDL or URI complex	781	URI complex (Unconventional prefoldin RPB5 Interactor)	14615539;30054485;20864038;14615539;31738558;25081216;23667685
UXT	-	Q9UBK9	18.246	8409	HGNC:12641﻿	Core subunit	PAQosome, R2TP/PFDL or URI complex	781	URI complex (Unconventional prefoldin RPB5 Interactor)	14615539;30054485;20864038;14615539;31738558;25081216;23667685
ASDURF	-	L0R819	11.25	-	HGNC:53619﻿	Core subunit	PAQosome, R2TP/PFDL or URI complex	781	URI complex (Unconventional prefoldin RPB5 Interactor)	14615539;30054485;20864038;14615539;31738558;25081216;23667685
PFDN2	PFD2	Q9UHV9	16.648	5202	HGNC:8867﻿	Core subunit	PAQosome, R2TP/PFDL or URI complex	781	URI complex (Unconventional prefoldin RPB5 Interactor)	14615539;30054485;20864038;14615539;31738558;25081216;23667685
PFDN6	HKE2, PFD6	O15212	14.583	10471	HGNC:4926﻿	Core subunit	PAQosome, R2TP/PFDL or URI complex	781	URI complex (Unconventional prefoldin RPB5 Interactor)	14615539;30054485;20864038;14615539;31738558;25081216;23667685
WDR92	-	Q96MX6	39.74	116143	HGNC:25176	Core subunit	PAQosome, R2TP/PFDL or URI complex	781	URI complex (Unconventional prefoldin RPB5 Interactor)	14615539;30054485;20864038;14615539;31738558;25081216;23667685

## Sheet: SupTab2
Metric	Value
Accuracy	0.984
Precision	0.969
Recall	0.9545
F1 score	0.961
ROC AUC	0.995

## Sheet: SupTab3
Gene_Name	UniProtKB_Accession	UniProtKB_Entrey_Name	UniProtKB_Protein_Names	HGNC_ID	cDNA_source	hOrfeome_ID	BC_Number	ORF_length	CT/NT	AP-MS-dataset
PDRG1	Q9NUG6	PDRG1_HUMAN	p53 and DNA damage-regulated protein 1	HGNC:16119﻿	orfeome V5.1	6715	BC009334	402	N-terminal	Included
PFDN1	O60925	PFD1_HUMAN	Prefoldin subunit 1	HGNC:8866﻿	orfeome V5.1	7010	BC011869	369	N-terminal	Included
PFDN2	Q9UHV9	PFD2_HUMAN	Prefoldin subunit 2	HGNC:8867﻿	orfeome V5.1	2618	BC012464, BC047042	465	N-terminal	Included
PFDN4	Q9NQP4	PFD4_HUMAN	Prefoldin subunit 4	HGNC:8868﻿	orfeome V5.1	6455	BC010953	405	N-terminal	Included
PFDN5	Q99471	PFD5_HUMAN	Prefoldin subunit 5	HGNC:8869﻿	orfeome V5.1	14830	BC062671	465	N-terminal	Included
PIH1D1	Q9NWS0	PIHD1_HUMAN	PIH1 domain-containing protein 1	HGNC:26075﻿	orfeome V5.1	6086	BC001108	873	N-terminal	Included
RPAP3	Q9H6T3	RPAP3_HUMAN	RNA polymerase II-associated protein 3	HGNC:26151﻿	orfeome V5.1	11967	BC056415	1896	N-terminal	Included
RUVBL1	Q9Y265	RUVB1_HUMAN	RuvB-like 1	HGNC:10474﻿	orfeome V5.1	653	BC002993, BC012886	1371	N-terminal	Included
RUVBL2	Q9Y230	RUVB2_HUMAN	RuvB-like 2	HGNC:10475﻿	orfeome V5.1	4544	BC004531	1392	N-terminal	Included
UXT	Q9UBK9	UXT_HUMAN	Protein UXT	HGNC:12641﻿	orfeome V5.1	3521	BC000720, BC008890	474	N-terminal	Included
VBP1	P61758	PFD3_HUMAN	Prefoldin subunit 3	HGNC:12662﻿	orfeome V5.1	11664	BC046094	594	N-terminal	Included
WDR92	Q96MX6	WDR92_HUMAN	WD repeat-containing protein 92	HGNC:25176﻿	orfeome V5.1	13486	BC014022	867	N-terminal	Excluded due to low bait signal

## Sheet: SupTab4
Gene_Names_Interactor	UniProtKB_Accession_Interactor	MW_(in_kDa)	Gene_names_reported_core_interaction	UniProtKB_accession_reported_interactors	Count_of_reported_core_interactors	References_(PubMed_IDs)	Count_References
AAMDC	Q9H7C9	13.332	PIH1D1	Q9NWS0	1	28515276	1
AAR2	Q9Y312	43.472	TCP1;RUVBL2;CCT6A;CCT5;CCT2;CCT4;CCT7;CCT3;RUVBL1;CCT8	P17987;Q9Y230;P40227;P48643;P78371;P50991;Q99832;P49368;Q9Y265;P50990	10	28515276;28561026	2
AARS	P49588	106.81	PFDN5;PIH1D1	Q99471;Q9NWS0	2	33961781;28515276	2
AARS2	Q5JTZ9	107.34	PFDN5;VBP1	Q99471;P61758	2	33961781;31536960;28515276	3
AARSD1	Q9BTE6	45.48	PFDN5;PFDN1	Q99471;O60925	2	22863883	1
AASS	Q9UDR5	102.132	HSP90AA1;HSP90AB1	P07900;P08238	2	31536960	1
ABCE1	P61221	67.314	PFDN2	Q9UHV9	1	25659154	1
ABCF1	Q8NE71	95.926	PIH1D1	Q9NWS0	1	28515276	1
ABCF2	Q9UG63	71.29	PIH1D1	Q9NWS0	1	28515276	1
ABHD18	Q0P651	46.954	PFDN5	Q99471	1	33961781	1
ABI1	Q8IZP0	55.081	TUBB4B;TUBB;TUBA1B	P68371;P07437;P68363	3	31980649	1
ABL1	P00519	122.873	PFDN4	Q9NQP4	1	22939629	1
ACACA	Q13085	265.554	PIH1D1;CCT3	Q9NWS0;P49368	2	28515276;22863883	2
ACADM	P11310	46.588	CCT6B	Q92526	1	26344197	1
ACAT2	Q9BWD1	41.351	PFDN4	Q9NQP4	1	26344197	1
ACLY	P53396	120.839	PIH1D1	Q9NWS0	1	28515276	1
ACO2	Q99798	85.425	RUVBL1;RUVBL2;TCP1	Q9Y265;Q9Y230;P17987	3	27684187	1
ACSF3	Q4G176	64.13	PFDN5	Q99471	1	33961781	1
ACSS1	Q9NUB1	74.857	PFDN5	Q99471	1	33961781	1
ACTA1	P68133	42.051	PIH1D1;CCT2	Q9NWS0;P78371	2	28515276;23190606	2
ACTA2	P62736	42.009	URI1	O94763	1	15923622	1
ACTB	P60709	41.737	RUVBL2;RUVBL1;PIH1D1	Q9Y230;Q9Y265;Q9NWS0	3	17643375;28515276	2
ACTBL2	Q562R1	42.003	CCT4;CCT3;CCT8;CCT2;CCT6B;CCT7;PIH1D1;CCT6A	P50991;P49368;P50990;P78371;Q92526;Q99832;Q9NWS0;P40227	8	28514442;33961781;28515276	3
ACTC1	P68032	42.019	CCT4;RUVBL1;CCT5;RUVBL2;CCT2;CCT7;CCT6A;CCT8;TCP1;CCT3	P50991;Q9Y265;P48643;Q9Y230;P78371;Q99832;P40227;P50990;P17987;P49368	10	30890647	1
ACTG1	P63261	41.793	RUVBL2;RUVBL1	Q9Y230;Q9Y265	2	17643375	1
ACTL6A	O96019	47.461	RUVBL2;CCT6B;RUVBL1;CCT2;CCT7;CCT6A;TCP1;CCT3;CCT4	Q9Y230;Q92526;Q9Y265;P78371;Q99832;P40227;P17987;P49368;P50991	9	33961781;26186194;17721549;28561026;28514442;29028833;17643375;22939629;23023127;25402006;28561026;16230350;15647280;11839798;12963728;15647280;16230350;21836163	18
ACTL6B	O94805	46.877	RUVBL2;RUVBL1	Q9Y230;Q9Y265	2	33961781;28514442	2
ACTL8	Q9H568	41.36	PIH1D1	Q9NWS0	1	28515276	1
ACTN1	P12814	103.058	PIH1D1	Q9NWS0	1	28515276	1
ACTR1A	P61163	42.614	RPAP3;PIH1D1;PFDN4;PFDN6;CCT2;CCT3;CCT7;CCT8	Q9H6T3;Q9NWS0;Q9NQP4;O15212;P78371;P49368;Q99832;P50990	1	33961781;34079125	1
ACTR1B	P42025	42.293	CCT3;CCT7;CCT4;CCT2;CCT6B;CCT6A	P49368;Q99832;P50991;P78371;Q92526;P40227	6	28514442;26186194;33961781;26344197	4
ACTR2	P61160	44.761	TCP1;CCT2;CCT3;CCT4;CCT5;CCT6A;CCT6A;CCT7;CCT8;PFDN2;PIH1D1;RUVBL1	P17987;P78371;P49368;P50991;P48643;P40227;P40227;Q99832;P50990;Q9UHV9;Q9NWS0;Q9Y265	12	26344197;26496610;34079125;25402006	4
ACTR3	P61158	47.371	VBP1;PFDN2;PFDN4;TCP1;CCT2;CCT4;CCT3;CCT6A;CCT7	P61758;Q9UHV9;Q9NQP4;P17987;P78371;P50991;P49368;P40227;Q99832	9	33961781;28514442;34079125	3
ACTR3B	Q9P1U1	47.608	CCT2;CCT7;CCT8;CCT6A;TCP1;CCT4;CCT3	P78371;Q99832;P50990;P40227;P17987;P50991;P49368	7	33961781;28514442	2
ACTR5	Q9H9F9	68.297	PIH1D1;RUVBL2;RUVBL1	Q9NWS0;Q9Y230;Q9Y265	3	28515276;33961781;28514442;17643375;17721549;26496610	6
ACTR6	Q9GZN1	45.81	RUVBL1;RUVBL2	Q9Y265;Q9Y230	2	33961781;17643375;28514442	3
ACTR8	Q9H981	70.484	RUVBL1;RUVBL2	Q9Y265;Q9Y230	2	33961781;17721549;28514442;17643375	4
ACTRT1	Q8TDG2	41.696	CCT7;CCT3;CCT2;CCT6A;CCT4;CCT6B	Q99832;P49368;P78371;P40227;P50991;Q92526	6	33961781	1
ACY1	Q03154	45.885	PDRG1	Q9NUG6	1	26344197	1
ADI1	Q9BV57	21.498	PIH1D1	Q9NWS0	1	28515276	1
ADRB2	P07550	46.459	CCT5	P48643	1	23798571	1
ADSS2	P30520	50.1	CCT8	P50990	1	27684187	1
AGL	P35573	174.764	PIH1D1	Q9NWS0	1	28515276	1
AGO1	Q9UL18	97.214	TCP1	P17987	1	17932509	1
AGO2	Q9UKV8	97.208	RUVBL2;RUVBL1	Q9Y230;Q9Y265	2	17932509	1
AGO3	Q9H9G7	97.36	CCT3;RUVBL2	P49368;Q9Y230	2	19167051	1
AGO4	Q9HCK5	97.097	CCT5	P48643	1	19167051	1
AGR2	O95994	19.979	CCT3;TCP1;CCT8;RUVBL2;CCT4;CCT6A;CCT7;RUVBL1	P49368;P17987;P50990;Q9Y230;P50991;P40227;Q99832;Q9Y265	8	30575818;31436131;20888340	3
AHCY	P23526	47.716	PIH1D1	Q9NWS0	1	28515276	1
AHCYL1	O43865	58.951	CCT5	P48643	1	22939629	1
AHNAK	Q09666	629.101	RUVBL1;RUVBL2;PIH1D1;CCT5	Q9Y265;Q9Y230;Q9NWS0;P48643	4	26344197;28515276	2
AHSA1	O95433	38.274	CCT2;CCT8;CCT6B;CCT4;CCT3;CCT6A	P78371;P50990;Q92526;P50991;P49368;P40227	6	26693507;26344197	2
AICDA	Q9GZX7	23.954	CCT6A;TCP1;CCT4;CCT7	P40227;P17987;P50991;Q99832	4	22085931;23277564	2
AIFM1	O95831	66.901	PIH1D1	Q9NWS0	1	28515276	1
AIMP1	Q12904	34.353	PIH1D1	Q9NWS0	1	28515276	1
AIMP2	Q13155	35.349	TCP1;CCT7;CCT6A;PIH1D1;CCT2	P17987;Q99832;P40227;Q9NWS0;P78371	5	31792442;28515276	2
AIRE	O43918	57.727	RUVBL2	Q9Y230	1	20085707	1
AKAP10	O43572	73.818	CCT8;PFDN2	P50990;Q9UHV9	2	21715506	1
AKAP2	Q9Y2D5	94.661	PIH1D1	Q9NWS0	1	22863883	1
AKAP8	O43823	76.108	CCT2;RUVBL2;RUVBL1	P78371;Q9Y230;Q9Y265	3	16980585;26344197	2
AKT1	P31749	55.686	CCT8;TCP1;CCT5;CCT2;CCT6A;CCT4	P50990;P17987;P48643;P78371;P40227;P50991	6	31980649	1
ALDH18A1	P54886	87.302	PIH1D1	Q9NWS0	1	28515276	1
ALDH1B1	P30837	57.249	VBP1;PFDN4	P61758;Q9NQP4	2	31536960	1
ALDH2	P05091	56.381	VBP1;PFDN4	P61758;Q9NQP4	2	31536960	1
ALDOA	P04075	39.42	PIH1D1	Q9NWS0	1	28515276	1
ALKBH3	Q96Q83	33.375	CCT5;CCT6A;CCT2;CCT8;TCP1;CCT4	P48643;P40227;P78371;P50990;P17987;P50991	6	25944111	1
ALKBH8	Q96BT7	75.208	CCT7;CCT8;CCT3;CCT4;CCT5;TCP1;CCT2;CCT6A	Q99832;P50990;P49368;P50991;P48643;P17987;P78371;P40227	8	20308323	1
AMBRA1	Q9C0C7	142.507	CCT4;CCT8;CCT3;CCT2	P50991;P50990;P49368;P78371	4	25499913	1
AMFR	Q9UKV5	72.996	TCP1	P17987	1	21343306	1
AMPD2	Q01433	100.688	PIH1D1	Q9NWS0	1	28515276	1
ANAPC1	Q9H1A4	216.5	RPAP3	Q9H6T3	1	17643375	1
ANAPC15	P60006	14.281	VBP1	P61758	1	26496610	1
ANAPC2	Q9UJX6	93.828	RPAP3;PFDN2	Q9H6T3;Q9UHV9	2	26344197;34079125	2
ANAPC7	Q9UJX3	63.133	CCT6A	P40227	1	30021884	1
ANG	P03950	16.55	CCT8;CCT5;CCT3;TCP1;RUVBL2;RUVBL1;CCT7;CCT4	P50990;P48643;P49368;P17987;Q9Y230;Q9Y265;Q99832;P50991	8	28777577	1
ANGPTL7	O43827	40.018	CCT2;TCP1;CCT7;CCT6A	P78371;P17987;Q99832;P40227	4	28514442;33961781	2
ANK2	Q01484	433.715	CCT2	P78371	1	26949739	1
ANK3	Q12955	480.41	CCT3	P49368	1	30021884	1
ANKRD55	Q3KP44	68.414	CCT8;RUVBL1;CCT4;CCT7;TCP1	P50990;Q9Y265;P50991;Q99832;P17987	5	31620119	1
ANLN	Q9NQW6	124.199	RUVBL2;CCT8;CCT3;TCP1;CCT2;RUVBL1;CCT5	Q9Y230;P50990;P49368;P17987;P78371;Q9Y265;P48643	7	31586073	1
ANO7	Q6IWH7	105.532	TCP1	P17987	1	32176628	1
ANP32A	P39687	28.585	VBP1	P61758	1	22863883	1
ANP32B	Q92688	28.788	PIH1D1	Q9NWS0	1	28515276	1
ANP32E	Q9BTT0	30.692	RUVBL2;RUVBL1	Q9Y230;Q9Y265	2	24463511	1
ANXA2	P07355	38.604	PIH1D1	Q9NWS0	1	28515276	1
AP2M1	Q96CW1	49.655	RUVBL2	Q9Y230	1	19380743	1
APEX1	P27695	35.6	RUVBL2;PIH1D1;TCP1;CCT7	Q9Y230;Q9NWS0;P17987;Q99832	4	20808282;28986522;19188445	3
APP	P05067	86.943	RPAP3;URI1;RUVBL2;CCT7;CCT8	Q9H6T3;O94763;Q9Y230;Q99832;P50990	5	21832049	1
APPL2	Q8NEU8	74.5	RUVBL2	Q9Y230	1	19433865	1
ARAF	P10398	67.6	TCP1;CCT4;CCT7;CCT2;RUVBL1;CCT3;CCT8;CCT6A	P17987;P50991;Q99832;P78371;Q9Y265;P49368;P50990;P40227	8	31980649;25852190;29777862	3
AREG	P15514	27.9	WDR92	Q96MX6	1	23844004	1
ARF1	P84077	20.7	CCT3;CCT6A	P49368;P40227	2	26344197	1
ARF4	P18085	20.5	PIH1D1	Q9NWS0	1	28515276	1
ARF6	P62330	20.1	RUVBL2;RUVBL1;PFDN2	Q9Y230;Q9Y265;Q9UHV9	3	17643375;17353931	2
ARHGAP1	Q07960	50.4	RUVBL2	Q9Y230	1	26344197	1
ARHGEF10L	Q9HCE6	140.4	RUVBL1	Q9Y265	1	32203420	1
ARHGEF26	Q96DR7	97.3	RUVBL1	Q9Y265	1	32203420	1
ARHGEF28	Q8N1W1	191.9	RUVBL1	Q9Y265	1	32203420	1
ARHGEF39	Q8N4T4	38.3	PFDN1;PFDN6	O60925;O15212	2	32203420	1
ARHGEF6	Q15052	87.5	PFDN1	O60925	1	33961781	1
ARHGEF7	Q14155	90	PFDN1	O60925	1	33961781	1
ARIH2	O95376	57.8	POLR2E	P19388	1	31253590	1
ARMC6	Q6NXE6	54.1	CCT3;PFDN5;CCT8;TCP1;CCT4;CCT6A;CCT2;CCT7;CCT5	P49368;Q99471;P50990;P17987;P50991;P40227;P78371;Q99832;P48643	9	26496610;26344197	2
ARNT	P27540	86.6	RUVBL2;RUVBL1	Q9Y230;Q9Y265	2	27684187	1
ARPC2	O15144	34.333	PFDN5	Q99471	1	22863883	1
ARPC3	O15145	20.547	PIH1D1	Q9NWS0	1	28515276	1
ARPC4	P59998	19.667	VBP1	P61758	1	22863883	1
ARRB1	P49407	47.066	POLR2E	P19388	1	17620599	1
ARRB2	P32121	46.106	POLR2E;CCT6A	P19388;P40227	2	17620599	1
ASB13	Q8WXK3	30	CCT8	P50990	1	24337577	1
ASB7	Q9H672	36	PDRG1;PIH1D1;RPAP3;UXT;URI1;WDR92;CCT7	Q9NUG6;Q9NWS0;Q9H6T3;Q9UBK9;O94763;Q96MX6;Q99832	7	28514442;33961781;24337577	3
ASDURF	L0R819	11	UXT;URI1	Q9UBK9;O94763	2	31738558	1
ASS1	P00966	46.53	RUVBL2	Q9Y230	1	26344197	1
ASTN2	O75129	148.243	CCT4;CCT6B	P50991;Q92526	2	28514442;26186194	2
ATF2	P15336	54.537	CCT3;CCT4;CCT5;TCP1;CCT2;PFDN4	P49368;P50991;P48643;P17987;P78371;Q9NQP4	6	22304920;28514442	2
ATF7	P17544	51.757	URI1	O94763	1	20195357	1
ATG16L1	Q676U5	68.3	CCT3;TCP1;CCT8;CCT2;CCT7;RUVBL1;CCT6B;RUVBL2;POLR2E	P49368;P17987;P50990;P78371;Q99832;Q9Y265;Q92526;Q9Y230;P19388	9	30196744;33961781;20562859	3
ATG5	Q9H1Y0	32.4	CCT2	P78371	1	33961781	1
ATG7	O95352	78	WDR92	Q96MX6	1	22863883	1
ATM	Q13315	350.687	RUVBL1	Q9Y265	1	20371770	1
ATP1A1	P05023	112.896	CCT8;CCT6A;PIH1D1;CCT7	P50990;P40227;Q9NWS0;Q99832	4	26344197;28515276	2
ATP1A2	P50993	112.265	CCT7	Q99832	1	26344197	1
ATP1A3	P13637	111.749	CCT7	Q99832	1	26344197	1
ATP4B	P51164	33.367	CCT7	Q99832	1	30021884	1
ATP5F1A	P25705	59.751	PIH1D1	Q9NWS0	1	28515276	1
ATP5F1B	P06576	56.56	PIH1D1	Q9NWS0	1	28515276	1
ATP5PO	P48047	23.277	PIH1D1	Q9NWS0	1	28515276	1
ATP6V1A	P38606	68.304	PIH1D1	Q9NWS0	1	28515276	1
ATP6V1B1	P15313	56.833	CCT2;CCT6B	P78371;Q92526	2	28514442;26186194	2
ATP6V1B2	P21281	56.501	RUVBL1;CCT8	Q9Y265;P50990	2	22939629;26344197	2
ATR	Q13535	301.367	RUVBL1	Q9Y265	1	20371770	1
ATXN2	Q99700	140.283	CCT5	P48643	1	22939629	1
ATXN3	P54252	41.25	CCT4;CCT5;CCT3;CCT7;CCT2;RUVBL1;CCT6A;TCP1;CCT8	P50991;P48643;P49368;Q99832;P78371;Q9Y265;P40227;P17987;P50990	9	30455355;32814053	2
AURKB	Q96GD4	39.311	CCT7;RPAP3;CCT6A;CCT8;TCP1;CCT4;RUVBL2;CCT3;RUVBL1;PIH1D1;CCT2	Q99832;Q9H6T3;P40227;P50990;P17987;P50991;Q9Y230;P49368;Q9Y265;Q9NWS0;P78371	11	31586073	1
BAG3	O95817	61.595	RUVBL2;CCT7	Q9Y230;Q99832	2	23824909	1
BANP	Q8N9N5	56.494	PFDN4	Q9NQP4	1	28514442	1
BARD1	Q99728	86.648	POLR2E	P19388	1	22990118	1
BASP1	P80723	22.693	PIH1D1	Q9NWS0	1	28515276	1
BAZ2B	Q9UIF8	240.459	CCT7	Q99832	1	30021884	1
BBS12	Q6ZW61	79.085	CCT3;CCT4;CCT5;CCT8;TCP1;CCT2	P49368;P50991;P48643;P50990;P17987;P78371	6	20080638	1
BBS2	Q9BXC9	79.844	CCT2	P78371	1	22500027	1
BBS7	Q8IWZ6	80.353	CCT3;TCP1;CCT4;CCT2	P49368;P17987;P50991;P78371	4	20080638;22500027	2
BCAR1	P56945	93.372	CCT7;URI1;PIH1D1	Q99832;O94763;Q9NWS0	3	28007913;33001583	2
BCAR3	O75815	92.566	RUVBL1	Q9Y265	1	17353931	1
BCAS1	O75363	61.709	RUVBL2	Q9Y230	1	17353931	1
BCKDK	O14874	46.36	PFDN5	Q99471	1	33961781	1
BCL2L1	Q07817	26.049	CCT7	Q99832	1	27684187	1
BCL3	P20749	47.584	RUVBL2;RUVBL1	Q9Y230;Q9Y265	2	20800578	1
BCOR	Q6W2J9	192.189	TCP1	P17987	1	26687479	1
BICD2	Q8TD16	93.533	RPAP3	Q9H6T3	1	28718761	1
BIRC3	Q13489	68.372	CCT3;CCT4;CCT5;CCT2;RUVBL1;TCP1;CCT7;CCT8;CCT6A;RUVBL2	P49368;P50991;P48643;P78371;Q9Y265;P17987;Q99832;P50990;P40227;Q9Y230	10	30948266	1
BIRC6	Q9NR09	530.269	PIH1D1	Q9NWS0	1	28515276	1
BMI1	P35226	36.949	RUVBL2;CCT3	Q9Y230;P49368	2	24457600	1
BMPR1A	P36894	60.198	RUVBL2	Q9Y230	1	27684187	1
BMX	P51813	78.011	CCT4;CCT2;CCT3;TCP1;CCT6A;CCT8;CCT7;CCT5	P50991;P78371;P49368;P17987;P40227;P50990;Q99832;P48643	8	31980649	1
BOLA2	Q9H3K6	10.117	PIH1D1	Q9NWS0	1	28515276	1
BRAF	P15056	84.437	CCT7	Q99832	1	27684187	1
BRCA1	P38398	207.721	CCT8;CCT6A;CCT5;TCP1;CCT4;RUVBL2;CCT3;RUVBL1;CCT7;CCT2;POLR2E;RPAP3	P50990;P40227;P48643;P17987;P50991;Q9Y230;P49368;Q9Y265;Q99832;P78371;P19388;Q9H6T3	12	26831064;22990118;25184681	3
BRD1	O95696	119.52	POLR2E	P19388	1	31753913	1
BRD2	P25440	88.061	RUVBL2	Q9Y230	1	26344197	1
BRD4	O60885	152.219	CCT3;CCT5;VBP1;TCP1;RUVBL2;CCT2;CCT7;CCT4;CCT6A;CCT8;POLR2E	P49368;P48643;P61758;P17987;Q9Y230;P78371;Q99832;P50991;P40227;P50990;P19388	11	31239290;32416067	2
BRD7	Q9NPI1	74.139	TCP1;CCT8	P17987;P50990	2	30940648	1
BRD8	Q9H0E9	135.336	RUVBL1;RUVBL2	Q9Y265;Q9Y230	2	33961781;28561026;28514442	3
BRK1	Q8WUW1	8.745	PFDN1	O60925	1	21900206	1
BRMS1	Q9HCU9	28.461	POLR2E	P19388	1	28514442	1
BTF3	P20290	22.168	PDRG1	Q9NUG6	1	22939629	1
BUB1B	O60566	119.545	CCT2	P78371	1	25852190	1
BUB3	O43684	37.155	CCT5;CCT6B;PIH1D1;CCT3;CCT2;CCT7;CCT4;TCP1;CCT6A;CCT8	P48643;Q92526;Q9NWS0;P49368;P78371;Q99832;P50991;P17987;P40227;P50990	10	33961781;28514442;28515276;26496610;26186194;21836163;25402006;26344197	8
BYSL	Q13895	49.601	PIH1D1	Q9NWS0	1	28515276	1
C11orf54	Q9H0W9	35.117	CCT2;CCT3;CCT6A	P78371;P49368;P40227	3	26186194;28514442	2
C1orf127	Q8N9H9	69.787	CCT3;CCT6B	P49368;Q92526	2	28514442	1
C1QBP	Q07021	31.362	PIH1D1	Q9NWS0	1	28515276	1
C7orf50	Q9BRJ6	22.083	PIH1D1	Q9NWS0	1	28515276	1
CACYBP	Q9HB71	26.21	URI1;RPAP3;PIH1D1	O94763;Q9H6T3;Q9NWS0	3	28515276;25036637	2
CAD	O76075	39.11	RUVBL1;RUVBL2;CCT3;CCT4;CCT6A;CCT8;PIH1D1	Q9Y265;Q9Y230;P49368;P50991;P40227;P50990;Q9NWS0	7	22939629;25402006;26344197;28515276	4
CAD	P27708	242.984	PIH1D1	Q9NWS0	1	28515276	1
CALM1	P0DP23	16.838	PIH1D1	Q9NWS0	1	28515276	1
CALR	P27797	48.142	PFDN5	Q99471	1	22863883	1
CAMKK1	Q8N5S9	55.735	RUVBL1;RUVBL2	Q9Y265;Q9Y230	2	33961781;28514442	2
CAMKMT	Q7Z624	36.128	CCT6A;CCT8;CCT3;CCT2	P40227;P50990;P49368;P78371	4	23349634	1
CAND1	Q86VP6	136.376	RUVBL1;PIH1D1	Q9Y265;Q9NWS0	2	21145461;28515276	2
CANX	P27824	67.568	CCT4;PIH1D1;CCT6A;CCT3	P50991;Q9NWS0;P40227;P49368	4	26344197;28515276	2
CAPN12	Q6ZSI9	81	TCP1	P17987	1	30021884	1
CAPNS1	P04632	28.316	RUVBL1;PIH1D1	Q9Y265;Q9NWS0	2	17643375;28515276	2
CAPRIN1	Q14444	78.366	PIH1D1	Q9NWS0	1	28515276	1
CAPZA1	P52907	32.923	PIH1D1	Q9NWS0	1	28515276	1
CAPZB	P47756	31.35	RPAP3;PIH1D1	Q9H6T3;Q9NWS0	2	26344197;28515276	2
CARMIL1	Q5VZK9	151.557	PIH1D1	Q9NWS0	1	28515276	1
CARS	P49589	85.473	PIH1D1	Q9NWS0	1	28515276	1
CASP14	P31944	27.68	PFDN5	Q99471	1	33961781	1
CASP7	P55210	34.277	CCT2	P78371	1	23190606	1
CAST	P20810	76.573	PIH1D1	Q9NWS0	1	28515276	1
CAVIN3	Q969G5	27.701	CCT2	P78371	1	22939629	1
CBL	P22681	99.633	CCT8	P50990	1	19380743	1
CBR1	P16152	30.375	PIH1D1	Q9NWS0	1	28515276	1
CBS	P35520	60.587	VBP1;PIH1D1	P61758;Q9NWS0	2	26344197;28515276	2
CBX1	P83916	21.418	CCT3	P49368	1	27705803	1
CBX3	Q13185	20.811	PIH1D1	Q9NWS0	1	28515276	1
CBX4	O00257	61.368	RUVBL2	Q9Y230	1	21282530	1
CBX5	P45973	22.225	CCT7;CCT2	Q99832;P78371	2	27705803	1
CCAR2	Q8N163	102.902	RUVBL2	Q9Y230	1	17643375;25402006	2
CCDC30	Q5VVM6	91.333	CCT6A	P40227	1	30021884	1
CCDC71	Q8IV32	49.648	TCP1	P17987	1	30021884	1
CCDC8	Q9H0W5	59.374	RUVBL1;RUVBL2;CCT7;CCT8;CCT2;POLR2E;CCT3;TCP1;CCT6A	Q9Y265;Q9Y230;Q99832;P50990;P78371;P19388;P49368;P17987;P40227	9	24711643	1
CCDC87	Q9NVE4	96.402	RUVBL1;RUVBL2	Q9Y265;Q9Y230	2	17643375	1
CCDC88A	Q3V6T2	216.042	PIH1D1	Q9NWS0	1	24656813	1
CCNC	P24863	33.243	CCT5;CCT2;CCT7;CCT4;TCP1;CCT6A;CCT3;CCT8	P48643;P78371;Q99832;P50991;P17987;P40227;P49368;P50990	8	19047373	1
CCND1	P24385	33.729	CCT2;CCT8;CCT4;CCT3;CCT5;CCT7;CCT6A	P78371;P50990;P50991;P49368;P48643;Q99832;P40227	7	21654808	1
CCND2	P30279	33.067	PFDN2;PFDN5	Q9UHV9;Q99471	2	27371349	1
CCNE1	P24864	47.077	CCT2	P78371	1	9819444	1
CCT2	P78371	57.488	TCP1;CCT3;CCT4;CCT5;CCT6A;CCT6B;CCT7;CCT8;VBP1;WDR92;PIH1D1	P17987;P49368;P50991;P48643;P40227;Q92526;Q99832;P50990;P61758;Q96MX6;Q9NWS0	11	30955883;12456645;21836163;22863883;22939629;23023127;25402006;26344197;28514442;26344197;16085932;28561026;14532270;16082366;16085932;16097032;28515276	17
CCT3	P49368	60.534	TCP1;CCT2;CCT4;CCT5;CCT6A;CCT6B;CCT7;CCT8;WDR92;PFDN2;VBP1;PFDN4;PFDN5;PIH1D1	P17987;P78371;P50991;P48643;P40227;Q92526;Q99832;P50990;Q96MX6;Q9UHV9;P61758;Q9NQP4;Q99471;Q9NWS0	14	30955883;12456645;21836163;22863883;22939629;23023127;25402006;26344197;28514442;26186194;28561026;24981860;16085932;28515276	14
CCT4	P50991	57.924	TCP1;CCT2;CCT3;CCT5;CCT6A;CCT6B;CCT7;CCT8;WDR92;PFDN2;VBP1;PFDN4;PFDN5;PIH1D1	P17987;P78371;P49368;P48643;P40227;Q92526;Q99832;P50990;Q96MX6;Q9UHV9;P61758;Q9NQP4;Q99471;Q9NWS0	14	30955883;12456645;21836163;22863883;22939629;23023127;25402006;26344197;28514442;28561026;24981860;16085932;28515276	13
CCT5	P48643	59.671	TCP1;CCT2;CCT3;CCT4;CCT6A;CCT6B;CCT7;CCT8;RPAP3;WDR92;VBP1;PFDN5;PIH1D1	P17987;P78371;P49368;P50991;P40227;Q92526;Q99832;P50990;Q9H6T3;Q96MX6;P61758;Q99471;Q9NWS0	13	30955883;12456645;17643375;21836163;22939629;23023127;25402006;26344197;28514442;22863883;28561026;16085932;28515276	13
CCT6A	P40227	58.024	TCP1;CCT2;CCT3;CCT4;CCT5;CCT6B;CCT7;CCT8;WDR92;PFDN2;VBP1;PFDN5;PIH1D1	P17987;P78371;P49368;P50991;P48643;Q92526;Q99832;P50990;Q96MX6;Q9UHV9;P61758;Q99471;Q9NWS0	13	30955883;12456645;21836163;22863883;22939629;23023127;25402006;26344197;28514442;28561026;24981860;16085932;28515276	13
CCT6B	Q92526	57.821	TCP1;CCT2;CCT3;CCT4;CCT5;CCT6A;CCT7;CCT8;WDR92	P17987;P78371;P49368;P50991;P48643;P40227;Q99832;P50990;Q96MX6	9	30955883;12456645;22939629;23023127;26344197;28514442;26186194;28561026;21836163;25402006;28515276	11
CCT7	Q99832	59.367	TCP1;CCT2;CCT3;CCT4;CCT5;CCT6A;CCT6B;CCT8;WDR92;PFDN2;VBP1;PFDN4;PIH1D1	P17987;P78371;P49368;P50991;P48643;P40227;Q92526;P50990;Q96MX6;Q9UHV9;P61758;Q9NQP4;Q9NWS0	13	30955883;12456645;16085932;21836163;22863883;22939629;23023127;25402006;26344197;28514442;9250675;28561026;24981860;28515276	14
CCT8	P50990	59.621	TCP1;CCT2;CCT3;CCT4;CCT5;CCT6A;CCT6B;CCT7;VBP1;PFDN2;PFDN5;WDR92;PFDN4;PIH1D1	P17987;P78371;P49368;P50991;P48643;P40227;Q92526;Q99832;P61758;Q9UHV9;Q99471;Q96MX6;Q9NQP4;Q9NWS0	13	30955883;12456645;16085932;21836163;23023127;25402006;26344197;28514442;22863883;22939629;28561026;24981860;28515276	14
CD247	P20963	18.696	RUVBL1	Q9Y265	1	24502978	1
CD2AP	Q9Y5K6	71.451	PFDN2	Q9UHV9	1	26344197	1
CD74	P04233	33.516	POLR2E	P19388	1	30833792	1
CD81	P60033	25.809	CCT4;CCT3	P50991;P49368	2	23463506	1
CDC20	Q12834	54.723	CCT4;CCT5;CCT3;CCT7;CCT6A;CCT2;TCP1;CCT8	P50991;P48643;P49368;Q99832;P40227;P78371;P17987;P50990	8	25306918;23443559;28514442;26811472;33961781;12887895;28096334	7
CDC34	P49427	26.737	CCT8;TCP1	P50990;P17987	2	29564676	1
CDC37	Q16543	44.468	URI1;RPAP3	O94763;Q9H6T3	2	25036637	1
CDC40	O60508	65.521	CCT7;PFDN2;CCT2	Q99832;Q9UHV9;P78371	3	28514442;33961781	2
CDC42	P60953	21.259	RUVBL1	Q9Y265	1	22863883	1
CDC5L	Q99459	92.251	CCT3;TCP1;CCT7;RUVBL1;CCT8;CCT2;CCT5;RUVBL2;CCT4;CCT6A	P49368;P17987;Q99832;Q9Y265;P50990;P78371;P48643;Q9Y230;P50991;P40227	10	20467437;21639856	2
CDC73	Q6P1J9	60.577	CCT5;TCP1;CCT4;CCT3;CCT8;CCT6A;CCT2;RUVBL2;URI1	P48643;P17987;P50991;P49368;P50990;P40227;P78371;Q9Y230;O94763	9	27462432;15923622	2
CDCA5	Q96FF9	27.601	RUVBL2;RUVBL1	Q9Y230;Q9Y265	2	31010829	1
CDH1	P12830	97.456	POLR2E	P19388	1	16212417	1
CDK1	P06493	34.095	URI1;TCP1;CCT4;CCT5;CCT7	O94763;P17987;P50991;P48643;Q99832	5	21310960;25402006;26496610	3
CDK10	Q15131	41.038	CCT2;CCT6B	P78371;Q92526	2	28514442;33961781	2
CDK11A	Q9UQ88	91.362	CCT6B;CCT4;CCT2;CCT6A;CCT3	Q92526;P50991;P78371;P40227;P49368	5	33961781;28514442	2
CDK13	Q14004	164.923	CCT3	P49368	1	25852190	1
CDK15	Q96Q40	49.023	CCT4;CCT2;CCT6B	P50991;P78371;Q92526	3	26186194	1
CDK17	Q00537	59.582	PFDN2	Q9UHV9	1	33961781;28514442	2
CDK2	P24941	33.93	CCT7;PIH1D1;TCP1;CCT6A;CCT3;CCT8;CCT5;CCT2;CCT4	Q99832;Q9NWS0;P17987;P40227;P49368;P50990;P48643;P78371;P50991	9	21319273;28515276	2
CDK5	Q00535	33.304	CCT4;CCT6A;CCT3;CCT2;CCT5;TCP1;CCT8;CCT7	P50991;P40227;P49368;P78371;P48643;P17987;P50990;Q99832	8	25852190;23455922	2
CDK7	P50613	39.038	RUVBL2;CCT2	Q9Y230;P78371	2	17643375	1
CDK8	P49336	53.284	CCT2	P78371	1	19047373	1
CDK9	P50750	42.778	CCT4;CCT8;CCT5;RUVBL1;RUVBL2;CCT3;CCT2	P50991;P50990;P48643;Q9Y265;Q9Y230;P49368;P78371	7	17643375;27684187;20305087;26209609	4
CDKN2A	P42771	16.533	RUVBL2	Q9Y230	1	17955473	1
CDKN2A	Q8N726	13.903	RUVBL2	Q9Y230	1	17955473	1
CELA1	Q9UNI1	27.798	CCT2	P78371	1	28514442	1
CENPA	P49450	15.991	RUVBL2;RUVBL1	Q9Y230;Q9Y265	2	20080577;19410544	2
CEP250	Q9BV73	281.137	RUVBL1	Q9Y265	1	23443559	1
CERCAM	Q5T4B2	67.592	CCT2;TCP1;CCT4;CCT3;CCT6B;CCT5;CCT8;CCT6A;CCT7	P78371;P17987;P50991;P49368;Q92526;P48643;P50990;P40227;Q99832	9	33961781	1
CFAP300	Q9BRQ4	30.859	CCT6B;CCT3	Q92526;P49368	2	26186194;28514442	2
CFAP52	Q8N1V2	68.298	CCT6A	P40227	1	28514442	1
CFDP1	Q9UEE9	33.593	RUVBL2;RUVBL1	Q9Y230;Q9Y265	2	26344197	1
CFL1	P23528	18.502	PIH1D1	Q9NWS0	1	28515276	1
CFTR	P13569	168.142	CCT6A;CCT5;CCT2;CCT3;CCT8;CCT4;RUVBL1;POLR2E;PFDN2;TCP1;RUVBL2;CCT7	P40227;P48643;P78371;P49368;P50990;P50991;Q9Y265;P19388;Q9UHV9;P17987;Q9Y230;Q99832	12	29924966;26618866;17110338;22038833	4
CHAF1B	Q13112	61.493	PFDN4;PFDN2	Q9NQP4;Q9UHV9	2	27705803	1
CHD3	Q12873	226.592	RUVBL1	Q9Y265	1	28977666	1
CHD4	Q14839	218.005	RUVBL1;RUVBL2	Q9Y265;Q9Y230	2	28977666;28561026;25402006	3
CHEK2	O96017	60.915	RUVBL1	Q9Y265	1	23178491	1
CHMP4B	Q9H444	24.95	CCT2;RUVBL2	P78371;Q9Y230	2	31586073	1
CHMP4C	Q96CF2	26.411	RUVBL2;CCT4	Q9Y230;P50991	2	31586073	1
CIAO1	O76071	37.84	CCT2;CCT7;CCT6A;CCT8	P78371;Q99832;P40227;P50990	4	24981860	1
CIC	Q96RK0	163.8	CCT3;RUVBL1;CCT2;CCT8;RUVBL2	P49368;Q9Y265;P78371;P50990;Q9Y230	5	29844126	1
CIT	O14578	231.4	CCT5;CCT8;RUVBL2;RUVBL1;POLR2E;CCT2;CCT6A;CCT4;TCP1;RPAP3;CCT3	P48643;P50990;Q9Y230;Q9Y265;P19388;P78371;P40227;P50991;P17987;Q9H6T3;P49368	11	31586073;28561026	2
CKAP4	Q07065	66	PIH1D1	Q9NWS0	1	28515276	1
CKMT1A	P12532	47	PIH1D1	Q9NWS0	1	28515276	1
CLNS1A	P54105	26.2	VBP1;PFDN2	P61758;Q9UHV9	2	22939629;22863883	2
CLTC	Q00610	191.6	PIH1D1;CCT3;CCT6B	Q9NWS0;P49368;Q92526	3	25402006;26344197;28515276	3
CLTCL1	P53675	187	CCT6B	Q92526	1	26344197	1
CLUH	O75153	146.7	PIH1D1	Q9NWS0	1	28515276	1
CMBL	Q96DG6	28	PIH1D1	Q9NWS0	1	28515276	1
CNN2	Q99439	33.697	PIH1D1	Q9NWS0	1	28515276	1
CNOT9	Q92600	33.631	RUVBL2	Q9Y230	1	17643375	1
COASY	Q13057	62.329	PIH1D1	Q9NWS0	1	28515276	1
COIL	P38432	62.608	PIH1D1	Q9NWS0	1	24656813	1
COMMD4	Q9H0A8	21.8	PFDN4	Q9NQP4	1	26344197	1
COP1	Q8NHY2	80.5	CCT2;CCT3;CCT6B;CCT8;CCT4;CCT6A;CCT5;CCT7;TCP1	P78371;P49368;Q92526;P50990;P50991;P40227;P48643;Q99832;P17987	9	28514442;33961781;16497536;24298020	4
COPA	P53621	138.3	TCP1;CCT3;PIH1D1	P17987;P49368;Q9NWS0	3	22863883;25402006;28515276	3
COPB2	P35606	102.5	PIH1D1	Q9NWS0	1	28515276	1
COPE	O14579	34.5	RUVBL2;CCT8	Q9Y230;P50990	2	27684187	1
COPG1	Q9Y678	97.7	TCP1	P17987	1	22863883	1
COPRS	Q9NQ92	20.1	VBP1	P61758	1	33961781;28514442	2
COPS5	Q92905	37.6	PFDN2;CCT4;CCT8;POLR2E;CCT2;TCP1;RUVBL1	Q9UHV9;P50991;P50990;P19388;P78371;P17987;Q9Y265	7	31950832;21145461;25402006	3
CORO1B	Q9BR76	54.2	RUVBL2	Q9Y230	1	26344197	1
CPLX1	O14810	15	PFDN5	Q99471	1	22939629	1
CPS1	P31327	164.9	PIH1D1	Q9NWS0	1	28515276	1
CPT1A	P50416	88.4	PIH1D1	Q9NWS0	1	28515276	1
CPZ	Q66K79	73.7	CCT6A	P40227	1	26186194	1
CRAT	P43155	70.9	PFDN5	Q99471	1	33961781	1
CRBN	Q96SW2	50.5	TCP1;CCT6A;CCT5;RUVBL1;CCT8;RUVBL2;PIH1D1	P17987;P40227;P48643;Q9Y265;P50990;Q9Y230;Q9NWS0	7	26990986	1
CREB1	P16220	35.1	PFDN4	Q9NQP4	1	28514442	1
CRKL	P46109	33.8	PIH1D1	Q9NWS0	1	28515276	1
CRMP1	Q14194	62.2	CCT7	Q99832	1	16169070	1
CRPPA	A4D126	49.9	CCT2	P78371	1	30021884	1
CRTAC1	Q9NQ79	71.4	RUVBL2;RUVBL1	Q9Y230;Q9Y265	2	28514442;33961781	2
CRY1	Q16526	66.4	RUVBL1;CCT6A;RUVBL2;CCT8;CCT4;TCP1	Q9Y265;P40227;Q9Y230;P50990;P50991;P17987	6	25756610	1
CRY2	Q49AN0	66.9	CCT4;RUVBL2;CCT6A;CCT5;CCT8;CCT2	P50991;Q9Y230;P40227;P48643;P50990;P78371	6	25756610	1
CSAG1	Q6PB30	8.7	CCT3;CCT2	P49368;P78371	2	32761762	1
CSAG2	Q9Y5P2	14.4	CCT3;RUVBL1	P49368;Q9Y265	2	32761762	1
CSE1L	P55060	110.4	PIH1D1	Q9NWS0	1	28515276	1
CSNK1A1	P48729	38.9	RUVBL2;WDR92	Q9Y230;Q96MX6	2	27684187;28561026	2
CSNK2A1	P68400	45.1	POLR2E;PIH1D1;CCT5	P19388;Q9NWS0;P48643	3	33961781;28515276;28514442;27705803	4
CSNK2A2	P19784	41.2	POLR2E	P19388	1	33961781;28514442	2
CSNK2B	P67870	24.9	PIH1D1;POLR2E	Q9NWS0;P19388	2	28515276;28514442	2
CSRP2	Q16527	21	PIH1D1	Q9NWS0	1	28515276	1
CSTB	P04080	11.14	PIH1D1	Q9NWS0	1	28515276	1
CSTF1	Q05048	48.358	CCT2	P78371	1	33961781	1
CSTF2	P33240	60.959	PFDN6	O15212	1	26344197	1
CTAGE1	Q96RT6	85.282	CCT6A	P40227	1	30021884	1
CTH	P32929	44.508	PIH1D1	Q9NWS0	1	28515276	1
CTNNB1	P35222	85.497	RUVBL1;TCP1;CCT4;RUVBL2;CCT2	Q9Y265;P17987;P50991;Q9Y230;P78371	5	27684187;16510874;16510875;18087039;20603076	5
CTNNBIP1	Q9NSA3	9.17	RUVBL2	Q9Y230	1	19433865	1
CTPS1	P17812	66.69	PIH1D1	Q9NWS0	1	28515276	1
CTR9	Q6PD62	133.502	URI1	O94763	1	15923622	1
CTSD	P07339	44.552	PIH1D1	Q9NWS0	1	28515276	1
CTSH	P09668	37.394	PFDN5	Q99471	1	33961781	1
CTSZ	Q9UBR2	33.868	PIH1D1	Q9NWS0	1	28515276	1
CTTN	Q14247	61.586	PIH1D1	Q9NWS0	1	28515276	1
CTTNBP2	Q8WZ74	181.051	CCT6A;CCT2;TCP1;CCT3;CCT8;CCT5	P40227;P78371;P17987;P49368;P50990;P48643	6	18782753	1
CTU1	Q7Z7A3	36.45	WDR92	Q96MX6	1	28561026	1
CTU2	Q2VPK5	56.107	PFDN4	Q9NQP4	1	33961781;28514442	2
CUL1	Q13616	89.679	CCT2;CCT4;CCT8;RUVBL2	P78371;P50991;P50990;Q9Y230	4	21145461;25402006	2
CUL2	Q13617	86.983	PFDN5	Q99471	1	17786314	1
CUL3	Q13618	88.93	CCT2;RUVBL1;CCT4;CCT8;CCT5;POLR2E;CCT6A;CCT3;RUVBL2;RPAP3;TCP1;CCT7	P78371;Q9Y265;P50991;P50990;P48643;P19388;P40227;P49368;Q9Y230;Q9H6T3;P17987;Q99832	12	21145461;26949739	2
CUL4A	Q13619	87.68	VBP1;CCT5	P61758;P48643	2	30945288;21145461	2
CUL5	Q93034	90.955	CCT4	P50991	1	21145461	1
CUL7	Q14999	191.161	CCT8;CCT6A;RUVBL2;CCT3;CCT7;CCT5;CCT4;POLR2E;CCT2;RUVBL1;TCP1	P50990;P40227;Q9Y230;P49368;Q99832;P48643;P50991;P19388;P78371;Q9Y265;P17987	11	24711643	1
CXCR2	P25025	40.759	TCP1	P17987	1	21876773	1
CYB5B	O43169	16.695	CCT2	P78371	1	26344197	1
CYFIP1	Q7L576	145.182	PIH1D1	Q9NWS0	1	28515276	1
CYLD	Q9NQC7	107.316	CCT8;TCP1;RUVBL2;CCT6A;CCT4;CCT2;CCT3;CCT5;CCT7	P50990;P17987;Q9Y230;P40227;P50991;P78371;P49368;P48643;Q99832	9	27591049;31067453	2
CYP27A1	Q02318	60.235	CCT3;CCT6B	P49368;Q92526	2	26344197	1
D2HGDH	Q8N465	56.416	PFDN5	Q99471	1	33961781	1
DAPK1	P53355	160.046	RPAP3	Q9H6T3	1	29513927	1
DARS	P14868	57.136	VBP1;PFDN5	P61758;Q99471	2	22939629;21836163	1
DAZAP1	Q96EP5	43.383	PIH1D1	Q9NWS0	1	28515276	1
DCAF10	Q5QP82	60.582	TCP1;CCT6B;CCT7;CCT3;CCT4;CCT2	P17987;Q92526;Q99832;P49368;P50991;P78371	6	28514442	1
DCAF11	Q8TEB1	61.67	CCT6A;CCT4;TCP1;CCT3;CCT6B;CCT7;CCT5;CCT2	P40227;P50991;P17987;P49368;Q92526;Q99832;P48643;P78371	8	33961781;28514442	2
DCAF12	Q5T6F0	50.517	CCT5;CCT7;PFDN2;CCT3;CCT2	P48643;Q99832;Q9UHV9;P49368;P78371	5	33961781;28514442	2
DCAF12L2	Q5VW00	50.803	CCT3;PFDN2	P49368;Q9UHV9	2	28514442;33961781	2
DCAF13	Q9NV06	51.402	CCT7;CCT3;CCT2	Q99832;P49368;P78371	3	28514442;33961781	2
DCAF4	Q8WV16	55.694	CCT3;PFDN1;CCT2;PFDN2;CCT5;PFDN5;TCP1	P49368;O60925;P78371;Q9UHV9;P48643;Q99471;P17987	7	33961781;28514442	2
DCAF4L2	Q8NA75	43.747	CCT6B;CCT8	Q92526;P50990	2	26186194;27158335	2
DCAF5	Q96JK2	103.963	CCT7;CCT6B;PFDN1;PFDN4;CCT2;PFDN5;TCP1;PFDN6;CCT6A;VBP1;PDRG1;CCT5;CCT3	Q99832;Q92526;O60925;Q9NQP4;P78371;Q99471;P17987;O15212;P40227;P61758;Q9NUG6;P48643;P49368	13	33961781;28514442;26186194	3
DCAF6	Q58WW2	96.292	PIH1D1	Q9NWS0	1	33961781;28514442;26186194	3
DCAF7	P61962	38.926	CCT2;CCT5;CCT7;CCT6A;PFDN2;CCT8;CCT6B;TCP1;CCT3;CCT4;VBP1;PFDN6;PFDN4;PFDN5	P78371;P48643;Q99832;P40227;Q9UHV9;P50990;Q92526;P17987;P49368;P50991;P61758;O15212;Q9NQP4;Q99471	14	33961781;28514442;25342745;27705803	4
DCAF8	Q5TAQ9	66.852	TCP1;CCT4;CCT6B;CCT7;CCT2;CCT5;CCT3	P17987;P50991;Q92526;Q99832;P78371;P48643;P49368	7	33961781;28514442	2
DCPS	Q96C86	38.609	RUVBL2	Q9Y230	1	29478914	1
DCTN1	Q14203	141.695	PFDN1	O60925	1	21900206	1
DCTN2	Q13561	44.231	RUVBL1	Q9Y265	1	34079125	1
DCTN5	Q9BTE1	20.127	TCP1;CCT6B;CCT2	P17987;Q92526;P78371	3	33961781	1
DCUN1D1	Q96GG9	30.124	VBP1	P61758	1	26344197	1
DDB1	Q16531	126.968	PIH1D1	Q9NWS0	1	28515276	1
DDB2	Q92466	47.864	PDRG1;CCT3;CCT5;PFDN2;CCT2;PFDN4;CCT8;CCT4;PFDN5;TCP1;CCT7;CCT6A	Q9NUG6;P49368;P48643;Q9UHV9;P78371;Q9NQP4;P50990;P50991;Q99471;P17987;Q99832;P40227	12	33961781;26186194;26496610;28514442	4
DDTL	A6NHG4	14.195	PFDN6	O15212	1	22939629	1
DDX1	Q92499	82.432	PIH1D1	Q9NWS0	1	28515276	1
DDX17	Q92841	80.272	PIH1D1	Q9NWS0	1	28515276;28561026	2
DDX21	Q9NR30	87.344	PIH1D1	Q9NWS0	1	28515276;28561026	2
DDX27	Q96GQ7	89.835	RUVBL1	Q9Y265	1	26344197	1
DDX3X	O00571	73.243	PIH1D1	Q9NWS0	1	28515276	1
DDX41	Q9UJV9	69.838	PIH1D1	Q9NWS0	1	28515276	1
DDX42	Q86XP3	102.975	RUVBL2;RUVBL1	Q9Y230;Q9Y265	2	17643375	1
DDX5	P17844	69.148	PIH1D1	Q9NWS0	1	28515276	1
DECR2	Q9NUI1	30.778	PIH1D1	Q9NWS0	1	28515276	1
DEPDC1B	Q8WUY9	61.771	RUVBL1	Q9Y265	1	32203420	1
DERL1	Q9BUN8	28.801	TCP1;RUVBL2	P17987;Q9Y230	2	28137758	1
DES	P17661	53.536	CCT7	Q99832	1	22939629	1
DHX15	O43143	90.933	PIH1D1	Q9NWS0	1	28515276	1
DHX30	Q7L2E3	133.938	PIH1D1	Q9NWS0	1	28515276	1
DHX9	Q08211	140.958	PIH1D1	Q9NWS0	1	28515276	1
DIABLO	Q9NR28	27.131	VBP1;PFDN4	P61758;Q9NQP4	2	31536960	1
DIPK2A	Q8NDZ4	49.482	TCP1;CCT2;CCT3;CCT6A	P17987;P78371;P49368;P40227	4	29666759	1
DKC1	O60832	57.674	RUVBL1;RUVBL2	Q9Y265;Q9Y230	2	28514442;26186194;28561026;33961781	4
DLD	P09622	54.177	CCT8;RUVBL2;RUVBL1;CCT2;CCT7	P50990;Q9Y230;Q9Y265;P78371;Q99832	5	29128334	1
DLST	P36957	48.755	CCT7;CCT2	Q99832;P78371	2	29128334;31536960	2
DMAP1	Q9NPF5	52.993	RUVBL2;RUVBL1;URI1	Q9Y230;Q9Y265;O94763	3	28514442;14966270;28561026;17643375;33961781;15367675	6
DNAAF2	Q9NVR5	91.114	WDR92	Q96MX6	1	27173435	1
DNAI2	Q9GZS0	68.821	TCP1;CCT6A;CCT4;CCT3;CCT2;CCT7;CCT5;CCT6B	P17987;P40227;P50991;P49368;P78371;Q99832;P48643;Q92526	8	33961781;28514442	2
DNAJA1	P31689	44.868	CCT2;CCT3;CCT6A;CCT6B;PIH1D1	P78371;P49368;P40227;Q92526;Q9NWS0	5	25402006;26344197;28515276	3
DNAJA2	O60884	45.746	TCP1;CCT4;URI1	P17987;P50991;O94763	3	26344197;27780869;28436950;25402006;26344197	5
DNAJA4	Q8WW22	44.798	CCT6B;CCT4;CCT2;CCT3;CCT6A	Q92526;P50991;P78371;P49368;P40227	5	26344197	1
DNAJC10	Q8IXB1	91.08	PIH1D1	Q9NWS0	1	28515276	1
DNAJC13	O75165	254.415	CCT3	P49368	1	30021884	1
DNAJC7	Q99615	56.441	CCT3	P49368	1	26496610	1
DNASE1L2	Q92874	32.853	CCT6B	Q92526	1	26186194	1
DNASE2	O00115	39.581	RUVBL2;RUVBL1	Q9Y230;Q9Y265	2	17353931	1
DNM1L	O00429	81.877	RUVBL1;RUVBL2;CCT2;PFDN2;CCT7;CCT8;POLR2E	Q9Y265;Q9Y230;P78371;Q9UHV9;Q99832;P50990;P19388	7	29128334;30914652;25402006	3
DNM2	P50570	98.064	CCT7;RUVBL2	Q99832;Q9Y230	2	17643375	1
DNPEP	Q9ULA0	53.41	PIH1D1	Q9NWS0	1	28515276	1
DOCK5	Q9H7D0	215.309	CCT3;TCP1;CCT4;CCT2;CCT8;CCT7;CCT6A;CCT5	P49368;P17987;P50991;P78371;P50990;Q99832;P40227;P48643	8	19156129	1
DOCK7	Q96N67	242.561	PIH1D1	Q9NWS0	1	33961781;26186194;28514442	3
DOCK8	Q8NF50	238.529	RUVBL1	Q9Y265	1	32203420	1
DPCD	Q9BVM2	23.24	RUVBL2;RUVBL1;WDR92;RPAP3	Q9Y230;Q9Y265;Q96MX6;Q9H6T3	4	17353931;28561026;33961781;28514442;17643375;25036637;25402006	7
DPF2	Q92785	44.155	POLR2E;URI1	P19388;O94763	2	28533407;24981860	2
DPH7	Q9BTV6	50.575	CCT2	P78371	1	33961781	1
DPP8	Q6V1X1	103.358	PFDN1	O60925	1	22863883	1
DSG1	Q02413	113.748	RUVBL1	Q9Y265	1	17353931	1
DSP	P15924	331.774	PIH1D1	Q9NWS0	1	28515276	1
DSTN	P60981	18.506	PIH1D1	Q9NWS0	1	28515276	1
DTL	Q9NZJ0	79.468	PFDN2;TCP1;CCT2;CCT3;CCT4;CCT5;CCT6B;CCT7;CCT8	Q9UHV9;P17987;P78371;P49368;P50991;P48643;Q92526;Q99832;P50990	9	33961781;28514442	2
DUSP16	Q9BY84	73.102	VBP1	P61758	1	27432908	1
DUSP19	Q8WTR2	24.194	CCT4;PFDN4;CCT8;CCT7;CCT6B	P50991;Q9NQP4;P50990;Q99832;Q92526	5	28675297;27432908	2
DUSP21	Q9H596	21.529	CCT7;CCT6B;CCT8	Q99832;Q92526;P50990	3	28675297	1
DUSP23	Q9BVJ7	16.588	PIH1D1	Q9NWS0	1	28515276	1
DUSP28	Q4G0W2	18.324	PFDN2	Q9UHV9	1	27432908	1
DUSP6	Q16828	42.32	CCT4;CCT2;CCT6A;CCT8	P50991;P78371;P40227;P50990	4	31980649	1
DUSP8	Q13202	65.827	VBP1	P61758	1	27432908	1
DUSP9	Q99956	41.868	PFDN4;VBP1;PFDN6;PFDN5;PFDN2;PFDN1	Q9NQP4;P61758;O15212;Q99471;Q9UHV9;O60925	6	27432908;28675297	2
DUT	P33316	26.563	PIH1D1	Q9NWS0	1	28515276	1
DUX4	Q9UBX2	44.94	CCT3;CCT8;CCT7;CCT6A;TCP1;CCT4;CCT5;CCT2	P49368;P50990;Q99832;P40227;P17987;P50991;P48643;P78371	8	26816005	1
DUX4L9	Q6RFH8	39.442	CCT4;CCT2;CCT3;CCT5;CCT7;TCP1	P50991;P78371;P49368;P48643;Q99832;P17987	6	26816005	1
DYNC1H1	Q14204	532.408	PIH1D1;RUVBL2	Q9NWS0;Q9Y230	2	28515276;26344197	2
DYNC1I2	Q13409	71.457	RUVBL1;PFDN1;PFDN2;VBP1;PFDN6;TCP1;CCT2;CCT3;CCT7;CCT8	Q9Y265;O60925;Q9UHV9;P61758;O15212;P17987;P78371;P49368;Q99832;P50990	10	28718761;34079125	2
DYNC2H1	Q8NCM8	492.622	RUVBL2	Q9Y230	1	26344197	1
DYNC2I2	Q96EX3	57.801	TCP1;CCT3;CCT2;CCT6A;CCT6B;CCT4	P17987;P49368;P78371;P40227;Q92526;P50991	6	28514442;33961781	2
DYNLL1	P63167	10.366	PIH1D1	Q9NWS0	1	28515276	1
DYRK1A	Q13627	85.584	CCT5	P48643	1	30773093	1
E2F7	Q96AV8	99.888	RUVBL1	Q9Y265	1	17353931	1
EAPP	Q56P03	32.762	RUVBL2;RUVBL1	Q9Y230;Q9Y265	2	28561026	1
ECD	O95905	72.758	RUVBL1;WDR92	Q9Y265;Q96MX6	2	26711270;28561026	2
ECH1	Q13011	35.816	PIH1D1	Q9NWS0	1	28515276	1
ECPAS	Q5VYK3	204.291	CCT4	P50991	1	26344197	1
ECT2	Q9H8V3	103.505	CCT4	P50991	1	31586073	1
EEA1	Q15075	162.466	RUVBL1;TCP1	Q9Y265;P17987	2	17353931;24846140	2
EED	O75530	50.198	RUVBL2;CCT7;CCT2;RUVBL1;CCT6A;CCT3	Q9Y230;Q99832;P78371;Q9Y265;P40227;P49368	6	24457600;27705803	2
EEF1A1	P68104	50.141	POLR2E;RUVBL2;RUVBL1	P19388;Q9Y230;Q9Y265	3	26344197;22939629	2
EEF1A1P5	Q5VTE0	50.185	PIH1D1	Q9NWS0	1	28515276	1
EEF1AKMT3	Q96AZ1	24.911	CCT7;CCT5;PFDN6;PFDN2;CCT6B;PFDN5;VBP1;CCT2;RUVBL2;CCT6A;TCP1;PFDN1;CCT3;RUVBL1;CCT8;PFDN4;CCT4	Q99832;P48643;O15212;Q9UHV9;Q92526;Q99471;P61758;P78371;Q9Y230;P40227;P17987;O60925;P49368;Q9Y265;P50990;Q9NQP4;P50991	17	23349634	1
EEF1B2	P24534	24.764	PIH1D1	Q9NWS0	1	28515276	1
EEF1D	P29692	31.122	CCT2;CCT6A;CCT7;PIH1D1	P78371;P40227;Q99832;Q9NWS0	4	20195357;22863883;28515276;25402006	4
EEF1E1	O43324	19.811	PIH1D1	Q9NWS0	1	28515276	1
EEF1G	P26641	50.119	CCT3;PIH1D1	P49368;Q9NWS0	2	22863883;28515276	2
EEF2	P13639	95.338	CCT2;PIH1D1	P78371;Q9NWS0	2	23190606;28515276	2
EFTUD2	Q15029	109.436	TCP1;RPAP3;CCT5;WDR92;PIH1D1;CCT7;RUVBL2;CCT8;CCT3;RUVBL1;CCT4;PDRG1;CCT2;CCT6A;PFDN2	P17987;Q9H6T3;P48643;Q96MX6;Q9NWS0;Q99832;Q9Y230;P50990;P49368;Q9Y265;P50991;Q9NUG6;P78371;P40227;Q9UHV9	15	28515276;28561026;24656813;17643375;33367824;25402006	6
EGFR	P00533	134.277	TCP1;RUVBL2	P17987;Q9Y230	2	28065597	1
EGLN3	Q9H6Z9	27.261	CCT2;CCT4;PFDN1;CCT6A;TCP1;CCT3;CCT5;RPAP3;CCT6B;CCT8;VBP1;URI1;POLR2E;CCT7;WDR92;PFDN6;PFDN2	P78371;P50991;O60925;P40227;P17987;P49368;P48643;Q9H6T3;Q92526;P50990;P61758;O94763;P19388;Q99832;Q96MX6;O15212;Q9UHV9	17	26972000;33961781	2
EGR1	P18146	57.507	PFDN5	Q99471	1	18281035	1
EHD2	Q9NZN4	61.161	CCT7;CCT3;CCT4;CCT8;CCT6A	Q99832;P49368;P50991;P50990;P40227	5	26344197	1
EHMT2	Q96KQ7	132.37	RUVBL1;RUVBL2;CCT3;CCT7;TCP1	Q9Y265;Q9Y230;P49368;Q99832;P17987	5	27705803;20603076	2
EIF1B	O60739	12.824	PFDN2;RUVBL1;PFDN4	Q9UHV9;Q9Y265;Q9NQP4	3	17353931	1
EIF2A	Q9BY44	64.99	PIH1D1	Q9NWS0	1	28515276	1
EIF2S1	P05198	36.112	PIH1D1	Q9NWS0	1	28515276	1
EIF2S3B	Q2VIR3	51.229	PIH1D1	Q9NWS0	1	28515276	1
EIF3A	Q14152	166.569	PIH1D1	Q9NWS0	1	28515276	1
EIF3B	P55884	92.482	PIH1D1	Q9NWS0	1	28515276	1
EIF3C	Q99613	105.344	PIH1D1	Q9NWS0	1	28515276;21900206	2
EIF3E	P60228	52.2	PIH1D1	Q9NWS0	1	28515276	1
EIF3G	O75821	35.6	PIH1D1	Q9NWS0	1	28515276	1
EIF4A1	P60842	46.154	PIH1D1;RPAP3	Q9NWS0;Q9H6T3	2	28515276;17643375	2
EIF4A3	P38919	46.871	PIH1D1	Q9NWS0	1	28515276	1
EIF4B	P23588	69.151	CCT6B;CCT6A	Q92526;P40227	2	22939629;26344197	2
EIF4E	P06730	25.097	PIH1D1	Q9NWS0	1	28515276	1
EIF4E2	O60573	28.362	PIH1D1	Q9NWS0	1	28515276	1
EIF5A2	Q9GZV4	16.793	PIH1D1	Q9NWS0	1	28515276	1
EIF5B	O60841	138.827	PIH1D1	Q9NWS0	1	24656813;28515276	2
EIF6	P56537	26.599	PIH1D1;PFDN4;RUVBL2;PFDN2;RUVBL1	Q9NWS0;Q9NQP4;Q9Y230;Q9UHV9;Q9Y265	5	28515276;26344197;17353931	3
EIPR1	Q53HC9	43.603	CCT6B;CCT3;TCP1;CCT7;CCT2;CCT5;CCT6A	Q92526;P49368;P17987;Q99832;P78371;P48643;P40227	7	28514442;26186194;33961781	3
ELAC2	Q9BQ52	92.219	PFDN1;PFDN5	O60925;Q99471	2	22863883;33961781	2
ELAVL1	Q15717	36.092	PFDN2;RUVBL1	Q9UHV9;Q9Y265	2	19322201;17643375	2
ELOB	Q15370	13.133	PIH1D1	Q9NWS0	1	28515276	1
ELOC	Q15369	12.473	PIH1D1	Q9NWS0	1	28515276	1
ELP1	O95163	150.254	PIH1D1;CCT5	Q9NWS0;P48643	2	28515276;16169070	2
ELSPBP1	Q96BH3	26.106	PFDN5;PFDN1	Q99471;O60925	2	33961781	1
EMC1	Q8N766	111.759	CCT7	Q99832	1	27342126	1
EMC4	Q5J8M3	20.087	CCT5;TCP1	P48643;P17987	2	27342126	1
ENAH	Q8N8S7	66.51	PIH1D1	Q9NWS0	1	28515276	1
ENDOV	Q8N8Q3	30.792	CCT2	P78371	1	26186194	1
ENO1	P06733	47.169	CCT7;PIH1D1	Q99832;Q9NWS0	2	22658674;28515276	2
EP400	Q96L91	343.489	RUVBL1;RUVBL2	Q9Y265;Q9Y230	2	11509179;29028833;28514442;28561026;33961781;18087039	6
EPAS1	Q99814	96.459	POLR2E	P19388	1	24981860	1
EPC1	Q9H2F5	93.463	RUVBL2;RUVBL1	Q9Y230;Q9Y265	2	27153538;33961781;28514442	3
EPC2	Q52LR7	91.095	RUVBL2;RUVBL1	Q9Y230;Q9Y265	2	28514442;33961781	2
EPM2A	B3EWF7	35.169	VBP1;CCT5	P61758;P48643	2	28675297	1
EPM2A	O95278	37.158	CCT5;VBP1	P48643;P61758	2	28675297	1
EPOP	A6NHQ4	39.322	CCT8	P50990	1	27705803	1
EPPK1	P58107	555.658	PIH1D1	Q9NWS0	1	28515276	1
EPRS	P07814	170.591	TCP1;VBP1;PIH1D1	P17987;P61758;Q9NWS0	3	22939629;25402006;28515276	2
EPS15	P42566	98.656	CCT3	P49368	1	19380743	1
ERCC6	P0DP91	119.487	CCT5;CCT6A	P48643;P40227	2	31722399	1
ERCC8	Q13216	44.055	PFDN1;PFDN2;VBP1;PFDN4;PFDN5;PFDN6;RUVBL2;TCP1;CCT2;CCT3;CCT4;CCT5;CCT6A;CCT7;CCT8	O60925;Q9UHV9;P61758;Q9NQP4;Q99471;O15212;Q9Y230;P17987;P78371;P49368;P50991;P48643;P40227;Q99832;P50990	14	29531219;33961781;28514442;22902626	4
ERLIN2	O94905	37.84	CCT2;TCP1	P78371;P17987	2	23190606;21343306	2
ERRFI1	Q9UJM3	50.56	CCT3	P49368	1	24189400	1
ERVK-19	Q9WJR5	108.1	RUVBL1;RUVBL2	Q9Y265;Q9Y230	2	16230350	1
ESPL1	Q14674	233.2	CCT7	Q99832	1	30021884	1
ESR1	P03372	66.2	CCT7;CCT6A;CCT4;CCT2;CCT3;POLR2E;CCT5;UXT;CCT8;RUVBL1;RUVBL2	Q99832;P40227;P50991;P78371;P49368;P19388;P48643;Q9UBK9;P50990;Q9Y265;Q9Y230	11	25604459;31527615;20348541;16957778;28106301;21182205;26487511	7
ESR2	Q92731	59.2	CCT2;POLR2E;CCT4;CCT3;RUVBL2;CCT7;CCT6A;CCT8;TCP1;CCT5	P78371;P19388;P50991;P49368;Q9Y230;Q99832;P40227;P50990;P17987;P48643	10	29509190;25604459	2
ETFA	P13804	35.08	CCT3	P49368	1	26344197	1
ETFBKMT	Q8IXQ9	29.461	CCT8;CCT3;CCT6A	P50990;P49368;P40227	3	23349634	1
ETS1	P14921	50.408	PFDN5	Q99471	1	20195357	1
EWSR1	Q01844	68.478	PIH1D1;RUVBL1	Q9NWS0;Q9Y265	2	28515276;24999758	2
EXOSC2	Q13868	32.789	PIH1D1	Q9NWS0	1	28515276	1
EXOSC4	Q9NPD3	26.383	PIH1D1	Q9NWS0	1	28515276	1
EXOSC8	Q96B26	30.04	WDR92	Q96MX6	1	23844004	1
EXOSC9	Q06265	48.949	PIH1D1	Q9NWS0	1	28515276	1
EYA4	O95677	69.505	PFDN5;PFDN2;VBP1	Q99471;Q9UHV9;P61758	3	28675297;28514442;33961781	3
EZH2	Q15910	85.363	CCT6A	P40227	1	27634302	1
EZR	P15311	69.413	PIH1D1	Q9NWS0	1	28515276	1
FAF1	Q9UNN5	73.954	CCT8;CCT7;TCP1;CCT3;CCT4;RUVBL1	P50990;Q99832;P17987;P49368;P50991;Q9Y265	6	28443643	1
FAM168A	Q92567	26.184	URI1	O94763	1	33961781	1
FAM83H	Q6ZRV2	127.122	WDR92	Q96MX6	1	28561026	1
FAM86B2	P0C5J1	36.771	CCT6B;CCT7;CCT2;CCT6A;CCT4;CCT3;CCT5;TCP1;CCT8	Q92526;Q99832;P78371;P40227;P50991;P49368;P48643;P17987;P50990	9	23349634	1
FANCD2	Q9BXW9	164.128	RUVBL1;POLR2E;RUVBL2;CCT3	Q9Y265;P19388;Q9Y230;P49368	4	31180492	1
FARS2	O95363	52.357	CCT6A	P40227	1	30021884	1
FARSA	Q9Y285	57.564	CCT6B;PIH1D1	Q92526;Q9NWS0	2	26186194;28515276	2
FASN	P49327	273.427	PIH1D1;CCT6A;CCT6B	Q9NWS0;P40227;Q92526	3	28515276;26344197	2
FBL	P22087	33.784	PIH1D1;RUVBL1;RUVBL2	Q9NWS0;Q9Y265;Q9Y230	3	17636026;21836163;25402006;28515276	4
FBXO10	Q9UK96	105.195	RUVBL1	Q9Y265	1	33961781	1
FBXO22	Q8NEZ5	44.508	PIH1D1	Q9NWS0	1	28515276	1
FBXO25	Q8TCJ0	43.313	CCT5;CCT7;RUVBL2;RUVBL1;CCT4;CCT6A;CCT8;TCP1	P48643;Q99832;Q9Y230;Q9Y265;P50991;P40227;P50990;P17987	8	20473970	1
FBXO28	Q9NVF7	41.149	PFDN4	Q9NQP4	1	33961781;28514442	2
FBXO45	P0C2W1	30.633	CCT6A;CCT4;CCT2;CCT7	P40227;P50991;P78371;Q99832	4	33961781	1
FBXO46	Q6PJ61	64.631	RUVBL1;TCP1	Q9Y265;P17987	2	23658844	1
FBXO6	Q9NRD1	33.933	RUVBL2;CCT2;CCT4;CCT3;TCP1;RUVBL1;CCT7;CCT8;CCT5;CCT6A	Q9Y230;P78371;P50991;P49368;P17987;Q9Y265;Q99832;P50990;P48643;P40227	10	22268729	1
FBXO7	Q9Y3I1	58.503	TCP1;RUVBL1;CCT4;RUVBL2;CCT6A	P17987;Q9Y265;P50991;Q9Y230;P40227	5	27503909	1
FBXW11	Q9UKB1	62.091	RPAP3;PFDN5;PFDN4;CCT6A;CCT8	Q9H6T3;Q99471;Q9NQP4;P40227;P50990	5	25515538;25332235	2
FBXW4	P57775	46.337	CCT6B;TCP1;CCT5;CCT4;PFDN5;CCT3;PDRG1;RUVBL1;CCT8;CCT6A;CCT7;CCT2;PFDN1;PFDN2	Q92526;P17987;P48643;P50991;Q99471;P49368;Q9NUG6;Q9Y265;P50990;P40227;Q99832;P78371;O60925;Q9UHV9	14	26186194;33961781;28514442;23658844	4
FBXW5	Q969U6	63.922	CCT7;CCT6B;TCP1;CCT3;CCT2;CCT6A	Q99832;Q92526;P17987;P49368;P78371;P40227	6	33961781	1
FBXW7	Q969H0	79.663	CCT3	P49368	1	25720964	1
FBXW8	Q8N3Y1	67.394	TCP1;CCT6B;CCT2;PFDN5;VBP1;CCT3;CCT7;CCT6A;CCT5	P17987;Q92526;P78371;Q99471;P61758;P49368;Q99832;P40227;P48643	9	21946088;21572988;33961781;28514442	4
FBXW9	Q5XUX1	50.76	CCT6B;TCP1;CCT5;CCT4;CCT3;CCT7;CCT2;CCT8;CCT6A	Q92526;P17987;P48643;P50991;P49368;Q99832;P78371;P50990;P40227	9	33961781	1
FDFT1	P37268	48.115	RUVBL1	Q9Y265	1	17353931	1
FDXR	P22570	53.837	PFDN5	Q99471	1	33961781	1
FEN1	P39748	42.593	PFDN1	O60925	1	22863883	1
FGF11	Q92914	25.005	CCT5;TCP1;CCT3;CCT4;CCT2	P48643;P17987;P49368;P50991;P78371	5	28027390	1
FGFR1	P11362	91.868	RUVBL2	Q9Y230	1	18022941	1
FGFR1OP2	Q9NVK5	29.426	CCT8;CCT4	P50990;P50991	2	26496610	1
FGR	P09769	59.479	CCT3;CCT2;TCP1;CCT7;CCT6A;CCT8;CCT4;CCT5	P49368;P78371;P17987;Q99832;P40227;P50990;P50991;P48643	8	31980649	1
FH	P07954	54.637	VBP1	P61758	1	31536960	1
FKBP6	O75344	37.214	VBP1;PFDN2	P61758;Q9UHV9	2	25036637	1
FLCN	Q8NFG4	64.473	CCT8;CCT7;CCT2;CCT4	P50990;Q99832;P78371;P50991	4	27353360	1
FLNA	P21333	280.739	PIH1D1;VBP1;PFDN2;PFDN4;PFDN5	Q9NWS0;P61758;Q9UHV9;Q9NQP4;Q99471	5	28515276;25402006;26344197	3
FLNB	O75369	278.164	VBP1;PIH1D1	P61758;Q9NWS0	2	26344197;28515276	2
FLYWCH2	Q96CP2	14.564	PIH1D1	Q9NWS0	1	28515276	1
FN1	P02751	272.32	CCT5;RUVBL2;CCT7;CCT6A;CCT4;TCP1;CCT8;CCT3;CCT2	P48643;Q9Y230;Q99832;P40227;P50991;P17987;P50990;P49368;P78371	9	19738201	1
FN3KRP	Q9HA64	34.412	PIH1D1	Q9NWS0	1	28515276	1
FOXA1	P55317	49.148	CCT6A	P40227	1	27926873	1
FOXR2	Q6PJQ5	35.924	RUVBL2;RUVBL1	Q9Y230;Q9Y265	2	28514442;26186194	2
FRAS1	Q86XX4	443.214	TCP1	P17987	1	30021884	1
FTSJ1	Q9UET6	36.079	RUVBL1	Q9Y265	1	17353931	1
FUS	P35637	53.426	CCT3;CCT6A;CCT8;CCT4;TCP1;CCT5;CCT7;CCT2;PIH1D1	P49368;P40227;P50990;P50991;P17987;P48643;Q99832;P78371;Q9NWS0	9	25192599;28515276	2
FYCO1	Q9BQS8	166.983	CCT7;TCP1;CCT6B;CCT6A;CCT3;CCT2	Q99832;P17987;Q92526;P40227;P49368;P78371	6	26186194;28514442;33961781	3
FZR1	Q9UM11	55.179	CCT7;CCT2	Q99832;P78371	2	33961781	1
G3BP1	Q13283	52.164	CCT3;TCP1;PFDN4;PIH1D1;CCT6A	P49368;P17987;Q9NQP4;Q9NWS0;P40227	5	26777405;28515276	2
G6PD	P11413	59.257	CCT4	P50991	1	22939629	1
GABARAP	O95166	13.918	CCT2;TCP1	P78371;P17987	2	20562859	1
GABARAPL1	Q9H0R8	14.044	TCP1;CCT2;CCT3;CCT8;CCT4;RUVBL2	P17987;P78371;P49368;P50990;P50991;Q9Y230	6	20562859	1
GABARAPL2	P60520	13.667	CCT3;CCT7;CCT6A;POLR2E;TCP1;CCT2	P49368;Q99832;P40227;P19388;P17987;P78371	6	20562859	1
GAGE2D	Q9UEU5	12.764	PIH1D1	Q9NWS0	1	28515276	1
GAN	Q9H2C0	67.638	CCT2;CCT4;CCT8;CCT5;CCT6A;CCT6B;TCP1;CCT3;CCT7	P78371;P50991;P50990;P48643;P40227;Q92526;P17987;P49368;Q99832	9	26460568	1
GANAB	Q14697	106.874	TCP1;CCT2;CCT3;CCT4;CCT5;CCT6A;CCT7	P17987;P78371;P49368;P50991;P48643;P40227;Q99832	7	28514442;33961781	2
GAPDH	P04406	36.053	PIH1D1	Q9NWS0	1	28515276	1
GARS1	P41250	83.166	PIH1D1;VBP1	Q9NWS0;P61758	2	28515276;22939629	2
GART	P22102	107.767	PIH1D1	Q9NWS0	1	28515276	1
GATAD2A	Q86YP4	68.063	RUVBL1	Q9Y265	1	26344197	1
GATD1	Q8NB37	23.298	CCT4;CCT2	P50991;P78371	2	33961781;28514442	2
GBA	P04062	59.716	TCP1;CCT3;CCT8	P17987;P49368;P50990	3	26496610;21098288;22160715	3
GBA3	Q9H227	53.696	CCT4;CCT2	P50991;P78371	2	33961781	1
GCLM	P48507	30.727	PIH1D1	Q9NWS0	1	28515276	1
GCN1	Q92616	292.71	PIH1D1	Q9NWS0	1	28515276	1
GDA	Q9Y2T3	51.003	PIH1D1	Q9NWS0	1	28515276	1
GEMIN4	P57678	120.037	CCT3	P49368	1	32296183	1
GEMIN5	Q8TEQ6	168.589	PFDN1;PIH1D1;RUVBL1	O60925;Q9NWS0;Q9Y265	3	26496610;28515276;28481362	3
GFM1	Q96RP9	83.471	PFDN5	Q99471	1	33961781	1
GFPT1	Q06210	78.806	PIH1D1;PFDN5;CCT6A;CCT8;PFDN4	Q9NWS0;Q99471;P40227;P50990;Q9NQP4	5	28515276;26344197	2
GFPT2	O94808	76.931	CCT8	P50990	1	26344197	1
GH1	P01241	24.847	PFDN5	Q99471	1	17353931	1
GIT1	Q9Y2X7	84.341	PFDN1	O60925	1	33961781	1
GIT2	Q14161	84.543	PFDN1	O60925	1	33961781	1
GLG1	Q92896	134.552	PIH1D1	Q9NWS0	1	28515276	1
GLI1	P08151	117.904	CCT2	P78371	1	31462707	1
GLOD4	Q9HC38	34.793	PIH1D1	Q9NWS0	1	28515276	1
GMDS	O60547	41.95	PIH1D1	Q9NWS0	1	28515276	1
GMFB	P60983	16.713	PFDN6	O15212	1	26344197	1
GMPS	P49915	76.715	PIH1D1	Q9NWS0	1	28515276	1
GNAS	P63092	45.665	RUVBL1	Q9Y265	1	17353931	1
GNB1	P62873	37.377	CCT6A;PFDN1;TCP1;CCT5;CCT4;CCT7;CCT2;CCT3;CCT6B;PFDN5	P40227;O60925;P17987;P48643;P50991;Q99832;P78371;P49368;Q92526;Q99471	10	33961781	1
GNB1L	Q9BYB4	35.618	CCT2;CCT3;PIH1D1;CCT7	P78371;P49368;Q9NWS0;Q99832	4	33961781;28515276;28514442	3
GNB2	P62879	37.331	PFDN1;PFDN2;VBP1;PFDN4;PFDN5;PFDN6;PDRG1;TCP1;CCT2;CCT3;CCT4;CCT5;CCT6A;CCT6B;CCT7;CCT8;PDRG1	O60925;Q9UHV9;P61758;Q9NQP4;Q99471;O15212;Q9NUG6;P17987;P78371;P49368;P50991;P48643;P40227;Q92526;Q99832;P50990;Q9NUG6	17	28514442;33961781;25036637;25402006;26186194	5
GNB5	O14775	43.566	TCP1;CCT7;PFDN5;CCT3;CCT6B;CCT2	P17987;Q99832;Q99471;P49368;Q92526;P78371	6	26186194;28514442;33961781	3
GNL3	Q9BVP2	61.993	PIH1D1	Q9NWS0	1	28515276	1
GOLGA4	Q13439	261.14	PIH1D1	Q9NWS0	1	28515276	1
GOLGB1	Q14789	376.019	PIH1D1	Q9NWS0	1	28515276	1
GOLPH3	Q9H4A6	33.811	RUVBL2;PFDN5;VBP1;PFDN4	Q9Y230;Q99471;P61758;Q9NQP4	4	26344197	1
GPC1	P35052	61.7	CCT3;CCT6A	P49368;P40227	2	27576135	1
GPN1	Q9HCN4	41.74	PIH1D1;URI1;RUVBL1;POLR2E;RPAP3;TCP1;CCT4;CCT5;CCT6A;CCT8	Q9NWS0;O94763;Q9Y265;P19388;Q9H6T3;P17987;P50991;P48643;P40227;P50990	10	28514442;17643375;33961781;28515276;24981860	5
GPN3	Q9UHW5	32.761	PIH1D1;UXT;POLR2E;URI1	Q9NWS0;Q9UBK9;P19388;O94763	4	26186194;33961781;28514442;27780869;28515276	5
GPR37	O15354	67.114	TCP1;CCT2	P17987;P78371	2	14532270	1
GRB2	P62993	25.206	RUVBL1;CCT4;TCP1;RUVBL2;CCT3;PIH1D1;CCT8;CCT7;CCT2;CCT5	Q9Y265;P50991;P17987;Q9Y230;P49368;Q9NWS0;P50990;Q99832;P78371;P48643	10	31980649;19380743;12577067;28515276	4
GRK5	P34947	67.787	RUVBL1	Q9Y265	1	22952844	1
GRN	P28799	63.544	PIH1D1	Q9NWS0	1	28515276	1
GRPEL1	Q9HAV7	24.279	PFDN4	Q9NQP4	1	31536960	1
GRWD1	Q9BQ67	49.419	RUVBL2;TCP1;CCT2;CCT6A;CCT3;CCT7;CCT5;RUVBL1;CCT4;CCT8	Q9Y230;P17987;P78371;P40227;P49368;Q99832;P48643;Q9Y265;P50991;P50990	10	29991511	1
GSK3A	P49840	50.981	CCT5	P48643	1	27684187	1
GSK3B	P49841	46.744	CCT4;CCT2;CCT8;CCT6A;TCP1;CCT7	P50991;P78371;P50990;P40227;P17987;Q99832	6	30711629	1
GSPT1	P15170	55.756	VBP1;CCT2;PIH1D1;RUVBL1	P61758;P78371;Q9NWS0;Q9Y265	4	33961781;22939629;28514442;28515276;26344197	5
GSPT2	Q8IYD1	68.883	PIH1D1;CCT2	Q9NWS0;P78371	2	28515276;22939629	2
GSR	P00390	56.257	PIH1D1	Q9NWS0	1	28515276	1
GSTM3	P21266	26.56	PIH1D1	Q9NWS0	1	28515276	1
GSTP1	P09211	23.356	RUVBL1	Q9Y265	1	26344197	1
GTF2F2	P13984	28.38	PFDN2	Q9UHV9	1	20195357	1
GTF2I	P78347	112.416	CCT2;TCP1;PIH1D1;CCT3	P78371;P17987;Q9NWS0;P49368	4	26344197;28515276	2
GTPBP10	A4D1E9	42.933	PFDN5	Q99471	1	33961781	1
GUF1	Q8N442	74.328	PFDN5	Q99471	1	33961781	1
GXYLT2	A0PJZ3	51.056	CCT6B	Q92526	1	33961781	1
H1-2	P16403	21.365	PIH1D1	Q9NWS0	1	28515276	1
H2AC11	P0C0S8	14.091	RUVBL1;RUVBL2	Q9Y265;Q9Y230	2	24463511	1
H2AC4	P04908	14.135	CCT2	P78371	1	27248496	1
H2AX	P16104	15.145	RUVBL2;CCT5;RUVBL1	Q9Y230;P48643;Q9Y265	3	28242625;20000738	2
H2AZ1	P0C0S5	13.553	RUVBL1;RUVBL2	Q9Y265;Q9Y230	2	28242625;17721549;24463511;33961781;22467210	5
H2AZ2	Q71UI9	13.509	PIH1D1	Q9NWS0	1	28515276	1
H2BC1	Q96A08	14.167	RUVBL2;RUVBL1	Q9Y230;Q9Y265	2	26186194;33961781;28514442;26344197	4
H2BC3	P33778	13.95	RUVBL1;RUVBL2;POLR2E	Q9Y265;Q9Y230;P19388	3	27248496	1
H2BC4	P62807	13.906	RUVBL2;RUVBL1	Q9Y230;Q9Y265	2	33961781	1
H2BU1	Q8N257	13.908	PIH1D1;RUVBL1	Q9NWS0;Q9Y265	2	28515276;33961781	2
H3-4	Q16695	15.508	PIH1D1	Q9NWS0	1	30021884	1
H4C1	P62805	11.367	RUVBL2;POLR2E;CCT2;RUVBL1;PIH1D1	Q9Y230;P19388;P78371;Q9Y265;Q9NWS0	5	30804502;27248496;28515276	3
HADHA	P40939	83	PIH1D1	Q9NWS0	1	28515276	1
HAGH	Q16775	33.806	PIH1D1	Q9NWS0	1	28515276	1
HAL	P42357	72.698	PFDN5	Q99471	1	33961781	1
HARS	P12081	57.411	PFDN1	O60925	1	22863883	1
HARS2	P49590	56.888	PFDN5	Q99471	1	33961781	1
HCCS	P53701	30.602	PIH1D1	Q9NWS0	1	28515276	1
HCFC1	P51610	208.732	PIH1D1	Q9NWS0	1	28515276	1
HCFC2	Q9Y5Z7	86.779	CCT7;CCT3;CCT2;CCT4;CCT5;CCT6B;TCP1;CCT6A;CCT8	Q99832;P49368;P78371;P50991;P48643;Q92526;P17987;P40227;P50990	9	28514442;33961781	2
HDAC1	Q13547	55.103	CCT5;CCT7;VBP1;CCT8;CCT4;CCT3;CCT2;RUVBL2;TCP1;PFDN6;PFDN2;CCT6B;PFDN4;PFDN1;PFDN5;CCT6A	P48643;Q99832;P61758;P50990;P50991;P49368;P78371;Q9Y230;P17987;O15212;Q9UHV9;Q92526;Q9NQP4;O60925;Q99471;P40227	16	11585818;20585571;25402006;26496610;28514442;23752268;21836163;26496610;21652716;27780869;31980649;24981860;23752268;20603076;16699503;19433865;20585571;15829968;16699503	20
HDAC10	Q969S8	71.445	PIH1D1	Q9NWS0	1	28515276	1
HDAC11	Q96DB2	39.183	CCT4;CCT2;CCT6A;CCT3	P50991;P78371;P40227;P49368	4	23752268;33961781;28514442	3
HDAC2	Q92769	55.364	TCP1;CCT3;CCT5;CCT6A;PFDN2;VBP1;PFDN5;RUVBL2	P17987;P49368;P48643;P40227;Q9UHV9;P61758;Q99471;Q9Y230	8	30209338;21652716;27780869;30737378;24981860;19433865;21836163;25402006	8
HDAC3	O15379	48.848	CCT3;CCT5;TCP1;CCT2;CCT7;CCT4;CCT6A;CCT8	P49368;P48643;P17987;P78371;Q99832;P50991;P40227;P50990	8	28514442;23752268;33961781	3
HDAC4	P56524	119.04	PFDN6;PFDN1;RUVBL2;CCT5	O15212;O60925;Q9Y230;P48643	4	27684187	1
HDAC5	Q9UQL6	121.978	CCT8;CCT5;CCT3;TCP1;CCT2;CCT6A;RUVBL2;RUVBL1;CCT4;CCT7	P50990;P48643;P49368;P17987;P78371;P40227;Q9Y230;Q9Y265;P50991;Q99832	10	21081666	1
HDAC6	Q9UBN7	131.419	PIH1D1;RUVBL1;CCT6B;CCT5;RUVBL2;CCT3;TCP1;CCT7	Q9NWS0;Q9Y265;Q92526;P48643;Q9Y230;P49368;P17987;Q99832	8	28515276;29278704;33961781;23703321;26643866	5
HDGF	P51858	26.788	PIH1D1;RUVBL1	Q9NWS0;Q9Y265	2	28515276;21907836	2
HDHD3	Q9BSH5	28	PIH1D1	Q9NWS0	1	28515276	1
HDLBP	Q00341	141.456	PIH1D1	Q9NWS0	1	28515276	1
HECTD1	Q9ULT8	289.368	CCT6B	Q92526	1	33961781	1
HELB	Q8NG08	123.252	POLR2E	P19388	1	28514442;33961781	2
HELLS	Q9NRZ9	97.074	RPAP3	Q9H6T3	1	17643375	1
HEMK1	Q9Y5R4	38.231	PFDN5	Q99471	1	33961781	1
HERC2	O95714	527.228	WDR92;PFDN4;URI1	Q96MX6;Q9NQP4;O94763	3	25476789;29426014	2
HEXIM1	O94992	40.623	CCT2;CCT6A;CCT6B;RUVBL1;CCT4;CCT7;CCT8;RUVBL2;CCT3;TCP1;CCT5	P78371;P40227;Q92526;Q9Y265;P50991;Q99832;P50990;Q9Y230;P49368;P17987;P48643	11	29845934	1
HEY1	Q9Y5J3	32.613	CCT6A;CCT5;CCT8	P40227;P48643;P50990	3	27129302	1
HIF1A	Q16665	92.67	RUVBL1;RUVBL2	Q9Y265;Q9Y230	2	27320910	1
HIF1AN	Q9NWT6	40.285	CCT3;CCT4;CCT2;CCT8;CCT6A;PFDN1	P49368;P50991;P78371;P50990;P40227;O60925	6	26972000;31299612	2
HIGD1A	Q9Y241	10.143	PIH1D1	Q9NWS0	1	28515276	1
HINT1	P49773	13.802	PFDN2	Q9UHV9	1	26344197	1
HIRA	P54198	111.835	RUVBL1	Q9Y265	1	27217568	1
HJURP	Q8NCD3	83.539	RUVBL2;RUVBL1	Q9Y230;Q9Y265	2	20080577	1
HLA-B	P01889	40.46	RUVBL2;RUVBL1	Q9Y230;Q9Y265	2	17353931	1
HNF1B	P35680	61.324	RUVBL1;RUVBL2	Q9Y265;Q9Y230	2	27684187	1
HNRNPA0	Q13151	30.841	CCT3	P49368	1	16169070	1
HNRNPA1	P09651	38.747	PIH1D1	Q9NWS0	1	28515276	1
HNRNPA2B1	P22626	37.43	PIH1D1	Q9NWS0	1	28515276	1
HNRNPA3	P51991	39.595	PIH1D1	Q9NWS0	1	28515276	1
HNRNPAB	Q99729	36.225	PIH1D1	Q9NWS0	1	28515276	1
HNRNPC	P07910	33.67	PIH1D1	Q9NWS0	1	28515276	1
HNRNPD	Q14103	38.434	PDRG1;PIH1D1	Q9NUG6;Q9NWS0	2	26496610;28515276	2
HNRNPF	P52597	45.672	PIH1D1	Q9NWS0	1	28515276	1
HNRNPH1	P31943	49.229	WDR92;PFDN6;CCT4;CCT5;PIH1D1	Q96MX6;O15212;P50991;P48643;Q9NWS0	5	26760575;17643375;28515276;25402006	4
HNRNPK	P61978	50.976	PIH1D1	Q9NWS0	1	28515276	1
HNRNPL	P14866	64.133	PIH1D1;URI1	Q9NWS0;O94763	2	28515276;28611215	2
HNRNPM	P52272	77.516	PIH1D1	Q9NWS0	1	28515276	1
HNRNPU	Q00839	90.584	PIH1D1;RUVBL2	Q9NWS0;Q9Y230	2	17643375;25402006;28515276	3
HNRNPUL1	Q9BUJ2	95.739	PIH1D1	Q9NWS0	1	28515276	1
HPRT1	P00492	24.579	PIH1D1	Q9NWS0	1	28515276	1
HSCB	Q8IWL3	27.422	POLR2E	P19388	1	28380382	1
HSD17B10	Q99714	26.923	POLR2E;CCT8;CCT2;CCT7;RUVBL2;RUVBL1;PIH1D1	P19388;P50990;P78371;Q99832;Q9Y230;Q9Y265;Q9NWS0	7	29128334;26344197;28515276	3
HSDL2	Q6YN16	45.395	PIH1D1	Q9NWS0	1	28515276	1
HSP90AA1	P07900	84.66	RPAP3;PIH1D1;URI1;PDRG1;POLR2E;TCP1;CCT2	Q9H6T3;Q9NWS0;O94763;Q9NUG6;P19388;P17987;P78371	7	21360678;19875381;28515276;16263121;23190606;25036637;25402006;24794838	8
HSP90AA2P	Q14568	39.365	RUVBL2;RPAP3	Q9Y230;Q9H6T3	2	17643375	1
HSP90AB1	P08238	83.264	RPAP3;PIH1D1;POLR2E;TCP1;CCT2;CCT3	Q9H6T3;Q9NWS0;P19388;P17987;P78371;P49368	6	28515276;17643375;16263121;23190606;25402006;25036637;26344197	7
HSP90AB2P	Q58FF8	44.349	RPAP3;PIH1D1	Q9H6T3;Q9NWS0	2	25036637	1
HSP90AB4P	Q58FF6	58.264	RPAP3;PIH1D1	Q9H6T3;Q9NWS0	2	25036637	1
HSP90B1	P14625	92.469	PIH1D1	Q9NWS0	1	28515276	1
HSPA1A	P0DMV8	70.052	PIH1D1	Q9NWS0	1	28515276	1
HSPA1L	P34931	70.375	RUVBL1;RUVBL2	Q9Y265;Q9Y230	2	17643375;25402006	2
HSPA4	P34932	94.331	CCT2;RPAP3;RUVBL1;PIH1D1;TCP1	P78371;Q9H6T3;Q9Y265;Q9NWS0;P17987	5	26344197;28561026;20371770;28515276;14532270;25402006	6
HSPA4L	O95757	94.512	PIH1D1	Q9NWS0	1	28515276	1
HSPA5	P11021	72.333	RUVBL2;PIH1D1	Q9Y230;Q9NWS0	2	17643375;25402006;26344197;28515276	4
HSPA6	P17066	71.028	PIH1D1;RPAP3	Q9NWS0;Q9H6T3	2	28515276;17643375	2
HSPA8	P11142	70.898	RUVBL2;CCT5;CCT4;RUVBL1;TCP1;POLR2E;PIH1D1	Q9Y230;P48643;P50991;Q9Y265;P17987;P19388;Q9NWS0	7	27684187;17643375;28515276;25402006;10635329	5
HSPA9	P38646	73.68	PIH1D1	Q9NWS0	1	28515276	1
HSPB1	P04792	22.783	RUVBL1;RUVBL2;RPAP3;PFDN2;PIH1D1	Q9Y265;Q9Y230;Q9H6T3;Q9UHV9;Q9NWS0	5	25277244;30669930;26344197;28515276	4
HSPBP1	Q9NZL4	39.303	PIH1D1	Q9NWS0	1	28515276	1
HSPD1	P10809	61.055	PIH1D1	Q9NWS0	1	28515276	1
HSPE1	P61604	10.932	CCT2;CCT3;CCT4;CCT5	P78371;P49368;P50991;P48643	4	25402006;26344197	2
HSPH1	Q92598	96.865	CCT2;PIH1D1	P78371;Q9NWS0	2	26344197;28515276	2
HTRA2	O43464	48.841	RPAP3	Q9H6T3	1	31617661	1
HTRA3	P83110	48.608	RUVBL1;TCP1	Q9Y265;P17987	2	29477555	1
HTRA4	P83105	50.979	CCT7;TCP1	Q99832;P17987	2	31470122	1
HTT	P42858	347.603	RUVBL1;CCT8	Q9Y265;P50990	2	25959826;32814053;17500595	3
HUWE1	Q7Z6Z7	481.891	CCT3;PIH1D1;CCT7;TCP1;CCT2;CCT5;RUVBL1;RUVBL2;CCT6A;CCT8;CCT4	P49368;Q9NWS0;Q99832;P17987;P78371;P48643;Q9Y265;Q9Y230;P40227;P50990;P50991	11	25147182;28515276	2
IAH1	Q2TAA2	27.599	PIH1D1	Q9NWS0	1	28515276	1
IARS	P41252	144.498	VBP1;PFDN5;PIH1D1;CCT5	P61758;Q99471;Q9NWS0;P48643	4	21836163;22939629;25402006;28515276	4
IARS2	Q9NSE4	113.792	VBP1;PFDN5	P61758;Q99471	2	31536960;33961781	2
IBA57	Q5T440	38.155	PIH1D1	Q9NWS0	1	28515276	1
ICAM1	P05362	57.825	CCT3;CCT4	P49368;P50991	2	23463506	1
ICE2	Q659A1	110.011	CCT6B	Q92526	1	26186194	1
IDH3A	P50213	39.592	CCT6A;CCT6B;CCT8;PIH1D1	P40227;Q92526;P50990;Q9NWS0	4	26344197;28515276	2
IDH3B	O43837	42.184	PIH1D1	Q9NWS0	1	28515276	1
IFT122	Q9HBG6	141.825	PIH1D1	Q9NWS0	1	26186194	1
IFT88	Q13099	93.192	CCT4	P50991	1	27173435	1
IGBP1	P78318	39.222	TCP1;CCT8;CCT4;CCT2;CCT5;CCT7;PFDN6;PFDN1;CCT3;CCT6A;PFDN2	P17987;P50990;P50991;P78371;P48643;Q99832;O15212;O60925;P49368;P40227;Q9UHV9	11	26496610;16085932;22939629	3
IGF1R	P08069	154.793	RUVBL1	Q9Y265	1	22939629	1
IGKC	P01834	11.765	PIH1D1	Q9NWS0	1	28515276	1
IGLL5	B9A064	23.063	PIH1D1	Q9NWS0	1	28515276	1
IGSF8	Q969P0	65.034	CCT4;CCT3	P50991;P49368	2	23463506	1
IKBKE	Q14164	80.462	PFDN5;CCT6A;CCT4;CCT8;PFDN2;CCT3;TCP1;CCT2;PFDN1;CCT5;RUVBL2	Q99471;P40227;P50991;P50990;Q9UHV9;P49368;P17987;P78371;O60925;P48643;Q9Y230	11	17353931;25852190	2
IKBKG	Q9Y6K9	48.198	RPAP3;PFDN5	Q9H6T3;Q99471	2	20098747;21184742	2
IL7R	P16871	51.579	CCT5	P48643	1	20167604	1
ILF2	Q12905	43.062	RUVBL2;PIH1D1	Q9Y230;Q9NWS0	2	20808282;28515276	2
ILF3	Q12906	95.338	PIH1D1	Q9NWS0	1	28515276	1
ILK	Q13418	51.419	RUVBL1;CCT5;CCT7;CCT3;CCT4;RUVBL2;TCP1;CCT8;CCT2;CCT6A	Q9Y265;P48643;Q99832;P49368;P50991;Q9Y230;P17987;P50990;P78371;P40227	10	25852190;23455922;26496610	3
IMMP1L	Q96LU5	18.504	URI1;PIH1D1;RPAP3	O94763;Q9NWS0;Q9H6T3	3	31617661	1
IMMP2L	Q96T52	19.718	PIH1D1;RPAP3	Q9NWS0;Q9H6T3	2	31617661	1
IMMT	Q16891	83.678	PIH1D1	Q9NWS0	1	28515276	1
ING3	Q9NXR8	46.743	RUVBL2;RUVBL1	Q9Y230;Q9Y265	2	33961781;16387653;26496610;28514442	4
ING5	Q8WYH8	27.751	RUVBL1	Q9Y265	1	33961781	1
INO80	Q9ULG1	176.753	RUVBL1;RUVBL2	Q9Y265;Q9Y230	2	21303910;28514442;28561026;33961781;17721549	5
INO80B	Q9C086	38.637	RUVBL1;RUVBL2	Q9Y265;Q9Y230	2	28561026;28514442;33961781;17721549	4
INO80C	Q6PI98	20.643	RUVBL1;RUVBL2	Q9Y265;Q9Y230	2	17721549;28514442;33961781	3
INO80D	Q53TQ3	113.202	RUVBL1;RUVBL2	Q9Y265;Q9Y230	2	33961781;28514442;17721549	3
INO80E	Q8NBZ0	26.478	RUVBL2;RUVBL1	Q9Y230;Q9Y265	2	28514442;33961781;17721549;18922472;17643375	5
INPPL1	O15357	138.599	CCT3	P49368	1	19380743	1
INTS1	Q8N201	244.297	RPAP3	Q9H6T3	1	17643375	1
INTS10	Q9NVR2	82.236	POLR2E	P19388	1	16239144	1
INTS3	Q68E01	118.07	PIH1D1;POLR2E	Q9NWS0;P19388	2	28515276;20133760	2
INTS5	Q6P9B9	107.995	POLR2E	P19388	1	20133760	1
INTS6	Q9UL03	100.39	POLR2E	P19388	1	20133760	1
INTS7	Q9NVH2	106.834	PIH1D1	Q9NWS0	1	28515276	1
IP6K2	Q9UHH9	49.186	CCT6A	P40227	1	30021884	1
IPO4	Q8TEX9	118.715	RUVBL2	Q9Y230	1	25402006;26344197	2
IPO5	O00410	123.63	PIH1D1	Q9NWS0	1	28515276	1
IPO7	O95373	119.517	PIH1D1	Q9NWS0	1	28515276	1
IQCB1	Q15051	68.929	PFDN2	Q9UHV9	1	21565611	1
IQGAP1	P46940	189.252	RUVBL1;CCT2;PIH1D1	Q9Y265;P78371;Q9NWS0	3	22863883;25402006;28515276	3
IRAK1	P51617	76.537	CCT5;TCP1;CCT2;CCT7;CCT3;CCT6A;CCT4;CCT8	P48643;P17987;P78371;Q99832;P49368;P40227;P50991;P50990	8	25852190	1
IRF7	Q92985	54.278	TCP1;CCT8;CCT4;CCT7;CCT5;CCT3;CCT2;CCT6A	P17987;P50990;P50991;Q99832;P48643;P49368;P78371;P40227	8	30833792	1
ISG15	P05161	17.888	CCT3;CCT2;CCT4	P49368;P78371;P50991	3	16009940	1
ISOC1	Q96CN7	32.237	PIH1D1	Q9NWS0	1	28515276	1
ISOC2	Q96AB3	22.337	PIH1D1	Q9NWS0	1	28515276	1
ITCH	Q96J02	102.803	URI1	O94763	1	16055720	1
ITFG1	Q8TB96	68.108	RUVBL2;CCT3;POLR2E;PFDN2;RUVBL1;CCT7;CCT4;CCT8;CCT2;CCT6A;CCT5;TCP1	Q9Y230;P49368;P19388;Q9UHV9;Q9Y265;Q99832;P50991;P50990;P78371;P40227;P48643;P17987	12	25437307	1
ITGA4	P13612	114.9	CCT4;CCT5;CCT7;CCT6A;TCP1;CCT2;CCT3;CCT8	P50991;P48643;Q99832;P40227;P17987;P78371;P49368;P50990	8	22623428	1
ITGB1	P05556	88.415	PIH1D1	Q9NWS0	1	28515276	1
ITSN1	Q15811	195.422	RUVBL1	Q9Y265	1	32203420	1
IVNS1ABP	Q9Y6Y0	71.729	CCT3	P49368	1	30021884	1
IWS1	Q96ST2	91.955	RUVBL2	Q9Y230	1	28561026	1
JAK3	P52333	125.099	CCT4;CCT2;CCT6A;CCT3;TCP1;CCT8	P50991;P78371;P40227;P49368;P17987;P50990	6	25852190;26496610	2
JARID2	Q92833	138.734	CCT5	P48643	1	27705803	1
JAZF1	Q86VZ6	27.079	RUVBL1	Q9Y265	1	28514442;33961781	2
JMJD4	Q9H9V9	52.493	CCT5;CCT4;CCT6A;TCP1;CCT8;CCT2;CCT3;CCT7	P48643;P50991;P40227;P17987;P50990;P78371;P49368;Q99832	8	24981860;33961781;28514442	3
JMJD7	P0C870	35.932	CCT7;CCT3;CCT4;CCT6A;CCT2;CCT8	Q99832;P49368;P50991;P40227;P78371;P50990	6	24981860	1
JUN	P05412	35.676	CCT7;CCT5;CCT6A;CCT3;CCT2;POLR2E	Q99832;P48643;P40227;P49368;P78371;P19388	6	25609649	1
JUP	P14923	81.745	PIH1D1;RUVBL2	Q9NWS0;Q9Y230	2	28515276;27684187	2
KARS1	Q15046	68.048	VBP1;CCT8;PIH1D1	P61758;P50990;Q9NWS0	3	22939629;28515276	2
KAT5	Q92993	58.582	RUVBL1;RUVBL2	Q9Y265;Q9Y230	2	14966270;28514442;33961781;27153538	4
KATNA1	O75449	55.965	CCT7;PFDN1;PFDN4;CCT5;CCT2	Q99832;O60925;Q9NQP4;P48643;P78371	5	33961781;28514442	2
KATNAL1	Q9BW62	55.392	PFDN1;CCT2	O60925;P78371	2	33961781	1
KATNB1	Q9BVA0	72.334	CCT7;PFDN4;PFDN1;PFDN2;CCT2;CCT5	Q99832;Q9NQP4;O60925;Q9UHV9;P78371;P48643	6	33961781;28514442	2
KATNIP	O60303	180.918	RUVBL1;RUVBL2	Q9Y265;Q9Y230	2	26714646	1
KBTBD4	Q9NVX7	58.144	TCP1;CCT2	P17987;P78371	2	33961781;28514442	2
KBTBD7	Q8WVZ9	77.163	CCT5	P48643	1	26496610	1
KCND3	Q9UK17	73.451	RUVBL1	Q9Y265	1	17725712	1
KCNK16	Q96T55	34.153	CCT7	Q99832	1	30021884	1
KCTD13	Q8WZ19	36.357	PFDN2	Q9UHV9	1	28514442	1
KCTD15	Q96SI1	31.942	RUVBL2;CCT5	Q9Y230;P48643	2	33961781;28514442;29665387	3
KDM4B	O94953	121.897	CCT6A;CCT8;CCT5;CCT3;CCT6B;CCT2;CCT4;CCT7;TCP1	P40227;P50990;P48643;P49368;Q92526;P78371;P50991;Q99832;P17987	9	24981860;28514442;33961781	3
KEAP1	Q14145	69.666	URI1	O94763	1	31541481	1
KHSRP	Q92945	73.115	PIH1D1	Q9NWS0	1	28515276	1
KIF14	Q15058	186.492	CCT8;CCT4;CCT7;TCP1;CCT3;RUVBL2;CCT5;CCT6A	P50990;P50991;Q99832;P17987;P49368;Q9Y230;P48643;P40227	8	31586073	1
KIF20A	O95235	100.278	RUVBL2;RUVBL1	Q9Y230;Q9Y265	2	31586073	1
KIF20B	Q96Q89	210.629	RUVBL1	Q9Y265	1	17353931	1
KIF21A	Q7Z4S6	187.179	CCT8;PFDN1;CCT4;CCT6A;CCT5;PFDN2;CCT3;CCT2;CCT7;TCP1	P50990;O60925;P50991;P40227;P48643;Q9UHV9;P49368;P78371;Q99832;P17987	10	26496610	1
KIF23	Q02241	110.059	CCT4	P50991	1	31586073	1
KLB	Q86Z14	119.808	CCT2	P78371	1	30021884	1
KLHDC2	Q9Y2U9	46.099	CCT5;CCT6B;CCT6A;PFDN1;CCT3;CCT2;PFDN5;PFDN2	P48643;Q92526;P40227;O60925;P49368;P78371;Q99471;Q9UHV9	8	28514442;33961781	2
KLHDC8A	Q8IYD2	38.859	CCT8;CCT6B;CCT5;CCT7;CCT3;CCT4;TCP1;CCT6A;CCT2	P50990;Q92526;P48643;Q99832;P49368;P50991;P17987;P40227;P78371	9	33961781;28514442	2
KLHDC8B	Q8IXV7	37.676	CCT3;CCT7;CCT2;CCT5	P49368;Q99832;P78371;P48643	4	33961781;28514442	2
KLHL26	Q53HC5	68.139	CCT6B;CCT2;CCT6A	Q92526;P78371;P40227	3	33961781	1
KLHL33	A6NCF5	57.81	CCT2;CCT7;CCT5;CCT6A;CCT4;TCP1;CCT3;CCT6B;CCT8	P78371;Q99832;P48643;P40227;P50991;P17987;P49368;Q92526;P50990	9	28514442;33961781	2
KLHL34	Q8N239	70.612	CCT2	P78371	1	28514442	1
KLHL8	Q9P2G9	68.802	CCT5;CCT3;CCT7;CCT2;TCP1	P48643;P49368;Q99832;P78371;P17987	5	33961781;28514442	2
KMT2A	Q03164	431.764	CCT6A;PIH1D1	P40227;Q9NWS0	2	30021884;28514442;33961781;26186194	4
KPNA1	P52294	60.222	RUVBL1;RUVBL2	Q9Y265;Q9Y230	2	26496610	1
KPNA4	O00629	57.887	CCT8;CCT3;CCT6B;CCT6A;CCT7;CCT2	P50990;P49368;Q92526;P40227;Q99832;P78371	6	26344197	1
KPNB1	Q14974	97.17	RUVBL2;RUVBL1;PIH1D1	Q9Y230;Q9Y265;Q9NWS0	3	17643375;28515276	2
KRAS	P01116	21.656	CCT5	P48643	1	27684187	1
KRT1	P04264	66.039	PIH1D1	Q9NWS0	1	28515276	1
KRT10	P13645	58.827	PIH1D1	Q9NWS0	1	28515276	1
KRT14	P02533	51.561	PIH1D1	Q9NWS0	1	28515276	1
KRT17	Q04695	48.106	CCT3	P49368	1	29859926	1
KRT18	P05783	48.058	PIH1D1;URI1	Q9NWS0;O94763	2	28515276;27780869	2
KRT2	P35908	65.433	PIH1D1	Q9NWS0	1	28515276	1
KRT4	P19013	56.144	PIH1D1	Q9NWS0	1	28515276	1
KRT5	P13647	62.378	PIH1D1	Q9NWS0	1	28515276	1
KRT8	P05787	53.704	PIH1D1	Q9NWS0	1	28515276	1
KRT9	P35527	62.064	PIH1D1	Q9NWS0	1	28515276	1
KRTAP15-1	Q3LI76	14.979	CCT6B	Q92526	1	33961781	1
KSR1	Q8IVT5	102.16	PIH1D1;RPAP3	Q9NWS0;Q9H6T3	2	27086506	1
KSR2	Q6VAB6	107.632	PIH1D1;WDR92;PFDN2;RUVBL1;POLR2E;URI1;RUVBL2;PDRG1;PFDN6;RPAP3	Q9NWS0;Q96MX6;Q9UHV9;Q9Y265;P19388;O94763;Q9Y230;Q9NUG6;O15212;Q9H6T3	10	27086506	1
KYNU	Q16719	52.352	CCT2	P78371	1	33961781	1
L1TD1	Q5T7N2	98.85	CCT7;CCT4;RUVBL1;RUVBL2;CCT3;CCT8;TCP1;CCT6A	Q99832;P50991;Q9Y265;Q9Y230;P49368;P50990;P17987;P40227	8	25702638	1
L3MBTL2	Q969R5	79.11	CCT4;CCT8;CCT2;CCT6A;PFDN2;CCT7;PFDN5;CCT5;TCP1;CCT3	P50991;P50990;P78371;P40227;Q9UHV9;Q99832;Q99471;P48643;P17987;P49368	10	27705803	1
LAGE3	Q14657	14.804	CCT7	Q99832	1	26344197	1
LAMB1	P07942	198.038	POLR2E	P19388	1	22863883	1
LAMC1	P11047	177.603	CCT7;CCT3	Q99832;P49368	2	31536960	1
LANCL1	O43813	45.283	PIH1D1	Q9NWS0	1	28515276	1
LANCL2	Q9NS86	50.854	PIH1D1	Q9NWS0	1	28515276	1
LARP1	Q6PKG0	123.51	UXT;PIH1D1	Q9UBK9;Q9NWS0	2	28515276	1
LARP7	Q4G0J3	66.899	CCT8;CCT6B;CCT2;CCT7;RUVBL1;CCT3;CCT5;CCT4;CCT6A;RUVBL2;TCP1	P50990;Q92526;P78371;Q99832;Q9Y265;P49368;P48643;P50991;P40227;Q9Y230;P17987	11	29845934;26725010	2
LARS	Q9P2J5	134.466	PIH1D1;CCT8;CCT6A;HSP90AB1;RUVBL2	Q9NWS0;P50990;P40227;P08238;Q9Y230	5	28515276;27684187	2
LARS2	Q15031	101.976	PFDN5	Q99471	1	33961781	1
LCK	P06239	58.001	CCT6A;TCP1;CCT2;CCT8;CCT4;CCT7;CCT3;CCT5	P40227;P17987;P78371;P50990;P50991;Q99832;P49368;P48643	8	31980649	1
LCMT2	O60294	75.602	CCT2	P78371	1	28514442	1
LCOR	Q96JN0	47.007	CCT5;CCT6A;CCT2;CCT4	P48643;P40227;P78371;P50991	4	27705803	1
LDHA	P00338	36.689	CCT3;CCT6B;PIH1D1	P49368;Q92526;Q9NWS0	3	21836163;26344197;28515276	3
LDHB	P07195	36.638	CCT3;CCT6A;CCT6B;PIH1D1	P49368;P40227;Q92526;Q9NWS0	4	25402006;26344197;28515276	3
LDHD	Q86WU2	54.871	RPAP3	Q9H6T3	1	26496610	1
LDLR	P01130	95.376	PIH1D1	Q9NWS0	1	28515276	1
LEO1	Q8WVC0	75.404	URI1	O94763	1	15923622	1
LFNG	Q8NES3	41.773	CCT6A;CCT2;CCT7	P40227;P78371;Q99832	3	26186194	1
LGALS1	P09382	14.716	PIH1D1	Q9NWS0	1	28515276	1
LGALS3	P17931	26.152	CCT3	P49368	1	24755837	1
LGALS3BP	Q08380	65.331	CCT2;CCT7;CCT4;CCT6A;TCP1;CCT3;CCT5;CCT8	P78371;Q99832;P50991;P40227;P17987;P49368;P48643;P50990	8	23443559;25402006	2
LIMD1	Q9UGP4	72.19	PFDN2	Q9UHV9	1	28514442	1
LIMK1	P53667	72.585	UXT	Q9UBK9	1	26496610	1
LIMK2	P53671	72.232	RUVBL2	Q9Y230	1	25852190	1
LINC01554	Q52M75	10.857	CCT7;CCT6A;CCT3;CCT4;CCT2	Q99832;P40227;P49368;P50991;P78371	5	30809309	1
LMAN1	P49257	57.549	PIH1D1;RPAP3;PIH1D1	Q9NWS0;Q9H6T3;Q9NWS0	3	28515276;34079125;28515276	3
LMBR1L	Q6UX01	55.209	POLR2E	P19388	1	31073040	1
LMNA	P02545	74.139	URI1;PIH1D1	O94763;Q9NWS0	2	27780869;28515276	2
LMO2	P25791	18.358	POLR2E	P19388	1	28514442;33961781	2
LONP1	P36776	106.489	PIH1D1	Q9NWS0	1	28515276	1
LOXL4	Q96JB6	84.483	CCT6B;CCT6A	Q92526;P40227	2	28514442;26186194;33961781	3
LRCH2	Q5VUJ6	84.588	RPAP3	Q9H6T3	1	17643375	1
LRCH3	Q96II8	86.083	PIH1D1	Q9NWS0	1	33961781;26186194;28514442;32296183	4
LRPPRC	P42704	157.905	UXT;PIH1D1;POLR2E;URI1	Q9UBK9;Q9NWS0;P19388;O94763	4	19022849;17554592;11827465;21836163	4
LRRC10	Q5BKY1	31.642	CCT6B;CCT4;CCT2;TCP1	Q92526;P50991;P78371;P17987	4	28514442;33961781	2
LRRC28	Q86X40	41.912	CCT7	Q99832	1	26186194	1
LRRC31	Q6UY01	61.489	CCT3	P49368	1	33005030	1
LRRC40	Q9H9A6	68.25	PIH1D1	Q9NWS0	1	28515276	1
LRRC59	Q96AG4	34.93	PIH1D1;RUVBL1	Q9NWS0;Q9Y265	2	28515276;32788342	2
LRRFIP1	Q32MZ4	89.253	PIH1D1	Q9NWS0	1	28515276	1
LRRK1	Q38SD2	225.393	CCT2	P78371	1	20697350	1
LRRK2	Q5S007	286.103	POLR2E;CCT5;CCT2;RUVBL2;CCT3;RUVBL1;CCT8;CCT4;TCP1;CCT7;RPAP3	P19388;P48643;P78371;Q9Y230;P49368;Q9Y265;P50990;P50991;P17987;Q99832;Q9H6T3	11	31046837;24725412;23075850;24510904	4
LSM3	P62310	11.845	RUVBL1	Q9Y265	1	33961781	1
LUC7L2	Q9Y383	46.514	RPAP3;PIH1D1	Q9H6T3;Q9NWS0	2	28561026;28515276	2
LYAR	Q9NX58	43.634	PIH1D1	Q9NWS0	1	28515276	1
LYPLA2	O95372	24.737	PIH1D1	Q9NWS0	1	28515276	1
LYSMD2	Q8IV50	23.463	PIH1D1	Q9NWS0	1	28515276	1
MACROD1	Q9BQ69	35.505	UXT	Q9UBK9	1	21483817	1
MACROH2A1	O75367	39.617	RUVBL1;RUVBL2	Q9Y265;Q9Y230	2	28242625	1
MAD2L2	Q9UI95	24.334	POLR2E	P19388	1	29656893	1
MAGEA3	P43357	34.747	CCT8;RUVBL2	P50990;Q9Y230	2	31267705	1
MAGI1	Q96QZ7	164.581	CCT6B	Q92526	1	28514442	1
MAP1B	P46821	270.634	RUVBL2	Q9Y230	1	28561026	1
MAP1LC3A	Q9H492	14.272	CCT7;CCT6A;CCT4;RUVBL1;CCT2;TCP1;CCT8;RUVBL2;CCT5	Q99832;P40227;P50991;Q9Y265;P78371;P17987;P50990;Q9Y230;P48643	9	20562859	1
MAP1LC3B	Q9GZQ8	14.688	TCP1;CCT6A;CCT7;CCT2;CCT3;RUVBL2;PFDN2	P17987;P40227;Q99832;P78371;P49368;Q9Y230;Q9UHV9	7	20562859;31006538	2
MAP2K2	P36507	44.424	CCT6A	P40227	1	31980649	1
MAP2K3	P46734	39.318	RUVBL1;RUVBL2	Q9Y265;Q9Y230	2	31980649	1
MAP2K5	Q13163	50.112	TCP1;CCT2;CCT8;CCT3;CCT7;CCT4;CCT6A;CCT5	P17987;P78371;P50990;P49368;Q99832;P50991;P40227;P48643	8	31980649	1
MAP3K3	Q99759	70.898	RUVBL1;RPAP3;PFDN2;PIH1D1;RUVBL2;PDRG1;PFDN5;UXT	Q9Y265;Q9H6T3;Q9UHV9;Q9NWS0;Q9Y230;Q9NUG6;Q99471;Q9UBK9	8	14743216	1
MAP4	P27816	121.005	PIH1D1	Q9NWS0	1	28515276	1
MAPK10	P53779	52.585	CCT6B;CCT2;CCT7	Q92526;P78371;Q99832	3	28514442;26186194;33961781	3
MAPK13	O15264	42.09	CCT5;CCT3;CCT6A;CCT4;CCT2;CCT8	P48643;P49368;P40227;P50991;P78371;P50990	6	19135240	1
MAPK15	Q8TD08	59.832	CCT6B;CCT2;CCT3	Q92526;P78371;P49368	3	33961781;28514442	2
MAPK6	Q16659	82.681	PFDN6;CCT2;CCT7;CCT8;CCT3;CCT5;CCT6A;CCT4;TCP1	O15212;P78371;Q99832;P50990;P49368;P48643;P40227;P50991;P17987	9	26972000;20936779	2
MAPK7	Q13164	88.386	PFDN5;PFDN4;RUVBL1;RUVBL2;VBP1;PFDN2;PFDN6;PFDN1	Q99471;Q9NQP4;Q9Y265;Q9Y230;P61758;Q9UHV9;O15212;O60925	8	23602568;31980649	2
MAPK8	P45983	48.296	TCP1;CCT6A;CCT4;CCT2;CCT8;CCT3	P17987;P40227;P50991;P78371;P50990;P49368	6	25852190	1
MAPT	P10636	78.928	POLR2E;RUVBL2;PFDN6;RUVBL1	P19388;Q9Y230;O15212;Q9Y265	4	26269332	1
MARCKS	P29966	31.555	RUVBL1;PIH1D1	Q9Y265;Q9NWS0	2	30942445;28515276	2
MARS	P56192	101.116	CCT3;PIH1D1	P49368;Q9NWS0	2	21836163;22939629;25402006;26344197;28515276	5
MAT2A	P31153	43.661	PIH1D1;URI1	Q9NWS0;O94763	2	28515276;27780869	2
MAT2B	Q9NZL9	37.552	PIH1D1	Q9NWS0	1	28515276	1
MATR3	P43243	94.623	PIH1D1;RUVBL2;RUVBL1	Q9NWS0;Q9Y230;Q9Y265	3	17643375;25402006;26344197;28515276	4
MAU2	Q9Y6X3	69.082	RUVBL2;RUVBL1	Q9Y230;Q9Y265	2	31010829	1
MAX	P61244	18.275	RUVBL1;RUVBL2	Q9Y265;Q9Y230	2	29028833	1
MBTD1	Q05BQ5	70.547	RUVBL2;RUVBL1	Q9Y230;Q9Y265	2	33961781;28514442;27153538	3
MCC	P23508	93.027	PFDN2	Q9UHV9	1	17353931	1
MCCC1	Q96RQ3	80.473	PFDN5	Q99471	1	33961781	1
MCCC2	Q9HCC0	61.333	PIH1D1	Q9NWS0	1	28515276	1
MCFD2	Q8NI22	16.39	RUVBL2	Q9Y230	1	26344197	1
MCM2	P49736	101.896	CCT5;TCP1;CCT6B;CCT8;PFDN2;CCT6A;CCT7;CCT3;CCT2;CCT4;RUVBL1	P48643;P17987;Q92526;P50990;Q9UHV9;P40227;Q99832;P49368;P78371;P50991;Q9Y265	11	25963833;28481362	2
MCM3	P25205	90.981	PIH1D1	Q9NWS0	1	28515276	1
MCM5	P33992	82.286	PIH1D1	Q9NWS0	1	28515276	1
MCM7	P33993	81.308	CCT3;CCT4	P49368;P50991	2	21836163;26344197	2
MCM9	Q9NXL9	127.313	RUVBL1	Q9Y265	1	26300262;26870752	2
MCMBP	Q9BTE3	72.98	PIH1D1	Q9NWS0	1	28515276	1
MCRS1	Q96EZ8	51.803	RUVBL1;RUVBL2	Q9Y265;Q9Y230	2	28514442;17721549;33961781	3
MDC1	Q14676	226.666	POLR2E	P19388	1	22990118	1
MDH1	P40925	36.426	PIH1D1	Q9NWS0	1	28515276	1
MDM2	Q00987	55.233	PFDN6	O15212	1	20195357	1
MDP1	Q86V88	20.109	CCT5	P48643	1	28675297	1
MEAF6	Q9HAF1	21.635	RUVBL1;RUVBL2	Q9Y265;Q9Y230	2	33961781;28514442	2
MECOM	Q03112	138.136	RUVBL2;TCP1;CCT6A;UXT	Q9Y230;P17987;P40227;Q9UBK9	4	23858473;30462309;17635584	3
MED1	Q15648	168.478	POLR2E	P19388	1	20133760	1
MED10	Q9BTT4	15.688	POLR2E	P19388	1	15175163	1
MED12	Q93074	243.081	POLR2E;RUVBL1;CCT5	P19388;Q9Y265;P48643	3	20133760;27684187	2
MED13	Q9UHV7	239.297	CCT2	P78371	1	19047373	1
MED17	Q9NVC6	72.89	POLR2E	P19388	1	24981860	1
MED18	Q9BUE0	23.663	POLR2E	P19388	1	24981860	1
MED19	A0JLT2	26.273	POLR2E;RUVBL1	P19388;Q9Y265	2	15175163;21729782;24981860	3
MED20	Q9H944	23.222	POLR2E	P19388	1	24981860	1
MED26	O95402	65.446	POLR2E	P19388	1	21729782;15175163	2
MED27	Q6P2C8	35.432	POLR2E	P19388	1	24981860	1
MED28	Q9H204	19.52	POLR2E	P19388	1	20133760;24981860	2
MED29	Q9NX70	21.073	CCT3;POLR2E	P49368;P19388	2	15175163	1
MED30	Q96HR3	20.277	POLR2E	P19388	1	24981860	1
MED31	Q9Y3C7	15.805	POLR2E	P19388	1	24981860	1
MED4	Q9NPJ6	29.745	POLR2E	P19388	1	24981860	1
MED7	O43513	27.245	POLR2E	P19388	1	24981860	1
MED8	Q96G25	29.08	POLR2E	P19388	1	24981860	1
MED9	Q9NWA0	16.403	POLR2E;CCT4;RUVBL1;CCT3	P19388;P50991;Q9Y265;P49368	4	27684187;15175163;24981860	3
MEMO1	Q9Y316	33.733	PIH1D1	Q9NWS0	1	28515276	1
MEPCE	Q7L2J0	74.355	CCT6A;CCT5;CCT4;CCT7;CCT3;CCT2;RUVBL1;RUVBL2;TCP1;CCT8;PFDN2	P40227;P48643;P50991;Q99832;P49368;P78371;Q9Y265;Q9Y230;P17987;P50990;Q9UHV9	11	29845934;17643375	2
METAP2	P50579	52.892	CCT7;CCT6B;CCT2;CCT3;PIH1D1;CCT5	Q99832;Q92526;P78371;P49368;Q9NWS0;P48643	6	33961781;28514442;28515276	3
METTL14	Q9HCE5	52.15	CCT4;CCT2;CCT5;CCT6A;CCT7;CCT8;CCT3;TCP1	P50991;P78371;P48643;P40227;Q99832;P50990;P49368;P17987	8	29507755	1
METTL18	O95568	42.148	RUVBL2;CCT8;CCT6A;RUVBL1;TCP1;CCT6B;CCT4;CCT2;CCT3;CCT7	Q9Y230;P50990;P40227;Q9Y265;P17987;Q92526;P50991;P78371;P49368;Q99832	10	23349634	1
METTL21C	Q5VZV1	29.565	CCT3	P49368	1	23349634	1
METTL23	Q86XA0	21.469	CCT3	P49368	1	23349634	1
METTL3	Q86U44	64.474	TCP1;CCT3;CCT5;CCT8;CCT6A;RUVBL2;CCT2;CCT7;RUVBL1;CCT4	P17987;P49368;P48643;P50990;P40227;Q9Y230;P78371;Q99832;Q9Y265;P50991	10	29507755	1
METTL6	Q8TCB7	33.251	CCT7;CCT6A	Q99832;P40227	2	26186194;28514442	2
MFHAS1	Q9Y4C4	116.95	RPAP3	Q9H6T3	1	29513927	1
MIA2	Q96PC5	159.836	PIH1D1	Q9NWS0	1	28515276	1
MIF	P14174	12.476	PIH1D1	Q9NWS0	1	28515276	1
MINDY4	Q4G0A6	84.372	CCT8;RUVBL2;CCT2	P50990;Q9Y230;P78371	3	29795372	1
MIOS	Q9NXC5	98.584	PFDN4;CCT2;CCT7	Q9NQP4;P78371;Q99832	3	28514442;33961781	2
MKI67	P46013	358.694	TCP1	P17987	1	26949251	1
MKKS	Q9NPJ1	62.342	CCT8;CCT4	P50990;P50991	2	20080638	1
MLH1	P40692	84.601	RUVBL2;RUVBL1	Q9Y230;Q9Y265	2	17148452	1
MLLT10	P55197	113.32	PFDN1	O60925	1	33961781	1
MLST8	Q9BVC4	35.876	CCT7;CCT2;CCT6B;CCT3;PFDN5	Q99832;P78371;Q92526;P49368;Q99471	5	26186194;28514442;20562859;33961781	4
MMACHC	Q9Y4U1	31.728	CCT7;CCT6B;CCT4;CCT2;TCP1	Q99832;Q92526;P50991;P78371;P17987	5	33961781	1
MME	P08473	85.514	RUVBL2;RUVBL1	Q9Y230;Q9Y265	2	17342744	1
MOB4	Q9Y3A3	26.032	CCT8;CCT3;CCT2;CCT6A;CCT5;CCT6B;TCP1;CCT7	P50990;P49368;P78371;P40227;P48643;Q92526;P17987;Q99832	8	18782753;19156129	2
MORF4L1	Q9UBU8	41.474	RUVBL1;RUVBL2	Q9Y265;Q9Y230	2	17573780;20332121;28514442;14966270;33961781	5
MORF4L2	Q15014	32.308	RUVBL2;RUVBL1	Q9Y230;Q9Y265	2	20332121;17573780	2
MOSPD2	Q8NHP6	59.746	CCT4;CCT3	P50991;P49368	2	29858488	1
MOV10	Q9HCE1	113.671	CCT7	Q99832	1	22658674	1
MPHOSPH9	Q99550	116.134	PIH1D1	Q9NWS0	1	24656813	1
MPPED1	O15442	37.207	CCT7;CCT2;CCT6B	Q99832;P78371;Q92526	3	26186194;33961781	2
MRE11	P49959	80.593	PIH1D1;URI1	Q9NWS0;O94763	2	28436950	1
MRGBP	Q9NV56	22.417	RUVBL1;RUVBL2	Q9Y265;Q9Y230	2	33961781;28514442;17573780;12963728	4
MRPL38	Q96DV4	44.6	CCT6B	Q92526	1	28514442;33961781	2
MRPL45	Q9BRJ2	35.4	PFDN5	Q99471	1	32296183	1
MSH2	P43246	104.743	PFDN4;PIH1D1	Q9NQP4;Q9NWS0	2	26344197;28515276	2
MSH4	O15457	104.756	VBP1	P61758	1	12591739;23964080	2
MSN	P26038	67.82	PIH1D1	Q9NWS0	1	28515276	1
MSTO1	Q9BUK6	61.835	CCT2	P78371	1	33961781	1
MTAP	Q13126	31.236	PIH1D1	Q9NWS0	1	28515276	1
MTCH2	Q9Y6C9	33.331	PIH1D1;RUVBL2	Q9NWS0;Q9Y230	2	28515276;27684187	2
MTDH	Q86UE4	63.837	CCT4	P50991	1	22199357	1
MTFR1L	Q9H019	31.957	PFDN1;PFDN4	O60925;Q9NQP4	2	33961781;28514442	2
MTG2	Q9H4K7	43.955	PFDN5	Q99471	1	33961781	1
MTHFD1	P11586	101.531	PIH1D1	Q9NWS0	1	28515276	1
MTHFD1L	Q6UB35	105.79	PIH1D1	Q9NWS0	1	28515276	1
MTIF2	P46199	81.317	PFDN5	Q99471	1	33961781	1
MTM1	Q13496	69.932	VBP1;CCT7;CCT5	P61758;Q99832;P48643	3	27432908;28675297	2
MTMR6	Q9Y217	71.968	CCT6B;CCT4	Q92526;P50991	2	28675297	1
MTMR7	Q9Y216	75.833	CCT7;CCT5	Q99832;P48643	2	28675297	1
MTMR8	Q96EF0	78.919	CCT6B	Q92526	1	28675297	1
MTOR	P42345	288.892	PIH1D1;RUVBL1;RUVBL2	Q9NWS0;Q9Y265;Q9Y230	3	24036451;22544753	2
MTPN	P58546	12.895	PIH1D1	Q9NWS0	1	28515276	1
MYC	P01106	48.804	RPAP3;CCT5;PFDN2;TCP1;RUVBL2;CCT4;POLR2E;CCT6A;RUVBL1;CCT2;CCT6B;CCT8;CCT3;CCT7	Q9H6T3;P48643;Q9UHV9;P17987;Q9Y230;P50991;P19388;P40227;Q9Y265;P78371;Q92526;P50990;P49368;Q99832	14	29467282;21150319;17314511	3
MYCL	P12524	40.327	RUVBL2;RUVBL1	Q9Y230;Q9Y265	2	28514442;33961781	2
MYD88	Q99836	33.233	CCT7;CCT8;CCT2;CCT4	Q99832;P50990;P78371;P50991	4	21827211	1
MYH7B	A7E2Y1	225.845	CCT6B;CCT4;CCT7;CCT6A;CCT2;CCT3;CCT5;CCT8;TCP1	Q92526;P50991;Q99832;P40227;P78371;P49368;P48643;P50990;P17987	9	33961781	1
MYH9	P35579	226.532	URI1;PIH1D1	O94763;Q9NWS0	2	15923622;28515276	2
MYL12A	P19105	19.794	PIH1D1	Q9NWS0	1	28515276	1
MYL6	P60660	16.93	PIH1D1	Q9NWS0	1	28515276	1
MYO19	Q96H55	109.135	CCT6A;CCT4	P40227;P50991	2	26496610	1
NAB2	Q15742	56.594	VBP1	P61758	1	22939629	1
NADK2	Q4G0N4	49.433	PIH1D1	Q9NWS0	1	28515276	1
NAP1L4	Q99733	42.823	PIH1D1	Q9NWS0	1	28515276	1
NARS2	Q96I59	54.09	PFDN5	Q99471	1	33961781	1
NAT16	Q8N8M0	40.521	CCT6A	P40227	1	28514442	1
NAXE	Q8NCW5	31.675	PIH1D1	Q9NWS0	1	28515276	1
NBEAL2	Q6ZNJ1	302.517	POLR2E;CCT8;RUVBL1;RUVBL2	P19388;P50990;Q9Y265;Q9Y230	4	29187380	1
NCBP1	Q09161	91.839	RUVBL1	Q9Y265	1	20371770	1
NCBP2	P52298	18.001	RUVBL2;RUVBL1;CCT8	Q9Y230;Q9Y265;P50990	3	32960270	1
NCBP3	Q53F19	70.593	CCT4	P50991	1	32960270	1
NCK1	P16333	42.864	UXT	Q9UBK9	1	26496610	1
NCKAP1	Q9Y2A7	128.79	PIH1D1	Q9NWS0	1	28515276	1
NCL	P19338	76.614	PIH1D1	Q9NWS0	1	28515276	1
NDRG1	Q92597	42.835	RUVBL2	Q9Y230	1	17220478	1
NDUFA8	P51970	20.105	PIH1D1	Q9NWS0	1	28515276	1
NDUFA9	Q16795	42.51	PIH1D1	Q9NWS0	1	28515276	1
NDUFAF5	Q5TEU4	38.918	PFDN5	Q99471	1	33961781	1
NEDD1	Q8NHV4	71.966	CCT4;CCT3;TCP1;PFDN2;PFDN4;CCT7;CCT8;CCT2;CCT5;CCT6A	P50991;P49368;P17987;Q9UHV9;Q9NQP4;Q99832;P50990;P78371;P48643;P40227	10	23443559;26496610;28514442;33961781	4
NEDD4	P46934	149.114	POLR2E;RPAP3;URI1;RUVBL1	P19388;Q9H6T3;O94763;Q9Y265	4	16055720;19953087	2
NEK2	P51955	51.763	RUVBL2	Q9Y230	1	29863498	1
NEK4	P51957	94.597	RUVBL1;CCT4;CCT5;RUVBL2;TCP1	Q9Y265;P50991;P48643;Q9Y230;P17987	5	25798074	1
NEK6	Q9HC98	35.714	RUVBL2	Q9Y230	1	17353931	1
NELFB	Q8WX92	65.697	CCT8	P50990	1	20305087	1
NFATC2	Q13469	100.146	TCP1	P17987	1	27637333	1
NFKB1	P19838	105.356	CCT2;TCP1;CCT3	P78371;P17987;P49368	3	25609649	1
NFKB2	Q00653	96.749	CCT3	P49368	1	14743216	1
NFRKB	Q6P4R8	139.001	RUVBL1;RUVBL2	Q9Y265;Q9Y230	2	33961781;17643375;22939629;17721549;28514442	5
NFX1	Q12986	124.395	RUVBL1;RUVBL2;CCT6A;CCT3;CCT5	Q9Y265;Q9Y230;P40227;P49368;P48643	5	31059266	1
NGB	Q9NPG2	16.933	CCT4;RUVBL1;CCT5;CCT8;CCT6A;CCT3	P50991;Q9Y265;P48643;P50990;P40227;P49368	6	31405213	1
NHP2	Q9NX24	17.201	PIH1D1	Q9NWS0	1	28515276	1
NIF3L1	Q9GZT8	41.968	PFDN5	Q99471	1	22863883	1
NIPBL	Q6KC79	316.051	RUVBL2;RUVBL1	Q9Y230;Q9Y265	2	31010829	1
NIPSNAP1	Q9BPW8	33.31	CCT7;TCP1;CCT5;CCT6A;CCT8;CCT3;CCT2;CCT4	Q99832;P17987;P48643;P40227;P50990;P49368;P78371;P50991	8	26496610	1
NKX2-1	P43699	38.596	RUVBL1;CCT2;CCT6A;RUVBL2	Q9Y265;P78371;P40227;Q9Y230	4	28192407	1
NLE1	Q9NVX2	53.32	CCT5;CCT2;CCT6A;CCT7;CCT4	P48643;P78371;P40227;Q99832;P50991	5	26472760;33961781	2
NME1	P15531	17.149	CCT6A;TCP1;CCT8;CCT2;PIH1D1;CCT4;RUVBL1	P40227;P17987;P50990;P78371;Q9NWS0;P50991;Q9Y265	7	31980649;28515276	2
NME2	P22392	17.298	RUVBL2;PIH1D1	Q9Y230;Q9NWS0	2	17353931;28515276	2
NME4	O00746	20.659	PFDN5	Q99471	1	33961781	1
NOC4L	Q9BVI4	58.468	URI1	O94763	1	27780869	1
NOD2	Q9HC29	115.283	TCP1	P17987	1	30833792	1
NOL10	Q9BSC4	80.302	CCT3;CCT2;CCT7	P49368;P78371;Q99832	3	28514442;33961781	2
NONO	Q15233	54.232	PIH1D1	Q9NWS0	1	28515276	1
NOP2	P46087	89.302	PIH1D1	Q9NWS0	1	28515276	1
NOP58	Q9Y2X3	59.578	URI1;RUVBL2;RUVBL1;PIH1D1	O94763;Q9Y230;Q9Y265;Q9NWS0	4	27780869;28561026;17643375;17636026;21836163;25402006;25404746	7
NOPCHAP1	Q8N5I9	20.123	RUVBL1;RUVBL2	Q9Y265;Q9Y230	2	28514442;28561026;17643375;33961781	4
NOS2	P35228	131.117	CCT8;RUVBL2;CCT5;CCT7;TCP1;CCT2;CCT6A;CCT4;CCT3	P50990;Q9Y230;P48643;Q99832;P17987;P78371;P40227;P50991;P49368	9	23438482	1
NOSIP	Q9Y314	33.172	PIH1D1	Q9NWS0	1	28515276	1
NOTCH1	P46531	272.505	CCT6A;CCT8;CCT3	P40227;P50990;P49368	3	23022380	1
NPAS4	Q8IUM7	87.117	TCP1	P17987	1	30021884	1
NPM1	P06748	32.575	TCP1;POLR2E;PIH1D1;CCT2	P17987;P19388;Q9NWS0;P78371	4	23402259;28515276	2
NPM3	O75607	19.344	PIH1D1	Q9NWS0	1	28515276	1
NPRL2	Q8WTW4	43.658	RUVBL2	Q9Y230	1	27684187	1
NR2C2	P49116	65.414	POLR2E;CCT4;CCT3;CCT6A;CCT8;RUVBL2;RUVBL1;CCT2;TCP1;CCT5	P19388;P50991;P49368;P40227;P50990;Q9Y230;Q9Y265;P78371;P17987;P48643	10	30463901	1
NRDC	O43847	131.701	PFDN5;PIH1D1;PFDN1	Q99471;Q9NWS0;O60925	3	22863883;28515276	2
NSFL1C	Q9UNZ2	40.573	CCT2	P78371	1	22939629	1
NSMAF	Q92636	104.372	PFDN2;TCP1;CCT7;CCT6A;CCT4;CCT5;CCT3;CCT8;CCT2	Q9UHV9;P17987;Q99832;P40227;P50991;P48643;P49368;P50990;P78371	9	26496610	1
NSUN2	Q08J23	86.471	PFDN1;PFDN5;PIH1D1	O60925;Q99471;Q9NWS0	3	22863883;22939629;28515276	3
NT5C	Q8TCD5	23.383	VBP1	P61758	1	33961781	1
NTPCR	Q9BSD7	20.713	RUVBL1;RUVBL2	Q9Y265;Q9Y230	2	17643375	1
NTRK1	P04629	87.497	RUVBL1;CCT5;CCT6A;CCT3;CCT8;CCT4;RUVBL2;RPAP3;CCT2;TCP1;CCT7	Q9Y265;P48643;P40227;P49368;P50990;P50991;Q9Y230;Q9H6T3;P78371;P17987;Q99832	11	25921289	1
NUBP1	P53384	34.534	PIH1D1	Q9NWS0	1	28515276	1
NUBP2	Q9Y5Y2	28.825	VBP1;PIH1D1;PFDN1;PFDN6	P61758;Q9NWS0;O60925;O15212	4	22939629;28515276	2
NUDC	Q9Y266	38.243	PIH1D1	Q9NWS0	1	28515276	1
NUDCD2	Q8WVJ2	17.676	PDRG1	Q9NUG6	1	22939629	1
NUDCD3	Q8IVD9	40.822	URI1	O94763	1	25036637	1
NUDT21	O43809	26.227	PIH1D1	Q9NWS0	1	28515276	1
NUFIP1	Q9UHK0	56.3	RUVBL2;RUVBL1	Q9Y230;Q9Y265	2	17636026;25404746;28514442;33961781	4
NUMA1	Q14980	238.26	RUVBL1	Q9Y265	1	26344197	1
NUP155	O75694	155.199	PIH1D1	Q9NWS0	1	28515276	1
NUP43	Q8NFH3	42.151	CCT6B;CCT7	Q92526;Q99832	2	26186194;28514442;33961781	3
NUP50	Q9UKX7	50.144	PFDN4;PFDN2	Q9NQP4;Q9UHV9	2	26344197	1
NUPR1	O60356	8.873	RUVBL1;RUVBL2;POLR2E	Q9Y265;Q9Y230;P19388	3	32780723	1
NXF1	Q9UBU9	70.182	CCT7;RUVBL1;CCT2;RUVBL2;PIH1D1	Q99832;Q9Y265;P78371;Q9Y230;Q9NWS0	5	22658674	1
NXF5	Q9H1B4	45.628	CCT8;CCT7;CCT3	P50990;Q99832;P49368	3	26186194	1
OASL	Q15646	59.226	CCT4;CCT6A;CCT7;CCT2;CCT8;CCT3	P50991;P40227;Q99832;P78371;P50990;P49368	6	30833792	1
OBSL1	O75147	206.947	CCT8;POLR2E;RUVBL2;CCT2;TCP1;CCT3;CCT5;RUVBL1;CCT6A	P50990;P19388;Q9Y230;P78371;P17987;P49368;P48643;Q9Y265;P40227	9	24711643	1
ODAPH	Q17RF5	15.556	CCT3	P49368	1	28514442	1
ODF1	Q14990	28.366	CCT3;CCT5;CCT7;CCT4;CCT2;CCT6A;TCP1;CCT6B	P49368;P48643;Q99832;P50991;P78371;P40227;P17987;Q92526	8	33961781;28514442	2
OGFR	Q9NZT2	73.325	PIH1D1	Q9NWS0	1	28515276	1
OGT	O15294	116.925	CCT3;CCT2;CCT5;PIH1D1;URI1	P49368;P78371;P48643;Q9NWS0;O94763	5	27705803;28515276;27505673	3
OLR1	P78380	30.959	CCT6A;CCT3;CCT4;CCT7;TCP1	P40227;P49368;P50991;Q99832;P17987	5	24846140	1
OPA1	O60313	111.631	PIH1D1	Q9NWS0	1	28515276	1
OPA3	Q9H6K4	19.996	CCT7	Q99832	1	27499296	1
OSBPL8	Q9BZF1	101.196	PIH1D1	Q9NWS0	1	28515276	1
P2RY6	Q15077	36.429	POLR2E;CCT7	P19388;Q99832	2	30833792	1
P3H1	Q32P28	83.394	PFDN1	O60925	1	22863883	1
P4HA2	O15460	60.902	CCT3;CCT7;CCT6A;CCT2	P49368;Q99832;P40227;P78371	4	28514442	1
P4HB	P07237	57.116	CCT7;PFDN2;CCT4	Q99832;Q9UHV9;P50991	3	22939629;22863883	2
PA2G4	Q9UQ80	43.787	PIH1D1	Q9NWS0	1	28515276	1
PAAF1	Q9BRP4	42.19	POLR2E	P19388	1	22863883	1
PABPC1	P11940	70.671	PIH1D1;RUVBL1	Q9NWS0;Q9Y265	2	28515276;20371770	2
PABPC4	Q13310	70.783	PIH1D1	Q9NWS0	1	28515276	1
PACRG	Q96M98	33.342	CCT5;CCT2;CCT4;CCT6A;CCT3;TCP1;CCT7	P48643;P78371;P50991;P40227;P49368;P17987;Q99832	7	14532270	1
PADI4	Q9UM07	74.079	CCT8	P50990	1	24981860	1
PAF1	Q8N7H5	59.976	URI1;RUVBL1	O94763;Q9Y265	2	15923622;28481362	2
PAFAH2	Q99487	44.036	PFDN4	Q9NQP4	1	31536960	1
PAICS	P22234	47.079	PIH1D1	Q9NWS0	1	28515276	1
PAK1	Q13153	60.647	RUVBL2;RUVBL1	Q9Y230;Q9Y265	2	31980649	1
PAK2	Q13177	58.043	CCT2	P78371	1	20936779	1
PALLD	Q8WX93	150.564	PIH1D1	Q9NWS0	1	28515276	1
PAN2	Q504Q3	135.368	CCT2;CCT8;TCP1;CCT7;CCT3;RUVBL2;CCT6A;PFDN2;VBP1;RUVBL1;CCT5;CCT4	P78371;P50990;P17987;Q99832;P49368;Q9Y230;P40227;Q9UHV9;P61758;Q9Y265;P48643;P50991	12	23398456;19615732	2
PARD6A	Q9NPB6	37.388	PIH1D1;WDR92;RPAP3;PDRG1	Q9NWS0;Q96MX6;Q9H6T3;Q9NUG6	4	14676191	1
PARK7	Q99497	19.891	CCT8;PIH1D1	P50990;Q9NWS0	2	29128334;28515276	2
PARP1	P09874	113.084	PIH1D1	Q9NWS0	1	28515276	1
PAXIP1	Q6ZW49	121.341	CCT6B	Q92526	1	22990118	1
PC	P11498	129.634	CCT6A;CCT3	P40227;P49368	2	26344197	1
PCBP1	Q15365	37.498	CCT3;RUVBL2;CCT4;RUVBL1;PIH1D1	P49368;Q9Y230;P50991;Q9Y265;Q9NWS0	5	27684187;17643375;28515276	3
PCBP2	Q15366	38.58	PIH1D1;URI1;RUVBL2;RUVBL1	Q9NWS0;O94763;Q9Y230;Q9Y265	4	28515276;27780869;17643375	3
PCBP3	P57721	39.465	RUVBL2;RUVBL1	Q9Y230;Q9Y265	2	17643375	1
PCGF3	Q3KNV8	28.115	PFDN4;CCT5;CCT2;CCT6A;VBP1;PFDN5;CCT8;PFDN2;PFDN6	Q9NQP4;P48643;P78371;P40227;P61758;Q99471;P50990;Q9UHV9;O15212	9	27705803	1
PCGF5	Q86SE9	29.714	CCT8;CCT6A;CCT4;TCP1;CCT2;CCT5;CCT7	P50990;P40227;P50991;P17987;P78371;P48643;Q99832	7	27705803	1
PCGF6	Q9BYE7	39.047	CCT2;CCT8;CCT4;TCP1;CCT5;CCT6A;CCT3;CCT7	P78371;P50990;P50991;P17987;P48643;P40227;P49368;Q99832	8	27705803	1
PCK1	P35558	69.195	TCP1;CCT5;CCT2;CCT4	P17987;P48643;P78371;P50991	4	21726808	1
PCMT1	P22061	24.636	PIH1D1;PFDN2	Q9NWS0;Q9UHV9	2	28515276;22939629	2
PCNA	P12004	28.769	RUVBL2	Q9Y230	1	12171929	1
PCYT1A	P49585	41.731	PIH1D1	Q9NWS0	1	28515276	1
PDCD5	O14737	14.285	TCP1	P17987	1	24375412	1
PDCD6	O75340	21.868	PIH1D1	Q9NWS0	1	28515276	1
PDCD6IP	Q8WUM4	96.023	PIH1D1	Q9NWS0	1	28515276	1
PDCL	Q13371	34.282	TCP1;CCT2;CCT3;CCT5;CCT7	P17987;P78371;P49368;P48643;Q99832	5	12060742;21836163;15889144;28514442;24375412	5
PDCL3	Q9H2J4	27.614	CCT7;CCT3;CCT6B;CCT5;CCT8;CCT2;CCT6A;CCT4;TCP1	Q99832;P49368;Q92526;P48643;P50990;P78371;P40227;P50991;P17987	9	33961781;28514442;26344197	3
PDHA1	P08559	43.296	CCT2;CCT8;RUVBL2	P78371;P50990;Q9Y230	3	29128334	1
PDHB	P11177	39.233	PFDN1	O60925	1	21900206	1
PDIA3	P30101	56.782	PIH1D1	Q9NWS0	1	28515276	1
PDIA6	Q15084	48.121	PIH1D1	Q9NWS0	1	28515276	1
PDK3	Q15120	46.939	CCT2;TCP1;CCT8;CCT5;CCT7;CCT4;CCT6A;CCT3	P78371;P17987;P50990;P48643;Q99832;P50991;P40227;P49368	8	26496610	1
PDPR	Q8NCN5	99.364	PFDN5	Q99471	1	33961781	1
PDRG1	Q9NUG6	15.511	PIH1D1;URI1;UXT;RUVBL1;RUVBL2;POLR2E;VBP1;PFDN2;PFDN4;PFDN5;RPAP3;WDR92	Q9NWS0;O94763;Q9UBK9;Q9Y265;Q9Y230;P19388;P61758;Q9UHV9;Q9NQP4;Q99471;Q9H6T3;Q96MX6	12	24981860;28514442;17643375;33961781;31738558;28561026;27780869;19450687;23667685;25036637;26344197;26186194;19450687;22939629;25036637;17643375;25402006	17
PEF1	Q9UBV8	30.381	PIH1D1	Q9NWS0	1	28515276	1
PELO	Q9BRX2	43.359	RUVBL1;PIH1D1	Q9Y265;Q9NWS0	2	17353931;28515276	2
PELP1	Q8IZL8	119.7	RUVBL1	Q9Y265	1	26344197	1
PEX14	O75381	41.237	CCT3;CCT2;CCT6A;CCT8;CCT5;CCT7;TCP1;CCT4	P49368;P78371;P40227;P50990;P48643;Q99832;P17987;P50991	8	21525035	1
PEX7	O00628	35.892	CCT3;CCT6B;TCP1;PFDN2;VBP1;CCT7;CCT2;PFDN5;CCT4;CCT8;CCT5;CCT6A	P49368;Q92526;P17987;Q9UHV9;P61758;Q99832;P78371;Q99471;P50991;P50990;P48643;P40227	12	16082366;33961781;28514442;26186194	4
PFAS	O15067	144.734	PIH1D1	Q9NWS0	1	28515276	1
PFDN1	O60925	14.21	VBP1;PFDN6;PFDN2;PFDN5;PDRG1;PFDN4	P61758;O15212;Q9UHV9;Q99471;Q9NUG6;Q9NQP4	6	14634002;16876117;21836163;23023127;25402006;26344197;28514442;24981860;22939629;22844532;22863883;26344197;33961781	13
PFDN2	Q9UHV9	16.648	UXT;URI1;PDRG1;POLR2E;VBP1;PFDN1;PFDN4;PFDN6;RPAP3;PFDN5;WDR92;PIH1D1;CCT3;CCT7;CCT8;RUVBL2	Q9UBK9;O94763;Q9NUG6;P19388;P61758;O60925;Q9NQP4;O15212;Q9H6T3;Q99471;Q96MX6;Q9NWS0;P49368;Q99832;P50990;Q9Y230	16	15923622;21836163;25036637;25402006;28514442;22939629;28561026;24981860;16082366;14634002;27780869;17643375;23667685;19450687;33961781;14615539;22863883;23023127;26344197;16876117;26496610;22844532	22
PFDN4	Q9NQP4	15.314	PDRG1;VBP1;PFDN1;PFDN2;PFDN6;PFDN4;PFDN5;UXT;CCT3;CCT7;CCT8	Q9NUG6;P61758;O60925;Q9UHV9;O15212;Q9NQP4;Q99471;Q9UBK9;P49368;Q99832;P50990	11	14615539;28514442;33961781;22939629;25402006;16082366;21836163;26344197;22863883;25416956;23023127	11
PFDN5	Q99471	17.328	PDRG1;URI1;VBP1;PFDN1;PFDN2;PFDN4;PFDN5;PFDN6;RPAP3;UXT;CCT3;CCT7;CCT8	Q9NUG6;O94763;P61758;O60925;Q9UHV9;Q9NQP4;Q99471;O15212;Q9H6T3;Q9UBK9;P49368;Q99832;P50990	13	22844532;27780869;33961781;14634002;16082366;21836163;22844532;22863883;22939629;23023127;25036637;25402006;26344197;28514442;25402006;26496610	16
PFDN6	O15212	14.583	POLR2E;VBP1;PFDN1;PFDN2;PFDN4;RPAP3;PFDN5;RPAP3;UXT;WDR92;PDRG1;PIH1D1;RUVBL2	P19388;P61758;O60925;Q9UHV9;Q9NQP4;Q9H6T3;Q99471;Q9H6T3;Q9UBK9;Q96MX6;Q9NUG6;Q9NWS0;Q9Y230	13	24981860;16082366;22863883;22939629;19450687;26344197;25402006;23023127;28514442;28561026;27780869;17643375;28561026;21836163;33961781;23667685;17643375	17
PFKP	Q01813	85.596	PIH1D1	Q9NWS0	1	28515276	1
PFN1	P07737	15.054	PIH1D1	Q9NWS0	1	28515276	1
PFN2	P35080	15.046	PIH1D1	Q9NWS0	1	28515276	1
PGAM4	Q8N0Y7	28.777	CCT6A;CCT6B;CCT8;CCT7;TCP1;CCT3;CCT2;CCT4;CCT5	P40227;Q92526;P50990;Q99832;P17987;P49368;P78371;P50991;P48643	9	33961781	1
PGAM5	Q96HS1	32.004	PIH1D1	Q9NWS0	1	28515276	1
PGK1	P00558	44.6	PIH1D1	Q9NWS0	1	28515276	1
PGLS	O95336	27.5	PIH1D1	Q9NWS0	1	28515276	1
PHB	P35232	29.804	RUVBL1;RUVBL2;POLR2E;CCT4;CCT6A;TCP1;CCT8;CCT5;CCT3;CCT2;PIH1D1;CCT7	Q9Y265;Q9Y230;P19388;P50991;P40227;P17987;P50990;P48643;P49368;P78371;Q9NWS0;Q99832	12	27025967;28515276	2
PHB2	Q99623	33.296	PIH1D1	Q9NWS0	1	28515276	1
PHF1	O43189	62.106	CCT8	P50990	1	27705803	1
PHF8	Q9UPP1	117.864	PIH1D1	Q9NWS0	1	24656813	1
PHGDH	O43175	56.651	PIH1D1;RPAP3	Q9NWS0;Q9H6T3	2	28515276;25036637	2
PHKB	Q93100	124.884	VBP1	P61758	1	28514442;33961781	2
PHLPP1	O60346	184.672	RPAP3	Q9H6T3	1	27880917	1
PHOSPHO1	Q8TCT1	29.713	CCT4;CCT7;CCT2;CCT5;TCP1;CCT6A;CCT3	P50991;Q99832;P78371;P48643;P17987;P40227;P49368	7	28330616	1
PI4K2B	Q8TCG2	54.744	CCT5;CCT6A;CCT7;CCT8;TCP1;CCT4;CCT3;CCT2	P48643;P40227;Q99832;P50990;P17987;P50991;P49368;P78371	8	30833792	1
PIDD1	Q9HB75	99.712	RPAP3	Q9H6T3	1	21415862	1
PIH1D1	Q9NWS0	32.363	WDR92;RPAP3;RUVBL2;URI1;CCT3;CCT6A;RUVBL1;POLR2E;PDRG1;UXT;CCT4;CCT2;CCT8;CCT7;TCP1;CCT5	Q96MX6;Q9H6T3;Q9Y230;O94763;P49368;P40227;Q9Y265;P19388;Q9NUG6;Q9UBK9;P50991;P78371;P50990;Q99832;P17987;P48643	16	28514442;26344197;26711270;17636026;27780869;28515276;23667685;24656813;31738558;22939629;26186194;21078300;29662061;33961781;25404746;19450687;24981860;28561026;20371770;17643375;25036637	21
PIK3R6	Q5UE93	84.258	TCP1	P17987	1	30021884	1
PIN4	Q9Y237	13.81	CCT5	P48643	1	26344197	1
PINK1	Q9BXM7	62.769	CCT4;CCT3;CCT8;CCT5;TCP1;CCT6A;CCT7	P50991;P49368;P50990;P48643;P17987;P40227;Q99832	7	31300519	1
PINX1	Q96BK5	37.035	PFDN2	Q9UHV9	1	17353931	1
PIP5K1A	Q99755	62.633	PFDN2	Q9UHV9	1	28514442;33961781	2
PKM	P14618	57.937	PIH1D1	Q9NWS0	1	28515276	1
PKN2	Q16513	112.035	CCT6A	P40227	1	26344197	1
PKP3	Q9Y446	87.082	URI1	O94763	1	27780869	1
PLA2G15	Q8NCC3	46.658	CCT6A	P40227	1	33961781	1
PLA2G4A	P47712	85.239	RUVBL2	Q9Y230	1	22863883	1
PLB1	Q6P1J6	163.081	CCT6B;CCT2	Q92526;P78371	2	28514442;33961781	2
PLBD1	Q6P4A8	63.255	CCT6B	Q92526	1	26186194	1
PLEC	Q15149	531.791	PIH1D1	Q9NWS0	1	28515276	1
PLEKHA4	Q9H4M7	85.401	PFDN2;CCT5;TCP1;CCT6A;CCT8;CCT6B;CCT4;POLR2E;RUVBL2;RUVBL1;CCT7;CCT3;CCT2	Q9UHV9;P48643;P17987;P40227;P50990;Q92526;P50991;P19388;Q9Y230;Q9Y265;Q99832;P49368;P78371	13	31091453	1
PLEKHA7	Q6IQ23	127.135	CCT8;CCT6A;CCT5;CCT3	P50990;P40227;P48643;P49368	4	28877994	1
PLEKHG1	Q9ULL1	155.439	RUVBL1	Q9Y265	1	32203420	1
PLEKHG4	Q58EX7	130.803	RUVBL1	Q9Y265	1	32203420	1
PLIN3	O60664	47.075	PIH1D1	Q9NWS0	1	28515276	1
PLK4	O00444	108.972	CCT2;CCT6A	P78371;P40227	2	26496610	1
PLOD2	O00469	84.686	RUVBL2	Q9Y230	1	17353931	1
PLPBP	O94903	30.344	PIH1D1	Q9NWS0	1	28515276	1
PLS3	P13797	70.811	PIH1D1	Q9NWS0	1	28515276	1
PMS2	P54278	95.797	RUVBL1;RUVBL2	Q9Y265;Q9Y230	2	17148452	1
PMVK	Q15126	21.995	WDR92	Q96MX6	1	22939629	1
PNISR	Q8TF01	92.577	PIH1D1	Q9NWS0	1	24656813	1
PNPLA1	Q8N8W4	57.875	CCT2;CCT6B;TCP1;CCT3	P78371;Q92526;P17987;P49368	4	28514442;33961781;26186194	3
PNPLA5	Q7Z6Z6	47.912	CCT2;CCT4;CCT3	P78371;P50991;P49368	3	28514442;33961781	2
PNPLA8	Q9NP80	88.477	CCT5	P48643	1	30021884	1
PNPT1	Q8TCS8	85.951	PFDN5	Q99471	1	33961781	1
POC1A	Q8NBT0	45.009	CCT2;CCT6A;CCT7;CCT5;CCT8;TCP1;CCT3;CCT4	P78371;P40227;Q99832;P48643;P50990;P17987;P49368;P50991	8	26638075;26186194;28514442	3
POC1B	Q8TC44	53.668	CCT2;CCT4;CCT3	P78371;P50991;P49368	3	28514442;33961781;26638075	3
POF1B	Q8WVV4	68.065	PFDN5	Q99471	1	33961781	1
POLD1	P28340	123.631	CCT8;TCP1;CCT3;CCT5;RUVBL2;CCT4	P50990;P17987;P49368;P48643;Q9Y230;P50991	6	27684187	1
POLDIP2	Q9Y2S7	42.033	PIH1D1	Q9NWS0	1	28515276	1
POLG	P54098	139.562	PFDN5	Q99471	1	33961781	1
POLR1A	O95602	194.811	URI1;PIH1D1;RUVBL1;PFDN2;POLR2E;RPAP3;UXT;PDRG1;WDR92;PFDN6;RUVBL2	O94763;Q9NWS0;Q9Y265;Q9UHV9;P19388;Q9H6T3;Q9UBK9;Q9NUG6;Q96MX6;O15212;Q9Y230	11	27780869;33961781;26496610;28561026;26186194;19214185;28514442;17643375	8
POLR1B	Q9H9Y6	128.229	POLR2E	P19388	1	33961781;28514442	2
POLR1C	O15160	39.25	URI1;RUVBL1;RPAP3;WDR92;PDRG1;PFDN2;PFDN6;PIH1D1;CCT3	O94763;Q9Y265;Q9H6T3;Q96MX6;Q9NUG6;Q9UHV9;O15212;Q9NWS0;P49368	9	27780869;33961781;28561026;28514442;21836163;26344197;24981860	7
POLR1D	P0DPB6	15.237	URI1;PDRG1;PFDN2;WDR92;UXT;RPAP3;PIH1D1;PFDN6	O94763;Q9NUG6;Q9UHV9;Q96MX6;Q9UBK9;Q9H6T3;Q9NWS0;O15212	8	33367824;24656813;26186194;28514442;15923622;21836163;25402006;28561026;24981860;17643375;22939629	11
POLR1E	Q9GZS1	47.26	POLR2E	P19388	1	28514442;33961781	2
POLR1G	O15446	54.986	POLR2E	P19388	1	28514442;24981860;33961781	3
POLR1H	Q9P1U0	13.904	POLR2E	P19388	1	33961781	1
POLR2A	P24928	217.176	PIH1D1;URI1;RPAP3;UXT;WDR92;PDRG1;RUVBL2;PFDN2	Q9NWS0;O94763;Q9H6T3;Q9UBK9;Q96MX6;Q9NUG6;Q9Y230;Q9UHV9	8	24656813;33961781;17643375;28515276;28561026;28514442;26186194;27780869;24981860;22939629;25402006;33367824;15923622;21836163	14
POLR2B	P30876	133.897	PIH1D1;URI1;RUVBL1;RUVBL2;RPAP3;WDR92;PDRG1	Q9NWS0;O94763;Q9Y265;Q9Y230;Q9H6T3;Q96MX6;Q9NUG6	7	28515276;17643375;28514442;28561026;33961781;33367824;21836163;25402006;24981860;	9
POLR2C	P19387	31.441	PIH1D1;RPAP3;WDR92;PDRG1;PFDN2;TCP1;CCT2;CCT3;CCT7;CCT8	Q9NWS0;Q9H6T3;Q96MX6;Q9NUG6;Q9UHV9;P17987;P78371;P49368;Q99832;P50990	10	28514442;33961781;28561026;26186194;24656813;28515276;18562274;24981860;34079125	9
POLR2D	O15514	16.311	PIH1D1;POLR2E	Q9NWS0;P19388	2	33961781;28515276;28514442;26186194	4
POLR2E	P19388	24.551	PIH1D1;URI1;RUVBL1;RUVBL2;RPAP3;UXT;WDR92;PDRG1;PFDN2;PFDN6	Q9NWS0;O94763;Q9Y265;Q9Y230;Q9H6T3;Q9UBK9;Q96MX6;Q9NUG6;Q9UHV9;O15212	10	26186194;31738558;24981860;20371770;33961781;28514442;25036637;19450687;28561026;14615539;27780869;17643375;23667685;28515276;33367824	15
POLR2F	P61218	14.478	PIH1D1;POLR2E	Q9NWS0;P19388	2	26186194;33961781;26496610	3
POLR2G	P62487	19.294	PIH1D1;POLR2E	Q9NWS0;P19388	2	26186194;33961781;28515276;28514442;26496610	5
POLR2H	P52434	17.143	RPAP3;RUVBL2;UXT;WDR92;PDRG1;PFDN2	Q9H6T3;Q9Y230;Q9UBK9;Q96MX6;Q9NUG6;Q9UHV9	6	28561026;17643375;27780869;28515276;33367824;24981860	6
POLR2I	P36954	14.523	PIH1D1;POLR2E;UXT	Q9NWS0;P19388;Q9UBK9	3	28515276;26186194;28514442	3
POLR2J	P52435	13.293	POLR2E;PIH1D1;RPAP3	P19388;Q9NWS0;Q9H6T3	3	17643375;28514442;33961781;28515276;15282305;26186194	6
POLR2L	P62875	7.645	POLR2E;PIH1D1	P19388;Q9NWS0	2	33961781;26186194;28514442	3
POLR2M	P0CAP2	41.74	PIH1D1;POLR2E;WDR92	Q9NWS0;P19388;Q96MX6	3	28514442;28561026;24981860;26186194;24656813	5
POLR2M	Q6EEV4	15.131	WDR92;POLR2E;PIH1D1	Q96MX6;P19388;Q9NWS0	3	28561026;26186194;28514442	3
POLR3A	O14802	155.641	PIH1D1;URI1;RUVBL1;RUVBL2;RPAP3;UXT;WDR92;PDRG1;PFDN2;PFDN6	Q9NWS0;O94763;Q9Y265;Q9Y230;Q9H6T3;Q9UBK9;Q96MX6;Q9NUG6;Q9UHV9;O15212	10	25036637;17643375;28561026;28514442;33961781;26186194;27780869;24981860;26496610	9
POLR3B	Q9NW08	127.785	PIH1D1;URI1;RPAP3;UXT;WDR92;PDRG1;PFDN2;PFDN6	Q9NWS0;O94763;Q9H6T3;Q9UBK9;Q96MX6;Q9NUG6;Q9UHV9;O15212	8	28561026;33961781;27780869;28514442;26186194;24981860	6
POLR3C	Q9BUI4	60.612	POLR2E	P19388	1	28514442;33961781	2
POLR3D	P05423	44.396	UXT;PIH1D1;RPAP3;WDR92;PDRG1;PFDN2;PFDN6	Q9UBK9;Q9NWS0;Q9H6T3;Q96MX6;Q9NUG6;Q9UHV9;O15212	7	33961781;28514442;27780869;12391170;26186194;24981860	6
POLR3E	Q9NVU0	79.898	PIH1D1;URI1;PDRG1;RPAP3;PFDN2;PFDN6;UXT;WDR92;PDRG1;RUVBL2	Q9NWS0;O94763;Q9NUG6;Q9H6T3;Q9UHV9;O15212;Q9UBK9;Q96MX6;Q9NUG6;Q9Y230	10	33961781;26496610;28514442;27780869;26186194;26186194;12737519;14615539;15923622;16055720;21836163;25402006;28561026;24981860;26496610	15
POLR3F	Q9H1D9	35.684	POLR2E	P19388	1	33961781;28514442	2
POLR3G	O15318	25.914	POLR2E	P19388	1	33961781;28514442	2
POLR3H	Q9Y535	22.918	POLR2E	P19388	1	28514442;33961781	2
POLR3K	Q9Y2Y1	12.32	PIH1D1;POLR2E;URI1	Q9NWS0;P19388;O94763	3	33961781;26186194;28514442	3
PON2	Q15165	39.381	RUVBL2	Q9Y230	1	17353931	1
POP1	Q99575	114.709	PIH1D1	Q9NWS0	1	28515276	1
POU5F1	Q01860	38.571	TCP1	P17987	1	26687479	1
PPA1	Q15181	32.66	PIH1D1	Q9NWS0	1	28515276	1
PPARG	P37231	57.62	CCT8;RUVBL1;RUVBL2;TCP1;CCT3	P50990;Q9Y265;Q9Y230;P17987;P49368	5	30699358	1
PPIA	P62937	18.012	PIH1D1;TCP1	Q9NWS0;P17987	2	28515276;25678563	2
PPIB	P23284	23.743	PIH1D1	Q9NWS0	1	28515276	1
PPM1G	O15355	59.272	PIH1D1;PFDN4	Q9NWS0;Q9NQP4	2	28515276;26344197	2
PPM1M	Q96MI6	51.136	CCT8;TCP1;CCT4;CCT7;CCT2;CCT6A	P50990;P17987;P50991;Q99832;P78371;P40227	6	33961781	1
PPME1	Q9Y570	42.315	RUVBL1	Q9Y265	1	26499835	1
PPP1CA	P62136	37.512	PIH1D1;RPAP3;PFDN6;PDRG1;WDR92;RUVBL1;POLR2E;UXT;PFDN2;CCT6A;URI1;RUVBL2	Q9NWS0;Q9H6T3;O15212;Q9NUG6;Q96MX6;Q9Y265;P19388;Q9UBK9;Q9UHV9;P40227;O94763;Q9Y230	12	27880917;26186194;28514442;28330616;29669786;31738558;27780869;33961781;27173435;28561026;17643375;28436950;25402006	13
PPP1CB	P62140	37.187	PDRG1;URI1;RPAP3;PIH1D1;CCT8;WDR92;POLR2E;UXT	Q9NUG6;O94763;Q9H6T3;Q9NWS0;P50990;Q96MX6;P19388;Q9UBK9	8	26496610;27780869;27173435	3
PPP1CC	P36873	36.984	RPAP3;POLR2E;PDRG1;WDR92;RUVBL2;PFDN2;UXT;URI1;RUVBL1;PIH1D1;PFDN6;CCT2	Q9H6T3;P19388;Q9NUG6;Q96MX6;Q9Y230;Q9UHV9;Q9UBK9;O94763;Q9Y265;Q9NWS0;O15212;P78371	12	28330616;24366813;30344098;28561026;26186194;33961781;26496610;21382349;28514442;27880917;21397856;25402006;26496610;27505673;28330616;28436950;21836163	17
PPP1R12A	O14974	115.281	PFDN1;PFDN5	O60925;Q99471	2	22863883	1
PPP1R15A	O75807	73.478	RUVBL1;TCP1;CCT8;CCT3	Q9Y265;P17987;P50990;P49368	4	29109149	1
PPP1R3A	Q16821	125.767	PIH1D1;PDRG1;RPAP3;PFDN2;RUVBL2;URI1;PFDN6;POLR2E;WDR92	Q9NWS0;Q9NUG6;Q9H6T3;Q9UHV9;Q9Y230;O94763;O15212;P19388;Q96MX6	9	24366813	1
PPP1R7	Q15435	41.564	WDR92;RPAP3;PIH1D1;UXT;PDRG1;POLR2E;URI1	Q96MX6;Q9H6T3;Q9NWS0;Q9UBK9;Q9NUG6;P19388;O94763	7	27173435	1
PPP2CA	P67775	35.594	CCT4;CCT5;CCT8;TCP1;PFDN1;CCT6A;CCT3;CCT7;CCT2;URI1;PIH1D1	P50991;P48643;P50990;P17987;O60925;P40227;P49368;Q99832;P78371;O94763;Q9NWS0	11	26496610;19156129;18782753;22863883;27780869;28515276;28515276;21836163;25402006;26496610;21836163;25402006	12
PPP2CB	P62714	35.575	CCT3;TCP1;CCT2;URI1;CCT6A;PFDN5;PFDN2;CCT4;CCT7;CCT5;CCT8;PFDN6;VBP1	P49368;P17987;P78371;O94763;P40227;Q99471;Q9UHV9;P50991;Q99832;P48643;P50990;O15212;P61758	13	19156129;26496610;18782753;27780869	4
PPP2R1A	P30153	65.309	URI1	O94763	1	27780869	1
PPP2R2A	P63151	51.692	CCT7;CCT6A;CCT5;CCT8;CCT2;TCP1;PIH1D1;CCT4;CCT3	Q99832;P40227;P48643;P50990;P78371;P17987;Q9NWS0;P50991;P49368	9	19156129;28515276;25402006;	3
PPP2R2B	Q00005	51.71	CCT5;TCP1;CCT3;CCT7;CCT6A;CCT8;CCT2;CCT4	P48643;P17987;P49368;Q99832;P40227;P50990;P78371;P50991	8	28330616;19156129	2
PPP2R2C	Q9Y2T4	51.515	CCT7;CCT2;CCT3;CCT5;TCP1;CCT4;CCT8;CCT6A;CCT6B	Q99832;P78371;P49368;P48643;P17987;P50991;P50990;P40227;Q92526	9	19156129;33961781;26186194;28514442;28330616;18782753	6
PPP2R2D	Q66LE6	52.042	CCT7;CCT4;CCT8;CCT5;CCT6B;TCP1;CCT6A;CCT2;CCT3	Q99832;P50991;P50990;P48643;Q92526;P17987;P40227;P78371;P49368	9	28330616;19156129	2
PPP2R5D	Q14738	69.992	PFDN5	Q99471	1	26344197	1
PPP3CA	Q08209	58.688	VBP1	P61758	1	22863883	1
PPP4C	P60510	35.08	CCT6A;CCT3;CCT7;CCT2;CCT8;CCT4;CCT5;CCT6B;TCP1	P40227;P49368;Q99832;P78371;P50990;P50991;P48643;Q92526;P17987	9	16085932;18715871;19156129;33961781	4
PPP4R2	Q9NY27	46.898	CCT3	P49368	1	22863883	1
PPP5C	P53041	56.879	CCT4	P50991	1	21360678	1
PPP6C	O00743	35.144	CCT6A;CCT7;CCT2;CCT8;CCT3;CCT4;CCT5;TCP1	P40227;Q99832;P78371;P50990;P49368;P50991;P48643;P17987	8	28330616;27684187;33961781	3
PPP6R1	Q9UPN7	96.724	PIH1D1	Q9NWS0	1	28515276	1
PPP6R3	Q5H9R7	97.669	RUVBL2	Q9Y230	1	22863883	1
PPT1	P50897	34.193	CCT2;CCT3;CCT6A;CCT5;RUVBL1;CCT4;CCT7;CCT8;TCP1	P78371;P49368;P40227;P48643;Q9Y265;P50991;Q99832;P50990;P17987	9	26217791	1
PRC1	O43663	71.607	CCT2;CCT6A;CCT8;CCT3;RUVBL2;CCT5;RUVBL1;WDR92	P78371;P40227;P50990;P49368;Q9Y230;P48643;Q9Y265;Q96MX6	8	31586073	1
PRDM9	Q9NQV7	103.376	CCT6A	P40227	1	30021884	1
PRDX1	Q06830	22.11	PIH1D1	Q9NWS0	1	28515276	1
PRDX2	P32119	21.892	CCT2;CCT6B;PIH1D1;TCP1;CCT3;CCT4;CCT7;CCT8;CCT5;CCT6A	P78371;Q92526;Q9NWS0;P17987;P49368;P50991;Q99832;P50990;P48643;P40227	10	33961781;28515276	2
PRDX3	P30048	27.693	PIH1D1	Q9NWS0	1	28515276	1
PRDX4	Q13162	30.54	PIH1D1	Q9NWS0	1	28515276	1
PRDX6	P30041	25.035	PIH1D1	Q9NWS0	1	28515276	1
PREPL	Q4J6C6	83.927	PFDN5	Q99471	1	33961781	1
PRKAB1	Q9Y478	30.382	PFDN2;RUVBL2	Q9UHV9;Q9Y230	2	26344197;17353931	2
PRKACB	P22694	40.623	PFDN1	O60925	1	22863883	1
PRKAG3	Q9UGI9	54.258	PFDN1;PFDN6	O60925;O15212	2	31900314;33961781;28514442	3
PRKAR1A	P10644	42.982	PFDN5	Q99471	1	22863883	1
PRKCZ	Q05513	67.66	CCT6A;CCT5;CCT2	P40227;P48643;P78371	3	29491746	1
PRKDC	P78527	469.089	RUVBL1;RUVBL2;PIH1D1	Q9Y265;Q9Y230;Q9NWS0	3	20371770;25402006;28515276;25875766	4
PRKN	O60260	51.641	TCP1;CCT8;CCT3;RUVBL1;RUVBL2;CCT7;CCT2;CCT5;CCT6A;CCT4	P17987;P50990;P49368;Q9Y265;Q9Y230;Q99832;P78371;P48643;P40227;P50991	10	14532270;25959826;24244333	3
PRKY	O43930	31.708	CCT6A;CCT3;TCP1	P40227;P49368;P17987	3	25852190	1
PRMT1	Q99873	42.462	PIH1D1	Q9NWS0	1	28515276	1
PRMT2	P55345	49.042	PFDN2	Q9UHV9	1	24981860	1
PRMT5	O14744	72.684	PIH1D1	Q9NWS0	1	28515276	1
PRNP	F7VJQ1	8.691	CCT8	P50990	1	29791485	1
PRNP	P04156	27.661	CCT8	P50990	1	29791485	1
PRORP	O15091	67.315	PFDN5	Q99471	1	33961781	1
PRPF19	Q9UMS4	55.181	PFDN1;VBP1;PFDN5	O60925;P61758;Q99471	3	29395067	1
PRPF4	O43172	58.449	PFDN6;CCT7;CCT8;CCT3;PFDN4;CCT6A;TCP1;VBP1;PFDN1;PFDN5;CCT5;CCT2;CCT4	O15212;Q99832;P50990;P49368;Q9NQP4;P40227;P17987;P61758;O60925;Q99471;P48643;P78371;P50991	13	19615732;26496610	2
PRPF40A	O75400	108.805	CCT2;CCT4;CCT7	P78371;P50991;Q99832	3	16055720	1
PRPF6	O94906	106.925	PIH1D1	Q9NWS0	1	28515276	1
PRPF8	Q6P2Q9	273.6	CCT7;URI1;PIH1D1;RUVBL2;RUVBL1;TCP1;CCT8;WDR92;CCT5;CCT3;PDRG1;UXT;CCT2;POLR2E;RPAP3;CCT4;PFDN2	Q99832;O94763;Q9NWS0;Q9Y230;Q9Y265;P17987;P50990;Q96MX6;P48643;P49368;Q9NUG6;Q9UBK9;P78371;P19388;Q9H6T3;P50991;Q9UHV9	17	33367824;28561026;34079125;28515276	4
PRPS1	P60891	34.834	PFDN1;PIH1D1;RPAP3	O60925;Q9NWS0;Q9H6T3	3	22863883;28515276;25036637	3
PRPS2	P11908	34.769	URI1	O94763	1	33961781	1
PSMA1	P25786	29.556	PIH1D1	Q9NWS0	1	28515276	1
PSMA2	P25787	25.899	CCT7;CCT3	Q99832;P49368	2	19193609	1
PSMA3	P25788	28.433	CCT3;RUVBL1;CCT2;CCT4;CCT7;CCT8;CCT5;CCT6A	P49368;Q9Y265;P78371;P50991;Q99832;P50990;P48643;P40227	8	22079093;25402006;25402006	3
PSMA4	P25789	29.484	PFDN5;PIH1D1	Q99471;Q9NWS0	2	32296183;28515276	2
PSMA5	P28066	26.411	CCT3	P49368	1	22939629	1
PSMA6	P60900	27.399	CCT8;CCT4;CCT5;CCT3	P50990;P50991;P48643;P49368	4	22939629	1
PSMA7	O14818	27.887	PIH1D1	Q9NWS0	1	28515276	1
PSMB1	P20618	26.489	CCT5;CCT7	P48643;Q99832	2	30021884	1
PSMB5	P28074	28.48	PIH1D1	Q9NWS0	1	28515276	1
PSMB8	P28062	30.354	CCT2	P78371	1	22863883	1
PSMC2	P35998	48.634	VBP1;CCT2;CCT3;CCT4;CCT6A;CCT6B;CCT8	P61758;P78371;P49368;P50991;P40227;Q92526;P50990	7	22939629;26344197;25402006	3
PSMC3	P17980	49.204	RUVBL1	Q9Y265	1	22939629	1
PSMC4	P43686	47.366	PFDN5	Q99471	1	17786314	1
PSMC6	P62333	44.173	RUVBL1;CCT2	Q9Y265;P78371	1	22939629;23190606	2
PSMD1	Q99460	105.836	PIH1D1	Q9NWS0	1	28515276	1
PSMD14	O00487	34.577	CCT6A;CCT4;TCP1;URI1;CCT2;CCT3;CCT5;CCT7;CCT8	P40227;P50991;P17987;O94763;P78371;P49368;P48643;Q99832;P50990	9	30745168;30745168	2
PSMD2	Q13200	100.2	URI1;CCT2;PIH1D1	O94763;P78371;Q9NWS0	3	25036637;23190606;28515276	3
PSMD4	P55036	40.737	PIH1D1	Q9NWS0	1	24656813	1
PSMD8	P48556	39.612	PFDN5	Q99471	1	17786314	1
PSME1	Q06323	28.723	PFDN1;PIH1D1	O60925;Q9NWS0	2	16169070;28515276	2
PSME2	Q9UL46	27.402	PIH1D1	Q9NWS0	1	28515276	1
PSME3	P61289	29.506	PFDN5;PIH1D1	Q99471;Q9NWS0	2	25416956;28515276	2
PSTPIP1	O43586	47.591	RUVBL1	Q9Y265	1	17353931	1
PTAR1	Q7Z6K3	46.405	CCT7	Q99832	1	30021884	1
PTBP1	P26599	57.221	PIH1D1	Q9NWS0	1	28515276	1
PTEN	P60484	47.166	CCT4;CCT3;CCT6A;CCT2;CCT8	P50991;P49368;P40227;P78371;P50990	5	31685992	1
PTER	Q96BW5	39.018	CCT2	P78371	1	33961781	1
PTGES3	Q15185	18.697	PDRG1;PIH1D1;URI1	Q9NUG6;Q9NWS0;O94763	3	33961781;28515276	2
PTK6	Q13882	51.834	TCP1;CCT4;CCT7;CCT5;CCT8;CCT2;CCT3;CCT6A	P17987;P50991;Q99832;P48643;P50990;P78371;P49368;P40227	8	25852190;31980649	2
PTPA	Q15257	40.668	CCT2;CCT5;CCT6A;CCT7;TCP1;CCT8;CCT3;CCT4	P78371;P48643;P40227;Q99832;P17987;P50990;P49368;P50991	8	19156129;21836163	2
PTPN11	Q06124	68.011	CCT4;CCT6B;CCT8;PIH1D1;CCT5;CCT7	P50991;Q92526;P50990;Q9NWS0;P48643;Q99832	6	28675297;28515276	2
PTPN21	Q16825	133.281	PFDN4;VBP1;PFDN6	Q9NQP4;P61758;O15212	3	27880917	1
PTPRR	Q15256	73.834	TCP1;CCT6A;CCT4;CCT8;CCT5;CCT3;CCT2;CCT7	P17987;P40227;P50991;P50990;P48643;P49368;P78371;Q99832	8	31980649	1
PUS1	Q9Y606	47.47	PFDN1;PFDN5;PFDN4	O60925;Q99471;Q9NQP4	3	22863883;26344197	2
PYCR1	P32322	33.361	PIH1D1	Q9NWS0	1	28515276	1
PYHIN1	Q6K0P9	55.065	POLR2E	P19388	1	28077445	1
QARS	P47897	87.799	PIH1D1;VBP1	Q9NWS0;P61758	2	28515276;22939629	2
RAB14	P61106	23.897	VBP1;PIH1D1	Q9NWS0	1	28515276	1
RAB6C	Q9H0N0	28.355	CCT6A;CCT2	P40227;P78371	2	33961781	1
RABEP2	Q9H5N1	63.543	POLR2E	P19388	1	22863883	1
RACK1	P63244	35.077	PIH1D1	Q9NWS0	1	28515276	1
RAD18	Q9NS91	56.223	RUVBL1;CCT6A;RUVBL2;TCP1	Q9Y265;P40227;Q9Y230;P17987	4	27377895	1
RAD21	O60216	71.69	CCT3;CCT2;CCT8;CCT7	P49368;P78371;P50990;Q99832	4	22145905	1
RAD50	Q92878	153.9	PIH1D1	Q9NWS0	1	28515276	1
RAF1	P04049	73.052	CCT8;CCT2;CCT7;CCT5	P50990;P78371;Q99832;P48643	4	31980649;25852190	2
RAN	P62826	24.423	PIH1D1;PFDN4	Q9NWS0;Q9NQP4	2	28515276;22863883	2
RANBP2	P49792	358.199	PIH1D1	Q9NWS0	1	28515276	1
RAP2A	P10114	20.615	CCT6A	P40227	1	26344197	1
RAP2B	P61225	20.504	CCT6A	P40227	1	26344197	1
RAP2C	Q9Y3L5	20.745	CCT6B;CCT7;CCT2;CCT6A;TCP1;CCT4;CCT8;CCT3	Q92526;Q99832;P78371;P40227;P17987;P50991;P50990;P49368	8	33961781;28514442;26344197	3
RARA	P10276	50.771	RUVBL1	Q9Y265	1	18087039	1
RARS	P54136	75.379	PIH1D1	Q9NWS0	1	28515276	1
RBBP7	Q16576	47.82	PFDN6	O15212	1	27705803	1
RBM3	P98179	17.17	CCT3;CCT4	P49368;P50991	2	26472337	1
RBM39	Q14498	59.38	TCP1;CCT2;CCT8;CCT5;CCT3;CCT7;RUVBL1	P17987;P78371;P50990;P48643;P49368;Q99832;Q9Y265	7	28302793	1
RBM8A	Q9Y5S9	19.889	RUVBL1;RUVBL2	Q9Y265;Q9Y230	2	20371770	1
RBX1	P62877	12.274	CCT2	P78371	1	30349055	1
RC3H1	Q5TC82	125.736	CCT6A	P40227	1	26170170	1
RC3H2	Q9HBD1	131.669	CCT7;PFDN4;CCT4;CCT5;CCT6A;PFDN5;VBP1;TCP1;CCT8;PFDN2;CCT2;CCT3;PFDN6	Q99832;Q9NQP4;P50991;P48643;P40227;Q99471;P61758;P17987;P50990;Q9UHV9;P78371;P49368;O15212	13	30209976;28514442;33961781	3
RCC2	Q9P258	56.085	PIH1D1	Q9NWS0	1	28515276	1
RCCD1	A6NED2	40.079	VBP1	P61758	1	24981860	1
RDM1	Q8NG50	31.97	RUVBL2	Q9Y230	1	26186194;28514442	2
RECQL	P46063	73.457	PIH1D1	Q9NWS0	1	28515276	1
RECQL4	O94761	133.067	WDR92;CCT4;PFDN2;CCT7;CCT3;CCT2;PIH1D1;POLR2E;RUVBL1;CCT8;RPAP3;CCT6A;RUVBL2;CCT5;CCT6B;TCP1;URI1	Q96MX6;P50991;Q9UHV9;Q99832;P49368;P78371;Q9NWS0;P19388;Q9Y265;P50990;Q9H6T3;P40227;Q9Y230;P48643;Q92526;P17987;O94763	17	29229926	1
RECQL5	O94762	108.858	POLR2E	P19388	1	28514442;18562274;33961781	3
RELA	Q04206	60.219	TCP1;CCT4;CCT8;RUVBL1;RUVBL2;UXT	P17987;P50991;P50990;Q9Y265;Q9Y230;Q9UBK9	6	14743216;17620405;25402006;25957047	4
REST	Q13127	121.872	POLR2E;RUVBL2	P19388;Q9Y230	2	27976729	1
RFC4	P35249	39.682	RUVBL2	Q9Y230	1	17643375	1
RFC5	P40937	38.497	RPAP3;RUVBL2	Q9H6T3;Q9Y230	2	17643375	1
RFPL1	O75677	35.491	CCT7;CCT6B;CCT2	Q99832;Q92526;P78371	3	33961781	1
RFWD3	Q6PCD5	85.094	CCT5;PFDN2;TCP1;PFDN1;CCT7;CCT8;CCT4;CCT2;CCT3;CCT6A	P48643;Q9UHV9;P17987;O60925;Q99832;P50990;P50991;P78371;P49368;P40227	10	26496610;28514442;33961781	3
RGPD1	P0DJD0	196.662	RPAP3	Q9H6T3	1	17643375	1
RGS20	O76081	43.692	RUVBL2	Q9Y230	1	17353931	1
RGS7	P49802	57.668	CCT5	P48643	1	19376773	1
RHOF	Q9HBH0	23.625	CCT6B	Q92526	1	33961781;28514442	2
RICTOR	Q6R327	192.218	RUVBL2	Q9Y230	1	28561026	1
RIN3	Q8TB24	107.854	CCT7;TCP1;CCT2;CCT8;CCT3;CCT4;CCT6A;RUVBL2;RUVBL1	Q99832;P17987;P78371;P50990;P49368;P50991;P40227;Q9Y230;Q9Y265	9	32552912	1
RIOK1	Q9BRS2	65.583	CCT3;CCT4;RUVBL1;CCT2;CCT8;TCP1;CCT7;RUVBL2	P49368;P50991;Q9Y265;P78371;P50990;P17987;Q99832;Q9Y230	8	21081503	1
RIOK3	O14730	59.093	RUVBL2	Q9Y230	1	17353931	1
RIPK3	Q9Y572	56.887	CCT7	Q99832	1	14743216	1
RIPK4	P57078	91.611	CCT3;RPAP3;RUVBL2;CCT8;CCT2	P49368;Q9H6T3;Q9Y230;P50990;P78371	5	26972000;29435596	2
RMC1	Q96DM3	74.975	RUVBL2	Q9Y230	1	33144569	1
RNASEH2B	Q5TBB1	35.139	VBP1	P61758	1	26344197	1
RNF115	Q9Y4L5	33.703	PFDN5	Q99471	1	22844532	1
RNF123	Q5XPI4	148.515	CCT8;CCT3;TCP1	P50990;P49368;P17987	3	29676528	1
RNF146	Q9NTX7	38.95	RUVBL2	Q9Y230	1	21799911	1
RNF181	Q9P0P0	17.909	TCP1;CCT4;CCT3	P17987;P50991;P49368	3	29511261	1
RNF2	Q99496	37.655	POLR2E;CCT3;RUVBL2;RUVBL1;CCT5	P19388;P49368;Q9Y230;Q9Y265;P48643	5	24457600	1
RNF31	Q96EP0	119.7	CCT3;CCT5;CCT8;TCP1;VBP1;CCT6A	P49368;P48643;P50990;P17987;P61758;P40227	6	27545878	1
RNF8	O76064	55.518	RUVBL2	Q9Y230	1	26503038	1
RNGTT	O60942	68.557	POLR2E	P19388	1	27880917;27432908	2
RNPEP	Q9H4A4	72.596	PIH1D1	Q9NWS0	1	28515276	1
RNPS1	Q15287	34.208	PFDN1	O60925	1	17353931	1
ROCK2	O75116	160.9	PFDN1	O60925	1	33961781	1
RORA	P35398	58.975	RUVBL1	Q9Y265	1	18087039	1
RPA1	P27694	68.138	POLR2E;PFDN5;RUVBL2	P19388;Q99471;Q9Y230	3	22863883;24332808;25402006	3
RPA2	P15927	29.247	POLR2E;RUVBL2;PFDN2	P19388;Q9Y230;Q9UHV9	3	24332808;22863883	2
RPA3	P35244	13.569	POLR2E;RUVBL2	P19388;Q9Y230	2	24332808	1
RPAP1	Q9BWH6	152.755	CCT6A	P40227	1	17643375	1
RPAP2	Q8IXW5	69.509	WDR92;PIH1D1;UXT;POLR2E;TCP1;RUVBL2;RPAP3;PDRG1;CCT5;URI1	Q96MX6;Q9NWS0;Q9UBK9;P19388;P17987;Q9Y230;Q9H6T3;Q9NUG6;P48643;O94763	10	28561026;26186194;28514442;17643375;33961781;24981860;24656813;28515276;32296183	9
RPAP3	Q9H6T3	75.719	RUVBL2;URI1;WDR92;UXT;RUVBL1;PDRG1;PIH1D1;PFDN6;CCT5;PFDN2;POLR2E	Q9Y230;O94763;Q96MX6;Q9UBK9;Q9Y265;Q9NUG6;Q9NWS0;O15212;P48643;Q9UHV9;P19388	11	25036637;27780869;18538670;31738558;26186194;19450687;28561026;17643375;24656813;33961781;28514442;29662061;25404746;21078300;26344197;20371770;22939629;26711270;23667685	19
RPE65	Q16518	60.948	CCT3;CCT6B;CCT2	P49368;Q92526;P78371	3	28514442;33961781	2
RPL10	P27635	24.577	PFDN1;PIH1D1;PFDN5	O60925;Q9NWS0;Q99471	3	33961781;28515276	2
RPL10A	P62906	24.831	PIH1D1	Q9NWS0	1	28515276	1
RPL11	P62913	20.252	PIH1D1	Q9NWS0	1	28515276	1
RPL12	P30050	17.819	PIH1D1	Q9NWS0	1	28515276	1
RPL13	P26373	24.261	PIH1D1	Q9NWS0	1	28515276	1
RPL13A	P40429	23.577	PIH1D1	Q9NWS0	1	28515276	1
RPL14	P50914	23.432	PIH1D1	Q9NWS0	1	28515276	1
RPL15	P61313	24.146	PIH1D1	Q9NWS0	1	28515276	1
RPL17	P18621	21.397	PIH1D1	Q9NWS0	1	28515276	1
RPL18	Q07020	21.634	PIH1D1	Q9NWS0	1	28515276	1
RPL18A	Q02543	20.762	PIH1D1	Q9NWS0	1	28515276	1
RPL19	P84098	23.466	PIH1D1	Q9NWS0	1	28515276	1
RPL21	P46778	18.565	PIH1D1	Q9NWS0	1	28515276	1
RPL22	P35268	14.787	PIH1D1	Q9NWS0	1	28515276	1
RPL23	P62829	14.865	PIH1D1	Q9NWS0	1	28515276	1
RPL23A	P62750	17.695	PIH1D1	Q9NWS0	1	28515276	1
RPL24	P83731	17.779	PIH1D1	Q9NWS0	1	28515276	1
RPL26	P61254	17.258	PIH1D1	Q9NWS0	1	28515276	1
RPL27	P61353	15.798	PIH1D1	Q9NWS0	1	28515276	1
RPL27A	P46776	16.561	PIH1D1	Q9NWS0	1	28515276	1
RPL28	P46779	15.748	PIH1D1	Q9NWS0	1	28515276	1
RPL3	P39023	46.109	PIH1D1	Q9NWS0	1	28515276	1
RPL30	P62888	12.784	PIH1D1	Q9NWS0	1	28515276	1
RPL31	P62899	14.463	PIH1D1	Q9NWS0	1	28515276	1
RPL32	P62910	15.86	PIH1D1	Q9NWS0	1	28515276	1
RPL35A	P18077	12.538	PIH1D1	Q9NWS0	1	28515276	1
RPL36	Q9Y3U8	12.254	PIH1D1	Q9NWS0	1	28515276	1
RPL38	P63173	8.218	PIH1D1;RUVBL2	Q9NWS0;Q9Y230	2	28515276;17643375	2
RPL4	P36578	47.697	PIH1D1	Q9NWS0	1	28515276	1
RPL5	P46777	34.363	PIH1D1	Q9NWS0	1	28515276	1
RPL6	Q02878	32.728	PIH1D1	Q9NWS0	1	28515276	1
RPL7	P18124	29.226	PIH1D1	Q9NWS0	1	28515276;24656813	2
RPL7A	P62424	29.996	PIH1D1	Q9NWS0	1	28515276	1
RPL8	P62917	28.025	PIH1D1	Q9NWS0	1	28515276	1
RPL9; RPL9P7; RPL9P8; RPL9P9	P32969	21.863	PIH1D1	Q9NWS0	1	28515276	1
RPLP0	P05388	34.274	PIH1D1	Q9NWS0	1	28515276	1
RPLP1	P05386	11.514	PIH1D1	Q9NWS0	1	28515276	1
RPLP2	P05387	11.665	PIH1D1	Q9NWS0	1	28515276	1
RPN1	P04843	68.569	CCT8;CCT6A;TCP1;CCT3;CCT7	P50990;P40227;P17987;P49368;Q99832	5	26344197	1
RPRD1A	Q96P16	35.72	POLR2E	P19388	1	24981860	1
RPRD1B	Q9NQG5	36.9	RPAP3;PFDN2;PFDN5;PFDN6;WDR92;UXT	Q9H6T3;Q9UHV9;Q99471;O15212;Q96MX6;Q9UBK9	6	28514442;22863883;24981860;33961781;26186194;27780869;32296183	7
RPRD2	Q5VT52	156.02	POLR2E	P19388	1	24981860	1
RPS10	P46783	18.898	PIH1D1	Q9NWS0	1	28515276	1
RPS11	P62280	18.431	RUVBL2;PIH1D1	Q9Y230;Q9NWS0	2	17353931;28515276	2
RPS12	P25398	14.515	PIH1D1	Q9NWS0	1	28515276	1
RPS13	P62277	17.222	PIH1D1	Q9NWS0	1	28515276	1
RPS14	P62263	16.273	PIH1D1	Q9NWS0	1	28515276	1
RPS15	P62841	17.04	PIH1D1	Q9NWS0	1	28515276	1
RPS15A	P62244	14.84	PIH1D1	Q9NWS0	1	28515276	1
RPS16	P62249	16.445	PIH1D1	Q9NWS0	1	28515276	1
RPS17	P08708	15.55	PIH1D1	Q9NWS0	1	28515276	1
RPS18	P62269	17.719	PIH1D1	Q9NWS0	1	28515276	1
RPS19	P39019	16.06	PIH1D1	Q9NWS0	1	28515276	1
RPS2	P15880	31.324	PIH1D1;RUVBL2	Q9NWS0;Q9Y230	2	28515276;17643375	2
RPS20	P60866	13.373	PIH1D1;TCP1	Q9NWS0;P17987	2	28515276;22939629	2
RPS21	P63220	9.111	PIH1D1	Q9NWS0	1	28515276	1
RPS23	P62266	15.808	PIH1D1	Q9NWS0	1	28515276	1
RPS24	P62847	15.423	CCT7;PIH1D1	Q99832;Q9NWS0	2	30021884;28515276	2
RPS25	P62851	13.742	PIH1D1	Q9NWS0	1	28515276	1
RPS26	P62854	13.015	PIH1D1	Q9NWS0	1	28515276	1
RPS27	P42677	9.461	PIH1D1	Q9NWS0	1	28515276	1
RPS27A	P62979	17.965	PIH1D1	Q9NWS0	1	28515276	1
RPS28	P62857	7.841	PIH1D1;PFDN1	Q9NWS0;O60925	2	28515276;21900206	2
RPS3	P23396	26.688	TCP1;PIH1D1;CCT2	P17987;Q9NWS0;P78371	3	28515276;23190606;21836163;22939629;25402006	5
RPS3A	P61247	29.945	PDRG1;PIH1D1	Q9NUG6;Q9NWS0	2	22939629;28515276	2
RPS4X	P62701	29.598	RUVBL2;PIH1D1	Q9Y230;Q9NWS0	2	17643375;28515276;25402006	3
RPS4Y1	P22090	29.456	CCT3	P49368	1	33961781	1
RPS5	P46782	22.876	POLR2E;PIH1D1	P19388;Q9NWS0	2	26344197;28515276	2
RPS6	P62753	28.681	PIH1D1	Q9NWS0	1	28515276	1
RPS6KB2	Q9UBS0	53.455	CCT4;CCT5;CCT8;TCP1;CCT6A;CCT2;RUVBL1;CCT7;RUVBL2;CCT3	P50991;P48643;P50990;P17987;P40227;P78371;Q9Y265;Q99832;Q9Y230;P49368	10	25324306	1
RPS7	P62081	22.127	PIH1D1	Q9NWS0	1	28515276	1
RPS8	P62241	24.205	PIH1D1	Q9NWS0	1	28515276	1
RPS9	P46781	22.591	PIH1D1	Q9NWS0	1	28515276	1
RPSA	P08865	32.854	PIH1D1;CCT4;CCT6A;TCP1	Q9NWS0;P50991;P40227;P17987	4	28515276;22939629	2
RPTOR	Q8N122	149.038	PIH1D1;TCP1;CCT5;CCT8;CCT2;CCT3;CCT6A;CCT7;RUVBL1;CCT4	Q9NWS0;P17987;P48643;P50990;P78371;P49368;P40227;Q99832;Q9Y265;P50991	10	24036451;25940091;33961781;28514442	4
RPUSD2	Q8IZ73	61.311	PFDN4	Q9NQP4	1	28514442;33961781	2
RRM1	P23921	90.07	PIH1D1;PFDN2	Q9NWS0;Q9UHV9	2	28515276;33961781	2
RRP12	Q5JTH9	143.702	PIH1D1	Q9NWS0	1	28515276	1
RRP1B	Q14684	84.428	CCT6A;CCT2	P40227;P78371	2	20926688	1
RTF2	Q9BY42	33.887	PIH1D1	Q9NWS0	1	28515276	1
RTRAF	Q9Y224	28.068	PIH1D1	Q9NWS0	1	28515276	1
RUFY1	Q96T51	79.818	CCT8	P50990	1	22939629	1
RUNX1	Q01196	48.737	UXT	Q9UBK9	1	17635584	1
RUVBL1	Q9Y265	50.228	PIH1D1;URI1;PDRG1;RPAP3;UXT;WDR92;RUVBL2;PFDN2;PFDN6	Q9NWS0;O94763;Q9NUG6;Q9H6T3;Q9UBK9;Q96MX6;Q9Y230;Q9UHV9;O15212	9	14615539;15923622;17353931;17636026;17643375;17721549;18087039;19450687;20371770;20603076;21836163;23667685;24656813;25036637;25402006;25404746;26186194;26496610;26711270;27780869;28514442;28561026;31738558;33961781	24
RUVBL2	Q9Y230	51.157	URI1;RUVBL1;POLR2E;PIH1D1;WDR92;UXT;PDRG1;RPAP3;PFDN6;PFDN2	O94763;Q9Y265;P19388;Q9NWS0;Q96MX6;Q9UBK9;Q9NUG6;Q9H6T3;O15212;Q9UHV9	10	28514442;17643375;17353931;17721549;28561026;25404746;33961781;26711270;14615539;26186194;24656813;18087039;20371770;20603076;27780869;17636026;31738558;23667685;19450687;25036637;15923622;25402006;10524211;10966108;11080158;16014379;16082366;16230350;17157868;18358808;19433865;21836163;22863883;22939629;23023127;25416956;25636407;26344197	39
S100A10	P60903	11.203	WDR92	Q96MX6	1	22939629	1
SARM1	Q6SZW1	79.388	UXT	Q9UBK9	1	24021647	1
SARS	P49591	58.777	PFDN2	Q9UHV9	1	26344197	1
SBF1	O95248	208.443	RPAP3	Q9H6T3	1	27880917;25659891	2
SBF2	Q86WG5	208.464	PIH1D1	Q9NWS0	1	25659891	1
SCAF1	Q9H7N4	139.27	POLR2E	P19388	1	24981860	1
SCAF4	O95104	125.869	POLR2E	P19388	1	24981860	1
SCEL	O95171	77.552	CCT8	P50990	1	30021884	1
SCN4A	P35499	208.061	TCP1	P17987	1	30021884	1
SCP2	P22307	58.994	UXT;URI1;PDRG1	Q9UBK9;O94763;Q9NUG6	3	26186194;28514442;33961781	3
SDCBP	O00560	32.444	PIH1D1	Q9NWS0	1	28515276	1
SDHA	P31040	72.692	CCT2;RUVBL2;CCT8;PIH1D1;CCT7	P78371;Q9Y230;P50990;Q9NWS0;Q99832	5	29128334;28515276	2
SDHB	P21912	31.63	PIH1D1	Q9NWS0	1	28515276	1
SEC13	P55735	35.541	POLR2E;PIH1D1;WDR92	P19388;Q9NWS0;Q96MX6	3	22863883;28515276;28561026	3
SEC16A	O15027	251.894	PFDN2;PIH1D1;WDR92	Q9UHV9;Q9NWS0;Q96MX6	3	26496610;28515276;25402006	3
SEC23A	Q15436	86.161	PIH1D1	Q9NWS0	1	28515276	1
SEC23B	Q15437	86.479	PIH1D1	Q9NWS0	1	28515276	1
SEC24A	O95486	119.749	PIH1D1	Q9NWS0	1	28515276	1
SEC24B	O95487	137.418	VBP1	P61758	1	26344197	1
SEC24C	P53992	118.325	PIH1D1	Q9NWS0	1	28515276	1
SEC31A	O94979	133.015	PIH1D1;PFDN1	Q9NWS0;O60925	2	28515276;21900206	2
SEC31B	Q9NQW1	128.697	CCT6A;CCT4;CCT7;CCT2;TCP1;CCT3;CCT5;CCT6B	P40227;P50991;Q99832;P78371;P17987;P49368;P48643;Q92526	8	33961781;28514442;26186194	3
SECISBP2	Q96T21	95.462	CCT6A	P40227	1	30021884	1
SEH1L	Q96EE3	39.649	CCT7;CCT4;CCT5;CCT3	Q99832;P50991;P48643;P49368	4	26496610	1
SENP1	Q9P0U3	73.481	RUVBL2	Q9Y230	1	20603076;16699503	2
SENP2	Q9HC62	67.855	CCT6A;CCT4;CCT8;RUVBL2;CCT2	P40227;P50991;P50990;Q9Y230;P78371	5	30021884;29969578	2
SENP6	Q9GZR1	126.146	RUVBL2	Q9Y230	1	16699503;20603076	2
SEPTIN12	Q8IYM1	40.748	CCT7;CCT6B	Q99832;Q92526	2	26186194;28514442;33961781	3
SEPTIN9	Q9UHD8	65.401	PIH1D1	Q9NWS0	1	28515276	1
SERBP1	Q8NC51	44.965	PIH1D1	Q9NWS0	1	28515276	1
SERPINB1	P30740	42.742	PIH1D1	Q9NWS0	1	28515276	1
SERPINB4	P48594	44.854	PFDN5	Q99471	1	33961781	1
SERPINB5	P36952	42.1	PFDN5	Q99471	1	33961781	1
SERPINB6	P35237	42.622	PIH1D1	Q9NWS0	1	28515276	1
SERPINH1	P50454	46.441	PIH1D1	Q9NWS0	1	28515276	1
SET	Q01105	33.489	PIH1D1	Q9NWS0	1	28515276	1
SETD1A	O15047	186.034	RUVBL2	Q9Y230	1	31076518	1
SETSIP	P0DME0	34.882	PFDN1	O60925	1	22863883	1
SF3A1	Q15459	88.886	PIH1D1	Q9NWS0	1	28515276	1
SF3B1	O75533	145.83	CCT6A;PIH1D1	P40227;Q9NWS0	2	22939629;28515276	2
SF3B3	Q15393	135.577	PIH1D1;CCT2	Q9NWS0;P78371	2	28515276;22939629	2
SFN	P31947	27.774	PIH1D1	Q9NWS0	1	28515276	1
SFPQ	P23246	76.149	PIH1D1	Q9NWS0	1	28515276	1
SGF29	Q96ES7	33.238	VBP1	P61758	1	28514442;33961781	2
SGK2	Q9HBY8	41.175	CCT5;CCT3;CCT8;CCT6A;CCT4;TCP1;CCT7	P48643;P49368;P50990;P40227;P50991;P17987;Q99832	7	25852190	1
SGO1	Q5FBB7	64.19	PFDN2	Q9UHV9	1	26496610	1
SH3BGRL	O75368	12.774	RUVBL1	Q9Y265	1	31980649	1
SH3GL1	Q99961	41.49	PFDN1;PFDN5	O60925;Q99471	2	22863883	1
SHC1	P29353	62.822	RUVBL2;CCT6A;RUVBL1;CCT2;PIH1D1	Q9Y230;P40227;Q9Y265;P78371;Q9NWS0	5	19380743;28515276	2
SHLD3	Q6ZNX1	28.842	PFDN6	O15212	1	29656893	1
SHMT2	P34897	55.993	CCT7;CCT3	Q99832;P49368	2	31536960	1
SHQ1	Q6PI26	65.125	RUVBL1;RUVBL2	Q9Y265;Q9Y230	2	28514442;33961781;28561026	3
SIAH1	Q8IUQ4	31.123	PIH1D1	Q9NWS0	1	28515276	1
SIL1	Q9H173	52.085	PFDN4	Q9NQP4	1	26344197	1
SIN3A	Q96ST3	145.175	PFDN5	Q99471	1	11585818	1
SIRPA	P78324	54.967	CCT6A	P40227	1	19299420	1
SIRT3	Q9NTG7	43.573	RUVBL1	Q9Y265	1	31108370	1
SIRT5	Q9NXA8	33.881	PIH1D1	Q9NWS0	1	28515276	1
SIRT6	Q8N6T7	39.119	CCT5;RUVBL2;CCT8;RUVBL1;TCP1	P48643;Q9Y230;P50990;Q9Y265;P17987	5	24169447	1
SIRT7	Q9NRC8	44.898	CCT2;CCT5;CCT3	P78371;P48643;P49368	3	22586326	1
SKAP1	Q86WV1	41.432	URI1;UXT;PDRG1	O94763;Q9UBK9;Q9NUG6	3	26186194;33961781;28514442	3
SKI	P12755	80.005	TCP1;CCT3	P17987;P49368	2	25670202	1
SKP1	P63208	18.658	PIH1D1	Q9NWS0	1	28515276	1
SKP2	Q13309	47.761	RUVBL1;PFDN5	Q9Y265;Q99471	2	28514442;17786314	2
SLC25A1	P53007	34.013	CCT8;CCT4;RUVBL2;CCT2;TCP1;CCT3;RUVBL1;PIH1D1;CCT5	P50990;P50991;Q9Y230;P78371;P17987;P49368;Q9Y265;Q9NWS0;P48643	9	27684187;28515276	2
SLC25A10	Q9UBX3	31.282	PIH1D1	Q9NWS0	1	28515276	1
SLC25A3	Q00325	40.095	PIH1D1;CCT4;CCT6A;CCT3	Q9NWS0;P50991;P40227;P49368	4	28515276;26344197	2
SLC25A5	P05141	32.852	PIH1D1	Q9NWS0	1	28515276	1
SLC25A6	P12236	32.866	PIH1D1	Q9NWS0	1	28515276	1
SLC3A2	P08195	67.994	PIH1D1	Q9NWS0	1	28515276	1
SLC4A8	Q2Y0W8	122.938	CCT5	P48643	1	30021884	1
SLC7A5	Q01650	55.01	PIH1D1	Q9NWS0	1	28515276	1
SLC7A6OS	Q96CW6	35.028	RUVBL2	Q9Y230	1	28561026	1
SLIRP	Q9GZT3	12.3	CCT7	Q99832	1	31536960	1
SLMAP	Q14BN4	95.2	PFDN6;PFDN4;PFDN2	O15212;Q9NQP4;Q9UHV9	3	26344197	1
SLU7	O95391	68.387	CCT5	P48643	1	22939629	1
SMAD2	Q15796	52.306	CCT6A	P40227	1	18729074	1
SMAD3	P84022	48.081	TCP1	P17987	1	18729074	1
SMAP1	Q8IYB5	50.386	PIH1D1	Q9NWS0	1	28515276	1
SMARCAD1	Q9H4L7	117.402	RUVBL2;RUVBL1	Q9Y230;Q9Y265	2	21549307	1
SMARCC2	Q8TAQ2	132.879	RUVBL1	Q9Y265	1	22939629;25402006	2
SMARCD1	Q96GM5	58.233	PIH1D1	Q9NWS0	1	28515276	1
SMC1A	Q14683	143.2	PIH1D1	Q9NWS0	1	28515276	1
SMC4	Q9NTJ3	147.182	PIH1D1	Q9NWS0	1	28515276	1
SMG1	Q96Q15	410.501	POLR2E;RUVBL1;RUVBL2	P19388;Q9Y265;Q9Y230	3	20371770	1
SMG8	Q8ND04	109.684	RUVBL1	Q9Y265	1	20371770	1
SMG9	Q9H0W8	57.651	RUVBL1	Q9Y265	1	20371770	1
SMNDC1	O75940	26.711	RUVBL1	Q9Y265	1	17353931	1
SMOX	Q9NWM0	61.819	CCT6B;CCT2;CCT3	Q92526;P78371;P49368	3	28514442;33961781	2
SMRP1	Q8NCR6	30.167	CCT6B	Q92526	1	26186194	1
SMS	P52788	41.268	PDRG1	Q9NUG6	1	26496610	1
SMURF1	Q9HCE7	86.114	CCT2;CCT7;TCP1;CCT8;CCT4;CCT6A	P78371;Q99832;P17987;P50990;P50991;P40227	6	23184937	1
SNAI1	O95863	29.083	RUVBL1;CCT6A;CCT2;TCP1;CCT4;CCT7;CCT5;RUVBL2;CCT8;CCT3	Q9Y265;P40227;P78371;P17987;P50991;Q99832;P48643;Q9Y230;P50990;P49368	10	29331416	1
SNCA	P37840	14.46	PFDN2	Q9UHV9	1	17893145	1
SND1	Q7KZF4	101.997	PIH1D1	Q9NWS0	1	28515276	1
SNIP1	Q8TAD8	45.778	RUVBL1;RUVBL2	Q9Y265;Q9Y230	2	30404004	1
SNRNP200	O75643	244.508	RUVBL1;RUVBL2;WDR92;PDRG1;PIH1D1	Q9Y265;Q9Y230;Q96MX6;Q9NUG6;Q9NWS0	5	33367824;25402006;28561026;30033366;28515276	5
SNRNP40	Q96DI7	39.311	PFDN1;PFDN2	O60925;Q9UHV9	2	33961781;17353931	2
SNRNP70	P08621	51.557	RUVBL1	Q9Y265	1	29802200	1
SNRPA1	P09661	28.416	PIH1D1	Q9NWS0	1	28515276	1
SNRPD1	P62314	13.282	PIH1D1;RUVBL1	Q9NWS0;Q9Y265	2	28515276;26344197	2
SNRPD2	P62316	13.527	PIH1D1	Q9NWS0	1	28515276	1
SNRPD3	P62318	13.916	PIH1D1	Q9NWS0	1	28515276	1
SNRPN	P63162	24.614	PIH1D1	Q9NWS0	1	28515276	1
SNU13	P55769	14.174	PIH1D1	Q9NWS0	1	28515276	1
SNW1	Q13573	61.494	POLR2E;CCT3;TCP1;RUVBL1;CCT4;CCT5;CCT8;CCT7;RUVBL2;CCT6A;CCT2	P19388;P49368;P17987;Q9Y265;P50991;P48643;P50990;Q99832;Q9Y230;P40227;P78371	11	20467437;21639856	2
SNX1	Q13596	59.07	RUVBL2	Q9Y230	1	26344197	1
SNX2	O60749	58.471	RUVBL2	Q9Y230	1	26344197	1
SOCS1	O15524	23.551	TCP1;CCT5;CCT3;CCT4;CCT2;CCT8;CCT6A	P17987;P48643;P49368;P50991;P78371;P50990;P40227	7	31980649	1
SOCS6	O14544	59.528	PFDN4	Q9NQP4	1	28883622	1
SOD1	P00441	15.936	RUVBL2;CCT2;PFDN2;POLR2E;CCT8;RUVBL1;CCT7	Q9Y230;P78371;Q9UHV9;P19388;P50990;Q9Y265;Q99832	7	21836163;29128334	2
SORD	Q00796	38.325	PFDN4	Q9NQP4	1	22939629	1
SOX2	P48431	34.31	RUVBL1;CCT3;RUVBL2	Q9Y265;P49368;Q9Y230	3	21532573;21280222	2
SP1	P08047	80.693	PFDN5	Q99471	1	18281035	1
SP110	Q9HB58	78.396	POLR2E	P19388	1	31753913	1
SPAG1	Q07617	103.639	WDR92	Q96MX6	1	28561026	1
SPATA2	Q9UM82	58.427	PFDN4;PFDN6	Q9NQP4;O15212	2	19615732	1
SPATA5	Q8NB90	97.904	PFDN5;PFDN2	Q99471;Q9UHV9	2	26472760	1
SPDL1	Q96EA4	70.172	CCT4;CCT3;TCP1	P50991;P49368;P17987	3	30258100	1
SPIN2B	Q9BPZ2	29.158	PFDN4;PFDN1	Q9NQP4;O60925	2	28514442;33961781	2
SPIN3	Q5JUX0	29.207	PFDN4	Q9NQP4	1	33961781;28514442	2
SPINDOC	Q9BUA3	41.037	POLR2E	P19388	1	28514442	1
SPR	P35270	28.048	PIH1D1	Q9NWS0	1	28515276	1
SPTBN1	Q01082	274.609	PIH1D1	Q9NWS0	1	28515276	1
SPTBN4	Q9H254	288.985	PFDN1	O60925	1	21900206	1
SQSTM1	Q13501	47.687	CCT7	Q99832	1	31536960	1
SRCAP	Q6ZRS2	343.555	RUVBL2;RUVBL1	Q9Y230;Q9Y265	2	28514442;33961781;28561026;17643375	4
SREBF1	P36956	121.675	RUVBL2	Q9Y230	1	20534441	1
SRI	P30626	21.676	RUVBL1	Q9Y265	1	17643375	1
SRP14	P37108	14.57	PIH1D1	Q9NWS0	1	28515276	1
SRPK1	Q96SB4	74.325	PIH1D1	Q9NWS0	1	28515276	1
SRRM1	Q8IYB3	102.335	CCT5	P48643	1	16159877	1
SRRM2	Q9UQ35	299.615	CCT5;RUVBL2;PIH1D1	P48643;Q9Y230;Q9NWS0	3	16159877;28515276	2
SRRT	Q9BXP5	100.666	PIH1D1	Q9NWS0	1	28515276	1
SRSF11	Q05519	53.542	RUVBL1	Q9Y265	1	26344197	1
SRSF2	Q01130	25.476	RUVBL1;CCT5	Q9Y265;P48643	2	22939629;25402006	2
SRSF3	P84103	19.33	PIH1D1	Q9NWS0	1	28515276	1
SRSF5	Q13243	31.264	PIH1D1	Q9NWS0	1	28515276	1
SSB	P05455	46.837	VBP1	P61758	1	22863883;25402006	2
SSBP1	Q04837	17.26	PIH1D1	Q9NWS0	1	28515276	1
SSR1	P43307	32.235	CCT4;TCP1;CCT5;CCT2	P50991;P17987;P48643;P78371	4	22939629	1
SSR4	P51571	18.999	PIH1D1	Q9NWS0	1	28515276	1
SST	P61278	12.736	VBP1	P61758	1	31136617	1
ST7	Q9NRC1	67.166	POLR2E	P19388	1	28514442	1
STAP1	Q9ULZ2	34.291	URI1	O94763	1	15923622;14615539	2
STARD7	Q9NQZ5	43.113	PIH1D1	Q9NWS0	1	28515276	1
STAT3	P40763	88.068	CCT3;PIH1D1	P49368;Q9NWS0	2	24756126;28515276	2
STAU1	O95793	63.182	CCT2;CCT3;TCP1;CCT8;CCT4;CCT5;RUVBL1;CCT6A	P78371;P49368;P17987;P50990;P50991;P48643;Q9Y265;P40227	8	23125841;30948266	2
STIP1	P31948	62.639	PIH1D1	Q9NWS0	1	28515276	1
STK11	Q15831	48.636	RPAP3	Q9H6T3	1	14676191	1
STK24	Q9Y6E0	49.308	CCT8;TCP1;CCT6A;CCT3;CCT2;CCT7;CCT4;CCT5	P50990;P17987;P40227;P49368;P78371;Q99832;P50991;P48643	8	18782753	1
STK25	O00506	48.112	TCP1	P17987	1	18782753	1
STK26	Q9P289	46.529	VBP1	P61758	1	33961781;28514442	2
STK4	Q13043	55.63	TCP1;CCT8;CCT7;CCT3	P17987;P50990;Q99832;P49368	4	23386615	1
STK40	Q8N2I9	49.001	RUVBL2;CCT5	Q9Y230;P48643	2	28089446	1
STMN1	P16949	17.303	PFDN2	Q9UHV9	1	26344197	1
STOM	P27105	31.731	RUVBL1;CCT3;CCT8;RUVBL2	Q9Y265;P49368;P50990;Q9Y230	4	10524211;26344197	2
STRADB	Q9C0K7	47.026	CCT6B;TCP1;CCT2;CCT3;CCT7	Q92526;P17987;P78371;P49368;Q99832	5	28514442;33961781	2
STRAP	Q9Y3F4	38.438	PIH1D1;CCT7	Q9NWS0;Q99832	2	28515276;29395067	2
STRN	O43815	86.132	TCP1;CCT6A;CCT4;CCT2;CCT7;CCT5;CCT3;CCT8;CCT6B	P17987;P40227;P50991;P78371;Q99832;P48643;P49368;P50990;Q92526	9	24366813;18782753;26496610	3
STRN3	Q13033	87.209	CCT4;CCT6A;TCP1;CCT2;CCT5;CCT3;CCT7;CCT8;RUVBL2	P50991;P40227;P17987;P78371;P48643;P49368;Q99832;P50990;Q9Y230	9	18782753;26496610;24366813	3
STRN4	Q9NRL3	80.596	CCT8;CCT2;CCT6A;CCT4;CCT7;TCP1;CCT3;CCT5	P50990;P78371;P40227;P50991;Q99832;P17987;P49368;P48643	8	18782753	1
STUB1	Q9UNE7	34.856	HSP90AA1;HSP4;CCT5;CCT7	P07900;P34932;P48643;Q99832	4	26344197	1
STXBP5	Q5T5C0	127.573	RUVBL1	Q9Y265	1	30021884	1
STYXL1	Q9Y6J8	35.818	CCT5;CCT7;VBP1;PFDN5;CCT4	P48643;Q99832;P61758;Q99471;P50991	5	28675297	1
SUB1	P53999	14.395	PIH1D1	Q9NWS0	1	28515276	1
SUCLG2	Q96I99	46.511	CCT6A	P40227	1	26344197	1
SUGCT	Q9HAC7	48.462	PFDN5	Q99471	1	33961781	1
SUGP2	Q8IX01	120.207	RUVBL2	Q9Y230	1	28561026	1
SUGT1	Q9Y2Z0	41.024	RPAP3	Q9H6T3	1	25036637	1
SUMO1	P63165	11.557	PFDN2	Q9UHV9	1	26344197	1
SUMO2	P61956	10.871	TCP1;CCT5;CCT4;CCT3;CCT2;CCT6A	P17987;P48643;P50991;P49368;P78371;P40227	6	32786267	1
SUPT16H	Q9Y5B9	119.914	CCT6A	P40227	1	23414517	1
SUPT5H	O00267	121	POLR2E	P19388	1	26496610	1
SUPT6H	Q7KZ85	199.073	VBP1;PFDN2;PIH1D1;POLR2E;UXT;URI1	P61758;Q9UHV9;Q9NWS0;P19388;Q9UBK9;O94763	6	28514442;26186194;24981860;28515276;27780869;33961781;28436950	7
SUV39H1	O43463	47.907	RUVBL2;CCT4;TCP1;CCT7;CCT5;CCT8;CCT6A;CCT3;CCT2	Q9Y230;P50991;P17987;Q99832;P48643;P50990;P40227;P49368;P78371	9	20603076;27705803	2
SUV39H2	Q9H5I1	46.682	CCT4;CCT6A;CCT7;CCT3;TCP1;CCT5;CCT8	P50991;P40227;Q99832;P49368;P17987;P48643;P50990	7	27705803	1
SUZ12	Q15022	83.055	CCT6A;CCT3;RUVBL2	P40227;P49368;Q9Y230	3	27634302;24457600	2
SYCP2L	Q5T4T6	93.599	CCT2	P78371	1	30021884	1
SYNCRIP	O60506	69.603	PIH1D1	Q9NWS0	1	28515276	1
TAB1	Q15750	54.644	RUVBL1	Q9Y265	1	14743216	1
TACC1	O75410	87.794	PFDN1	O60925	1	33961781	1
TACC2	O95359	309.427	PIH1D1	Q9NWS0	1	28515276	1
TAF10	Q12962	21.711	POLR2E	P19388	1	17643375	1
TAF15	Q92804	61.83	POLR2E;RUVBL1	P19388;Q9Y265	2	9488465;29884807	2
TAF1B	Q53T94	68.832	CCT2	P78371	1	33961781	1
TAF1C	Q15572	95.213	CCT3;CCT7;CCT2;CCT5;CCT6B	P49368;Q99832;P78371;P48643;Q92526	5	33961781;28514442	2
TAF5L	O75529	66.155	CCT2	P78371	1	33961781	1
TAGLN2	P37802	22.391	PIH1D1	Q9NWS0	1	28515276	1
TANGO6	Q9C0B7	120.748	RUVBL2;URI1;RPAP3;WDR92;RUVBL1	Q9Y230;O94763;Q9H6T3;Q96MX6;Q9Y265	5	28561026	1
TANK	Q92844	47.816	PFDN4;PFDN5	Q9NQP4;Q99471	2	30561431	1
TARBP1	Q13395	181.675	PIH1D1	Q9NWS0	1	28515276	1
TARDBP	Q13148	44.74	RUVBL2	Q9Y230	1	20020773	1
TATDN2	Q93075	85.023	CCT2	P78371	1	33961781	1
TBC1D7	Q9P0N9	33.972	PIH1D1;WDR92;RUVBL2;URI1	Q9NWS0;Q96MX6;Q9Y230;O94763	4	28515276;28561026	2
TBK1	Q9UHD2	83.642	CCT7	Q99832	1	14743216	1
TBL1Y	Q9BQ87	56.688	CCT3;CCT6A;CCT6B;CCT7;CCT4;CCT2;TCP1;CCT5	P49368;P40227;Q92526;Q99832;P50991;P78371;P17987;P48643	8	28514442;33961781	2
TCAF1	Q9Y4C2	102.126	PIH1D1	Q9NWS0	1	28515276	1
TCF3	P15923	67.6	CCT2	P78371	1	22354994	1
TCOF1	Q13428	152.106	PIH1D1	Q9NWS0	1	28515276	1
TCP1	P17987	60.344	CCT8;CCT5;CCT7;CCT6A;CCT2;CCT3;PIH1D1;WDR92;CCT4;PFDN2	P50990;P48643;Q99832;P40227;P78371;P49368;Q9NWS0;Q96MX6;P50991;Q9UHV9	10	16085932;28514442;33961781;28515276;28561026;30955883;12456645;16085932;21836163;22939629;23023127;25402006;26344197;14532270;16082366;16097032	16
TECR	Q9NZ01	36.034	CCT6A	P40227	1	26344197	1
TELO2	Q9Y4R8	91.747	WDR92;RUVBL2;RPAP3;RUVBL1	Q96MX6;Q9Y230;Q9H6T3;Q9Y265	4	28561026;20801936;24656813;20371770;17643375	5
TERF1	P54274	50.246	RPAP3	Q9H6T3	1	21044950	1
TERF2IP	Q9NYB0	44.26	WDR92	Q96MX6	1	22863883	1
TERT	O14746	126.997	RUVBL2;RUVBL1	Q9Y230;Q9Y265	2	18358808	1
TES	Q9UGI8	47.996	CCT7	Q99832	1	28378594	1
TEX101	Q9BY14	26.667	RUVBL1;CCT4;CCT8;CCT7	Q9Y265;P50991;P50990;Q99832	4	30097533	1
TFCP2	Q12800	57.256	CCT4;TCP1;CCT6A;CCT8;RUVBL1;CCT3;CCT2	P50991;P17987;P40227;P50990;Q9Y265;P49368;P78371	7	31501420	1
TFDP1	Q14186	45.07	CCT5;CCT8	P48643;P50990	2	27705803	1
TFG	Q92734	43.448	PIH1D1;PFDN5	Q9NWS0;Q99471	2	28515276;32296183	2
TFPT	P0C1Z6	28.278	RUVBL2;RUVBL1	Q9Y230;Q9Y265	2	17643375;28514442;33961781;17721549	4
TGFB1	P01137	44.341	CCT2;RUVBL2;CCT8;RUVBL1;CCT6A	P78371;Q9Y230;P50990;Q9Y265;P40227	5	27684187	1
THBS3	P49746	104.201	CCT2;CCT7	P78371;Q99832	2	28514442;26186194	2
THG1L	Q9NWX6	34.831	WDR92	Q96MX6	1	22863883	1
THOC3	Q96J01	38.772	CCT6B;CCT4;TCP1;CCT7;CCT2;CCT3;CCT6A;CCT5	Q92526;P50991;P17987;Q99832;P78371;P49368;P40227;P48643	8	33961781;28514442	2
THOP1	P52888	78.84	PIH1D1	Q9NWS0	1	28515276	1
TIFAB	Q6ZNK6	17.888	CCT6A	P40227	1	32101751	1
TIGAR	Q9NQ88	30.063	PIH1D1	Q9NWS0	1	28515276	1
TK1	P04183	25.469	PIH1D1	Q9NWS0	1	28515276	1
TKT	P29401	67.878	PIH1D1	Q9NWS0	1	28515276	1
TLE2	Q04725	79.841	CCT6A;CCT2;TCP1;CCT3;CCT6B;CCT7;CCT8;CCT4	P40227;P78371;P17987;P49368;Q92526;Q99832;P50990;P50991	8	33961781;24981860	2
TLE4	Q04727	83.755	CCT7;CCT2	Q99832;P78371	2	28514442;33961781	2
TLR2	O60603	89.838	CCT3	P49368	1	21827211	1
TM9SF4	Q92544	74.519	RPAP3	Q9H6T3	1	26496610	1
TMED9	Q9BVK6	27.277	RUVBL1	Q9Y265	1	22939629	1
TMEM132E-DT	A2RUQ5	17.761	CCT3	P49368	1	26186194	1
TMEM33	P57088	27.978	PIH1D1	Q9NWS0	1	28515276	1
TMEM41B	Q5BJD5	32.513	CCT6A;CCT3;CCT8	P40227;P49368;P50990	3	30352685	1
TMOD2	Q9NZR1	39.595	RUVBL2	Q9Y230	1	26344197	1
TMOD3	Q9NYL9	39.595	RUVBL2	Q9Y230	1	26344197	1
TMPO	P42166	75.492	CCT5;CCT8;TCP1;CCT2;RUVBL1;CCT3;RUVBL2;CCT4	P48643;P50990;P17987;P78371;Q9Y265;P49368;Q9Y230;P50991	8	28902428	1
TMPO	P42167	50.67	RUVBL1;CCT5;CCT3;CCT4;CCT2;CCT8;TCP1;RUVBL2	Q9Y265;P48643;P49368;P50991;P78371;P50990;P17987;Q9Y230	8	28902428	1
TNFRSF14	Q92956	30.392	PFDN2;RUVBL2	Q9UHV9;Q9Y230	2	17353931	1
TNIK	Q9UKE5	154.943	RUVBL2	Q9Y230	1	17353931	1
TNIP2	Q8NFZ5	48.7	CCT3;CCT2;RUVBL2;CCT5;PFDN4;RUVBL1;CCT7;PFDN2;CCT8;TCP1	P49368;P78371;Q9Y230;P48643;Q9NQP4;Q9Y265;Q99832;Q9UHV9;P50990;P17987	10	27609421	1
TNK2	Q07912	114.569	CCT4;CCT5;TCP1;CCT2;CCT6A;CCT8;CCT3	P50991;P48643;P17987;P78371;P40227;P50990;P49368	7	31980649	1
TNPO1	Q92973	102.355	VBP1	P61758	1	22863883	1
TNPO3	Q9Y5L0	104.203	PFDN6	O15212	1	22863883	1
TNRC6B	Q9UPQ9	194.002	PIH1D1	Q9NWS0	1	28515276	1
TNS3	Q68CZ2	155.266	CCT5;CCT7	P48643;Q99832	2	28675297	1
TP53	P04637	43.653	CCT4;TCP1;CCT5;CCT7;CCT2;CCT3;CCT8;CCT6A	P50991;P17987;P48643;Q99832;P78371;P49368;P50990;P40227	8	22653443;25144556;23443559;31152661;16169070	5
TP63	Q9H3D4	76.785	CCT8	P50990	1	20085233	1
TP73	O15350	69.623	PFDN5	Q99471	1	11844794	1
TPI1	P60174	26.669	PIH1D1	Q9NWS0	1	28515276	1
TPM3	P06753	32.95	PIH1D1	Q9NWS0	1	28515276	1
TPM4	P67936	28.522	PIH1D1	Q9NWS0	1	28515276	1
TPTE	P56180	64.322	URI1;RPAP3;UXT;PIH1D1	O94763;Q9H6T3;Q9UBK9;Q9NWS0	4	28675297;27432908	2
TPTE2	Q6XPS3	61.112	URI1	O94763	1	33961781;28675297	2
TRAF3IP3	Q9Y228	63.626	TCP1;CCT5;CCT8;CCT3	P17987;P48643;P50990;P49368	4	18782753	1
TRAF4	Q9BUZ4	53.543	PFDN2	Q9UHV9	1	33961781	1
TRAF7	Q6Q0C0	74.609	PFDN4	Q9NQP4	1	28514442;33961781	2
TRAP1	Q12931	80.11	RPAP3;HSP90AA1	Q9H6T3;P07900	1	25843003	1
TRIM25	Q14258	70.973	CCT4;CCT3;CCT5;CCT6A	P50991;P49368;P48643;P40227	4	29117863	1
TRIM28	Q13263	88.55	PFDN5;CCT2;RUVBL1;PIH1D1;URI1;CCT4;CCT6A;POLR2E;CCT8;RUVBL2;CCT3;TCP1	Q99471;P78371;Q9Y265;Q9NWS0;O94763;P50991;P40227;P19388;P50990;Q9Y230;P49368;P17987	12	11585818;22939629;29955894;28515276;27780869;17643375;21836163;22863883;25402006;28436950	10
TRIM29	Q14134	65.835	RUVBL1;RUVBL2	Q9Y265;Q9Y230	2	26095369;26381412	2
TRIM33	Q9UPN9	122.533	RUVBL1	Q9Y265	1	20603019	1
TRIM52	Q96A61	34.653	PDRG1;URI1	Q9NUG6;O94763	2	33961781	1
TRIM6	Q9C030	56.4	CCT2	P78371	1	31992359	1
TRIM68	Q6AZZ1	56.259	CCT7;CCT6B;TCP1;CCT6A;CCT4;CCT3;CCT2;CCT8;CCT5	Q99832;Q92526;P17987;P40227;P50991;P49368;P78371;P50990;P48643	9	33961781	1
TRIP12	Q14669	220.434	PIH1D1	Q9NWS0	1	24656813	1
TRIP13	Q15645	48.551	PIH1D1	Q9NWS0	1	28515276	1
TRIP4	Q15650	66.146	TCP1;RUVBL2;RUVBL1;PFDN2	P17987;Q9Y230;Q9Y265;Q9UHV9	4	27684187	1
TRIP6	Q15654	50.288	PIH1D1	Q9NWS0	1	28515276	1
TRMT1	Q9NXH9	72.234	VBP1	P61758	1	22939629	1
TRMT112	Q9UI30	14.199	PIH1D1	Q9NWS0	1	28515276	1
TRMT12	Q53H54	50.236	CCT2	P78371	1	28514442	1
TRMT2B	Q96GJ1	56.476	PFDN5	Q99471	1	33961781	1
TRPS1	Q9UHF7	141.521	UXT	Q9UBK9	1	33961781;28514442	2
TRRAP	Q9Y4A5	437.6	RUVBL1;RUVBL2	Q9Y265;Q9Y230	2	28514442;33961781;28561026;26496610;20371770	5
TSC1	Q92574	129.767	URI1;RUVBL1;WDR92;PIH1D1;RPAP3;RUVBL2	O94763;Q9Y265;Q96MX6;Q9NWS0;Q9H6T3;Q9Y230	6	28561026;28515276	2
TSC2	P49815	200.608	WDR92;RUVBL2;PIH1D1	Q96MX6;Q9Y230;Q9NWS0	3	28561026;28515276	2
TSN	Q15631	26.183	PFDN1	O60925	1	22863883	1
TSR1	Q2NL82	91.81	PIH1D1	Q9NWS0	1	28515276	1
TSSC4	Q9Y5U2	34.326	RUVBL2;RUVBL1	Q9Y230;Q9Y265	2	28561026	1
TSSK6	Q9BXA6	30.331	CCT2;CCT3;CCT7;TCP1;CCT6A;CCT8;CCT5;CCT4	P78371;P49368;Q99832;P17987;P40227;P50990;P48643;P50991	8	25852190	1
TTC27	Q6P3X3	96.632	CCT5;CCT4;CCT3;TCP1;CCT6A;CCT2;CCT7	P48643;P50991;P49368;P17987;P40227;P78371;Q99832	7	26472760	1
TTC37	Q6PGP7	175.486	PFDN1;PFDN2;VBP1;PFDN5;PFDN6	O60925;Q9UHV9;P61758;Q99471;O15212	5	24981860	1
TTI1	O43156	122.069	RUVBL2;POLR2E;RPAP3;RUVBL1;PIH1D1;URI1	Q9Y230;P19388;Q9H6T3;Q9Y265;Q9NWS0;O94763	6	17643375;22863883;20371770;20801936;28561026	5
TTI2	Q6NXR4	56.915	RPAP3;RUVBL2;PIH1D1;RUVBL1	Q9H6T3;Q9Y230;Q9NWS0;Q9Y265	4	20801936;17643375;28561026	3
TTLL1	O95922	48.988	TCP1;CCT6B	P17987;Q92526	2	30021884;26186194	2
TTLL12	Q14166	74.404	VBP1	P61758	1	22863883	1
TTLL3	Q9Y4R7	87.414	CCT7;CCT3;CCT6A;TCP1;CCT2;CCT4;CCT6B	Q99832;P49368;P40227;P17987;P78371;P50991;Q92526	7	33961781;28514442;26186194	3
TTLL9	Q3SXZ7	51.472	TCP1;CCT2;CCT7;CCT6B;CCT3	P17987;P78371;Q99832;Q92526;P49368	5	28514442;33961781	2
TUBA1A	Q71U36	50.136	CCT6A;CCT2;PFDN2;PFDN6;PFDN1;TCP1;CCT3;CCT4;CCT7;VBP1;CCT8;PFDN5;CCT5;RUVBL1	P40227;P78371;Q9UHV9;O15212;O60925;P17987;P49368;P50991;Q99832;P61758;P50990;Q99471;P48643;Q9Y265	14	29568061;27291054;20371770	3
TUBA1B	P68363	50.152	CCT2;CCT6B;CCT6A;TCP1;CCT7;PIH1D1;CCT4;CCT3	P78371;Q92526;P40227;P17987;Q99832;Q9NWS0;P50991;P49368	8	23190606;28514442;22939629;33961781;28515276	5
TUBA1C	Q9BQE3	49.895	CCT6A;CCT5;TCP1;CCT7;CCT8;CCT2;CCT4;CCT3;CCT6B;PIH1D1	P40227;P48643;P17987;Q99832;P50990;P78371;P50991;P49368;Q92526;Q9NWS0	10	26496610;33961781;28514442;28515276;21836163	5
TUBA3E	Q6PEY2	49.859	PFDN4;CCT7;PFDN2;PFDN6;CCT2;CCT3;VBP1;PFDN5	Q9NQP4;Q99832;Q9UHV9;O15212;P78371;P49368;P61758;Q99471	8	20360068;26186194;28514442	3
TUBA4A	P68366	49.924	CCT7;RUVBL1	Q99832;Q9Y265	2	33961781;28514442;26344197	3
TUBAL3	A6NHL2	49.909	TCP1;CCT6A;CCT2;CCT3;CCT4;CCT6B;CCT7;CCT5	P17987;P40227;P78371;P49368;P50991;Q92526;Q99832;P48643	8	33961781;28514442;26186194	3
TUBB	P07437	49.671	RUVBL1;PFDN2;PFDN4;VBP1;PFDN5;PFDN6;TCP1;CCT2;CCT8;PIH1D1	Q9Y265;Q9UHV9;Q9NQP4;P61758;Q99471;O15212;P17987;P78371;P50990;Q9NWS0	10	28515276;28514442;20371770;25402006;23190606;26344197;34079125	7
TUBB2A	Q13885	49.907	CCT6A;CCT2;CCT6B	P40227;P78371;Q92526	3	28514442;26186194;33961781	3
TUBB2B	Q9BVA1	49.953	CCT7;CCT3;CCT6A;CCT2;CCT6B	Q99832;P49368;P40227;P78371;Q92526	5	26186194;33961781;28514442;28514442;25402006	5
TUBB3	Q13509	50.433	RUVBL1;CCT4;CCT5;CCT2;CCT6A;TCP1	Q9Y265;P50991;P48643;P78371;P40227;P17987	6	27291054	1
TUBB4A	P04350	49.586	CCT2;TCP1;CCT7;CCT6B;CCT3;CCT6A	P78371;P17987;Q99832;Q92526;P49368;P40227	6	33961781	1
TUBB4B	P68371	49.831	RUVBL1;PIH1D1;CCT7	Q9Y265;Q9NWS0;Q99832	3	26344197;28515276;35271311	3
TUBB6A	Q9BUF5	49.857	TCP1;CCT2;CCT3;CCT4;CCT5;CCT6A;CCT6B;CCT7;CCT8	P17987;P78371;P49368;P50991;P48643;P40227;Q92526;Q99832;Q99832	9	33961781	1
TUBB8	Q3ZCM7	49.776	PFDN5	Q99471	1	33961781	1
TUBD1	Q9UJT1	51.034	CCT7;CCT5;CCT3;CCT2;CCT6B	Q99832;P48643;P49368;P78371;Q92526	5	33961781;28514442	2
TUBG1	P23258	51.17	PFDN2;PFDN5;CCT5;PFDN6;CCT4;CCT7;TCP1;CCT2;CCT8;CCT3;CCT6A	Q9UHV9;Q99471;P48643;O15212;P50991;Q99832;P17987;P78371;P50990;P49368;P40227	11	23443559;29568061;26496610	3
TUBG2	Q9NRH3	51.092	CCT2;CCT6B;CCT7;CCT6A;CCT4;CCT3;TCP1	P78371;Q92526;Q99832;P40227;P50991;P49368;P17987	7	33961781;28514442	2
TXLNA	P40222	61.891	RUVBL2;PIH1D1	Q9Y230;Q9NWS0	2	26344197;28515276	2
TXN	P10599	11.737	PIH1D1	Q9NWS0	1	28515276	1
TXNDC12	O95881	19.206	PIH1D1;VBP1	Q9NWS0;P61758	2	28515276;26344197	2
TXNDC17	Q9BRA2	13.941	PIH1D1	Q9NWS0	1	28515276	1
TXNDC5	Q8NBS9	47.629	PIH1D1	Q9NWS0	1	28515276	1
TXNDC9	O14530	26.534	CCT6B;CCT2;CCT3;CCT5;TCP1;CCT7;CCT4;CCT6A	Q92526;P78371;P49368;P48643;P17987;Q99832;P50991;P40227	8	16415341;26186194;26344197;28514442;33961781	5
TXNIP	Q9H3M7	43.661	RUVBL2	Q9Y230	1	29378950	1
TXNL1	O43396	32.251	CCT2;CCT4;PIH1D1;CCT5	P78371;P50991;Q9NWS0;P48643	4	22939629;28515276	2
TYK2	P29597	133.65	TCP1;CCT2;CCT7;CCT3;CCT6A;RUVBL1;CCT4;PIH1D1;RUVBL2;CCT5;CCT8	P17987;P78371;Q99832;P49368;P40227;Q9Y265;P50991;Q9NWS0;Q9Y230;P48643;P50990	11	25852190;26186194	2
U2AF2	P26368	53.501	CCT8;RUVBL1;CCT2;CCT6A	P50990;Q9Y265;P78371;P40227	4	26641092	1
UBA1	P22314	117.849	VBP1;PFDN4;PIH1D1	P61758;Q9NQP4;Q9NWS0	3	31536960;28515276	2
UBA5	Q9GZZ9	44.863	CCT8	P50990	1	22939629	1
UBA6	A0AVT1	117.97	PIH1D1	Q9NWS0	1	28515276	1
UBAP2L	Q14157	114.535	PIH1D1	Q9NWS0	1	28515276	1
UBASH3B	Q8TF42	72.696	TCP1;CCT6B;CCT3;CCT8;CCT6A;CCT7	P17987;Q92526;P49368;P50990;P40227;Q99832	6	19380743	1
UBB	P0CG47	25.762	UXT;PFDN4	Q9UBK9;Q9NQP4	2	33961781;28514442	2
UBC	P0CG48	77.039	CCT6A;CCT7;CCT8;RUVBL1;CCT3;CCT2;RUVBL2;CCT5;CCT4	P40227;Q99832;P50990;Q9Y265;P49368;P78371;Q9Y230;P48643;P50991	9	17550899;16196087	2
UBE2A	P49459	17.315	CCT6A;CCT6B	P40227;Q92526	2	28031328	1
UBE2D3	P61077	16.687	PIH1D1	Q9NWS0	1	28515276	1
UBE2I	P63279	18.007	RUVBL1	Q9Y265	1	18087039	1
UBE2L3	P68036	17.862	PIH1D1	Q9NWS0	1	28515276	1
UBE2L6	O14933	17.769	RUVBL2;RUVBL1	Q9Y230;Q9Y265	2	27684187	1
UBE2M	P61081	20.9	CCT3;PFDN2;POLR2E;RUVBL1;CCT5;CCT2;CCT4;TCP1;CCT7;CCT6A;CCT8;RUVBL2	P49368;Q9UHV9;P19388;Q9Y265;P48643;P78371;P50991;P17987;Q99832;P40227;P50990;Q9Y230	12	28581483	1
UBE2N	P61088	17.138	PIH1D1	Q9NWS0	1	28515276	1
UBE3A	Q05086	100.688	CCT4	P50991	1	29426014	1
UBE3C	Q15386	123.923	CCT7;WDR92	Q99832;Q96MX6	2	30503554;22863883	2
UBL7	Q96S82	40.51	VBP1	P61758	1	28514442;33961781	2
UBQLN2	Q9UHD9	65.696	TCP1;RUVBL1;RUVBL2;VBP1;CCT8;CCT2;CCT5;CCT4;CCT3;CCT6A;CCT7	P17987;Q9Y265;Q9Y230;P61758;P50990;P78371;P48643;P50991;P49368;P40227;Q99832	11	30442662;22863883	2
UBR4	Q5T4S7	573.841	PIH1D1	Q9NWS0	1	28515276	1
UBR5	O95071	309.352	PIH1D1	Q9NWS0	1	24656813	1
UBXN1	Q04323	33.325	PIH1D1	Q9NWS0	1	28515276	1
UBXN6	Q9BZV1	49.754	RUVBL1;RUVBL2;CCT8	Q9Y265;Q9Y230;P50990	3	22337587	1
UCHL3	P15374	26.183	CCT7;CCT3;CCT4;CCT6A	Q99832;P49368;P50991;P40227	4	30559450	1
UCHL5	Q9Y5K5	37.607	RUVBL2;RUVBL1	Q9Y230;Q9Y265	2	17721549;17643375;28514442;18922472	4
UCK2	Q9BZX2	29.299	PIH1D1	Q9NWS0	1	28515276	1
UFL1	O94874	89.595	RUVBL1;RUVBL2;PFDN2;TCP1;CCT2;CCT3;CCT8	Q9Y265;Q9Y230;Q9UHV9;P17987;P78371;P49368;P50990	7	32807901	1
UGGT1	Q9NYU2	177.19	PFDN1;PIH1D1	O60925;Q9NWS0	2	22863883;28515276	2
UNC93B1	Q9H1C4	66.631	TCP1	P17987	1	30833792	1
UPF1	Q92900	124.345	RUVBL2;RUVBL1	Q9Y230;Q9Y265	2	28561026;20371770	2
UQCRC1	P31930	52.646	RUVBL2	Q9Y230	1	17353931	1
UQCRC2	P22695	48.443	TCP1;CCT3;CCT6A;CCT6B;CCT7;CCT8	P17987;P49368;P40227;Q92526;Q99832;P50990	6	26344197	1
URI1	O94763	59.832	PFDN5;PIH1D1;RUVBL1;PFDN2;WDR92;PFDN6;UXT;RUVBL2;RPAP3;PFDN4;POLR2E;PDRG1;ASDURF	Q99471;Q9NWS0;Q9Y265;Q9UHV9;Q96MX6;O15212;Q9UBK9;Q9Y230;Q9H6T3;Q9NQP4;P19388;Q9NUG6;L0R819	13	14615539;21730289;23023127;24656813;26186194;28514442;28561026;26344197;15923622;20371770;21836163;25402006;27780869;23667685;31738558;24981860;25036637;19450687;17643375;33961781	20
USO1	O60763	107.895	PIH1D1	Q9NWS0	1	28515276	1
USP11	P51784	109.817	POLR2E	P19388	1	19615732	1
USP14	P54578	56.069	CCT4;CCT8;CCT2;CCT5;PFDN2	P50991;P50990;P78371;P48643;Q9UHV9	5	30425250	1
USP19	O94966	145.651	RPAP3	Q9H6T3	1	25036637	1
USP24	Q9UPU5	294.365	PIH1D1	Q9NWS0	1	28515276	1
USP39	Q53GS9	65.381	RUVBL2	Q9Y230	1	26344197	1
USP49	Q70CQ1	79.198	RUVBL1	Q9Y265	1	23824326	1
USP5	P45974	95.786	CCT6A;PIH1D1	P40227;Q9NWS0	2	22939629;28515276	2
USP54	Q70EL1	187.388	CCT2	P78371	1	33961781	1
USP7	Q93009	128.302	PIH1D1;RUVBL2	Q9NWS0;Q9Y230	2	28515276;17353931	2
USP9X	Q93008	290.463	TCP1;CCT4;RUVBL1	P17987;P50991;Q9Y265	3	22544753;25402006;22863883	3
UTP18	Q9Y5J1	62.004	CCT2;CCT3;CCT7	P78371;P49368;Q99832	3	33961781;28514442	2
UXT	Q9UBK9	18.246	RUVBL1;RPAP3;URI1;PIH1D1;PFDN6;PDRG1;WDR92;PFDN4;RUVBL2;PFDN2;POLR2E;ASDURF	Q9Y265;Q9H6T3;O94763;Q9NWS0;O15212;Q9NUG6;Q96MX6;Q9NQP4;Q9Y230;Q9UHV9;P19388;L0R819	12	14615539;17643375;19450687;25036637;26186194;28514442;21730289;23023127;25402006;31738558;24981860;33961781;27780869;28561026	14
VARS	P26640	140.476	CCT3;CCT4;PIH1D1	P49368;P50991;Q9NWS0	3	22863883;28515276	2
VAV1	P15498	98.314	RUVBL1	Q9Y265	1	32203420	1
VBP1	P61758	22.626	PDRG1;PFDN1;PFDN2;PFDN4;PFDN5;PFDN6;CCT2;CCT3;CCT7;CCT8	Q9NUG6;O60925;Q9UHV9;Q9NQP4;Q99471;O15212;P78371;P49368;Q99832;P50990	10	14634002;21836163;23023127;25402006;26344197;28514442;16082366;22863883;22939629;25416956;16082366;22844532;25036637;24981860	14
VCAM1	P19320	81.276	CCT6A;CCT8;CCT5;CCT4;TCP1;CCT3;CCT2;CCT7;RUVBL2;PFDN2	P40227;P50990;P48643;P50991;P17987;P49368;P78371;Q99832;Q9Y230;Q9UHV9	10	22623428;19738201	2
VCP	P55072	89.322	RUVBL2;PIH1D1;CCT8;CCT4;CCT2;CCT5;CCT6A;CCT3;TCP1;CCT7;VBP1	Q9Y230;Q9NWS0;P50990;P50991;P78371;P48643;P40227;P49368;P17987;Q99832;P61758	11	23443559;28515276;23383273;22939629;23190606;23964080;25402006	7
VDAC1	P21796	30.773	CCT8;RUVBL1;PIH1D1	P50990;Q9Y265;Q9NWS0	3	29128334;28515276	2
VDAC2	P45880	31.567	PIH1D1	Q9NWS0	1	28515276	1
VHL	P40337	24.153	TCP1;CCT8;CCT6A;CCT3;CCT5;UXT;PFDN5;CCT7;CCT4;CCT2;PFDN2	P17987;P50990;P40227;P49368;P48643;Q9UBK9;Q99471;Q99832;P50991;P78371;Q9UHV9	11	23318261;21942715;23961993;17353931;14636579;17339318	6
VIRMA	Q69YN4	202.025	CCT7;CCT8;CCT4;CCT6A;PFDN6;CCT5;TCP1;RUVBL2;CCT2;RUVBL1;PFDN5;CCT3;VBP1;URI1	Q99832;P50990;P50991;P40227;O15212;P48643;P17987;Q9Y230;P78371;Q9Y265;Q99471;P49368;P61758;O94763	14	29507755	1
VPS25	Q9BRG1	20.748	WDR92	Q96MX6	1	22863883	1
VPS72	Q15906	40.594	RUVBL2;RUVBL1	Q9Y230;Q9Y265	2	33961781;28514442;29028833	3
VRK2	Q86Y07	58.141	TCP1;CCT4	P17987;P50991	2	24298020	1
VRK3	Q8IV63	52.881	CCT2;TCP1;CCT5	P78371;P17987;P48643	3	28927264	1
VRTN	Q9H8Y1	78.26	CCT6B	Q92526	1	33961781	1
VWA5A	O00534	86.489	URI1	O94763	1	33961781	1
WAPL	Q7Z5K2	132.946	PFDN2;RUVBL2	Q9UHV9;Q9Y230	2	28514442;28561026;33961781	3
WARS	P23381	53.165	CCT3	P49368	1	26344197	1
WDCP	Q9H6R7	79.136	RUVBL1;RUVBL2	Q9Y265;Q9Y230	2	17353931;28514442;33961781;28561026	4
WDR12	Q9GZL7	47.708	WDR92	Q96MX6	1	22863883	1
WDR24	Q96S15	88.207	CCT7;CCT2	Q99832;P78371	2	33961781;28514442	2
WDR25	Q64LD2	60.161	CCT7;CCT2	Q99832;P78371	2	33961781;28514442	2
WDR37	Q9Y2I8	54.665	CCT3;CCT6B;CCT6A;CCT2;TCP1;CCT7;CCT4	P49368;Q92526;P40227;P78371;P17987;Q99832;P50991	7	26186194;33961781;28514442	3
WDR46	O15213	68.071	CCT7;CCT3;CCT2	Q99832;P49368;P78371	3	33961781;28514442	2
WDR48	Q8TAF3	76.21	CCT8	P50990	1	24981860	1
WDR5	P61964	36.588	CCT4;RUVBL2;CCT6A;CCT8;CCT5;CCT2;RUVBL1;CCT3;CCT7;TCP1	P50991;Q9Y230;P40227;P50990;P48643;P78371;Q9Y265;P49368;Q99832;P17987	10	27705803;15960975	2
WDR59	Q6PJI9	109.793	CCT2	P78371	1	33961781	1
WDR5B	Q86VZ2	36.338	CCT3;CCT6B;CCT6A;TCP1;CCT2;CCT4;CCT7	P49368;Q92526;P40227;P17987;P78371;P50991;Q99832	7	28514442;33961781	2
WDR61	Q9GZS3	33.581	VBP1;PFDN1;PIH1D1;CCT4;CCT8;PFDN5;PFDN2;CCT6B;CCT6A;CCT5;CCT3;PFDN4;TCP1;CCT2;PFDN6;CCT7	P61758;O60925;Q9NWS0;P50991;P50990;Q99471;Q9UHV9;Q92526;P40227;P48643;P49368;Q9NQP4;P17987;P78371;O15212;Q99832	16	33961781;24981860;28515276;30033366	4
WDR70	Q9NW82	73.201	CCT7;CCT3;CCT2;CCT5	Q99832;P49368;P78371;P48643	4	33961781;28514442	2
WDR74	Q6RFH5	42.441	CCT2	P78371	1	33961781	1
WDR76	Q9H967	69.769	CCT2;CCT8;CCT4;CCT5;CCT3;CCT7	P78371;P50990;P50991;P48643;P49368;Q99832	6	25817432;27248496	2
WDR77	Q9BQA1	36.724	CCT3;TCP1;CCT5;CCT6A;CCT6B;URI1;CCT2;CCT4;CCT7	P49368;P17987;P48643;P40227;Q92526;O94763;P78371;P50991;Q99832	9	33961781;28514442;28977470;20360068;26496610	5
WDR81	Q562E7	211.697	CCT2	P78371	1	33961781	1
WDR82	Q6UXN9	35.079	CCT5;CCT3;TCP1;CCT7	P48643;P49368;P17987;Q99832	4	20516061	1
WDR83	Q9BRX9	34.343	CCT6B;CCT7;CCT6A;CCT3;CCT4;CCT2;CCT5;TCP1;CCT8	Q92526;Q99832;P40227;P49368;P50991;P78371;P48643;P17987;P50990	9	33961781;26186194;28514442	3
WDR86	Q86TI4	40.731	CCT3;CCT7;CCT4;CCT2;TCP1;CCT6A;PFDN1;CCT6B;CCT5;PFDN4	P49368;Q99832;P50991;P78371;P17987;P40227;O60925;Q92526;P48643;Q9NQP4	10	28514442;33961781	2
WDR89	Q96FK6	43.215	CCT2	P78371	1	33961781	1
WDR91	A4D1P6	83.344	CCT2	P78371	1	33961781	1
WDR92	Q96MX6	39.74	PIH1D1;PFDN6;POLR2E;RPAP3;PFDN2;UXT;RUVBL1;PDRG1;CCT8;URI1;CCT3;CCT7;CCT6B;TCP1;CCT2;CCT4;CCT5;RUVBL2;CCT6A	Q9NWS0;O15212;P19388;Q9H6T3;Q9UHV9;Q9UBK9;Q9Y265;Q9NUG6;P50990;O94763;P49368;Q99832;Q92526;P17987;P78371;P50991;P48643;Q9Y230;P40227	19	28561026;28514442;19450687;33961781;31738558;26344197;25036637;24981860;27780869;26186194;23667685;18538670;21078300;25402006;31738558;24981860	16
WDTC1	Q8N5D0	75.92	CCT4;CCT7;TCP1;CCT6B;CCT3;CCT2;CCT6A;CCT5	P50991;Q99832;P17987;Q92526;P49368;P78371;P40227;P48643	8	33961781;28514442	2
WIPI2	Q9Y4P8	49.408	CCT3	P49368	1	30340022	1
WNK3	Q9BYP7	198.416	CCT7	Q99832	1	30021884	1
WRAP53	Q9BUR4	59.309	CCT4;CCT7;CCT3;TCP1;CCT6A;CCT2;CCT8;CCT5	P50991;Q99832;P49368;P17987;P40227;P78371;P50990;P48643	8	26496610;25467444;33961781	3
WRAP73	Q9P2S5	51.588	CCT2;PFDN1;PFDN6;PFDN2	P78371;O60925;O15212;Q9UHV9	4	26186194;17353931	2
WWC2	Q6AWC2	133.891	RUVBL1	Q9Y265	1	17353931	1
WWOX	Q9NZC7	46.677	CCT7;RPAP3;POLR2E;CCT2;CCT6A	Q99832;Q9H6T3;P19388;P78371;P40227	5	24550385	1
WWP1	Q9H0M0	105.202	URI1	O94763	1	33961781	1
WWP2	O00308	98.912	WDR92;PFDN6;CCT3;POLR2E;RUVBL1;PFDN2;PDRG1;RUVBL2;URI1;PIH1D1;RPAP3;UXT;CCT2;CCT6B	Q96MX6;O15212;P49368;P19388;Q9Y265;Q9UHV9;Q9NUG6;Q9Y230;O94763;Q9NWS0;Q9H6T3;Q9UBK9;P78371;Q92526	14	31048545;25071155	2
WWTR1	Q9GZV5	44.101	CCT2	P78371	1	23245942	1
XIAP	P98170	56.685	CCT2	P78371	1	23190606	1
XPNPEP1	Q9NQW7	69.918	VBP1	P61758	1	26344197	1
XPO1	O14980	123.386	RPAP3;URI1;POLR2E;WDR92;RUVBL1;PIH1D1;CCT4;RUVBL2;CCT5	Q9H6T3;O94763;P19388;Q96MX6;Q9Y265;Q9NWS0;P50991;Q9Y230;P48643	9	26673895;28515276;22939629;21836163	4
XPO5	Q9HAV4	136.311	PFDN5	Q99471	1	22863883	1
XPOT	O43592	109.964	PIH1D1	Q9NWS0	1	28515276	1
XRCC3	O43542	37.85	CCT8;TCP1;CCT3;CCT6A	P50990;P17987;P49368;P40227	4	26496610	1
XRCC5	P13010	82.705	PIH1D1	Q9NWS0	1	28515276	1
XRCC6	P12956	69.843	PIH1D1	Q9NWS0	1	28515276	1
YAF2	Q8IY57	19.901	PFDN1	O60925	1	27684187	1
YAP1	P46937	54.462	CCT4;CCT2;RUVBL1;CCT8;TCP1;CCT5;CCT6A;CCT3	P50991;P78371;Q9Y265;P50990;P17987;P48643;P40227;P49368	8	27684187;25796446;31501420;30472188	4
YBX1	P67809	35.924	PIH1D1;CCT4	Q9NWS0;P50991	2	28515276;25497084	2
YBX3	P16989	40.09	PIH1D1	Q9NWS0	1	28515276	1
YEATS4	O95619	26.499	RUVBL1;RUVBL2	Q9Y265;Q9Y230	2	33961781;28514442;17643375;26496610	4
YES1	P07947	60.801	TCP1;CCT2;CCT6A;CCT3	P17987;P78371;P40227;P49368	4	31980649	1
YRDC	Q86U90	29.328	PIH1D1	Q9NWS0	1	28515276	1
YTHDC1	Q96MU7	84.7	UXT	Q9UBK9	1	30021884	1
YWHAB	P31946	28.082	URI1	O94763	1	27780869	1
YWHAE	P62258	29.174	PFDN4;RUVBL2;PIH1D1	Q9NQP4;Q9Y230;Q9NWS0	3	31536960;20462248;28515276	3
YWHAG	P61981	28.303	PIH1D1	Q9NWS0	1	28515276	1
YWHAQ	P27348	27.764	PIH1D1;CCT8	Q9NWS0;P50990	2	28515276;21827211	2
YWHAZ	P63104	27.745	RUVBL1;CCT8;PIH1D1;CCT7;TCP1;CCT2;CCT4	Q9Y265;P50990;Q9NWS0;Q99832;P17987;P78371;P50991	7	15161933;28515276	2
YY1	P25490	44.713	RUVBL2;RUVBL1	Q9Y230;Q9Y265	2	17721549;27705803;33961781;28514442	4
ZBBX	A8MT70	91.426	URI1	O94763	1	28514442;33961781	2
ZBTB33	Q86T24	74.484	PFDN4	Q9NQP4	1	28514442	1
ZBTB38	Q8NAP3	134.257	RUVBL2;CCT5;CCT3	Q9Y230;P48643;P49368	3	29490077	1
ZBTB7A	O95365	61.439	RUVBL2;CCT6A;RUVBL1;CCT4	Q9Y230;P40227;Q9Y265;P50991	4	26446488	1
ZC3H18	Q86VM9	106.378	CCT7;CCT3;CCT8;CCT6A;RUVBL1;CCT4;RUVBL2	Q99832;P49368;P50990;P40227;Q9Y265;P50991;Q9Y230	7	29298432	1
ZC3HAV1	Q7Z2W4	101.431	URI1	O94763	1	27780869	1
ZC3HAV1L	Q96H79	32.962	PIH1D1	Q9NWS0	1	28515276	1
ZDHHC5	Q9C0B5	77.545	RUVBL2	Q9Y230	1	31402609	1
ZFP36L2	P47974	51.063	CCT6A	P40227	1	29449217	1
ZFYVE21	Q9BQ24	26.506	TCP1	P17987	1	20890123	1
ZFYVE27	Q5T4F4	45.843	CCT4;CCT3;CCT5	P50991;P49368;P48643	3	19289470	1
ZMYM4	Q5VZL5	172.788	CCT2	P78371	1	27705803	1
ZNF316	A6NFI3	108.437	WDR92	Q96MX6	1	22939629	1
ZNF335	Q9H4Z2	144.893	RUVBL2	Q9Y230	1	19131338	1
ZNF462	Q96JM2	284.688	RUVBL2	Q9Y230	1	27705803	1
ZNF589	Q86UQ0	41.189	POLR2E	P19388	1	33961781;28514442	2
ZNF598	Q86UK7	98.637	CCT3;CCT4;RUVBL1;CCT7;CCT2;CCT5;CCT6A;CCT8;TCP1	P49368;P50991;Q9Y265;Q99832;P78371;P48643;P40227;P50990;P17987	9	28685749	1
ZNF746	Q6NUN9	69.136	CCT6A;CCT3;CCT4;TCP1	P40227;P49368;P50991;P17987	4	25315684	1
ZNHIT1	O43257	17.536	RUVBL2;RUVBL1	Q9Y230;Q9Y265	2	28561026;28514442;33961781	3
ZNHIT2	Q9UHR6	42.884	RUVBL2;PIH1D1;RUVBL1;RPAP3;URI1;WDR92;PFDN2	Q9Y230;Q9NWS0;Q9Y265;Q9H6T3;O94763;Q96MX6;Q9UHV9	7	28561026;32296183;28515276;25036637;28514442;33961781;17643375;28492064	8
ZNHIT3	Q15649	17.607	RUVBL1	Q9Y265	1	33961781;28514442	2
ZNHIT6	Q9NWK9	53.918	RUVBL1	Q9Y265	1	28514442;33961781	2
ZNRD2	O60232	21.474	RUVBL2	Q9Y230	1	26344197;17353931	2
ZUP1	Q96AP4	65.959	CCT2	P78371	1	29563501	1
ZZZ3	Q8IYH5	102.023	PFDN4	Q9NQP4	1	28514442;33961781	2

## Sheet: SupTab5
Complex/Module	Synonomous_Name_of_complexes	Gene_Name_(subunits)	UniProtKB_accession_(subunits)	MW_(in_kDa)	References_(PubMed_IDs)
Auxiliary component of exon junction complex		PNN	Q9H307	81.628
Box C/D snoRNP Assembly	box C/D snoRNPs, Core Box C/D RNP proteins	FBL	Q9UKC9	47.062	10864044;15670595;18268103;10864044;11081632
Box C/D snoRNP Assembly	box C/D snoRNPs, Core Box C/D RNP proteins	INO80B	Q9C086	38.637	10864044;15670595;18268103;10864044;11081632
Box C/D snoRNP Assembly	box C/D snoRNPs, Core Box C/D RNP proteins	NOP56	O00567	66.05	10864044;15670595;18268103;10864044;11081632
Box C/D snoRNP Assembly	box C/D snoRNPs, Core Box C/D RNP proteins	NOP58	Q9Y2X3	59.578	10864044;15670595;18268103;10864044;11081632
Box C/D snoRNP Assembly	box C/D snoRNPs, Core Box C/D RNP proteins	NUFIP1	Q9UHK0	56.3	10864044;15670595;18268103;10864044;11081632
Box C/D snoRNP Assembly	box C/D snoRNPs, Core Box C/D RNP proteins	NUFIP2	Q7Z417	76.121	10864044;15670595;18268103;10864044;11081632
Box C/D snoRNP Assembly	box C/D snoRNPs, Core Box C/D RNP proteins	SNU13	P55769	14.174	10864044;15670595;18268103;10864044;11081632
Box C/D snoRNP Assembly	box C/D snoRNPs, Core Box C/D RNP proteins	ZNHIT6	Q9NWK9	53.918	10864044;15670595;18268103;10864044;11081632
Box H/ACA snoRNP Assembly		DKC1	O60832	57.674	18268104;18834951;9848653
Box H/ACA snoRNP Assembly		GAR1	Q9NY12	22.348	18268104;18834951;9848653
Box H/ACA snoRNP Assembly		NAF1	Q96HR8	53.717	18268104;18834951;9848653
Box H/ACA snoRNP Assembly		NHP2	Q9NX24	17.201	18268104;18834951;9848653
Box H/ACA snoRNP Assembly		NOP10	Q9NPE3	7.706	18268104;18834951;9848653
Box H/ACA snoRNP Assembly		SHQ1	Q6PI26	65.125	18268104;18834951;9848653
Cannonical Prefoldin complex	Prefoldin, PFDN complex	PFDN1	O60925	14.21	14634002;12456645;30054485;10209023;14634002
Cannonical Prefoldin complex	Prefoldin, PFDN complex	PFDN2	Q9UHV9	16.648	14634002;12456645;30054485;10209023;14634002
Cannonical Prefoldin complex	Prefoldin, PFDN complex	PFDN4	Q9NQP4	15.314	14634002;12456645;30054485;10209023;14634002
Cannonical Prefoldin complex	Prefoldin, PFDN complex	PFDN5	Q99471	17.328	14634002;12456645;30054485;10209023;14634002
Cannonical Prefoldin complex	Prefoldin, PFDN complex	PFDN6	O15212	14.583	14634002;12456645;30054485;10209023;14634002
Cannonical Prefoldin complex	Prefoldin, PFDN complex	VBP1	P61758	22.626	14634002;12456645;30054485;10209023;14634002
CCT/TRiC		CCT2	P78371	57.488	30955883;12456645;27806916;21836163;22863883;22939629;23023127;25402006;26344197;28514442;26186194;28561026;24981860;16085932;28515276
CCT/TRiC		CCT3	P49368	60.534	30955883;12456645;27806916;21836163;22863883;22939629;23023127;25402006;26344197;28514442;26186194;28561026;24981860;16085932;28515276
CCT/TRiC		CCT4	P50991	57.924	30955883;12456645;27806916;21836163;22863883;22939629;23023127;25402006;26344197;28514442;26186194;28561026;24981860;16085932;28515276
CCT/TRiC		CCT5	P48643	59.671	30955883;12456645;27806916;21836163;22863883;22939629;23023127;25402006;26344197;28514442;26186194;28561026;24981860;16085932;28515276
CCT/TRiC		CCT6A	P40227	58.024	30955883;12456645;27806916;21836163;22863883;22939629;23023127;25402006;26344197;28514442;26186194;28561026;24981860;16085932;28515276
CCT/TRiC		CCT6B	Q92526	57.821	30955883;12456645;27806916;21836163;22863883;22939629;23023127;25402006;26344197;28514442;26186194;28561026;24981860;16085932;28515276
CCT/TRiC		CCT7	Q99832	59.367	30955883;12456645;27806916;21836163;22863883;22939629;23023127;25402006;26344197;28514442;26186194;28561026;24981860;16085932;28515276
CCT/TRiC		CCT8	P50990	59.621	30955883;12456645;27806916;21836163;22863883;22939629;23023127;25402006;26344197;28514442;26186194;28561026;24981860;16085932;28515276
CCT/TRiC		TCP1	P17987	60.344	30955883;12456645;27806916;21836163;22863883;22939629;23023127;25402006;26344197;28514442;26186194;28561026;24981860;16085932;28515276
Component of the spliceosomal U1 snRNP		SNRNP70	P08621	51.557
hetro-dodecameric R2-core	Dodecameric human TIP48/TIP49 complex	RUVBL1	Q9Y265	50.228	14615539;17157868;21933716;24918336;29662061;31738558;27112599;26745716;18940606;25636407;25661652;23002137
hetro-dodecameric R2-core	Dodecameric human TIP48/TIP49 complex	RUVBL2	Q9Y230	51.157	14615539;17157868;21933716;24918336;29662061;31738558;27112599;26745716;18940606;25636407;25661652;23002137
hetro-dodecameric R2-core	Dodecameric human TIP48/TIP49 complex	WDR92	Q96MX6	39.74	14615539;17157868;21933716;24918336;29662061;31738558;27112599;26745716;18940606;25636407;25661652;23002137
KAP1-URI1-mediated		HDAC1	Q13547	55.103	21652716;27780869
KAP1-URI1-mediated		HDAC2	Q92769	55.364	21652716;27780869
KAP1-URI1-mediated		PPP2CB	P62714	35.575	21652716;27780869
KAP1-URI1-mediated		PPP2R2A	P63151	51.692	21652716;27780869
KAP1-URI1-mediated		SETDB1	Q15047	143.157	21652716;27780869
KAP1-URI1-mediated	KAP1;TIF1β	TRIM28	Q13263	88.55	21652716;27780869
PAQosome	URI complex;R2TP/prefoldin-like complex;HSP90/R2TP chaperone-cochaperone	ASDURF	L0R819	11.25	31738558
PAQosome	URI complex;R2TP/prefoldin-like complex;HSP90/R2TP chaperone-cochaperone	PDRG1	Q9NUG6	15.511	14615539;20864038;29662061;21730289;20864038;22418846;31738558;23667685
PAQosome	URI complex;R2TP/prefoldin-like complex;HSP90/R2TP chaperone-cochaperone	PFDN2	Q9UHV9	16.648	14615539;20864038;29662061;21730289;20864038;22418846;31738558;23667685
PAQosome	URI complex;R2TP/prefoldin-like complex;HSP90/R2TP chaperone-cochaperone	PFDN6	O15212	14.583	14615539;20864038;29662061;21730289;20864038;22418846;31738558;23667685
PAQosome	URI complex;R2TP/prefoldin-like complex;HSP90/R2TP chaperone-cochaperone	PIH1D1	Q9NWS0	32.363	14615539;20864038;29662061;21730289;20864038;22418846;31738558;23667685
PAQosome	URI complex;R2TP/prefoldin-like complex;HSP90/R2TP chaperone-cochaperone	POLR2E	P19388	24.551	14615539;20864038;29662061;21730289;20864038;22418846;31738558;23667685
PAQosome	URI complex;R2TP/prefoldin-like complex;HSP90/R2TP chaperone-cochaperone	RPAP3	Q9H6T3	75.719	14615539;20864038;29662061;21730289;20864038;22418846;31738558;23667685
PAQosome	URI complex;R2TP/prefoldin-like complex;HSP90/R2TP chaperone-cochaperone	RUVBL1	Q9Y265	50.228	14615539;20864038;29662061;21730289;20864038;22418846;31738558;23667685
PAQosome	URI complex;R2TP/prefoldin-like complex;HSP90/R2TP chaperone-cochaperone	RUVBL2	Q9Y230	51.157	14615539;20864038;29662061;21730289;20864038;22418846;31738558;23667685
PAQosome	URI complex;R2TP/prefoldin-like complex;HSP90/R2TP chaperone-cochaperone	URI1	O94763	59.832	14615539;20864038;29662061;21730289;20864038;22418846;31738558;23667685
PAQosome	URI complex;R2TP/prefoldin-like complex;HSP90/R2TP chaperone-cochaperone	UXT	Q9UBK9	18.246	14615539;20864038;29662061;21730289;20864038;22418846;31738558;23667685
PAQosome	URI complex;R2TP/prefoldin-like complex;HSP90/R2TP chaperone-cochaperone	WDR92	Q96MX6	39.74	14615539;20864038;29662061;21730289;20864038;22418846;31738558;23667685
PAQosome-Mediated Assembly of the MRN Complex		MRE11	P49959	80.593	9651580;25231868
PAQosome-Mediated Assembly of the MRN Complex	NBS	NBN	O60934	84.959	9651580;25231868
PAQosome-Mediated Assembly of the MRN Complex		RAD50	Q92878	153.892	9651580;25231868
PP1-gamma subunits		PPP1CA	P62136	37.512	17936702
PP1-gamma subunits		PPP1CC	P36873	36.984	17936702
PP1-gamma subunits		PPP1R7	Q15435	41.564	17936702
Prefoldin Isoform complex		PDRG1	Q9NUG6	15.511	19450687
Prefoldin Isoform complex		PFDN1	O60925	14.21	19450687
Prefoldin Isoform complex		PFDN2	Q9UHV9	16.648	19450687
Prefoldin Isoform complex		PFDN5	Q99471	17.328	19450687
Prefoldin Isoform complex		PFDN6	O15212	14.583	19450687
Prefoldin Isoform complex		VBP1	P61758	22.626	19450687
prefoldin-like module	URI complex, PFDL complex	ASDURF	L0R819	11.25	31738558
prefoldin-like module	URI complex, PFDL complex	PDRG1	Q9NUG6	15.511	20864038;14615539;31738558;31738558;25081216;23667685
prefoldin-like module	URI complex, PFDL complex	PFDN2	Q9UHV9	16.648	14615539;30054485;20864038;14615539;31738558;25081216;23667685
prefoldin-like module	URI complex, PFDL complex	PFDN6	O15212	14.583	14615539;30054485;20864038;14615539;31738558;25081216;23667685
prefoldin-like module	URI complex, PFDL complex	POLR2E	P19388	24.551	14615539;30054485;20864038;14615539;31738558;25081216;23667685
prefoldin-like module	URI complex, PFDL complex	URI1	O94763	59.832	14615539;30054485;20864038;14615539;31738558;25081216;23667685
prefoldin-like module	URI complex, PFDL complex	UXT	Q9UBK9	18.246	14615539;30054485;20864038;14615539;31738558;25081216;23667685
Prefoldin-like-interactions with transcription factors		LARP1	Q6PKG0	123.51
R2TP Adaptors-dimer /HSP90-Dimer		HSP90AA1	P07900	84.66	20864038;30033218;19875381;24794838;29662061;31738558;23667685;25453901;16221885
R2TP Adaptors-dimer /HSP90-Dimer		HSP90AB1	P08238	83.264	20864038;30033218;19875381;24794838;29662061;31738558;23667685;25453901;16221885
R2TP Adaptors-dimer /HSP90-Dimer		HSP90AB2P	Q58FF8	44.349	20864038;30033218;24794838;29662061;31738558;23667685;25453901;16221885
R2TP Adaptors-dimer /HSP90-Dimer		HSP90AB4P	Q58FF6	58.264	20864038;30033218;24794838;29662061;31738558;23667685;25453901;16221885
R2TP Adaptors-dimer /HSP90-Dimer		PIH1D1	Q9NWS0	32.363	14615539;30054485;20864038;30033218;24794838;29662061;31738558;23667685;25453901;16221885
R2TP Adaptors-dimer /HSP90-Dimer		RPAP3	Q9H6T3	75.719	14615539;30054485;20864038;30033218;24794838;29662061;31738558;23667685;25453901;16221885
re-mRNA alternative splicing regulation		YBX1	P67809	35.924	28515276
RNA polymerase II (RNAPII)		POLR2A	P24928	217.176	20864038;19450687;20453924;14615539;25081216
RNA polymerase II (RNAPII)		POLR2B	P30876	133.897	20864038;19450687;20453924;14615539;25081216
RNA polymerase II (RNAPII)		POLR2C	P19387	31.441	20864038;19450687;20453924;14615539;25081216
RNA polymerase II (RNAPII)		POLR2D	O15514	16.311	20864038;19450687;20453924;14615539;25081216
RNA polymerase II (RNAPII)		POLR2E	P19388	24.551	20864038;19450687;20453924;14615539;25081216
RNA polymerase II (RNAPII)		POLR2F	P61218	14.478	20864038;19450687;20453924;14615539;25081216
RNA polymerase II (RNAPII)		POLR2G	P62487	19.294	20864038;19450687;20453924;14615539;25081216
RNA polymerase II (RNAPII)		POLR2H	P52434	17.143	20864038;19450687;20453924;14615539;25081216
RNA polymerase II (RNAPII)		POLR2I	P36954	14.523	20864038;19450687;20453924;14615539;25081216
RNA polymerase II (RNAPII)		POLR2J	P52435	13.293	20864038;19450687;20453924;14615539;25081216
RNA polymerase II (RNAPII)		POLR2K	P53803	7.004	20864038;19450687;20453924;14615539;25081216
RNA polymerase II (RNAPII)		POLR2L	P62875	7.645	20864038;19450687;20453924;14615539;25081216
SECIS mRNP Assembly		EEFSEC	P57772	63.539	12403468;10637234
SECIS mRNP Assembly		NUFIP1	Q9UHK0	56.3	12403468;10637234
SECIS mRNP Assembly		SECISBP2	Q96T21	95.462	12403468;10637234
SECIS mRNP Assembly		SMN1	Q16637	31.849	12403468;10637234
SECIS mRNP Assembly		SNRPB	P14678	24.61	12403468;10637234
SECIS mRNP Assembly		SNRPD1	P62314	13.282	12403468;10637234
SECIS mRNP Assembly		SNRPD2	P62316	13.527	12403468;10637234
SECIS mRNP Assembly		SNRPD3	P62318	13.916	12403468;10637234
SECIS mRNP Assembly		SNRPE	P62304	10.804	12403468;10637234
SECIS mRNP Assembly		SNRPF	P62306	9.725	12403468;10637234
SECIS mRNP Assembly		SNRPG	P62308	8.496	12403468;10637234
Telomerase RNP complex		DKC1	O60832	57.674	18268104;9848653;18358808
Telomerase RNP complex		GAR1	Q9NY12	22.348	18268104;9848653;18358808
Telomerase RNP complex		NHP2	Q9NX24	17.201	18268104;9848653;18358808
Telomerase RNP complex		NOP10	Q9NPE3	7.706	18268104;9848653;18358808
Telomerase RNP complex		TERC	Q9H2U1	114.76	18268104;9848653;18358808
Telomerase RNP complex		TERT	O14746	126.997	18268104;9848653;18358808
Tubulins		TUBA1A	Q71U36	50.136	9463374;17223536;9630229;9878052
Tubulins		TUBA1B	P68363	50.152	9463374;17223536;9630229;9878052
Tubulins		TUBA1C	Q9BQE3	49.895	9463374;17223536;9630229;9878052
Tubulins		TUBB	P07437	49.671	9463374;17223536;9630229;9878052
Tubulins		TUBB2B	Q9BVA1	49.953	9463374;17223536;9630229;9878052
Tubulins		TUBB4B	P68371	49.831	9463374;17223536;9630229;9878052
Tubulins		TUBB6	Q9BUF5	49.857	9463374;17223536;9630229;9878052
Tubulins		TUBG1	P23258	51.17	9463374;17223536;9630229;9878052
U4 snRNP Assembly		NUFIP1	Q9UHK0	56.3	10545122;11081632
U4 snRNP Assembly		PRP31	Q8WWY3	55.456	10545122;11081632
U4 snRNP Assembly		SNU13	P55769	14.174	10545122;11081632
U4 snRNP Assembly		ZNHIT3	Q15649	17.607	10545122;11081632
U5 snRNP complex assembly		AAR2	Q9Y312	43.472	28561026;28515276;11081632;10545122;9312037;28515276;11720285
U5 snRNP complex assembly		EFTUD2	Q15029	109.436	10545122;28561026;9312037;28515276
U5 snRNP complex assembly		PRPF31	Q8WWY3	55.456	10545122;28561026;9312037;28515276
U5 snRNP complex assembly		PRPF8	Q6P2Q9	273.6	10545122;28561026;9312037;28515276;17934474
U5 snRNP complex assembly		SNRNP200	O75643	244.508	10545122;33367824;28561026;9312037;28515276
U5 snRNP complex assembly		SNU13	P55769	14.174	10545122;28561026;9312037;28515276
U5 snRNP complex assembly		ZNHIT2	Q9UHR6	42.884	28561026;28492064;10545122;9312037;28515276
U5 snRNP complex assembly		ZNHIT3	Q15649	17.607	10545122;28561026;9312037;28515276

## Sheet: SupTab6
REAGENT or RESOURCE	SOURCE	IDENTIFIER
Experimental Models: Cell Lines
Flp-In HEK293 T-REx cells line	Invitrogen	-
HEK293 WT cell line	Invitrogen	ATCC
Gateway cloning, generation of stable cell lines
hORFeome v5.1	Open Biosystems	-
QIAprep Spin Miniprep Kit	QIAGEN	27106
GatewayTM LR ClonaseTM II Enzyme mix	Invitrogen	11791020
pOG44 Flp-Recombinase Expression Vector	Invitrogen	V600520
jetPrime	Polyplus	114-15
Blasticidin S - Hydrochlorid	BioChemica	A3784
Hygromycin B	Roche	10 843 555 001
Tissue Culture
Nunc dish 150x20	Thermo Scientific	168381
DMEM media (4.5 g/L glucose, 2 mM L-glutamin)	Gibco	11965092
Fetal calf serum, standard	BioConcept	2-01F80-I
PenStrep	Gibco	15140122
PBS pH 7.4 (1x)	Gibco	10010023
0.05% Trypsin-EDTA(1x)	Gibco	25300-054
DMSO	Sigma-Aldrich	D2438
Doxycycline hyclate	Sigma	D9891
Protocol optimization
NuPAGETM 4 to 12%, Bis-Tris, 1.0 mm, Mini Protein Gel, 10-well	Invitrogen	NP0321BOX
2-Mercaptoethanol ≥ 99.9%(GC)	Sigma-Aldrich	A7906
BSA	Sigma	M7522
SDS, BioUltra, for molecular biology	Sigma	71725
AcroPrep Advance Filter Plates for Aqueous Filtration – 350 µL, 1. 0 µm Glass Fiber	Pall Life Sciences	8031
AcroPrep Advance Filter Plates for Aqueous Filtration – 350 µL, 0.2 µm wwPTFE Membrane	Pall Life Sciences	8582
AcroPrep Advance Filter Plates for Aqueous Filtration – 350 µL, 0.45 µm wwPTFE Membrane	Pall Life Sciences	8584
AcroPrep Advance Filter Plates for Aqueous Filtration - 350 µL, 0.2 µm GHP	Pall Life Sciences	8082
Affinity purification
HEPES, BioPerformance ≥ 99.5	Sigma-Aldrich	H4034
NaCl	Merck KGaA	1.06404.5000
Sodium fluoride	Sigma-Aldrich	S7920
IPEGAL CA-630 (NP40)	Sigma	18896
Glycerol, 99+%, extra pure	ACROS Organics	158920010
Sodium Orthovanadate	Sigma-Aldrich	S6506
PMSF	Sigma	P7625
Protease Inhibitor Cocktail	Sigma	P8849
n-Dodecyl-β-D-maltoside	Sigma-Aldrich	D4641
Benzonase (R) Nuclease	Sigma-Aldrich	E1014-25KU
Thermoshaker	Eppendorf	ThermoMixer C
Avidin	IBA BioTAGnology	2-0204-050
Strep-Tactin Sepharose 50% suspension	IBA BioTAGnology	2-1201-010
D-Desthiobiotin	IBA BioTAGnology	2-1000-001
Concentration step
Amicon(R) Ultra-4, 30K	Merck	UFC803096
Native-PAGE separation material
NativePAGETM 3 to 12%, Bis-Tris, 1.0 mm, Mini Protein Gel, 10-well	Invitrogen	BN1001BOX
NativeMarkTM Unstained Protein Standard	Invitrogen	LC0725
NativePAGETM Running Buffer (20×)	Invitrogen	BN2001
NativePAGETM Cathode Buffer Additive (20×)	Invitrogen	BN2002
NativePAGETM Sample Buffer (4×)	Invitrogen	BN2003
HPLC grade H2O	Fisher Chemical	7732-18-5
Mini Gel tank (Running Chamber)	Invitrogen	-
Processing of MS-samples
SimplyBlueTM SafeStain	ThermoFisher Scientific	LC6060
Fusion FX	VILBER Lourmat	-
Slice cutter (100 blades, 1mm distance)	in-house	-
AcroPrep Advance Filter Plates for Aqueous Filtration - 350 µL, 1.0 µm Glass Fiber	Pall Life Sciences	8031
Trichloracedic acid, ACS reagent ≥ 99.0%	Sigma-Aldrich	T6399
Acetone	Merck Millipore	1000141000
Urea	Eurobio	GEPURE00-67
Ammoniumbicarbonate	Fluka	9830
TCEP	Aldrich	C4706
Iodacetamide	Sigma	I6125
Sequencing Grade Modified Trypsin	Promega AG	V5113
TFA	Thermo Scientific	28904
Methanol ≥ 99.9%,HPLCgrade	Fisher Chemical	M/4058/17
Acetonitrile, LC/MS Grade	Fisher Chemical	75-05-8
96 well Nunc Microwell 96F	Thermo Scientific	167008
ProteaseMAXTM Surfactant	Promega	V2072
Lysyl Endopeptidase, Mass Spect. Grade	Wako	WA3 125-05061
UltraMicroTM Spin Column	Nest Group	SUM SS18V
LoBind tubes	Eppendorf	Cat.no.: 022431081
MS-injections
SH-quant peptide	Thermo Scientific	-
PepMap RSLC column (15 cm length, 75 µm inner diameter)	Thermo Scientific	164568
PicoTipTM Emitter, PicoFrit Columns, PF360-75-10	New Objective	PF360-75-10-N-5
PicoTipTM Emitter, PicoFrit Columns, PF360-100-10	New Objective	PF360-100-10-N-5
MAGIC, 3 µm, 200 Å, C18 beads	Michrom BioResources,	H253
	New Objective
ReproSil-Pur 120 Å, C18-AQ 1.9 µm	Dr. Maisch GmbH	r119.aq.
EVOTIP C18, 10×96 Tips	EVOSEP	EV-2003
Propan-2-ol	Merck KGaA	1.09634.1000
Loading buffer evotips, Buffer A	Fisher Chemical	LS118-1
Loading buffer evotips, Buffer B	Fisher Chemical	LS120-1
iRT Kit	Biognosys	Ki-3002-2
Easy NanoLC 1000 HPLC equipped with an autosampler	ThermoFisher Scientific	-
Evosep One System	EVOSEP	-
Q-exactiveTM Plus Hybrid Quadrupole-OrbitrapTM Mass Spectrometer	Thermo Fisher Scientific	-
LTQ-OrbitrapTM XL system	Thermo Fisher Scientific	-
Orbitrap EliteTM Hybrid Ion Trap-Orbitrap Mass Spectrometer	Thermo Fisher Scientific	-
Software and Algorithms
Fusion FX6edge	VILBER Lourmat	version 18.02-SN
MaxQuant	Max-Planck-Institute for biochemistry	Version 1.5.2.8
Skyline	MacCoss Lab Software	version 20.1.0.76
Spectronaut	Biognosys	version 13.12.200217.43655, Laika
R	The R Foundation	version R-3.6.1
Python	https://www.python.org/	(v3.7.2)
Clustal Omega	https://www.ebi.ac.uk/Tools/msa/clustalo/	EBI, version: 2.1
Jalview	https://www.jalview.org/	version 2.11.2.0
PPIprophet	https://github.com/anfoss/PPIprophet	This study
ColabFold	https://colab.research.google.com/github/sokrypton/	Version 1.3.0
	ColabFold/blob/v1.3.0/AlphaFold2.ipynb
US-align	C. Zhangm M. Shine, AM Pyle, Y. Zhang, Nature methods (2022)	Version 20220511
	https://zhanggroup.org/US-align/
flDPnn	H. Gang, et al., Nature Communications (2021)	Version: December 2021
	http://biomine.cs.vcu.edu/servers/flDPnn/
Cytoscape	https://cytoscape.org/	Version: 3.8.2
UCSF ChimeraX: Structure visualization for researchers, educators, and developers.	UCSF	version 1.4
Deposited data
Proteomics data	ProteomeXchange/PRIDE	PXD035032
Modeled protein complexes	https://github.com/anfoss/PPIprophet	This study
FASTA files	ProteomeXchange/PRIDE	PXD035032
BioPlex 2.0 / BioPlex 3.0	https://www.uniprot.org/	version 10KDec2019
BioGRID	https://thebiogrid.org/	version 3.5.186 (downloaded on the 29.05.2020)
