# Supplementary material for: DIP-MS: ultra-deep interaction proteomics for the deconvolution of protein complexes
Source: Nat Methods. 2024 Mar 26;21(4):635–47. doi: 10.1038/s41592-024-02211-y (PMC11009110; doi:10.1038/s41592-024-02211-y)
Supplement: Supplementary file 5 — DIP-MS protein coelution data UXT and DIP-MS and molecular weight-standard calibration curve. [file 41592_2024_2211_MOESM5_ESM.xlsx]

## Sheet: SupData1_Legend
SHEET DESCRIPTION			COLUMNS DETAILS
Sheet	Short Description		Column	Description
SupData1A	DIP-MS PFDN2		SupData1A: DIP-MS PFDN2
SupData1B	DIP-MS UXT		Gene_Name_(eluting_proteins)	Gene Names/ Symbols as reported in UniProtKB for all eluting proteins within the PFDN2 DIP-MS experiments of all three biological triplicates.
SupData1C	STD calibration curve		UniProtKB_accession_(eluting_proteins)	Unique and stable UniProtKB accession identifier obtained from UniProtKB database for all eluting proteins within the PFDN2 DIP-MS experiments of all three biological triplicates.
SupData1D	STD measured		Replicate	Indicates the biological triplicates of the PFDN2 DIP-MS experiment.
			Peak_Fractions	Indicates the peak fractions for each protein across the gel slices, respectively fractions, across the size-dimension. Note, that only the major peaks are concidered in this summary column. Also for proteins which do not show a peak across the size-dimension or for which the peak is not eluting with major PFDN or PAQosome assemblies or subassemblies, no peak is reported.
			Slice_1 - Slice_74	Realgined quantitative elution per protein for each replicate for each gel slice, respectively also called fraction.
			SupData1B: DIP-MS UXT
			Gene_Name_(eluting_proteins)	Gene Names/ Symbols as reported in UniProtKB for all eluting proteins within the UXT DIP-MS experiments of all three biological triplicates.
			UniProtKB_accession_(eluting_proteins)	Unique and stable UniProtKB accession identifier obtained from UniProtKB database for all eluting proteins within the UXT DIP-MS experiments of all three biological triplicates.
			Replicate	Indicates the biological triplicates of the UXT DIP-MS experiment.
			Peak_Fractions	Indicates the peak fraction for each protein across the gel slices, respectively fractions, across the size-dimension. Note, that only the major peaks are concidered in this summary column. Also for proteins which do not show a peak across the size-dimension or for which the peak is not eluting with major PFDN or PAQosome assemblies or subassemblies, no peak is reported.
			Slice_1 - Slice_76	Realgined quantitative elution per protein for each replicate for each gel slice, respectively also called fraction.
			SupData1C: STD calibration curve
			Fraction	Gel slice/ fraction number.
			MW_in_kDa	Molecular weight/mass in kDa estimated across all DIP-MS experiments by a polynomal fit function.
			SupData1D: STD measured
			Bait	DIP-MS bait protein.
			Replicate	DIP-MS replicate (one replicate corresponds to one lane).
			Fraction	Gel slice/ fraction number obtained after gel-slicing of the blue native-PAGE.
			MW_in_kDa	Molecular weight/ mass in kDa of the molecular standard.
			MW_in_Da	Molecular weight/ mass in Da of the molecular standard.

## Sheet: SupData1A
Gene_Name_(eluting_proteins)	UniProtKB_accession_(eluting_proteins)	Replicate	Peak_Fractions	Slice_1	Slice_2	Slice_3	Slice_4	Slice_5	Slice_6	Slice_7	Slice_8	Slice_9	Slice_10	Slice_11	Slice_12	Slice_13	Slice_14	Slice_15	Slice_16	Slice_17	Slice_18	Slice_19	Slice_20	Slice_21	Slice_22	Slice_23	Slice_24	Slice_25	Slice_26	Slice_27	Slice_28	Slice_29	Slice_30	Slice_31	Slice_32	Slice_33	Slice_34	Slice_35	Slice_36	Slice_37	Slice_38	Slice_39	Slice_40	Slice_41	Slice_42	Slice_43	Slice_44	Slice_45	Slice_46
A2ML1	A8K2U0	1		0	0	0	0	0	0	0	0	0	0	0	0	0	0	0	0	0	0	0	0	0	0	0	0	0	31604.2	29055.7	0	0	0	0	0	0	0	0	0	0	0	1186.04	5527.31	0	5159.28	2958.49	0	0	0
AAAS	Q9NRG9	2		37661.8	26293.5	0	3020.94	1905.95	1152.32	262.533	1585.9	636.39	8.95294	0	2445.1	10003.4	9046.26	4171.33	7059.63	8372.73	5162.52	3404.11	3016.88	2189.31	1985.88	966.727	880.73	5707.8	6180.73	25284.4	26558.8	448.615	208.707	0	14.9845	0	1.07584	0	0.0772416	0	0.0055457	0	0.000398163	0	2.85868e-05	0	2.05244e-06	0	1.47359e-07
AAAS	Q9NRG9	1		0	0	0	0	0	0	0	0	0	0	0	0	0	0	0	0	0	0	0	0	0	0	0	0	2858.46	7055.51	17902.6	18399.2	0	0	0	0	0	0	0	0	0	0	0	0	0	0	0	0	0	0
AAR2	Q9Y312	2	19;23	0.000910008	0	0.0126748	0	0.176537	0	2.45884	0	34.2473	0	517.484	3838.11	5148.05	2835.44	0	275.187	0	2889.59	17944.7	12869.6	0	3546.93	17842.7	10557.3	0	309.965	0	22.2545	0	1.5978	0	0.114717	0	0.00823631	0	0.00059134	0	4.24563e-05	0	3.04823e-06	0	2.18853e-07	0	1.57129e-08	0	1.12814e-09
AAR2	Q9Y312	1	19;23	0	0	0	0	0	0	0	0	0	0	0	0	0	0	0	2399.26	1436.3	9679.28	7173.49	6878.4	4198.09	0	11136.4	8097.42	0	0	0	0	0	0	0	0	0	0	0	0	0	0	0	0	0	0	0	0	0	0
AARS	P49588	1	58	0	0	0	0	0	0	0	0	0	0	0	0	0	0	0	0	0	0	0	0	0	0	0	0	0	0	0	0	0	0	0	0	0	0	0	0	0	0	0	0	0	0	0	0	0	0
AARS2	Q5JTZ9	1	58	0	0	0	0	0	0	0	0	0	0	0	0	0	0	0	0	0	0	0	0	0	0	0	0	0	0	0	0	0	0	0	0	0	0	0	0	0	0	0	0	0	0	0	2077.29	6754.21	3575.89
AASS	Q9UDR5	1	36	0	0	0	0	0	0	0	0	0	0	0	0	0	0	0	0	0	0	0	0	0	0	0	0	0	0	0	0	0	0	0	0	0	18795.7	22396.6	55282.1	41224	7536.32	5106.21	0	0	0	0	0	0	0
ABCE1	P61221	1		0	0	0	0	0	0	0	0	0	0	0	0	0	0	0	8331.54	4952.35	0	0	4659.05	3838.48	3755.75	0	3613.07	22647.7	16071.8	39214.4	33925.6	0	9947.59	18430.8	18213.4	6076.92	9809.45	7434.4	22833.7	26776.2	52824.8	14220.8	5705.34	36170.9	29942.9	24332.2	19765.7	35500.1	21058.5
ABCF1	Q8NE71	1		5913.99	3696.67	3728.54	4489.7	2408.99	1098.45	0	0	0	0	0	0	0	1536.79	770.554	1854.88	1110.81	2321.46	0	3465.44	2771.88	0	0	3784.74	2225.68	1533.7	0	0	0	0	0	0	0	0	0	2799.2	5840.6	7288.21	6378.89	10325.2	13550.2	11108.4	8044.96	11838.8	31210.7	19130.3
ABHD10	Q9NUJ1	1		0	0	0	0	0	0	0	0	0	0	0	0	0	0	0	0	0	0	0	0	0	0	0	0	0	0	0	0	0	0	0	0	0	0	0	0	0	0	0	0	0	0	0	0	0	0
ABI1	Q8IZP0	2	34	2.37553e-27	2.37553e-27	0	1.10104e-11	0	1.55718e-10	0	2.16904e-09	0	3.02109e-08	0	4.20783e-07	0	5.86075e-06	0	8.16297e-05	0	0.00113696	0	0.0158357	0	0.220563	0	3.07205	0	42.7882	0	595.962	0	12093.9	12228.7	11172.8	35741.3	53994.4	37887.3	18119.8	4601	0	267.948	0	19.2378	0	1.38121	0	0.0991664	0
ABI1	Q8IZP0	3	34	23063.2	21598.9	3187.17	5413.11	6851.44	3969.45	2225.2	0	47.8324	33.9809	0	745.768	5643.07	7215.38	5813.33	4004.62	3678.76	582.253	7120.32	7052.03	5438.84	6543.98	7845.29	2025.08	8174.54	7305.41	10654.3	14687.7	18179.4	21540.9	31338.5	58150.1	76831	110766	74987.8	22320.9	30134.5	15500.7	6243.82	3253.06	0	84.0175	0	0	293.342	2819.08
ABI1	Q8IZP0	1	34	0	0	0	0	0	0	0	0	0	0	0	0	0	0	0	3973.81	7635.87	12254.1	9492.32	6419.68	8997.13	0	10052.2	11470.7	10942.1	8003.11	11516.6	18402.4	29731.3	27228.1	32711	50033.9	19137	79186.7	41286.5	22456.3	12849.7	5534.46	0	0	0	0	0	0	0	0
ABRAXAS2	Q15018	1	37	0	0	0	0	0	0	0	0	0	0	0	0	0	0	0	0	0	0	0	0	0	0	0	0	0	0	0	0	0	0	0	0	0	0	6393.22	60775.5	129519	34983.4	11419.8	0	0	0	0	0	0	0
ACAA2	P42765	1		0	0	0	0	0	0	0	13990.7	6091.53	3383.34	1680.24	46441.4	41089.8	23276	16224.4	27784.6	36299.2	33600	30364.2	21615.5	22776.8	32611.1	4302.12	11506.8	40666.5	15731.1	17052.5	31317.4	16757.6	42991.8	20329.3	29363.6	0	20680.2	9584.62	52430.5	73139.7	35063.8	46064.8	23637.1	38477	22467.8	35364.8	35601.4	75318.3	46768.3
ACACA	Q13085	2		16440.2	4973.89	316.854	4761.25	1971.34	727.049	0	0	81.4035	0	1221.04	15993.4	22284.8	14191	9319.92	7798.46	6025.35	8870.85	14786.4	11657.6	15310.5	23405.3	3878.05	35428.6	41105.5	2686.86	12629.6	43536	102803	60889.7	81155.5	51306.3	0	957.015	0	68.7106	0	4.9332	0	0.354188	0	0.0254295	0	0.00182576	0	0.000131084
ACACA	Q13085	1		27698.2	0	0	0	0	0	0	0	0	0	0	4750.16	3162.96	0	0	0	8037.3	16560.7	10637.2	0	0	0	0	3953.79	16365.6	0	0	29430.2	32133.7	42043.5	12008.7	17664.4	0	0	0	0	3109.28	1975.74	0	0	0	0	0	0	0	0
ACAD11	Q709F0	1	41	8739.94	2569.69	0	7548.5	7468.98	0	0	0	0	0	0	0	0	0	0	0	0	0	0	0	0	0	0	0	0	0	0	0	0	0	0	0	0	0	0	0	1861.31	4749.12	15501.7	19376.7	67034.6	64256.4	10545	0	5488.98	3624.44
ACADM	P11310	1	51	0	0	0	0	0	0	0	0	0	0	0	0	0	0	0	0	0	0	8135.97	5435.63	9836.73	9368.84	0	0	0	0	0	0	0	0	0	0	0	0	0	0	0	0	0	0	0	8826.24	13363.8	11374.9	7836.48	11170.8
ACADSB	P45954	1		0	0	0	0	0	0	0	0	0	0	0	0	0	0	0	0	0	0	0	0	0	0	0	0	0	0	0	0	0	0	0	0	0	0	0	0	0	0	0	0	0	0	0	0	0	0
ACAT1	P24752	1		0	0	0	0	0	0	0	0	0	0	0	4429.99	4467.98	0	0	0	3874.92	5032.57	6134.63	1160.35	0	0	0	6406.38	10890.4	0	0	0	0	8358.14	13404.3	13471.1	16584.7	11248.6	1510.98	18167.8	23424.7	22010.4	23463.1	16409.6	27825.2	23860.6	24507.1	31745.7	55857.9	36343.8
ACAT2	Q9BWD1	1		0	551.586	1322.74	2595.02	0	0	0	0	0	0	0	0	0	0	0	0	0	0	0	0	4897.88	4597.01	0	6200.33	4433.32	0	0	0	0	0	2573.76	12839.7	4929.09	10013.6	0	0	0	0	0	0	5108.62	4280.1	1109.19	577.889	0	0
ACBD3	Q9H3P7	1		0	0	0	0	0	0	0	0	0	0	0	0	0	0	0	0	0	0	0	0	0	0	0	0	0	0	0	0	0	0	0	0	0	0	0	0	0	0	0	6684.97	6855.7	0	0	1297.78	97403.5	20676
ACLY	P53396	2	34	8.28714e-29	8.28714e-29	0	2.47305e-13	0	3.479e-12	0	4.84587e-11	0	6.74943e-10	0	9.40074e-09	0	1.30935e-07	0	1.82369e-06	0	2.54008e-05	0	0.000353787	0	0.00492762	0	0.0686329	0	0.955933	0	13.3144	0	185.446	0	6515.25	15886.7	45133.9	25072.3	1385.23	0	85.881	0	6.16598	0	0.442697	0	0.0317842	0	0.002282
ACLY	P53396	3	34	2.70593e-21	0	5.71083e-06	0	8.07245e-05	0	0.00112443	0	0.0156613	0	0.218134	0	3.03822	0	211.414	2110.49	999.386	0	58.304	0	0	187.002	0	4482.99	11471.2	3382.44	2942.9	21158.3	26642.3	28096.3	48303.9	71517.8	167950	355148	235263	44809.3	37129.6	43925.5	11628.7	0	0	31853.3	22800.7	22672.7	22117.7	27607.4
ACLY	P53396	1	34	0	0	0	0	0	0	0	0	0	0	0	0	0	6957.88	34838.1	0	0	0	12068.9	6566.85	11465.4	0	0	3370.5	2181.79	0	0	0	4092.2	5440.92	8431.82	32904.4	18713.4	68024.8	37615.9	15392.9	0	0	0	0	0	0	0	0	0	0
ACO2	Q99798	1		0	0	0	0	448.212	781.938	0	0	0	0	0	0	0	0	0	215.865	295.069	0	1681.45	1026.43	0	0	0	0	0	0	0	0	0	0	5955.91	3851.08	2578.79	2799.19	0	0	0	7445.38	254.242	1373.55	17656.2	0	18568.5	36720.2	72770.4	24800.2
ACOT7	O00154	1		0	0	0	0	0	0	0	0	0	0	0	0	0	0	0	0	1300.33	1860.01	0	0	0	307.621	4754.38	0	0	0	0	0	0	0	1727.1	1484.01	1785.38	0	0	0	0	0	0	0	0	0	0	0	0	0
ACOX1	Q15067	1		0	0	0	0	0	0	0	0	0	0	0	0	0	0	0	0	0	0	0	0	0	0	0	0	0	0	0	0	0	0	0	0	0	0	0	0	0	0	0	0	0	0	0	0	0	0
ACOX3	O15254	1	42	0	0	0	0	0	0	0	0	0	0	0	0	0	0	0	0	0	0	0	0	0	0	0	0	0	0	0	0	0	0	0	0	0	0	0	0	0	0	0	0	441.901	6067.06	766.906	0	0	0
ACPP	P15309	1	26	0	0	0	0	0	0	0	0	0	0	0	0	0	0	0	0	0	0	0	0	0	0	0	0	0	16404.6	12629.8	0	0	0	0	0	0	0	0	0	0	0	0	0	0	0	0	0	0	0
ACSL3	O95573	1		42168.2	4180.93	0	0	0	0	0	2067.34	578.035	0	0	5418.19	9838.99	5096.61	2405.47	3155.9	3096.23	3046.29	0	0	0	0	0	0	0	0	0	0	0	0	0	0	0	0	0	0	0	2482.17	2838.85	3275.37	0	0	0	0	0	0
ACSS1	Q9NUB1	1		0	0	0	0	0	0	0	0	0	0	0	0	0	0	0	0	0	0	0	0	0	0	0	0	0	0	0	0	0	0	0	0	0	0	0	0	0	0	0	0	0	0	0	0	0	0
ACTB	P60709	2		303666	303666	303666	303666	303666	303666	303666	303666	303666	303666	303666	303666	303666	303666	303666	303666	303666	303666	303666	303666	303666	303666	303666	303666	303666	303666	303666	303666	303666	303666	303666	303666	303666	303666	303666	303666	303653	50615.3	14365.1	30594	26562	26451.2	25622.8	12073.7	96483.7	48065.6
ACTB	P60709	3		614979	614979	614979	614979	614979	614979	614979	614979	614979	614979	299088	104851	126529	55978.8	49872.2	40855.5	49428.8	31950.5	26647.3	12524.8	46438.1	116305	128079	80572.5	95283.9	123920	108620	95311.8	71172.8	74249.6	106451	61905.6	66500.5	95007.5	114031	257485	359214	227020	128580	124460	72535.6	120637	116732	54231.2	90071.8	306262
ACTB	P60709	1		324092	30915	28435.4	18166.8	17202.4	19625.9	48794.4	82949.7	29897.5	23144	75059.3	41629.1	52078.7	80632.9	91071.1	212120	585822	44454.8	39372.5	46386.8	28067.2	54270.1	36024.5	95432.1	57588.6	171146	152970	116190	302354	117437	46617.2	63234.8	25465.2	67464.4	41647.4	73401.5	48641.8	24092.1	40951.4	49771.1	32696.2	56823.9	93043.8	46788	21918.4	88109.1
ACTL6A	O96019	2		24517.2	24517.2	24505.2	0	77.2038	0	6.06253	0	7.67164	0	101.381	12108.2	42047.4	117409	64260	48080.2	125849	32460.2	60364.1	43710.5	34900.6	48215.4	0	129.994	0	9.33316	0	0.670091	0	0.0481103	0	0.00345417	0	0.000247998	0	1.78055e-05	0	1.27837e-06	0	9.17832e-08	0	6.58973e-09	0	4.73122e-10	0	3.39686e-11
ACTL6A	O96019	3		77206.8	61358.3	58879.9	15885.1	0	8490.67	4401.43	5607.32	0	83324.4	127579	84512.1	60527.3	119137	126520	126074	80078.7	45251.9	24637.9	31571.5	5519.07	6757.6	16946.6	3614.87	60470.2	50082.3	50347.8	20367	29020.9	34086.9	24624.9	24175.2	480.343	29927.2	46065.1	13864.7	472.297	0	17971.1	18831.3	15177	18475.2	3226.35	0	139.528	235.06
ACTL6A	O96019	1		686286	0	0	38711.6	41668.2	98374.7	44934.1	0	0	0	33684.8	63669.4	75598.9	322959	175658	126522	89928.6	85145	32285.4	20324.3	11724.1	29758.7	17372.4	10384.2	14182.3	0	0	0	0	0	3359.19	3528.4	0	0	0	0	0	0	0	0	0	0	0	0	0	0
ACTN1	P12814	2	26;50	0	2.00472e-22	0	3.41104e-21	0	4.75542e-20	0	6.62347e-19	0	9.22531e-18	0	1.28492e-16	0	1.78966e-15	0	2.49268e-14	0	3.47185e-13	0	4.83567e-12	0	6.73521e-11	0	9.38094e-10	0	1.3066e-08	0	1.81985e-07	0	2.53473e-06	0	3.53042e-05	0	0.000491725	0	0.00684884	0	0.095392	0	1.32864	0	18.5056	0	257.749	0	6995.31
ACTN1	P12814	3	26;50	65563.9	58660	0	3012.6	5762.32	5257.04	0	171.195	0	12.2509	0	0.31781	1.87095	0	29.3354	0	408.825	0	6061.55	29334.8	10990.4	0	271.999	0	15.4022	10.2415	0	215.232	0	3222.67	19204.3	23462	18048.7	0	0	9929.43	53857.7	48333.1	61820.4	62820.6	48779	61101.2	68522.5	68996.8	94650.3	162207
ACTN1	P12814	1	26;50	0	0	0	0	0	0	0	0	0	0	0	0	0	0	0	0	0	35534.7	13019.9	0	0	0	0	0	0	296334	182097	0	0	0	0	0	0	0	0	37556.2	26113.8	33877.7	3216.64	0	0	20886.7	10338.9	15608.6	28112.8	31432.3
ACTN4	O43707	2	25;48;55;59	0	1.81441e-14	0	2.56046e-13	0	3.56651e-12	0	4.9675e-11	0	6.91884e-10	0	9.6367e-09	0	1.34222e-07	0	1.86947e-06	0	2.60384e-05	0	0.000362668	0	0.00505131	0	0.0703556	0	0.979928	0	13.6486	778.59	10168.2	9781.09	18169.5	14520.4	7260.69	1955.78	0	0	2865.23	10593.6	3146.35	4229.19	32870.5	0	72262.5	96812.9	30934.8
ACTN4	O43707	1	25;48;55;59	0	0	0	0	0	0	0	0	0	0	0	0	7534.3	41400.3	19326.3	3187.78	0	0	0	5042.56	7960.04	0	7666.28	31335.7	35345	8090.33	8315.46	0	0	0	0	0	0	0	0	0	0	0	0	0	0	0	0	0	0	0
ACTR1A	P61163	2	20;28;36	1003.14	3005.51	3064.57	0	1486.64	1967.15	0	167.008	0	1461.4	6647.3	4314.07	3065.66	3239.19	9325.89	22212.3	31678.3	28254.3	50015.4	103708	86807.4	7273.99	50530.4	42684.2	53726.7	110435	131517	133759	86391.3	75600	31897	10955.6	4690.96	1891.94	22611.5	32431.6	0	1173.9	0	84.2824	0	6.05121	0	0.434457	0	0.0311926
ACTR1A	P61163	1	20;28;36	0	0	0	0	0	0	0	0	0	0	0	0	0	0	0	0	0	38664.2	90942.2	65628.1	62202.7	0	56515	35169.1	36357.2	36281.4	28429.9	79648.9	61561.9	34140	17058.1	4802.16	3308.7	6363.15	2398.15	3452.44	0	0	0	0	0	0	0	0	0	0
ACTR2	P61160	1	36	7943.1	1359.14	5356.42	4710.46	0	0	0	0	0	0	0	1453.15	5238.52	3623.94	655.351	5594.81	7218.51	8789.62	1263.67	1482.26	0	0	0	2683.27	3606.04	0	0	0	6106.67	7058.21	4111.16	2341.94	0	6122.75	2482.05	25575.1	18141.7	12986.3	8856.5	14502.2	18490.4	21219.5	21483.7	19580.5	12227	0
ACTR3	P61158	1	17;29;37;43	19192.5	8376.47	8320.24	9601.87	6681.37	0	0	0	0	0	0	0	0	4009.45	3928.9	6026.03	15696.1	7149.55	3371.31	5616.68	7239.69	6676.99	953.493	6775.64	3651.56	7935.03	23530.9	36937.4	46651	9167.15	8967.34	8045.11	36681.6	20013.1	6631.35	44061.6	64285.9	60795.1	63882.6	18920.1	75301.7	91326.2	100600	16708.2	17625.5	2845.25
ADRM1	Q16186	2	20	0	294.831	31.3074	0	1836.6	7161.77	3166.63	0	0	1028.44	5060	4892.45	3689.79	6804.88	16562.8	35633.6	43823.8	55988.8	120281	208869	182328	14803.3	27422.8	5408.3	0	171.504	0	853.304	2750.03	3011.44	3277.72	0	133.99	0	10.18	0	8.53018	0	109.242	0	1726.92	9156.34	13043.5	20412.5	19502.4	12834.7
ADRM1	Q16186	1	20	0	0	0	0	0	0	0	0	0	0	0	0	0	0	0	0	17258.5	33467.2	83541.3	105239	100747	0	74249.6	24227.6	7041.92	0	0	0	0	0	0	0	0	0	0	0	0	0	0	0	0	0	0	0	0	0
ADSL	P30566	1	52	0	0	0	0	0	0	0	0	0	0	0	801.084	107013	0	0	0	0	30385.6	42520.3	0	0	0	0	0	0	0	0	0	0	0	0	0	0	0	0	0	0	1653.76	21423.6	47778.1	0	32200.8	44781.4	44665.9	28246.1	43301.7
ADSS2	P30520	1		0	0	0	0	0	0	0	0	0	0	0	0	0	0	0	0	0	0	0	0	0	0	0	0	0	0	0	0	0	0	0	0	0	0	0	0	0	0	0	0	0	0	0	0	0	0
AFDN	P55196	1	39	0	3496.6	4383.68	0	0	0	0	0	0	0	0	6345.42	3202.13	6389.88	5438.99	0	0	0	0	2039.87	2457.3	0	0	0	0	0	0	7399.5	6657.16	0	0	0	0	0	0	0	24296	31761.7	57079.4	50413.2	32085	4177.72	0	0	0	0
AGK	Q53H12	1		77734.4	13483.6	4523.72	4769.02	3269.03	1789.54	0	0	0	0	0	6148.56	6644.05	4593.69	2798.93	0	4589.85	4976.83	2732.88	2550.26	0	0	0	6277.58	4240.63	0	0	2687.02	2845.46	2532.46	4323.89	0	0	0	0	0	5934.47	4176.68	0	0	0	0	0	0	0	0
AGL	P35573	2		5.83664e-16	5.83664e-16	5.83664e-16	5.83664e-16	5.83664e-16	5.83664e-16	5.83664e-16	5.83664e-16	5.83664e-16	5.83664e-16	0	1.22651	0	17.5265	0	244.145	0	3968.12	10688.5	21153.2	17742.4	3008.48	20671.5	7966.73	0	0	7047.28	20597.8	18598	11240.7	0	0	7145.74	15033.8	20636	22736	0	593.436	2284.23	23448.8	19660.7	12838	37188.3	12837.1	0	515.861
AGL	P35573	3		1.82007e-28	1.82007e-28	1.82007e-28	1.82007e-28	1.82007e-28	1.82007e-28	1.82007e-28	1.82007e-28	1.82007e-28	0	3.99534e-13	0	5.73209e-12	0	7.98497e-11	0	1.11216e-09	0	1.54904e-08	0	2.15754e-07	0	3.00507e-06	0	4.18552e-05	0	0.000582967	0	0.00811969	0	0.113093	0	1.57518	0	21.9394	0	305.576	0	10045.5	33278.5	19183	623.841	4503.32	604.598	0	7.55236
AGL	P35573	1		155202	0	0	0	0	0	0	16952.6	20458.1	21559.4	36364	23024	21593	55018	62960.9	36571	46069.9	64714.4	48554	66030.8	46420.4	23023.7	53656.5	71967.9	52738.5	31065.7	57280.9	68438.9	73917.3	97642.2	55176.5	67267.8	27223.3	69682.2	64023	0	0	0	44058.5	154887	47764.3	44771.5	149935	19139.4	32267.6	52063.1
AHCY	P23526	2	49	1188.92	850.246	56.5022	745.269	704.498	413.859	0	18.8772	0	1.35532	0	0.0973077	0	0.00698638	0	0.000501667	0	3.69584e-05	0	1.57505e-05	0	0.000183548	0	0.00255393	0	0.0355714	0	0.495446	0	6.90068	0	96.114	0	1578.11	4437.42	3353.3	8010.51	41634.6	47376.5	9743.25	30044.1	53238.6	73147.6	79757.5	126880	224501
AHCY	P23526	1	49	0	0	0	0	0	0	0	0	0	0	0	0	0	0	0	0	0	0	0	0	0	0	0	0	0	0	0	0	0	0	0	0	0	0	0	0	0	0	0	0	0	0	5175.21	6961.43	3118.57	5282.45
AHNAK	Q09666	2	20;24;29	1.12444e-13	0	358.548	0	10828	15286.8	2630.5	0	172.502	0	11.4039	0.360785	0	51.0275	0	714.024	0	20831.3	28731.6	32928.6	32188.6	4018.08	12653.1	34846.1	7529.09	0	0	16896.2	30738.9	5877.42	0	0	22385.5	22389.5	2658.82	0	170.041	0	12.2084	0	0.876524	0	0.0629316	0	0.00451828	0
AHNAK	Q09666	3	20;24;29	1132.42	141.405	180.024	12118.9	8991.23	16.457	6724.75	1883.12	0	229.726	9320.04	3333.23	9161.46	10032.1	31214.2	17620.8	26219	32146.6	55894.3	72322.4	63399	8534.05	46766.9	52520	19138.9	16437.8	20419.2	29205.1	23849.7	20684.1	14014.9	31490.3	11419.6	5239.2	22438	28963.2	20101.8	16048.5	9127.8	13285.6	15457.2	0	77.7051	0	5.57897	0
AHNAK	Q09666	1	20;24;29	230004	0	0	0	0	0	0	0	0	0	0	0	0	0	0	31009.1	31591	55616.5	87804.8	71173.3	70407.6	0	50759.8	59554.4	53707.6	55712.3	52497.4	30691	37810.7	25075.6	14629.3	12669.4	4688.9	11436.8	17483.6	19051.2	14155.1	0	0	0	0	0	0	0	0	0
AHSG	P02765	1		0	0	0	0	0	0	0	0	0	0	0	0	0	0	0	0	0	0	0	0	0	0	0	0	0	0	0	0	0	0	0	0	0	0	0	0	0	0	0	0	0	0	0	0	0	0
AIFM1	O95831	2		10359.9	10359.9	10359.9	10359.9	10359.9	10359.9	10359.9	10359.9	10359.9	10359.9	10359.9	10359.9	10359.9	10359.9	10359.9	10359.9	10359.9	10359.9	10359.9	10359.9	10359.9	10359.9	10359.9	10359.9	10359.9	10359.9	10359.9	10359.9	10359.9	10359.9	10359.9	10359.9	10359.9	10359.9	10359.9	10359.9	10359.9	10359.9	10359.9	10359.9	10359.9	10359.9	10359.9	10359.9	10359.9	10359.9
AIFM1	O95831	1		0	0	0	0	0	0	0	0	0	0	0	0	0	0	0	6534.18	4267.77	6850.28	17813.5	9327.55	6774.39	0	17191.6	14480.5	17212.8	22133.3	8944.75	16014.4	9137.98	16055.4	12063.8	18122.3	4312.7	17445.7	15441.3	34531.6	19023.6	19685.7	22344.1	23551.3	24566.9	19572.3	10224.6	34689.1	18255.7	17992.4
AIMP1	Q12904	2		16847	0	0	0	0	9.14764e-14	0	1.37641e-12	2.52348e-12	16243.2	23921.6	1.03306e-12	18397.4	17774.3	19799.5	2.95395e-13	4.06576e-14	3.9354e-14	0	2.65119e-15	6.30735e-17	1.08551e-17	6.00396e-17	9.19494e-18	0	1.29722e-19	0	3.44028e-20	8.45224e-21	4.63312e-21	0	6.03033e-22	6.15788e-23	3.73898e-23	1.05464e-23	2.31534e-24	0	1.56088e-25	0	0	1.6432e-27	1.35213e-27	0	0	0	0
AIMP1	Q12904	3		370928	162762	127310	95273.6	70426.9	38270.3	27371.1	40490.7	30801.1	27280	32867.2	129896	130540	89470.8	54158.2	69446.3	55946.5	44821.8	29266.5	21525.1	26572.5	24651.3	5901.74	30498.2	20728.1	7647.13	0	0	1.15668e-14	2.9486e-16	0	7.30039e-16	0	1.21461e-14	3.10604e-12	6314.41	23228.4	0	0	5.96587e-14	0	0	0	0	7.53145e-17	3.48414e-17
AIMP1	Q12904	1		185889	4637.64	0	0	0	0	0	11300.8	26317.1	19369.4	45876.2	42186.6	41951.7	44555.1	33518.4	22683.9	13130.2	21294.3	15318.2	7149.52	7646.81	0	0	5893.13	3690.72	0	0	0	0	0	0	0	0	0	0	0	0	0	0	0	0	0	0	0	0	0
AIMP2	Q13155	2		163586	163586	163586	163586	163586	163586	163586	163586	163586	163586	163586	163586	163586	118155	39443.5	57080.5	24257.6	3214.46	755.744	4731.32	4593.01	685.586	0	16577.3	31833.2	20720.1	11207.7	13963.1	19532.5	17127	10740.2	10677.4	9838.19	11157.2	5386.76	3390.54	4775.49	0	274.424	0	19.7028	0	1.41459	0	0.101563	0
AIMP2	Q13155	1		0	0	0	0	0	0	0	0	0	0	0	0	12954.8	32655.4	9827.38	6944.25	3325.88	5521.45	0	0	0	0	0	0	0	0	0	0	0	0	0	0	0	0	0	0	0	0	0	0	0	0	0	0	0	0
AK2	P54819	1		0	0	0	0	0	0	0	0	0	0	0	0	0	0	0	0	0	0	0	0	0	0	0	0	0	0	0	0	0	0	0	0	0	0	0	0	0	0	0	0	0	0	0	0	0	0
AKAP12	Q02952	1	25	0	0	0	0	0	0	0	0	0	0	0	0	0	0	0	0	0	0	0	0	0	2497.35	801.355	24386.4	36395.3	27206.2	28560.3	0	0	0	0	12600.4	17557.9	0	0	0	0	0	0	0	5241.08	7230.04	0	0	0	0
AKR7A2	O43488	1		0	0	0	0	0	0	0	0	0	0	0	0	0	0	0	0	0	0	0	0	0	0	0	0	0	0	0	0	0	0	0	0	0	0	0	0	0	0	0	0	0	0	0	0	0	0
ALB	P02768	2		367394	10953.6	2035.23	0	1.98381e-12	1.98381e-12	1.98381e-12	1.98381e-12	1.98381e-12	1.98381e-12	1.98381e-12	1.98381e-12	1.98381e-12	1.98381e-12	1.98381e-12	1.98381e-12	1.98381e-12	1.98381e-12	1.98381e-12	1.98381e-12	1.98381e-12	1.98381e-12	1.98381e-12	1.98381e-12	1.98381e-12	1.98381e-12	1.98381e-12	1.98381e-12	1.98381e-12	1.98381e-12	1.98381e-12	1.98381e-12	1.98381e-12	1.98381e-12	1.98381e-12	1.98381e-12	1.98381e-12	1.98381e-12	1.98381e-12	1.98381e-12	1.98381e-12	1.98381e-12	1.98381e-12	1.98381e-12	1.98381e-12	1.98381e-12
ALB	P02768	1		43456.6	0	0	0	0	0	0	0	0	0	0	0	0	0	0	0	0	0	0	0	0	0	0	0	0	0	0	0	0	0	0	0	0	0	0	0	0	0	0	0	0	0	0	0	0	0
ALDH18A1	P54886	1		11197.4	2642.52	0	0	0	0	0	0	0	0	0	6263.77	7474.57	5292.08	0	0	0	2530.79	1186.32	0	1363.27	2676.9	0	2159.59	1427.71	0	0	0	1000.24	2127.46	4336.53	26189.9	15261.4	17816.8	9258.17	31170.9	36098.8	29158.7	35690.6	38788.7	42253.6	50393.2	49802.9	63693.1	272527	200146
ALDH1A1	P00352	1		0	0	0	0	0	1682.94	7983.4	0	2115.63	2594.22	0	0	0	0	0	0	0	11543.4	4768.69	0	0	4058.1	17757.7	26084.9	12944.3	8432.6	0	0	0	5158.11	5753.85	9286.13	10033.2	19247.5	4432	7982.39	0	7989.6	14719	0	0	0	6155.38	12692.7	7489.59	18315.7
ALDH1A2	O94788	1		0	0	0	0	0	0	0	0	0	0	0	0	0	0	0	0	0	0	0	0	0	0	0	0	0	0	0	0	0	0	0	0	0	0	0	0	0	7837.9	7382.2	11746	23994.4	48048.6	71025	50824.3	64809.3	52994.1
ALDH1B1	P30837	1	49	21393.1	0	0	0	0	0	0	0	0	0	0	0	0	0	0	0	0	0	0	0	0	0	0	0	0	0	0	0	0	0	0	0	0	0	0	0	0	0	0	4838.3	8852.97	16813.1	18622.2	23115.4	58263.6	47383.3
ALDH2	P05091	1	50	0	0	0	0	0	0	0	0	0	0	0	0	0	0	0	0	0	0	0	0	0	0	0	0	0	0	0	0	0	0	0	0	0	0	0	0	0	0	0	0	0	0	0	0	0	31786.8
ALDH3A2	P51648	1		37333.5	11096.8	8725.66	8264.87	6356.96	728.969	3324.2	3939.53	1333.61	0	0	10209.5	12209.6	7943.97	6320.02	8394.67	9795.89	10615.9	8736.01	5034.67	1891.37	3002	0	0	0	0	0	0	0	8274	5690.33	1774.34	0	0	0	3875.7	10509.6	5633.1	9986.4	7098.53	7350.58	10082.1	4974.54	4917.21	25434.3	11754.6
ALDH5A1	P51649	1	45	0	0	0	0	0	0	0	0	0	0	0	0	0	0	0	2105.27	2963.66	2433.8	0	0	0	0	0	0	0	0	0	0	0	0	0	0	0	0	0	0	1612.14	2376.53	2548.68	3951.95	10083.9	16410.1	27094.1	37075.9	75300.3	52127.3
ALDH7A1	P49419	1	39	0	0	0	0	0	0	0	0	0	0	0	0	2862.33	3892.47	0	9442.5	9572.27	4571.13	0	0	0	0	0	0	0	0	0	4020.81	7816.8	12885.4	21305.8	21066.2	21920.2	30224.3	20090.9	39403	52858.4	49727.7	58402.4	47558.2	47696.6	41726.7	42762.1	30008	35582.6	25045
ALDH9A1	P49189	1	60	0	0	0	0	0	0	0	0	0	0	0	0	0	0	0	0	0	0	0	0	0	0	0	0	0	0	0	0	0	0	0	0	0	0	0	0	0	0	0	0	0	0	0	0	0	0
ALDOA	P04075	2	27;58	854749	854749	854749	854749	854749	854749	854749	854749	854749	854749	474184	155494	207961	199287	229308	186932	115580	79080.2	92165.7	50608	222832	396490	401557	296668	327508	380905	414461	306694	251991	270160	231266	109359	151215	165365	164392	155325	126380	160640	145808	181431	159995	146221	197547	117607	114046	232314
ALDOA	P04075	1	27;58	0	0	0	0	0	0	0	0	0	0	0	0	0	0	0	0	0	0	0	0	0	0	0	6530.07	5031.71	39065.8	41749.3	0	0	0	0	0	0	0	0	0	0	0	0	0	0	0	12805	1262.87	2116.21	0
ALOX12B	O75342	2		11432.2	11432.2	11432.2	11432.2	11432.2	11432.2	11432.2	11432.2	11432.2	11432.2	11432.2	11432.2	11432.2	11432.2	11432.2	11432.2	11432.2	11432.2	11432.2	11432.2	11432.2	11432.2	11432.2	11432.2	11432.2	11432.2	8378.72	3324.24	4089.14	3456.31	3815.41	4240.1	4244.12	703.585	0	47.6893	426.369	3522.65	1567.51	0	7.59498	0	0.4676	0.145246	0	4.04908
ALOX12B	O75342	1		0	0	0	0	0	0	0	0	0	0	0	0	0	0	0	0	0	0	0	0	0	0	0	0	0	75468.3	69462.9	0	0	0	0	11070.8	51380.5	0	0	0	0	0	0	0	0	0	0	0	0	0
ALYREF	Q86V81	2		16517.4	16517.4	16517.4	16517.4	16517.4	16517.4	16517.4	16517.4	16517.4	16517.4	16517.4	16517.4	16517.4	16517.4	16517.4	16517.4	16517.4	9260.14	600.803	0	39.7486	0	2.85332	0	0.197903	0	0	0.359556	0	5.06259	0	70.5166	0	3208.66	6292.69	1396.61	24436	4911.39	0	394.017	0	781.838	0	24997.3	7399.09	0
ALYREF	Q86V81	1		103817	0	0	0	0	0	0	0	0	0	0	22677.7	44830.7	15422.3	0	0	0	6552.4	5427.4	3042.06	10739.9	17521.5	4424.65	4136.57	0	0	0	9050.96	10008.8	5307.08	2490.6	1789.65	0	1988.91	2792.48	6672.42	4788.88	1884.15	4223.37	5195.2	0	3803.88	9682.09	4281.9	5756.47	13414.8
AMY1A	P0DUB6	1		583926	21714	27574.2	0	12355.6	50840.8	33397.3	37076.9	26859	26768.8	75692.1	51740.2	82452.2	35162.3	25155	35031.9	32450.5	8334.19	74971.1	542934	0	0	0	0	0	70483.6	63322.3	0	0	0	0	0	0	0	0	0	0	0	0	0	21911.4	21228.6	356865	0	0	0
AMY1A	P0DUB6	2		0	0	0	0	0	0	0	0	0	0	0	0	0	0	0	0	3261.74	0	101635	340813	146331	0	11391.1	0	16772.8	9294.41	49163.2	40971.2	132.581	0	3977.28	0	82026.2	77456.7	35710.9	18948.1	0	1167.07	0	83.7918	0	6.01598	0	0.431928	0	0.0310111
AMY1A	P0DUB6	3		0	0	0	0	0	0	0	0	0	0	0	0	0	0	0	0	0	0	0	0	0	0	0	0	0	0	0	5.02605e-06	0	9.50968e-05	0	0.00132633	0	0.0184735	0	0.257303	0	3.58377	0	49.9154	0	1394.86	12238.8	8131.22	0	454.499
ANAPC1	Q9H1A4	2	16	0	4.11657	0	41.0593	0	735.309	1518.25	1272.16	1129.13	2142.07	4520.13	6643.12	10027.2	12062.9	20828.4	29676	12296.3	257.654	5385.61	2797	3386.85	4173.61	2663.18	2015.64	350.123	0	14.9129	0	1.0707	0	0.0768728	0	0.00551922	0	0.000396262	0	2.84503e-05	0	2.04264e-06	0	1.46655e-07	0	1.05294e-08	0	7.55974e-10	0
ANAPC1	Q9H1A4	1	16	0	0	0	0	0	0	0	0	0	0	0	0	0	0	0	1.02205e+06	10304.4	234097	438212	3376.52	3322.16	0	0	0	19567.9	95548.8	0	0	0	0	85800	10465.2	0	0	0	0	0	0	17881.8	13662.8	0	0	0	0	0	0
ANAPC2	Q9UJX6	1	21;23	13054.4	5331.38	3219.49	2336.43	2186.43	1144.41	0	1740.44	861.227	0	354.505	3887.4	4968.39	4203.11	2331.93	3402.27	5751.89	6972.49	9321.51	15454.4	23137.6	16248.2	0	1805.28	1459.92	2396.13	1149.81	0	0	0	0	0	0	0	0	0	0	0	0	0	0	0	0	658.389	2874.93	0
ANAPC4	Q9UJX5	1	23	0	0	0	0	0	0	0	0	0	0	0	0	0	0	0	2262.89	3533.62	5294.64	12761	19586.9	30285.8	26272.6	0	0	0	0	0	0	0	0	0	0	0	0	0	0	0	0	0	0	0	0	0	0	0	0
ANAPC7	Q9UJX3	2	20	1085.97	847.839	0	2.6514	0	0.327927	0	1.93957	0	26.8446	5627.56	13933.2	5930.42	2702.71	11146.1	18873.5	30092.9	33039.5	52900.1	81665.9	77377.2	0	187.959	0	13.4948	0	0.968886	0	0.0695628	0	0.00499439	0	0.000358581	0	2.57449e-05	0	1.84817e-06	0	1.29415e-07	0	0	1.68683e-07	0	2.38483e-06	0	3.32189e-05
ANAPC7	Q9UJX3	1	20	0	0	0	0	0	0	0	0	0	0	0	0	0	0	0	0	0	16478.8	16919.3	18983.3	19741.5	0	0	0	0	0	0	0	0	0	0	0	0	0	0	0	0	0	0	0	0	0	0	0	0	0
ANP32E	Q9BTT0	1		1451.63	0	0	0	0	0	0	0	0	0	0	0	0	0	0	0	0	0	0	0	0	0	0	0	0	0	0	0	0	0	0	0	0	0	0	0	0	0	0	0	0	0	0	0	0	0
ANXA1	P04083	2		0	0	0	0	0	0	0	0	0	0	0	0	0	0	0	0	0	0	0	0	0	0	0	0	0	0	0	0	0	0	0	0	0	144.01	0	12798.3	11882	537.748	0	20.5843	55.8324	3069.23	20342.8	1392.46	0	99.2278
ANXA1	P04083	3		10967.8	10967.8	10967.8	10967.8	10967.8	10967.8	10967.8	10967.8	10967.8	10967.8	10967.8	10967.8	10967.8	10967.8	10967.8	10967.8	10967.8	10967.8	10967.8	10967.8	10967.8	10967.8	10967.8	10967.8	10967.8	10967.8	10967.8	10967.8	10967.8	10967.8	10967.8	10967.8	10967.8	10967.8	10967.8	10967.8	10967.8	10967.8	10967.8	10967.8	10967.8	10967.8	27021.2	10868.7	0	0
ANXA1	P04083	1		0	0	0	0	0	0	0	0	0	0	0	0	0	0	0	0	0	0	0	0	0	0	0	0	0	20146.8	12296.1	0	0	0	0	0	0	0	0	0	0	0	0	0	0	24969.4	26709.5	0	0	0
ANXA11	P50995	1	13;65	0	0	0	0	0	0	0	0	0	0	0	0	51229.3	2021.03	0	0	0	0	0	0	0	0	0	0	0	0	0	0	0	0	0	0	0	0	0	0	0	0	0	0	0	0	0	0	0	0
ANXA2	P07355	2		11919.9	11919.9	11919.9	11919.9	11919.9	11919.9	11919.9	11919.9	11919.9	11919.9	11919.9	11919.9	11919.9	11919.9	11919.9	11919.9	11919.9	11919.9	11919.9	11919.9	11919.9	11919.9	11919.9	11919.9	11919.9	11919.9	5095.08	0	322.461	0	23.1516	0	1.66221	0	0.119341	0	0.00856833	0	0.000615178	0	4.41678e-05	0	3.17111e-06	0	2.27675e-07	0
ANXA2	P07355	3		14894.1	14894.1	14894.1	14894.1	14894.1	14894.1	14894.1	14894.1	14894.1	14894.1	14894.1	14894.1	14894.1	14894.1	14894.1	14894.1	14894.1	14894.1	14894.1	14894.1	14894.1	14894.1	14894.1	14894.1	14894.1	31415.6	46358	20911.4	15262.7	19666.5	16109.4	14045.4	9017.31	7814.4	3495.64	6960.36	12772	10955.6	5257.8	4063.75	8622.1	6710.39	4676.68	2607.66	5149.28	3058.46
ANXA2	P07355	1		81252.8	0	0	0	0	7419.8	5446.52	0	0	0	0	0	0	0	0	2460.24	3352.71	4892.02	5380.42	1701.35	0	0	5643.73	7009.51	3970.13	209546	139357	0	0	2440.09	1995.87	4447.29	0	4177.68	1714.82	0	0	5233.64	2808.96	0	0	0	4415.07	1405.69	3482.06	0
ANXA6	P08133	1	64	2380.31	0	0	0	0	0	0	0	0	0	0	0	0	0	0	0	0	0	0	0	0	0	0	0	0	0	0	0	0	0	0	0	0	0	0	0	0	0	0	0	0	0	0	0	0	0
ANXA7	P20073	1		0	0	15487.5	21114.2	0	0	0	0	0	0	0	0	0	0	0	0	0	0	0	0	0	0	0	0	0	0	0	0	0	0	0	0	0	0	0	0	0	0	0	0	0	0	0	0	0	0
AP1B1	Q10567	1	16;39	22223.6	7428.94	12461.5	10198.3	5611.83	2585.55	1584.97	0	0	0	0	865.181	12042.2	12545.6	12558.1	20370.4	15211	9309.57	5333.04	7958.02	9396.8	6425.51	1566.04	0	0	0	0	0	0	4048.81	5371.33	3639.74	10256.7	8319.43	3272.52	21352.3	29376.6	40408.2	43077.3	36452.1	42796.1	19697	6159.43	2703.84	11606.1	7554.54
AP1G1	O43747	1	39	5090.08	870.327	0	847.932	2365.56	1449.64	0	0	0	0	0	629.253	2213.34	1630.72	1511.86	1866	2317.8	1684.46	1418.75	1828.79	0	957.68	203.994	845.388	1050.29	377	0	0	0	1345.55	1442.79	1844.32	0	4320.18	2510.76	4633.91	12077.1	0	34398.3	23491	15637.3	0	0	0	0	0
AP1M1	Q9BXS5	1	40	4212.57	0	0	0	0	0	0	0	0	0	0	0	0	0	0	0	0	0	0	0	0	0	0	0	0	0	0	0	0	2642.69	3273.4	2517.09	6349.38	5661.47	2769.9	10258.4	22030.3	20974	40047.1	49877.2	31227.1	10146.9	4409.56	3514.17	8796.84	5204.19
AP1S1	P61966	1	40	0	0	0	0	0	0	0	0	0	0	0	0	0	0	0	0	0	0	0	0	0	0	0	0	0	0	0	0	0	0	0	0	0	969.229	512.413	6084.43	10531.6	17648.9	23552.3	25667.7	16757.4	5392.6	0	0	0	0
AP2M1	Q96CW1	1		23326	15567.1	36781.2	22960.9	17571.4	20774.9	0	0	0	0	0	8459.87	17652.3	26086.9	11795.8	29335.6	13955.3	9685.56	7642.89	3107.8	2413.16	4556.21	526.425	5520.45	4390.65	12169.2	1196.73	5688.5	3769.22	0	6245.08	10840.7	14921.9	8405.71	5961.86	15644.5	22010.8	18267.2	19505.6	14782.6	5938.18	0	0	0	0	0
AP3B1	O00203	1		34921.4	15218.3	12287.7	12103.4	9349.99	4386.87	0	0	0	0	0	7729.59	8594.88	5216.75	3227.97	5324.63	6995.26	10554	9195.84	6842.96	12344.4	8036.12	1468	6871.41	8883.61	0	0	0	0	14877.8	21364	27044.2	35217.5	32977.3	17892.5	22719.5	11487.6	9190.1	11173.8	7783.5	0	0	0	0	0	26631.8
AP3D1	O14617	1	33	0	0	0	0	0	0	0	0	0	0	0	0	4203.47	3305.13	0	0	0	3109.31	2149.42	2072.53	2641.66	0	0	0	0	0	0	0	0	3923.58	20683.2	25133.4	36339.6	33062	16279.8	27397.8	11378.8	0	0	0	0	0	0	0	0	0
AP3M1	Q9Y2T2	1	32	26570.5	5210.84	0	5660.97	3239.31	0	0	0	0	0	0	0	5681.48	2983.93	1844.17	0	5676.38	8634.41	6520.16	3472.66	6236.86	14999.6	0	15261.1	14673.2	0	0	0	0	0	43514.5	55107.4	21127.3	24711.7	10756.6	13291.6	6079.18	0	0	0	0	0	0	0	0	0
AP3S1	Q92572	1		9044.44	1877.19	1767.44	995.351	4205.44	0	0	5089.57	2173.48	0	0	672.344	1598.87	2101.97	6225.65	1242.34	0	0	0	0	0	0	0	1253.39	983.03	0	0	0	1709.01	2913.03	7554.37	6141.94	9549.32	10261.7	4499.66	4920.22	18354.4	0	0	0	0	4949.48	1584.19	2988.01	0	0
APEH	P13798	2	27	0	3171.08	25083.4	36065.2	14747.7	0	466.172	0	33.4696	0	2.40265	0	0.167486	0	0	0.258785	0	3.6504	0	50.8468	0	708.205	0	9864.03	0	238359	581663	0	14398.4	0	1033.76	0	74.2206	0	5.3288	0	0.382591	0	0.0274688	0	0.00197217	0	0.000141595	0	1.01661e-05	0
APEH	P13798	1	27	0	0	0	0	0	0	0	0	0	0	0	0	0	0	0	0	0	0	0	0	0	0	0	0	0	28859.5	34303.1	30150.7	0	0	0	0	0	0	0	0	0	0	0	0	0	0	0	0	0	0
APEX1	P27695	1		0	0	0	0	0	0	0	0	0	0	0	0	0	0	751.708	958.612	231.021	1965.72	0	0	0	0	0	0	0	0	0	0	0	0	0	1910.62	2489.42	3581.59	0	3366.7	3446.87	0	4483.06	2195.52	0	4925.93	6091.37	4400.9	13864.4	8208.67
API5	Q9BZZ5	1	64	0	0	0	0	0	0	0	0	0	0	0	0	0	0	0	0	0	0	0	0	0	0	0	0	0	0	0	0	0	0	0	0	0	0	0	0	0	0	0	2165.39	2038.94	2752.12	0	3501.5	7011.27	2056.94
APMAP	Q9HDC9	1	18	76264.6	16849.9	7211.37	0	0	0	0	3644.3	3537.08	0	3191.75	18365.3	18357.8	12412.7	12128	1538.24	11355	18529.3	9983.8	15160.8	11916.2	7879.47	0	0	0	0	0	0	0	0	0	0	0	0	0	0	0	0	0	0	0	0	0	0	0	0
APPL1	Q9UKG1	1		0	0	0	0	0	0	0	0	0	0	0	0	0	0	0	0	0	0	0	0	0	0	0	0	0	0	0	0	0	55012	6833.83	33249.6	0	0	0	0	0	8534.92	26066.4	0	4236.47	16343.3	27130	34407.5	22936.1	0
ARCN1	P48444	2	31	24416.6	2902.02	799.317	912.851	3.36765	0	0.180366	0.165315	0	3.20119	0	2197.68	3221.31	2827.94	2636.71	1900.12	2581.56	1297.77	2776.7	1997.65	3915.07	6173.32	32.4945	4206.25	11880.8	6312.67	20343.4	14743.7	30374.9	63636.5	105571	27860.4	8811.98	1362.84	0	1.84321	0	0.132479	0	0.0114929	0	0.0284217	0	0.386411	0	5.38133
ARCN1	P48444	1	31	0	0	0	0	0	0	0	0	0	0	0	0	0	0	0	0	0	4770.32	4926.73	1514.48	2282.06	0	2946.59	7146.38	7484.04	8782.12	3846.1	12035.1	7170.23	14650.1	20057.5	9755.85	0	0	0	0	0	0	0	0	0	0	0	0	0	0
ARG1	P05089	2	26	18623.6	18623.6	18623.6	18623.6	18623.6	18623.6	18623.6	18623.6	18623.6	18623.6	18623.6	18623.6	18623.6	18623.6	18623.6	18623.6	18623.6	18623.6	18623.6	18623.6	18623.6	18623.6	18623.6	18623.6	18623.6	24389.3	38137.3	16928.9	17466.1	24299.4	12583.2	17772.2	13932.1	15269.5	10476.2	1365.04	17288.3	15390.5	6137.47	7939.25	18241.6	15779.9	35.4716	1594.14	1985.95	5304.45
ARG1	P05089	1	26	52410.6	4054.43	5154.46	0	0	0	0	0	0	0	0	0	0	0	0	0	0	4155.33	10693.9	0	0	0	0	0	0	205684	154625	0	0	0	0	0	0	5661.32	3419.45	10329.4	0	0	0	0	0	0	0	0	0	0
ARG2	P78540	1	57	0	0	0	0	0	0	0	0	0	0	0	0	0	0	0	0	0	0	0	0	0	0	0	0	0	0	0	0	0	0	0	0	0	0	0	0	0	0	0	0	0	0	0	0	0	0
ARHGDIA	P52565	1		0	0	0	0	0	0	0	0	0	0	0	0	0	0	0	0	0	16575.6	13301.4	0	0	0	0	0	0	0	0	0	0	0	0	0	0	0	0	0	0	0	0	0	0	0	0	0	0	0
ARHGDIB	P52566	1		0	0	0	0	0	0	0	0	0	0	0	0	0	0	0	0	0	0	0	0	0	0	0	0	0	0	0	0	0	0	0	0	0	0	0	0	0	0	0	0	0	0	0	0	0	0
ARID1A	O14497	1	16	0	0	0	0	0	0	0	0	0	0	0	0	0	3698.33	10602.9	14430.3	2867.92	2040.82	0	0	0	0	0	0	0	0	0	0	0	0	0	0	0	0	0	0	0	0	0	0	0	0	0	0	0	0
ARIH2	O95376	1		0	0	0	0	0	0	0	0	0	0	0	0	0	0	0	0	0	0	0	0	0	0	0	0	0	0	0	0	0	190.017	491.599	0	0	0	0	2188.06	2693.49	0	0	0	0	338.167	2464.52	0	0	0
ARL2	P36404	1	54	28236.8	6541.76	0	0	0	0	0	0	0	0	0	8055.19	13063.1	9159.91	8425.86	0	10162.4	3420.6	9129.52	0	8761.5	8474.05	0	0	0	0	0	0	0	3154.95	6087.7	0	0	0	0	0	6824.9	4850.69	0	0	3304.73	2663.91	5121.98	0	0	0
ARL3	P36405	1		0	0	0	0	0	0	0	0	0	0	0	0	0	0	0	0	0	0	0	0	0	0	0	0	0	0	0	0	0	0	0	0	0	0	0	0	0	0	0	0	0	0	0	0	0	0
ARPC3	O15145	1	43	9348.69	3389.75	3220.47	3892.35	1390.81	0	0	0	0	0	0	2126.45	2507.87	1921.52	1344.66	0	2375.28	1689.58	2398.5	0	1849.69	2394.3	0	4682.08	4400.13	2210.07	0	0	6384.97	3663.14	3840.43	3705.73	3506.57	4866.61	1246.46	6394.11	10496.8	10736.4	8879.37	11875.2	16221.6	31641.5	33514	31937.9	21655.1	1884.29
ARPC4	P59998	2		77769.8	77769.8	77769.8	77769.8	77769.8	77769.8	77769.8	77769.8	77769.8	77769.8	77769.8	77769.8	77769.8	77769.8	77769.8	77769.8	77769.8	77769.8	77769.8	77769.8	77769.8	77769.8	77769.8	77769.8	77769.8	77769.8	54606.2	7603.01	21325.1	23660.7	14392.2	4214.85	3593.87	1598.32	1442.64	0	8661.09	20664.2	18573.7	18929.4	19705.3	20857.3	23769	21315	18359.4	12430.7
ARPC4	P59998	1		0	0	0	0	0	0	0	0	0	0	0	0	0	0	0	0	0	0	0	0	0	0	0	1917.01	1063.24	13312.2	9941.04	0	0	0	932.41	663.892	0	0	0	0	0	0	0	0	0	0	0	0	0	0
ASAH1	Q13510	1	26	0	0	0	0	0	0	0	0	0	0	0	0	0	0	0	0	0	0	0	0	0	0	0	0	0	28976.6	25872.7	0	0	0	0	0	0	0	0	0	0	0	0	0	0	0	0	0	0	0
ASDURF	L0R819	1	18;24;36	795855	84976.3	100166	71103.5	61005.3	123836	84116.7	88391.4	233950	139638	157249	208816	279166	329680	302902	412762	546035	799821	611294	534757	531499	338072	520254	943684	689621	481703	527534	1.02069e+06	976577	982671	1059766	906307	333810	1.07329e+06	991325	1.68863e+06	2.1919e+06	1.35198e+06	772561	1.129e+06	499335	571505	185435	137608	158671	221217
ASDURF	L0R819	2	18;24;36	115638	115638	115638	114710	54879.6	19570	17022	25037.4	51795.5	83356.5	23681.5	71907.7	118451	151264	111644	288514	187711	226298	139839	172289	285009	338666	379068	262161	186264	207649	250100	246020	324309	235293	414118	526973	307091	586831	511476	924953	519440	566512	431079	675455	516495	328807	254677	370943	76565	203022
ASDURF	L0R819	3	18;24;36	524356	263325	251074	206000	174654	108840	126554	102092	46554.4	68888.9	49548.8	233305	268130	240498	199421	278750	319391	266896	248066	305930	472688	429258	167838	489520	537125	705992	463194	750616	730398	827438	1.05038e+06	1.30515e+06	1.56189e+06	1.19e+06	727285	1.64806e+06	1.89698e+06	1.24418e+06	1.0231e+06	696995	425976	313525	372285	323337	368193	243684
ASNA1	O43681	1		13909.4	1884.56	2100.86	1345.07	0	0	0	0	0	0	0	4401.44	5041.64	3925.21	2250.22	5830.73	5324.42	9102.6	6033.6	0	5518.79	10874.6	504.325	4146.53	3775.12	0	0	0	0	2554.3	4616.98	4378.68	2360.06	2586.85	763.794	3034.34	6956.42	2515.9	3133.49	4573.57	3996.14	0	4823.19	3984.03	0	0
ASNS	P08243	2		206264	206264	206264	206264	206264	206264	206264	206264	206264	206264	206264	206264	206264	206264	206264	206264	206264	206264	206264	206264	206264	206264	206264	206264	206264	206264	206264	194625	71742.6	0	2472.89	0	185.853	0	129.058	0	1620.96	0	25205.6	88507	33274.9	0	795.019	1139.83	6687.07	0
ASNS	P08243	1		0	0	0	0	0	0	0	0	0	0	0	0	0	0	0	0	0	0	0	0	0	0	0	1894.87	2698.18	11593.4	16183.6	17749.5	3730.78	0	0	0	0	0	0	0	0	0	0	0	0	0	0	0	1200.07	1995.36
ASPRV1	Q53RT3	1	26	0	0	0	0	0	0	0	0	0	0	0	0	0	0	0	0	0	0	0	0	0	0	0	0	0	428766	196182	0	0	0	0	0	0	0	0	0	0	0	0	0	0	0	0	0	0	0
ASS1	P00966	1	28;56	40673.9	0	0	0	0	0	0	0	0	0	0	0	0	0	0	0	0	0	0	0	0	0	0	0	0	0	6925.2	16791.7	0	0	0	0	0	0	0	0	0	0	0	0	0	0	0	0	4388.6	3178.42
ATAD3A	Q9NVI7	2		196535	41737.5	18497.6	23431.7	21870	13489.7	9843.41	10826.8	5091.65	2245.22	2005.3	27990.4	20728.9	19650.1	13495.9	13169.2	11935	14182.9	10910.7	11129.7	10015.1	11932.2	2435.28	13398.5	8643.3	4731.48	3273.12	2.98115e-12	2996.68	16100.5	2076.38	82564.9	2902.92	20699.6	2814.36	0	4.73592e-16	0	3.21218e-13	4.5443e-13	3310.64	5526.69	5557.44	1.01717e-13	3.1629e-14	9.16968e-16
ATAD3A	Q9NVI7	1		84681.6	0	0	0	0	0	0	0	0	0	0	4260.62	3019.67	0	2609.4	4081.49	2631.62	2440.34	0	0	0	0	8155.35	4900.9	0	0	10124.5	4670.87	0	0	0	0	0	0	0	0	0	0	0	0	0	0	0	0	0	0
ATF7IP	Q6VMQ6	1	16	0	0	0	0	0	0	0	0	0	0	0	0	13180.5	13041.1	15672.2	24684.3	18649.8	7994.29	4056.73	0	0	0	0	0	0	0	0	0	0	0	0	0	0	0	0	0	0	0	0	0	0	0	0	0	0	0
ATIC	P31939	1	57	0	0	0	0	0	0	0	0	0	0	0	0	0	0	0	0	0	0	0	0	0	0	0	0	0	0	0	0	0	0	0	0	0	0	0	0	0	0	0	0	0	0	0	0	0	0
ATP1A1	P05023	2		400402	400402	400402	400402	400402	400402	278166	20907.3	49135	35323	35673	15271.2	20135.5	27429	16631.9	8305.46	49253.6	91271.7	73273.3	55485.3	49829	55879.1	58202.3	54755.2	45673.2	47571.4	58084.9	28223.7	33575.9	60274	37280.9	41467.3	30670.8	26744.7	39457.9	41430.5	43614.8	38753.8	36438	24148.9	27699.9	65713.7	60010.4	34838	32928	31025.7
ATP1A1	P05023	1		0	0	0	0	0	3749.57	7338.87	0	10405.5	6013.64	21740	11434.6	0	0	19079.6	10790.5	12676.4	19640.1	14330.3	13415	13541.7	1445.22	0.867983	16175.3	15090.9	953.833	3836.68	3363.29	6040.44	14814.7	8757.3	10908.4	3171.22	13517.3	13188.9	16190	17332.4	15123.4	2616.19	18125.2	11733.2	15511.4	8875	5412.26	4431.99	5896.7
ATP1B1	P05026	1		29272.7	5492.84	1913.14	3851.07	988.313	548.838	1154.32	0	0	0	0	6758.45	5536.21	3340.79	2175.31	2589.28	4768.97	0	1617.77	725.926	3397.31	2883.3	277.597	2674.45	1972.45	0	0	0	0	664.125	2884.31	4129.54	2154.43	2574.91	469.046	7383.46	8494.24	4147.73	3584.54	0	0	2429.38	1799.91	0	4104.29	2726.72
ATP1B3	P54709	1		255362	70895.4	55160.3	46912.8	39307.4	22390.5	30359.9	32820.5	13119.9	8239.67	7788.52	58918.7	56663.9	37240.6	33648.6	48368.2	47424.5	49782.7	43744.2	35969	40881.3	35661.8	2093.7	51926.6	35283.9	19653.4	41950.2	34845.6	35474.3	38480.1	46375.3	35110.4	44977.6	31324.5	11698.6	49180.5	65064.9	57048.3	42876	40780.5	53484.4	41699.3	34865.3	30100.7	46688.4	31835.9
ATP2A2	P16615	1		227397	55183.8	44781	37364.6	27727.7	20893.3	16916.9	23909.5	11554.3	9618.13	5201.65	60294.4	58083.2	51408.9	36653	47560.7	57305.9	68442.6	57351.9	39229.6	45552.8	29946.9	5452.78	42778.6	41301.1	11558	7446.79	8511.09	37719.9	12672.5	39193.6	6984.48	7423.2	5968.01	2046.18	7024.51	16413.4	0	0	7674.19	3364.49	0	0	0	0	0
ATP2B4	P23634	1		3.39393e+06	86316.3	0	0	0	0	0	0	0	0	0	0	0	0	0	0	0	0	0	0	0	0	0	0	0	18356.8	518223	0	0	0	0	0	0	0	0	0	0	0	0	0	0	0	0	0	0	0
ATP5F1A	P25705	2		11229	11229	11229	11229	9482.63	0	392.701	0	34.1572	0	85.4998	0	1309.08	7533.96	4333.27	2653.62	15904.9	25797	24270.8	0	3646.6	10729.2	11272.4	9126.09	0	347.028	0	24.9155	0	1.78885	0	0.128434	0	0.00922113	0	0.000662048	0	4.75329e-05	0	3.41271e-06	0	2.45021e-07	0	1.75917e-08	0	1.26303e-09
ATP5F1A	P25705	3		534625	113898	110684	96168.8	70734.1	61281.3	45855.7	84960.3	33941.9	26999.8	30586	127460	155274	100504	95114.6	118708	129049	155502	114054	82490.6	82836.7	94544	22878.4	115280	87468.6	20169.3	51814.8	29409.9	35105.1	49424.5	58633.7	45338.5	46730.5	32184.7	18162.7	66176.1	118558	50727.9	48534.5	54828	63113.9	67078.1	64036.6	46544.2	58148	81499.8
ATP5F1A	P25705	1		90845.3	1897.03	0	0	0	0	0	0	16743.2	10761.5	31001.8	17441.7	28104.8	39920.4	28458.5	42894.6	29406.5	57484.4	43826	28109.5	31578.2	0	32005.4	45374.9	32111.4	19735.4	19315.7	28745.7	26767.5	22976.7	15520.4	18015.8	4516.86	23298.6	15690.6	17732.1	14508.8	12000	17632.1	17412.7	7689.65	9115.03	17043.2	11645.9	10687.6	15447.6
ATP5F1B	P06576	2		427593	427593	427593	427593	427593	427593	427593	427593	427593	427593	427593	427593	427593	427593	427593	427593	427593	427593	248554	63100.6	82460.2	77076.2	64883.8	41071.3	55486.3	45497.7	33408.6	22098.9	83669.9	121466	94490.6	84020.1	58794.1	63020.6	77098.9	85402.1	82787.9	77165.7	71736.3	22680.8	50421.6	53352.9	35569.1	30207.4	18384.3	19787.2
ATP5F1B	P06576	1		0	0	0	0	0	0	0	0	0	0	0	0	0	0	11244.9	14774.5	9360.33	19698.2	21840.1	5469.63	8144.21	24789.2	9942.8	13102.3	0	0	0	0	0	0	0	0	0	0	0	0	0	0	0	0	0	0	0	0	0	0
ATP5F1C	P36542	2		294617	294617	294617	294617	294617	294617	294617	294617	294617	294617	294617	294617	294617	294617	294617	294617	294617	294617	286953	174152	101958	97572.4	6480.41	11970.5	5356.13	12411.4	4368.62	0	43652.7	128942	87647.3	49328.2	37555.5	118201	95897.8	32656.4	49264.7	26197.7	46828.9	16747.8	11691.4	72818.9	71132.8	0	18554.9	9440.7
ATP5F1C	P36542	1		0	0	0	0	0	0	0	0	0	0	0	0	0	0	0	0	0	0	174893	57373.3	63409.5	0	39786	105966	0	0	0	0	0	0	0	0	0	0	0	0	0	0	0	0	0	0	0	0	0	0
ATP5MD	Q96IX5	1		97790.6	16775.6	8544.22	9042.82	8868.62	4450.85	2901.42	2758.07	1257.86	0	976.63	19170.2	19134.2	18220.1	8066.5	13294.5	12948.4	12769.3	11577.6	9689.19	9122.61	13263.7	0	14395.5	12117.7	3624.76	0	0	0	4435.86	9817.06	7562.6	3862.97	6622.36	2278.43	4525.26	5617.92	2565.06	0	6458.7	5858.89	0	0	0	0	0
ATP5MF	P56134	2		138042	138042	138042	138042	138042	138042	138042	138042	138042	138042	138042	138042	138042	138042	138042	138042	93881.6	22313.6	33956.7	12180.7	8237.18	6177.98	5203.8	4154.73	1210.98	0	11833.7	32578.7	26209	14377.2	12531	13507.4	19435.7	17130.7	8151.35	8043.41	13390.3	6338.12	5682.31	16138.1	8724.5	10309.8	10915.6	608.939	1749.44	5761.17
ATP5MF	P56134	1		0	0	0	0	0	0	0	0	0	0	0	0	1012.76	4010.75	0	11732.1	66303.2	4851.56	52606.8	1560.18	0	0	0	2833.68	2267.24	0	89932.6	5336.97	0	2603.8	2139.82	2751	0	0	0	0	0	0	0	0	0	0	0	0	0	0
ATP5MG	O75964	1		325867	78046	55834	54495.8	49594.5	20719.4	26728.8	25242.7	15317.5	12750	9071.62	109173	106669	62316.3	32394.3	58284.2	63010.8	68017	55099.4	36908.1	47832	42502.1	6098.83	49612.2	29790.4	7952.41	0	0	7490.34	11124.5	10540.8	10175	12653.4	0	1434.03	16343	35791	12158.7	0	1512.25	14358.7	9873.76	8738.89	2605.49	16753.5	15106.8
ATP5PB	P24539	1		214368	43562.1	31419.1	24260	26419.4	9622.15	5978.16	15991.9	7031.04	3452.32	3227.74	51420	51478.8	57979.9	15898.3	29427.6	34107.5	34730.1	25958.1	10436.5	8341.65	5290.47	0	0	0	0	0	0	0	0	0	0	0	0	0	0	0	0	0	0	0	0	0	0	0	0
ATP5PO	P48047	1		112654	32721.1	20084.5	18717.9	19248.5	0	10115.4	6951.01	6870.35	0	1853.08	36951.7	39529.4	20495.9	11672.7	23603.6	30044.2	30682.2	24754	21396.7	13114.5	17273.6	0	13223.2	7594.8	0	0	0	0	0	0	0	0	0	0	0	0	0	0	0	0	0	0	0	0	0
ATP6V1A	P38606	1		4581.7	0	0	0	0	0	0	0	0	0	0	0	0	0	0	0	0	0	0	0	0	0	0	0	0	0	0	0	0	0	0	0	0	0	993.676	30257.3	42034	0	0	0	0	2030.4	2000	6597.97	13232.3	0
ATP6V1B2	P21281	1		10149.4	0	0	0	0	0	0	0	0	0	0	0	0	0	0	0	0	0	0	0	0	0	0	0	0	0	0	0	0	0	0	0	0	5831.85	5266.16	26637.8	43244.4	9536.95	7228.15	10420.7	8734.73	5598.17	0	0	0	0
ATPAF1	Q5TC12	1	62	0	0	0	0	0	0	0	0	0	0	0	0	0	0	0	0	0	0	0	0	0	0	0	0	0	0	0	0	0	0	0	0	0	0	0	0	0	0	0	0	0	0	0	0	0	0
ATXN10	Q9UBB4	1		11990.9	3716.49	1895.32	0	0	1339.78	707.051	0	0	0	0	0	4514.04	3914.92	2030.11	0	0	0	0	0	0	0	0	2281.02	3618.28	0	0	0	0	0	0	0	0	0	0	0	0	0	0	0	0	0	0	0	0	0
ATXN2L	Q8WWM7	2	40	9542.74	9542.74	9271.55	1298.87	40.4181	0	292.678	3567.76	3592.29	0	619.849	5887.75	6105.58	5006.57	5511.32	5791.89	7747.04	1671.59	771.68	7462.42	6993.1	10694.3	3253.61	544.87	7420.02	5918.49	7181.14	16068.4	8870.42	39251.6	61057.1	29905.1	55153.7	86906.5	126553	71958.3	111738	71350.3	139871	142506	127570	135413	157603	79054.4	188546	105291
ATXN2L	Q8WWM7	3	40	0	20.7972	0	1.45045	0	0	2.20375	0	31.0924	0	4778.02	6784.56	4998.53	4680.09	10195.5	13811.5	3498.3	13105.4	14502.1	24416	3545.19	21045.4	24188.2	17881	30763.3	42797.5	58237.4	56886.2	103454	119692	182139	166541	107336	223171	274068	284138	336645	266999	384772	429054	407646	302021	322188	138585	115458	153120
ATXN2L	Q8WWM7	1	40	163603	0	0	0	0	0	0	0	0	0	0	0	0	12621.8	8949.23	24965.4	36495.2	43430.1	54055.5	46751.6	37892.8	0	31697.7	52896.1	55192.4	35313.1	67270.8	117221	132723	91081.1	97157.5	127670	33625.1	194319	199538	308352	446994	328393	170334	667040	379387	603944	323548	139350	109138	128060
AZGP1	P25311	2	26	15322.6	15322.6	15322.6	15322.6	15322.6	15322.6	15322.6	15322.6	15322.6	15322.6	15322.6	15322.6	15322.6	15322.6	15322.6	15322.6	15322.6	15322.6	15322.6	15322.6	15322.6	15322.6	15322.6	15322.6	15721.2	24730.2	25356	22920.4	12091.6	9459.79	11902.7	16774.7	2929.32	2959.89	508.552	8341	17752.3	7063.18	1475.83	5953.07	13727.2	15317.4	11423.8	2511.86	10616.8	11151.2
AZGP1	P25311	1	26	10423.9	0	1532.76	1013.12	2614.94	2813.6	1992.24	0	0	0	0	0	904.327	1967.96	0	0	2537.52	2982.33	2488.68	0	689.184	1483.15	0	3984.32	5170.32	216550	156568	0	1324.16	1232.42	0	0	0	0	0	0	0	0	0	4469.05	2319.52	3538.89	16055.2	0	903.287	1785.55
BAG2	O95816	2		5677.99	5677.99	5677.99	5677.99	4594.02	0	204.461	0	14.6821	0	1.08812	0	0.551639	0	6.63483	0	149.522	3250.93	3968.84	0	170.527	0	12.2433	0	0.879029	0	0.0631114	0	0.0045312	0	0.000325325	0	2.33573e-05	0	1.67698e-06	0	1.20402e-07	0	8.64445e-09	0	6.20644e-10	0	4.45602e-11	0	3.19928e-12	0
BAG2	O95816	3		67328.9	44921.3	3726.94	11107.7	8427.96	5274.35	2891.92	3953.29	3652.08	657.84	0	8634.42	20606	18483.7	10012	10282.8	15520.9	19741.7	21031.9	17459.7	14471.7	17754.9	7513.92	7619.26	18731.5	8931.6	5633.15	755.666	9531.49	17074.5	11282.2	9341.79	8472.92	7433.64	2251.42	3858.6	15430	12845.8	6389.55	9784.65	10941.1	10279.1	3188.17	0	175.866	0
BAG2	O95816	1		0	0	0	0	0	0	0	0	2922.64	1271.47	4446.15	0	11205.1	14007.9	12597.9	15340.5	6971.19	17220.5	15951.1	9696.99	10379.4	0	9762.02	11618.7	9818.06	0	0	0	0	0	1810.89	1974.29	0	4565.09	2085	6188.22	5019.83	5996.43	2882.39	2738.22	1547	4107.9	0	0	0	0
BAG6	P46379	1		30923.4	9805.86	6326.74	4254.65	5099.74	3523.22	4127.29	5179.65	3516.19	1835.75	3342.65	18904	32992.4	28094.9	21284.5	29270	28450.6	27502.7	27264.3	26113	19175.9	26444.8	5847.67	16867.5	13102.6	8523.99	5786.55	0	5334.74	8857.57	12920.5	14426.7	9791.68	8514.79	3557.41	7688.12	14687.2	9144.11	5262.04	8643.33	9739.27	5042.6	5940.4	3737.36	28213.1	11836.6
BANF1	O75531	1		4338.46	1599.97	0	0	0	0	0	0	0	0	0	0	0	0	0	0	0	0	0	0	0	0	0	3470.7	4900.7	0	0	0	0	0	0	3592.93	5447.65	4814.95	0	1507.08	1639.85	1356.35	4042.57	10109.3	6601.02	2245.66	3347.35	3992.99	9208.58	0
BASP1	P80723	1	54	0	0	0	0	0	0	0	0	0	0	0	0	0	0	0	0	0	0	0	0	0	0	0	0	0	0	0	0	0	0	0	0	0	0	0	0	0	0	0	0	0	0	0	0	0	0
BCAP31	P51572	2		18694.7	19641.6	13349.8	28019.2	11111.4	9370.51	8125.7	38542.6	63850.9	53234.2	24815.6	28737.3	23973.5	28913.5	19918.1	13911.3	2693.4	2280.74	116.145	0	8.31136	0	0.598762	0	0.0713066	0	0.39953	0	5.52211	0	76.9101	585.631	10996.4	517.996	0	37.0589	0	2.66071	0	0.19103	0	0.0137153	0	0.000984718	0	7.06995e-05
BCAP31	P51572	1		0	0	0	0	0	0	0	1672.51	6092.67	4998.09	2274.78	9496.3	4715.01	5737.03	0	0	0	0	0	0	0	0	0	0	0	0	0	0	0	0	0	0	0	0	0	0	0	0	0	0	0	0	0	0	0	0
BCAS2	O75934	1		0	0	0	0	0	0	0	0	0	0	0	0	0	0	0	0	0	7835.62	8942.65	7650.74	12142.6	0	16757.6	21395.9	11112.9	0	0	0	8061.02	5555.58	6355.21	7193.97	4624.87	14077.1	6754.34	13282.4	10434.8	0	0	0	0	0	0	0	0	0
BCAT1	P54687	1		0	0	0	0	0	0	0	0	0	0	289.687	345.455	0	0	0	0	0	0	0	0	0	0	0	0	0	0	0	0	0	0	0	0	1412.36	1171.65	0	0	0	0	0	0	0	0	0	594.883	1514.76	0
BCKDHA	P12694	1	18;46;57	0	0	0	0	0	0	0	0	0	0	0	0	0	3747.87	6295.41	25938.5	49425.2	91550	54741.5	4907.54	0	0	0	0	0	0	0	0	0	0	0	0	0	0	0	0	0	0	0	0	0	0	0	5577.69	9914.85	24994.1
BCKDHB	P21953	1	18;46;57	9195.55	0	0	0	0	0	0	0	0	0	0	10151.2	17602.7	4332.68	21233.1	31873.4	57844.2	103267	62753.2	11368.6	0	0	0	0	0	0	0	0	0	0	0	0	0	0	0	0	0	0	0	0	0	0	0	0	0	0
BCKDK	O14874	2	16	28824.1	34031.4	19997.3	14966.6	9730.29	6969.86	1197.95	117.085	1325.32	25069	34509.1	31918.4	21292.2	33175.4	61730.2	117483	107304	33553.6	10344	14359.8	1918.15	12387.5	10669.9	9271.53	8815.13	4806.67	7768.75	4805.81	5665.87	4518.25	6843.72	3933.22	0	9042.94	22515.9	10790.7	6059.65	2762.15	5627.29	5540.65	453.385	0	31.6733	0	2.27404	0
BCKDK	O14874	1	16	54713.5	0	0	0	0	0	0	0	4490.79	4509.06	12990.4	14620.9	13355.7	18725.7	13597	35409.1	28720	15948.2	6111.84	3715.15	4706.73	0	4845.37	4613.07	2680.53	0	2421.85	3876.19	2632.23	2232.18	2093.1	1422.38	0	4081.71	1629.27	1462.33	1060.54	0	0	0	0	0	0	0	0	0
BICD2	Q8TD16	1	39	0	0	0	0	0	0	0	0	0	0	0	0	0	0	0	0	0	0	0	0	0	0	0	0	0	0	0	0	0	0	0	0	0	0	0	0	0	8597.12	25179	21623.1	0	0	0	0	0	0
BIRC6	Q9NR09	2	23;54	11639.6	11639.6	932.974	2458.82	1889.11	53.4487	0	3.72457	0	0.267334	0	0.018102	0	0	0.0566702	0	0.794432	0	11.0654	0	1867.07	12331.9	32286.3	12924.1	266.448	0	18.3786	0	1.31953	0	0.0947377	0	0.00680188	0	0.000488567	0	3.80619e-05	0	4.42999e-05	0	0.000582137	0	0.00810562	0	0.112897	0
BIRC6	Q9NR09	1	23;54	0	0	0	0	0	0	0	0	0	0	0	0	0	0	0	0	0	0	1942.19	3092.3	9228.2	0	17421.3	2457.78	0	0	0	0	0	0	0	0	0	0	0	0	0	0	0	0	0	0	0	0	0	0
BLMH	Q13867	2	26	7350.7	7350.7	7350.7	7553.72	4130.55	2692.36	5148.95	3654.85	2850.37	3617.99	443.504	0	81.9434	0	2191.59	2045.37	81.8351	1190.23	2397.53	295.533	0	51.4912	0	434.597	0	16874	8836.21	7291.92	1055.05	0	0	3407.21	1720.88	31.5828	0	1.92094	0	0.149582	0	0.173205	0	2.27529	0	31.6808	0	441.256
BLMH	Q13867	1	26	0	0	0	0	0	0	0	0	0	0	0	0	0	0	0	0	0	0	0	0	0	0	0	0	0	196481	150729	0	0	0	0	0	0	0	0	0	0	0	0	0	0	0	0	0	0	0
BPNT1	O95861	1		0	0	0	0	0	0	0	0	0	0	0	0	0	0	0	0	0	0	0	0	0	0	0	0	0	0	0	0	0	0	0	0	0	0	0	0	0	0	0	0	0	0	0	0	0	0
BRCC3	P46736	1	37	0	0	0	0	0	0	0	0	0	0	0	0	0	0	0	0	0	0	0	0	0	0	0	0	0	0	0	0	0	0	0	0	0	0	0	54734.3	55569.6	16938.6	0	0	0	0	0	0	0	0
BRIX1	Q8TDN6	1		155678	79416.9	121231	137258	89009.6	49389.4	23088	11864.5	0	0	0	0	0	0	0	0	0	0	0	0	0	0	0	0	0	0	0	0	0	0	0	0	0	0	0	1180.63	2833.33	0	0	0	0	0	0	0	0	0
BRK1	Q8WUW1	2	34	4.9912e-28	4.9912e-28	0	1.91352e-12	0	2.69437e-11	0	3.75299e-10	0	5.22724e-09	0	7.2806e-08	0	1.01406e-06	0	1.4124e-05	0	0.000196722	0	0.00273998	0	0.038163	0	0.531542	0	7.40343	0	103.116	0	2740.09	1587.39	2232.77	6479.03	16594.2	6687.33	1479.39	585.169	0	39.6484	0	2.84663	0	0.204379	0	0.0146737	0
BRK1	Q8WUW1	3	34	0	0	2.00073e-26	0	3.01056e-25	0	4.19317e-24	0	5.17858e-23	0	8.13453e-22	0	1.2177e-20	0	1.57806e-19	0	1.98111e-18	0	2.7144e-17	0	4.54146e-16	0	5.93886e-15	0	8.27176e-14	0	1.15211e-12	1.28679e-12	10271.8	9563.53	9001.61	23885.6	31262.7	58365.7	34699.5	11583	8547.69	3316.15	0	0	3.26274e-15	1.0769e-15	1.45714e-16	0	0	0
BRK1	Q8WUW1	1	34	0	0	0	0	0	0	0	0	0	0	0	0	0	0	0	0	837.579	645.07	0	0	0	0	4774.12	4299.96	3142.91	0	1939.96	3073.69	5540.24	12446.6	13597	21095.2	14337.4	43064.8	20730	13119.1	1324.31	0	0	0	0	0	0	0	0	0
BSG	P35613	1		200628	21035.3	15719.6	9903.13	4960.31	0	2650.41	2949.92	0	0	0	21267.9	14348.2	6172.04	2774.35	6760.12	9051.24	8667.24	8072.32	5064.38	4682.07	7258.3	0	0	0	0	4488.18	8551.86	0	4305.79	5576.64	5106.11	0	0	0	6403.72	9980.08	4389.67	0	0	0	0	6007.26	5305.8	9548.56	13006.4
BTF3	O00478	1	57	0	5624.21	3294.8	0	0	0	0	0	0	0	0	0	0	0	0	0	0	0	0	0	0	0	0	0	0	0	0	0	0	0	0	0	0	0	0	0	0	0	0	0	0	0	0	0	0	0
BTF3L4	Q96K17	1	55	0	0	0	0	0	0	0	0	0	0	0	0	0	0	0	0	0	0	0	0	0	0	0	0	0	0	0	0	0	0	0	0	0	0	0	0	0	0	0	0	0	0	0	0	0	0
BUB3	O43684	1	28;56	36804.1	9707.66	4216.83	4018.11	2660.22	0	0	0	0	0	0	1171.88	1604.06	2738.07	0	2149.36	1352.87	2522.66	4930.55	6742.06	0	0	0	0	0	0	26676.7	26115.6	0	2833.33	2925.4	0	0	0	0	4677.75	6983.6	7939.65	6415.02	4583.92	7756.18	7135.83	24214.7	13914.4	0	0
BYSL	Q13895	1	23;54	18839.1	1670.96	0	0	0	0	0	0	0	0	0	8808.57	11717.1	7957.55	8411.47	12277.3	10977.8	7413.68	6404.99	1083.75	2669.88	3430.7	0	2981.21	1998.75	1066.37	864.107	1973.7	1867.88	1647.11	1745.02	0	805.529	1372.63	463.942	2685.61	4901.93	2717.3	3169.63	4255.03	5116.07	3806.24	1493.74	2752.15	7565.08	6015.72
C12orf10	Q9HB07	1		0	0	0	0	0	0	0	0	0	0	0	0	0	0	0	0	0	0	0	0	0	0	0	0	0	0	0	0	0	0	0	0	0	0	0	0	0	0	0	0	0	0	0	0	0	0
C1QBP	Q07021	2		2.54346e-51	0	1.05625e-35	0	1.49855e-34	0	2.08741e-33	0	2.90738e-32	0	4.04946e-31	0	5.64017e-30	0	7.85575e-29	0	1.09416e-27	0	1.52397e-26	0	2.12262e-25	0	2.95643e-24	0	4.11778e-23	0	5.73532e-22	0	7.98828e-21	0	1.11262e-19	0	1.54968e-18	0	2.15843e-17	0	3.00631e-16	0	4.18725e-15	0	5.83208e-14	0	8.12304e-13	0	1.13139e-11	0
C1QBP	Q07021	3		26522.6	26522.6	26522.6	26522.6	24343.1	0	499.06	0	35.831	0	2.57313	0	0.192878	0	0.127162	0	1.58739	0	22.0963	0	307.761	0	4512.17	20781.2	10071.6	11591.5	0	3418.34	1634.22	1042.21	0	75.3857	0	645.878	2842.82	2070.79	4350.02	1280.33	277.92	2969.05	4677.8	2796.5	8225.06	28562.5	20376.8	17862
C1QBP	Q07021	1		0	0	0	0	0	0	0	0	0	0	0	0	0	0	0	0	0	13093.7	2244.31	0	0	0	0	0	0	6734.92	4403.77	0	0	973.682	911.553	0	0	0	0	0	0	0	0	0	0	0	0	1820.01	990.582	0
C7orf50	Q9BRJ6	1		36333.4	12903.2	24483.8	31184.5	26969.9	8041.02	9670.19	0	0	0	0	0	0	0	0	0	0	0	0	0	0	0	0	0	0	0	0	0	0	0	0	0	0	0	0	0	0	0	0	0	0	0	0	0	0	0
CACYBP	Q9HB71	1	62	0	0	0	0	0	0	0	0	0	0	0	2883.84	3263.05	3117.01	718.953	3348.85	5339.11	6735.25	3795.04	3647.8	4493.92	6116.26	0	7909.37	10271	2290.22	1931.5	0	16839	7988.68	9875.79	7924.38	8356.74	8025.53	6968.72	9621.86	15530.7	16727.2	13512.5	9665.27	13238.8	17104.8	16382.3	20466.6	23786.2	17872.7
CAD	O76075	2	18	19405.3	11607.5	4994.89	0	5219.94	10610.6	19234.5	6723.33	18916.3	46111.7	81055.6	48446.9	115698	95886.7	150111	89767.1	77608	142994	182539	184463	108372	70200.2	73455.9	69051.9	40503.4	68521.9	55284.3	80805.9	85923.6	44661.4	39759.5	20274.6	12497.7	669.932	0	47.6608	0	3.42189	0	0.245681	0	0.0176391	0	0.00126643	0	9.09256e-05
CAD	O76075	3	18	23540.6	30788.1	21145	19984.4	13310.4	37904	79332.6	29201.5	9523.19	53042.9	155335	141587	133100	135669	151182	137465	239858	245141	250762	299569	241667	53255.9	103768	129265	54586.7	144919	92464.8	153710	170901	165641	50864.1	22155.5	11183.5	7172.16	26444.1	28873.9	6138.37	10157.5	13016.4	12134.5	8702.64	9153.08	6842.14	14853.9	50841.4	1414.49
CAD	O76075	1	18	135989	9585.61	8106.13	7589.3	8836.67	14599	10285.5	13078.4	30395.2	40626.3	93091.3	71445.8	111129	182474	143277	272772	222176	546025	488521	310706	310176	0	203379	219979	198007	124200	135324	156998	165133	154250	120703	145531	9145.92	27202.1	17261.4	17584.1	14654.2	9407.89	16534.3	11586.3	0	0	0	5616.6	10282.2	0
CALML3	P27482	1	27	0	0	0	0	0	0	0	0	0	0	0	0	0	0	0	0	0	0	0	0	0	0	0	0	0	56055.8	40072.3	0	0	0	0	0	0	0	0	0	0	0	0	0	0	0	0	0	0	0
CALML5	Q9NZT1	2	27	18238	16219.4	16563.1	6748.95	17929.6	8173.08	15927.3	10977.4	1281.17	4330.46	12388.2	9338.08	3185.44	12622.6	11246.4	9590.09	7092.23	729.63	3253.18	19018.9	5618.81	12200.2	5226.92	20511.4	9240.39	44546.3	34000.3	12022.9	17316.8	4768.74	20548.8	12312.2	3321.94	2426.19	12671.1	15491.3	7559.35	11874.8	9768.02	4001.86	8867.96	9142.37	4992.44	8037.48	1416.14	1982.76
CALML5	Q9NZT1	1	27	21745.9	0	0	0	11281.1	19181.7	28564.5	0	7713.82	8591.04	17703.7	0	0	0	3695.26	4263.4	0	20023.1	24681.7	1774.96	7729.43	7633.35	2479.65	26304.2	9450.14	121233	122343	5250.48	3876.67	3603.23	9500.54	28338.7	0	4666.75	3619.33	6445.88	15129.6	6812.56	2731.86	9782.94	0	11297.4	7460.1	1115.72	0	5745.78
CALR	P27797	2		21200.5	21200.5	21200.5	21200.5	21200.5	21200.5	21200.5	21200.5	21200.5	21200.5	21200.5	21200.5	21200.5	21200.5	21200.5	21200.5	21200.5	21200.5	21200.5	21200.5	21200.5	21200.5	21200.5	19228.7	26227.2	22676.2	20886.3	9637.03	12640.8	11244.7	7940.58	4202.47	0	5734.39	6197.35	23803.1	19722.2	3789.18	33546.4	28595.5	8523.66	38215.7	38351.3	21992.9	9325.9	25362.7
CALR	P27797	1		0	0	0	0	0	0	0	0	0	0	0	0	0	0	0	0	0	0	0	11088.8	24980.9	79987.4	0	0	0	0	0	0	0	0	0	0	0	0	0	0	0	0	0	0	0	0	0	0	0	0
CALU	O43852	1		0	0	0	0	0	0	0	0	0	0	0	0	0	0	0	0	0	0	0	0	0	0	0	0	0	0	0	0	0	0	0	0	0	0	0	0	0	0	0	0	0	0	0	0	0	0
CAND1	Q86VP6	2	46;54	39709.2	23407.3	1248.74	2627.84	1815.38	1677.82	452.764	0	0	98.7908	0	2221.01	3513.53	6501.84	6280.1	8681.08	3864.15	0	359.19	0	2855.43	6905.01	1575.15	3884.75	14502.6	8602.73	234.289	280.177	0	6587.2	12916.4	13962.7	5909.34	16988.1	13670.5	19928.3	45995	58571.6	77406.1	96116.2	90101.8	89928.6	161423	297207	652750	637849
CAND1	Q86VP6	1	46;54	0	0	0	0	0	0	0	0	0	0	0	0	0	0	0	0	0	0	573.375	1217.66	1255.83	0	0	0	0	0	0	0	0	0	0	0	0	0	0	0	1734.44	1742.95	0	4774.77	1404.59	3340.71	2961.72	5908.88	10214.1	14932.3
CANX	P27824	2		45632.4	63473.4	41060.7	23695.7	16260.6	19226.1	29731.9	19378.6	10037	14290.8	53263	64373.8	35026.2	36520.9	49601.4	55165	60108.4	44137.5	57615.2	51259.7	50234.9	16769.3	60031.6	54412.9	46572.6	42200.9	59091.9	33476.4	45003.6	50424.6	54732	56588.4	29464.9	16075.2	59822	93325.1	49968.4	52858.2	68017.3	38861.1	48926	26245	42369.3	68433.8	38738.9	14703.3
CANX	P27824	1		0	0	0	0	0	0	0	0	0	0	0	0	0	0	0	0	0	21180	18071.2	12757.3	19882	0	17253.4	19306.5	20433.7	10525.3	8813.2	0	12508.4	26069.3	18106.6	18867.7	5967.36	23170.1	20375.5	27368	20176.4	16304	13187	14884.6	8526.38	12012.5	3523.6	5812.59	3918.06	0
CAP1	Q01518	2	38	1.39019e-31	0	6.68096e-17	0	9.90525e-16	0	1.38005e-14	0	1.92217e-13	0	2.67724e-12	0	3.72891e-11	0	5.1937e-10	0	7.2339e-09	0	1.00755e-07	0	1.40334e-06	0	1.9546e-05	0	0.00027224	0	0.00379182	0	0.0528132	0	0.735594	0	10.2455	0	142.701	0	1994.98	61157.1	47878.1	0	339.486	0	24.374	0	1.74998	0
CAP1	Q01518	3	38	0	5.45368e-07	0	8.6757e-06	0	0.000120914	0	0.00168413	0	0.0234569	0	0.326712	0	4.55051	0	63.3804	2553.12	21010.8	3807.93	0	299.077	0	515.217	0	16951.8	8229.3	12734.9	13020.1	10441.1	6745.17	23569.7	25381.2	36688.2	32117.8	22596.6	42682.6	351539	530630	439481	172044	53399.7	12867.2	3620.04	3235.76	5637.75	14798.6
CAP1	Q01518	1	38	0	0	0	0	0	0	0	0	0	0	0	0	0	0	0	0	0	0	0	0	0	0	0	0	0	23351.2	33426.4	0	0	0	0	0	0	0	0	0	46158.8	52331.2	70105.6	7584.82	0	0	0	0	0	0
CAP2	P40123	1	38	0	0	0	0	0	0	0	0	0	0	0	0	0	0	0	0	0	0	0	0	0	0	0	0	0	0	0	0	0	0	0	0	0	0	0	0	0	23241.6	18916.1	0	0	0	0	0	0	0
CAPN1	P07384	2		11131.5	11131.5	11131.5	11131.5	11131.5	11131.5	11131.5	11131.5	11131.5	11131.5	11131.5	11131.5	11131.5	11131.5	11131.5	11131.5	11131.5	11131.5	11131.5	11131.5	11131.5	11131.5	11131.5	11131.5	11131.5	11131.5	6788.58	1.30197e-13	0	0	0	0	0	0	0	0	1.81953e-18	5.46481e-19	0	2.8863e-20	3.8199e-21	0	0	2.07123e-22	0	3.49956e-21
CAPN1	P07384	1		0	0	0	0	0	0	0	0	0	0	0	0	0	0	0	0	0	0	3768.5	22558.7	15936.2	0	0	0	0	72472.2	39922	0	0	0	0	0	0	0	0	0	0	0	0	0	0	0	0	0	0	0
CAPN2	P17655	1	26;65	0	0	0	0	0	0	0	0	0	0	0	0	0	0	0	0	0	0	0	0	0	0	0	0	2596.04	11612.8	0	0	0	0	0	0	0	0	0	0	0	0	0	0	0	0	0	0	0	0
CAPNS1	P04632	1	65	0	0	0	0	0	0	0	0	0	0	0	0	0	0	0	0	0	0	0	0	0	0	0	0	0	0	0	0	0	0	0	0	0	0	0	0	0	0	0	0	0	0	0	0	0	0
CAPRIN1	Q14444	2	37	9.25787e-31	4.9151e-15	0	7.47612e-14	0	1.04174e-12	0	1.45096e-11	0	2.02093e-10	0	2.81479e-09	0	3.9205e-08	0	5.46055e-07	0	7.60557e-06	0	0.000105932	0	0.00147544	0	0.0205502	0	0.286228	0	3.98664	0	2638.36	13172	20242.8	29586	31324.3	18360.9	56406.1	63209.6	42940.6	37017.9	33480.2	27033.1	12265.3	13634.7	13320.2	8744.05	5479.35
CAPRIN1	Q14444	1	37	0	0	0	0	0	0	0	0	0	0	0	0	0	0	0	0	0	0	0	705.107	481.569	0	0	0	0	0	0	0	0	4080.68	7137.69	7635.61	2573.84	13385.4	10384.8	13849.5	16700	14764.7	8961.1	5557.12	4604.02	4090.17	0	0	0	0
CAPZA1	P52907	1		17588.1	3643	3508.73	3231.74	0	0	0	0	0	0	0	7357.11	13198.4	11445.5	5122.21	5655.48	6775.43	9296.73	9270.53	13508.9	28912	28356.7	3518.36	13878	15546.4	14445.1	0	0	0	27112.4	24511	15196.8	13266.5	11088.3	5403.38	9032.82	12665.3	19751.5	15933.5	8889.15	8959.66	12063.4	0	0	0	0
CAPZA2	P47755	1		2230.82	0	0	0	0	0	0	0	0	0	0	0	0	0	0	0	0	0	0	1087.73	5595.83	11980.3	0	21799.2	10661.6	0	0	0	15915.7	11894.7	15574.2	1590.68	0	0	0	0	1763.92	1790.65	0	0	0	2751.05	2227.23	2863.56	10726.7	7505.25
CAPZB	P47756	2	28	3.70795e-13	3.70795e-13	3.70795e-13	3.70795e-13	3.70795e-13	3.70795e-13	3.70795e-13	3.70795e-13	3.70795e-13	3.70795e-13	3.70795e-13	3.70795e-13	3.70795e-13	3.70795e-13	3.70795e-13	3.70795e-13	3.70795e-13	3.70795e-13	3.70795e-13	3.70795e-13	3.70795e-13	3.70795e-13	3.70795e-13	3.70795e-13	3.70795e-13	3.70795e-13	3.70795e-13	3.70795e-13	3.70795e-13	1040.29	2681.35	816.958	0	49.4061	0	3.5474	0	0.257496	0	0.0575457	0	0.548144	0	7.61647	0	106.082
CAPZB	P47756	1	28	0	0	0	0	0	0	0	0	0	0	0	0	0	0	0	0	0	0	853.353	1721.55	1339.89	0	0	0	0	10568.8	44806.6	66918.9	0	0	0	0	0	0	0	0	0	0	0	0	0	0	0	0	0	0
CARM1	Q86X55	2	49	3.28528e-32	3.28528e-32	3.28528e-32	3.28528e-32	3.28528e-32	3.28528e-32	3.28528e-32	3.28528e-32	3.28528e-32	3.28528e-32	3.28528e-32	3.28528e-32	0	8.85317e-17	0	1.24765e-15	0	1.73785e-14	0	2.42051e-13	0	3.37134e-12	0	4.69567e-11	0	6.54023e-10	0	9.10937e-09	0	1.26877e-07	0	1.76717e-06	0	2.46135e-05	0	0.000342822	0	0.00477489	0	0.0665057	0	0.926305	0	12.9018	0	179.698
CARM1	Q86X55	3	49	3.13706e-17	3.13706e-17	3.13706e-17	3.13706e-17	3.13706e-17	3.13706e-17	0	0.0197689	0	0.289138	0	4.02816	0	57.3756	615.73	340.603	45.6853	934.461	1381.34	1348.57	1321.49	1890.24	3507.28	2476.74	0	44.4916	0	3.99012	0	11.3701	0	160.021	2560.96	2841.4	224.198	4909.25	4956.93	5728.19	7104.69	8208.41	7240.23	19046.1	25188.3	36901.7	42108.8	44641.6
CARM1	Q86X55	1	49	0	0	0	0	0	0	0	0	0	0	0	0	0	0	0	0	0	0	0	0	0	0	0	0	0	0	0	0	0	3182.84	1872.3	0	0	8382.6	10095.3	12185.8	16175.1	16879.2	11739.2	34558	27416.4	58856	27082.1	7378.26	0	0
CARS	P49589	1	37	0	0	0	0	0	0	0	0	0	0	0	0	0	0	0	0	0	0	0	0	0	0	0	6180.98	7087.29	4334.53	0	0	0	0	0	0	0	0	0	0	0	0	0	0	0	0	0	0	0	10139.8
CASP14	P31944	2	28	24633.4	24633.4	30685.7	21295	18495.8	23650	11221.1	6749.21	12618.2	6398.56	6773.1	2247.87	3728.8	37074.3	18083.5	3995.84	10906.7	17438.7	11255.4	7326.75	1344.11	12952.2	23329.4	5516.58	2078.52	41037.7	34854.8	17555.8	15360.1	26625.5	23243.4	17770.2	0	88429.6	35052.3	0	0	23118.9	23359.5	9980.14	13836.7	3193.86	3012.47	6178.31	1229.36	49612.6
CASP14	P31944	1	28	0	0	0	0	0	0	0	0	0	0	0	0	0	0	0	0	4251.55	9197.64	9203.66	0	0	0	0	6913.21	8208.01	738041	761883	0	0	0	0	0	0	0	0	12870.4	3207.75	14154.8	0	0	0	0	0	0	0	0
CASP8	Q14790	1	69	0	0	0	0	0	0	0	0	0	0	0	0	0	0	0	0	0	0	0	0	0	0	0	0	0	0	0	0	0	0	0	0	0	0	0	0	0	0	0	0	0	0	0	0	0	0
CAT	P04040	2	26	5249.03	5249.03	5249.03	5249.03	5249.03	5249.03	5249.03	5249.03	5249.03	5249.03	5249.03	5249.03	5249.03	5249.03	5249.03	5249.03	5249.03	5249.03	5249.03	5249.03	5249.03	5249.03	5249.03	5249.03	5249.03	5249.03	5249.03	5249.03	5249.03	5249.03	5249.03	5249.03	5249.03	5249.03	5249.03	5249.03	5249.03	5249.03	5249.03	5249.03	5249.03	5249.03	5249.03	4475.15	2833.86	2536.91
CAT	P04040	1	26	0	0	0	0	0	0	0	0	0	0	0	0	0	0	0	0	0	0	0	0	0	0	0	0	0	57975.2	46444.7	0	0	0	0	0	0	0	0	0	0	0	0	0	0	0	0	0	0	0
CBR1	P16152	1		0	0	0	0	0	0	0	0	0	0	0	0	0	0	0	0	0	0	0	0	0	0	0	0	0	0	0	0	0	0	0	0	0	0	0	0	0	0	0	0	0	0	0	0	0	0
CCAR1	Q8IX12	2	28	0	0	7.71735e-09	0	1.18444e-07	0	1.65051e-06	0	2.29886e-05	0	0.00032019	0	0.00445968	0	0.0621153	0	0.865154	0	12.05	0	1068.54	2493.92	5379.2	2865.73	23096.4	46899.8	56697.2	158191	98643.5	110207	52557.4	39061.6	3538.52	0	140.589	0	10.0938	0	0.724706	0	0.0520315	0	0.00373569	0	0.000268211	0
CCAR1	Q8IX12	1	28	0	0	0	0	0	0	0	0	0	0	0	0	0	0	0	0	0	0	0	465.661	349.092	0	1382.67	6316.45	9302.95	11425.2	9341.97	43421.5	36837.2	17028.5	6717.77	1817.99	0	0	0	0	0	0	0	0	0	0	0	0	0	0
CCAR2	Q8N163	2	27	0	0.0223994	0	0.365856	0	5.09959	0	71.0284	0	2407.09	5160.14	4280.11	8739.18	8551.76	13768.7	3163.94	0	0	3680.33	6030.11	1301.49	88.3267	15926.6	14944	13043.7	60739.8	51124.7	36103.1	9422.57	0	293.058	0	21.0406	0	1.51065	0	0.10846	0	0.00778705	0	0.000559085	0	4.01405e-05	0	2.88196e-06	0
CCAR2	Q8N163	3	27	1.30178e-13	0	1078.3	1830.37	2615.33	1795.41	5029.25	10708.5	3765.26	348.354	0	20620.2	28199.8	25685.2	14638.2	18976.8	19679.8	20442.6	18646.4	21533.5	31118.4	49123.1	14711.5	70224.2	101483	131115	206639	146133	68901.6	5282.85	0	369.597	0	72.241	0	4783.36	17741.5	2247.88	0	157.55	0	11.3116	0	0.812135	0	0.0583087
CCAR2	Q8N163	1	27	0	0	0	0	0	0	0	0	0	1668.11	10573.8	5569.58	17486.9	29596	24308.8	38461.6	16620	34234	28817.1	20993	29302.8	0	40837.1	53155.7	87231.1	109946	97042.8	128812	38618.3	1952.57	0	0	0	0	0	0	0	0	0	0	0	0	0	0	0	0
CCT2	P78371	1	28	575924	19470.8	28270.4	19224	56641.3	33550.6	14536.9	26686.5	73124.7	54062.1	85224.6	105178	105903	226969	192081	231877	251131	573879	587589	455576	537440	0	664680	1.68416e+06	1.54267e+06	3.49115e+06	5.44278e+06	1.30033e+07	6.14853e+06	899759	87003.5	74762.3	33802.2	112173	65071.8	96224.9	75615.1	87989.9	49063.2	98071.3	48728.9	74639.4	55657.4	60631.8	52176.6	85478.9
CCT2	P78371	2	28	46062.5	38966.4	14176.3	10544.4	5296.91	29369.2	52886.7	21423.1	13895.2	39002.3	61172.5	46051.4	63092	83292.7	134337	156303	89696.1	92427.3	175771	278536	264664	200216	229640	495092	364815	1.70836e+06	4.04732e+06	4.49165e+06	3.4822e+06	1.16909e+06	0	91606.7	38351	40308.9	32223.1	28577.3	19523.6	28292.9	37485.3	37276.1	22000.3	38553	44652.9	45207	27101	20220.1
CCT2	P78371	3	28	374028	125342	46285.1	75434.3	94176.7	52043.7	41658.3	54360.1	27211.2	22142.5	12345.2	128064	160743	127003	135497	131071	158062	234196	287724	250559	243906	487363	208921	1.22548e+06	2.41485e+06	2.3283e+06	9.62758e+06	9.28473e+06	8.95833e+06	2.47843e+06	52089	219405	27499.3	100899	57036.2	85077.3	152170	111579	88535.8	93892.7	146777	98589.7	99973.7	112829	157872	147847
CCT3	P49368	1	28	539251	22158.3	35672.6	26837.5	67850.8	37024.2	27435	33699.2	87647.5	53427.2	102468	117270	111853	206342	316227	246387	370434	546841	665877	813611	605024	0	818960	2.87002e+06	1.92501e+06	4.02919e+06	6005367	1.18791e+07	6.69887e+06	2.52375e+06	235032	173642	47966.7	190571	120672	142622	96010.1	119375	46592.3	104249	35298.9	44453.9	30491.1	26396.1	32939.9	38103.2
CCT3	P49368	2	28	32810.7	31556.5	16544.6	7130.93	7469.17	42964	61651.2	8483.39	26225	57216.9	76534.1	73536.1	109295	153084	193559	200053	92023.9	211126	330661	457918	460059	227104	629026	1.22326e+06	1.15601e+06	2.48959e+06	4.54982e+06	5.36603e+06	4.50992e+06	1.50488e+06	0	154835	63734.2	57715	37667.7	28650	17543.8	28244.9	41911.7	31344.8	8534.91	12144.2	7882.7	25325.7	9788.39	5136.23
CCT3	P49368	3	28	516668	184506	73312.3	99183.4	155732	68450.2	51131.9	75533.1	33211.9	38236.1	16078.2	205631	288934	222373	195977	264826	215660	437840	509734	520944	537720	1.2653e+06	443910	1.49571e+06	2.90145e+06	2.78988e+06	1.11644e+07	1.56086e+07	1.107e+07	2.73213e+06	531299	412119	270943	187947	72675.3	139751	205292	143037	138208	257896	209201	61719.8	50457.6	44406.6	51356.1	129925
CCT4	P50991	1	28	528065	5410.04	61453.9	31028.5	102346	52155.8	25462.5	34521.7	95532.6	71856	77271.5	105664	131586	224173	271703	240487	284448	648444	408437	541830	736207	0	1.00403e+06	1.88564e+06	2.4179e+06	2.57213e+06	4.3487e+06	9.70175e+06	5.75834e+06	1.35859e+06	78780.3	133912	44958.1	164767	106506	192363	137130	142583	134493	181740	77969.2	129704	90932.4	80902.5	90520.2	167866
CCT4	P50991	2	28	61025.5	57965.7	24932.2	13093.4	12638.3	41581	84655	21466	20429.7	64684.4	67268.2	85105	86799.7	131516	146291	179114	88800.5	129404	169733	297526	323741	184800	284295	597254	321174	1.20882e+06	3.46662e+06	4.23819e+06	3.31923e+06	1.62508e+06	0	96433	61321.4	65956.5	64159	63996.6	35655.8	63246.1	63074.4	54892.7	37966.9	47611.5	30877.1	93506.1	66826.9	27398.7
CCT4	P50991	3	28	394363	158092	62763.6	90359.3	98293.5	61474.7	53064.7	55995.6	28858.5	28691	9843.33	177367	236620	152620	143296	190163	210527	269276	232639	221463	516092	918895	301063	1.90517e+06	2.25685e+06	4.84821e+06	1.12536e+07	1.49516e+07	1.20192e+07	2.81753e+06	125611	140668	111915	119269	32655.2	129750	184317	154112	157368	217895	192093	147992	128520	135630	122306	235614
CCT5	P48643	2	28	25266.3	14330.1	980.788	0	61.068	0	0	109.612	0	3909.47	6946.82	14076.3	18848.4	27536	58811.4	16272.4	25787	57022.4	64507.8	86080.8	62376.5	85249.3	103308	100266	177275	548506	919673	1.17731e+06	809785	109733	0	5180.64	0	371.931	0	26.3944	0	0	15.633	0	224.859	0	10045.3	24261.1	0	67559.8
CCT5	P48643	3	28	150667	44135.8	27408.2	27601.2	26800.3	10799.7	16439.5	17891.6	4796.44	4809.27	1373.01	53233.2	60470.7	57142	44695.4	49510.1	60969.3	82787.7	113712	86639.3	126048	181979	70984.4	353966	796718	1.33703e+06	4.35026e+06	5.01643e+06	3.93256e+06	563415	22052.1	39618.1	17302.9	14312.8	6683.28	19440.6	30101.9	20867.7	25562.2	42395.9	37662.2	24594.5	23498.5	21582.7	23065.8	20295.1
CCT5	P48643	1	28	60837	1814.9	0	0	4877.39	3316.4	4250.5	0	11858.1	4554.14	24045.3	8154.58	26547.7	40552.7	47967	44362.9	67308.9	126434	109971	77027.8	107390	3548.63	231343	297802	428434	1.12765e+06	2.01396e+06	5.41324e+06	1.84297e+06	316220	21424	18881.1	7274.97	21053.1	14693.4	47231.8	26436.6	20756	19041.5	19037.9	24268.3	32079.1	27707	16323.2	23807.8	39777.1
CCT6A	P40227	2	28	16244.7	15140	3756.53	0	2275.23	23861.4	20102.3	0	12779.4	15982.8	33694.7	31316.5	45941.1	47784	76376.5	71598.3	43038.4	57232.8	96487.5	138409	116543	88863.3	170742	282141	161391	1.30377e+06	1.64382e+06	1.60309e+06	1.4333e+06	371212	0	45732.3	25598.5	29103.8	18393.5	0	20402.5	17929.7	10762.8	4362.38	0	0	5031.85	11102.8	3145.67	0
CCT6A	P40227	3	28	280953	135679	41775.1	50883.7	83173.7	40942.9	29259.8	43681.8	19381.3	16988.4	4224.82	94284.7	141632	120653	98195.1	124727	73904.3	175476	217864	123169	329647	336141	171084	647503	1.4693e+06	1.1812e+06	6.51294e+06	7.81578e+06	6.08923e+06	1.65343e+06	90691.8	187223	85512.8	69254	28638	75678.2	90035.9	73490.9	57455.3	108859	142551	45444.9	18750.5	24401.2	21913.5	39717.7
CCT6A	P40227	1	28	113571	15005.1	14116.6	9380.81	30466.7	13393.5	10251.7	10365.8	36768.2	17430.3	54333.1	48059.3	72177.7	113164	126432	106674	147904	255865	287002	240464	343976	0	419926	828040	977700	1.84781e+06	3.06207e+06	6.59027e+06	3.16733e+06	686127	140726	84143.4	12863.7	34789	41685.6	65462.9	56344.6	45548.5	28957.8	29025.4	13774.2	19697.7	12722.4	18317.2	15282.8	18144.3
CCT6B	Q92526	2	28	2.49019e-21	0	8.97213e-06	0	0.000126266	0	0.00175876	0	0.0244963	0	0.34119	0	4.75216	0	66.189	0	2493.24	8360.65	23912.1	36482.8	29011.6	15012.1	68535	72823.7	76152.3	345795	625492	849074	578242	90879.9	0	3174.38	0	227.91	0	16.3632	0	1.17483	0	0.0843487	0	0.00605596	0	0.000434799	0	3.12171e-05
CCT6B	Q92526	3	28	57312.6	26073.6	19703.2	16129.8	18933.3	7979.37	6318.95	9935.36	3219.7	4026.62	1767.25	28149.6	32843.7	26533.9	24651.9	24336.7	34930.1	48603.2	54916.6	74207	93696.5	173644	56511.9	337364	622513	935592	4.57372e+06	4.31427e+06	3.99607e+06	770280	127791	109257	57809.9	48994.8	22696.6	28015	31152.5	30279.9	25343.5	41113.1	39337.5	12540.5	5571.71	7782.37	11374.5	11687.1
CCT6B	Q92526	1	28	45493.9	0	0	0	0	0	0	0	0	0	6821.56	10807.6	13523.4	19832.1	31709.5	34974.4	66424.2	117837	103668	90169.5	103244	0	194183	279742	371802	1.0614e+06	1.71443e+06	3.58728e+06	1.7292e+06	367016	44554.5	23858.2	6766.98	15327.7	4729.47	13438.8	6492.8	8830.45	8069.57	4304.91	0	3905.07	1215.56	0	0	0
CCT7	Q99832	2	28	20323.4	12181.5	0	269.728	2614.98	20265.7	13819.7	0	10786.2	18664.7	31082.4	22235.7	50785.6	87105.1	119217	100304	61540.9	103335	188509	185335	166619	154475	204290	361496	270963	1.19339e+06	2.82482e+06	3.26281e+06	2.23278e+06	587573	0	62738.9	24660.1	16700.5	0	935.818	0	60.2667	7.95428	0	360.381	0	6839.53	17403.5	10723.7	151.843
CCT7	Q99832	3	28	207128	39656.6	70195.8	68867.9	63787.9	22716.7	23931.7	22645	7262.68	5334.62	6142.59	90923.9	96597.2	77385	55842.1	80138	100201	148527	153355	193809	258185	464530	155780	911517	1.46254e+06	1.74345e+06	8.22311e+06	9.59858e+06	6.4487e+06	660534	175592	83308	69652.1	49532.6	18310.8	35540.1	99255.9	44576.6	50847.4	98342.7	79313.5	386.216	11960.8	16395.9	17912.9	32200.1
CCT7	Q99832	1	28	112026	9704.88	114386	9872.88	63994.7	76918.4	0	109184	96072.9	134248	74779.9	80338.4	95041.6	98438.5	175666	124526	266005	308397	380488	197983	296580	0	691097	1.08373e+06	1.45229e+06	2.78774e+06	5.10542e+06	7.93912e+06	4.53197e+06	903208	85399.5	51358.5	7081.36	54434.6	51095.8	56880.8	52249.4	63945.8	15589.3	59530.5	25528.1	35748.1	101050	6839.6	33364	53094.9
CCT8	P50990	2	28	31221.4	9339.13	0	254.253	0	62154.9	34154.6	0	224884	41131.3	55867.8	41265.2	93421	86636.6	157483	62758.6	71109.9	429992	317292	255815	177832	136281	514181	525775	823842	1.80103e+06	1.88643e+06	2.67192e+06	1.85907e+06	158968	73930	56808.6	41018.6	31261	12969.8	186.569	0	11633.7	22773.4	36475.3	643.55	0	46.2382	0	4.34812	0
CCT8	P50990	3	28	282812	68065.6	53427.9	50275.6	50659.3	19130.6	28937.4	49260.4	16717.6	17241.5	10432	151336	197309	87392.2	107963	147851	148720	206325	254467	360181	473832	898656	423998	1.75355e+06	3.52017e+06	3.43724e+06	1.19137e+07	1.41663e+07	9.55009e+06	2.05488e+06	345011	152062	68328.8	82004.4	42553.4	32295.2	92462.8	57203.2	41513	44062.9	48616.1	19604.8	23725.6	18932.1	13529.7	58597.2
CCT8	P50990	1	28	0	0	0	0	69871.4	26937	21855.3	0	73162.2	32317.4	95999.9	96851	123022	200429	301078	217210	395909	675337	642736	576321	892746	223609	1.21312e+06	1.29413e+06	2.47793e+06	3737125	4.28757e+06	6.93952e+06	3.70341e+06	2.18416e+06	185279	91596.8	20078.2	87292.4	36701.2	69109.1	58837.5	64854	27089.8	71150.6	0	21367.8	11700.6	8598.82	13130	17071.7
CD2AP	Q9Y5K6	1	33	0	0	0	0	0	0	0	0	0	0	0	0	0	0	0	0	0	0	0	0	0	0	0	0	0	0	0	0	1880.45	3395.13	13931.8	21157.2	31586	17047.7	3130.19	9392.5	12392.8	9295.35	16613.2	13515.3	14521.1	2369.44	0	0	0	0
CDC123	O75794	1		0	0	0	0	0	0	0	0	0	0	0	0	0	0	0	0	0	0	0	0	0	0	0	0	0	0	0	0	0	0	0	0	0	0	0	0	0	0	0	0	0	0	0	0	0	0
CDC16	Q13042	1	13;21	6772.86	600.708	0	0	0	0	0	0	0	0	0	0	2556.75	2258.09	1516.27	2430.3	4222.47	11823.6	17199.7	30446.6	45714.1	41616.9	1390.42	2228.92	4333.53	1836.12	3741.02	1416.55	939.03	0	0	0	0	0	0	0	0	0	0	0	0	0	0	0	0	0
CDC23	Q9UJX2	2	13;21	9391.72	0	197.203	0	14.6435	0	7.80536	0	94.6316	0	2984.13	3856.91	3151.89	1348.35	12449.9	21572.6	28504.5	43686.2	50681	52078.4	58450.7	10315.4	6804.4	12799.6	5733.82	13739.3	13320.9	9236	3088.38	45.0839	0	1.63164	0	0.117147	0	0.00841074	0	0.000603864	0	4.33555e-05	0	3.11278e-06	0	2.23488e-07	0	1.60457e-08
CDC23	Q9UJX2	1	13;21	0	0	0	0	0	0	0	0	0	0	0	0	0	0	0	0	0	7418.06	10581.2	11220.1	11180.3	0	0	0	0	0	0	0	0	0	0	0	0	0	0	0	0	0	0	0	0	0	0	0	0	0
CDC27	P30260	2	21	0	217.31	0	15.553	0	0.431185	2.2713	0	35.7942	0	506.362	6842.41	3936.84	383.72	9351.75	12036.6	15370.6	26419.1	29772.3	54543.4	56855.7	0	8736.42	3694.88	0	30.9425	0	0	36.2624	0	520.856	6594.39	3442.56	0	42.5096	0	3.05205	0	0.219128	0	0.0157327	0	0.00112955	0	8.10983e-05	0
CDC27	P30260	1	21	0	0	0	0	0	0	0	0	0	0	0	0	0	0	0	0	0	11383.3	15882.2	15316.3	16034.5	0	0	0	0	0	0	0	0	0	0	0	0	0	0	0	0	0	0	0	0	0	0	0	0	0
CDC37	Q16543	1	43	0	0	0	0	0	0	0	0	0	0	0	0	0	0	0	0	0	0	0	0	0	0	0	0	0	0	0	0	0	0	0	0	0	0	0	0	0	2035.57	5754.32	16995.3	28831.3	83904	143950	0	0	0
CDC42	P60953	1	27;69	0	0	0	0	0	0	0	0	0	0	0	0	0	0	0	0	0	0	0	0	0	0	0	0	1524.32	1567.37	8348.41	4595.57	3084.32	0	0	0	0	0	0	0	0	0	0	0	0	0	0	0	0	0
CDC5L	Q99459	1	22;34	34783.3	3536.83	6897.2	7587.27	5592.9	1147.22	904.219	437.542	0	0	0	2967.06	6098.1	10468.7	3778.29	3028.06	4945.23	6050.75	10239.9	15663.5	14921.8	32338.3	6932.26	19906.5	14478.4	1339.96	2380.98	9544.99	0	6834.85	10769.3	9028.61	30866.8	33614.9	19586.5	10465.4	10867.3	10411.2	6352.04	0	0	0	0	0	0	0
CDK1	P06493	1		33643.9	0	0	0	0	0	0	0	0	0	0	0	7526.36	8093.05	5237.91	7282.43	5491.88	2524.04	3331.71	1887.66	0	13078	1525.18	0	3770.79	10678.2	17072.3	17283.7	8833.57	5245.7	10871.2	11581.1	9548.86	10340.9	5199.76	0	14773.1	9744.39	17461.9	0	19426.4	18131.4	16475.7	19208.3	12659.2	17244.7
CDK4	P11802	1		0	0	0	0	0	0	0	0	0	0	0	0	0	0	0	0	0	0	0	0	0	0	0	0	0	0	0	0	0	0	0	0	0	0	0	0	0	0	0	0	0	0	0	0	0	0
CDKN2A	P42771	1		0	0	0	0	0	0	0	0	0	0	0	0	0	0	0	0	0	0	0	0	0	0	0	0	0	0	0	0	0	0	0	0	0	0	0	0	0	0	0	0	0	0	0	0	0	0
CEBPZ	Q03701	1		14763.9	5238.99	8039.72	8603.47	0	0	0	0	0	0	0	0	0	0	0	0	0	0	0	0	0	0	0	0	0	0	0	0	0	0	0	0	0	0	0	0	0	0	0	0	0	0	0	0	0	0
CFL1	P23528	2	60;64	34889.8	34889.8	34889.8	34889.8	34889.8	34889.8	34889.8	34889.8	18512.9	18130.3	10427.9	5684.21	2261.45	63.7263	0	0	18.8031	0	4138.89	14521	8532.6	6716.78	10716	8133.67	15498.4	16280.2	26231.9	14779	18671.7	2424.11	24087.3	25023.4	12357.2	565.526	0	10311.1	20266.1	29955.6	8160.71	35264.4	8582.72	4994.66	27680	44371.4	25647.4	40246.1
CFL1	P23528	1	60;64	0	0	0	0	0	0	0	0	14890.5	33167.8	0	13650.8	6276.52	0	0	0	0	2102.01	3456.32	2175.9	17243.4	2346.72	0	0	0	0	0	0	0	24451.7	10935.2	10684.2	0	0	0	0	0	0	0	25954.5	22784.9	2728.83	36542.8	29256.9	0	52759.3
CHD4	Q14839	2	21	0	2841.66	3626.18	0	1290.76	1503.87	1268.86	0	0	39.4805	12542.6	13195.6	12633.9	5918.86	12043.7	14349.8	17573.5	23646.6	28587.8	47841.5	64882.9	6775.39	39963.5	30580.1	22186.8	21023.5	0	11666.3	16912	37129.2	11303.8	16899.9	34192.2	12194.5	27161.4	30295.7	19521.2	3418.26	0.408323	0	0.0293163	0	0.00210482	0	0.000151119	0
CHD4	Q14839	1	21	0	0	0	0	0	0	0	0	0	0	2290.2	35550.6	0	0	0	6033.09	13390.2	35666.1	41763	43038	71476.9	0	52076.4	45693.8	25549.2	19864.2	0	6778.17	7591.12	3687.28	0	0	0	10956.6	7719.68	0	0	0	0	0	0	0	0	0	0	0
CHMP4B	Q9H444	1	63	0	0	0	0	0	0	0	0	0	0	0	0	0	0	0	0	0	0	0	0	0	0	0	0	0	0	0	0	0	0	0	0	0	0	0	0	0	0	0	0	0	0	0	0	0	0
CISD2	Q8N5K1	1	13;37	59464	7397.77	7974.57	5885.15	7113.59	3230.78	2947.4	4361.19	1894.49	1779.38	0	12751.8	14834.5	7656.38	5011.98	8701.87	7532.38	7790.77	6618.01	6891.95	5652.42	7974.67	972.379	6435.99	6392.79	1442.71	2327.8	0	2944.62	2523.05	4902.3	5786.86	5917.84	9311.22	0	0	14777.7	5433.64	0	0	0	0	0	0	0	0
CKAP4	Q07065	2		35029	35029	35029	35029	35029	35438.7	26663.4	0	7198.48	41649.6	54065.8	41294.1	1597.86	39479.8	32795.8	29071.5	43250.2	89197.3	82231.5	37832.3	44805.4	34964	46179.5	84434.3	85427	65504.2	47508.8	97017.9	78551.1	44603.5	53065.9	40377.4	48411.4	46588.4	46810.7	86066.2	82678	52354.7	37619.2	3661.23	51880.6	47412.2	50446.5	55643.1	41383.6	49642
CKAP4	Q07065	3		122641	122641	122641	122641	122641	122641	122641	122641	122641	122641	122641	122641	122641	122641	122641	122641	122641	119736	41587.1	40272.7	24704.2	20819.4	12844.1	12193.8	14887.9	4769.99	1271.86	9645.52	33755.6	28098.1	19800.8	13761.4	17064.1	19512.3	18914.9	15457.2	21592.8	17436.8	19722.5	5242.29	25844.7	15447.1	0	391.115	0	1708.71
CKAP4	Q07065	1		0	0	0	0	0	0	0	0	0	0	0	0	0	0	0	0	0	10658.2	5423.17	3846.34	4575.21	0	0	0	0	0	0	0	0	0	0	0	0	0	0	0	0	0	0	0	0	0	0	0	0	0
CKAP5	Q14008	1		18291.3	0	0	6522.6	8324.64	0	0	0	0	0	0	0	2983.13	912.213	0	0	0	0	3254.01	2583.01	2651.37	3807.81	5875.51	6423.86	0	0	0	0	0	5068.05	6329.33	5668.42	6570.56	4817.48	3462.95	10538.2	22986.3	9794.78	15151.9	13684.8	8721.05	0	10357	12432.4	27604.3	6085.48
CKB	P12277	2		76713.8	76713.8	59799.1	34690.3	27089.1	17730.3	11885.3	16575.1	9103.5	13106	14159.1	10506.3	8775.12	6576.62	8017.9	6148.08	8367.96	5550.43	12586.3	0	135049	49851	28353.6	14035	11381.5	11011	3992.81	5236.89	964.847	0	2963.28	5892.55	901.826	0	79.8177	0	253.846	0	3474.03	0	119042	66497.1	14956.6	18096.6	13091.2	8283
CKB	P12277	1		0	0	0	0	0	0	0	0	0	0	0	0	0	0	0	0	0	0	0	0	0	0	0	0	0	0	0	0	0	0	0	0	0	0	0	0	0	0	0	0	0	0	0	11919.3	21965.5	90975.1
CKMT1A	P12532	2		96883.1	96883.1	96883.1	96883.1	96883.1	96883.1	96883.1	96883.1	96883.1	96883.1	96883.1	96883.1	96883.1	96883.1	96883.1	96883.1	96883.1	96883.1	96883.1	96883.1	96883.1	96883.1	96883.1	96883.1	96883.1	96883.1	56038.6	37974.1	49458.1	36426.1	21531.5	12169.4	4689.81	1087.8	326.471	0	7334.32	5283.87	2749.89	2150.91	6556.58	6597.11	10424.9	7598.23	792.975	0
CKMT1A	P12532	1		0	0	0	0	0	0	25689.6	24396.9	0	0	0	0	0	0	0	0	0	35143.5	11042.6	0	0	0	0	0	0	63573.8	85681	0	0	0	0	0	0	34471.9	6579.44	6550.34	6424.45	2494.58	0	0	0	0	0	0	0	0
CLIC4	Q9Y696	1	54	0	0	0	0	0	0	0	0	0	0	0	0	0	0	0	0	0	0	0	0	0	0	0	0	0	0	0	0	0	0	0	0	0	0	0	0	0	0	0	0	0	0	0	0	0	0
CLINT1	Q14677	1		31200.4	0	2109.92	2724.3	0	0	0	0	0	0	0	0	0	0	0	0	0	0	0	0	0	0	0	0	0	0	0	0	0	0	0	0	0	0	0	0	0	0	0	0	0	0	0	0	0	0
CLIP1	P30622	1	28	0	0	0	0	0	0	0	0	0	0	0	0	0	0	0	0	0	0	0	0	0	0	0	0	0	0	0	10683.5	11200.4	0	0	0	0	0	0	0	0	0	0	0	0	0	0	0	0	0
CLPP	Q16740	1	49	0	0	0	0	0	0	0	0	0	0	0	11452.9	9774.26	0	0	0	7100.93	8901.33	8081.39	6672.48	9506.53	0	0	35053.6	9504.54	0	0	0	0	27332	6734.22	0	8634.56	3719.83	6022.74	9770.33	5311.12	0	0	0	0	0	1002.58	8416.74	28713.3	6886.6
CLTA	P09496	2	15	0	1.36626e-05	0	0.000398699	0	0.00556812	0	0.077555	0	1.0802	0	15.0453	95.2645	25428.5	52940.5	4563.64	283.985	0	20.3892	0	1.46388	0	0.105102	0	0.00754596	0	0.000541776	0	3.88977e-05	0	2.79273e-06	0	2.00509e-07	0	1.43959e-08	0	1.03358e-09	0	7.42077e-11	0	5.32787e-12	0	3.82524e-13	0	2.7464e-14	0
CLTA	P09496	3	15	3095.8	0	215.374	0	13.2251	4.24944	0	116.642	0	1993.68	0	46006.5	27453.2	350459	470463	82026.4	0	2749.61	0	197.413	0	14.1736	0	1.01762	0	0.0730618	0	0.0052456	0	0.000376617	0	2.70399e-05	0	1.94138e-06	0	1.39385e-07	0	1.00074e-08	0	7.18497e-10	0	5.15858e-11	0	3.70369e-12	0	2.65913e-13
CLTA	P09496	1	15	0	0	0	0	0	0	0	0	1717.99	3269.32	3354.27	5415.72	7001.25	36721.3	71583.1	0	0	0	0	0	0	0	0	0	0	0	0	0	0	0	0	0	0	0	0	0	0	0	0	0	0	0	0	0	0	0
CLTB	P09497	2	15	0	2.78605e-06	0	3.9072e-05	0	0.000544221	0	0.00758003	0	0.105576	1859.05	10506.9	15479.7	59509.6	86363.6	10514	0	282.829	0	20.3062	0	1.45792	0	0.104674	0	0.00751526	0	0.000539571	0	3.87395e-05	0	2.78137e-06	0	1.99693e-07	0	1.43373e-08	0	1.02937e-09	0	7.39057e-11	0	5.30619e-12	0	3.80968e-13	0	2.73522e-14
CLTB	P09497	1	15	0	0	0	0	0	0	0	0	0	0	0	0	0	23176	35766.3	2399.5	0	0	0	0	0	0	0	0	0	0	0	0	0	0	0	0	0	0	0	0	0	0	0	0	0	0	0	0	0	0
CLTC	Q00610	1	15	175073	13611.3	10467	10646.6	19141.1	20953	15561.6	11522.2	47395.1	30066.7	100255	79601	124402	721239	965331	367805	0	0	6941.07	2630.23	0	0	0	0	0	0	0	0	0	4926.39	4709.04	0	0	6656.58	5431.82	0	1655	2615.45	15638.2	3180.72	0	0	0	0	2555.2	4937.11
CLTC	Q00610	2	15	22008.4	20939.9	6573.6	0	538.131	2850.54	10621.1	12482.1	928.387	17137.7	28344.2	42938.8	1238.37	310876	693523	34789.5	23593.8	0	12671.5	9749.74	7595.73	5657.12	0	6305.84	5743.27	504.051	8215.28	5810.84	0	0	3848.15	16786.3	2821.89	2134.73	11842.7	13248.5	15737.1	2685.45	865.468	10007.9	10929.6	10586.6	21345	0	754.163	0
CLTC	Q00610	3	15	60517.5	17059.9	18340.4	46437.7	24269.3	11637.1	17517.1	8870.85	1543.85	3724.22	60755.8	225973	317343	1.18927e+06	1.83772e+06	479911	0	21269.1	1335.62	1937.21	12606.4	7947.04	2588.99	101.687	7858.61	9459.07	8871	12783.5	10500.4	6007.17	15939.8	14745.3	2552.43	0	17219.1	43960	21524.9	19363.9	13458.6	22560.9	25258.8	42530.1	35819.2	136147	211019	27882.6
CLUH	O75153	1	33;38	3485.07	0	0	0	0	0	0	0	0	0	0	0	0	0	0	0	0	1864.51	2092.77	0	6220.48	1234.87	0	1259.72	9712.96	2441.85	8108.92	7127.4	13987.5	9773.3	12685.6	16658.1	56879.5	17289.3	10361.2	25243.5	39987.6	52136.2	37756.4	10751.8	5930.54	4845.76	1593.31	7514.26	8590.17	6015.81
CNDP2	Q96KP4	1	43;54	0	0	0	0	0	0	0	0	0	0	0	0	0	0	0	0	0	0	0	0	0	0	0	0	0	0	0	0	0	0	0	0	0	0	0	0	0	2800.85	3642.12	3256.39	4579.89	5329.09	41163.9	15546.1	8932.95	18429.9
CNOT1	A5YKK6	1	31	20082.3	2469.63	1249.04	0	0	0	0	0	0	0	0	7984.42	9661.94	7149.9	4419.04	7724.7	10607.3	8544.81	9635.58	8445.86	10337.8	8062.28	0	10529.7	10722.3	7287.66	10290.5	10633.9	11735.5	13390.5	17060.5	14869.9	8168.19	2263.15	0	1049.86	646.284	0	0	0	0	0	0	0	0	0
COASY	Q13057	1		0	0	0	0	0	0	0	0	0	0	0	0	0	0	0	0	0	0	0	0	0	0	0	0	0	0	0	0	0	0	0	0	0	0	0	0	0	0	0	0	0	0	0	0	0	0
COPA	P53621	2	18;24;31	113541	43213.9	37445.8	43190	36468.3	18902.3	14312.9	16297.2	6877.2	5117.41	3833.38	35072.1	40387.5	25749.3	21509.9	29322.2	28756	33349.5	28181.2	24416.7	24593	29341.5	4950.6	35488.6	30767.4	13959.4	17640.2	40158	47829.9	211711	367221	131251	37735.7	13596.3	2115.25	0	8422.49	4844.49	2727.87	1951.08	3416.13	157.943	0	11.2876	0	0.810415
COPA	P53621	1	18;24;31	0	0	0	0	0	0	0	0	0	0	0	0	0	0	0	0	0	22614.5	17734.6	14628.8	14975.1	0	8611.78	26062.5	21508.4	13781	10434.8	9075.42	0	23630.5	30193.3	18188.4	0	0	0	0	0	0	0	0	0	0	0	0	0	0
COPB1	P53618	2	18;22;31	32841.3	0	295.259	0	21.1989	0	1.5261	0	0.166525	0	0.805251	0	11.107	0	155.214	5954.49	10702.2	13886.1	0	4230.06	5259.89	6607.21	0	29.9279	66.3223	4439.14	10183.3	21215.4	54843	81487.8	150194	41034.1	23766.7	0	195.171	0	14.0126	0	1.00606	0	0.072232	0	0.00518602	0	0.00037234	0
COPB1	P53618	1	18;22;31	0	0	0	0	0	0	0	0	0	0	0	0	0	0	0	0	0	0	0	0	0	0	0	0	0	0	0	0	0	11117.5	12399.7	5837.99	0	0	0	0	0	0	0	0	0	0	0	0	0	0
COPB2	P35606	2	33;38	37727.2	9483.61	4086.33	3581.54	0	13.5437	0	0.901646	0.00475607	0	3.67793	0	51.5421	3662.19	3619.11	78.2991	9578.47	13702.2	11059.8	11912.4	15408.4	19393	750.644	19397.4	18780.5	10361.6	30022	26203.2	55753.1	114046	182335	49807.7	10221.6	4607.06	0	14.17	0	1.01736	0	0.0730433	0	0.00524427	0	0.000376522	0	2.70331e-05
COPB2	P35606	1	33;38	0	0	0	0	0	0	0	0	0	0	0	0	0	0	0	0	0	3780.85	2375.9	1518.32	2692.89	0	0	5337.25	3891.07	3479.72	5647.93	0	0	15331.2	18933.5	7097.88	0	0	0	0	0	0	0	0	0	0	0	0	0	0
COPE	O14579	1	31	0	0	0	0	0	0	0	0	0	0	0	0	0	0	0	0	0	0	0	0	0	0	0	0	0	0	0	0	15765.9	27059.4	55826.1	15352	1388.94	0	0	0	0	0	0	0	0	0	0	0	0	0
COPG1	Q9Y678	2	31	2.6569e-28	0	1.22921e-12	0	1.72728e-11	0	2.4059e-10	0	3.35099e-09	0	4.66733e-08	0	6.50075e-07	0	9.05438e-06	0	0.000126111	0	0.0017565	0	0.0244649	0	0.340753	0	4.74607	0	66.1042	0	7676.04	54717.9	130478	45875.2	0	134.666	0	9.66857	0	0.694243	0	0.0508263	0	0.0173252	0	0.191726	0	2.66684
COPG1	Q9Y678	1	31	0	0	0	0	0	0	0	0	0	0	0	0	0	0	0	0	0	0	0	0	0	0	0	0	0	0	0	0	0	3517.63	8040.24	3102.57	0	0	0	0	0	0	0	0	0	0	0	0	0	0
COPS2	P61201	1	38	0	0	0	0	0	0	0	0	0	0	0	0	0	0	0	5430.78	12310.9	0	0	0	2425.14	3062.63	0	0	0	0	0	0	0	0	9239.79	37750.5	31383.2	6346.68	13186.6	32646.1	57003.9	124849	122212	64850.3	56234.9	9055.51	0	0	78749.5	67884.2
COPS3	Q9UNS2	2	33;39	3.46783e-27	0	5.34214e-12	0	7.72239e-11	0	1.07579e-09	0	1.49839e-08	0	2.08698e-07	0	2.90679e-06	0	4.04864e-05	0	0.000563903	0	0.00785415	0	0.109394	0	1.52367	0	21.2219	0	312.848	1409.83	905.034	1178.87	1606.52	4983.01	6827.84	6414.73	1595.22	4722.16	19407.4	48175	97500.9	76142.4	17260.6	3219.13	0	75.1977	0	1.5248
COPS3	Q9UNS2	1	33;39	0	0	0	0	0	0	0	0	0	0	0	0	0	0	0	0	0	0	0	0	0	0	0	0	0	0	0	0	0	0	0	0	0	0	0	0	0	1418.34	16104.5	7397.95	0	0	0	0	0	0
COPS4	Q9BT78	2	34;40	0	0	1.66982e-13	0	1.01859e-11	0	1.42435e-10	0	1.98391e-09	0	2.76323e-08	0	3.84868e-07	0	5.36052e-06	0	7.46624e-05	0	0.00103991	0	0.0144841	0	0.201738	0	2.80984	0	39.1361	0	549.348	8399.3	8176.1	24209.5	35071.8	53883.3	39301.2	27441.8	18437.8	46027.4	98150.3	140441	65764.2	95648.1	15513.9	4039.72	0	71.3451
COPS4	Q9BT78	1	34;40	0	0	0	0	0	0	0	0	0	0	0	0	0	0	0	0	0	0	0	0	0	0	0	0	0	0	0	0	0	0	0	0	0	0	0	0	0	3775.91	17443.4	30259.9	0	0	0	0	0	0
COPS5	Q92905	1	39	0	0	0	0	0	0	0	0	0	0	0	0	0	0	0	0	0	0	0	0	0	0	0	0	0	0	0	0	0	0	4115.91	3591.91	0	2607.74	5077.89	17871.7	38310.8	91268.7	100149	35311.7	0	0	0	0	0	0
COPS6	Q7L5N1	1	32;39	0	0	0	0	0	0	0	0	0	0	0	0	0	0	0	0	0	0	0	0	0	0	0	0	0	0	0	0	1767.27	1294.89	7097.19	17381.1	6932.17	10500.7	7343.81	14385.2	26755.3	69817.4	90451	29921.5	5963.15	0	0	0	0	0
COPS7A	Q9UBW8	1	32;38	0	0	0	0	0	0	0	0	0	0	0	0	0	0	0	0	0	0	0	0	0	0	0	0	0	0	0	0	0	0	77169.7	98698.6	4742.95	6779.75	4601.18	88601.6	194611	242691	215200	88720.1	0	0	0	0	0	0
COPS8	Q99627	1	33;38	0	0	0	0	0	0	0	0	0	0	0	0	0	0	0	0	0	0	0	0	0	0	0	0	0	0	0	0	7667.74	6433.87	12778.4	35883.3	45028.7	33318.3	17751.8	56049.3	107342	187671	164702	66339	9244.86	2360.52	0	0	0	0
COQ8A	Q8NI60	1	20	0	0	0	0	0	0	0	0	0	0	0	0	0	0	0	0	0	1145.28	5711.99	5881.67	0	0	0	0	0	0	0	0	0	0	0	0	0	0	0	0	0	0	0	0	0	0	0	0	0	0
CORO1C	Q9ULV4	2	52	5.04485e-32	0	4.08204e-17	0	5.97035e-16	0	8.31767e-15	0	1.1585e-13	0	1.61359e-12	0	2.24744e-11	0	3.13027e-10	0	4.35991e-09	0	6.07257e-08	0	8.458e-07	0	1.17805e-05	0	0.000164081	0	0.00228535	0	0.0318308	0	0.443346	0	6.17502	0	86.0069	0	1224.13	12558.5	12132.5	16139.6	18607.5	28371.7	20930.8	42238.7	33710.2	21804.6
CORO1C	Q9ULV4	3	52	16728.3	15133	6485.71	5487.94	3344.55	2519.33	549.79	0	15.7225	0	1.08135	0	0	2.45851	0	34.5436	0	481.152	0	7444.6	19612.7	3182.79	2430.58	1386.34	1585.35	0	68.6452	0	4.76479	0	0	8.45923	0	119.136	0	1875.52	6989.97	9696.03	15439.6	16258.6	19814.3	25708.6	23145.1	19799.7	32752.5	31298.8
CORO1C	Q9ULV4	1	52	0	0	0	0	0	0	0	0	0	0	0	0	0	0	0	0	0	9030.32	11454.7	6337.5	10990.2	0	11529.1	12387.6	14426.4	12155.9	0	36491.7	19118	14280.5	13176.3	12483.9	9822.98	15125.4	15268.5	24710.2	24251.4	25128.4	41903.8	17478.8	29533.2	35422.3	59766.3	62212.2	45118.9	65057.7
COX7A2	P14406	1		72113.2	4263.24	1221.09	0	0	0	0	0	0	0	0	0	0	0	0	0	0	0	0	0	0	0	0	0	0	0	0	0	0	0	0	0	0	0	0	0	0	0	0	0	0	0	0	0	0	0
CPA4	Q9UI42	1	26	0	0	0	0	0	0	0	0	0	0	0	0	0	0	0	0	0	0	0	0	0	0	0	0	0	44613	24919.1	0	0	0	0	0	0	0	0	0	0	0	0	0	0	0	0	0	0	0
CPNE1	Q99829	2	26	0	0	0	0	0	0	0	0	0	0	0	0	0	0	0	0	0	0	0	0	0	0	0	0	0	0	0	0	4.22556e-24	0	7.0801e-23	0	9.86988e-22	0	1.3747e-20	0	1.91472e-19	0	2.66685e-18	0	3.71445e-17	0	5.17356e-16	0	7.20584e-15	0
CPNE1	Q99829	1	26	0	0	0	0	0	0	0	0	0	0	0	0	0	0	0	0	0	0	0	0	0	0	0	0	0	6030.14	4077.56	0	0	0	0	0	0	0	0	0	0	0	0	0	0	0	0	0	0	0
CPOX	P36551	1	57	13475.4	0	0	0	0	0	0	0	0	0	0	0	0	0	0	0	3676.6	4065.94	0	0	0	0	0	0	0	0	0	0	0	0	0	0	0	0	0	0	0	0	0	0	0	0	0	0	0	0
CPSF6	Q16630	1	42	55649	9058.04	4365.03	0	0	0	0	0	0	0	0	0	0	0	0	0	0	0	0	0	0	0	0	0	0	0	0	0	0	0	0	0	0	0	1840.34	6335.91	10595.2	11762.5	16931.1	31432.3	69865.1	85104.6	50063.4	32716.9	16914.8	6638.63
CPVL	Q9H3G5	1	50;55	0	0	0	0	0	0	0	0	0	0	0	0	0	0	0	0	0	0	0	0	0	0	0	0	0	0	0	0	0	0	1830.76	894.773	0	0	0	0	0	1203.08	1565.32	2846.71	0	1597.49	3318.1	3074.32	8201.37	9946.19
CRMP1	Q14194	1	43	0	0	0	0	0	0	0	0	0	0	0	0	0	0	0	0	0	0	0	0	0	0	0	0	0	0	0	0	0	0	0	0	0	0	0	0	8907.64	8180.25	11816.3	20860.3	42877.3	100393	199919	175475	102631	6372.27
CRTAP	O75718	1	54	0	0	0	0	0	0	0	0	0	0	0	0	0	0	0	0	0	0	0	0	0	0	0	0	0	0	0	0	0	0	0	0	0	0	0	0	0	0	0	0	0	0	0	0	0	0
CS	O75390	1	18;54;63	100653	36303.6	44483.1	49518.4	48374.9	37306.7	7678.56	7703.5	2558.11	0	3051.65	46010.2	59915.4	58628	39214	74591.5	78109.6	87842.5	62675.3	45124.1	19715.4	18959.3	5110.23	15018	11202	6885.04	10453.4	0	0	0	30676.4	45016.5	0	5926.8	2333.36	9057.16	17918	0	11843.4	7680.52	8000.49	34792.2	29784.5	23146.2	38396.8	47848.1
CSDE1	O75534	1	29;54	0	0	0	0	0	0	0	0	0	0	0	0	0	0	0	0	0	0	0	0	0	0	0	0	4804.83	829.118	0	5604.37	10636	6555.81	0	0	0	0	0	0	0	0	0	20383.7	17349.1	0	0	18211.5	25792.6	37882.3
CSE1L	P55060	1	33;38	116095	40050.1	33257.4	27264.3	31350.3	18915.6	12767.3	21008.9	9643.62	9597.37	9854.67	19220.7	53591.5	39274.3	29210.9	32029.8	30260	32874.9	30124.7	22613.9	20423.7	19923.2	5226.44	10448	17679.8	14278.7	7057.35	6165.52	7666.25	7542.11	4489.88	0	2827.2	2683.65	414.619	0	7690.16	2893.38	1767.88	0	0	0	0	0	0	0
CSK	P41240	1	61	0	0	0	0	0	0	0	0	0	0	0	0	0	0	0	0	0	0	0	0	0	0	0	0	0	0	0	0	0	0	0	0	0	0	0	0	0	0	0	0	0	0	0	0	0	0
CSNK1A1	P48729	1		21905.6	4262.89	6037.33	7516.43	6716.14	2745.96	0	0	0	0	0	0	0	0	0	0	0	0	0	0	0	0	0	0	0	0	0	0	0	0	0	0	0	0	0	0	0	0	0	0	0	0	0	0	0	0
CSNK2A1	P68400	1		537494	468602	485012	210618	661518	540427	720089	280446	750390	449622	469524	319159	617300	572228	593249	676505	1.86697e+06	1.4836e+06	1.59983e+06	1.26425e+06	488218	867392	1083100	2.11208e+06	835072	1.73282e+06	1.45428e+06	403132	1.68254e+06	627565	975424	813451	607260	947867	575224	816988	1.14179e+06	1.13586e+06	3.93683e+06	1.67846e+06	2.23716e+06	3.37376e+06	379941	1.49634e+06	1.22583e+06	99440.8
CSNK2A1	P68400	2		5.08437e-24	0	1.16955e-08	0	1.64122e-07	0	2.28602e-06	0	3.18401e-05	0	0.000443476	0	0.00617682	0	0.086032	0	1.19827	0	16.6898	0	1510.72	3901.45	62.7165	4454.45	4612.09	2002.52	3998.51	2657.48	4427.59	8059.73	13370.8	6978.88	17112.3	10358.2	4438.21	17847.9	28779.1	34138	30369.3	25614.1	43092.3	33869.7	24931.5	19456.5	45189.7	14756
CST1	P01037	1	19;33;40	239961	0	0	0	0	0	0	0	0	0	0	0	0	30988.5	19795.9	28896.7	0	25385.2	15857.9	38593.7	0	10029.4	22839.2	14621.3	29580.4	0	0	0	0	0	0	23873.6	28375.2	0	0	0	0	0	0	17507.8	5539.45	0	0	0	0	0
CST1	P01037	2	19;33;40	0	0	0	0	0	0	0	0	0	0	0	0	0	0	0	2859.69	0	74931.2	246302	154402	47313.7	0	1473.06	0	105.761	0	7.59328	0	0.545173	0	0.0391417	0	0.00281024	0	0.000201766	0	1.44862e-05	0	1.04006e-06	0	7.4673e-08	0	5.36128e-09	0	3.84923e-10	0
CST1	P01037	3	19;33;40	2.05469e-34	2.05469e-34	2.05469e-34	2.05469e-34	2.05469e-34	2.05469e-34	2.05469e-34	2.05469e-34	2.05469e-34	2.05469e-34	2.05469e-34	2.05469e-34	2.05469e-34	2.05469e-34	2.05469e-34	2.05469e-34	2.05469e-34	2.05469e-34	2.05469e-34	2.05469e-34	2.05469e-34	2.05469e-34	2.05469e-34	2.05469e-34	2.05469e-34	2.05469e-34	2.05469e-34	2.05469e-34	2.05469e-34	2.05469e-34	2.05469e-34	2.05469e-34	2.05469e-34	2.05469e-34	0	1.10935e-19	0	1.63686e-18	0	2.28051e-17	0	3.17635e-16	0	4.42408e-15	0	6.16195e-14
CST4	P01036	1	40	688631	15439	0	0	0	0	0	0	0	0	56027.2	2663.89	4783.83	89882.3	157497	0	0	49065.6	65821.2	144479	0	0	0	0	0	39590.8	22904.7	0	0	0	0	61725.3	41169.3	18933.1	0	0	0	0	0	360433	30007.7	0	0	0	0	0
CST4	P01036	2	40	0	0	0	0	0	0	0	0	0	0	0	0	0	0	0	0	0	0	0	0	0	0	0	0	0	0	0	0	0	0	0	0	0	0	0	0	860.524	0	43494.3	295486	315443	21464.6	184.729	0	13.2629	0
CSTA	P01040	1	26	155064	14465.6	9908.63	38922.4	80453.5	67116.9	107516	12936.2	20777.8	82131.8	60250.5	12585.2	12542.6	64851.3	67539.9	12444	77339.8	82495.3	70071.2	47122.9	54156.7	9118.2	14433.5	56865.1	74455.4	334442	173605	11864	6287.39	6779.96	39060.1	48743.4	7811.02	11285	7402.58	19607.4	30986.3	18477.4	6100.65	34122.5	54942.2	59289.8	25962.7	4098.29	8558.29	18277.6
CSTA	P01040	2	26	21764	21764	21764	21764	21764	21764	21764	21764	21764	21764	21764	21764	21764	21764	21764	21764	21764	21764	21764	21764	21764	21764	21764	21764	21764	21731.8	9209.06	0	37.6124	0	2.19431	1.17445	0	26.5431	2520.87	5721.62	0	41.6468	0	2.9901	0	0.21468	0	0.0154133	0	0.00110663
CSTA	P01040	3	26	42742	42742	42742	42742	42742	42742	42742	42742	42742	42742	42742	42742	42742	42742	59159.1	47519.6	37993.8	49487.4	30546.4	26167.4	27450	18816.6	18481.7	6822.87	14204.2	62340.7	45945.5	12075.3	18674.3	31445.9	31221.1	22682.9	14781.8	32748.1	42324.9	14599.5	19766.4	33151.5	48081.9	39168.3	38449.7	46386.2	36396.3	35079.1	17051.6	47195.5
CSTF2T	Q9H0L4	1	21;33	61682.2	22226.7	37194.4	101634	28230.2	0	0	0	0	0	0	0	0	0	0	0	0	0	0	3913.06	18574.9	0	10102.8	6860.54	0	0	0	0	39012.4	30387.3	58145	62814.1	103270	64187.6	25354.2	48165.3	49183.9	27819.8	4499.55	0	5279.86	13346	0	0	0	0
CSTF3	Q12996	2	13;34	7258.05	6885.55	0	185.524	0	13.6549	0	5.64426	0	65.3647	0	936.1	6553.55	1580.51	70.1124	2109.56	2562.89	302.212	4112.26	2449.23	3572.92	7081.51	8995.95	0	8412.8	19641.3	3492.13	10808	14812.8	5252.42	20370.2	26753.5	39630.9	68384.8	50015.7	20550	27397.3	19355.1	2548.1	5342.43	0	106.016	123.805	1843.76	1850.89	0
CSTF3	Q12996	1	13;34	0	0	0	0	0	0	0	0	0	0	0	0	0	0	0	0	0	0	0	0	0	0	0	0	0	0	0	0	0	4393.1	5972.2	6516.95	911.078	16249.8	7871.85	0	0	0	0	0	0	0	0	0	0	0
CTH	P32929	1	33;38	0	0	0	0	0	0	0	0	0	0	0	0	0	0	0	0	1860.58	853.327	0	0	0	0	0	0	0	0	0	0	0	0	0	0	0	0	0	0	0	0	0	0	0	0	0	0	4912.64	1019.41
CTPS1	P17812	1	33;38	3032.79	4851.7	0	0	0	0	0	0	0	0	0	0	0	0	0	0	0	0	0	0	0	0	0	0	0	0	0	0	0	0	0	0	0	0	0	0	0	0	0	0	0	7001.99	8931.37	0	21096.7	13416.4
CTR9	Q6PD62	2	24	1745.08	23678.9	13422.1	24868.1	17266	0	426.552	0	28.9102	0	0	89.0127	0	1322.57	14464.2	13947.9	1856.76	24228.8	13647	5358.35	37036.6	47078	14144.5	68901.7	60501.6	7406.22	25.5052	0	1.83119	0	0.131473	0	0.00943937	0	0.000677716	0	4.86578e-05	0	3.49348e-06	0	2.5082e-07	0	1.80081e-08	0	1.29292e-09	0
CTR9	Q6PD62	1	24	0	0	0	0	0	0	0	0	0	0	0	0	0	0	0	0	0	0	0	0	0	0	0	72375.2	61366.7	0	0	0	0	0	0	0	0	0	0	0	0	0	0	0	0	0	0	0	0	0
CTSA	P10619	2	26	0	0	0	0	0	0	0	0	0	0	0	0	0	0	0	0	0	0	0	0	0	0	0	0	0	0	0	0	8.59538e-36	0	1.44378e-34	0	2.01269e-33	0	2.80333e-32	0	3.90453e-31	0	5.43831e-30	0	7.57459e-29	0	1.055e-27	0	1.46943e-26	0
CTSA	P10619	1	26	0	0	0	0	0	0	0	0	0	0	0	0	0	0	0	0	0	0	0	0	0	0	0	0	0	51684.1	36731.3	0	0	0	0	0	0	0	0	0	0	0	0	0	0	0	0	0	0	0
CTSB	P07858	1	21;26	0	0	0	0	0	0	0	0	0	0	0	0	0	0	0	0	0	0	0	3758.32	5958.45	0	0	0	3695.92	33850.7	15853.5	0	0	0	0	0	0	0	0	0	0	0	0	0	0	0	0	0	0	0
CTSD	P07339	2	26	25035.8	25035.8	25035.8	25035.8	25035.8	25035.8	25035.8	25035.8	25035.8	25035.8	25035.8	25035.8	25035.8	25035.8	25035.8	25035.8	25035.8	25035.8	25035.8	25035.8	25035.8	25035.8	3368.11	0	0	10937.1	14554.8	1362.68	0	95.2083	0	6.83565	0	0.490778	0	0.0352362	0	0.00252985	0	0.000181635	0	1.30408e-05	0	9.36288e-07	0	6.72224e-08
CTSD	P07339	3	26	12985.6	12985.6	12985.6	12985.6	12985.6	12985.6	12985.6	12985.6	12985.6	12985.6	12985.6	12985.6	12985.6	12985.6	12985.6	12985.6	12985.6	12985.6	12985.6	12985.6	12985.6	12985.6	12985.6	12985.6	12985.6	11422	12215.3	10051.8	8037.6	3023.9	2485.15	4722.61	3462.6	3782.22	897.535	184.565	4564.14	3218.01	139.309	972.56	2407.3	934.197	0	640.06	1013.13	175.121
CTSD	P07339	1	26	4320.58	0	0	0	0	0	0	0	0	0	0	0	0	0	0	0	0	2823.57	1142.2	0	0	0	0	0	0	227697	167408	0	0	0	0	0	0	0	0	0	0	0	0	0	0	0	0	0	0	0
CTSV	O60911	1	26	0	0	0	0	0	0	0	0	0	0	0	0	0	0	0	0	0	0	0	0	0	0	0	0	0	32670.9	25244.7	0	0	0	0	0	0	0	0	0	0	0	0	0	0	0	0	0	0	0
CTTN	Q14247	1	26	0	0	0	0	0	0	0	0	0	0	0	0	0	0	0	0	0	0	0	0	0	0	0	0	0	0	0	0	0	0	0	0	0	0	0	0	0	0	0	2351.45	3656.27	0	0	5258.35	4917.76	2857.46
CUL1	Q13616	1	45	5103.19	0	0	0	0	0	0	0	0	0	0	0	0	0	0	0	0	0	0	0	0	0	0	0	0	0	0	0	0	0	0	0	0	1756.48	1011.22	10384.5	12590.4	14176.6	20543.8	18923	27510.4	30740.5	41761.5	76589.8	188921	94498.9
CUL3	Q13618	1	12;18;45	0	0	0	0	0	0	0	0	0	0	0	57098.6	36475.6	15694.7	0	6320.63	7093.91	18806	3634.38	0	0	0	0	0	0	0	0	0	0	0	0	0	0	0	0	9725.29	25949.1	12421.9	0	12808.7	20006.2	25491.1	45313.6	50606.2	80306.4	0
CUL4B	Q13620	1	32;45	0	0	0	0	0	0	0	0	0	0	0	0	0	0	0	0	0	0	0	0	0	0	0	0	0	0	0	0	3604.5	2224.26	7694.82	12950.2	6394.55	1025.13	0	1200.63	2230.7	3861.78	3597.68	4239.19	8656.81	9097.54	28225.9	52889.5	103321	46183.3
CUL5	Q93034	1	45	0	0	0	0	0	0	0	0	0	0	0	0	0	0	0	0	0	0	0	0	0	0	0	0	0	0	0	0	0	0	0	0	0	0	0	0	0	0	0	0	0	2280.69	11084	30500.4	89057	52368.4
CYB5R3	P00387	1	45	145787	8043.22	7347.74	5510.66	19845.6	9869.39	5878.48	9202.13	4017.32	0	0	36358.4	25509.1	21041	6970.21	13660.8	14946.3	13231.5	9225.78	6754.95	0	0	964.413	8878.96	3408.44	3235.06	0	0	0	0	0	0	0	0	0	0	0	0	0	0	0	0	0	4600.17	31420.8	0
CYCS	P99999	1		0	0	0	0	0	0	0	0	0	0	0	0	0	0	0	0	0	0	0	0	0	0	0	0	0	0	0	0	0	0	0	0	0	0	0	0	0	0	0	0	0	0	0	0	0	0
CYFIP1	Q7L576	2	26	4069.69	4069.69	215.632	0	15.4193	0	1.11715	0	0.22088	0	1.97517	0	27.4315	0	4034.69	7751.44	323.506	0	0	6288.92	6331.84	212.536	0	0	4940.14	4139.99	15.2028	398.879	0	39806	23223.7	51284.3	74856.4	113832	52921.6	25212.1	946.936	0	67.6125	0	4.85436	0	0.348527	0	0.0250231	0
CYFIP1	Q7L576	3	26	42567.1	39942.3	17308.3	19883.8	20200.4	13570.9	5368.44	2907.75	2420.63	0	0	1844.27	9821.84	12228.8	11852.3	7921.31	14633.5	12163.5	15721.1	11146.7	13989.5	18415	14296.2	3469.25	23015.1	11393.4	10343.3	5600.23	16154.2	36946.2	73803.4	111722	157493	193978	116661	44418.3	46870	26634.8	11264.1	4363.76	8171.96	5407.72	4338.68	3411.46	0	116.628
CYFIP1	Q7L576	1	26	0	0	0	0	0	0	0	0	4272.61	3751.91	5557.22	6355.07	7945.76	14550.1	10054.5	13997.4	13961.4	26063.9	25855.5	24079.1	28943.7	0	26505	34822.6	40892.7	17852.9	31585.4	52080.6	74833.7	89791.3	81355.8	117498	55206.4	193761	89544.8	43044.4	21446.9	10288.3	0	0	0	0	0	0	0	0
CYFIP2	Q96F07	2	34	7228.4	2161.21	4721.29	3582.72	4334.81	658.682	4.38924	0	0.315133	0	0.0226255	0	0.00162434	0	0.00011526	0	0	6.89302e-05	0	0.000991163	0	0.0138073	0	0.192312	0	2.67856	0	37.3274	2503.68	3011.81	10671.8	12207.5	10563.9	26852.7	15144.2	18800.1	5063.17	3653.21	2594.64	0	7.23173	0	0.519215	0	0.0372779	0
CYFIP2	Q96F07	1	34	0	0	0	0	0	0	0	0	0	0	0	0	0	0	0	0	0	0	0	0	0	0	0	0	0	0	0	0	0	0	2772.31	2860.71	2784.56	10488	7685.68	4518.76	0	0	0	0	0	0	0	0	0	0
DAD1	P61803	1	13	104606	19311.9	19499.4	11682.7	11889.1	9464.29	6279.7	10578.2	4775.43	5137.34	5052.24	17329.5	21707.4	19505.1	14180.7	14265.6	13945.7	10900.1	12491.2	9739.3	7791.49	7018.05	0	9251.37	8988.05	8858.77	7837.45	0	0	0	0	0	1974.63	2014.6	0	0	0	0	0	1251.97	1610.46	319.665	0	0	987.966	1434.62
DAP3	P51398	2		4.5176e-16	0	0.794531	0	11.2369	155.628	3261.72	3627.77	590.037	52.5237	0	4376.97	13742	14675.5	17483.2	29397.2	54363.3	83221.9	100611	80791.9	65665.2	41400.6	6647.47	0	284.59	0	20.4327	0	1.467	0	0.105326	0	0.00756205	0	0.000542931	0	3.89807e-05	0	2.79869e-06	0	2.00937e-07	0	1.44266e-08	0	1.03578e-09	0
DAP3	P51398	1		0	0	0	0	0	0	0	0	0	0	0	0	0	0	0	8506.07	22479.8	52923.5	70335.3	45610.4	41675.9	0	28980.9	12195.1	0	0	0	0	0	0	0	0	0	0	0	0	0	0	0	0	0	0	0	0	0	0
DARS	P14868	1		101626	5412.45	4892.72	6920.8	5768.02	0	6251.89	13291.4	33491.8	33612.8	66653	69490.6	72156.8	84517.8	55543.3	63475.2	7107.03	27088.3	25212.4	11607.4	16777.5	0	5280.11	20129.8	14227.5	0	0	0	0	0	0	0	0	0	0	0	0	0	0	0	0	0	0	0	0	0
DARS	P14868	2		22588.5	20468.7	0	510.354	571.202	5211.81	5507.99	3144.74	0	2054.09	21213.7	32363.3	21292.5	20599.3	12845.2	15245.3	0	491.05	0	35.2558	0	2.53125	0	0.181736	0	0.013048	0	0.000936806	0	6.72597e-05	0	4.82903e-06	0	3.46709e-07	0	2.48926e-08	0	1.7872e-09	0	1.28316e-10	0	9.21264e-12	0	6.61438e-13	0	4.74891e-14
DARS	P14868	3		771008	771008	771008	771008	771008	771008	771008	771008	771008	771008	771008	607851	217371	230774	133636	80067.4	42882.6	58151.9	62088.8	38666.6	26555.4	110324	229867	189103	108328	91319.2	99321.8	82276.7	60217.1	48367.6	46639.8	49692.4	26351.9	27247.6	49552.8	28041.6	23173.2	12701.2	3093.5	1512.44	7618.25	11137.3	5747.33	0	580.09	522.887
DARS2	Q6PI48	1		36106	8279.27	25794.2	14625	6335.29	5551.34	3068.7	2753.45	0	0	0	12488.9	15362.9	14315.2	10978	18891.9	20085.7	23196	17492.1	16328.7	23620	25203.7	0	19566.2	18401.3	11911.6	30730.6	0	24729.5	18942	25937.3	21501.8	25070.4	17742.7	4872.27	23436.7	24053.6	25328.9	33437.4	31215.7	36611.4	31163.1	29161.9	41182.8	51711.6	35490
DAZAP1	Q96EP5	1		6643.79	0	0	0	0	0	0	0	0	0	0	0	0	0	0	0	0	0	0	0	0	0	0	0	0	0	0	0	0	0	0	0	0	0	0	0	0	0	0	12135.3	12863.6	0	0	0	0	0
DBN1	Q16643	2	49	0	0	4.31685e-23	0	6.65653e-22	0	9.27598e-21	0	1.29198e-19	0	1.7995e-18	0	2.50638e-17	0	3.49093e-16	0	4.86224e-15	0	6.77223e-14	0	9.43249e-13	0	1.31378e-11	0	1.82986e-10	0	2.54866e-09	0	3.54982e-08	0	4.94427e-07	0	6.88648e-06	0	9.59163e-05	0	0.00133594	0	0.0186073	0	0.259166	0	3.60971	0	50.2768	0
DBN1	Q16643	3	49	0	6.31945e-22	0	9.30797e-21	0	1.2968e-19	0	1.80621e-18	0	2.51572e-17	0	3.50395e-16	0	4.88037e-15	0	6.79748e-14	0	9.46767e-13	0	1.31868e-11	0	1.83668e-10	0	2.55816e-09	0	3.56306e-08	0	4.9627e-07	0	6.91216e-06	0	9.62739e-05	0	0.00134092	0	0.0186766	0	0.260132	0	3.62317	0	50.4643	0	710.862	13930.6	16022.3
DBN1	Q16643	1	49	0	0	0	0	0	0	0	0	0	0	0	0	0	0	0	0	0	0	0	0	0	0	0	0	0	0	0	0	0	0	0	0	0	0	0	0	0	0	0	0	0	0	0	4309.06	3719.67	10009.7
DBNL	Q9UJU6	1		0	0	0	0	0	0	0	0	0	0	0	0	0	0	0	0	0	0	0	0	0	0	0	0	0	0	0	0	0	0	0	0	0	0	0	0	0	0	0	0	0	0	0	0	0	0
DBT	P11182	1	17	139068	0	0	0	0	0	0	0	12658	8777.29	34161.4	48996.3	69810.7	73482.2	156329	191689	540253	409254	69356.2	2267.66	3077.1	0	0	0	0	0	0	0	0	0	0	0	0	0	0	0	0	0	0	0	0	0	0	0	0	0
DBT	P11182	2	17	8917.33	0	290.884	0	35.7877	0	210.144	0	3162.64	39690.2	52671	24516.3	68395.9	85878.9	135657	96024.8	141629	136935	59127.1	0	1422.82	0	102.154	0	7.33434	0	0.526582	0	0.0378069	0	0.00271441	0	0.000194886	0	1.39922e-05	0	1.00459e-06	0	7.21266e-08	0	5.17845e-09	0	3.71796e-10	0	2.66938e-11	0
DBT	P11182	3	17	122944	115184	121281	21100.4	149583	165513	31127.3	11660.6	4601.01	117498	140258	209875	180347	329452	776876	2.16616e+06	3.41207e+06	2.95239e+06	634297	0	28125.9	14995.6	4458.78	0	335.135	0	411.814	0	13435.2	16709.9	2225.21	0	0	7914.69	34906.3	7138.42	0	444.932	28.9562	0	2214.07	0	86975.3	172832	29635.7	0
DCAF1	Q9Y4B6	1	28	0	0	0	0	0	0	0	0	0	0	0	0	0	0	0	0	0	0	0	566.694	1058.56	1240.15	0	4503.49	8304.86	7152.65	11340.6	11958.1	6531.27	2058.15	1152.64	1160.34	0	0	0	1466.77	3704.44	7230.84	1569.22	0	0	0	0	0	0	0
DCAF11	Q8TEB1	2	28	11310	6455.92	193.985	0	13.8103	0	0.991827	0	0.0752958	0	0.0623146	0	0.797109	0	11.0972	0	1278.76	1874.5	83.7174	0	9.01278	0	42.9589	0	4098.12	8745.43	31703	41970.8	31338.7	1144.17	2118.25	6473.08	298.052	0	21.2753	0	1.52749	0	0.109669	0	0.00787389	0	0.00056532	0	4.05882e-05	0
DCAF11	Q8TEB1	1	28	0	0	0	0	0	0	0	0	0	0	0	0	0	0	0	0	0	0	0	0	0	0	0	0	0	16068.6	34251.1	88778.7	38113.2	2555.57	0	0	0	0	0	0	0	0	0	0	0	0	0	0	0	0
DCAF8	Q5TAQ9	2	27	0	1.00731e-16	0	1.40347e-15	0	1.95479e-14	0	2.72267e-13	0	3.79219e-12	0	5.28184e-11	0	7.35665e-10	0	1.02465e-08	0	1.42715e-07	0	1.98777e-06	0	2.7686e-05	0	0.000385616	0	0.00537094	0	0.0748076	0	1.04194	0	14.5123	0	202.369	8933.33	6211.06	12918.1	14129	28477.6	26137.5	18640.7	16765.6	0	0	1616.02	93558.4
DCAF8	Q5TAQ9	1	27	0	0	0	0	0	0	0	0	0	0	0	0	0	0	0	0	0	0	0	0	0	0	0	0	0	1925.46	3441.36	2080.39	1537.52	1183.39	701.745	911.926	0	5202.73	4582.84	3143.88	7677.07	5971.33	0	3397.67	2810.28	2466.11	2608.41	2693.45	2987.47	12219.9
DCD	P81605	1	26;59	733585	159796	202004	250098	346678	180997	379302	83611.2	163610	227257	102230	181017	230858	185329	105093	129709	179063	162407	167574	145889	135007	82812	110975	191128	350201	357324	323591	88052.2	76275.6	76159	67656	45981.3	23793	71029.2	53817.9	192652	374820	281563	62146.5	193047	219424	211091	91369.1	90577.1	52384.4	156671
DCD	P81605	2	26;59	184810	184810	184810	184810	184810	182674	69445.5	32442.6	91733.1	104552	159967	194504	54671.8	186538	99259.5	73671.5	96292.9	91138.2	25022.9	86772.9	2584.55	46616.1	34048.4	24382.2	37449.8	17835.5	30331.3	13886.8	21198.3	61436.2	44342.4	39269.1	75139	245524	24672.7	46764.1	83340	340976	64112.1	348661	18312.6	45408.2	56263.7	193198	72052.1	37587.5
DCD	P81605	3	26;59	176781	176781	176781	176781	176781	176781	176781	176781	176781	176781	176781	176781	176781	176781	176781	176781	176781	176781	176781	176781	176781	176781	176781	176781	176781	1.77321e+06	1.32606e+06	539907	261330	141587	85351.1	335977	223019	175760	36600.1	171287	299453	271833	71877.1	150217	161628	103525	139611	109026	3106.79	983754
DCPS	Q96C86	1		0	0	0	0	0	0	0	0	0	0	0	0	0	0	0	0	0	0	0	0	0	0	0	0	0	0	0	0	0	0	0	0	0	0	0	0	0	0	0	0	0	0	0	0	0	0
DCTN1	Q14203	2	21;31	0	4.04105e-14	0	5.71216e-13	0	7.95661e-12	0	1.10821e-10	0	1.54354e-09	0	2.14988e-08	0	2.99439e-07	0	4.17065e-06	0	5.80897e-05	0	0.000809085	0	0.0112691	0	0.156958	0	2.18615	0	30.4491	0	1089.23	7012.04	4617.68	31.8229	18.5766	0	1.33374	0	0.0957581	0	0.00687513	0	0.000493612	0	3.54397e-05	0	2.54446e-06
DCTN1	Q14203	3	21;31	2.68993e-09	0	3.99224e-08	0	5.56224e-07	0	7.74721e-06	0	0.000107905	0	0.00150292	0	0.020933	0	0.291558	0	4.53581	5931.01	27310.7	44186.3	56061.5	1430.11	5922.08	20150.4	15495.5	7729.2	13189.4	15696.3	43523.8	89549.9	127897	106305	3877.86	509.068	0	36.5494	0	2.62413	0	0.188404	0	0.0135268	0	0.000971181	0	6.97277e-05
DCTN1	Q14203	1	21;31	40462.9	0	0	0	0	0	0	0	0	0	0	0	0	0	0	0	0	20927.3	35647.5	20262.7	14670.9	0	0	0	0	0	0	0	0	24390.6	30571.5	32791.2	3718.83	5784.08	0	0	0	0	0	0	0	0	0	0	0	0
DCTN2	Q13561	2	23;31;49	0	0	4.4197e-06	0	6.85928e-05	0	0.000955879	0	0.0133137	0	0.185436	0	2.58279	0	35.9737	0	3053.61	8146.33	8968.01	22963	33025.9	91331.1	134447	22392.1	10305.8	9159.84	22357.9	20418.5	17437.1	27811.9	52095.2	45833.1	3219.1	0	226.51	0	15.7156	0	0	28.2723	0	398.118	0	19628.8	16662.9	76617.1
DCTN2	Q13561	1	23;31;49	0	0	0	0	0	0	0	0	0	0	0	0	0	0	0	0	0	101584	49339.9	41066.8	77409.1	0	93188.7	16920.7	10955.7	0	0	0	9740.66	7195.58	17948.7	0	0	0	0	0	0	0	0	0	0	0	4665.95	9483.96	3553.87	12614.4
DCTN4	Q9UJW0	1	22;31	0	0	0	0	0	0	0	0	0	0	0	0	0	0	0	0	0	4427.53	2495.13	12348.7	23242.3	63057.7	0	0	0	2225.54	7135.18	4497.34	11054.5	29945	34443.6	0	0	0	0	0	0	0	0	0	0	0	0	0	0	0
DCTPP1	Q9H773	1		0	0	0	0	0	0	0	0	0	0	0	0	0	0	0	0	0	0	0	0	0	0	0	0	0	0	0	0	0	0	0	0	0	0	0	0	0	0	0	0	0	0	0	0	0	0
DCXR	Q7Z4W1	1	17;24;49	10193.4	0	1828.16	2813.05	5553.17	0	0	0	0	0	0	0	0	0	5288.09	8081.91	15984.8	10313.1	12053.5	0	1282.5	2784.9	1409.15	20362.8	0	0	1776.19	1905.07	718.294	3475.8	19245	11592.9	23648.2	15628.4	0	21152.8	32690.2	40049.6	21140.1	18008.8	27216.2	40462.3	36402.9	45753.5	204948	88157.6
DDB1	Q16531	1	26	28114.2	0	7446.95	6729.93	0	0	0	0	0	0	0	0	0	0	0	0	0	0	5988.62	6250.54	0	0	918.9	4420.7	5498.12	5151.77	0	0	4918.72	6656.88	44076.4	48959.1	23089.4	32938.3	15438.8	8790.3	23044.4	0	8338.68	6738.13	11358.5	47664.8	46794.4	54551.8	8730.52	10422.9
DDB2	Q92466	1	27	0	0	0	0	0	0	0	0	0	0	0	0	0	0	0	0	0	0	0	0	0	0	0	0	6950.55	24156.5	84586.6	68122.1	15514.6	3071.84	9038.56	11889.4	4049.6	0	0	0	0	0	0	0	0	0	2153.06	3561.44	3497.31	0
DDOST	P39656	2		297913	297913	297913	297913	297913	297913	297913	297913	297913	297913	297913	297913	297913	297913	297913	297913	297913	255843	51643	58076.8	48501.8	34251.6	23411.7	28024.5	28973	15767.9	10560.7	33095.2	85266.7	64476.7	44666.9	45618.6	49798.9	52055.7	53638.9	41649.3	32695.3	30290.3	23440.8	6371.24	20219.4	7016.67	0	197.31	148.901	0
DDOST	P39656	1		0	0	0	0	0	0	0	0	0	0	0	0	4446.45	7810.51	10701.7	11532.5	7336.95	19744	4083.77	7341.56	10017.9	0	8973.42	8635.38	0	0	0	0	0	0	2279.96	33009.7	0	0	0	0	0	0	0	0	0	0	0	0	0	0
DDT	P30046	1	45	0	0	0	0	0	0	0	0	0	0	0	0	0	0	0	0	0	0	0	0	0	0	0	0	0	0	0	0	0	0	3725.31	4325.34	5334.94	6309.6	3092.7	8075.77	10501.3	12784.6	8402.6	7830.45	35441.5	35530.5	26331.9	23126.4	54135.5	18219
DDX1	Q92499	2	19;34;46	41034.6	41034.6	41034.6	31525.5	0	5389.39	3316.32	3557.47	934.706	0	0	397.689	0	9785.04	14891.2	4356.24	12293.8	9436	20638.3	18233.2	630.076	3411.35	2323.95	2715.48	1399.86	3794.54	6375.95	2417.93	2329.79	0	1330.49	6362.69	21077.9	37339.3	19282.1	9501.7	18471.9	11327.7	41717.3	46074.5	39539.3	63946.4	64292.3	75089.8	120043	159444
DDX1	Q92499	1	19;34;46	0	0	0	0	0	0	0	0	0	0	0	0	0	0	0	0	0	0	119317	15289.5	19978.4	0	10239.6	18024.6	0	0	0	0	0	0	7734.84	10908.9	3961.87	44819.3	44916.9	22399	99356	29131.4	17078.9	280932	27608.1	39368.3	42147.8	21098.1	29422.9	316248
DDX17	Q92841	2		35172.6	17902.3	20708	13711.8	6204.85	93.1489	0	6.67616	0	0.479327	0	0.0344141	0	0.00247	0	0.000165884	0	1.01609e-18	1.01609e-18	1.01609e-18	1.01609e-18	1.01609e-18	1.01609e-18	1.01609e-18	1.01609e-18	1.01609e-18	1.01609e-18	1.01609e-18	1.01609e-18	1.01609e-18	1.01609e-18	1.01609e-18	1.01609e-18	1.01609e-18	1.01609e-18	1.01609e-18	1.01609e-18	1.01609e-18	1.01609e-18	1.01609e-18	1.01609e-18	1.01609e-18	1.01609e-18	1.01609e-18	1.01609e-18	1.01609e-18
DDX17	Q92841	1		26480.6	0	0	0	0	0	0	0	0	0	0	0	914.79	3207.06	2019.02	3078.98	0	4101.21	2524.13	2557.47	1602.53	0	2726.91	3223	1145.73	2291.2	2724.53	0	0	1496.37	910.618	794.316	295.733	1742.69	657.295	1877.64	0	0	0	0	0	0	0	946.935	1826.59	0
DDX18	Q9NVP1	1		42960.4	14063.3	23297.9	23076.8	18953.5	9528.47	3193.62	1503.39	0	0	0	7515.32	13238.1	12610	8790.25	6756.99	4034.76	0	0	0	0	0	0	0	0	0	0	0	0	0	0	0	0	0	0	0	0	0	0	0	0	0	0	0	0	0
DDX20	Q9UHI6	1		23555	2373.65	0	0	0	0	0	0	0	0	0	0	0	0	0	0	0	0	0	0	0	0	0	0	0	0	0	0	0	0	0	0	0	0	0	0	0	0	0	0	0	0	0	0	0	0
DDX21	Q9NR30	1	14;31	229815	0	0	0	0	0	0	0	0	0	0	0	0	0	0	0	67291.3	24695.3	21980.4	72475	87860.4	0	103007	102564	53387	0	0	59339.1	55059.8	81708.9	52818.9	111550	10747.5	85627.3	79137.7	105576	98626.5	102930	34037.8	107968	109974	163039	22122.1	14602.1	8754.9	0
DDX21	Q9NR30	2	14;31	6483.55	6483.55	6483.55	6483.55	6483.55	6483.55	6483.55	6483.55	6483.55	6483.55	6483.55	6483.55	6483.55	6483.55	6483.55	6483.55	6483.55	6483.55	6483.55	6483.55	6483.55	6483.55	6483.55	6483.55	6483.55	6483.55	6483.55	6483.55	6483.55	6483.55	6483.55	6483.55	6483.55	6483.55	6483.55	6483.55	6483.55	6483.55	6483.55	6483.55	6483.55	6483.55	1033.21	0	72.2747	0
DDX21	Q9NR30	3	14;31	144432	174146	184333	177382	117427	71304.2	62866.2	25018.3	17883	20150.4	131547	124396	90831.9	90915.4	124475	124216	119542	97073.4	87906.4	94287.6	92861.3	28917.4	139705	100226	47229	40731.1	48394.8	41813.1	103647	117663	114195	133464	84260.4	64053	199915	185375	145215	156870	126231	115660	105520	101407	75078.8	31383.8	76565.2	43928.5
DDX23	Q9BUQ8	1	54	0	0	0	0	0	0	0	0	0	0	0	0	0	0	0	0	0	0	0	0	0	0	0	0	0	0	0	0	0	0	0	0	0	0	0	0	0	0	0	0	0	0	0	0	0	0
DDX39A	O00148	2	49;58;64	6.01614e-36	0	1.79533e-20	0	2.52562e-19	0	3.51791e-18	0	4.89982e-17	0	6.82457e-16	0	9.50539e-15	0	1.32393e-13	0	1.844e-12	0	2.56836e-11	0	3.57726e-10	0	4.98248e-09	0	6.9397e-08	0	9.66576e-07	0	1.34627e-05	0	0.000187511	0	0.00261169	0	0.0363761	0	0.506654	0	7.05678	0	98.2882	0	3405.1	5247.36	944.593	0
DDX39A	O00148	3	49;58;64	39521.7	39484	9796.56	5663.28	5153.43	5460.33	2635.16	0	5.9438	4.99627	0	98.8374	7776.34	12914.9	9096.18	4222.44	8596	11500.1	10723.6	8986.73	13025.1	5558.9	12068.6	1675.61	9675.84	4395.43	6155.66	20013.4	32396.7	18204.8	13288.3	15751.8	16151	17759.1	9253.09	5675.1	16368.9	25842	21901.2	19580.9	23965.4	21417.8	23903.8	32363.2	34751.3	60626.8
DDX39A	O00148	1	49;58;64	0	0	0	0	0	0	0	0	0	0	0	0	0	0	0	0	0	10639	5846.14	655.689	0	0	0	4860.73	4283.07	3297.96	9437.64	7602.24	2903.64	2287.59	0	0	0	6472.09	8038.48	20136.5	12669.3	9147.8	0	5448.54	6210.4	17615.2	14751.1	13610.1	18169.8	28070.5
DDX39B	Q13838	2	58;64	5625.13	3759.07	374.8	0	19.6556	0	2.06215	0	9.21445	0	126.94	0	2962.3	5581.8	4042.34	877.524	0	256.777	0	4349.76	2993.65	0	83.1184	0	5.96704	0	0.420179	0	0	0.422058	0	5.99272	0	83.476	0	2328.31	8413.62	3209.38	0	1984.91	2366.1	1755.94	2587.66	888.794	0	570.307
DDX39B	Q13838	1	58;64	0	0	0	0	0	0	0	0	0	0	0	0	0	0	0	0	0	0	0	0	0	0	0	0	0	0	0	0	0	0	0	0	0	0	0	0	0	0	0	0	0	0	3283.34	3063.74	1850.14	2215.83
DDX3X	O00571	1	25;61	12144.4	0	0	0	0	0	0	0	0	0	0	0	0	0	0	3629.84	5357.58	0	0	0	0	0	0	8324.97	9021.25	0	0	0	0	0	0	0	0	0	0	0	0	0	0	736.815	761.792	0	0	2759.64	3704.61	6601.95
DDX42	Q86XP3	1	45	0	0	0	0	0	0	0	0	0	0	0	0	0	1799.82	1111.32	0	0	2582.19	1972.61	2783.65	0	0	0	0	0	0	0	0	0	0	6415.46	6514.77	5407.35	3230.07	5345.99	29117.2	0	12305.1	9290.42	16826.2	28791	31387.7	50317.3	62480.6	116455	75007.5
DDX46	Q7L014	1	48	26738.5	0	0	0	1600.32	1014.91	0	0	0	0	0	2609.12	1388.84	0	1408.76	2344.17	1825.9	3667.83	2897.73	2241.81	1901.93	0	0	2356.01	2140.25	0	0	0	0	2638.58	4868.24	6498.27	5811.09	794.405	0	0	0	0	3449.61	3680.26	5320.92	11126.1	13734.5	17950	42821.1	45806.2
DDX5	P17844	1	15;49;64	149869	0	0	0	0	0	0	12476.4	16517.5	25297.7	66502.6	69437.7	67571.5	84573	50905.7	70116.8	54478.9	91759.3	56424.2	45164.6	54928.7	0	48126.6	68916.6	49326.6	23133.1	19225.1	34765.1	23457.5	40047.2	18711.8	20305.6	6323.63	32046.6	24506.3	40980.2	46994.3	32998.3	19137	37541.5	18978.5	33343.8	34021.1	21044.4	33839.3	47199.8
DDX5	P17844	2	15;49;64	54299.7	54299.7	54299.7	22407.8	5946.94	911.299	8216.3	13680.2	23235.8	8241.71	35765.6	42996.8	67489.9	30783.5	85517.8	65801.1	80018.7	40726.3	0	22378.9	33612	5609.13	0	773.517	0	11540.1	9643.44	21848.2	5736.64	0	9767.36	8600.12	11040.6	11238.2	22289.2	4973.59	0	0	8519.57	11716.8	17028.7	3459.48	0	0	15119.4	21353.1
DDX5	P17844	3	15;49;64	211666	211666	184902	35391.1	54745.6	54088.7	48456.8	17458.3	17273.6	13200.4	7564.48	4086.6	20448.7	65215.2	57399	37887.2	30542.7	37699.6	35535.4	34052.7	24446.4	26362.5	30053.1	21328	10238	27252.4	12002.9	13693.1	16543.9	11484.4	21009.1	17587.1	23317.9	25866.3	24169	21621.2	13640.7	36228.2	39357.4	24621.6	31766	31803	35678.2	36518.4	40434.5	45387.3
DDX54	Q8TDD1	1		45923	23693.3	27316.5	30510.9	29340.2	14435.5	4163.11	2138.96	0	0	0	3144.18	4908.54	9979.99	2038.92	2642.45	2275.91	3417.89	3473.71	0	0	0	2064.6	3532.65	0	0	0	0	0	0	0	0	0	2463.3	738.133	0	5014.76	2616.8	0	0	0	3762.38	3900.46	0	0	0
DDX56	Q9NY93	1		50686.6	16719.2	22153.2	24629.3	18825.3	9146.44	4464.48	2032.31	0	0	0	5644.51	3443.4	0	1480.72	3351.89	4922.89	1681.07	1992.2	649.572	0	0	0	0	0	0	0	0	0	0	0	0	0	0	0	0	0	0	0	0	0	0	0	0	0	0
DDX6	P26196	1	30;41;64	350937	0	0	0	0	0	0	0	5713.37	5091.15	19766.8	20104.4	9142.93	17688.2	13342.1	45934	31578.9	61739.3	86752.2	53397.5	68953.9	0	91691.3	113094	103951	115006	120986	122272	197990	221069	185236	216012	115249	458317	430322	489261	629048	459638	369505	734794	610061	587298	317765	191698	133825	114186
DDX6	P26196	2	30;41;64	6989.36	6989.36	6160.63	0	230.601	0	16.4112	0	0	7.26773	0	105.64	0	1576.51	6874.05	8277.33	10344.2	0	2441.29	10872.5	6273.23	0	200.594	0	106.022	0	15401.5	14751.3	25407.4	176008	139933	27110.1	96928.4	176031	186233	123882	146405	64023.7	150904	153190	132502	148363	159914	35919.7	82763.5	43463.1
DDX6	P26196	3	30;41;64	126073	124088	27886.3	21467.5	19297.6	14717.8	12150.8	10022.3	7229.85	3591.32	3481.2	4213.23	32199.7	23996.5	24246.2	32940	58968.3	30242.5	16399.9	23457.2	19567.6	25302.7	22977.4	5405.93	32687.9	31305.7	40895.3	103256	75217.5	83959.4	95576.1	109500	118758	226103	118141	68480.1	187660	207275	188775	166125	273179	279370	183028	90037.4	81926.2	173241
DEK	P35659	1	28;62	12244.4	3041.95	6036.04	6924.77	4072.75	0	0	0	0	0	0	0	0	0	0	3577.55	1932.38	4264.18	0	0	4200.04	2816.64	1810.14	0	5667.6	3025.19	10752.9	15651.3	2507.71	0	0	0	0	0	0	3008.26	6550.4	4742.31	0	4211.03	5750.84	4187.4	0	0	0	6795.04
DFFA	O00273	1	31;57	0	0	0	0	0	0	0	0	0	0	0	0	0	0	0	0	0	0	0	0	0	0	0	0	0	0	0	0	0	7410.81	9320.76	0	0	0	0	0	0	0	0	0	0	0	0	0	0	0
DHTKD1	Q96HY7	1	54	0	0	0	0	0	0	0	0	0	0	0	0	0	0	0	0	0	0	0	0	0	0	0	0	0	0	0	0	0	0	0	0	0	0	0	0	0	0	0	0	0	0	0	0	0	0
DHX15	O43143	1		105259	0	0	0	0	0	0	0	0	0	0	0	0	0	0	0	0	0	0	0	0	0	0	0	0	0	0	0	0	0	0	0	0	0	0	0	0	0	0	0	0	0	0	0	0	0
DHX15	O43143	2		19066.2	0	1.41744e-14	3.17291e-14	0	0	0	6.36887e-17	0	0	2.97872e-18	4.41181e-19	0	4.69644e-20	4.93753e-20	0	0	3.33227e-22	0	0	0	1.46183e-24	1.54986e-25	2.44671e-25	2.3091e-26	1.51634e-26	6.72828e-27	0	0	0	0	0	0	6.63882e-31	2.47422e-31	4.74104e-32	5.12956e-33	1.40481e-33	0	3.83883e-35	2.66893e-35	5.3178e-36	4.3255e-36	7.49026e-37	1.34806e-38	0
DHX15	O43143	3		90629.1	30690.9	29543.7	29133.2	23657.1	14571	8380.74	8780.23	1827.21	2.17444e-12	883.334	21618.1	25106	19389.4	12342.4	13977.6	16258.9	15147.6	11922.1	7329.17	7393.6	10779.5	720.978	14004.9	9609.6	7618.6	0	0	0	3.49323e-14	0	4.11502e-13	0	2571.48	1120.9	9093.82	15138.5	6298.65	9082	10795.7	9477.86	9441.15	4327.89	5692.63	2.73986e-14	6220.75
DHX30	Q7L2E3	1	13	40589.9	15740.6	14913.2	18878.5	18500.3	4439.8	0	0	0	0	0	20245.5	28805.7	24220.9	13624.4	17293.9	15000.3	14288	3432.85	3305.54	2651.94	0	0	2715.7	1420.71	0	0	0	0	0	0	0	0	0	0	0	0	0	0	0	0	0	0	0	0	0
DHX9	Q08211	1	56	99994	0	0	0	3219.84	8534.74	6557.5	0	42887.7	32959.3	64241.3	53868.2	81606	122339	87562.4	105945	84612.3	145492	106987	63260.6	87000.4	0	85793	110257	91537.9	54406.5	62078.2	79367.2	71350.1	74339.9	50816.7	56885.3	16383.1	73073.7	60676.3	70666.2	69533.5	47046.3	37724.9	62611.5	36560.6	57185	45627.8	40679.9	33723	45968
DHX9	Q08211	2	56	16501.8	12446.4	0	603.791	0	35.4561	17.9874	0	742.257	13710.7	39832.3	35577.3	37132.8	52324.9	42131.2	44092.6	18445.2	26196.3	29125.8	33743.8	28175.4	6037.5	7309.37	24509.4	13431.2	17657.5	22411.1	15973.9	26566.7	16411.7	291.007	15213.7	23069.1	17212	5424.87	3794.71	3844.23	16530.2	13229.8	3877.17	1797.42	3442.72	12368.4	28008.6	9716.81	0
DHX9	Q08211	3	56	376964	376964	263406	149715	141419	176691	209359	336493	343386	205097	173423	34176.7	202398	363135	512286	452416	172323	370026	430834	235864	319375	113030	285917	272891	38414.2	0	329302	464461	118720	125920	596007	256684	245875	534796	547838	165139	338918	553239	430826	205841	217579	463691	500101	356865	498424	201806
DIABLO	Q9NR28	1		119208	0	0	0	0	0	0	0	0	0	0	0	26719.1	18993.6	0	16766.7	19550.5	22333.5	18051.5	0	0	0	4513.27	17361.5	0	0	0	0	0	0	10203.4	7065.48	7821.33	0	0	0	0	0	0	0	0	0	0	8740.02	17088.4	0
DIAPH1	O60610	1	28	0	0	0	0	0	0	0	0	0	0	0	0	0	0	0	0	0	0	0	3392.1	3820.68	4660.75	871.519	6908.3	22363.2	26054.1	33970	46791.8	32569.4	24746.5	22929	14751.8	1118.98	661.993	0	0	0	0	0	0	0	0	0	0	0	0
DIS3	Q9Y2L1	1	45;57	0	0	0	0	0	0	0	0	0	0	0	0	0	0	0	0	0	0	0	0	0	0	0	0	0	0	0	0	0	0	0	0	0	0	0	0	0	0	0	0	0	0	3514.2	4619.55	9773.11	7644.38
DLAT	P10515	1		413789	36421.5	67749.8	50237.2	57252.6	52579.2	36602	15464.1	26398.6	16662.6	21979.1	6302.64	9307.15	4456.85	6303.51	5771.85	0	0	0	0	0	0	0	0	0	0	0	0	0	0	0	0	0	0	0	0	0	0	0	0	0	0	0	0	0	0
DLAT	P10515	2		206771	99470.9	63844.6	49670.6	77651.8	52178.1	65390.8	13389.4	22706.9	25518.3	18190.9	14175.5	3516.8	2948.75	0	0	1.27701e-14	5.92143e-16	0	0	0	0	8.79708e-19	5.47941e-20	0	0	6.39944e-22	0	1.36076e-22	0	2.76535e-23	0	2.9186e-24	0	7.53877e-26	7.21287e-26	1.7376e-26	3.77002e-27	0	0	0	0	5.56662e-30	2.36879e-30	4.51715e-32	1.99222e-33
DLAT	P10515	3		38181.6	48592.1	337595	530053	319175	183650	110007	81582.2	66381.2	23934	16714.9	25756.8	39422.6	22616.2	13725	13044.7	11123.6	4016.34	0	1490.36	335.615	0	11.37	113.339	2068.91	1464.12	0	82.6661	0	5.36935	0.531455	0	29.4492	0	411.758	0	9896.8	8860.42	0	507.125	0	36.41	0	2.61412	0	0.187685
DLD	P09622	2	17;21;57	0	0	0	0	0	0	0	0	0	0	0	0	0	0	0	0	0	0	0	0	0	0	0	0	0	0	0	0	0	0	0	0	0	0	0	0	0	0	0	0	0	0	0	0.00522969	0	0.0882895
DLD	P09622	3	17;21;57	35508.2	35508.2	35508.2	34820.4	12404	29376.8	18746.7	14210.7	3301.09	3370.03	0	248.866	1788.58	2804.14	25753.9	69070.2	61957.9	32762.8	41359.8	96676.4	181332	150378	26711.6	6439.59	0	115.722	0	8.30886	0	0.601971	0	0.118732	0	1.06028	0	14.7251	0	211.1	5371.13	7392.35	996.872	20440.8	21161.7	22196.7	25840.4	29336
DLD	P09622	1	17;21;57	0	0	2530.37	3334.36	0	0	0	0	0	0	5164.65	21254.4	29083.7	32204.3	11503.7	15572.3	29775	11014.4	0	0	0	0	3349.43	2745.83	1796.5	2796.66	0	0	0	0	2205.62	2403.51	0	2251.36	3586.08	0	6512.52	3769.4	3687.02	7054.57	4155.22	4219.55	5317.54	3175.41	3880.69	10409
DLST	P36957	1	13	169034	3889.52	6714.01	6338.39	0	10660.9	5828.44	0	37263.3	33573.3	87768.9	156762	365012	302576	49784.4	15801	0	15091.8	13960.8	0	0	0	0	0	0	0	0	0	0	0	0	0	0	0	0	0	0	0	0	0	0	0	0	0	0	0
DLST	P36957	2	13	7526.36	5277.46	0	270.003	0	0	176.019	0	3058.09	9101.25	66252.2	94279.9	196570	196695	0	4555.3	0	327.056	0	23.4815	0	1.6859	0	0.121042	0	0.00869043	0	0.000623945	0	4.47972e-05	0	3.2163e-06	0	2.3092e-07	0	1.65793e-08	0	1.19034e-09	0	8.54625e-11	0	6.13593e-12	0	4.4054e-13	0	3.16294e-14
DLST	P36957	3	13	100319	22537.4	40132.4	41656.4	46112.8	29652	53708.9	40889.9	29317.2	48817	181427	752334	1.45882e+06	1.17468e+06	335705	84644.2	4346.24	112.636	656.827	293.615	0	14.4678	0	1.03874	0	0.0745783	0	0.00535448	0	0.000384457	0	2.79147e-05	0	6.34896e-06	0	6.09708e-05	0	0.000847242	0	0.0118004	0	0.164359	0	2.28922	0	31.8847
DNAJA1	P31689	2	37	28794.4	23279.8	1605.49	5698.21	4319.48	2586.84	0	127.791	0	220.172	0	3392.31	9353.92	5053.32	4418.18	5580.13	6612.45	5858.56	7817.47	6188.44	4864.39	9663.85	7502.44	2000.05	10859.6	6716.86	7864.36	10229.5	4126.42	746.305	8328.11	10835.8	9243.5	11700.7	5980.69	4085.74	17351.6	16159.8	15516.8	14321.5	12943.4	13924.1	13036.8	13880.3	17238.2	20459
DNAJA1	P31689	1	37	0	0	0	0	0	0	0	0	0	0	0	0	0	0	0	0	0	0	0	0	0	0	3678.06	4330.65	0	0	0	1449.58	1817.16	2415.23	1035.72	1599.06	0	5928.65	4597.8	2198.61	7847.39	5970.57	0	0	2584.13	6802.84	1932.05	348.578	0	0
DNAJA2	O60884	2	19;49	5136.96	5722.68	2750.55	155.753	20.3462	0	324.167	0	5633.1	15369.3	11531.7	8282.84	8742.34	10174	11114.6	11908.7	11515.9	12101.4	12890.3	4213.4	6416.95	18518.5	9710.12	7605.94	7846.6	1828.15	8097.1	21981.2	29843.9	30877.3	34202.2	21001.3	12555.2	41569.9	49152.8	27264.7	26879.6	25135.8	21401.4	22102	15007	26142.4	41363.7	17043.9	25944.9	37149.9
DNAJA2	O60884	1	19;49	36522.8	0	0	0	0	0	0	0	0	0	0	0	4902.41	10380.7	0	0	7686.88	22997.4	31870.8	17032.9	17368.5	0	23195.1	27247	15894	12303.8	20661	19525.8	18644.2	27532.6	25156.7	27778.2	3230.05	28348.2	24925.4	40663.5	49797.7	32112.7	32059.9	37317.7	24955	38655.1	29417.9	26735.3	29951	23916.2
DNAJB11	Q9UBS4	1	52	28722.2	0	5415.64	5854.88	3913.93	2656.25	0	0	0	0	0	0	4518.27	4351.78	3925.23	3598.78	0	4661.55	4672.65	3436.71	3934.23	0	0	4139.75	4533.24	0	0	0	0	0	0	0	0	4631.7	3378.02	6927.15	24539.6	21914.4	30383.9	14406	37517.4	35025.4	25061	18766	21960.6	19883.2
DNAJC2	Q99543	1	49	0	0	0	0	0	0	0	0	0	0	0	0	0	0	0	0	0	0	0	0	0	0	0	0	0	0	0	0	0	0	0	0	0	0	0	0	0	0	0	2826.2	2846.36	11109.8	11826.4	15557.6	17952.5	0
DNAJC7	Q99615	1		9616.11	0	0	0	0	0	0	0	0	0	0	1100.92	1440.81	0	1121.91	2308.03	1820.79	3072.12	3277.41	3234.24	3179.23	4399.23	0	0	0	0	0	0	0	0	4203.39	4892.07	0	3401.83	1195.61	0	0	2039.36	1267.87	5299.61	3595.12	2631.8	3202.77	5442.88	1783.99	6700.08
DNM1L	O00429	1	45	0	0	0	0	0	0	0	0	0	0	0	1011.89	1216.94	0	0	0	0	0	0	0	986.649	911.651	0	0	0	1385.21	954.908	0	0	0	2257.75	8951.6	8559.04	5089.33	2551.92	11559.8	16177	15091.9	16587.6	15587.5	21632	23200.3	24028.7	32519.2	73276.5	44866.1
DNM2	P50570	1	32;45;54	0	0	0	0	0	0	0	0	0	0	0	0	0	0	0	0	0	1725.22	912.649	0	0	0	0	0	0	778.506	3825.56	0	0	7903.83	11438	13766.5	6862.17	4333.16	1457.79	1190.98	2630.68	2504.47	7876.97	13135.8	13143.8	23005.9	33613.3	34821.3	47379	15045.5
DNMT1	P26358	1	17;45;48	4472.6	0	0	0	0	0	0	0	0	0	0	0	0	0	0	1845.54	2622.94	1889.42	0	0	0	0	0	2337.05	2176.09	0	0	0	0	0	0	0	0	0	0	0	0	0	4108.69	5010.05	8212.08	10208.3	11929	16693.4	60581.5	43621.8
DPCD	Q9BVM2	2	18	0	0.000908084	0	0.0127225	0	0.177207	0	2.46818	0	34.3773	0	4991.33	4703.57	6731.92	3597.06	8338.26	5680.39	14903.4	17813.5	4536.22	40.3261	0	5071.78	7831.37	18.7435	8314.25	10152.2	9114.72	7376.51	5527.73	4679.75	7121.35	8383.31	5412.78	17.6391	3981.66	4002.87	4038.71	4379.75	5077.34	138.053	0	9.8889	0	0.709991	0
DPCD	Q9BVM2	1	18	0	0	0	0	0	0	0	0	0	0	0	4165.2	4653.34	5067.78	20342.5	17181.7	26798.3	41730.9	29265.5	24024.6	25189	0	23759.6	21832.3	7113.84	7435.09	4592.58	6145	7334.23	5001.27	13373.7	15377.7	4895.26	16781.2	15452.3	9447.79	15638.9	15650.4	13069	17122.8	9861.36	14739.1	0	0	0	0
DPF2	Q92785	2	16	0.00205861	0	0.0301526	0	0.420078	0	5.85094	0	81.4931	0	1156.31	12893.2	11802.9	22151.7	37188	36803.3	31237.9	11136.5	1622.42	0	9.50211	0	0.682221	0	0.0489813	0	0.0035167	0	0.000252487	0	1.81278e-05	0	1.30152e-06	0	9.34447e-08	0	6.70903e-09	0	4.81686e-10	0	3.45835e-11	0	2.48299e-12	0	1.7827e-13	0
DPF2	Q92785	1	16	0	0	0	0	0	0	0	0	0	0	0	0	0	18708.3	17161.4	50162.9	11136.3	10461.6	0	0	0	0	0	0	0	0	0	0	0	0	0	0	0	0	0	0	0	0	0	0	0	0	0	0	0	0
DPM1	O60762	2		109100	109100	109100	109100	109100	109100	109100	109100	109100	109100	109100	109100	109100	109100	109100	109100	109100	106133	31380.5	15770.2	3936.05	18902.6	10055.8	8526.72	12015.5	7004.29	2449.96	4015.92	30679.9	35760.2	28965.6	20051.3	26264.7	26696.9	24036.4	24131.4	21365.6	22110.2	21135.5	5388.78	19265	13944.8	17970.8	811.762	0	1165.43
DPM1	O60762	1		0	0	0	0	0	0	0	0	0	0	0	0	0	4965	2393.65	3571.23	7643.02	28545	22249.4	12392.7	13620.7	0	0	4735.13	4223.82	0	7495.35	5398.28	27755.4	18892.6	8164.23	2698.51	0	16455	12250.2	3722.88	5705.46	0	0	0	1518.27	15218.9	17179.1	0	4684.8	11358.6
DPP3	Q9NY33	1	38	0	0	0	1207.06	8322.58	0	0	0	0	0	0	0	0	0	0	0	0	0	0	0	0	0	0	0	0	0	0	0	0	0	0	0	0	0	0	0	9213.29	52145.2	0	0	0	0	0	0	10611.2	7345.21
DPYSL2	Q16555	1	43-44	0	0	0	0	0	0	0	0	0	0	0	0	0	0	0	0	0	0	0	0	0	0	0	0	0	0	0	0	0	0	0	0	0	0	0	0	4628.6	10593.3	14372.6	17414.7	38554.7	68863.9	144825	156462	94668.2	15960.8
DPYSL3	Q14195	1	43	0	0	0	0	0	0	24557.8	7214.31	0	0	0	7718.58	15207.5	19345	4447.61	0	23945.8	7576.09	0	0	0	0	0	0	0	0	0	0	0	0	0	0	0	7338.76	7091.16	0	4283.2	6083.34	9575.42	8797.47	10655.3	75129.8	142277	105698	0	16585.8
DPYSL5	Q9BPU6	1	45	0	0	0	0	0	0	0	0	0	0	0	0	0	0	0	0	0	0	0	0	0	0	0	0	0	0	0	0	0	0	0	0	0	0	0	0	15823.5	5274.42	10500.3	20259.2	10578.2	18796.6	36754.1	48755.8	64018.4	4200.33
DRG1	Q9Y295	1	54	0	0	0	0	0	0	0	0	0	0	0	0	0	1364.13	1333.17	2451.95	2719.86	0	0	0	0	0	0	0	0	0	0	0	0	0	0	0	0	0	0	0	0	0	2123	2326.26	2816.57	4363.97	0	2699.42	9392.59	4275.16
DSC1	Q08554	2	26	33808.8	33808.8	33808.8	33808.8	33808.8	33808.8	33808.8	33808.8	33808.8	33808.8	33808.8	33808.8	33808.8	33808.8	33808.8	33808.8	33808.8	33808.8	33808.8	33808.8	33808.8	33808.8	33808.8	33808.8	33808.8	38148	44810.9	26700.4	29572.9	32110.2	18237	22257.5	12372.7	1841.35	3241.52	3294.5	18469	18414.3	5524.58	9109.56	22065.4	10893.8	0	0	5704.32	13853.8
DSC1	Q08554	1	26	9771.17	0	0	0	0	0	0	0	0	0	0	0	0	0	0	0	0	0	0	0	0	0	0	0	2022.95	186105	122183	0	0	0	0	0	0	0	0	0	0	0	0	0	0	0	0	0	0	0
DSC3	Q14574	2	26	3251.62	3251.62	3251.62	3251.62	3251.62	3251.62	3251.62	3251.62	3251.62	3251.62	3251.62	3251.62	3251.62	3251.62	3251.62	3251.62	3251.62	3251.62	3251.62	3251.62	3251.62	3251.62	3251.62	3251.62	3251.62	4364.44	5861.25	3161.86	879.792	0	42.1428	0	3.02572	0	0.217237	0	0.0155969	0	0.00111981	0	8.03985e-05	0	5.77235e-06	0	4.14436e-07	0
DSC3	Q14574	1	26	0	0	0	0	0	0	0	0	0	0	0	0	0	0	0	0	0	0	0	0	0	0	0	0	0	54432.4	40725.5	0	0	0	0	0	0	0	0	0	0	0	0	0	0	0	0	0	0	0
DSG1	Q02413	1	26;57	134651	27131.3	26701.9	9055.45	45802.9	37506.7	14828.3	0	10072.7	11367	57705.1	12283	20131.2	59044.1	7588.68	13061.6	16183.3	25092.4	56913.6	24408.3	15582.2	9058.9	0	48304.6	51790.3	287281	225415	0	0	7816.37	21454.1	15601.9	2473.1	10581.3	5347.83	46851.6	17084.4	15362	6236.33	35053.1	5490.65	16166.1	4112.4	4396.34	30791.7	8214.84
DSG1	Q02413	2	26;57	8899.17	8899.17	8899.17	8899.17	8899.17	8899.17	8899.17	8899.17	8899.17	8899.17	8899.17	8899.17	8899.17	8899.17	8899.17	8899.17	8899.17	8899.17	8899.17	8899.17	8899.17	8899.17	9308.7	4262.12	0	12671.4	8605.35	9202.53	312.578	0	2999.92	7228.46	245.575	0	17.5848	0	1.26253	0	0.0906455	0	0.00650805	0	0.000467257	0	3.35476e-05	0
DSG1	Q02413	3	26;57	71057.3	71057.3	71057.3	71057.3	71057.3	71057.3	71057.3	71057.3	71057.3	71057.3	71057.3	71057.3	71057.3	71057.3	71057.3	71057.3	71057.3	71057.3	71057.3	71057.3	71057.3	71057.3	71057.3	71057.3	71057.3	81247.6	80281.5	54074.1	49082.1	28359.3	32336.4	42719.1	17366.4	26725.1	5056.84	20278.9	52527.5	29799.1	7323.58	24465.7	44897.9	26684.7	18096.5	906.254	20894.6	26272.1
DSP	P15924	1	26;32;38	151725	0	0	0	0	0	0	0	0	0	0	0	0	0	0	0	0	0	0	0	0	12616.3	7285.46	4883.73	38728.4	263750	245269	0	0	0	0	0	0	0	0	10475.9	17555.9	12905.5	0	0	0	0	0	0	0	32966.9
DSP	P15924	2	26;32;38	1.36146e-45	1.36146e-45	1.36146e-45	1.36146e-45	1.36146e-45	1.36146e-45	1.36146e-45	1.36146e-45	1.36146e-45	1.36146e-45	1.36146e-45	1.36146e-45	1.36146e-45	1.36146e-45	1.36146e-45	1.36146e-45	1.36146e-45	1.36146e-45	1.36146e-45	1.36146e-45	1.36146e-45	1.36146e-45	1.36146e-45	1.36146e-45	1.36146e-45	1.36146e-45	1.36146e-45	1.36146e-45	0	3.99288e-30	0	5.6295e-29	0	7.84137e-28	0	1.09216e-26	0	1.52119e-25	0	2.11874e-24	0	2.95102e-23	0	4.11025e-22	0	5.72483e-21
DSP	P15924	3	26;32;38	400848	400848	400848	400848	400848	400848	400848	400848	400848	400848	400848	400848	400848	400848	400848	400848	400848	400848	400848	400848	400848	400848	400848	400848	400848	400848	187043	21306	36198.3	73080.5	66443.4	115806	71871	6670.31	24397	7389.94	32938	121176	62034.4	27143.8	24666.4	17912.4	17151.7	24880.3	25074.9	4926.69
DTL	Q9NZJ0	2	27	0	3.48816e-11	0	6.77437e-10	0	9.44924e-09	0	1.31612e-07	0	1.83312e-06	0	2.5532e-05	0	0.000355615	0	0.00495308	0	0.0689876	0	0.960873	0	13.3832	0	186.404	0	3308.13	6573.59	7753.56	6443.15	421.163	0	6.4278	0	0.461495	0	0.0331339	0	0.00237891	0	0.000170798	0	1.22627e-05	0	8.80424e-07	0	6.32116e-08
DTL	Q9NZJ0	3	27	4534.38	6600.62	1893.94	0	92.8154	384.571	2061.98	597.26	0	268.93	2581.02	826.889	0	53.1571	0	0	80.8751	0	2201.92	2624.7	346.759	110.372	0	5787.6	11982.8	32521.6	50378.2	70368.2	49608.5	11261	0	1640.2	1245.51	2357.04	396.327	1899.65	1404.6	2496.28	2700.59	4780.39	1146.18	1110.77	2343.49	4023.31	3151.48	2460.58
DTL	Q9NZJ0	1	27	0	0	0	0	0	0	0	0	0	0	0	0	0	0	0	0	0	0	0	0	0	0	0	1385.03	3040.32	7416.23	17487.8	23553.4	16247.6	1667.63	0	0	0	0	0	0	559.874	869.833	0	0	0	0	0	0	394.621	1862.82
DUT	P33316	1		0	0	0	0	0	0	0	0	0	0	0	0	0	0	0	0	0	0	0	0	0	0	0	0	0	0	0	0	0	0	0	0	0	0	0	0	0	0	0	0	0	0	0	0	0	0
DYNC1H1	Q14204	1	26;32;38	1.64992e+06	0	0	0	0	0	0	0	0	10329	53705.8	35971.9	26397.2	2.46574e+06	115273	2.15199e+06	633275	11890.7	15267.6	20834	5206.98	0	0	0	0	0	0	0	0	0	0	0	0	0	0	0	0	0	0	0	0	0	0	0	0	0
DYNC1H1	Q14204	2	26;32;38	3653.81	3653.81	438.058	0	30.4407	0	0	25.4297	0	362.439	748.493	29313.3	17144	44757.9	49266.2	83192.8	24161.4	0	99.7442	0	7.16131	0	0.514159	0	0.036915	0	0.00265038	0	0.000190288	0	1.36621e-05	0	9.80894e-07	0	7.0425e-08	0	5.05629e-09	0	3.63025e-10	0	2.6064e-11	0	1.87131e-12	0	1.34354e-13	0
DYNC1H1	Q14204	3	26;32;38	189963	45191.4	253585	74759.8	38871	86888.4	61402.8	45449.4	23548.7	23395.2	15164.5	90203.6	148786	181718	193973	301040	196031	97108.2	49607.5	41356.8	39056.6	40667.6	10435.6	28188	41233.6	12355.7	9632.38	10752.3	379.687	0	27.1364	0	1.94831	0	0.139881	0	0.0100306	0	0.000546461	0.000458411	0	0.00906201	0	0.12641	0	1.76067
DYNC1I2	Q13409	2	16;37;46	14690.8	1739.25	3837.89	3660.75	4315.58	1998.12	2156.94	3282.26	1895.31	0	12360.4	34451.4	39989.5	41224.1	51532.7	61041.1	40048.1	16850.4	7922.08	2426.99	6403.27	3442.72	1774.12	6457.52	5884.53	3751.26	621.917	0	28.1425	0	5.15675	0	44.052	0	2972.62	8933.04	3151.82	4185.77	5271.48	1742.4	2628.38	5830.43	11880.8	1036.37	11905	17947.1
DYNC1I2	Q13409	1	16;37;46	0	0	0	0	0	0	0	0	0	0	0	4520.08	7539.82	20227.8	19316.2	37048	3956.43	3998.4	4087.14	1656.72	1689.46	0	0	2814.44	703.917	5007.77	6227.13	0	0	0	0	0	0	0	0	3638.24	8972.92	0	0	0	0	0	0	0	0	0
DYNC1LI1	Q9Y6G9	1	16;33	8799.1	0	0	0	0	0	0	0	0	0	893.848	10639.7	18636.3	21316.1	33748.2	48645	27682.7	10707.5	0	1155.42	2529.05	1614.16	0	0	0	0	0	0	0	837.551	3170.73	6046.64	10629.2	0	2287.63	5237.54	2834.66	0	0	0	0	0	0	0	0	0
DYNC1LI2	O43237	2	15	0	0	0.50632	0	7.10671	0	5685.13	11736.2	9828.48	0	12433	6318.49	9810.99	27964.9	26391.5	12761.2	9447.58	6583.14	37.0435	0	2.65907	0	0.189967	0	0.000462206	0	0	0	0	0	0	0	0	0	0	0	0	0	0	0	0	0	0	0	0	0
DYNC1LI2	O43237	1	15	0	0	0	0	0	0	0	0	0	0	0	0	1841.24	5460.6	12838	9270	0	0	0	0	0	0	0	0	0	0	0	0	0	0	0	0	0	0	903.016	2960.84	0	0	0	0	0	0	0	0	0	0
EBNA1BP2	Q99848	1		101165	57322.5	76189.9	54820.2	80614	55353.4	30791.6	13522.8	0	0	0	13397.2	7176.06	0	0	0	2421.62	820.979	1255.87	1460.78	1771.2	855.881	0	0	0	0	0	0	0	0	4156.64	2707.75	2153.94	0	0	0	0	0	0	0	0	0	0	0	3926.49	8539.05
ECH1	Q13011	1	26;32;38	4983.66	2710.86	1974.02	1113.98	0	0	0	0	0	0	0	0	0	0	0	0	0	0	0	4153.11	1383.14	3448.84	0	3895.14	5080.46	0	0	0	5298.63	12910.2	14627.7	19930.6	27784.6	27992.7	14302.7	54146.1	85952.3	93474.9	157799	184872	173603	154345	114872	11703.7	6837.99	9132.23
ECHS1	P30084	1	56	0	0	0	0	0	0	0	0	0	0	0	0	0	0	0	0	0	0	0	0	0	0	0	0	0	0	0	0	0	0	0	0	0	0	0	0	0	0	0	0	0	0	0	0	0	0
ECI1	P42126	1	53	0	0	0	0	0	0	0	0	0	0	0	0	0	0	0	0	0	0	0	0	0	0	0	0	0	0	0	0	0	0	0	0	0	0	0	0	0	0	0	1969.8	2417.64	3882.57	2089.61	0	11741.1	6788.68
ECI2	O75521	1		0	0	0	0	0	0	0	0	0	0	0	0	0	0	0	0	0	0	0	0	0	0	0	0	0	0	0	0	0	0	0	0	0	0	0	0	0	0	0	10283	7086.02	11722.8	9350.64	0	0	0
ECM1	Q16610	2	26	7351.08	7351.08	7351.08	7351.08	7351.08	7351.08	7351.08	7351.08	7351.08	7351.08	7351.08	7351.08	7351.08	7351.08	7351.08	7351.08	7351.08	7351.08	7351.08	7351.08	7351.08	7351.08	7351.08	7351.08	7351.08	9807.82	18224	8540.45	11286.6	6848.28	5563.51	7252.42	2531.28	0	0	1055.18	4421.28	3445.28	1276.69	365.905	2446.89	2062.99	1052.08	0	1503.25	4246.12
ECM1	Q16610	1	26	0	0	0	0	0	0	0	0	0	0	0	0	0	0	0	0	0	0	0	0	0	0	0	0	0	137743	103526	0	0	0	0	0	0	0	0	0	0	0	0	0	0	0	0	0	0	0
EEA1	Q15075	2	19;28	2116.78	26.6771	0	1.857	0	0	0.683173	0	10.0141	0	1585.01	5094.92	6237.05	5356.29	9518.8	14322.6	21913.3	28166.2	34398.5	32495.8	35714.3	5834.84	8547.89	563.327	0	0	12045	9068.41	312.815	0	22.2531	0	1.5977	0	0.11471	0	0.00823581	0	0.000591304	0	4.24537e-05	0	3.04804e-06	0	2.1884e-07	0
EEA1	Q15075	1	19;28	0	0	0	0	0	0	0	0	0	0	0	0	0	0	0	0	5307.28	18784.8	13748.1	11604	9549.48	0	3241.78	3564.77	0	0	6713.62	12791	0	0	0	0	0	0	0	0	0	0	0	0	0	0	0	0	0	0
EEF1B2	P24534	2	18;27;42;54	0	0	0.00539407	0	0.128936	0	1.7997	0	25.0669	0	349.137	0	5568.25	30369.3	22949.5	22108.8	39665.2	61484.7	92931.7	17395.5	57451.6	38233.8	34598.3	26953.3	36180.6	46850	87794.2	49098.4	53063.4	92408	21512	1304.2	15187.8	15963.9	21655.7	61277.6	66218.2	0	16687	12804.4	13859.2	23089.7	41216	37695.4	17721.5	19781
EEF1B2	P24534	3	18;27;42;54	17256.4	11323.7	565.141	3548.74	1133.24	0	55.7997	0	0	81.8747	0	1554.28	3781.88	339.067	12023	0	157737	226916	132388	131727	122338	159083	56409.4	100225	235988	359881	435231	268602	46273.4	164745	248235	128467	240515	248415	62417	117833	239552	317099	354460	237407	302796	382206	274762	201052	271491	246506
EEF1B2	P24534	1	18;27;42;54	0	0	0	0	0	0	0	0	0	0	0	0	6884.92	39643.5	41905.8	78001.5	80946.2	132526	150336	114031	115827	0	91584.9	132417	215796	46009.7	988523	99075.7	54437.6	57196.8	105133	30415.3	32123.2	81337	36638.6	146316	48523.1	51911.6	55343.9	137666	60551.1	161583	75233.9	57844.3	69563.9	84301.5
EEF1D	P29692	2	28	1.96063e-20	0	5.04799e-05	0	0.000717647	0	0.00999657	0	0.139234	0	1.93928	0	27.0108	0	376.211	0	7783.1	42954.2	73426.2	86252.6	87209.1	44705.7	58720.1	133468	99584.4	354532	921978	1.19134e+06	859081	237150	32694.9	79900.4	83346.8	68792.6	33834.1	12931.7	6470.26	17578	3083.33	0	127.684	0	9.16726	0	0.65818	0
EEF1D	P29692	3	28	121088	12846.5	3064.17	5157.75	5716.36	2703.95	2785	227.751	0	483.983	0	38657.3	47699.3	8713.46	28110.2	52870.3	71463.8	114306	156531	201643	252211	419610	151294	588010	1.18442e+06	2.12539e+06	4.22662e+06	5.09687e+06	4.19892e+06	768889	311615	405305	464230	386724	165740	167308	206980	105214	77571.2	77445.1	65655.6	53086.6	63680.4	73494.6	73437	115399
EEF1D	P29692	1	28	0	0	0	0	0	0	0	0	0	0	0	0	0	40083.6	49984.4	9722.9	122746	165790	183934	178762	292280	0	362270	509196	698274	926363	1.83574e+06	3413289	1.97235e+06	426010	79912.4	85666	9526.47	109245	75758.3	22780.8	44191.1	34284.2	0	27751.3	13397.8	19772.3	16944.5	11785.6	11884.8	0
EEF1E1	O43324	1	26;32;38	176797	6347.12	4412.87	0	7499.78	7648.46	0	0	31695.6	26978.9	48379.1	39187.3	44965.1	62215.6	38743.7	40785.7	13624.1	25853.8	16363.6	15762.1	15795.5	0	12651.6	16338.3	11571.2	2312	0	0	0	0	0	0	0	0	0	0	0	0	0	0	0	0	0	0	0	0
EEF1E1	O43324	2	26;32;38	30388.4	16221.1	7.59243e-13	3430.54	9939.87	13744.9	12253.2	2424.3	16010.3	29293.5	54806.4	36841.9	46593.2	26477.1	35610	10071.5	0	4774.05	3711.34	3362.29	6.6665e-15	2.0215e-15	0	0	3.49689e-16	0	0	0	3.70266e-18	1.5716e-18	2.02448e-19	2.75735e-20	0	0	1.19636e-21	0	1.29071e-24	0	0	0	5.41229e-25	0	0	0	2.07989e-27	4.41822e-28
EEF1E1	O43324	3	26;32;38	499522	195132	164462	133183	68186.1	36631.6	31176.2	56021.3	27554.6	25237.1	27438.8	142399	129507	68606.7	74318.3	78162.7	70469.3	54970.2	33610	26033.4	27739.2	34037.9	6202.58	59573	25869.1	12723.9	15274.3	10235.6	7496.14	4677.45	5246.75	4264.26	0	9.18081e-13	3.23557e-12	13318.5	26007.6	0	1.72998e-13	0	0	3.23183e-15	7.5219e-16	5.59525e-16	0	4.50061e-18
EEF1G	P26641	1	24;37;49;54	137836	10669	0	0	0	7321.1	14713.1	0	17616.9	27127.9	34042.5	31378.2	31559	67168.3	67384.3	116133	207553	284165	220256	222921	267960	0	244519	323538	293884	281274	335188	256193	223361	164809	133140	139729	52005.5	153766	128188	145302	151363	122012	137182	196538	146494	251230	155197	127454	131521	222533
EEF1G	P26641	2	24;37;49;54	21557.5	18808.6	0	678.637	0	0	2482.52	9170.93	10108.3	22487.4	22191	23042.4	25275.2	39434.3	53251.6	86747.9	60598.4	78737.6	101805	106718	107636	73432.9	91874.6	108730	87133	141320	163818	95282	120747	100053	56500.6	88561.4	93876.5	84336.6	69038.9	74075	47320.9	69453	77760.3	65347.6	67939.5	83217.4	66768.6	122405	92283.9	63483.9
EEF1G	P26641	3	24;37;49;54	34467.2	19647.4	23993.9	21018.6	5314.85	7968.16	1460.44	42129.7	54246.4	44121.7	40389.7	71495.8	105024	188534	203343	210120	226997	347904	107874	244777	423318	392387	471445	424438	296917	227328	270285	294147	390238	302859	126879	237817	346633	328831	428134	482340	607904	473196	498882	498019	604234	514056	317670	527182	564705	669681
EEF2	P13639	2		138408	138408	138408	138408	138408	138408	99968.8	41726.2	68047.4	69414.7	61932.5	20862.1	3002.77	2392.17	866.35	957.434	5209.73	15168.3	15212.8	14762.8	14772	16999.7	19675.3	14818.1	12549.4	11173.8	23113.7	16159	1882.85	19751.4	22999.7	28025	15110.9	61.8631	10265.7	16764.5	21848.3	6008.14	5669.29	10683.9	8651.09	23379.1	23465.2	27190.9	40057.3	59462.2
EEF2	P13639	1		0	0	0	0	0	0	0	0	0	0	0	0	0	0	0	11022	28728	0	0	0	0	0	0	0	0	8035.77	11588.3	0	0	0	0	0	0	0	0	0	0	0	0	0	0	0	0	0	3397.32	8008.2
EFTUD2	Q15029	1	18;24	161913	0	0	0	0	0	0	0	0	0	5052.58	9435.75	23107.5	40931.2	30730.7	36036.3	43760.6	71868.7	59115.5	41948.3	47082.1	0	46913.4	66713.9	55823.5	38082.2	43231.4	67517.6	49224.7	17806.6	8018.85	12216.6	0	14284.3	6758.95	24320.8	8134.8	5665.12	6237.16	12685.2	8322.04	21486.9	5011.15	6886.1	7451.71	12166.6
EFTUD2	Q15029	2	18;24	10313.3	10313.3	10313.3	10313.3	10313.3	10313.3	4962.61	0	305.546	0	25.8403	0	56.2182	0	1398.85	5827.26	4379.21	14501.4	10525	27404.2	16453.2	0	12513.9	20309.2	19798.5	7144.27	0	5719.84	7415.49	1458.53	0	80.4971	0	5.77943	0	0.414945	0	0.0297917	0	0.00213895	0	0.000153569	0	1.10258e-05	0	7.91616e-07
EFTUD2	Q15029	3	18;24	89038.5	27713	18308.3	20969.1	15934.5	4533.94	6329.39	11562	5828.15	3297.34	4.04972e-12	32028.8	44648.4	34658.4	27154.2	42148.6	53519.4	60344.2	55687.3	57720	61651.7	80873.3	25792.9	109149	118334	78119.5	94148	88747	59438.6	33519	21198.1	16540.9	14754.5	6840.61	2215.65	11560.5	22606.5	21450.3	2.55191e-12	6898.17	11974.6	3300.54	14312.7	11164.9	16903.1	14834.6
EIF2A	Q9BY44	1	26;32;38	0	0	0	0	0	0	0	0	0	0	0	3062.96	5110.65	4616.62	3596.91	6706.2	6733.79	11903.9	6933.52	3503.89	0	0	0	0	0	0	0	0	0	0	0	0	0	0	0	0	0	0	0	0	0	0	0	0	0	0
EIF2S1	P05198	1		67303.1	46877.3	38857	34609.3	47136	31504.1	0	0	0	0	0	18809.4	36565.9	22813.5	19186.3	23421.7	24687.9	22287	4253.43	0	14149.7	6440.74	0	0	0	0	0	0	0	7108.4	5860.51	21335.1	14227.9	5875.62	0	23846.7	32718.8	22843.2	13368.5	22298.2	26916.5	24372.3	26057.8	26903.1	59555.9	10017.9
EIF2S2	P20042	1		58631.8	28514.2	27543	15623.8	53435.7	28267.7	16000.9	4171.8	0	0	1034.16	25189.4	41057.6	37663.4	36772.6	46109.9	38750.9	20618.3	25083.7	18086	18337	21727.6	4076.49	12796.8	16334.8	13979.1	0	0	0	11769.4	16292.6	10416.5	9966.07	6253.13	6375.41	12265.7	15242.2	14041.4	11262.8	9451.1	12698.2	12899.9	22321.8	22744.1	26084.6	33866.2
EIF2S3	P41091	1		69937	32438.8	34327.4	42864.4	51950.5	40900.8	35623.5	20402.4	0	0	0	39106	47332.6	51622.5	35624.5	59480.1	53676	54195.8	52849.9	47009.3	30844.9	26854.8	6699.17	30467.6	33129.7	19995.8	0	37733.5	27533	35422.7	64206.6	47562.4	30616.5	32062.3	13179.3	40782	77267.5	31491.3	29336.3	31119.4	27146.9	36879.5	41337.9	40673.5	42186	64936.5
EIF3A	Q14152	2	25	2.98044e-23	0	1.0006e-07	0	1.42771e-06	0	1.98879e-05	0	0.000277003	0	0.00385816	0	0.0537372	0	0.748463	0	10.4247	0	145.198	0	2022.35	0	36884.4	206206	213706	53205.3	9590.73	0	365.42	0	26.236	0	1.88366	0	0.135241	0	0.00970983	0	0.000697135	0	5.0052e-05	0	3.59357e-06	0	2.58007e-07	0
EIF3A	Q14152	3	25	20319.4	4830.46	0	330.273	0	24.8079	0	17.0385	0	213.732	0	7018.85	9110.38	6640.3	2031.78	13655.8	18847	38462.1	33202.8	49210.9	78397.5	286627	101652	617225	635450	124835	24681.1	15422.4	0	0	6199.91	7134.73	11637.1	2403.47	0	163.239	0	12.4988	0	11.7436	2305.38	18323.2	3586.34	8734.54	42638.8	8489.24
EIF3A	Q14152	1	25	0	0	0	0	0	0	0	0	0	0	0	0	0	0	0	8969.85	19870.2	51266.1	44616.4	38034.6	80919.1	0	172157	450209	543269	91324.9	61451.8	0	0	0	0	0	0	0	0	0	0	0	0	0	0	0	0	0	0	0
EIF3B	P55884	1	25	66109.2	6391.8	13495.7	0	0	0	16708.6	75232.3	5395.91	7422.82	0	0	0	0	0	23283.4	8579.87	36690	36717.8	35778.4	63557.3	0	150919	347277	391917	61324.3	79486.9	0	0	0	0	0	0	0	13442.5	17497.8	0	0	0	5496.5	9615.5	0	0	3028.76	4231.89	0
EIF3B	P55884	2	25	5.86617e-25	0	1.53073e-08	0	2.19774e-07	0	3.06153e-06	0	4.26416e-05	0	0.000593921	0	0.00827226	0	0.115218	0	1.60478	0	22.3516	0	311.318	0	29703.4	104361	99380.8	31458.2	10333	0	364.977	0	26.2042	0	1.88138	0	0.135077	0	0.00969807	0	0.00069629	0	4.99914e-05	0	3.58922e-06	0	2.57695e-07	0
EIF3B	P55884	3	25	9148.03	1563.69	0	97.0377	15.7947	0	1907.17	2324.01	986.978	3513.12	0	27725.2	24325.4	15339.8	9165.3	24071.5	30552.9	45911.5	41461.1	64091.2	71003.7	199706	63387.1	722782	612875	129179	16408.1	2371.8	4260.14	8997.33	1024.74	0	0	7573.23	4890.88	7357.53	19232.7	10701.8	5823.17	12571.4	25171.5	30755.1	33166.5	48089.5	237569	142215
EIF3C	Q99613	2	24	2.6223e-23	0	9.98873e-08	0	1.42825e-06	0	1.98956e-05	0	0.00027711	0	0.00385964	0	0.0537578	0	0.74875	0	10.4287	0	145.254	0	2023.12	0	33686.5	137638	120398	31320.7	0	1140.47	0	81.8821	0	5.87887	0	0.422084	0	0.0303042	0	0.00217575	0	0.000156212	0	1.12155e-05	0	8.05236e-07	0	5.78133e-08
EIF3C	Q99613	3	24	17052.5	4107.29	2279.99	3285.02	3515.43	41.4076	3132.64	2820.06	1.36041	378.036	0	31871.4	20323.5	13135.5	11122.9	23368.3	27800.1	51176	66225.3	86901.2	105542	363573	101841	1.1375e+06	901205	98259.4	13252.6	7827.95	2426.18	2427.21	6025.18	11516.9	5430.77	1342.08	0	4455.94	5004.31	233.555	0	16.6255	0	1.20049	0	0.181309	0	1.33783
EIF3C	Q99613	1	24	0	0	0	0	0	0	0	0	0	0	0	0	0	0	0	4647.76	12507.7	27382.3	28230	37404.5	80212.9	0	132341	493988	490114	42750.8	41250.1	0	0	0	0	0	0	0	0	0	0	0	0	0	0	0	0	0	0	0
EIF3D	O15371	2	24	0	1.0012e-07	0	1.85694e-06	0	2.58971e-05	0	0.000360702	0	0.00502393	0	0.0699743	0	0.974617	0	13.5747	0	189.071	0	3615.02	6588.76	3093.32	38820.6	97815.6	82162.9	26226.9	2880.55	0	120.812	0	8.67393	0	0.62276	0	0.0447122	0	0.00321019	0	0.000230481	0	1.65478e-05	0	1.18808e-06	0	8.53002e-08	0
EIF3D	O15371	3	24	3669.92	61.0102	0	4.38444	0	0.401299	0	1.23374	0	16.8711	0	5380.16	5067.53	0	4843.89	4023.26	9274.24	17706.2	24033.8	45828.8	85097	197063	83249.2	643683	479935	31621.5	0	237.652	0	17.0627	0	1.22505	0	0.0879543	0	0.00631483	0	0.000453385	0	3.25515e-05	0	2.3371e-06	0	1.67796e-07	0	1.20472e-08
EIF3D	O15371	1	24	0	0	0	0	0	0	0	0	0	0	0	0	0	0	0	0	0	0	0	24267.5	60843.5	0	143527	457025	430142	0	0	0	0	0	0	0	0	0	0	0	0	0	0	0	0	0	0	0	0	0
EIF3E	P60228	2	25	1.93018e-23	0	2.74759e-08	0	4.01578e-07	0	5.59461e-06	0	7.7923e-05	0	0.00108533	0	0.0151167	0	0.210548	0	2.93255	0	40.8452	0	568.9	0	8125.85	89105.9	72304.6	11786.4	6473.58	0	149.054	0	10.7016	0	0.768338	0	0.0551642	0	0.00396061	0	0.000284359	0	2.04161e-05	0	1.46581e-06	0	1.0524e-07	0
EIF3E	P60228	3	25	18702.1	0	168.141	0	12.0766	0	0.931154	0	0.959573	0	12.5029	0	174.573	5514.13	4965.74	8298.68	13808.2	21225	25469.1	35452.8	60996.3	145545	83497.5	467185	410114	33834.6	1261.65	0	90.5827	0	6.50354	0	0.466933	0	0.0335243	0	0.00240694	0	0.00017281	0	1.24072e-05	0	8.90798e-07	0	6.39564e-08	0
EIF3E	P60228	1	25	0	0	0	0	0	0	0	0	0	0	0	0	0	0	0	0	0	12193.5	21179.7	34495	66807.2	0	98492.5	289675	296436	30450.7	19401.9	0	0	0	0	0	0	0	0	0	0	0	0	0	0	0	0	0	0	0
EIF3F	O00303	2	25	7.18343e-19	0	0.00214996	0	0.0308124	0	0.429224	0	5.97833	0	83.2674	0	1305.09	3774.4	922.574	0	47.4607	0	360.931	4104.94	8561.01	4570.35	27202.6	86529.9	86146.8	36280.5	7863.37	0	255.287	0	222.334	5196.84	6302.98	0	276.801	0	19.8734	0	1.42685	0	0.102443	0	0.00735508	0	0.000528071	0
EIF3F	O00303	3	25	16598.3	5045.04	0	129.126	6.08202	0	1662.46	2573.24	268.324	291.015	0	13474	14953.2	5602.46	7780.28	14930.1	15236.4	25504.4	33279.4	46830.5	68252.3	152686	77626.2	358371	372405	121801	17074	9578.49	1434.96	0	0	8537.23	10639	3407.76	1492.22	143.093	4222.82	968.91	0	66.7353	0	4.79138	0	0.34401	0	0.024755
EIF3F	O00303	1	25	0	0	0	0	0	0	0	0	0	0	0	0	0	0	0	0	4565.5	26672.9	26648.4	23407	42202.1	0	91903.2	223061	297794	47128	22567.8	0	0	0	0	0	0	0	0	0	0	0	0	0	0	0	0	0	0	0
EIF3G	O75821	2	25	3.9773e-24	0	1.10453e-08	0	1.58298e-07	0	2.20513e-06	0	3.07135e-05	0	0.000427784	0	0.00595826	0	0.0829878	0	1.15587	0	16.0992	0	224.233	0	11186.2	39600.7	33452.8	7983.66	3681.11	0	152.001	0	10.9132	0	0.783531	0	0.056255	0	0.00403893	0	0.000289982	0	2.08198e-05	0	1.49479e-06	0	1.07321e-07	0
EIF3G	O75821	3	25	0.000108359	0	0.00986065	0	0.137941	0	1.92131	0	26.7604	0	373.932	9783.98	5931.4	7127.29	0	3738.8	9907.8	13178	13112.4	17414.9	24303.2	155097	48453.9	460174	354839	0	2155.03	0	154.811	0	12.3293	0	17.7983	0	237.937	9206.96	11900.2	0	282.676	5119.02	3855.13	5021.92	7107.98	11200.2	22138.5	13210.9
EIF3G	O75821	1	25	0	0	0	0	0	0	0	0	0	0	0	0	0	0	0	0	0	23322.8	23895	5590.73	11808	0	79039.1	288455	255140	8252.96	12791.8	0	0	0	0	0	0	0	0	0	0	0	1795.96	2468.46	0	0	0	0	0	0
EIF3H	O15372	2	24	3.98323e-22	0	1.55793e-06	0	2.21536e-05	0	0.000308592	0	0.00429814	0	0.0598654	0	0.833817	0	11.6136	0	161.756	0	2872.15	6231.93	8157.71	4902.58	28267.9	88636.6	77182.3	23670	5469.02	0	255.771	0	18.3635	0	1.31844	0	0.0946599	0	0.00679628	0	0.000487951	0	3.50333e-05	0	2.51528e-06	0	1.80589e-07	0
EIF3H	O15372	3	24	10654.2	1104.61	0	78.355	0	6.54131	0	13.2234	0	178.587	0	9647.22	5433.99	5220.89	2458.92	6135.08	7353.49	24390.5	23941.1	38626	59170.2	185509	62769.7	528464	401311	61395.5	1961.24	1152.77	0	5324.17	0	256988	17944.3	159043	19456.6	0	1380.67	0	99.1276	0	7.11704	0	0.51098	0	0.0366868	0
EIF3H	O15372	1	24	0	0	0	0	0	0	0	0	0	0	0	0	0	0	0	4928.51	20105.6	23290.5	20469.3	29237.6	63375.6	0	107788	288119	290845	34994.4	17128.5	0	0	0	0	0	0	0	0	0	0	0	0	0	0	0	0	0	0	0
EIF3I	Q13347	2	25	2.6989e-23	0	6.61252e-08	0	9.27443e-07	0	1.29181e-05	0	0.000179926	0	0.00250604	0	0.0349047	0	0.486159	0	6.77132	0	94.3124	0	1313.6	0	97606.9	126962	35704.2	16666.7	1357.52	0	96.4452	0	6.92445	0	0.497153	0	0.035694	0	0.00256271	0	0.000183995	0	1.32102e-05	0	9.48451e-07	0	6.80957e-08	0
EIF3I	Q13347	3	25	5.14906e-15	0	9.07622	0	130.84	0	2025.75	14990.6	13778.4	0	780.504	0	4510.52	16380.1	3560.54	8033.78	10327.3	12168.6	0	77026.5	302687	309899	354713	328450	460542	390725	163068	0	4914.16	0	355.316	0	60.269	0	525.357	2155.56	5930.53	0	31094.4	116592	33908	15047	125294	199266	133267	208981
EIF3I	Q13347	1	25	0	0	0	0	0	0	0	0	0	0	0	0	0	0	0	0	7164.11	48700.6	25528.4	13232.1	38199.8	0	182367	118701	157815	52583.7	39374.6	0	0	0	0	0	0	0	0	0	0	0	0	0	0	0	0	0	0	0
EIF3J	O75822	1		0	0	0	0	0	0	0	0	0	0	0	0	0	0	0	0	0	0	0	0	0	0	0	1363.73	2471.52	0	0	0	0	6702.97	11050.5	9625.64	11864.8	10513.2	6371.88	14553.4	28631.8	28653.9	42354.3	38596.7	45172	37167.8	34952.7	37749.4	46491.8	43187.6
EIF3K	Q9UBQ5	2	18;24	2.24806e-18	0	0.00553178	0	0.0778395	0	1.08422	0	15.1013	0	210.333	0	6409.36	6259.61	3170.49	3924.24	5833.94	8642.07	10585.5	16252.2	15269.2	94152.2	40666	197956	184344	30159	0	782.33	0	56.1688	0	4.03344	0	0.299389	0	0.158007	0	1.91271	0	26.6199	0	1076.67	2885.72	596.938	0	40.3217
EIF3K	Q9UBQ5	1	18;24	0	0	0	0	0	0	0	0	0	0	0	0	0	0	0	3168.68	8458.35	21391.4	16116.3	15926.3	26485.6	0	79570.2	177705	188213	27629.1	20508.5	0	0	0	0	0	0	0	0	0	0	0	0	0	0	0	0	0	0	0
EIF3L	Q9Y262	2	24;59	1.47003e-23	0	2.30622e-08	0	3.34584e-07	0	4.66111e-06	0	6.49209e-05	0	0.000904232	0	0.0125943	0	0.175416	0	2.44323	0	34.0299	0	473.975	0	15155.7	66905.3	45206.6	26592.8	4220.29	0	35.0521	0	2.51663	0	0.180686	0	0.0129726	0	0.000931394	0	6.68711e-05	0	4.80113e-06	0	3.44705e-07	0	2.47487e-08	0
EIF3L	Q9Y262	3	24;59	6482.49	1185.18	0	82.3792	0	5.93947	0	0.773306	0	4.88682	0	67.6421	0	2487.69	2037.29	2571.71	5027.04	10585.2	12427.3	17372	24964.5	77485.8	23204.5	224995	167864	26408	0	0	2507.76	1701.69	89.754	0	5.92314	0	0.450203	0	0.3797	0	4.8656	0	67.7387	0	3035.56	5375	735.505	0
EIF3L	Q9Y262	1	24;59	0	0	0	0	0	0	0	0	0	0	0	0	0	0	0	6053.52	15832	23609.4	22552	28859.4	40631.4	0	98955.1	275012	260294	52908.3	46829.8	0	2770.29	1716.93	0	0	0	0	0	0	0	0	14490.1	3291.78	0	0	0	0	0	0
EIF3M	Q7L2H7	2	19;24;37	5.10642e-23	0	3.20273e-07	0	4.49487e-06	0	6.26079e-05	0	0.000872016	0	0.0121456	0	0.169167	0	2.35619	0	32.8174	0	457.088	0	27484.8	57181.7	126460	203095	163384	12160.4	0	852.434	0	61.2018	0	4.39167	0	0.281509	0.0422593	0	1.75992	0	24.5967	0	342.593	0	42590.5	154024	18407.6	0
EIF3M	Q7L2H7	3	19;24;37	72834.3	70759.8	48083.2	37844.2	0	977.131	0	157.616	0	1229.49	0	17759.1	129613	96364.8	72659.5	84498.1	80823.4	84688.3	87278.3	88377.6	142849	154876	121223	450597	282633	92744.2	101259	0	2802.72	0	183.72	11.7285	0	910.809	0	13268.8	97860.5	92060.3	70412.8	0	1893.7	0	1700.75	0	22650.7	119169
EIF3M	Q7L2H7	1	19;24;37	0	0	0	0	0	0	0	0	0	0	0	0	0	0	0	0	0	0	127656	118991	152479	0	286872	386485	399109	160397	191698	0	0	0	60325.3	12389.5	0	0	0	0	0	0	0	0	16267.6	53772.7	151666	73402.3	8829.55	0
EIF4A1	P60842	2		62416.2	62416.2	26964.7	16421.5	15650.7	15497.7	10450.3	7478.43	7620.12	4039.37	3811.88	874.728	8339.62	13406.3	14308.1	10072.4	9364.56	13137.9	13892.2	14146.8	19133	14515.3	11771.6	4084.18	13762.8	18573.8	8291.72	17660.1	25836.7	15700.4	12961	17027.8	20314.9	18509.6	17127.2	9904.04	16124.4	27245.4	25146.3	24554.2	29793.3	30232.5	32567.8	43169.8	36403.9	67080.5
EIF4A1	P60842	1		0	0	0	0	0	0	0	0	0	0	0	0	0	0	0	0	0	1595.58	1760.92	1310.28	1493.81	2043.34	1585.98	1018.81	0	16666.5	12336.4	2424.4	938.038	0	860.754	984.151	0	0	0	0	2042.51	2289.24	0	0	0	0	0	0	0	0
EIF4A3	P38919	1		40613.1	0	0	0	0	0	0	0	0	0	0	0	0	0	0	0	0	0	0	220.348	481.115	0	0	0	0	0	0	0	0	0	0	0	0	0	0	0	0	0	0	0	0	0	0	0	0	0
EIF4A3	P38919	2		1465.96	1465.96	1465.96	1465.96	1465.96	1465.96	1465.96	1465.96	1465.96	1465.96	1465.96	1465.96	1465.96	1465.96	1465.96	1465.96	1465.96	1465.96	1465.96	1465.96	1465.96	1465.96	1465.96	1465.96	1465.96	1465.96	1465.96	1465.96	1465.96	1465.96	1465.96	1465.96	1465.96	312.242	0	21.5112	0	1.54444	0	0.110885	0	0.00796122	0	0.00057159	0	4.10383e-05
EIF4A3	P38919	3		24493.4	23575	23158.4	24527.5	25654.9	24482.2	25039.7	15649.4	11291.3	10070.9	1399.36	1.11649e-12	1.11649e-12	1.11649e-12	1.11649e-12	1.11649e-12	1.11649e-12	1.11649e-12	1.11649e-12	1.11649e-12	1.11649e-12	1.11649e-12	1.11649e-12	1.11649e-12	1.11649e-12	1.11649e-12	1.11649e-12	1.11649e-12	1.11649e-12	1.11649e-12	1.11649e-12	1.11649e-12	1.11649e-12	1.11649e-12	1.11649e-12	1.11649e-12	1.11649e-12	1.11649e-12	1.11649e-12	1.11649e-12	1.11649e-12	1.11649e-12	1.11649e-12	1.11649e-12	1.11649e-12	1.11649e-12
EIF4B	P23588	1	57	0	0	0	0	0	0	0	0	0	0	0	0	0	0	0	0	0	0	0	0	0	0	0	0	0	0	0	0	0	0	0	0	0	0	0	0	0	0	0	0	0	0	0	0	0	0
EIF4G1	Q04637	2	37	0	0	0	7.35283e-18	0	3.02201e-15	0	4.23009e-14	0	5.8919e-13	0	8.20636e-12	0	1.143e-10	0	1.59199e-09	0	2.21736e-08	0	3.08838e-07	0	4.30156e-06	0	5.9913e-05	0	0.00083448	0	0.0116228	0	0.161885	0	2.25477	0	31.4103	5549.44	6473.35	1563.72	1505.69	0	3.05442	0	0.219298	0	0.0157449	0	0.00113043
EIF4G1	Q04637	3	37	2.22284e-18	0	0.00843971	0	0.119899	0	1.67014	0	23.2621	0	323.999	0	5807.78	9893.87	3540.27	4567.55	4171.88	8701.02	8956.24	8083.21	7698.66	11545.5	7380.2	6961.16	18674.7	21693.4	13026	17844	48216.1	36436.6	42330.7	53175.5	64475.7	99553.7	68085	86765.9	121089	64510.2	38002.5	29430.2	18255.8	20785.5	15692.8	8527.33	11345.1	13953.4
EIF4G1	Q04637	1	37	0	0	0	0	0	0	0	0	0	0	0	0	0	0	0	0	0	0	0	0	0	0	0	0	0	0	0	3656.01	4951.76	14145.4	10460.5	11990.2	1765.8	17530.6	22823.8	26939	24197.2	10612.6	2147.77	0	0	0	0	0	0	0
EIF4G3	O43432	1	33	5667.42	0	0	0	0	0	0	0	0	0	0	0	1927.19	1310.64	0	1528.03	1741.51	1881.82	1609.36	1243.87	4526.88	7082.79	594.134	2599.38	0	3479.09	4160.42	5188.78	20752.9	17102.8	28015.4	28570.4	35205	30731.4	18614.5	31581.6	28567.9	5239.78	16523.4	9906.67	8202.48	1915.35	1433.47	0	0	0
EIF4H	Q15056	1		16588	12418.9	0	0	0	0	0	0	0	0	0	0	0	0	0	0	0	0	0	0	0	0	0	0	0	0	0	0	0	0	0	0	0	0	0	0	20246.7	5603.32	6956.07	4498.09	3891.22	3939.36	0	0	0	0
EIF5	P55010	1	57	1655.01	0	0	0	0	0	0	0	0	0	0	0	0	0	0	1373.74	743.749	761.374	0	0	0	0	0	0	0	0	0	0	0	735.749	1805.51	1136.64	0	0	0	0	0	0	0	0	2028.03	1214.64	2377.52	0	0	0
EIF5A	P63241	2	17;64	0	0	0	0	0	0	0	0	0	0	0	0	0	0	0	0	0	0	0	0	0	0	0	0	0	0	0	0	0	0	0	0	0	0	0	0	0	0	0	0	0	0	0	0	0	0
EIF5A	P63241	3	17;64	19532	9982.11	10338.2	7356.76	3002.39	2269.65	116.718	2003.97	919.667	0	34.1074	0	4.18145	0	24.4329	0	337.879	0	5747.97	13824.6	1666.64	2142.33	0	97.888	0	7.02782	0	0.501483	0	0	0.151855	0	2.24958	0	31.3422	0	436.542	0	6780.92	19471.1	4544.08	1360.49	433.84	2704.38	5588.51	500.046
EIF5A	P63241	1	17;64	0	18146	29791.1	19973.8	0	0	0	0	0	0	0	0	0	3500.09	9482.24	22732.2	98490.4	0	0	0	0	0	0	0	0	0	4719.35	7028.8	0	0	0	0	0	0	0	27470.9	19155	0	0	0	0	0	0	0	0	0
EIF5B	O60841	1		58436.1	36710	51439.8	39939.9	28708	17881.4	18054	17227.2	10215.5	4269.01	0	23842.3	35644	31896.3	20731	33489.6	30482.2	32040.3	36901.6	28235.1	36362.8	36900.2	7951.54	27790.5	29314.6	16589.7	21858.5	19930.4	38360	26870	32937.6	36879.4	54864.6	26438.8	11683.8	37744.2	44711.7	24958.9	29838.3	31732.3	36079	0	25884	24136	56147.2	23602.6
ELAVL1	Q15717	2	18;25	900.015	900.015	900.015	900.015	900.015	900.015	88.5956	0	7.236	0	13.7502	0	185.267	0	13058.5	20483.3	15309.6	23410.5	14309.9	21346	4024.93	0	1630.36	8436.09	11095	804.064	0	56.8584	0	4.08225	0	0.293092	0	0.0210431	0	0.00151082	0	0.000108472	0	7.78796e-06	0	5.5915e-07	0	4.01452e-08	0	2.88229e-09
ELAVL1	Q15717	3	18;25	25233.3	25233.3	25233.3	25233.3	25233.3	25233.3	25233.3	25233.3	25233.3	25233.3	25233.3	25233.3	25233.3	25233.3	25233.3	25233.3	25233.3	25233.3	25233.3	25233.3	25233.3	25233.3	25233.3	25233.3	25233.3	25233.3	25233.3	25233.3	25233.3	25233.3	25233.3	25233.3	25233.3	25233.3	25233.3	25233.3	25233.3	25233.3	25233.3	25233.3	25233.3	25233.3	25233.3	25233.3	25233.3	25233.3
ELAVL1	Q15717	1	18;25	0	0	0	0	0	0	0	0	12307.5	13482.9	26458.4	20581.3	23957.2	27380.1	25771.8	29958	21957.4	35653.3	31623.5	22460.6	21383.3	16516.3	14431.4	20614.2	39653.2	0	0	0	0	31135.8	8182.18	0	2360.62	12449.5	8742	10461.7	9134.65	7602.77	6027.5	9538.65	5371.06	8117.37	8248.61	6874.15	5927.62	8561.48
ELP1	O95163	2	44;54	9381.85	0	425.513	0	30.5505	0	2.19343	0	0.157481	0	0.0113066	0	0.000811751	0	5.78888e-05	0	0	1.93732e-05	0	0.000285371	0	0.00397582	0	0.055376	0	0.771289	0	10.7427	0	149.626	0	2339.47	6445.01	1176.6	0	0	1788.2	13721.6	22829.7	22249.2	21561.7	22472.7	35645.5	46325.8	30522.5	3642.78
ELP1	O95163	1	44;54	0	0	0	0	0	0	0	0	0	0	0	0	0	0	0	0	0	0	0	0	0	0	0	0	0	0	0	0	0	0	0	0	0	0	0	3961.36	4835.96	3460.01	0	0	0	5922.23	15400.8	27899.7	12995.6	0
ELP3	Q9H9T3	1	45	0	0	0	0	0	0	0	0	0	0	0	0	0	0	0	0	3771.56	3765.92	0	0	0	0	0	0	0	0	0	0	0	0	0	0	1209.7	7671.56	3615.77	13453.8	9521.07	16061	5612.58	17600.2	24494.8	27974.7	47153.5	48458.9	53202	10718.2
EMC2	Q15006	1		16746.6	2077.03	0	0	0	0	0	0	0	0	0	0	0	0	0	0	0	0	0	0	0	0	0	0	0	0	0	0	0	0	0	0	0	0	0	0	0	0	0	0	0	0	0	0	0	0
EMD	P50402	1		59088	5408.7	1924.92	975.91	1658.66	1111.85	0	0	0	0	0	2877.56	2300.69	1789.12	0	0	0	1170.72	1286.92	0	0	0	0	0	0	0	0	0	0	0	0	0	0	0	0	397.901	618.188	0	0	0	0	0	0	0	0	0
ENO1	P06733	2	25	0	0	0	0	0	0	0	0	0	0	0	0	0	0	0	0	0	0	0	4.6075e-21	0	7.12747e-20	0	9.93239e-19	0	1.38341e-17	0	1.92684e-16	0	2.68374e-15	0	3.73796e-14	0	5.20631e-13	0	7.25146e-12	0	1.01e-10	0	1.40675e-09	0	1.95934e-08	0	2.72901e-07	0	3.80103e-06
ENO1	P06733	3	25	81315	60459.3	49174.9	44843.3	32368.5	17824.2	13227.8	19079.7	10715.6	5017.97	0	24931.8	38187.7	26513.6	15903.5	19097.7	26006.6	28940.6	21535.3	46056.7	38971.2	38808.3	9306.73	32652.9	41792.5	21431.7	27415.9	29494.6	21586.9	23489.7	32989.7	31115.9	37428.5	25750.6	8896.9	24279.7	55739.6	42134.1	30177.5	54667.2	45967.5	29696.1	25629	25389.4	56793.7	43693.3
ENO1	P06733	1	25	0	0	0	0	0	0	0	0	0	0	0	0	0	0	0	37404.3	73025	13084.7	9092.23	3933.26	0	0	13646.6	15182.1	10745.5	300667	194761	0	0	5194.52	6210.49	5569.61	2489.59	9330.09	5309.39	14832	3659.64	10999.6	9820.42	4192.91	6048.88	6115.58	18991.4	5792.01	5464.52	11714.1
ENO2	P09104	2		28085.3	28085.3	28085.3	28085.3	28085.3	28085.3	28085.3	28085.3	28085.3	28085.3	28085.3	28085.3	28085.3	28085.3	28085.3	28085.3	28085.3	28085.3	28085.3	28085.3	28085.3	28085.3	28085.3	28085.3	28085.3	28085.3	27301.3	18803.3	16135.1	15104.2	12121.6	4375.13	4831.05	6517.89	3150.08	1931.49	2977.48	14819.7	14925.4	8825.22	6281.66	9473.17	10959.8	9803.97	13687.9	27849
ENO2	P09104	1		29765.1	0	0	0	0	0	0	0	0	0	0	0	0	0	5132.95	8134.73	0	0	0	0	0	0	8085.6	7165.75	0	79555.1	65277.7	0	0	0	0	0	0	0	0	0	0	0	0	0	0	4858.42	18593.8	3518.78	2788.33	11710.1
EPB41	P11171	1	45;55	0	0	0	0	0	0	0	0	0	0	0	0	0	0	0	0	0	0	0	0	0	0	0	0	0	0	0	0	0	0	0	0	0	0	0	0	4659.36	5652.74	7716.8	5063.66	9498.17	16250.7	17128.8	18901.1	33432.4	28772
EPB41L2	O43491	2	42	2.04114e-27	0	8.45616e-12	0	1.20396e-10	0	1.67709e-09	0	2.33589e-08	0	3.25347e-07	0	4.5315e-06	0	6.31157e-05	0	0.000879088	0	0.0122441	0	0.170539	0	2.3753	0	33.0836	0	460.795	0	7795.1	12649.4	4452.24	6971.16	9904.49	12136.6	3742.44	11522.4	29878.1	31036.5	39524.4	42678.2	44024.3	68782.2	67531.1	34317.7	39253.8	41425.7
EPB41L2	O43491	1	42	0	0	0	0	0	0	0	0	0	0	0	0	0	0	0	0	0	0	0	0	0	0	0	0	0	0	0	0	0	0	0	0	0	0	0	0	0	0	0	1999.22	1139.42	12191.6	8125.16	2070.93	0	0
EPB41L3	Q9Y2J2	2	45	3738.4	3738.4	3738.4	3738.4	2341.32	0	130.36	0	9.3594	0	0.671975	0	0.0482506	0	0.00353353	0	0.00121876	0	0.0135291	0	0.188189	0	2.62112	0	36.5075	0	682.99	2077.49	2351.53	944.363	0	0	906.316	2615.11	6422.86	3015.42	3325.93	6110.06	11197.2	25687.7	26245	30832.8	32481.7	31258.5	56884.8	55811.8
EPB41L3	Q9Y2J2	1	45	0	0	0	0	0	0	0	0	0	0	0	0	0	0	0	0	0	0	4885.59	4305.94	0	0	0	2296.47	1717.36	0	0	0	0	0	0	0	0	1724.08	1184.77	5684.56	6642.23	6052.53	1727.26	4098.77	6220.29	12207.5	0	6280.55	8402.17	11016
EPPK1	P58107	2	25	0	0	5.58746e-08	0	8.57554e-07	0	1.19499e-05	0	0.000166441	0	0.00231822	0	0.0322887	0	0.449723	0	6.26383	0	87.244	0	6234.3	3560.19	4088.59	1661.32	17325.7	32803.8	19984.1	8885.64	376.68	0	26.7439	0	1.92012	0	0.137859	0	0.00989781	0	0.000710631	0	5.1021e-05	0	3.66314e-06	0	2.63002e-07	0
EPPK1	P58107	1	25	0	0	0	0	0	0	0	0	0	0	0	0	0	0	0	0	0	0	0	0	0	0	8095.51	7034.57	14983.2	55539.3	22151.9	0	0	0	2108.14	3401.93	0	0	0	0	0	0	0	0	0	0	0	0	0	0
EPRS	P07814	1		56473.1	0	0	0	0	52320.6	55064.2	0	70628.1	56744.1	41338.8	70272.8	69871.2	80277.4	73528	43105.1	32579.2	80968.4	57858.8	31126.2	43051.2	0	67874.2	60577.5	8609.44	0	16464.7	2108.68	0	0	0	0	25802.8	16075	0	0	0	0	0	0	0	0	0	0	0	0
EPRS	P07814	2		53451.8	0	0	1.09829e-13	0	1.00915e-13	0	1.2035e-12	0	9757.85	6096.83	27056.4	51665.6	16378.7	19827	9614.5	2.71403e-13	7.44878e-14	0	0	0	1.76992e-17	0	0	2.26159e-18	0	3.00814e-19	2.68792e-20	1.51855e-20	0	0	0	1.74222e-23	3.55115e-23	9.27658e-24	3.06919e-24	1.50433e-24	1.24967e-26	0	0	2.38492e-27	2.66366e-28	3.36149e-28	0	0	1.12092e-30
EPRS	P07814	3		301531	301531	301531	301531	301531	301531	301531	301531	301531	301531	301531	301531	157345	104718	126115	72692.1	43228.8	83948.4	56925	17144	15337.3	3357.53	132215	110429	68099.4	40662.9	56072	102863	73998.9	45508.3	37372.5	34759.7	29798.2	7050.65	18096.1	24258.5	2882.37	0	392.17	0	14982.9	60536.7	43399.5	3104.94	669.94	0
EPS15	P42566	2	29	2683.38	28.07	0	20925	15462.5	8182.73	3389.9	7.64386	0	0.548775	0	0.0394035	0	0.00287412	0	0.000834149	0	0.00880397	0	0.122421	0	1.7051	0	1878.42	2922.56	11337.3	19428.6	16984.6	23468.4	11979.3	12843.3	12290.6	5301.13	5602.05	1710.29	2312.97	6148.71	4231.99	3687.35	2323.12	2989.6	2993.04	9.28309	0	0.666469	0
EPS15	P42566	1	29	0	0	0	0	0	0	0	0	0	0	0	0	0	0	0	0	0	0	0	0	0	0	0	0	762.823	859.8	437.971	1592.07	2488.83	1514.36	0	0	0	0	0	0	0	0	0	0	0	0	0	0	0	0
EPS15L1	Q9UBC2	2	34	0	0	1.48045e-11	0	2.32929e-10	0	3.24621e-09	0	4.5214e-08	0	6.2975e-07	0	8.77128e-06	0	0.000122168	0	0.00170158	0	0.0237	0	0.330098	0	4.59768	0	64.0374	0	3558.27	7037.39	302.253	6816.08	15310.6	31051.2	43028.9	61015.7	49826.7	11658.7	22836.3	28789	22547.2	11244.1	801.872	0	55.0895	0	3.95525	0
EPS15L1	Q9UBC2	1	34	0	0	0	0	0	0	0	0	0	0	0	0	0	0	0	0	0	0	0	0	0	0	0	0	0	0	0	0	0	0	1267.2	2162.44	1100.5	4543.48	3115.95	0	0	0	0	0	0	0	0	0	0	0
ERCC8	Q13216	2	28;56	1.46108e-12	209.988	7182.74	10178.7	0	289.112	0	20.7573	0	1.4903	0	0.106961	0	0.00714604	0	0	0.0277223	0	0.38817	0	5.40665	0	75.305	0	1100.83	8625.46	39330.9	101644	90047.4	54480.2	10197.6	0	118.997	0	8.54358	0	0.61343	0	0.044447	0	0.00882804	0	0.0791455	0	1.09921	0
ERCC8	Q13216	1	28;56	0	0	0	0	0	0	0	0	0	0	0	0	0	0	0	0	0	0	0	0	0	0	0	0	3120.25	14950.5	26165.9	70882.1	35699.8	3847.78	0	0	0	0	0	0	0	0	0	0	0	0	0	0	0	0
ERLIN2	O94905	1		135387	40077.6	28387.2	17571.3	4982.05	9375.57	7297.39	10258.6	6904.91	4464.05	2520.53	33534.9	26419.4	16516.4	17923.4	14524.8	0	0	0	0	0	0	0	0	0	0	0	0	0	0	0	0	0	0	0	0	0	0	0	0	0	0	0	0	0	0
ERO1A	Q96HE7	1		0	0	0	0	0	0	0	0	0	0	0	0	0	11336.6	6737.26	0	0	0	0	0	0	0	0	0	0	0	0	0	0	0	0	0	0	0	0	0	0	0	0	0	0	0	0	0	0	0
ERP29	P30040	1		5034.31	0	0	0	0	0	0	0	0	0	0	0	0	0	0	0	0	0	0	0	0	0	0	0	0	0	0	0	0	0	0	0	0	0	0	0	0	0	0	0	0	0	7124.8	9924.84	0	0
ESD	P10768	1	52	0	0	0	0	0	0	0	0	0	0	0	0	0	0	0	0	0	0	0	0	0	0	0	0	0	0	0	0	0	0	0	0	0	0	0	0	4059.47	7372.45	9720.15	11141.8	20535.7	16211.2	12485.6	15578.1	25712.5	17769.4
ETF1	P62495	1	59	9379.87	48969.6	0	0	0	0	0	0	0	0	0	0	0	0	0	0	0	9380.22	6590.24	7039.17	8717.44	6898.93	0	9369.65	12286.2	0	9425.99	9251.16	0	9212.18	13034.8	12020.1	8946.47	5617.25	3430.16	13572.6	0	10767.1	24436.5	27738.1	27984.3	17360.4	16137.9	14420.2	51654.8	52829.2
ETFA	P13804	1		0	0	0	0	0	0	0	0	0	0	0	0	0	0	0	0	0	0	0	0	0	0	0	0	0	0	0	0	0	0	0	0	0	0	0	0	0	0	0	0	0	0	0	0	0	0
ETFB	P38117	1	58	6797.76	1685.16	0	0	0	0	0	0	0	0	0	0	0	0	0	0	0	0	0	0	0	0	0	0	0	0	0	0	0	0	0	0	0	0	0	0	0	655.256	1250.78	0	905.986	1014.53	0	0	0	956.526
EWSR1	Q01844	1		16274.7	2940.23	0	0	0	0	0	0	0	0	0	0	0	0	0	0	0	0	0	0	0	0	0	0	0	0	0	0	0	0	0	0	0	0	0	0	0	0	0	0	0	0	0	0	0	0
EXOSC10	Q01780	1		50387.1	19222.7	22116.1	24430.5	15317.2	3605.21	0	0	0	0	0	8551.17	14001	0	0	0	0	0	0	0	0	0	0	0	0	0	0	0	19847	10208.9	17434.9	14002.6	2600.7	0	1628.22	2420.16	3786.13	0	0	0	0	0	0	0	0	0
EXOSC2	Q13868	2		43915.5	43915.5	43915.5	43915.5	43915.5	43915.5	43915.5	43915.5	43915.5	43915.5	43915.5	43915.5	43915.5	43915.5	43915.5	43915.5	43915.5	43915.5	43915.5	43915.5	43915.5	43915.5	43915.5	43915.5	43915.5	43915.5	43915.5	43915.5	43915.5	43915.5	43915.5	36464.3	21394.1	32642.3	32533.2	25603.1	5532.06	76.9249	38.0301	0	2.73402	0	0.246115	0	0.711588	0
EXOSC2	Q13868	1		0	0	0	0	0	0	0	0	0	0	0	0	0	0	0	0	0	0	0	0	0	0	0	0	0	0	0	0	0	0	1088.18	1364.27	0	4959.5	5080.56	0	0	0	0	0	0	0	0	0	0	0
EXOSC3	Q9NQT5	1		136493	123152	136361	111431	140481	82398.7	7761.01	4842.51	0	0	0	6985.22	8894.74	0	0	0	0	3796.39	5516.6	1914.44	0	0	0	10401.8	11973.3	7737.78	20916.8	12930.2	28810.8	19319.7	23267.2	20657.6	35335.5	18950.6	8580.22	23381.4	35257.9	29521.4	28034.2	24589.7	26690.1	15004.8	11200.8	8807.09	0	0
EXOSC4	Q9NPD3	1		61618.4	30196.3	43099.9	52682.1	49797	25285.6	5021.31	2591.42	0	0	0	8067.12	4601.2	4332.95	5492.37	5147.2	5207.79	6693.94	8204.02	10014.4	11969.4	13603.8	4383.33	53626.6	28296.8	0	0	0	11477.6	46913.2	33083.1	33158.3	35555.2	32813.9	22061.4	49769.5	41972.2	49133	49078.6	46900.4	91830.7	19502.8	8763.72	8395.38	7530.93	5667.72
EXOSC9	Q06265	1		48626.8	31255.7	46389.8	52557.9	39964.4	4611.9	0	0	0	0	0	0	0	0	0	5717.56	4490.71	3679.86	3876.99	0	0	0	0	0	0	0	0	5232.38	5136.66	14517.9	29314	27592.7	22878	23771.3	10498.6	22786.8	34295.2	29762.7	34766.1	33533.9	27115.5	16729.5	3387.63	0	0	0
EZR	P15311	1	25	2149.59	943.273	1926.95	3295.94	3467.87	5902.52	930.966	412.49	0	0	0	7076.2	8774.5	22204.7	7516.16	18650.6	19774.4	22749.4	10761.7	7954.5	0	0	0	1959.88	2445.98	0	0	0	0	1853.13	1725	1138.74	1261.49	0	438.561	1826.84	1694.86	1692.84	2410.25	2057.7	1909.52	2165.25	1844.74	3157.71	3306.48	2840.53
FABP5	Q01469	1	26;27	48412.3	5535.93	0	0	5295.67	5219.71	0	0	0	0	0	0	3290.07	5033.51	0	7669	14223.6	16558.9	8838.52	3519.04	0	0	1887.57	7343.05	4767.28	205999	165812	0	0	0	2257.81	6253.36	0	0	0	11116.2	6836.23	9710.74	2849.44	10151.1	0	6776.55	13458.2	1508.12	0	0
FABP5	Q01469	2	26;27	17235.6	17235.6	17235.6	17235.6	17235.6	17235.6	17235.6	17235.6	17235.6	17235.6	17235.6	17235.6	17235.6	17235.6	17235.6	17235.6	17235.6	17235.6	17235.6	17235.6	17235.6	17235.6	17235.6	17235.6	15668.8	43086.8	80784.4	11898.8	20596.5	9060.08	25001.2	26815.8	12668.2	16836.2	0	7398.83	13599.6	10032.2	7144.93	18130.7	17968.6	16216.4	0	137.122	1559.42	6363.52
FAM98B	Q52LJ0	1	37;44	0	0	0	0	0	0	0	0	0	0	0	0	0	0	0	0	0	0	0	0	0	0	0	0	0	0	0	0	0	0	0	0	0	0	5266.73	8869.62	15013	13166.5	10144.9	13728.2	21497.2	31272.9	36607.8	43248	13339.9	0
FANCI	Q9NVI1	1		12717.8	1066.08	0	0	0	0	0	0	0	0	0	0	0	0	0	0	0	0	0	0	0	0	0	0	0	0	0	0	0	0	0	0	0	0	0	0	0	0	0	0	0	0	0	0	0	0
FAR1	Q8WVX9	1	18;22	35422.5	7659.4	6099.63	0	0	0	0	2421.78	898.383	0	0	0	1390.63	2440	4019.49	3849.81	0	5906.3	3058.93	0	2239.27	5867.97	1185.78	5234.83	4366.91	1735.11	5523.75	0	0	0	10849.3	10107.6	0	0	0	0	0	0	0	0	0	0	0	0	0	0
FARSA	Q9Y285	1	25	13365.3	4165.33	6373.48	6948.29	4189.98	0	0	0	0	0	0	2334.1	1279.56	909.196	613.621	0	0	0	0	0	0	0	0	3601.34	4397.06	2905.1	8483.57	6115.14	3939.04	2100.8	3767.49	4622.89	3770.52	2384.5	0	8155.42	13472.2	14306.8	13275.6	11592.8	20780.3	17835.6	11178.3	14605.4	21821.9	9743.26
FARSB	Q9NSD9	1	52	11532	3734.74	4007.75	6141.46	3630.79	2835	0	0	0	0	0	0	0	1994	1680.6	1861.72	0	0	0	0	0	0	0	3470.67	2243.82	0	0	0	3095.96	4773.36	0	5954.51	7057.65	3729.01	2051.43	1819.85	12074.9	8051.37	13255.1	17089.8	15180.8	12368.8	10992.8	8777.6	15373	14787.1
FASN	P49327	2	25	4.83526e-20	4.83526e-20	4.83526e-20	4.83526e-20	0	4.74724e-05	0	0.000665103	0	0.00926397	0	0.129031	0	1.79716	0	25.0313	0	348.64	0	55696.4	54190.2	1270.32	0	90.9469	0	6.28585	0	0	12.6152	0	177.448	0	2471.66	3007.01	359303	40731	106697	4331.52	0	310.487	0	22.292	0	1.60049	0	0.11491
FASN	P49327	3	25	24900	24900	24900	6320.53	1894.63	460.975	0	0	1563.55	3045.88	332.982	0	0	2781.35	12165.6	8889.18	4144.23	6361.88	11924.6	11554	8904.75	43360.5	20974.2	0	215651	111695	33823.5	27040.7	74673.5	49821.8	685639	776339	737867	1.31108e+06	3.08032e+06	1.06259e+06	7914.65	1817.19	0	0	9082.19	7155.68	8887.97	9653.03	14043.4	10899.9
FASN	P49327	1	25	0	0	0	0	0	0	0	0	0	0	0	0	0	0	0	0	383826	299104	186946	0	0	0	0	7071.11	6604.66	4375.81	9037.22	14674.4	28054	25270.3	27757.8	514458	148177	22205.8	870913	0	0	0	0	0	0	0	0	0	0	0
FBL	P22087	1	24	140902	32837.4	27754.4	25921.8	19095.8	12440.8	6283.2	7358.32	2479	1107.19	1618.88	17133.4	11213.1	12185.5	7203.59	8080.14	10159.5	10725.8	6514.44	0	0	0	2495.22	19904.2	0	0	0	0	0	2580.04	6916.76	0	0	0	0	9066.77	10161.5	5487.68	5844.87	5780.6	5610.04	5843.22	4341.64	5647.42	6687.28	4160.81
FBXO22	Q8NEZ5	1		2977.23	0	0	0	0	0	0	0	0	0	0	0	0	0	0	0	0	0	0	0	0	0	0	0	0	0	0	0	0	0	0	0	0	0	0	0	0	0	0	0	0	0	0	0	0	0
FDPS	P14324	1		0	0	0	0	0	0	0	0	0	0	0	0	0	0	0	0	0	0	0	0	0	0	0	0	0	0	0	0	0	0	0	0	0	0	0	0	0	0	0	0	0	0	0	0	0	0
FEN1	P39748	1		0	0	0	0	0	0	0	0	0	0	0	0	0	0	0	0	0	0	0	0	0	0	0	0	0	0	0	0	0	0	0	0	0	0	0	0	0	0	0	0	0	0	0	0	0	0
FH	P07954	1	50	0	0	0	0	0	0	0	0	0	0	0	0	0	0	0	0	0	0	0	0	0	0	0	0	0	0	0	0	0	0	0	0	0	0	0	0	0	0	0	0	0	0	0	9639.51	41346	17714.8
FKBP10	Q96AY3	2	58	4.93615e-37	4.93615e-37	4.93615e-37	0	1.74748e-21	0	2.49786e-20	0	3.47953e-19	0	4.84637e-18	0	6.75012e-17	0	9.40171e-16	0	1.30949e-14	0	1.82388e-13	0	2.54034e-12	0	3.53824e-11	0	4.92813e-10	0	6.864e-09	0	9.56032e-08	0	1.33158e-06	0	1.85465e-05	0	0.00025832	0	0.00359793	0	0.0501127	0	0.69798	0	9.72161	0	135.405	0
FKBP10	Q96AY3	1	58	0	0	0	0	0	0	0	0	0	0	0	0	0	0	0	0	0	0	0	0	0	0	0	0	0	0	0	0	0	0	0	0	0	0	0	0	0	0	0	0	0	0	0	0	0	0
FKBP3	Q00688	1		0	0	0	0	0	0	0	0	0	0	0	0	0	0	0	0	0	0	0	0	0	0	0	0	0	0	0	0	0	0	0	0	0	0	0	0	0	0	0	0	0	0	0	0	0	0
FKBP4	Q02790	1		0	0	0	0	0	0	0	0	0	0	0	0	0	0	0	0	0	0	0	0	0	0	0	0	0	0	0	0	0	0	0	0	0	0	0	0	0	0	0	5449.02	30728.1	54526.2	1451.8	50079.2	55474.7	54518.1
FKBP8	Q14318	1		59125.6	14709.5	5893.96	5953.55	5025.48	2362.58	0	0	0	0	1385.76	14401.8	10945.2	12431.1	8153.59	13913.7	12419.1	6879.24	13431.7	21487.8	7259.16	6299.85	2209.79	14908.7	13341.1	10578.8	11783.9	0	0	3317.34	3309.32	0	0	0	0	0	0	0	0	16597.7	17001.7	7844.86	0	0	0	0
FKBP9	O95302	1		0	0	0	0	0	0	0	0	0	0	0	0	0	0	0	0	0	0	0	0	0	0	0	0	0	0	0	0	0	0	0	0	0	0	0	0	0	0	0	0	0	0	0	0	0	0
FLG	P20930	1	26	0	2029.36	1141.16	0	0	0	0	0	0	0	0	0	0	0	0	0	0	0	0	0	0	0	0	0	0	573436	339596	0	0	0	0	0	0	0	0	0	0	0	0	0	0	0	0	0	0	0
FLG2	Q5D862	1	26	85458.3	31028.2	20724.5	5421.66	7496.88	21380.8	24827.2	8139.07	10455.9	0	21344.6	11351.9	3495.78	18640.4	7078.13	9112.62	8809.58	15004.5	27687.6	3427.63	7392.22	2724.52	0	21689.7	16258.8	753643	499641	0	0	4521.16	13158.8	19263.3	3427.54	3531.3	4661.58	44392.4	3783.14	23778.3	6676.56	7764.7	5225.47	12509.2	10872.3	6410.39	29141.4	11939.3
FLG2	Q5D862	2	26	38691.7	38691.7	38691.7	38691.7	38691.7	38691.7	38691.7	38691.7	38691.7	38691.7	38691.7	38691.7	38691.7	38691.7	38691.7	38691.7	30700.7	13566.8	12319.9	14447	22358.3	16259.8	830.344	5229.25	1125.19	30621.5	24171.5	11222.7	6370.86	0	5091.59	434.316	6461.55	12090.6	3116.6	0	152.965	64.8435	0	7828.17	10768.5	8478.8	15481.6	14160.2	7797.35	2047.49
FLG2	Q5D862	3	26	89394.5	89394.5	89394.5	89394.5	89394.5	89394.5	89394.5	89394.5	89394.5	89394.5	89394.5	89394.5	89394.5	89394.5	89394.5	89394.5	89394.5	89394.5	89394.5	89394.5	89394.5	89394.5	89394.5	89394.5	89394.5	99849.1	106310	89211.8	80847.6	44831.5	38533.5	55154	41988.5	18038.5	11506.7	21374.8	46263.2	29033.3	19655.6	20585.4	27067.3	27633.8	14816.2	7917.86	13223.1	31941.5
FLII	Q13045	2	18;24;37	5367.86	7061.01	6766.79	4792.17	5336.78	8283.36	8912.23	10889.7	6018.06	5923.66	10541.3	7506.15	4773.66	4213.48	7119.09	7159.28	8031.54	9913.24	8076.66	7954.01	3952.99	4634.79	14406.4	13768.2	9797.12	9133.82	6713.82	7296.17	6941.64	5767.41	6694.28	10776	7770.54	5158.07	6754.49	9669.13	12338.4	11489.3	4406.15	0	243.479	0	17.481	0	1.25508	0
FLII	Q13045	1	18;24;37	0	0	0	0	0	0	0	0	0	0	0	0	0	0	0	0	4748.96	31524	18436.1	7448.14	6974.33	0	6493.85	14343.2	10116	2489.78	2537.1	7389.47	8276.45	5655.15	5002.96	6077.66	0	6671.51	6738.53	9286.97	7785.27	3447.38	0	0	0	0	0	0	0	0
FLNA	P21333	1	24	499678	12657.9	45349.3	0	0	0	0	0	4659.37	3071.02	10570.5	4342.57	10154.2	18374.4	9202.27	176338	94330.7	264228	250373	25234.4	247513	245992	297757	381667	362506	121383	21950.8	0	9626.13	9873.61	71565.6	186152	81690.3	10529.3	123403	147774	277757	222246	3099.32	5571.05	0	4790.28	3112.16	0	0	5116.61
FLNA	P21333	2	24	8312.77	5104.81	0	10.4994	0	0.852383	0	1.434	0	19.2235	0	267.784	26454.3	26157.1	33423	0	387.182	29142.1	26426.1	32108.7	11313.5	20164	37016	58745.1	57053.5	12272.7	0	7.36693	0	60.0652	6887.78	9811.76	9084.13	0	22.1863	0	1.59291	0	0.114366	0	0.00821108	0	0.000589529	0	4.23263e-05	0
FLNA	P21333	3	24	154634	48848.1	43299.6	42682.4	32613.2	16521	20527.6	23063.1	7157.75	7973.7	5281.08	52878.9	71888.5	54012.2	44987.7	65242.5	73049.4	86280.5	78605.6	76539.5	143808	250611	81157.9	599523	425033	64800.2	53895.3	31757.5	56991.7	62818.4	86945	79785.4	109530	54696.4	27482.7	86444.1	86415.8	49717.1	46350.1	52258.6	85522.2	71123.2	13096.9	0	3.0833e-15	1.68009e-15
FLNB	O75369	2	24	17621.6	15157.5	1851.16	0	30.7056	0	3.67179	0	20.6995	0	286.121	0	4639.37	18104.7	9991.03	0	669.904	0	4195.36	15840.3	16052.3	5800.63	5971.92	33091.8	21656.3	0	928.219	0	183.787	0	1936.37	8740.42	11300.4	6156.53	0	256.065	0	18.3846	0	1.31996	0	0.0947687	0	0.00680409	0	0.000488512
FLNB	O75369	3	24	42252.3	27288.7	9106.56	33965.2	32007.2	36830.8	35064.1	9964.52	63234.7	17964	38514.5	30393.7	176276	38502.4	38418.5	21314	40059.1	28522.5	31879.6	39901.2	101115	40867.6	94037.8	836420	68423.6	53770.8	22484	31389.1	43640.8	35032.6	11855.8	0	81.8471	0	5.87636	0	0.421903	0	0.0302913	0	0.00217482	0	0.000156145	0	1.12107e-05	0
FLNB	O75369	1	24	0	0	0	0	0	0	0	0	0	0	11852.5	8573.6	14345.5	23843.5	22064.9	26042.9	22464.2	35901.6	8312.82	22964.9	32995.7	0	61322.7	115521	87077.4	19104.8	0	7731.1	10917	5587.2	5357.53	10505.2	5506.05	17300.1	11870.4	17805.4	15739.6	5203.68	7763.17	9255.94	0	0	0	0	0	0
FLOT2	Q14254	1		46834.5	0	0	0	0	0	0	0	0	0	0	0	0	0	0	0	0	0	0	0	0	0	0	0	0	0	0	0	0	0	0	0	0	0	0	0	0	0	0	0	0	0	0	0	0	0
FNTA	P49354	1	22;63	0	0	0	0	0	0	0	0	0	0	0	0	0	0	0	0	0	0	0	0	6897.59	8468.51	0	0	0	0	0	0	0	0	0	0	0	0	0	0	0	0	0	0	0	0	0	0	0	0
FSCN1	Q16658	1		3862.8	0	0	0	0	0	0	0	0	0	0	1512.31	3216.54	0	1137.69	2427.31	4733.77	7115.96	2547.14	3333.84	5554.16	7087.02	0	8291.27	6967.21	3637.39	0	4651.66	6713.12	6497.61	12312	11738.6	15680.2	12454.3	4444.82	17508.2	22876.5	15287.9	15770.2	10508	5664.51	14072.1	12789.2	7096.2	27108.6	11206.5
FTH1	P02794	1	41	0	0	0	0	0	0	0	0	0	0	0	0	1775.42	1931.96	0	0	0	0	0	0	0	0	0	0	0	2629.15	11729.4	0	0	0	0	0	0	0	556.473	2047.23	3754.7	864.787	0	0	97527.5	79898.3	0	0	0	0
FTL	P02792	1	42	0	0	0	0	0	0	0	0	0	0	0	4675.8	5259.77	2912.04	0	0	0	8943.38	5734.8	5686.97	6725.18	10921.5	1863.11	14270.2	16904.6	0	10996.6	10853.2	14733.4	16572	24235.8	36199.2	21257.4	6717.44	2579.87	15735.8	31319.1	21097.1	28736.5	30425	98951.8	141493	12901	0	0	0
FTSJ3	Q8IY81	1		10179.8	710.127	4638.95	5556.36	1171.69	0	0	0	0	0	0	0	0	0	0	0	0	0	0	0	0	0	0	0	0	0	0	0	0	0	0	0	0	0	0	0	0	0	0	0	0	0	0	0	0	0
FUBP1	Q96AE4	1	61	0	0	0	0	0	0	0	0	0	0	0	0	3248.78	1529.3	1082.82	1698.18	3319.17	3357.04	0	0	0	0	0	0	0	0	0	0	0	0	0	0	0	0	0	0	0	0	0	0	0	0	0	0	0	0
FUS	P35637	1	58;64	165301	0	0	0	0	0	0	0	0	0	0	0	0	0	0	0	0	0	0	0	0	0	0	0	0	0	0	0	0	0	0	0	0	6344.26	4845.34	21662.5	3521.13	9013.07	5038.55	14508.1	6478.3	15656.1	11754.9	4714.35	10915.4	22483.2
FUS	P35637	2	58;64	26999.3	26999.3	26999.3	26999.3	13450.7	0	3001.46	2807.54	295.961	0	18.6096	0	1.33611	0	0.0959285	0	0.00688735	0	0.00049449	0	3.55028e-05	0	2.54898e-06	0	1.83012e-07	0	1.31818e-08	0	1.53383e-09	0	8.29182e-09	0	1.14552e-07	0	1.59543e-06	0	2.22215e-05	0	0.000309506	0	0.00431086	0	0.0600425	0	0.836284	0
G3BP1	Q13283	2	48	0	1.03e-06	0	1.44306e-05	0	0.000200999	0	0.00279955	0	0.0389928	0	0.543099	0	7.5644	0	1897.68	4101.77	121.111	0	20.9456	0	172.386	0	21781	2687.5	0	36.1612	0	4.10523	0	21.3121	0	3121.78	1622.23	0	11439.9	16347.9	29778.2	18198.5	51153.7	45703.8	32344.9	35849.9	102376	63940	55047.9
G3BP1	Q13283	1	48	0	0	0	0	0	0	0	0	0	0	0	0	0	0	0	0	0	0	0	0	0	0	0	0	0	0	0	0	0	0	0	0	0	0	0	0	0	0	0	0	0	0	16030.3	36870.6	4984.07	33965.6
G6PD	P11413	1		0	0	0	0	0	0	0	0	0	0	0	0	0	0	0	0	0	0	0	0	0	0	0	0	0	0	0	0	0	0	0	0	0	0	0	0	0	0	0	0	1238.32	812.657	0	1065.67	2373.83	2323.94
GADD45GIP1	Q8TAE8	2	17	0.000773196	0	0.0139791	0	0.194934	0	2.7151	0	37.8165	0	1889.54	20736.5	16194.9	2904.02	12951	5734.46	143039	102319	0	10251.4	0	436.493	0	31.3388	0	2.25003	0	0.161545	0	0.0115984	0	0.000832726	0	5.9787e-05	0	4.29252e-06	0	3.08189e-07	0	2.2127e-08	0	1.58864e-09	0	1.1406e-10	0	8.1891e-12
GADD45GIP1	Q8TAE8	1	17	0	0	0	0	0	0	0	0	0	0	0	0	0	0	0	3564.93	37227.9	29812.5	3727.47	0	0	0	0	0	0	0	0	0	0	0	0	0	0	0	0	0	0	0	0	0	0	0	0	0	0	0
GANAB	Q14697	1		0	0	0	0	0	0	0	0	0	0	0	0	0	0	0	0	0	0	0	0	0	0	0	0	0	0	0	0	0	0	0	0	0	0	0	0	0	0	0	0	0	0	0	0	0	0
GAPDH	P04406	1	26	94449.5	9914.75	15230.8	0	0	0	0	0	0	0	0	0	6543.54	22788.1	0	17085.4	18904.8	41597.5	44472.1	7291.34	0	5152.96	31392.9	27305	19641.5	924584	590511	0	15816.9	10331	17688.3	24825.3	0	16351.7	8452.53	26831.2	0	46157.5	56612.2	35890	44847.4	83424.2	77926.4	113428	79245.2	198122
GAPDH	P04406	2	26	1.54535e-13	1.54535e-13	0	344.613	0	5596.26	21169.5	10124.4	0	380.742	0	27.4423	0	3.45048	0	20.8645	0	288.652	0	4579.29	18944.8	10521.1	0	408.526	0	29.3309	0	2.1062	0	0.155888	0	0.0762379	0	0.911443	0	12.684	0	176.664	0	2852.11	14820.2	16795.2	31379.3	63623.9	95856.1	102688
GAPDH	P04406	3	26	158101	191635	165143	52305.2	238456	244829	237810	397046	298294	425833	272562	380791	432501	551452	403906	267519	704829	853977	880064	923546	1.00276e+06	1.40721e+06	1.46138e+06	1.75631e+06	2.43251e+06	3.92446e+06	2.81609e+06	2.3892e+06	3.51193e+06	2.51077e+06	1.67406e+06	1.3881e+06	1.00586e+06	327263	422212	590135	298806	585711	961771	828569	588688	519105	306018	90002.6	56395.6	101732
GARS1	P41250	1	52	0	10853.7	5282.99	5126.58	0	0	0	0	0	0	0	0	0	0	7006.09	7620.87	0	0	0	0	0	0	0	0	0	0	0	0	0	0	0	0	0	0	0	0	0	0	0	0	0	11404.3	14256.7	15649.4	24409.8	23866.7
GART	P22102	1	25	12719.6	0	0	0	0	0	0	0	0	0	0	1968.86	5695.42	4285.97	2993.31	4595.46	6515.6	14318.7	12494	11219.6	5905.71	18530.3	2339.22	11264.4	14619.4	4050.5	10091.4	13737.2	19350.7	23404.9	38164.5	39583.1	38721.3	43250	22985.8	41617.7	35041	65935.4	69661.6	69480.1	88722.4	103114	116812	134133	286181	137818
GBA	P04062	1	26;54	0	0	0	0	0	0	0	0	0	0	0	0	0	0	0	0	0	0	0	0	0	0	0	0	0	31605.8	9818.63	0	0	0	0	0	0	0	0	0	0	0	0	0	0	0	0	0	0	0
GCC2	Q8IWJ2	1	25;57	0	0	0	0	0	0	0	0	0	0	0	0	0	0	0	0	0	0	0	0	3655.09	3663.68	0	14989.3	17181.3	4282.57	0	0	0	0	0	0	0	0	0	0	0	0	0	0	0	0	0	0	0	0
GCLC	P48506	1	58	0	0	0	0	0	0	0	0	0	0	0	0	0	0	0	0	0	0	0	0	0	0	0	0	0	0	0	0	0	0	0	0	0	0	0	0	0	0	0	0	0	0	0	0	0	0
GCN1	Q92616	1		106265	17566.5	14406.6	4865.84	2890.61	0	2447.47	4031.62	0	832.683	940.662	24743.8	24484.1	18016.1	13488.9	19168.7	16301.2	16683.7	10289.8	5210.36	2650.27	9393.48	380.64	0	0	0	0	0	0	0	0	0	0	0	0	0	0	0	0	0	0	0	0	0	0	0
GDI1	P31150	1		0	0	0	0	0	0	0	0	0	0	0	0	0	0	0	0	0	0	0	0	0	0	0	5478.26	7252.86	5762.33	0	0	11750.2	3183.91	0	4281.25	5844.29	0	0	0	0	0	0	0	0	0	0	0	0	0
GDI2	P50395	2	58	9.92229e-37	0	6.90949e-21	0	9.73314e-20	0	1.35573e-18	0	1.88829e-17	0	2.63005e-16	0	3.66318e-15	0	5.10215e-14	0	7.10638e-13	0	9.89792e-12	0	1.3786e-10	0	1.92014e-09	0	2.67442e-08	0	3.72498e-07	0	5.18823e-06	0	7.22627e-05	0	0.00100649	0	0.0140186	0	0.195254	0	2.71954	0	37.8782	0	527.576	0	13934	11461.1
GDI2	P50395	1	58	0	0	0	0	0	0	0	0	0	0	0	0	0	0	0	0	0	0	0	0	0	0	0	0	0	24640.5	58570.6	0	0	0	0	0	0	0	0	0	0	0	0	0	0	0	0	0	0	0
GEMIN4	P57678	1		124794	0	0	0	0	0	0	0	0	0	0	0	0	0	0	0	0	0	0	0	0	0	0	0	0	0	0	0	0	0	0	0	0	0	0	0	0	0	0	0	0	0	0	0	0	0
GEMIN4	P57678	2		13617.7	0	0	6.12362e-14	3.3914e-15	1.80364e-15	2.74231e-16	0	0	2.7619e-17	7.2079e-18	1.22896e-18	0	0	4.77481e-21	0	0	0	5.30578e-25	0	0	0	0	0	0	9.79247e-27	0	2.01542e-28	0	0	1.36008e-29	4.07639e-30	0	4.74203e-31	9.13286e-32	3.71663e-32	1.11476e-32	0	0	8.93256e-35	4.39976e-35	0	0	0	0	0
GEMIN4	P57678	3		62139.8	13195.8	7720.67	2995.8	2269.21	0	0	1.8823e-14	0	1.79453e-13	1.86943e-13	1707.3	1359.49	3.6577e-14	0	7.08483e-16	7.14283e-16	5.64874e-17	0	0	0	0	0	0	0	0	0	8.1266e-23	0	0	4.73505e-25	7.99199e-26	0	0	0	0	0	0	5.04472e-29	1.55614e-29	0	0	2.62072e-31	6.23571e-31	9.09382e-32	0
GEMIN5	Q8TEQ6	2	37	2274.89	0	70.6185	0	4.94821	0	0	6.27543	0	88.7572	0	4512.47	6214.77	675.123	0	2844.71	3601.62	350.913	0	24.6066	0	3.62068	0	26.0829	0	1185.95	1767.07	4725.99	3926.65	15675.5	16640.4	17307.8	21538.6	5770.87	28881.5	26350.3	29962.3	21416.6	11102.1	914.101	0	63.5034	0	4.55934	0	0.327346
GEMIN5	Q8TEQ6	1	37	0	0	0	0	0	0	0	0	0	0	0	0	0	0	0	0	0	0	0	0	0	0	2068.1	3142.33	0	0	0	0	648.147	6934.92	2828.48	0	0	3371.06	8004.31	15187.8	19146.4	11851.3	1428.29	0	0	0	0	0	0	0
GFPT1	Q06210	1		6673.76	0	0	0	0	0	0	0	0	0	0	0	0	0	0	0	0	0	0	6012.9	6352.1	0	0	11643.6	13500.2	0.308155	1301.79	0	0	0	7781.23	13923.8	9533.91	16608.2	7870.78	20348.2	27467	30062	32887.1	43297.9	44713.9	46427.5	39908.6	23266.5	1138.96	0
GGCT	O75223	2	26;34	14045.5	14045.5	14045.5	14045.5	14045.5	14045.5	13606.3	11225.4	9032.63	10740.7	4084.16	0	17.0471	0	8.58383	215.218	2794.64	5411.59	4364.59	768.792	0	3141.16	2099.02	2017.88	0	12677.6	7923.98	224.602	782.705	7799.6	7226.57	1082.14	0	3802.29	4792.54	3817.79	693.756	0	30.9208	43.7035	0	2115.94	6119.63	3050.83	2976.62	800.27
GGCT	O75223	1	26;34	0	0	0	0	0	0	0	0	0	0	0	0	0	0	0	0	0	0	0	0	0	0	0	0	0	98083.6	82998.2	0	0	0	0	0	0	79535.4	15021.8	1726.87	2986.25	0	0	0	0	0	0	0	0	0
GID8	Q9NWU2	1	16;21	16726.6	0	0	0	0	0	0	0	0	0	0	0	13101.6	8995.35	0	100835	37742.3	19171.5	23269.4	25696.3	35133.5	0	0	0	0	0	0	0	0	0	0	0	0	0	0	0	0	0	0	0	0	0	0	0	0	0
GLA	P06280	1	52	0	0	0	0	0	0	0	0	0	0	0	0	0	0	0	0	0	0	0	0	0	0	0	0	0	0	0	0	0	0	0	0	0	0	0	0	0	0	0	0	0	0	0	0	6784.93	3251.9
GLB1	P16278	1		0	0	0	0	0	0	0	0	0	0	0	0	0	0	0	0	11606.1	24706	0	0	0	0	0	0	0	0	0	0	0	0	0	0	0	24552.7	9061.4	0	0	0	0	0	0	0	0	0	0	0
GLOD4	Q9HC38	1		0	0	0	0	0	0	0	0	0	0	0	0	0	0	0	0	3120.96	4913.66	0	0	0	0	0	0	0	0	0	0	0	0	0	0	0	0	0	0	0	0	0	0	11172.7	12149.6	0	0	0	0
GLRX3	O76003	1		0	0	0	0	0	0	0	0	0	0	0	7532.14	8328.24	0	0	0	0	0	0	0	0	0	0	0	0	0	0	0	0	0	0	0	4152.89	1389.91	0	0	0	0	0	0	0	0	0	0	0	0
GLS	O94925	1		0	0	0	0	0	0	0	0	0	0	0	0	2543.82	1425.03	0	0	0	0	0	0	0	0	0	0	0	0	0	0	0	0	0	0	0	0	0	0	0	0	0	0	0	0	0	0	0	0
GLUD1	P00367	2	25	12337.9	5774.82	6846.86	7441.42	3183.08	1452.9	4045.56	22271.1	21287.4	16334.1	15786.8	18765.7	25266.1	30202.8	27241.5	29842.7	36021.7	41018.3	14922.7	57454	52506.8	47054.3	65575.8	87076.5	95466.9	76668.7	75409.5	63856	73303.2	38915.6	21879.1	38977.2	44629.4	37090.4	30168.6	22711.1	19125.2	20664	18120.6	17747.6	24168.1	8331.19	0	146.534	0	10.5207
GLUD1	P00367	1	25	0	0	0	0	0	0	0	0	0	0	0	0	0	0	0	0	3972	7560.67	6794.81	5168.61	3958.46	0	7266.43	18349.3	16737.3	9450.88	10796.4	5430.35	8870.48	3970.06	2717.09	990.295	0	0	0	3959.9	3562.84	0	0	0	0	0	0	0	0	0
GMPS	P49915	1		0	0	0	0	0	0	0	0	0	0	0	0	0	0	0	0	0	0	0	0	0	0	0	0	0	0	0	0	0	0	0	0	0	0	0	0	0	0	0	0	0	0	0	0	0	0
GNA11	P29992	1		52862.4	6883.74	1477.41	0	0	0	0	0	0	0	0	0	1363.95	1671.28	888.064	1043.44	0	0	0	0	0	0	0	0	0	0	0	0	0	0	0	0	0	0	0	0	0	0	0	0	0	0	0	0	0	0
GNB2	P62879	2	28-29;57	64501.8	61385.9	0	1613.17	0	115.821	0	8.31555	0	0.597019	0	0.042712	0	0.000949292	0.00711815	0	0.110569	0	1.54085	0	21.4614	0	298.919	0	4280.28	31987.8	30494.1	59673.2	34029.6	17325.4	0	7834.31	43210.5	8167.12	50633.5	0	9841.03	59508.3	0	18499.1	72484.7	654.25	10512.4	17820.2	18201.7	11014.4
GNB2	P62879	3	28-29;57	120341	120341	111581	3070.61	9872.6	5754.07	6288.2	5567.72	5413.28	5681.27	1959.15	2155.91	1394.87	11862.5	12014.4	10615.8	11631.5	11461.5	11539.3	13693.9	12244.2	10888.4	13540.7	13210	6912.39	24850.5	36555.6	86225.5	181002	153226	63789.4	16969.2	13626.9	11167.1	7762.35	8760.86	6351.51	16832.6	15787.3	13247.8	18956.8	20891.2	22788.2	23931.9	28302.2	48045.8
GNB2	P62879	1	28-29;57	0	0	0	0	0	0	0	0	0	0	0	0	0	0	0	0	6939.31	9137.88	6841.6	6043.24	7617.57	2569.02	14819.4	13271.3	17791.9	38285.4	70029.1	86731.5	38908.9	18186.6	7450.73	4482.56	2605.4	15975.8	14654.1	17188.6	17934.2	18061.8	7846.71	23796.8	20196.4	22527	28713.3	19666.8	28279.9	47367.2
GNE	Q9Y223	1		0	0	0	0	0	0	0	0	0	0	0	0	0	0	0	0	0	0	0	0	0	0	0	0	0	0	0	0	0	0	0	0	0	0	0	0	12801.2	8299.97	11418.4	25466.8	36647.5	29708.8	19676.6	0	0	0
GNL3	Q9BVP2	1		74273.1	33679.3	52331.9	47918.8	51632.5	20874.2	7832.46	2485.31	539.634	0	0	13875.2	17697.8	16212.5	10247.1	16056.3	12593.6	13083	6986.28	4813	9848.09	6070.82	0	0	0	0	0	0	1857.75	630.398	0	0	0	0	0	0	4223.94	1522.51	2461.69	0	0	0	0	2230.68	2022.16	2578.44
GNPDA1	P46926	1		0	0	0	0	0	0	0	0	0	0	0	0	0	0	0	0	0	0	0	0	0	0	0	0	0	0	0	0	0	0	0	0	0	0	0	0	0	0	0	0	4450.53	5899.16	6700.6	3261.03	0	4858.31
GORASP2	Q9H8Y8	1		0	0	0	0	0	0	0	0	0	0	0	0	0	0	0	0	0	0	0	0	0	0	0	0	0	0	0	0	0	0	0	0	0	0	0	0	0	0	0	0	0	0	0	13701.1	5711.4	0
GOT1	P17174	2	28;48	39501.6	39501.6	15849.1	0	6407.18	9067.19	11040.7	7618.2	902.503	0	436.274	0	12717	18374.8	12366	0	14511	12674.9	12303.6	11783.8	1655.2	0	132.927	0	319.09	0	18305.8	74821	16009.6	0	1084.19	0	23.43	183.185	0	6379.5	5436.89	283.825	1883.22	4762.36	7234.05	15655.2	16801	20812.7	28383.9	45333.8
GOT1	P17174	1	28;48	0	0	0	0	0	0	0	0	0	0	0	0	0	0	0	0	0	0	0	0	0	0	0	0	5313.15	19375.1	17843.1	47509.4	19221.7	6531.83	0	0	0	0	0	0	0	0	0	0	0	0	0	0	0	0
GOT2	P00505	1		67919.1	34198.8	26704	29524	23876.6	12580.7	6423.48	4590.66	1569.56	1586.07	2071.81	14346.7	15747	10459.1	7350.29	11212.7	10699.9	7568.84	5851.34	18782.3	9374.83	8860.79	728.767	4327.22	6616.32	4564.49	0	3627.62	4105.46	3506.66	2382.95	3300.14	0	0	0	4667.68	5958.1	0	0	14028.2	5167.39	1447.32	0	0	0	0
GPHN	Q9NQX3	2	32	1.81566e-23	0	5.09339e-08	0	7.26347e-07	0	1.01179e-05	0	0.000140925	0	0.00196283	0	0.0273386	0	0.380778	0	5.30356	0	73.869	0	1320.75	5825.65	3699.4	0	142.828	87.9992	0	2643	18798.4	32827.1	51959.5	52727.9	12507.4	0	486.165	0	0	780.4	3551.93	2361.34	0	1063.05	2311.83	745.337	0	32.2088
GPHN	Q9NQX3	1	32	0	0	0	0	0	0	0	0	0	0	0	0	0	0	0	0	0	0	0	0	0	0	0	0	0	0	0	0	0	0	7428.62	5664.62	0	0	0	0	0	0	0	0	0	0	0	0	0	0
GPI	P06744	2		55032.6	55032.6	55032.6	55032.6	55032.6	55032.6	55032.6	55032.6	55032.6	55032.6	55032.6	55032.6	55032.6	55032.6	55032.6	55032.6	55032.6	55032.6	55032.6	55032.6	55032.6	55032.6	55032.6	55032.6	55032.6	55032.6	55032.6	55032.6	55032.6	55032.6	55032.6	55032.6	55032.6	55032.6	55032.6	55032.6	55032.6	55032.6	55032.6	55032.6	55032.6	55032.6	55032.6	55032.6	55032.6	55032.6
GPI	P06744	1		0	0	0	0	0	0	0	0	0	0	0	0	0	0	0	0	7878.44	1778.97	3130.13	0	0	0	0	0	0	0	0	0	0	0	0	0	0	0	0	0	0	0	0	0	0	0	0	0	0	0
GPN1	Q9HCN4	1	18;21;44	124576	5181.07	3713.15	3583.81	6021.73	6912.1	4189.08	0	15922.6	11521.5	21082.1	28890.9	38471.2	54185.2	47948.7	72801.5	72217.5	116231	88437.1	84747	84675.3	13266.9	86234	95856.4	65357.6	29894	35156.7	22163.4	17424.9	18988.7	11784.1	10022.7	2177.19	15371.3	10101.1	5013.4	14393.3	7068.81	7159.39	12793.2	5699.16	6895.03	3768.39	2585.41	3438.37	7553.37
GPN1	Q9HCN4	2	18;21;44	20398.7	18798.4	3636.69	0	1323.05	6030.81	9361.13	10154	0	4086.88	16405	31550.3	53477	31729.3	43616.8	46001.6	32545.4	50178.6	44897.1	53172.4	47104.3	34065.8	36619	37073.9	34946.9	39891.7	30719.7	12581.7	0	0	4421.05	25058.4	16880.5	0	568.894	0	40.8448	0	2.93252	0	0.210546	0	0.0151165	0	0.00108532	0
GPN1	Q9HCN4	3	18;21;44	7853.96	170.798	0	135.226	4045.99	2763.29	0	31.516	0	2039.94	21899.1	41254.9	29120	31951.6	48249.4	67090.7	78641.3	73724.6	74828.9	97335.4	119589	32813.5	105994	83660	58432.6	63214.3	42236.5	48955.3	30280.3	34961.8	29209.8	30692.5	23088.6	10188.7	23727.7	30432.3	30720.3	28663.5	18498.6	7830.61	110.761	0	3820.68	106864	24934	0
GPN3	Q9UHW5	2	21	0	0.000862587	0	0.0121047	0	0.168603	0	2.34833	0	32.708	0	2055.21	3359.82	2389.64	4021.09	8659.3	11938.3	15178.4	15574.6	16579.3	23054.9	4908.63	7731.1	12699.7	5786.38	221.71	46.2051	0	6627.64	9589.28	7120.64	510.953	0	35.8848	0	2.57642	0	0.184978	0	0.0132808	0	0.000953522	0	6.84598e-05	0	4.91519e-06
GPN3	Q9UHW5	1	21	0	0	0	0	0	0	0	0	0	0	0	0	0	0	0	0	0	18385.3	16778.2	10740.5	21874.8	0	13040.6	12533.8	8802.45	0	0	0	0	0	0	0	0	0	0	0	0	0	0	0	0	0	0	0	0	0
GPS1	Q13098	1	39	0	0	0	0	0	0	0	0	0	0	0	0	0	0	0	0	0	0	0	0	0	0	0	4995.71	3933	0	0	0	6379.05	9581.92	25718.1	32692.7	29528.1	15753.8	10847.1	65577.6	91425.3	178649	218956	89813.4	9818.01	2065.64	0	1586.48	3836.64	0
GRIPAP1	Q4V328	1		0	0	0	0	0	0	0	0	0	0	0	0	529.939	1305.55	0	0	0	0	0	0	47175.4	54507.8	0	0	0	0	0	0	0	0	0	0	0	3103.74	3774.13	12787.9	50276.7	67257	49544.4	5440.49	0	0	0	0	0	0
GRPEL1	Q9HAV7	1		0	0	0	0	0	0	0	0	0	0	0	0	0	0	0	0	0	0	0	0	0	0	0	0	0	0	0	0	0	0	0	0	0	0	0	0	0	0	0	0	3247.91	4863.23	0	0	0	0
GRWD1	Q9BQ67	1		0	0	0	0	0	0	0	0	0	0	0	0	0	0	0	0	0	0	0	1143.36	1641.18	0	0	0	0	0	0	0	0	0	0	0	0	0	0	0	0	0	0	0	0	0	0	0	0	0
GSDMA	Q96QA5	2	26	1.04086e-12	1.04086e-12	1.04086e-12	1.04086e-12	1.04086e-12	1.04086e-12	1.04086e-12	1.04086e-12	1.04086e-12	1.04086e-12	1.04086e-12	1.04086e-12	1.04086e-12	1.04086e-12	1.04086e-12	1.04086e-12	1.04086e-12	1.04086e-12	1.04086e-12	1.04086e-12	1.04086e-12	1.04086e-12	1.04086e-12	1.04086e-12	1.04086e-12	11924.3	14722.7	3836.18	9974.89	7281.46	4271.18	6666.43	2929.68	2096.58	500.884	0	33.9545	0	2.44286	0	0.245557	0	0.994938	0	13.6836	0
GSDMA	Q96QA5	1	26	0	0	0	0	0	0	0	0	0	0	0	0	0	0	0	0	0	0	0	0	0	0	0	0	0	227311	95422.9	0	0	0	0	0	0	0	0	0	0	0	0	0	0	0	0	0	0	0
GSTO1	P78417	1	49;60	0	0	0	0	0	0	0	0	0	0	0	0	0	0	0	0	0	0	0	0	0	0	0	0	0	0	0	0	0	0	0	0	0	0	0	0	0	0	0	0	0	0	0	0	0	0
GSTP1	P09211	2	26	0	0	0	0	0	0	0	0	0	0	0	0	0	0	0	0	0	0	0	0	0	0	0	0	0	0	0	0	1.59282e-34	0	2.68222e-33	0	3.73918e-32	0	5.20803e-31	0	7.25385e-30	0	1.01033e-28	0	1.40721e-27	0	1.95999e-26	0	2.72991e-25	0
GSTP1	P09211	1	26	0	0	0	0	0	0	0	0	0	0	0	0	0	0	0	0	0	0	0	0	0	0	0	0	0	39541.7	29364.7	0	0	0	0	0	0	0	0	0	0	0	0	0	0	0	0	0	0	0
GTF2I	P78347	2	40	3.94156e-32	3.94156e-32	3.94156e-32	0	8.51665e-17	0	1.19553e-15	0	1.66522e-14	0	2.31936e-13	0	3.23045e-12	0	4.49943e-11	0	6.2669e-10	0	8.72867e-09	0	1.21575e-07	0	1.69332e-06	0	2.35849e-05	0	0.000328495	0	0.00457534	0	0.0637263	0	0.887593	0	12.3626	0	172.188	0	13447.3	36285.5	4042.84	0	284.016	0	20.3914	0
GTF2I	P78347	3	40	33455.2	33455.2	33455.2	33455.2	129.825	0	0	23469.2	6177.61	0	0.682385	0	5.58356	0	10217.1	19382.3	1719.31	2.07854	0	15226.3	11941.7	8003.8	8138.26	11267.6	10831.8	0	21489.5	20504.2	12040.8	37296.9	48098.2	35665.4	32323.7	30141.1	39302.9	75211.8	45034.7	23762.4	96559.3	131814	91039.6	91966.5	68893.6	72405.5	66546.8	63288.9
GTF2I	P78347	1	40	0	0	0	0	0	0	0	0	0	0	0	0	0	0	0	0	0	0	0	0	0	0	0	0	0	0	0	0	0	23590	8795.91	16698.9	0	25536.8	21663.4	53715.2	41358.5	32214	33951	85198.4	23111.3	36214.5	15821.5	13315.9	5160.95	54487.7
GTF3C4	Q9UKN8	1		689408	168727	149933	104907	54383.7	54182.6	51472.4	71530.8	9379.47	46576.9	32658	100674	130488	127122	50013	39417.6	102692	167546	105428	35829.4	19918.1	157506	50576.3	88619.4	189983	0	0	577506	315684	195443	242556	27392.7	267264	22328.5	23178	189187	352245	186246	270284	273217	207507	167512	167334	158516	277752	138307
GTF3C5	Q9Y5Q8	1	27	14821.5	7212.36	4401.47	4877.86	3431.64	0	857.041	977.97	0	0	0	0	0	0	0	0	0	0	0	0	1106.44	1459.78	758.454	3480.04	3798.62	6012.08	9527.79	3727.91	0	0	0	0	0	0	0	0	0	0	0	0	0	0	0	0	0	0
GTPBP4	Q9BZE4	1	16	63820.1	22224.4	25294	28414.7	27038.1	7497.45	3206.7	1545.23	0	0	0	5753.1	4102.15	3825.61	5679.73	5721.76	3354.72	2663.67	1631.06	0	0	0	0	0	0	0	0	0	0	0	0	0	0	0	0	0	0	0	0	0	0	0	0	0	0	0
GYS1	P13807	1	38	7058.44	2186.74	0	0	1110.42	1045.88	0	0	0	0	0	9116.68	11901.3	7947.76	6066.85	7272.71	3328.67	0	2284.62	2138.34	2417.74	1792.5	0	0	2539.73	1417.49	4690.67	2641.73	0	21153.4	16952.1	13846.1	8035.6	23792	14707.9	36925.6	41004.7	41962.9	14434	10828	3738.48	0	0	0	0	0
H1-4	P10412	1	17	1.49877e+06	105452	117757	85862.3	106769	164457	128584	121989	331375	178616	270183	273819	304734	420428	299784	568340	690014	550103	268076	208736	204340	0	148817	211282	168530	102725	132174	211721	152996	157270	113965	96629.3	19058.6	114140	78377.4	105826	132134	82899.8	62523.7	91584.7	48191.4	92037.5	73108.7	18442.2	22501.2	32748
H1-4	P10412	2	17	180499	180499	179037	69543.7	20397.9	28077.1	48915.4	65961.9	88611.4	42290.7	73964.8	139129	138441	99127.5	234930	173348	336041	143105	140603	123240	75757.7	103194	60074.2	34221.1	61414.5	49146.5	51290.9	75088	14764.3	44724.5	88449.6	36662.9	58648.3	48227.7	67786.6	31548.3	59972.8	25972	28057.7	27144.9	29599.4	0	428.545	0	30.7681	0
H1-4	P10412	3	17	2771748	973734	1.05915e+06	1.23394e+06	1.15253e+06	908356	445010	287446	90420.6	65507.2	74866.4	704401	587582	593549	509436	804353	831038	900758	535816	416125	319117	356791	87564.9	452907	245701	186738	190633	165345	197527	125641	177893	174597	179563	158832	88254.8	299378	319268	195588	176892	136545	128489	94792.3	69485.2	86698.9	75273.7	196780
H1FX	Q92522	1	18	189971	0	0	0	14437.7	5775.99	0	0	12058.9	6005.67	17654.8	18384.4	36757.9	13537.7	0	49580.1	42154.9	37497.1	26756.5	16563.9	8933.99	0	8888.61	7874.68	23870	24527.4	0	0	0	7514.67	3694.65	3705.97	471.42	6381.24	4268.09	4371.12	5087.77	5040.42	0	0	0	0	0	0	0	0
H1FX	Q92522	2	18	233017	129244	125488	168226	125123	74258.7	39043.4	28636.2	4621.53	6.01329e-12	4853.4	57172.9	52882.3	52024.6	48763.3	81683.6	92855.4	98152	59477.6	49220.7	30568.3	38527.6	4944.19	44499.2	38286.6	2585.53	2.0956e-12	13112	20226.2	10546	9040.63	6231.64	7158.25	4968.57	2748.31	27810.6	47061.3	22726.7	11238.4	14234.1	7489.03	5666.54	2338	0	1.41589e-14	4.21684e-15
H2AFY	O75367	2		276614	276614	276614	276614	276614	276614	276614	276614	276614	276614	276614	276614	276614	276614	276614	276614	276614	276614	276614	276614	276614	276614	276614	276614	276614	276614	276614	276614	276614	276614	276614	276614	276614	276614	152334	0	8694.34	0	1161.78	0	74.9765	0	5.38325	0	0.38908	0
H2AFY	O75367	1		0	0	0	0	0	0	0	0	0	0	0	0	0	0	0	2011.03	1704.13	5394.88	4895.97	0	0	0	3611.45	5511.84	2674.37	1098.03	3072.22	4591.92	3289.27	4778.05	1306.4	4177.88	848.415	8083.87	5506.87	1892.35	4887.26	4339.09	2148.56	2600.3	0	0	0	0	0	0
H3C1	P68431	2		2.4368e+06	2.4368e+06	2.4368e+06	2.4368e+06	2.4368e+06	2.4368e+06	2.4368e+06	2.4368e+06	2.4368e+06	2.4368e+06	2.4368e+06	2.4368e+06	2.4368e+06	2.4368e+06	2.4368e+06	2.4368e+06	2.4368e+06	2.4368e+06	2.4368e+06	2.4368e+06	2.4368e+06	2.4368e+06	2.4368e+06	2.4368e+06	2.4368e+06	2.4368e+06	2.4368e+06	2.4368e+06	2.38164e+06	0	47520.1	0	9144.74	2244.12	1693.25	1377.57	42.2663	0	1658.97	16926.7	595.17	2595.93	1305.96	1009.75	0	17.054
H3C1	P68431	1		0	0	0	0	0	0	0	0	0	0	0	0	0	0	0	0	0	0	0	0	0	0	0	0	0	0	0	13613.3	24096.3	0	14129.4	13239.4	23143.9	2794.84	8991.86	0	6738.57	10809	3695.85	0	0	0	8075.77	3222.59	0	0
H4C1	P62805	1		493967	30062.4	12538.6	20478.9	8271.21	76401.9	12871.3	18250.3	92114.2	52427.1	120834	101460	100368	221680	202958	199804	328918	456897	299071	253179	296504	818.436	277744	479996	302144	263758	368146	441413	311637	358836	242324	241505	82168.5	334217	304280	486384	401830	354430	220425	520286	221580	587095	259963	91162.4	121651	175482
H4C1	P62805	2		22381.1	67.7648	0	14882.4	27441.5	22292.9	11862.1	23035.6	38556.6	109204	50353.7	144033	134954	148216	32096.1	75319.4	198687	132027	139241	125896	44375	162070	120504	107299	255051	153070	255505	309715	120349	219325	239341	233300	136318	279266	116809	192591	192542	148475	113436	270789	130442	272981	189608	10453.4	140657	155756
H4C1	P62805	3		8.6699e+06	8.6699e+06	8.6699e+06	8.6699e+06	8.6699e+06	8.6699e+06	8.6699e+06	8.6699e+06	8.6699e+06	8.6699e+06	8.6699e+06	8.6699e+06	8.6699e+06	8.6699e+06	8.6699e+06	8.6699e+06	8.6699e+06	8.6699e+06	8.6699e+06	8.6699e+06	8.6699e+06	8.6699e+06	8.6699e+06	8.51856e+06	565095	241770	143606	285652	113929	56071.6	46203.8	26905.5	0	99253.1	908582	28949	82119.8	69976.7	81049.1	85296.2	83208.6	70593.2	55889.7	44908.5	45557	45646.1
HACD3	Q9P035	1		316430	69216.7	53268.8	39370.3	35800.6	27535.4	14044.4	18943	8509.72	8175.62	8382.24	60356.3	61196.4	46609.8	34770.9	38271.5	35905.2	34440.6	25884.3	22845.8	18909.9	17793.7	3730.77	10398.6	9216.9	9206.3	4150.1	6235.35	0	4972.47	5775.91	4968.17	4287.16	4045.09	1292.79	4325.59	15436.1	0	1944.78	1437.18	0	0	0	0	0	0
HACL1	Q9UJ83	1	13;45	0	0	0	29318.5	9004.75	0	0	0	0	0	0	0	7190.91	4083.61	0	0	0	0	0	0	0	0	0	0	0	0	0	0	0	0	0	0	0	0	0	0	5728.42	11285.2	15871.8	13923.6	12115.5	15462.6	31106.8	34957.9	71825.3	56064.5
HADHA	P40939	2	16;21;34;41	58687.5	58687.5	58687.5	58687.5	49625.8	18965.6	20503.7	18438.7	21643.2	15919.9	18720.1	11753.6	1912.86	3294.87	15568.3	35596.1	36357.1	25654.7	22150.7	36289.8	45469.7	36373.1	36695.6	29340.9	40394.2	35114.9	18079.4	37680.2	27375.8	17330.7	5526.69	3927.3	13261.4	28983.9	12952.4	3612.55	6850.18	1409.6	809.687	8575.79	9577.34	2570.9	3425.25	1732.97	0	76.8465
HADHA	P40939	1	16;21;34;41	0	0	0	0	0	0	0	0	0	0	3256.08	3170.79	5213.83	7651.52	3744.71	6112.2	5216.02	13023.4	11944.8	11322.5	18625.4	0	6732.95	9982.7	14831	3473.71	0	6265.74	5492.54	4022.22	2106.29	1564.46	0	4599.37	3070.96	0	0	0	0	0	3984.3	2482.77	0	0	0	0
HADHB	P55084	2		73535.9	73535.9	73535.9	73535.9	73535.9	73535.9	73535.9	59894.5	33141.3	21793.9	41338.9	21913.4	12755.1	19847.3	11435.1	4751.55	3395.68	29353.8	49068.5	39455.9	22673.3	26228.2	31977.3	38551.2	33268.2	20948.2	42272.8	39045.9	9329.93	17689.6	38405.8	23651.7	17802.5	1111.25	18660.8	18327.8	7975.32	6135.34	311.451	4752.05	3177.52	22.0151	1.81799	0	0.130526	0
HADHB	P55084	1		0	0	0	0	0	0	0	0	8604.72	16781.9	12719.4	0	8891.25	26253	9038.44	9882.06	8110.81	10832.6	35319.9	15842.2	12337.2	0	12977.2	33296.7	11556	7436.31	7126.06	5010.84	3862.03	0	0	0	0	0	5361.07	9376.33	0	0	0	0	0	0	0	0	0	0
HAGH	Q16775	2		8.06034e-42	8.06034e-42	8.06034e-42	0	7.58682e-27	0	1.06314e-25	0	1.48081e-24	0	2.0625e-23	0	2.87269e-22	0	4.00115e-21	0	5.57288e-20	0	7.76202e-19	0	1.08111e-17	0	1.50579e-16	0	2.0973e-15	0	2.92116e-14	0	4.06865e-13	0	5.66689e-12	0	7.89297e-11	0	1.09935e-09	0	1.53119e-08	0	2.13268e-07	0	2.97044e-06	0	4.13729e-05	0	0.00057625	0
HAGH	Q16775	3		0	0	7.7108e-26	0	2.66249e-24	0	3.71978e-23	0	5.18107e-22	0	7.2163e-21	0	1.0051e-19	0	1.39992e-18	0	1.94984e-17	0	2.71578e-16	0	3.7826e-15	0	5.26848e-14	0	7.33804e-13	0	1.02206e-11	0	1.42354e-10	0	1.98274e-09	0	2.7616e-08	0	3.84641e-07	0	5.35736e-06	0	7.46184e-05	0	0.0010393	0	0.0144756	0	0.201619	0
HAGH	Q16775	1		0	0	0	0	0	0	0	0	0	0	0	0	0	0	0	0	0	0	0	0	0	0	0	0	0	0	0	0	0	0	0	0	0	0	0	14126.4	491.461	0	0	0	0	0	0	0	0	0
HAL	P42357	1	26	0	0	0	0	0	0	0	0	0	0	0	0	0	0	0	0	0	0	0	0	0	0	0	0	2181.44	229336	134116	0	0	0	0	0	0	0	0	0	0	0	0	0	0	0	0	0	0	0
HARS	P12081	2	26	96873.4	96873.4	96873.4	96873.4	96873.4	96873.4	96873.4	96873.4	96873.4	96873.4	96873.4	96873.4	96873.4	96873.4	96873.4	96873.4	96873.4	96873.4	96873.4	96873.4	96873.4	96873.4	96873.4	96873.4	96873.4	96873.4	48111.9	33594.6	35209.5	43270.3	34079.9	24367.3	22491.1	8060.86	5296.59	2243.19	28614.4	37754.3	25994.9	24671.3	31118	36840.7	39768.9	33156.6	24361.5	20334.7
HARS	P12081	1	26	0	0	0	0	0	0	0	0	0	0	0	0	0	0	0	0	0	0	0	0	0	0	0	0	0	21717.5	20808.3	0	0	0	0	0	0	0	0	0	0	0	0	0	0	0	0	0	0	0
HAT1	O14929	1		0	0	0	0	0	0	0	0	0	0	0	0	0	0	0	0	0	0	0	0	0	0	0	0	0	0	0	0	0	0	0	0	0	0	0	0	0	0	0	0	0	0	0	0	0	0
HCFC1	P51610	2	18;32	14436.2	14436.2	2262.75	0	27.7796	0	2.21564	0	3.23941	0	43.136	0	6852.74	14736.2	10023.8	9681.22	15049.7	17447.6	18579.3	17100	16145.4	12346.9	27208.5	2604.01	16499.7	22436.4	16962.4	8808.27	10604.8	12370.1	31550.1	46350	39907.2	37210.7	24311	8044.57	6910.24	12626.4	4162.11	7168.61	5570.23	162.236	0	11.5852	0	0.831778
HCFC1	P51610	1	18;32	0	0	0	0	0	0	0	0	0	0	0	2364	4327.74	0	2783.46	10004.7	6252.9	20797.7	12152.1	11123.6	9515.84	0	10590.5	9956.16	2225.27	8540.61	14451.6	16006.2	20744.9	14747	14647.7	20154.2	3948.73	14581.5	8682.14	4007.86	3599.85	1967.79	0	0	0	0	0	0	0	0
HDAC1	Q13547	2	21;27	5656.73	3932.28	0	205.868	0	25.2765	0	148.003	0	2759.73	14745	8327.96	4475.03	14165.9	18688.3	19557.7	4589.29	13330.2	17654.6	34445.2	46456.5	13130.5	31480.2	52018.1	9976.71	102999	248545	204131	96114.3	29779	4726.54	20249.1	11781.2	3037.94	17845	5965.55	5890.75	21700.1	19357.8	5109.37	8681.36	16232.7	18641.6	55342.1	24247.2	19249.9
HDAC1	Q13547	3	21;27	134498	157774	72636.2	25404.8	13432.2	0	855.063	0	0	454.042	531.953	42090.5	73234.2	64281.1	61279.7	73874.4	84954.1	112401	131566	159093	178918	326161	154021	114449	245710	391009	1.69652e+06	1.4614e+06	473203	146432	84403.8	96100.1	80597	81076.3	40997.7	56727.9	81582.8	61349	73080.1	79578.9	83181	97563	98479	87667.5	144367	181282
HDAC1	Q13547	1	21;27	0	0	0	0	0	0	0	0	0	16072.3	30471.5	25939.7	33621.3	37895.9	53268	77320.7	79791.5	140117	131007	142393	178546	0	185696	180052	175004	402382	836181	867426	305130	99815.3	56126.5	50217.3	17497	77164.9	65473.6	63892	82276.9	73545.9	48649.6	95995.2	63795.4	108538	85693.7	53815.4	77075.7	153198
HDAC2	Q92769	2	18;21;28;	0	0	5.3977e-11	0	8.40499e-10	0	1.1713e-08	0	1.63142e-07	0	2.27227e-06	0	3.16487e-05	0	0.000440809	0	0.00613968	0	0.0855146	0	1.19107	0	16.5894	0	231.061	0	13254.2	17708.8	5821.95	126.03	0	8.42841	0	0.605132	0	0.0434465	0	0.00311932	0	0.000223957	0	1.60794e-05	0	1.15445e-06	0	8.28857e-08
HDAC2	Q92769	3	18;21;28;	0	3.76106e-05	0	0.000767699	0	0.0107102	0	0.149175	0	2.07774	0	28.9391	0	494.703	1279.2	249.534	668.701	2850.8	4497.2	5546.01	5416.1	4744.32	540.602	6950.83	15010.9	6065.5	40408.6	67008.4	29405.6	6687.65	2126.77	3658.58	1066.69	0	0	802.843	4464.11	2649.21	1021.75	3439.57	1809.61	2296.89	2214.46	647.632	1075.9	5009.42
HDAC2	Q92769	1	18;21;28;	0	0	0	0	0	0	0	0	0	0	0	0	0	0	0	0	0	14397.9	4630.43	8572.87	18485.9	0	18765.2	7478.75	12192.5	25577.3	30171.3	55529	15587	16583.2	755.049	2677.13	0	0	0	0	35763.4	16304.8	3651.09	31426.7	0	5128.29	8704.07	2068.39	1105.91	2792.08
HDDC2	Q7Z4H3	1		0	0	0	0	0	0	0	0	0	0	0	0	0	0	0	0	0	0	0	0	0	0	0	0	0	0	0	0	0	0	0	0	0	0	0	0	0	0	0	0	0	0	0	0	0	0
HDGF	P51858	1		0	0	0	0	0	0	0	0	0	0	0	0	0	0	0	0	0	0	0	0	0	0	0	0	0	0	0	0	0	0	0	0	0	0	0	0	0	0	0	0	0	0	0	0	0	0
HDLBP	Q00341	1	16;43	0	0	1227.09	2241.16	2396.2	0	0	1346.1	446.876	0	0	22267.6	42876.8	34364	37004.4	49429.2	48213.1	47080.7	28337.2	22086.5	15671.4	15167.4	2509.23	0	0	0	0	0	0	0	0	0	0	0	2692.16	6242	6157.73	16663.6	14053.8	26930.2	38348.7	46023.9	51075.3	39886.4	8379.28	4856.29
HECTD1	Q9ULT8	1	41	0	0	0	0	0	0	0	0	0	0	0	0	0	0	0	0	0	0	0	0	0	0	0	0	0	0	0	0	0	0	0	0	9497.7	8410.99	5581.18	18941.6	19219.5	19542.6	16494.5	19286.5	20959.2	7699.24	0	0	0	0
HEXB	P07686	1		230764	98071.9	53947.5	56842.2	41783.4	7504.61	0	0	0	0	0	0	0	15496.5	5654	17306	2323.33	27149.6	14089.4	6537.21	0	0	0	13472.3	12451	0	0	0	0	15452.1	16315.7	19450.5	23304.9	11576.4	633.137	0	2117.96	19775	15379.2	32774.2	25420.6	22864.1	23182.2	26353.6	59417.7	42326.4
HIBADH	P31937	1		0	0	0	0	0	0	0	0	0	0	0	0	0	0	0	0	0	0	0	0	0	0	0	0	0	0	0	0	0	0	0	0	0	0	0	0	0	0	0	0	0	0	0	0	0	0
HIBCH	Q6NVY1	1		0	0	0	0	0	0	0	0	0	0	0	0	0	0	0	0	0	0	0	0	0	0	0	0	0	0	0	0	0	0	0	0	0	0	0	0	0	0	0	0	0	0	0	0	0	0
HINT1	P49773	1		4923.88	8646.45	5409.09	3447.57	4814.22	2623.14	1501.62	3456.34	939.9	0	1393.33	1985.29	0	0	0	0	0	0	0	0	0	0	0	0	0	0	0	0	0	0	0	0	0	0	0	0	0	0	0	3075.75	2341.11	2071.08	0	0	0	0
HIST3H2BB	Q8N257	1		1.17372e+06	85194.5	0	17636.7	16423.1	11923.3	6523.19	0	0	0	0	98985.9	4420.23	0	0	6804.12	10972.3	8024.04	0	0	0	0	0	0	0	0	0	0	0	0	0	0	0	0	0	0	0	0	0	0	0	0	0	0	0	0
HK1	P19367	1		0	0	0	0	0	0	0	0	0	0	0	0	0	0	0	0	0	0	0	0	0	0	0	0	0	0	0	0	0	0	0	0	0	0	0	0	0	0	0	0	0	0	0	0	0	0
HLA-A	P04439	1		109644	25509.2	8282.56	0	0	0	2240.92	2730.37	1542.61	0	2302.43	23954.6	23040.8	14581.5	13877.1	15964.6	16508	20058.9	17338	22422.6	6660.02	8678.96	3541.88	13404.2	0	0	0	0	0	0	8646.08	6369.92	0	8030.73	4555.31	0	8002.42	7332.6	0	0	0	0	0	0	0	0
HM13	Q8TCT9	1		53458.9	14076.3	8966.5	9362.46	5533.65	0	0	0	0	0	0	5986.65	7726.81	8192.97	9779.66	6958.76	8188.33	10966.6	2574.73	3925.24	3933.76	0	0	2739.66	2907.56	0	0	1806.13	1859.55	9102.78	0	0	0	0	0	0	0	0	0	0	0	0	0	0	0	0
HMGB2	P26583	1	28	0	0	0	0	0	0	0	0	0	0	0	0	0	1560.24	1743.72	0	0	0	2997.03	2331.75	3572.15	0	0	0	4053.74	8777.1	40529	63172.5	48183	0	3499.88	3347.72	0	0	0	0	0	0	0	5674.04	4925.41	6552.23	0	5402.48	8318.11	6805.2
HMGCS1	Q01581	1	61	0	0	0	0	0	0	0	0	0	0	0	0	0	0	0	0	0	0	0	0	0	0	2192.89	4007.64	3642.21	0	0	0	0	0	0	0	0	0	0	0	0	0	0	0	12771.9	17015.7	6729.91	0	0	0
HNRNPA0	Q13151	2	14;18	92.0267	0	1950.44	3680.18	3477.71	1147.25	0	67.5464	0	4.84961	0	0.348186	0	0.0249987	0	0.00179482	0	0.000128862	0	9.25191e-06	0	6.64257e-07	0	4.76915e-08	0	3.4241e-09	0	2.45839e-10	0	1.76503e-11	0	1.26568e-12	0	6.92378e-14	5.67793e-14	0	1.12864e-12	0	1.57442e-11	0	2.1929e-10	0	3.05431e-09	0	4.25411e-08	0
HNRNPA0	Q13151	3	14;18	3.26453e-34	3.26453e-34	3.26453e-34	3.26453e-34	3.26453e-34	0	1.25517e-18	0	1.76938e-17	0	2.46458e-16	0	3.43272e-15	0	4.78116e-14	0	6.6593e-13	0	9.27521e-12	0	1.29187e-10	0	1.79934e-09	0	2.50616e-08	0	3.49063e-07	0	4.86182e-06	0	6.77165e-05	0	0.000943169	0	0.0131366	0	0.18297	0	2.54844	0	35.4952	0	494.385	0	13660.7	24498
HNRNPA0	Q13151	1	14;18	0	0	0	0	0	0	0	0	0	0	13976.4	12938.6	19560.4	25429.7	0	27943.5	16445.3	27647.9	20100.3	9128.63	2605.54	9906.16	0	3500.54	4086.69	0	0	0	0	0	0	0	0	0	0	0	0	0	0	0	0	0	0	0	0	0
HNRNPA1	P09651	1	16;22	282991	19838.1	15600.3	17994.7	18006.7	41223.3	38581.4	51060.6	101127	99785.6	170949	163849	171035	296936	207201	343814	153551	251012	175213	102678	111921	309540	107698	125840	89288.8	55248	73745.5	84345.4	115278	84401.8	73264.3	57914.9	38284.8	78501.3	66637.8	95716	62792.2	65836.3	101122	79993.4	50090.1	76054.4	69030.7	83181.3	80864.3	136324
HNRNPA1	P09651	2	16;22	48079.5	46731	3068.12	5068.4	1055.62	18444.2	22110.5	28293.9	20403.5	39134.5	84247.8	141103	98611.9	162986	132540	207260	38090.1	52754.4	78237.2	62865.3	59387.2	28951.2	14075.4	42004	22116.2	30855.4	65883.2	13545	48485.1	44661.3	12952.5	17333.8	20887.5	37749.8	37581.7	23144.5	13162.4	18698.7	40860.2	20341.8	11784.5	29417	20297	63028.4	65167.9	57807.7
HNRNPA1	P09651	3	16;22	78221.2	40934.5	36010.2	37349.4	35137.9	21804.4	7864.65	7680.54	4269.14	3139.52	1929.86	12045.7	43834.2	41127.2	28851.7	34837.1	21869.6	16497.5	15611.9	17371.3	13056.4	12601.7	3482.86	12875.4	14152.2	8621.82	1446.27	0	0	5008.4	6207.65	8513.03	10271.8	8742.26	3508.54	11742.8	13612	10975.8	7860.39	12022.7	13786.2	12412.1	12244.6	14810.3	19019.7	25629.8
HNRNPA2B1	P22626	1	16;22	724408	38555.5	44956.4	62816.9	52606.4	98611.4	92894.2	118331	294406	261604	318792	485537	368871	553217	377995	777689	351674	424189	404801	355433	281484	934362	286916	279917	222314	131274	164206	174660	164395	146762	86004.9	90027.9	31590.1	123423	97594.9	214610	143098	138834	97012.5	153026	91912.8	156093	123385	80239.6	105858	129279
HNRNPA2B1	P22626	2	16;22	82715.9	82715.9	82715.9	37478.4	17176.2	19922.5	29148.4	36199.2	73886	31238.2	71103.2	190532	382079	150371	305122	328558	350080	105667	105407	183487	141154	133726	61510.5	35928.6	52803.6	49493.2	50207.8	59745	27096.1	62769.6	88568	26914.2	35412.4	42656.9	47894.6	52449.3	46414.6	23708.2	37789.5	45213.7	34926.9	25717.2	43558.3	25954.8	90239	95305.7
HNRNPA2B1	P22626	3	16;22	125039	125039	125039	125039	125039	125039	125039	125039	125039	125039	125039	125039	125039	125039	125039	125039	125039	125039	125039	125039	125039	125039	125039	125039	82192.5	31803.1	44524.6	55469.5	42975.3	14841.8	15583.7	12482.5	10845.5	4757.75	36867	80388.8	81541.4	54522.4	57776.7	59169.4	58738.4	56419	36456.4	28900.1	33855.8	14327.9
HNRNPA3	P51991	1	16;22	36773.3	0	0	0	0	5230.76	4318.77	0	11215.5	26572.4	33864.9	30532.9	33760.8	68233.7	44260.5	89786.7	32281.6	38170.7	35981.5	11534.4	20210.1	85513.9	26370.5	18710.7	17620.5	0	0	0	0	15158.6	3174.89	5079.8	826.93	8577.12	13626.6	25274.4	9914.37	14819.7	19674	7452.31	5015.85	5230.19	7001.19	14130.7	12122.1	30507
HNRNPA3	P51991	2	16;22	4467.79	3757.53	850.811	0	0	2127.06	5059.78	1128.97	2690.65	8808.6	15367.9	11905.6	22652.3	28754.2	29828.5	22128.9	0	5853.18	9993.41	8542.72	7425.12	1427.69	0	68.925	0	4.94859	0	0.355293	0	0.0255089	0	0.0018314	0	0.000130721	0	0	3.75608e-05	0	0.000558206	0	0.00777732	0	0.108324	0	1.50876	0
HNRNPA3	P51991	3	16;22	6877.22	6784.4	0	80.2145	57.2106	1451.43	780.217	0	2.65315	15.3125	0	242.317	4050.13	3372.45	4381.02	2390.13	3548.18	1835.05	3215.47	0	2141.43	1857.99	0	21.1689	0	1.51986	0	0.109121	0	0.00783453	0	0.000562494	0	4.03853e-05	0	2.89953e-06	0	2.08169e-07	0	1.48333e-08	0	0	5.59339e-09	0	8.18902e-08	0
HNRNPAB	Q99729	2	16;22	15108.6	0	16.1571	0	1.5166	0	5.07533	0	69.5418	30768.9	55162.4	33703.6	73442.2	82202.3	60036.8	80105.5	28641.7	59101.6	61157.5	41524.2	21543.1	0	14.7593	0	1.05967	0	0.0760809	0	0.00546236	0	0.00039218	0	2.81573e-05	0	2.0216e-06	0	1.45144e-07	0	1.04209e-08	0	7.48187e-10	0	5.37174e-11	0	3.85673e-12	0
HNRNPAB	Q99729	3	16;22	10012	10012	10012	10012	10012	10012	10012	10012	10012	10012	10012	10012	10012	10012	10012	10012	10012	10012	10012	10012	10012	3711	1534	10955.1	3686.76	0	1506.74	2252.15	680.967	221.059	0	9982.26	19073.2	15225.6	9711.81	10711.5	13073.9	13969.6	8723.03	6250.96	3709.43	3969.25	1511.87	0	96.1506	0
HNRNPAB	Q99729	1	16;22	0	0	0	0	5384.17	9691.79	8958.67	0	34545.8	19898.1	42658.4	76295.8	96421.2	113844	79408.6	122662	59357.1	90290.5	53938.9	37051	42547	26543.9	54494.1	61604.4	37710.4	18359.3	18929.3	34375.2	14687.3	21596.9	16988.5	15957.7	7887.98	28771.3	17444.1	19623.9	9462.38	12022.7	1975.11	10481.7	8070.59	5756.56	6702.35	10209.6	13644.5	11730.1
HNRNPC	P07910	1	16;22	556916	48411.4	48066	65062.1	73276.8	137640	111466	135204	415542	337463	567126	450023	836441	914727	647041	922647	457681	724695	552198	282054	352778	0	452945	392748	334552	148218	226748	217105	202617	164270	173839	164037	53536.5	187414	122536	223842	218724	162277	187521	250431	168229	146823	35261.6	12240.5	5815.18	5420.4
HNRNPC	P07910	2	16;22	97434.1	91037.8	36469.2	20691.8	32716.2	41887.9	73958.8	81613.5	54116.3	204933	462317	479762	433707	685676	625580	642914	116779	283422	261541	251194	231627	86156.5	90206.1	167274	70652.2	115986	129645	54710.5	110857	136504	51226	73668.6	103096	94497.2	50018.8	79677.2	62568.9	73597.5	95792.1	95690.8	75326.4	75739.8	992.804	10558.5	0	489.623
HNRNPC	P07910	3	16;22	496629	121128	113203	108303	88480.2	56419.8	60257.4	90314.2	37857.5	27086.9	21252.7	127443	147802	59354.2	62599.3	90777.6	88134.5	95310.5	72456.4	58448.7	36853.8	62406.3	11390.3	78804.8	59178.7	30002.5	48956.1	55457.1	52553.3	54070.6	58734.3	55953.2	61327.3	39557.2	22297.7	80184.5	201788	115496	175121	195664	157398	57779.8	16173.9	6398.39	2.87395e-13	5.62469e-14
HNRNPD	Q14103	1	16	78888.3	0	0	0	4473.98	8871.26	0	11747.6	38240	21423.9	56319.3	66420.3	83260.9	109973	79507	109244	79865.3	122492	88493.3	72298.2	80773.3	10992.3	67194.5	74351.9	59317.4	29124.3	41702.9	55307.7	45275.8	38972.2	28750.4	30262.5	9831.75	30948.2	29383.9	29787.9	31252.2	18246.3	14512.2	27701.4	16353.1	23716.2	23559.3	16061.1	14244.8	35452.1
HNRNPD	Q14103	2	16	7370.2	6071.58	0	124.486	516.143	2958.19	4575.66	3105.63	245.439	7348.09	21568.3	31748.6	43504.1	53257	48610	49311.9	0	10610.5	38965	34423.6	26130.6	2912.07	7645.79	16855.2	1813.45	4674.74	13255	3715.8	13561.6	10390.5	652.815	9595.11	7965.75	7231.12	6865.22	3716.13	1410.01	7511.15	2893.28	0	193.38	0	1563.64	9785.18	7672.84	128.414
HNRNPD	Q14103	3	16	30615	30615	30615	30615	30615	30615	30615	30615	30615	30615	30615	30615	30615	30615	30615	30615	30615	30615	30615	30615	30615	30615	30615	30615	30615	30615	30615	30615	30615	30615	30615	30615	29716.2	10390.5	13537.9	15201.4	14992.6	8826.36	6800.07	7215.21	3610.57	2030.74	6578.64	33276.5	41290	36232.3
HNRNPDL	O14979	1	18;22	64402.1	0	0	0	0	0	0	0	14002.9	14696.3	30653.8	29036	51437.2	72340.9	35070	68092.1	34364.2	79422.9	56089.1	42814.2	42859.3	86971.5	41949.9	47991.6	32075.7	21854.3	32808.6	39982.9	37660.9	24603.5	16845.7	17855.1	3890.46	23817.6	16298.1	32330.7	20967.2	20951.2	14559.1	19636.3	9836.38	17091	12889.9	13575.6	16752.9	18959.2
HNRNPDL	O14979	2	18;22	31709	31709	31709	31709	31709	31709	31709	31709	31709	31709	31709	31709	31709	31709	31709	31709	31709	31709	31709	31709	31709	31709	31709	31709	31709	31709	31709	31709	31709	31709	31709	31709	31709	31709	31709	31709	31709	31709	31709	31709	31709	31709	31709	31709	31709	31709
HNRNPF	P52597	1		16249	0	0	0	0	0	0	0	0	6229.22	6635.47	0	12674	10631.5	11936.9	0	0	0	0	0	0	0	0	0	0	0	0	0	0	0	0	0	0	0	0	0	0	0	0	0	0	0	0	0	0	0
HNRNPF	P52597	2		47278.9	47278.9	47278.9	47278.9	47278.9	47278.9	47278.9	47278.9	47278.9	47278.9	47278.9	47278.9	47278.9	37591.6	18586.2	16304.6	15172.4	9677.31	4405.78	4001.17	1479.25	0	0	3730.2	12947.3	12627.2	8040.42	6613.27	7550.84	8777.91	5307.31	13958.1	12409.2	5740.09	1853.03	659.162	2354.13	897.109	4023.8	2148.9	0	133.233	0	17.1152	0	106.381
HNRNPH1	P31943	1	18	357743	8917.85	16407.2	14702.2	14992.3	31186.3	30059.7	37548.5	63076.4	42775.1	155160	63837.4	89470.4	114832	74075.8	111210	99403.9	141725	117125	67847.5	79502.3	24857.3	69987.1	83691.9	78614.1	58645.4	53821.9	68512.6	70217.9	60880.5	41395.8	51560	22051.7	55989.8	39515	54387.6	49555.1	36833.4	63036.8	46654.5	32018.2	49606.6	32267.9	44906	32701.8	86966.3
HNRNPH1	P31943	2	18	70538.4	70538.4	70538.4	70538.4	46331.7	15024.3	2910.65	11525	25327.3	40881	22459.5	33004	53210.4	73956.9	67073	81467.3	69367.8	92451.8	63813.9	33764.8	50777.8	50907.6	54268.9	31265.8	17906.9	33668.4	34469	31590.5	35579.5	31463.7	34643	38582	25654.5	28761.1	34208.4	37843.2	41821.3	35780.4	23181.5	21331.8	27073.6	21116.5	23005.9	32874.5	4957.43	25939.8
HNRNPH1	P31943	3	18	82065.9	82065.9	82065.9	82065.9	82065.9	82065.9	82065.9	82065.9	82065.9	82065.9	82065.9	82065.9	82065.9	82065.9	82065.9	82065.9	82065.9	82065.9	82065.9	82065.9	82065.9	82065.9	82065.9	82065.9	82065.9	82065.9	82065.9	82065.9	82065.9	82065.9	82065.9	82065.9	82065.9	82065.9	82065.9	77141.7	11331.5	19235.6	17282.5	12258.1	7328.27	4221.51	6547.27	2828.02	924.702	6062.27
HNRNPH3	P31942	2	18;29;36	1745.03	1745.03	1745.03	1745.03	135.559	0	10.4851	0	12.3048	0	161.782	0	15747.2	29611.3	14527.9	33265.3	23553.9	40860.9	16037.3	8359.48	14540.1	14635.2	13954.7	7075.18	257.985	0	0	4117.17	4712.73	252.005	0	17.8977	0	1.285	0	0.0922587	0	0.00662388	0	0.000475573	0	3.41446e-05	0	2.45137e-06	0	1.74544e-07
HNRNPH3	P31942	3	18;29;36	15641.4	15641.4	15641.4	15641.4	15641.4	15641.4	15641.4	15641.4	15641.4	15641.4	15641.4	15641.4	15641.4	15641.4	15641.4	15641.4	15641.4	15641.4	63.4087	0	4.55291	0	0.333978	0	0.122792	0	1.3851	0	2310.09	4660.63	3789.49	3130.28	2478.63	3134.38	4.22087	2484.43	3705.73	1943.62	1489.73	4.7837	0	0.343443	0	0.0246809	0	0.00208985
HNRNPH3	P31942	1	18;29;36	0	0	0	0	0	3148.43	1716.35	2053.35	16199.4	14034.4	26140.1	23008.9	35428.3	49841.1	35148.8	60158	35077.9	66703.8	37994	29451.5	29417.1	13098.7	28917.7	28271.3	25967.7	11573	6657.38	27132.4	28866.7	14064.2	14275.7	12766.8	3528.37	7874.54	5376.74	27497.5	17202.7	5563.78	12762.2	7505.52	4659.17	5756.3	3411.59	1105.12	1259.17	5037.76
HNRNPK	P61978	1	16;22	250653	6143.41	0	2398.37	2631.59	9027.36	9787.76	10793.5	26088.7	29915.8	71182.2	54414.9	57852.6	79523.6	62381.6	115987	48280.1	74668.3	56830.8	43671.8	41662.7	0	49460.9	46575.5	40016.4	27429.2	28695.2	33571.9	24296.4	25543.9	16033.5	16181.9	7568.77	28856.8	19340.1	40741.4	10763	20712.4	30469.1	28792	19386.1	32845	27732.3	30183.8	24669.3	55680.7
HNRNPK	P61978	2	16;22	23460.2	5.187e-13	0	1.80713e-13	9.24913e-13	3445.96	6985.48	1.31554e-12	7348.01	21126.1	45960.1	21795.2	46633.3	41335.4	46194.7	10425.4	14889.3	15569.9	20017.4	15760.4	7.63098e-13	0	0	8.1394e-14	0	1.12537e-12	5.79026e-13	9565.25	6538.1	0	1.23017e-12	6.0271e-13	9526.13	8454	6407.54	0	0	0	9.5232e-14	0	1.22387e-12	2.28684e-12	12809.4	17472.2	8200.81	15200.1
HNRNPK	P61978	3	16;22	73995	44849.4	11534.3	20503.4	15681.4	12410.2	3766.25	5396.87	6290.54	1393.46	0	20379.2	31275.2	24179.6	23702.6	24256.6	22929.2	29074.3	27654.4	24205.1	23541.4	23064.9	9063.67	11554.8	19611.3	8735.55	14559.2	13809	9234.56	11522.3	12122.7	11149.8	13601.7	17368.4	9063.32	13565.7	38406.5	42232.8	32791.7	24922.3	32483.3	49887.1	45856.3	39567.3	58799.7	64546.8
HNRNPL	P14866	1	14;40;64	50307.3	0	0	0	0	0	0	0	49051.5	49668	143510	87739.7	98837.3	162789	134227	142043	141175	151815	102960	70948	89607	0	87139.6	77353.4	61920.8	41072.1	76821.2	51082	55260.5	52923.8	20220.8	25188.4	4294.8	37198.9	20880.4	31114.4	36163.7	30212.9	20639.2	37990.9	13432.2	26182.3	21576.6	8914.2	12036	23274.7
HNRNPL	P14866	2	14;40;64	18418	14877.4	773.247	0	1393.21	7435.51	17203.9	10477	3440.21	25506.7	50194.5	44807.6	42828.5	64245.8	65145.6	64118.1	18315.2	32822.6	37762	35945.4	25855.3	11011.2	18901.8	20635.2	12989.2	16211.9	24481.6	8283.39	8260.15	7515.69	0	4526.44	5232.49	8553.6	8060.21	1984.37	1377.06	5399.81	2272.65	0	209.475	0	1924.32	8044.01	4983.46	0
HNRNPL	P14866	3	14;40;64	33410.6	33410.6	33410.6	33410.6	33410.6	33410.6	33410.6	33410.6	33410.6	33410.6	33410.6	33410.6	33410.6	33410.6	33410.6	33410.6	33410.6	33410.6	33410.6	33410.6	33410.6	33410.6	33410.6	33410.6	33410.6	33410.6	33410.6	33302.9	1387.08	2764.81	0	234.145	6287.27	4340.61	10273.9	3727.54	3674.12	5416.1	27551.1	36279	30222.4	23096.6	19452.6	20767.9	21762.6	14787.9
HNRNPM	P52272	1		543381	21352.9	35911.3	14447.5	38519.6	39953.4	33710.6	30744.1	44851.4	32202	27149.1	12342.7	22979.6	32456.8	18718.9	30858.8	33915.4	16977	11087.4	7374.24	9002.02	0	9605.23	8144.94	4023.16	12193.4	7434.39	11033	5431.63	9101.88	2710.59	2119.62	0	0	0	0	0	0	0	0	2913.57	6358.01	3278.34	0	0	0
HNRNPM	P52272	2		135171	44429.4	15919.1	21808.5	31679.7	36259.8	55697.1	12726.4	40909.9	38842.9	44231.9	14239.8	20389.6	9789.64	16088.5	0	0	0	0	0	0	1.79046e-16	5.61261e-17	0	0	0	1.95368e-20	0	0	8.52554e-20	0	1.09869e-18	0	1.53031e-17	0	1.99267e-16	0	2.74668e-15	0	4.1349e-14	0	5.75918e-13	3.44364e-13	4991.43	16989.3	50019.3
HNRNPM	P52272	3		391527	172151	165244	147190	85336.1	34613.1	17557.9	18140	5605.71	4284.29	3856.37	44996.5	29946.4	20222.6	17008.2	20761.4	20614.7	21431.2	18732	45532.3	19593.9	16520.6	1203.77	22848.1	18362.5	5920.43	13158.6	5043.6	12400.7	9424.97	13858.2	12548.8	12003.9	6334.5	3.23706e-12	35105.1	42231.5	15859.9	14932.7	49607.9	29517	19681	18782.1	17945.7	24326.9	14052.5
HNRNPR	O43390	1	14;64	285096	0	0	7814.19	9293.01	12356.6	0	14039.8	50368.7	41043.6	109223	61824.2	88805.5	142095	76148	104186	67048.8	104777	68113.8	47048.9	52929	0	45786.4	54239.1	37985.2	12994.1	23180.2	32396.2	30059.5	30924.1	21645.6	21152.2	5473.4	30613.5	16898.4	21914.9	18671.4	14410.6	23275	24299	9749.92	20944.2	15234	19407.3	15186.8	34990.2
HNRNPR	O43390	2	14;64	59871.8	9345.72	8.71654e-13	1.58541e-12	9113.49	17925.1	21860.8	4.576e-12	17416.2	35275.7	27072.2	52216.1	80082	54474.4	61501.7	15049.7	19745.6	31180.4	25942	24501.3	7189.78	3566.96	11005.6	4.63112e-13	6793.83	12085.5	7920.38	7.20725e-14	5.78626e-13	4.1165e-13	5544.04	5847.23	6916.29	4916.59	0	0	1.02561e-14	0	3.72783e-14	0	5.69372e-13	4.56353e-13	5166.71	4548.65	0	0
HNRNPR	O43390	3	14;64	173.992	0	1478.91	5903.3	6197.85	10055.9	13385.3	4848.78	7354.86	43414.1	20135.6	21011	114447	111150	113226	104106	47567.7	33906.2	6036.08	0	129.956	0	9.32986	0	0.661844	0	1.6977e-16	1.6977e-16	1.6977e-16	1.6977e-16	1.6977e-16	1.6977e-16	1.6977e-16	1.6977e-16	1.6977e-16	1.6977e-16	1.6977e-16	1.6977e-16	1.6977e-16	1.6977e-16	1.6977e-16	1.6977e-16	1.6977e-16	1.6977e-16	1.6977e-16	1.6977e-16
HNRNPU	Q00839	1	16;22	1.40152e+06	21016.5	48836.7	47798.9	93487.5	101170	94507.9	120485	292613	192194	367442	397753	586538	827167	516061	714756	540340	878854	555801	421704	429104	0	368143	495678	425097	259746	302306	412486	380143	324051	386770	293540	148494	389144	593263	746720	427828	355193	326067	681332	676731	669362	491043	225167	676239	1.12441e+06
HNRNPU	Q00839	2	16;22	105562	105562	105562	105562	105562	105562	105562	105562	105562	105562	105562	105562	105562	105562	105562	105562	105562	105562	105562	105562	105562	105562	105562	105562	105562	105562	105562	105562	105562	105562	105562	105562	105562	105562	105562	84003.6	18354.3	14295.5	24208.8	54319.1	56822.7	38623	41416.9	83595.6	149551	150868
HNRNPU	Q00839	3	16;22	380700	380700	380649	157862	200526	202280	153922	63303.2	61450.7	80449.9	39423.9	34175.6	40628.6	292283	351777	234344	175877	240091	222565	242925	181619	152481	174509	201342	44278.1	211038	177102	108506	296405	317089	177312	169120	304491	274889	242953	134276	63537.1	378623	572385	341154	423794	314466	340116	409785	476410	614001
HNRNPUL1	Q9BUJ2	1	16;22	81238.1	20888.6	10176.7	20428.4	15986.4	8779.63	2685.75	1975.34	0	0	3137.37	16005.3	14118.7	20068.3	3508.93	17470.6	19520.5	6237.4	3287.04	4457.08	9498.68	2800.83	889.696	4510.72	3580.11	2047.7	0	0	4305.49	2936.85	4698.07	11589.7	7272.85	4317.25	3307.1	7658.03	10253.9	7932.97	5172.78	6870.2	15533.5	16436.7	10321.2	13663.4	14967.2	14396.5
HNRNPUL2	Q1KMD3	2	14;25	0	0.033647	0	0.719696	0	10.0421	0	139.87	0	2738.33	25000	19668.6	13090.3	40388.9	39456.4	32718.6	0	7646.7	19599.9	15939.3	9577.96	0	438.801	0	31.5045	0	2.26192	0	0.162399	0	0.0116597	0	0.000837128	0	6.01031e-05	0	4.31521e-06	0	3.09818e-07	0	2.22439e-08	0	1.59704e-09	0	1.14662e-10	0
HNRNPUL2	Q1KMD3	3	14;25	18133	18133	10040	3284.81	8256.36	8323.3	1338.52	0	108.051	0	294.247	0	9243.5	18914.6	14232.9	5911.89	10652.4	11837.8	8749.07	5343.2	4865.98	4663.61	3376.23	556.194	0	36.4101	0	2.61413	0	0.187686	0	0.0134753	0	0.00096748	0	6.94693e-05	0	5.08956e-06	0	1.78453e-06	0	1.98939e-05	0	0.00027673	0	0.00385432
HNRNPUL2	Q1KMD3	1	14;25	0	0	0	0	0	0	0	0	22973	18027	37564.1	34469.8	40791	63851.6	56509.1	62141.9	43555.4	55848.7	36837.9	22389.5	25561.9	0	22778.3	25809.5	94761.9	5568.3	10213.7	3673.17	8898.55	0	2013.47	2609.61	0	0	0	0	0	0	0	0	0	0	0	0	0	0
HPRT1	P00492	1	16;22	4545.99	1469.09	0	0	0	0	0	0	0	0	0	0	0	0	0	0	0	0	0	3933.08	2182.41	1064.53	0	0	4258.58	6120.89	9086.2	3231.77	0	0	0	2643.75	4139.57	8395.83	6470.72	16663.4	24146.8	25221.3	29165.7	30999	45704	37360.2	28437.7	46949.3	100168	63714
HRNR	Q86YZ3	1	36	13132.9	0	0	0	0	0	0	0	0	0	0	0	0	0	0	0	0	0	0	0	0	0	0	0	0	0	0	0	0	0	0	0	0	0	0	4366.58	1258.83	0	0	0	0	0	0	0	0	0
HRNR	Q86YZ3	2	36	2983.48	2983.48	2983.48	2983.48	2983.48	2983.48	2983.48	2983.48	2702.65	1980.21	1086.88	2647.28	3172.77	1823.67	3751.16	1588.7	0	0	990.307	907.861	2315.03	2787.68	114.818	4773.34	4534	779.602	266.67	0	412.243	528.181	112.329	0	2504.79	4088.73	1828.25	5439.6	3316.96	0	167.158	0	12.0014	0	0.861662	0	0.0618645	0
HSD17B10	Q99714	1	54;61	38504.5	50325.2	28713.7	24938	20433.3	10677.7	10943.7	15266.3	8502.94	10653.4	5878.43	9279.62	9810.81	9225.09	7461.92	6826.39	22836.5	32079.6	2973.4	13441.6	5855.84	6012.58	6114.59	7505.09	4549.72	18034.1	27077.4	0	0	0	6354.78	22968.4	18484.2	0	0	0	0	0	0	18208.3	24240.9	14399.3	7083.29	32204.5	95162.9	29835.2
HSD17B12	Q53GQ0	1	13;18	74117	14058.1	10356.7	0	4264.08	2752.16	4006.25	4110.56	1903.52	0	0	9684.22	11784.3	6379.73	7709.59	6080.55	8441.19	8624.01	7379.56	5779.4	4936.37	3511.71	0	0	0	0	0	0	0	0	0	0	0	0	0	0	0	0	0	0	0	0	0	0	0	0
HSD17B4	P51659	2	26	87416.9	87416.9	87416.9	87416.9	87416.9	87416.9	87416.9	87416.9	87416.9	87416.9	87416.9	87416.9	87416.9	87416.9	87416.9	87416.9	87416.9	87416.9	87416.9	87416.9	87416.9	87416.9	87416.9	87416.9	87416.9	87416.9	87416.9	87416.9	87416.9	87416.9	87416.9	87416.9	87416.9	87416.9	87416.9	87416.9	87416.9	87416.9	87416.9	87416.9	87416.9	87416.9	87416.9	87416.9	87416.9	87416.9
HSD17B4	P51659	1	26	0	0	0	0	0	0	0	0	0	0	0	0	0	0	0	0	0	0	0	0	0	0	0	4246.96	4216.66	94892.2	55363.2	0	0	0	1524.46	3107.83	0	0	0	0	0	0	0	0	0	0	0	0	0	0
HSP90AA1	P07900	1	48;49	168666	0	0	0	0	0	0	0	4840.81	3909	18359	33418	34276.6	51816.2	52005.5	49346.9	87691.9	107800	84443.9	72963.9	81731.9	0	96961.2	91706.5	101785	21958.8	98684.2	104718	142736	146544	89197.9	110950	36688.4	216668	215837	241652	293436	280945	130073	397625	230140	499424	437630	241725	473452	2.08966e+06
HSP90AA1	P07900	2	48;49	0	0.00750238	0	0.313368	0	4.37966	0	61.0018	0	870.716	10524.2	11290.6	11361.3	18434.3	11333.6	13347.2	11625.1	11509.3	34089.7	25628.4	24967.7	14569.5	6505.44	18532.8	11460.7	3675.7	28044.6	16875.8	136152	96761.2	19509.4	86463.2	75209.2	123298	82225.5	73231.4	51077.7	62582.6	98239.1	133943	43016	120394	80514	394656	462210	599260
HSP90AA1	P07900	3	48;49	76040.7	76040.7	35192.9	10583.5	8219.12	7203.41	1429.77	4300.18	8222.19	1396.93	299.295	0	19288.2	28166.9	23564.9	20336.1	28014.7	35301.4	44536.1	41752.4	51739.5	53484	67582.7	25175.1	35428.4	44993.5	37627.2	45159.8	50211.7	54587.6	43967.5	51452.1	69140.1	52922.2	127838	53595.6	39721.8	80443.4	114509	149261	193731	238667	419723	482430	660612	2.92869e+06
HSP90AA4P	Q58FG1	2		4.86013e-37	0	6.04418e-22	0	8.77369e-21	0	1.22227e-19	0	1.70241e-18	0	2.37115e-17	0	3.30258e-16	0	4.59991e-15	0	6.40684e-14	0	8.92358e-13	0	1.24289e-11	0	1.73113e-10	0	2.41115e-09	0	3.3583e-08	0	4.67751e-07	0	6.51493e-06	0	9.07412e-05	0	0.00126386	0	0.0176033	0	0.245183	0	3.41496	0	47.5642	0	8446.82	29148
HSP90AA4P	Q58FG1	1		0	0	0	0	0	0	0	0	0	0	0	0	0	0	0	0	0	0	0	0	0	0	0	0	0	0	0	0	0	0	0	0	0	0	0	0	0	0	0	0	0	0	0	0	0	22891.4
HSP90AB1	P08238	1	48;49	590043	26122	32409.2	32416.7	17649.7	31062.6	36866.2	25511	55932.1	43252.2	80053.8	74879.9	87371.2	152433	124783	188585	196743	275752	209388	159982	168574	0	219766	262630	188651	168053	208462	316031	250129	305635	273302	344232	112304	372829	518252	682394	538952	501136	414525	481804	283677	973147	534962	612346	1.01249e+06	3.17074e+06
HSP90AB1	P08238	2	48;49	36736.2	35119.9	8973.82	5436.19	622.959	8580.48	10055	12211.8	0	4045.72	30717.1	47206.7	65482.5	48690.4	51368.4	69213.8	14738.7	28958.1	71752.8	71445.3	89516.6	22865.5	36760.4	69860.6	42807.7	59639.9	91782.6	46984.1	92130.7	97872.1	44132	89436.9	111541	115522	83118.7	108792	64237.5	120603	164931	120093	115432	223155	154288	707197	565823	825136
HSP90AB1	P08238	3	48;49	217457	217457	56643	29545.9	27588.2	35849.8	16542.8	8562.14	7666.59	3185.22	6064.41	4686.72	57816.6	64200	75328.8	45503.6	73843	75585.8	101067	92249.2	100859	82014.2	126842	25627.2	86193.9	81330.4	84748.5	55981.1	51654.2	73560.3	72831.6	106769	111723	112855	192655	63249.8	129367	177150	195648	280899	343740	500325	791493	1.49169e+06	1.71702e+06	4.60282e+06
HSP90AB4P	Q58FF6	1	48;49	45543.9	2500.91	0	0	0	0	0	0	0	0	0	0	4713.54	3707.01	4645.12	12000.9	9951.89	14367.4	13240.3	13622.5	11621.1	0	25470.8	43343.4	21261.6	27713.5	29691.3	29199.9	25840.6	27093.8	18077	20675.3	21196.7	44192.2	23147.7	73834	46146.2	76890.5	65421.5	26904	95066.6	75020.3	58192.4	106284	237395	469930
HSP90AB4P	Q58FF6	2	48;49	12565	12099.1	0	284.805	0	20.4481	0	1.46813	0	0.105735	0	0.0121661	0	0.0645902	0	0.892096	0	12.4248	0	177.179	1776.37	1706.58	1539.41	0	30.9549	0	0	11.2315	0	168.657	1680.25	969.707	0	24.7185	0	125.51	3940.52	11454.4	10756.1	4274.09	5885.7	10386.9	23427.4	20454.9	58142.7	205601
HSP90B1	P14625	2		0	0	7.24544e-20	0	1.14829e-18	0	1.60036e-17	0	2.22903e-16	0	3.10463e-15	0	4.3242e-14	0	6.02283e-13	0	8.38872e-12	0	1.1684e-10	0	1.62737e-09	0	2.26663e-08	0	3.15701e-07	0	4.39715e-06	0	6.12444e-05	0	0.000853024	0	0.0118811	0	0.165482	0	2.30487	0	32.1027	0	447.133	0	15911.5	10323.7	52363	156098
HSP90B1	P14625	3		23122.6	23118.6	4837.23	4557.46	3971.78	9536.26	3934.53	1694.95	2855.87	0	4.40328	2.13579	0	49.6565	6623.32	2665.65	4148.16	6988.95	8342.83	5450.26	6588.3	5799.88	7449.16	0	6799.11	8401.26	0	2899.79	2685.94	89.5639	17266	23279.7	30935.5	33518.2	51277.6	19566.1	43233.3	55418.1	58462.5	71048.1	92481.2	171000	251818	483504	788123	7.43979e+06
HSP90B1	P14625	1		0	0	0	0	0	0	0	0	0	0	0	0	0	0	0	0	0	0	0	1566.04	1382.02	0	0	0	0	0	0	0	0	0	3884.13	4472.91	1514.05	9752.65	9470.7	8988.4	10219.6	7459.05	5700.24	7929.01	5801.84	8725.65	9319.73	10692	268393	900654
HSP90B2P	Q58FF3	1		0	0	0	0	0	0	0	0	0	0	0	0	0	0	0	0	0	18194.8	6900.35	1885.64	0	0	0	0	0	0	0	0	0	0	0	0	0	0	0	0	0	0	0	0	11802.4	12760.2	21971.4	83775.3	800460	94642.7
HSPA1L	P34931	2	49;58	5420.3	5420.3	5137.1	481.888	0	35.1392	0	21.7925	0	269.956	0	11938.1	6545.95	16176.2	24565.1	24604.9	10348.7	0	16937.8	14457.1	32984.3	19893.8	0	16452.2	15867.5	9481.34	47651.2	25013.8	49066.8	95840.1	21897	29093.1	46729.3	61138.2	36670.3	41707.7	21008.1	40096.9	66598.4	68470.3	36696.9	88844.9	43402.9	233820	358713	122627
HSPA1L	P34931	3	49;58	111005	111005	46424.3	15329.6	13483.7	18063.4	10599.9	7233.53	7359.55	7067.81	6942.88	3263.94	40257.4	47535.2	53570	50110.7	71066.4	46592.8	44430.2	39375.3	39326.4	25742.9	38897	8569.77	76620.6	63739.3	70475	93888.3	73318.7	96302	52694.9	84889	74143.2	111183	87795.7	22446.3	179023	120381	132582	108277	107849	141831	101610	132392	157364	628779
HSPA1L	P34931	1	49;58	0	0	0	5974.85	3541.57	4682.93	0	0	14165.5	5698.17	37091.6	7578.88	22628.1	75492.1	36246.3	38932.6	39064.9	109054	66491.9	49158.4	56132	0	76176.9	81446.1	89279.1	68826.6	134520	137893	162748	143546	99028.3	75942.9	12698.6	126359	98065.6	340364	195992	171946	104537	250224	106312	346036	238338	300540	287979	585119
HSPA4	P34932	2	49;58	0	2.32055e-12	0	3.33049e-11	0	4.63948e-10	0	6.46197e-09	0	9.00036e-08	0	1.25359e-06	0	1.74602e-05	0	0.00024319	0	0.0033872	0	0.0471776	0	0.657099	0	9.1522	0	127.474	0	1976.69	6540.87	4020.21	4485.98	7279.63	6440.62	0	0	2841.35	11951.1	11866.5	9509.16	9898.1	11687.3	13138.8	42146	32841	26317.2	68018.7
HSPA4	P34932	3	49;58	1.19848e-32	0	2.47679e-17	0	3.47384e-16	0	4.83861e-15	0	6.73931e-14	0	9.38665e-13	0	1.30739e-11	0	1.82096e-10	0	2.53627e-09	0	3.53257e-08	0	4.92024e-07	0	6.85301e-06	0	9.54501e-05	0	0.00132945	0	0.0185168	0	0.257906	0	3.59217	0	50.0325	0	5624.62	15728.6	12289.9	23182.6	18767.6	19899.2	21690.4	22536.3	46537.9	34852.8
HSPA4	P34932	1	49;58	0	0	0	0	0	0	0	0	0	0	0	0	0	0	0	0	0	1833.58	1577.81	0	0	0	0	0	0	0	0	0	0	3604.23	3370.28	5655.23	2033.51	9570.39	11100.6	12710.4	13602.4	16434.3	10227	20799	19289.2	30046.4	21733.7	31815	46690.6	91443.1
HSPA4L	O95757	2	44;49	4.95648e-35	4.95648e-35	0	1.34666e-19	0	1.89278e-18	0	2.63643e-17	0	3.67208e-16	0	5.11454e-15	0	7.12364e-14	0	9.92195e-13	0	1.38195e-11	0	1.92481e-10	0	2.68091e-09	0	3.73402e-08	0	5.20083e-07	0	7.24382e-06	0	0.000100893	0	0.00140526	0	0.0195728	0	0.272614	0	3.79702	0	52.8857	0	736.602	0	31302.5	55152.3	10104.6
HSPA4L	O95757	3	44;49	0	8.01513e-05	0	0.00111636	0	0.0155489	0	0.216569	0	3.01641	0	42.0132	0	624.886	5147.83	4635.26	0	134.58	0	9.66241	0	0.693356	0	0.0445819	0.00615693	0	0.270682	0	3.78339	0	52.6967	0	785.301	6756.05	9374.15	8779.16	11070.5	12872.9	16328.1	27758.3	29893.6	67985.3	445766	685180	118406	102848
HSPA4L	O95757	1	44;49	0	0	0	0	0	0	0	0	0	0	0	0	0	0	0	0	0	1839.85	1512.36	0	0	0	0	0	0	0	0	0	0	0	0	0	0	4930.01	9283.1	8673.9	13228.8	11312.3	11576.1	31655.7	26804	49532.6	48566.6	53942.5	73014.6	101964
HSPA5	P11021	1	49;58	53293.5	0	0	0	0	0	0	0	0	0	9959.27	9692.16	10150.8	13280.7	15082.8	23506.6	133884	122473	80423.5	69134.8	66540.4	0	182029	93876.5	79377.9	60938.1	42928.7	43702.3	135992	138769	49732.7	67472.1	27319.7	104831	161402	159912	133683	134210	63522	156148	128539	157613	137945	58923.3	88341.6	248320
HSPA5	P11021	2	49;58	0	0	9.89746e-07	0	1.84281e-05	0	0.000257004	0	0.00357963	0	0.0498578	0	0.69443	0	9.67216	0	134.716	0	2518.08	4258.73	7755.44	4693.11	0	406.913	0	3108.16	13592.1	6145.74	3572.45	21675.3	6328.67	17463.9	48059.5	50114.4	52545.1	52780.9	34396.4	39523.2	58809.5	48962.3	19525.2	21113.5	12485.2	47284.6	121451	62688.1
HSPA5	P11021	3	49;58	54129.3	8797.07	38326.4	42702.2	6188.07	5153.82	3880.37	3757.64	1651.08	3128.63	61742.7	73364.4	74277	66591.5	56713.3	23199.1	67188.9	58929.9	60165.4	93932.9	63634.2	24205.5	102417	81801.4	39194.7	46742.9	42646.1	58830.7	118486	109323	116080	142118	148927	79283.8	123006	148068	132245	143180	166229	172032	180590	227073	217246	327697	291587	192536
HSPA6	P17066	2	49;58	5.89873e-18	5.89873e-18	0	0.021194	0	0.302324	0	4.21134	0	58.6564	0	816.979	0	13620.2	32626.5	30727.7	21775.7	0	11116.9	18701	20938.6	20233.7	0	1013.36	0	76.268	0	54.3888	0	685.175	0	11459.4	29187.6	37572.9	27313.7	0	0	10143.3	34958.9	49190.3	29228.7	0	0	41070.8	185910	148694
HSPA6	P17066	3	49;58	77710.8	25162.5	18555.2	21763.6	9876.83	0	5714.09	4933.48	3986.98	0	4249.17	29853.3	50971.1	39308.8	67532.9	23603	32591.6	18566.1	28587.6	44808.2	21597.8	35249.8	11302.3	51915.9	94114.7	67365.2	173017	65568.4	172497	90450.7	79248.3	68323.5	133934	39211.2	19712.6	68230.7	143947	131910	170155	288225	297612	205957	166506	600199	727935	294534
HSPA6	P17066	1	49;58	0	0	0	0	0	0	0	0	0	0	0	0	43268.2	54846.4	45176	61373.4	80194.3	133093	158561	105661	68356.3	0	150113	167327	133390	164882	203021	97880.2	181550	252563	181220	154832	177062	209105	162155	467188	421607	390624	460494	297468	479113	855316	302493	646287	672926	820833
HSPA8	P11142	1	49;54;58	794241	46212.7	76404.2	70736.4	60539.1	87268.2	60743.2	63241.6	192833	123996	223991	221878	303154	481105	369062	438523	478007	663581	579091	530413	357386	4670.47	614100	699052	428330	504051	733143	772196	963663	851840	795646	481116	282911	1.1923e+06	680235	1.77455e+06	1.61926e+06	1.41983e+06	1.105e+06	2.56215e+06	1.7034e+06	1.69931e+06	1.42984e+06	1.11949e+06	1.55243e+06	4.07238e+06
HSPA8	P11142	2	49;54;58	131037	98229.6	26306.2	11612.9	32358.4	52463.7	64103.4	27159.8	13261.5	62112.1	126293	118439	172028	203831	262466	148526	44763	160377	166324	253096	205144	58150.7	180141	197480	139580	281868	222499	177681	348796	228715	174287	274909	352015	211434	370331	288432	283265	435573	470391	293645	524709	343731	701305	1.73105e+06	767623	1.75533e+06
HSPA8	P11142	3	49;54;58	589663	231249	152143	153194	140323	89849.4	83544.5	109851	61645.4	58755.3	29643.6	258305	411392	383855	397383	468965	316298	374831	338519	322338	398770	507741	130202	441665	596715	425242	498554	627882	687855	634206	747946	789023	953298	748852	395563	680637	1.14896e+06	701399	855362	1.3426e+06	942560	1.04075e+06	1.39821e+06	2.05945e+06	3.65663e+06	2.99245e+06
HSPA9	P38646	1	49;58	193506	19315.3	19916.6	17042	15797.5	21678.1	50486.4	34247.4	48368.7	35575.7	37953	28693.5	33440.8	98767.4	88742.9	72630.6	58094.6	77926.8	72045.1	85065.2	60699.9	0	70613.7	67906.4	94184.5	55431	42118.1	121842	133163	95175	92806.6	102406	41925.5	144654	126471	152788	184054	174744	116111	295878	171646	213952	297383	171954	223837	287199
HSPA9	P38646	2	49;58	43036.7	43036.7	42689.9	15580.5	0	1157.53	14884.3	13371.9	16202.6	578.937	19476.5	15354.3	49786.4	49208.4	47334.5	59385.3	38076.2	12486.6	20815.1	57252.9	28937.8	41412.1	21477.2	43698.6	45357.5	28699.4	68574.1	57205.4	35207.1	62132.3	81579.5	76921.1	51783.7	56574.9	89602.5	68324.3	70956.8	47882.4	79471.7	82770.6	70730.2	76657.4	98626.9	96210.1	161509	211693
HSPA9	P38646	3	49;58	39214.3	39214.3	14381	12335.7	12820.8	11683.9	7330.92	6013.8	7587.62	4441.74	4474.74	3416.19	19869.8	33866.7	39901.6	75904.7	87807.8	37763.7	44298.4	43054.6	38025.4	33267.3	46914.7	13678.1	60345.6	71937	62737.9	67028.2	92907.1	56953.2	89956.9	93203.9	90152.2	92245.1	95870.5	47062	107121	187751	140791	207722	163790	293776	221613	206405	248527	399653
HSPB1	P04792	1	26	0	0	0	0	0	0	0	0	0	0	0	0	0	0	0	0	0	0	0	0	0	0	0	0	0	74350.9	52593.1	15099	18072.4	0	0	0	0	0	0	0	0	0	0	0	0	0	0	0	0	0
HSPBP1	Q9NZL4	2	49;58	0	6.70415e-18	0	1.49285e-16	0	2.08329e-15	0	2.90168e-14	0	4.04152e-13	0	5.62911e-12	0	7.84034e-11	0	1.09202e-09	0	1.52099e-08	0	2.11846e-07	0	2.95063e-06	0	4.1097e-05	0	0.000572408	0	0.00797261	0	0.111044	0	1.54664	0	21.542	0	363.672	2046.98	3514.97	3484.9	2167.18	7220.27	14671.8	12639.4	7550.05	14405.1	21255
HSPBP1	Q9NZL4	1	49;58	0	0	0	0	0	0	0	0	0	0	0	0	0	0	0	0	0	0	0	0	0	0	0	0	0	0	0	0	0	0	2169.31	1961.24	0	2656.98	3110.93	3873.44	2251.09	3526.7	3544.22	4495.2	4170.58	9922.05	10164.4	22970.6	21676.7	24981.1
HSPD1	P10809	2	44;61;64	0	0	0	0	0	0	0	0	0	0	0	0	0	0	0	0	0	0	0.00152016	0	0.0882588	0	1.2341	0	17.1892	0	243.477	7531.55	12504	0	177.792	0	12.7663	0	0.936263	0	0.341359	0	3.84276	0	53.4573	0	10683	37702.6	0	575.881
HSPD1	P10809	3	44;61;64	73407.2	73407.2	73407.2	69043.7	12648.4	11336.1	11769.3	12493.4	6867.4	7352.65	4456.93	0	0	3887.89	24776.6	33331.4	22650.1	21030.1	24937	29548.6	31213.2	28793.7	33400.8	36586.6	40344.6	19620.9	64870.7	41539.6	36084.8	21048	23597.5	29650.4	49572.6	53418.1	53893.4	60529.8	47899.6	44698.7	104447	124179	120128	156393	194928	188247	83764.3	101012
HSPD1	P10809	1	44;61;64	0	0	0	0	0	0	0	0	0	0	0	12470.8	11887.1	9983.78	15155	37575.1	109512	1622.21	0	0	0	0	0	0	0	0	0	0	0	0	0	0	0	0	0	0	0	0	0	4594.45	3107.64	0	0	0	0	0
HSPE1	P61604	2	61;64	10434.9	10434.9	10434.9	10407.9	6392.15	0	78.2086	0	5.61505	0	0.402132	0	0.0147977	0.0450416	0	0.734815	0	10.2424	0	142.658	0	2005.95	26140.6	5004.51	15.6619	0	1.09169	0	0	1.6911	0	23.8538	0	336.037	5438.64	5848.38	6461.12	2224.03	66.9469	2569.5	3294.49	13641.7	38998.6	25196.8	22799.5	30682.1
HSPE1	P61604	1	61;64	0	0	0	0	0	0	0	0	0	0	0	0	0	0	0	0	0	0	0	0	0	0	0	0	0	0	0	0	0	0	0	0	0	0	0	0	0	0	0	0	0	0	0	0	0	0
HSPH1	Q92598	2	40;49;54	9.00489e-17	0	1.2543e-15	0	1.74702e-14	0	2.43328e-13	0	3.38912e-12	0	4.72044e-11	0	6.57472e-10	0	9.1574e-09	0	1.27546e-07	0	1.77649e-06	0	2.47433e-05	0	0.00034463	0	0.00480007	0	0.0668564	0	0.931189	0	12.9698	0	180.646	0	4428.69	6277.99	10099.4	132.096	19740.6	48745.1	9183.38	21874.2	38104.6	49391.1	49185.3	57827.5
HSPH1	Q92598	3	40;49;54	9.55702e-29	0	3.38273e-13	0	4.75572e-12	0	6.62418e-11	0	9.22629e-10	0	1.28506e-08	0	1.78985e-07	0	2.49294e-06	0	3.47222e-05	0	0.000483618	0	0.00673593	0	0.0938194	0	1.30674	0	18.2005	0	253.5	0	8770.13	7613.91	496.653	506.356	0	24184.9	28542.7	20939.7	25459.7	39221.5	43537.9	37478.6	39355.7	46636.3	71689.4	31942.5
HSPH1	Q92598	1	40;49;54	0	0	0	0	0	0	0	0	0	0	0	0	0	0	0	0	0	0	0	0	0	0	0	0	0	0	0	3575.25	5640.21	2873.3	10214.1	10367.2	0	12145.6	9727.89	19118.3	15451	21323	17909.6	40831.8	42707.9	58662.3	35743.2	40954.2	37122.3	53939.5
HTATSF1	O43719	1		0	0	0	0	0	0	0	0	0	0	0	0	0	0	0	0	0	0	0	0	0	0	0	0	0	0	0	0	0	0	0	0	0	0	0	0	0	0	4492.39	8473.46	0	3696.49	2170.87	7599.73	6785.86	7792.26
HUWE1	Q7Z6Z7	2	27	0	0.00371565	0	0.0610933	0	0.851591	0	11.8612	0	165.205	0	4519.74	4237.71	3785.21	4080.18	5703.15	11106.1	15881.7	15538.9	20844.5	27170.6	65912.2	33752.5	80505.4	138452	78214.9	452783	214041	0	2778.22	0	199.467	0	14.3211	0	1.02821	0	0.0738219	0	0.00530018	0	0.000380536	0	2.73212e-05	0	1.96158e-06
HUWE1	Q7Z6Z7	1	27	0	0	0	0	0	0	0	0	0	0	0	0	0	0	0	0	0	15175.8	6902.12	8464.9	9204.63	0	25150.5	43100.4	49459	39457.9	57154.7	45561.7	0	0	0	0	0	0	0	0	0	0	0	0	0	0	0	0	0	0
HYOU1	Q9Y4L1	1	50	0	0	0	0	0	0	0	0	0	0	0	0	0	0	0	0	0	0	0	0	0	0	0	0	0	0	0	0	0	0	0	0	0	0	0	0	19117.5	36406.4	26044.6	12881.4	48193.9	48846.8	47834.1	57448.7	137778	58808.8
IARS	P41252	1		176970	6335.27	8520.31	0	5817.28	10726.6	8997.74	19015.5	35023.9	32716.9	75532.2	55505	22949.9	74441	57232.8	79880.2	8741.84	52170.2	39395.3	30826.8	44193.6	0	46310.1	40233.1	6905.31	8271.02	9287.41	5536.67	4112.67	2239.03	1713.28	2175.62	0	0	0	0	0	0	0	0	0	0	0	0	0	0
IARS	P41252	2		30602	28008.8	1657.86	27.9528	815.613	5250.58	6387.38	4303.91	434.949	10472.2	28996.8	36752.3	27059.5	36545.3	25877.4	22808.5	0	531.333	718.031	6055.26	4548.7	0	143.311	0	10.2892	0	0.738734	0	0.0530387	0	0.00380801	0	0.000273403	0	1.96294e-05	0	1.40933e-06	0	1.01185e-07	0	7.26478e-09	0	5.21588e-10	0	3.74483e-11	0
IARS	P41252	3		620312	222068	184489	142198	90564.2	44940.8	41394.9	61778.2	35330.7	28026.6	41286.3	182438	188511	124069	71543.7	89913.1	83446.1	67257.4	50178.7	44859.1	37650.2	51753.8	4233.32	54120.5	41233.2	25993.7	5.16063e-13	4.14774e-14	4.63336e-14	0	5.4448e-14	0	7.0528e-13	0	1.06153e-11	7.73625e-13	80845.4	27026.6	2.12491e-13	4.66204e-14	0	0	3.67371e-16	0	0	0
IARS2	Q9NSE4	1	57	10135.2	816.788	1110.83	1144.74	1663.55	1091.91	0	0	0	0	0	0	0	957.526	546.469	0	2356.56	2080.1	0	1381.46	361.122	1413.39	0	0	0	0	0	0	0	0	0	2756.41	3711.01	3669.93	2606.97	6952.56	8893.28	6213.2	3092.74	3174.76	0	0	0	0	398.785	1925.3
IDE	P14735	2	26;51	0	53305.9	13261.2	32125.5	690.366	0	50.009	0	10.2641	0	93.6884	0	25011.5	31092.2	13759.7	19403.2	45284.6	9125.76	14122.8	294.358	0	0	14901.8	13738.1	15822.8	124560	75040.6	19429.8	13096.5	52572.7	16822.1	13436.7	264.856	0	19.003	0	1.39513	0	0.52876	0	6.00752	0	83.5765	0	19697.7	13967.7
IDE	P14735	1	26;51	0	0	0	0	0	0	0	0	0	0	0	0	0	0	0	0	0	0	0	0	0	0	0	29161.2	25942.6	99653.9	66584.2	5267.78	0	5851.76	13001.5	0	0	0	0	0	0	0	0	0	0	0	3962.01	4910.38	0	0
IDH1	O75874	1		0	0	0	0	0	0	0	0	0	0	0	0	0	0	0	0	0	0	0	0	0	0	0	0	0	0	0	0	0	0	0	0	0	0	0	0	0	0	0	0	0	0	0	0	0	0
IDH3A	P50213	1	40	0	0	0	0	0	0	0	0	0	0	0	0	0	0	0	0	0	0	0	0	0	0	0	0	0	0	0	0	0	2723.1	3604.72	7322.11	13002.6	27336.6	20296.6	58456.9	77791.3	108156	199277	332665	294526	93422.7	5299.27	91686.5	0	0
IDH3B	O43837	1		0	0	0	0	0	0	0	0	0	0	0	0.581932	1225.88	0	0	0	0	0	0	0	0	0	0	0	0	0	0	0	0	0	0	0	0	0	0	0	2402.05	4299.63	33669.9	39265.6	40936.7	25718.4	20427	0	0	0
IDH3G	P51553	1	40	0	0	0	0	0	0	0	0	0	0	0	0	6133.98	4740.08	0	0	0	0	0	0	0	0	0	0	0	0	0	0	0	0	0	1289.1	2613.16	4019.86	3381.57	20237	71264.6	18861.8	46221.5	95276.1	68237.5	20911.7	0	0	0	0
IGF2BP1	Q9NZI8	2	18	9207.21	12265.5	14355.3	11681.3	5744.28	9394.22	6866.49	2693.3	0	14640.5	40574.2	35194.4	21892.5	26531.8	35118.3	33376	33805.1	28689.2	26624.7	20808.5	6960.97	10044.5	25723.6	10837.9	2028.16	0	2418.79	6869.87	9776.11	14038.1	14810.5	11185.3	722.897	8057.32	30537.7	27885.5	5985.8	5717.88	18604.8	10758.2	7260.82	4559.48	0	5340.35	9667.92	16179.1
IGF2BP1	Q9NZI8	1	18	0	0	0	0	0	0	0	0	5444.31	2581.24	14346.3	0	9109.3	33928.3	20226.9	41032.8	27216.4	56222.1	32345.6	18657.1	26711.1	0	9255.94	11173.9	8356.8	0	25953.1	19167.6	33427.6	18303.7	9711.19	15444.5	3946.14	9169.2	10243.5	24774.3	12860.1	16276.9	17120.6	16805.9	14013.8	14805.5	5850.67	14107.3	5232.75	22102.5
IGHA1	P01876	1	20	200206	0	0	0	0	0	0	0	0	0	0	0	15091.9	11643	0	0	0	19996	34932.9	110981	0	0	0	0	0	28067.4	21091.2	0	0	9833.31	5395.91	8696.94	0	0	0	0	0	0	0	0	0	0	0	0	0	0
IGHA1	P01876	2	20	22616.2	22616.2	22616.2	22616.2	22616.2	22616.2	22616.2	22616.2	22616.2	22616.2	22616.2	22616.2	22616.2	22616.2	22616.2	22616.2	22616.2	22616.2	13965.8	36086.2	14604	295.19	0	6849.54	4563.55	2916.67	2767.43	498.772	0	10258	8917.17	845.003	0	9483.85	14933.8	1569.03	0	77.7835	89.9356	0	6647.4	13917.8	13938.3	1239.84	1148.59	2704.58
IGHA2	P01877	1		0	0	0	121277	103702	8501.89	0	0	0	0	0	0	0	0	0	0	0	0	0	0	0	0	0	0	0	0	0	0	0	0	0	0	0	0	0	0	0	0	0	0	0	0	0	0	0	0
IGHG1	P01857	1	26	0	0	0	0	0	0	0	0	0	0	0	0	0	0	0	0	0	0	0	291.637	518.204	0	709.961	854.161	842.489	33388.8	25773.4	0	0	0	4538.14	3862.38	0	0	0	0	0	0	0	0	0	0	0	0	0	0
IGKC	P01834	1		0	0	0	117819	71381.5	7144.3	0	0	0	0	0	0	0	0	0	0	0	0	0	0	0	0	0	0	0	0	0	0	0	0	0	0	0	0	0	0	0	0	0	0	0	0	0	0	0	0
ILF2	Q12905	1	18;49	161773	7057.57	6630.38	5373.68	16659.1	34289.2	10818.5	36642.9	85777.3	75045.5	142367	127806	155380	200561	151059	195171	82674.7	157105	105013	75056.5	78662.8	0	95225.2	94659.8	86665	40064.3	23735.8	38639.9	64623.9	57612.5	42604	51537.4	18239	52112.7	43322.6	64248.9	57152.3	51063.7	48567.2	85352.6	45750.7	67920.4	60661.4	64414.7	54688.4	113322
ILF2	Q12905	2	18;49	42185.7	33165.5	6531.89	0	8574.48	20320.7	20016.8	2102.65	17784.2	45396.2	98322.1	90418.7	101490	120315	94296.5	59708.7	37157.5	54906.7	58785	60275.1	40546.2	14025.9	27994.6	19883.8	14570.4	38213.6	38409.2	29692.1	34495.4	27472.1	21041	29848.6	32432.2	28284.1	25602.3	8238.59	16243.1	33043	27315.8	22586	32911.6	26257.4	30943.8	50934.6	32986.5	44877.9
ILF2	Q12905	3	18;49	35372.2	42314.6	30712.2	29738.4	31061.5	41985.4	53966.9	48153.5	72620.8	115282	80804.4	90385.8	140016	124274	147024	157861	193905	207417	89392.7	21390.2	9816.5	4184.47	0	219.886	0	15.7871	0	1.13346	0	0.0813791	0	0.00584275	0	0.000419488	0	3.00779e-05	0	1.6027e-06	0	0	0	0	0	0	0	0
ILF3	Q12906	2		10007.9	6142.95	613.096	0	2821.23	6060.92	2236.23	0	16527.7	16794.9	59006.9	25003.4	60947.9	66056.9	67534.1	28800.5	0	26283.1	37212.1	40936.9	20904.2	5003.95	20130.9	33361.3	8034.13	0	14581.7	4561.6	306.684	5627.23	1454.68	0	94.6212	0	6.83636	0	1.08784	0	8.39335	0	116.419	0	3044.32	3412.51	0	11733.8
ILF3	Q12906	3		110001	110001	110001	110001	110001	110001	110001	110001	110001	110001	110001	110001	110001	110001	110001	110001	110001	110001	110001	110001	110001	110001	110001	110001	110001	110001	110001	110001	110001	110001	110001	110001	110001	110001	110001	110001	110001	110001	110001	110001	110001	110001	110001	110001	110001	110001
ILF3	Q12906	1		0	0	0	0	0	7441.09	3604.25	3692.72	81658.9	48955.9	77104.7	27670.6	92725.5	143482	98617.7	90612.2	36796.3	84002.7	50416.1	46166.5	48409.9	0	53388.4	41001.5	36515.4	24907.9	36529.4	14667.4	9659.2	45047.7	19592.3	7706.73	0	13111	34021.8	26441.8	14015	38517	24281.9	44482.7	32441.1	42948.2	9795.87	13639.8	17033.2	48865.8
IMPDH1	P20839	2	40	0	5.87162e-19	0	2.78101e-17	0	3.88754e-16	0	5.41475e-15	0	7.54178e-14	0	1.05043e-12	0	1.46307e-11	0	2.03779e-10	0	2.83827e-09	0	3.9532e-08	0	5.5061e-07	0	7.66901e-06	0	0.000106816	0	0.00148775	0	0.0207217	0	0.288615	0	4.0199	0	55.9899	0	798.769	16428.1	29419.9	15311.8	0	208.522	0	14.9712	0
IMPDH1	P20839	3	40	1.86187e-30	0	3.35041e-15	0	4.82777e-14	0	6.72537e-13	0	9.36725e-12	0	1.30469e-10	0	1.8172e-09	0	2.53103e-08	0	3.52527e-07	0	4.91007e-06	0	6.83884e-05	0	0.000952528	0	0.013267	0	0.184785	0	2.57373	0	35.8474	0	571.4	5565.81	8328.07	3405.64	9527.82	27539.3	49284.1	70336.3	46284	17213.6	9267.45	16609.5	23560.2	56082.4
IMPDH1	P20839	1	40	0	0	0	0	6601.16	4595.43	0	0	0	0	0	0	0	0	0	0	0	0	0	0	0	0	0	0	0	0	0	0	0	0	1246.41	2232.77	0	2012.41	2618.58	9162.85	10646.7	13524.7	34788.5	103465	32341	0	0	0	0	0
IMPDH2	P12268	2	40;49	2.86758e-29	2.86758e-29	0	3.86533e-14	0	5.41914e-13	0	7.54815e-12	0	1.05132e-10	0	1.4643e-09	0	2.03951e-08	0	2.84067e-07	0	3.95654e-06	0	5.51075e-05	0	0.000767549	0	0.0106906	0	0.148901	0	2.07392	0	28.8859	0	2954.95	6511.81	10138.4	7577.37	19086.5	8742.41	26442	63178.2	110687	40893.2	7014.87	0	7421.32	9938.52	186.583
IMPDH2	P12268	3	40;49	16704.4	16704.4	9089.79	5369.3	6814.11	5877.11	3166.94	1944.5	2610.89	315.124	474.889	0	19755.1	26031.3	11199.3	4595.18	7194.43	6902.26	8759.79	5663.45	5606.2	7006.29	13507.4	2784.89	7748.87	16356.7	12329.8	13927.3	22415.5	19266.3	11416.8	82733.9	83103.9	85191.9	78797.7	36859.7	93080.6	167263	218481	216883	134651	172659	142617	138996	144845	213491
IMPDH2	P12268	1	40;49	0	0	0	0	0	0	0	0	0	0	0	0	0	0	0	0	1994.32	2252.92	5442.84	3251.84	3366.52	0	3370.38	8509.23	9525.67	7723.03	11873.1	4810.34	9283.22	8966.32	63360.2	37970	3466.61	16947.4	23747.6	23252.5	70910.2	111197	165356	415751	102203	12437.6	7124.27	7934.71	9618.04	11585.4
IPO4	Q8TEX9	1	55	5954.26	0	0	0	0	0	0	0	0	0	0	0.497766	758.617	0	0	0	0	533.599	1637.73	2973.44	0	0	0	0	2284.68	554.672	0	0	0	0	0	0	0	0	0	0	0	0	0	0	0	5538.28	4917.61	0	3032.57	3591.61
IPO5	O00410	1	49;58	18423.4	0	0	0	0	0	0	0	0	0	0	0	0	0	0	0	0	0	0	0	0	0	0	0	0	0	0	0	0	0	0	0	0	0	0	0	0	0	0	0	0	0	0	0	0	0
IPO5	O00410	2	49;58	9852.11	9852.11	9852.11	9852.11	9852.11	9852.11	9852.11	3534.61	1311.05	1298.46	83.563	0	5.90009	0	0.423607	0	0.0304136	0	0.0021836	0	0.000156774	0	1.12345e-05	0	5.09139e-07	8.99355e-07	0	1.55269e-05	0	0.000216477	0	0.00301515	0	0.0419956	0	0.584924	0	8.14694	0	113.472	0	7193.56	7949.32	5790.38	7679.6	5219.99
IPO7	O95373	1		49414.8	0	0	0	0	671.359	1268.47	0	0	0	0	10027.9	16931.5	1398.38	10575.3	12560.6	13936.2	18569.1	12565.9	12423.7	12998.2	23336.9	0	8610.42	25991.2	19941.6	0	22769.9	24947.7	0	0	21446.3	32362	22320.1	0	35741.2	59306.1	0	0	0	0	0	0	0	46145.9	49304.3
IPO9	Q96P70	1	60	12816.7	0	11763.1	13978.7	0	0	0	0	0	0	0	0	0	0	0	0	0	1990.22	1208.54	0	0	0	0	0	0	0	0	0	0	0	0	0	0	0	0	12637.3	22648.6	11762.2	25294.3	0	19898.4	22139.9	8067.73	0	0	0
IQGAP1	P46940	2	36;42	10186.6	19008.4	11591	6525.57	2160.37	0	46.0842	201.921	0	4408.2	16168.6	15641.2	8240.57	11043.8	16465.5	10494.7	4495.79	12069.7	15329.9	18556.4	10368.6	6984.84	21312.8	12982.7	12751.1	21479.9	24101.6	24514	26872.5	30424.1	33151.9	33694.6	17934.6	16339.1	47705.9	53749.2	35471.7	33229.3	38609.4	43272.6	43295.2	49590.8	39988.7	16199.7	2845.34	0
IQGAP1	P46940	1	36;42	0	0	0	0	0	0	0	0	0	0	0	0	0	0	0	0	0	6099.33	4576.43	8204.04	6509.4	0	0	0	0	0	0	8657.37	7242.6	18963.4	10445.9	15434.3	6352.69	23091.9	25563.3	28711.5	34635.6	19767.6	10861.3	5773.49	13817.8	17284.6	7799.32	11075	7655.08	0
IQGAP2	Q13576	1	37;41;45	17487.4	3697.66	0	0	0	0	0	0	0	0	0	0	0	0	0	0	0	1564.03	1234.53	0	2183.59	2519.64	0	0	1991.66	1344.82	0	0	0	2286.41	4477.22	5119.41	6835.2	7185.17	3124.17	14776.4	17750.3	12046.8	13397.4	13690.9	22565.3	19193.6	6388.88	19055.1	36985.5	0
IRGQ	Q8WZA9	1		13781.2	0	0	0	0	0	0	0	0	0	0	0	0	0	0	0	0	0	0	0	0	0	0	0	0	0	0	0	0	0	0	0	0	0	0	0	0	0	0	0	0	0	0	0	0	0
IRS4	O14654	1	18;24	133736	0	0	0	0	0	0	0	17019.6	12064.6	49529.4	0	31784.6	50910.9	43319.6	44645.6	45492.8	75693	49197.4	45045.4	43750.3	0	36668.6	55229.9	43736.7	12895.6	13061	8410.91	8774.14	8865.58	21370	20816.7	4387.27	28222.4	19286.1	13396.9	5275.88	13143.4	4785.79	8006.24	0	0	0	0	0	0
IRS4	O14654	2	18;24	18397.8	18397.8	18397.8	18397.8	18397.8	18397.8	7537.81	119.731	0	3.7512	11.428	0	186.425	0	10155.7	19598.4	11762.2	19817.4	19634.6	26676.1	3418.88	0	10365.1	16523.9	16069.8	6802.75	0	4444.55	3484.53	0	5634.06	3710.56	4352.37	8316.65	722.04	3141.51	4906.69	4489.67	468.224	0	32.6163	0	2.34175	0	0.16813	0
IRS4	O14654	3	18;24	204790	40256.1	21380.8	24627.9	19696.2	17500	12763.2	16026.4	10263.5	6005.97	7392.63	47635.6	51251	37657.2	30472.9	33891	42652.4	48856.8	39368.1	27667.7	33027.3	38727.6	9921.35	43582.5	13918	11738.6	15272.8	4.61366e-12	18119.5	40544.8	43049	29768.3	24944.6	21625.5	10146.2	39704.5	47277.5	37195.7	42269.2	33305.3	30886.8	25566	14549.9	34808.9	45055.3	20210.7
ISOC1	Q96CN7	1	48	0	0	0	0	0	0	0	0	0	0	0	0	0	0	0	0	0	0	0	0	0	0	0	0	0	0	0	0	0	0	0	0	0	0	0	0	0	0	4355.08	5053.21	5281.35	16290	15529.9	16861.9	60198.7	55315.9
ISYNA1	Q9NPH2	2	51	7086.81	6478.95	0	214.305	0	15.3864	0	1.10469	0	0.0793107	0	0.00565603	0	0	0.00188748	0	0.0278072	0	0.387414	0	5.39599	0	75.1564	0	1101.64	6180.21	2959.72	625.715	0	11.2758	0	0.684323	0.252734	0	6.5283	0	91.1434	0	1338.36	7955.37	7555.52	14717.4	25440.4	22851.1	14669	24672.3
ISYNA1	Q9NPH2	1	51	0	0	0	0	0	0	0	0	0	0	0	0	0	0	0	0	0	0	0	0	0	0	0	0	0	6887.77	3996.09	0	0	0	0	0	4537.84	20427.8	0	0	22452.9	14879.1	0	0	0	0	0	0	0	0
IVD	P26440	1	52	0	0	0	0	0	0	0	0	0	0	0	11207.7	33393	0	0	0	10826.3	17138.5	0	0	0	0	0	0	0	0	0	0	0	0	0	0	0	0	0	0	0	0	0	0	0	0	0	3327.63	9797.12	14838.3
IWS1	Q96ST2	1	46	1651.4	703.775	621.133	0	0	0	0	0	0	0	0	0	0	0	0	0	0	0	0	0	0	0	0	0	0	0	0	0	0	0	0	2185.05	2780.17	0	0	2675.39	5640.91	2895.03	9066.98	9920.71	10945.3	7738.44	9511.6	20181.8	33879.7	44417.9
JPT2	Q9H910	1		0	0	0	0	0	0	0	0	0	0	0	0	0	0	0	0	0	0	0	0	0	0	0	0	0	0	0	0	0	0	0	0	0	0	0	0	0	0	0	0	0	0	0	0	0	0
JUP	P14923	1	26	136120	44142.8	31992.8	53295.8	40043.8	75874.9	0	0	0	17805.6	26954	43547.1	33711.3	58688.6	63272.7	17800.4	33808	32159.2	68339.7	40134.7	13953.7	0	0	108122	143795	408122	734894	0	0	0	7950.4	10851.5	3625.8	18005	0	0	0	0	0	0	0	0	0	0	0	0
JUP	P14923	2	26	31781.5	1025.17	0	26419.4	17101	386.374	0	27.5972	0	1.98971	0	0.258691	0	1.63196	0	22.5888	0	314.611	19969.1	139575	77077.5	23793.3	0	1887.63	0	211769	51915.9	55499.6	397.44	3.18278e-12	3.18278e-12	3.18278e-12	3.18278e-12	3.18278e-12	3.18278e-12	3.18278e-12	3.18278e-12	3.18278e-12	3.18278e-12	3.18278e-12	3.18278e-12	3.18278e-12	3.18278e-12	3.18278e-12	3.18278e-12	3.18278e-12
KARS1	Q15046	1	17	173884	0	13343.2	11699.4	10875.9	21038.8	12837.9	0	0	0	28984.1	29651.1	31534.7	49587.3	34739	68266.4	69797.4	42471.9	27351	19360.5	14001.5	0	4475.65	20622.2	14181.2	10679.4	15675.2	19784.9	14430.6	14745.4	11987	9720.88	0	11783.6	6811.07	12731.3	10894.5	8605.33	5707.23	6661.37	0	0	0	4239.94	3939.91	2954.85
KARS1	Q15046	2	17	305215	119822	133205	126056	118183	85527.5	42152.1	30101.3	10577.9	7191.62	8702.55	87263.2	76085.4	66659.6	54767.3	64804.3	94048.4	83207.3	47246.1	31597.5	31400.4	32966.7	6445.69	44444.8	29718.6	23179.9	25437.8	21387.4	23110.1	14716.7	14978.4	17526.3	18031.8	14086.2	5414.62	28537.3	42184.1	19217.5	17864.8	15488.7	15470	11179.5	3923.95	12234.8	13382.2	20813.3
KATNA1	O75449	2	25;42	9.05313e-15	0	1.59939e-13	0	2.23009e-12	0	3.10613e-11	0	4.32628e-10	0	6.02573e-09	0	8.39276e-08	0	1.16896e-06	0	1.62815e-05	0	0.000226772	0	0.00315853	0	0.0439926	0	0.612738	0	8.53435	0	118.868	0	2647.3	6141.1	7694.72	8905.27	4734.01	16020.8	25589.1	24220.3	12459.5	11455.3	10490.5	10261.5	9719.31	1810.63	0	100.786
KATNA1	O75449	3	25;42	2.52744e-20	0	4.44131e-19	0	6.18579e-18	0	8.61569e-17	0	1.31103e-15	0	1.6714e-14	0	2.18585e-13	2.82337e-13	2417.9	2882.05	3.45413e-13	2241.02	2902.2	2653.76	2614.75	5921.92	1.60429e-12	14741.7	17171.7	8212.64	3137.29	1273.2	1699.73	6556.24	18523.4	19113.9	25322	20582.9	14244.8	41682.6	58663.2	56967.7	57714.6	55547.7	62803.8	83239.1	72370.8	15375.6	13456.2	11217.7
KATNA1	O75449	1	25;42	0	0	0	0	0	0	0	0	0	0	0	0	0	0	0	0	0	0	0	0	0	0	4932.83	5464.37	5267.6	2551.77	5405.18	6690.14	5070.31	5159.98	7531.69	13100.4	7556.58	28050.1	29602.6	47649.1	55071.6	61503.7	38770.9	67045	40179.9	64285.6	55163.9	19845.3	8310.15	10955.7
KATNAL1	Q9BW62	2	43	2.81053e-20	0	5.93022e-18	0	8.29949e-17	0	1.156e-15	0	1.6101e-14	0	2.24258e-13	0	3.12351e-12	0	4.35049e-11	0	6.05945e-10	0	8.43972e-09	0	1.1755e-07	0	1.63726e-06	0	2.28041e-05	0	0.00031762	0	0.00442388	0	0.0616167	0	0.85821	0	11.9667	1732.03	3505.36	0	1555.05	5520.52	7430.32	13220.8	19743.5	6674.21	0	10.1845
KATNAL1	Q9BW62	1	43	0	0	0	0	0	0	0	0	0	0	0	0	0	0	0	0	0	0	0	0	0	0	0	0	0	0	0	0	0	0	0	0	0	1733.4	1010.21	1707.87	9738.02	9589.82	3736.27	14897.7	2388.23	23120.8	27292.1	10901.4	0	0
KATNB1	Q9BVA0	2	40	9.72632e-19	0	1.52228e-17	0	2.12147e-16	0	2.95483e-15	0	4.11555e-14	0	5.73222e-13	0	7.98396e-12	0	1.11202e-10	0	1.54885e-09	0	2.15726e-08	0	3.00468e-07	0	4.18498e-06	0	5.82893e-05	0	0.000811865	0	0.0113078	0	0.157498	0	2.19366	0	30.5537	0	425.559	0	21991.4	29751.3	19028.3	63783.5	80907.5	7814.26	0	546.311
KATNB1	Q9BVA0	3	40	3.9265e-08	0	5.56604e-07	0	7.7532e-06	0	0.000107988	0	0.00150408	0	0.0209491	0	0.291784	0	4.06403	0	56.6046	0	1461.61	8801.27	4048	3011.17	13724.3	6068.95	0	238.132	303.572	0	8152.55	23418.8	18941.1	17820.6	11321.5	19210.5	83069	95700.1	71987.5	60711	70062.8	92109.3	99520	77233.4	67975.9	58386.1	26669.1	37866.2
KATNB1	Q9BVA0	1	40	0	0	0	0	0	0	0	0	0	0	0	0	0	0	0	0	0	6032.23	5958.29	6303.8	7124.83	0	8233.96	11334.7	16404.9	0	0	0	0	0	5443.68	7659.21	4361.32	18536.1	18545.9	30709.9	69497.2	45242.2	28820.8	180856	49589.4	117561	84732.6	44911.9	25134.3	97235
KCTD12	Q96CX2	1	41;48	0	0	0	1423.77	4466.44	0	0	0	0	0	0	1366.26	1424.1	0	1581.87	1676.68	0	0	0	0	0	0	0	0	0	0	0	3961.9	3287.14	0	0	0	0	0	0	1847.27	3913.62	5269.06	3911.47	3885.93	13669.7	9320.43	5919.36	10316.7	35802.6	26363.2
KDM1A	O60341	2		14397	14397	14397	3603.15	0	245.337	0	18.4176	0	12.5096	0	156.717	0	5140.01	8425.71	9928.42	7889.18	17786.2	26632.6	16403.2	9801.86	17816.6	21469.3	32950.5	10647.4	24141.9	12252.7	4202.45	5773.14	848.347	0	0	2059.7	3772.77	4562.42	3143.25	500.014	0	3463.17	5379.02	998.894	0	2580.18	2854.04	3987.44	7407.43
KDM1A	O60341	1		0	0	0	0	0	0	0	0	0	0	0	0	0	0	0	0	0	8205.75	6315.71	3004.42	0	0	7780.23	11584.6	6707.18	0	0	0	0	0	0	0	0	0	0	0	0	0	0	0	0	0	0	0	0	0
KHDRBS1	Q07666	1	54	40098.6	0	0	0	0	0	0	0	0	0	0	0	0	0	0	0	0	0	0	0	0	0	0	0	0	0	0	0	0	0	0	0	0	0	0	0	0	0	0	0	0	0	0	1796.7	5958.7	4446.47
KHSRP	Q92945	1	57	8432.87	0	0	0	0	0	0	0	0	0	0	0	0	0	0	4116.14	1759.69	4349.86	4407.32	0	2445.15	1777.25	0	0	0	0	0	0	0	0	3098.89	2522.46	2308.79	0	0	0	6328.92	4510.62	0	3236.71	6607.61	6998.82	4927.57	34001.8	63826	33739.2
KIF11	P52732	2	24;21	4532.64	0	68.7346	0	4.96596	0	0.788878	0	6.07833	0	84.3077	0	3489.08	4491.43	3640.43	13386.5	15211	21118.4	25629.4	36688.1	63750.4	19564.6	70299.2	83445.2	52613.1	33553.5	20209.3	6601.16	2857.05	2173.48	221.929	0	15.2153	0	1.0924	0	0.0783432	0	0.00440104	0.00308191	0	0.0638328	0	0.890577	0	12.4043
KIF11	P52732	1	24;21	0	0	0	0	0	0	0	0	0	0	0	0	0	0	0	0	0	0	10227.5	16743.1	25044.3	0	21184.4	35061.1	25092.8	0	0	0	0	0	0	0	0	0	0	0	0	0	0	0	0	0	0	0	0	0
KIF1A	Q12756	1	34;44	0	0	0	0	0	0	0	0	0	0	0	0	0	0	0	0	0	0	0	0	0	0	0	0	0	0	0	0	0	0	0	0	1036.9	5230.82	3182.86	7523.89	0	2855.46	17339.3	19173.7	17841.4	11613.3	16154.9	23397.2	9263.99	2606.06
KIF2A	O00139	1		6822.52	1202.84	5184.19	3986.81	2656.8	1265.36	0	0	0	0	0	2308.99	4133.61	2797.28	4340.01	4640.26	5795.69	7326.28	3744.09	4211.6	3931.18	3869.57	0	0	0	2922.87	4662.48	3501.63	4699.83	6963.63	9898.75	8601.02	11906.2	5374.18	2689.56	8820.75	15177.5	11460.1	19017.9	21786.4	19873.8	19876.8	19427.7	19365	22825	14004.8
KIF4A	O95239	1		0	0	0	0	0	0	0	0	0	0	0	0	0	0	0	0	0	0	0	636.956	1413.44	1837.03	0	1098.96	1923.42	1725.73	1867.68	2198.87	4386.09	9060.96	12843.5	12904.6	12565.9	12592	6263.48	9071.27	2906.21	0	0	0	0	0	0	0	0	0
KIF5B	P33176	2	29	6900.44	2077.7	0	19.1096	0	1.66448	0	4.19311	0	57.039	225.273	6373.31	10909.4	11732.9	6587.77	7848.5	6545.44	6065.88	11819.6	13558	15681.7	29791.9	9536.03	38544.4	59769.4	73460.5	120541	153830	148215	94328.1	102286	79135.8	40160	12161.8	457.334	722.341	3760.31	6172	391.002	3815.81	6886.82	698.876	0	48.9061	0	3.5113
KIF5B	P33176	1	29	0	0	0	0	0	0	0	0	0	0	0	0	0	0	0	0	0	1100	915.111	0	0	0	0	1096.25	1145.95	5476.97	12267.5	15232.9	17534.6	11460.9	8443.19	3586.25	0	0	0	0	0	0	0	0	0	0	0	0	0	0
KIFBP	Q96EK5	1		0	0	0	0	0	0	0	0	0	0	0	0	0	0	0	0	0	0	0	0	0	0	0	0	0	0	0	0	0	0	0	0	0	0	0	0	0	0	0	0	0	0	0	0	0	0
KLC1	Q07866	2	30	2.69015e-24	2.69015e-24	0	2.14282e-09	0	3.00273e-08	0	4.18239e-07	0	5.82532e-06	0	8.11362e-05	0	0.00113008	0	0.01574	0	0.21923	0	3.05348	0	1367.22	3994.88	0	14308.3	18509.1	17758.8	48641.4	39206.5	45866.1	27376.4	33913.4	22206.8	9544.68	235.909	0	16.8566	0	1.21025	0	0.0868922	0	0.00623858	0	0.00044791	0
KLC1	Q07866	1	30	0	0	0	0	0	0	0	0	0	0	0	0	0	0	0	0	0	0	0	0	0	0	0	1528.56	2037.48	0	0	4564.14	7470.38	4233.34	5061.51	2401.29	0	0	0	0	0	0	0	0	0	0	0	0	0	0
KPNA2	P52292	2		8300.26	8153.97	3597.25	2046.52	0	39.5747	0	2.10087	2.01541	0	38.6346	0	551.42	5356.81	3549.41	2324.73	3250.29	4440.15	2946.9	3266.85	1682.15	0	27.8339	0	0	24.5457	0	358.697	4141.05	3821.03	1591.12	2700.36	2538.66	6221.86	4852.06	0	4121.9	3787.71	3537.79	8930.85	7841.22	8796.48	9077.49	4362.91	6705.32	20249.3
KPNA2	P52292	1		0	0	0	0	0	0	0	0	0	0	0	0	0	0	0	0	0	1869.88	1275.51	1279.43	0	0	0	0	0	0	0	0	2545.9	2055.26	0	0	0	0	0	0	0	0	0	0	0	3349.04	3121.75	1006.38	0	3955.59
KPNA3	O00505	1		0	0	0	0	0	0	0	0	0	0	0	0	0	0	0	0	0	0	0	0	0	0	0	0	0	0	0	0	0	0	0	0	0	0	0	0	0	0	0	0	0	0	0	0	0	0
KPNA6	O60684	1		0	0	0	0	0	0	0	1248.89	816.562	0	0	0	0	0	0	0	0	5114.82	3516.8	0	0	0	0	0	0	0	0	0	0	0	0	0	0	0	0	0	0	0	0	0	0	0	0	0	0	0
KPNB1	Q14974	2		67735.2	67735.2	67735.2	67735.2	67735.2	67735.2	67735.2	67735.2	67735.2	67735.2	67735.2	67735.2	67735.2	67735.2	67735.2	67735.2	67735.2	67735.2	67735.2	67735.2	67735.2	67735.2	67735.2	67735.2	67735.2	67735.2	67735.2	67735.2	67735.2	67735.2	67735.2	67735.2	67735.2	67735.2	67735.2	67735.2	67735.2	67735.2	67735.2	61466.7	12819	19538.8	13141.6	9443.08	4859.01	9052.06
KPNB1	Q14974	1		0	0	0	0	0	0	0	0	0	0	1058	2463.29	2685.42	9522.68	9885.99	15954.5	5274.83	15766	10741.3	5123.17	7877.25	0	4588.36	2970.21	0	0	0	0	0	0	0	0	0	0	0	0	0	0	0	0	0	0	0	0	0	0
KPRP	Q5T749	2	26	6838.17	6838.17	6838.17	6838.17	6838.17	6838.17	6838.17	6838.17	6838.17	6838.17	6838.17	6838.17	6838.17	6838.17	6838.17	6838.17	6838.17	6838.17	6838.17	6838.17	6838.17	6838.17	6838.17	6838.17	6838.17	6838.17	4542.45	0	244.45	0	17.5507	0	1.26009	0	0.09047	0	0.00649546	0	0.000466353	0	3.34826e-05	0	2.40394e-06	0	1.72595e-07	0
KPRP	Q5T749	3	26	110122	110122	110122	110122	110122	110122	110122	110122	110122	110122	110122	110122	110122	110122	110122	110122	110122	110122	110122	110122	110122	110122	110122	110122	110122	111285	111173	71739.5	84994.2	99152	60520.1	94996.4	20672.5	9836.8	22604.6	7550.15	52323	55031.3	27413.9	9835.84	32287.5	44503	13310.5	12107.5	22676.7	90312.4
KPRP	Q5T749	1	26	0	0	0	0	0	0	0	0	0	0	0	0	0	0	0	0	0	0	0	0	0	0	0	0	0	596464	533565	0	0	0	0	0	0	0	0	0	0	0	0	0	0	0	0	0	0	0
KRT1	P04264	1		6538704	1.35324e+06	1.11082e+06	479560	1491095	1.11925e+06	1.52192e+06	450059	553798	542148	1.05426e+06	647126	470839	1.05082e+06	616233	483399	610587	903213	1.74087e+06	362905	554592	505803	338125	1.56427e+06	1.40911e+06	14763434	1.00599e+07	627426	565118	464992	698246	830271	380433	622242	228701	1.98171e+06	396001	669877	432828	2.59557e+06	337963	966991	334889	314152	968448	840114
KRT1	P04264	2		2.17103e+06	2.17103e+06	1.021e+06	604251	677323	1.12955e+06	1.29297e+06	849756	497803	552859	188614	1.20448e+06	595166	742908	71315.4	1.03101e+06	312157	40328.9	971742	506137	125636	101922	44571.8	68865.5	17536.6	674624	317255	114221	1.24469e+06	555630	415856	91625.9	166539	389519	138512	3.70326e+06	651786	0	382661	21912.6	1.23957e+06	193113	173188	928582	234094	36660.5
KRT1	P04264	3		2.08623e+06	2.08623e+06	2.08623e+06	2.08623e+06	2.08623e+06	2.08623e+06	2.08623e+06	2.08623e+06	2.08623e+06	2.08623e+06	2.08623e+06	2.08623e+06	2.08623e+06	2.08623e+06	2.08623e+06	2.08623e+06	2.08623e+06	2.08623e+06	2.08623e+06	2.08623e+06	2.08623e+06	2.08623e+06	2.08623e+06	2.08623e+06	2.08623e+06	2.61903e+06	3.31837e+06	2.20219e+06	2.29385e+06	1.59147e+06	1.01398e+06	1.61802e+06	1.6647e+06	1.14931e+06	786837	740672	1.29312e+06	1.01331e+06	695383	682345	1.1032e+06	911626	745654	870924	764413	896810
KRT10	P13645	1		1.61472e+06	541465	684221	282211	386780	415188	526294	302867	403416	299629	354202	358796	192782	605532	167438	202252	374603	557369	1.40346e+06	301444	307484	286547	233967	1.46791e+06	515414	1.57498e+07	14441692	398093	270035	333922	466925	319836	95536.5	1.0243e+06	275163	751300	628808	595877	133231	1.70725e+06	197941	485421	263723	117349	593003	342269
KRT10	P13645	2		928197	928197	928197	928197	928197	928197	928197	928197	928197	700949	220292	180049	260340	433289	331744	224659	181400	132814	716164	482984	266013	198874	296739	298894	0	684469	619362	35976.3	159990	55871.4	66750.5	82773.7	101101	153266	108146	296249	358616	185640	97349	50978.6	241199	0	2.10011e+06	1.47962e+06	0	276831
KRT10	P13645	3		2.90079e+06	2.90079e+06	2.90079e+06	2.90079e+06	2.90079e+06	2.90079e+06	2.90079e+06	2.90079e+06	2.90079e+06	2.90079e+06	2.90079e+06	2.90079e+06	2.90079e+06	2.90079e+06	2.90079e+06	2.90079e+06	2.90079e+06	2.90079e+06	2.90079e+06	2.90079e+06	2.90079e+06	2.90079e+06	2.90079e+06	2.90079e+06	2.90079e+06	3.06011e+06	4.53637e+06	2.61477e+06	3.56869e+06	3.36614e+06	2.4189e+06	2.92572e+06	2.28677e+06	1.31788e+06	801914	894960	1.96798e+06	1.87643e+06	899734	813054	852791	1.30917e+06	832784	495756	780255	1.81576e+06
KRT13	P13646	1		759247	244958	204705	144625	178241	165740	335299	147939	191960	200890	161437	95251.6	100193	396339	103366	49738.7	153306	122275	303597	79424.8	102281	94000.8	102499	323203	169678	2.74654e+06	2.56601e+06	99646	47417.2	55669.5	98959.2	74169	21973.8	126186	87054.2	107778	64723.9	160687	65756.8	183465	86860.9	226717	84202.8	41885.2	289177	173656
KRT13	P13646	2		330298	330298	330298	330298	330298	330298	330298	330298	330298	330298	330298	330298	330298	330298	330298	330298	307886	140187	100483	91124.9	185849	201913	104010	62272.3	69847.7	278448	464250	99238.4	191102	94180.2	267547	0	143520	338234	46657.5	58559.8	42809.1	7362.64	34601	40669.3	117124	50935.8	168329	313958	126793	68097.6
KRT13	P13646	3		1.01355e+06	1.01355e+06	1.01355e+06	1.01355e+06	1.01355e+06	1.01355e+06	1.01355e+06	1.01355e+06	1.01355e+06	1.01355e+06	1.01355e+06	1.01355e+06	1.01355e+06	1.01355e+06	1.01355e+06	1.01355e+06	1.01355e+06	1.01355e+06	1.01355e+06	1.01355e+06	1.01355e+06	1.01355e+06	1.01355e+06	1.01355e+06	1.01355e+06	1.01981e+06	1.04482e+06	653558	878377	836114	548094	780229	586418	188415	157348	137120	463800	534564	318548	193016	285069	362626	236195	156429	227571	433121
KRT14	P02533	1		731538	429330	196589	162149	408681	306310	329516	95935.5	210163	343264	296192	164040	141651	272575	272934	72163.8	170022	96959.5	233099	112531	100739	73247.1	109018	254924	379554	1.65979e+06	1.34609e+06	148579	66712.9	126010	138695	136114	29073.6	143411	72467.4	336159	89597.1	150666	97377	185117	82807.3	113911	70593.9	50138.7	241055	212996
KRT14	P02533	2		296164	296164	296164	296164	296164	296164	296164	296164	296164	296164	296164	296164	296164	296164	296164	296164	212451	72239.5	65969.8	122511	175840	138139	51859	54000.1	49378.3	267830	201308	105922	85505.5	60832.7	81476.2	0	160759	159011	31836.8	41820.5	19988.5	35804.9	22983.8	62811.1	83058.6	31333.1	212146	187461	48592.2	50926.3
KRT14	P02533	3		748163	748163	748163	748163	748163	748163	748163	748163	748163	748163	748163	748163	748163	748163	748163	748163	748163	748163	748163	748163	748163	748163	748163	748163	711992	968891	1.39651e+06	491302	654403	892868	797471	538402	367549	247378	150456	406650	594895	297155	227163	303530	232050	227247	173283	250708	516934	271245
KRT16	P08779	1		698066	124847	96346.3	33117.6	162757	78765.6	72957.8	54294.4	11888.9	52665.2	122637	147754	34963.4	101845	99179.5	21387.7	29123.7	35513	29111.6	92541	6028.07	3632.08	3665.4	15394.6	780653	81390.3	57708	71971.2	10958.4	27933.7	10513.8	4774.05	0	0	0	105868	37107.4	4191.72	26771.6	49664	0	25255.8	38110.4	953.887	10185.2	51058.8
KRT16	P08779	2		104075	104075	104075	104075	104075	104075	104075	104075	104075	104075	104075	104075	104075	104075	104075	104075	104075	104075	104075	34581.7	23023.5	691.221	91631.6	35266.5	108982	36705.7	27944.6	39135.7	22601.8	12289.2	22993.6	7701.12	19990.6	9044.57	0	25878.9	22942	2298.54	0	141.074	0	43.4273	0	466.909	0	16692.4
KRT16	P08779	3		65615.9	65615.9	65615.9	65615.9	65615.9	65615.9	65615.9	65615.9	65615.9	65615.9	65615.9	65615.9	65615.9	65615.9	65615.9	65615.9	65615.9	65615.9	65615.9	65615.9	65615.9	65615.9	65615.9	0	737339	462519	17332.2	106324	111211	59333.1	24269.1	36620	9280.76	38392	38716.7	74066	19626.7	83066.4	53761.1	682.704	11254.7	0	29710.9	24823.4	350.677	29879.8
KRT17	Q04695	1		519677	276101	153341	110019	136590	205745	213183	104133	127648	159019	126399	94739.3	65797.1	290680	66249.6	38933.7	94298.8	90836.7	289012	42227.1	59407.8	41524.5	81050.6	297478	148263	2.49862e+06	2.05545e+06	70399.7	26790.6	55039.3	75188.2	79672.1	0	73392.6	53392.6	77032.7	38013.8	97743.8	0	73393.6	57566	105073	38635.4	30398.5	320388	121655
KRT17	Q04695	2		173856	173856	173856	173856	173856	173856	173856	173856	173856	173856	173856	173856	173856	173856	173856	173856	151855	48909.7	64043	65770.3	86358.1	106060	60102.7	14198.3	24577.2	104159	137715	44149.3	60292.4	28100	62428.4	0	35035.6	92196.1	30708.6	25056.9	12536	0	468.645	0	0	3667.26	103017	148675	29532.1	24279.6
KRT17	Q04695	3		59795.6	59795.6	59795.6	59795.6	59795.6	59795.6	59795.6	59795.6	59795.6	59795.6	59795.6	59795.6	59795.6	59795.6	59795.6	59795.6	59795.6	59795.6	59795.6	59795.6	59795.6	59795.6	59795.6	59795.6	36658	225390	505479	1815.88	78631.1	97731.5	88121.1	59427.6	27919.4	17063.2	4407.43	46530.7	50146.1	14578.6	31742.6	47407.1	16008	14321.2	13721.6	0	340.152	757.123
KRT18	P05783	2		65359.8	65359.8	27514	0	6212.21	3352.96	1961.28	75.9968	3.50824	0	202.733	0	4692.7	5819.96	3433.78	15.9507	4773.31	10395.8	9734.7	10584.6	4242.1	6718.95	15783.8	16804.6	20869.2	42093.5	21389.1	10570.7	3431.36	86935	64743.5	29327.5	43435.2	40613.9	43490.4	22906.6	24807.1	29494.3	28436.9	33240.6	24452.3	20141.4	25665.2	31971.8	29651.3	30187.4
KRT18	P05783	1		0	0	0	0	0	0	0	0	3338.62	1276.74	0	0	0	0	0	0	7556.35	5821.7	0	1133.6	1499.55	0	2184.67	4242.25	7015.92	667.759	2842.95	0	1257.85	7043.6	7406.3	5818.84	643.919	9874.05	5275.69	9660.88	6076.87	5020.32	1725.94	4952.25	3912.87	8884.74	2161.06	1316.87	3223.06	2144.48
KRT19	P08727	1		184440	45860.6	29561.1	11583	35165.1	16488.1	10243.1	17455.5	0	10743.8	16345.5	40125.7	7870.43	24436.3	27227.3	0	5505.37	6008.79	3684.94	14345.7	4878.34	0	0	5214.74	101287	18304.9	13115.4	15126.1	20148.6	6181.06	2780.47	0	0	0	0	30636.7	4098.68	0	0	0	0	0	0	0	3598.62	8726.46
KRT19	P08727	2		3050.39	3050.39	3050.39	3050.39	3050.39	3050.39	3050.39	3050.39	3050.39	3050.39	3050.39	3050.39	3050.39	3050.39	3050.39	3050.39	3050.39	3050.39	3050.39	3050.39	3050.39	3050.39	3050.39	3050.39	3050.39	3050.39	3050.39	3050.39	3050.39	3050.39	3050.39	3050.39	3050.39	3050.39	3050.39	3050.39	3050.39	3050.39	3050.39	3050.39	3050.39	3050.39	3050.39	3050.39	821.442	0
KRT2	P35908	1		3.31882e+06	1.19616e+06	1.13261e+06	760775	1.51885e+06	1217595	944300	382118	537114	807054	891162	673743	377486	1.10042e+06	611139	381540	875614	860275	989392	304287	576479	204098	370808	1.38708e+06	1.09546e+06	9880195	9.52978e+06	372431	238997	407619	559952	355726	190231	664266	285992	2.30774e+06	230603	760055	233047	1.39035e+06	230698	1.27041e+06	255923	199605	1.08667e+06	526366
KRT2	P35908	2		906138	906138	906138	906138	906138	906138	906138	906138	906138	906138	906138	906138	906138	906138	906138	906138	906138	906138	906138	906138	906138	906138	903546	624052	413556	867100	1.02937e+06	630532	245821	361297	297808	1.29969e+06	352330	487949	176181	377030	141467	51309.7	786013	326777	147847	165204	13048	136905	98320	512091
KRT2	P35908	3		4.25437e+06	4.25437e+06	4.25437e+06	4.25437e+06	4.25437e+06	4.25437e+06	4.25437e+06	4.25437e+06	4.25437e+06	4.25437e+06	4.25437e+06	4.25437e+06	4.25437e+06	4.25437e+06	4.25437e+06	4.25437e+06	4.25437e+06	4.25437e+06	4.25437e+06	4.25437e+06	4.25437e+06	4.25437e+06	4.25437e+06	4.25437e+06	4.25437e+06	4.55432e+06	4.51049e+06	3.69376e+06	4.07361e+06	3.45539e+06	2.78467e+06	3.60048e+06	2.81376e+06	2.0405e+06	1.94515e+06	878785	2.02554e+06	2.02061e+06	1.47198e+06	1.16426e+06	2.21017e+06	1.3142e+06	650192	593316	674976	1.32647e+06
KRT23	Q9C075	1		0	0	0	0	0	0	0	0	0	0	0	0	0	0	0	0	0	0	0	0	0	0	0	0	0	36576.7	30326.3	0	0	0	0	0	0	0	0	0	0	0	0	0	0	0	0	0	0	0
KRT33A	O76009	2		6357.85	6357.85	6357.85	6357.85	6357.85	6357.85	6357.85	6357.85	6357.85	6357.85	6357.85	6357.85	6357.85	6357.85	6357.85	6357.85	6357.85	6357.85	6357.85	6357.85	6357.85	6357.85	6357.85	6357.85	6357.85	6357.85	74931.5	10968	0	773.364	0	55.4346	0	2.72072	3.65593	0	65.7219	2255.44	17343.6	3031.03	0	121.597	0	8.73027	0	0.626805
KRT33A	O76009	1		0	0	0	0	16057.3	23166.3	0	0	0	0	0	0	0	0	0	0	0	0	0	0	0	0	0	0	11655	82781.3	106299	0	0	0	0	0	0	0	0	0	0	0	0	0	0	0	0	0	0	0
KRT4	P19013	2		0	0	0	0	0	0	0	0	0	0	0	0	0	0	0	0	3.79319	0	422.951	31934.3	64029.1	0	493.879	0	522.628	42213.2	91572.5	0	663.104	0	47.6087	0	3.41815	0	0.245412	0	0.0176198	0	0.00126505	0	9.08262e-05	0	6.52103e-06	0	4.68189e-07	0
KRT4	P19013	3		75208.5	75208.5	75208.5	75208.5	75208.5	75208.5	75208.5	75208.5	75208.5	75208.5	75208.5	75208.5	75208.5	75208.5	75208.5	75208.5	75208.5	75208.5	75208.5	75208.5	75208.5	75208.5	75208.5	75208.5	75208.5	75208.5	106840	11033	0	777.42	0	54.939	0	0	44.7644	0	638.368	0	37482.1	51467.1	4292.82	3071.54	17730.5	4379.13	6477.75	846.382
KRT4	P19013	1		0	0	0	0	0	0	0	0	0	0	0	0	0	0	0	0	0	0	0	0	0	0	0	0	0	99518.6	97505.8	7165.52	0	0	0	0	0	0	0	0	0	0	0	0	0	0	0	0	0	0
KRT5	P13647	1		658290	127718	141095	44435.8	170205	138144	114630	38667.4	53978.8	70033	124058	121472	59462.9	146181	81274.1	17228.7	112823	83369.8	172207	89393.2	41186.9	5743.37	26840.4	101246	86267.1	881050	906324	48422.8	35579.8	51494.2	54940.9	32167.4	7893.64	60429.7	13699.3	176795	72615.8	53876.8	19513.9	258457	5924.16	100427	38514.5	5925.58	48577.1	10065.1
KRT5	P13647	2		179197	179197	179197	179197	179197	179197	179197	179197	179197	179197	179197	179197	179197	179197	179197	179197	155512	34637.2	37941.3	65946.4	93239.9	81733.5	68845.1	21145.1	24769.4	87713.3	137298	27867.3	38420.8	25381.2	73359.2	0	45240.8	100277	11825.5	15488.5	8923.63	529.517	0	17106.3	46983.9	8056.09	29615.6	72624.8	26916.2	2437.04
KRT5	P13647	3		565997	565997	565997	565997	565997	565997	565997	565997	565997	565997	565997	565997	565997	565997	565997	565997	565997	565997	565997	565997	565997	565997	565997	565997	560455	740517	1.45137e+06	421782	538269	490701	393780	371588	184111	157581	84791.7	252249	300246	162614	120468	248704	262471	116204	75378.1	69307.5	219436	106473
KRT6A	P02538	1		3.1903e+06	879453	488618	159255	572731	455908	512467	322019	245621	183973	757807	441413	258569	667940	392783	380514	301860	421751	971146	213338	317903	284832	193344	680223	754104	7111985	4.31445e+06	386232	313340	275423	484325	390354	237736	432851	158751	1.18474e+06	110784	316581	291267	1.40909e+06	170992	506916	156941	427474	720428	679206
KRT6A	P02538	2		1.51691e+06	1.51691e+06	809984	346331	396480	676299	683036	525351	315977	273963	225118	709878	347325	418562	112799	702770	117635	27521	743584	281877	96201.6	96450.7	26750.7	100479	44708.5	390911	166140	111840	845903	414045	157659	60124.4	129052	237950	177240	1.81138e+06	193872	89629.6	196256	34066.4	602818	104391	116071	465527	191218	30632.3
KRT6A	P02538	3		946511	946511	946511	946511	946511	946511	946511	946511	946511	946511	946511	946511	946511	946511	946511	946511	946511	946511	946511	946511	946511	946511	946511	946511	946511	1.62443e+06	1.99152e+06	1.25011e+06	766696	442641	527632	587128	451304	332329	151979	540773	562559	436305	292797	383720	643791	280910	272017	151091	554872	354556
KRT6B	P04259	1		5.46395e+06	1.153e+06	874772	939357	1.36263e+06	1.20531e+06	816700	509641	1.10157e+06	815410	919322	734316	427023	1.08523e+06	444865	308976	676732	653337	1.29763e+06	406928	320144	235828	250635	987589	851956	7851763	7.33852e+06	655089	372208	261551	733600	419436	196136	790130	300913	1.66788e+06	386662	549291	230210	1227968	263935	903143	151893	175449	926377	576037
KRT6B	P04259	2		3.60161e+06	3.60161e+06	3.60161e+06	3.60161e+06	3.60161e+06	3.60161e+06	3.60161e+06	3.60161e+06	3.60161e+06	3.60161e+06	3.60161e+06	3.60161e+06	3.60161e+06	3.60161e+06	3.60161e+06	3.60161e+06	3.60161e+06	3.60161e+06	3.60161e+06	3.60161e+06	3.60161e+06	3.60161e+06	3.60161e+06	3.60161e+06	3.60161e+06	3.62927e+06	4.27062e+06	2.32558e+06	2.63592e+06	3.38592e+06	2.23312e+06	2.31672e+06	3.09464e+06	2.54668e+06	1.54179e+06	956942	1.7637e+06	1.607e+06	1.18917e+06	626603	1.27311e+06	1.6652e+06	602042	550185	297461	971063
KRT77	Q7Z794	2		7100.72	7100.72	7100.72	7100.72	7100.72	7100.72	7100.72	7100.72	7100.72	7100.72	7100.72	7100.72	7100.72	7100.72	7100.72	7100.72	7100.72	7100.72	7100.72	7100.72	7100.72	7100.72	7100.72	7100.72	7100.72	7100.72	4447.12	0	247.606	0	17.7773	0	1.27635	0	0.0916379	0	0.0065793	0	0.000472373	0	3.39148e-05	0	2.43498e-06	0	1.74823e-07	0
KRT77	Q7Z794	3		42963.6	42963.6	42963.6	42963.6	42963.6	42963.6	42963.6	42963.6	42963.6	42963.6	42963.6	42963.6	42963.6	42963.6	42963.6	42963.6	42963.6	42963.6	42963.6	42963.6	42963.6	42963.6	42963.6	42963.6	42963.6	42880.5	33432.9	23773	33955.3	22076.2	20897	22770.1	21835.3	5490.05	6078.73	2983.88	20179	19149.4	7283.11	6306.86	8072.61	8823.13	2960.79	6053.33	4900.03	8640.69
KRT77	Q7Z794	1		0	0	0	0	0	4128.6	2827.59	0	0	0	0	0	0	0	0	0	0	0	0	0	0	0	0	0	0	368552	316255	0	0	0	0	0	0	0	0	0	0	0	0	0	0	0	0	0	0	0
KRT78	Q8N1N4	1		935195	1.78133e+06	1.34191e+06	605920	244388	16113.7	1008222	276342	682700	699600	1.12122e+06	893270	494161	0	529328	358357	4862.02	63752.4	136516	600852	460232	160448	299411	1.6205e+06	1.30058e+06	4.12864e+06	852078	319556	207865	433043	643488	441344	173801	613053	206094	2.30417e+06	233748	616475	191265	7249.16	172844	1.11913e+06	195000	137801	66606.8	337116
KRT78	Q8N1N4	2		10052.2	10052.2	10052.2	10052.2	10052.2	10052.2	10052.2	10052.2	10052.2	10052.2	10052.2	10052.2	10052.2	10052.2	10052.2	10052.2	10052.2	10052.2	10052.2	10052.2	10052.2	10052.2	10052.2	10052.2	10052.2	10052.2	780.574	0	55.5995	0	3.99186	0	0.286603	0	0.0205772	0	0.00147737	0	0.000106071	0	7.61553e-06	0	5.46771e-07	0	3.92564e-08	0
KRT78	Q8N1N4	3		1.02755e+06	1.02755e+06	1.02755e+06	1.02755e+06	1.02755e+06	1.02755e+06	1.02755e+06	1.02755e+06	1.02755e+06	1.02755e+06	1.02755e+06	1.02755e+06	1.02755e+06	1.02755e+06	1.02755e+06	1.02755e+06	1.02755e+06	1.02755e+06	1.02755e+06	1.02755e+06	1.02755e+06	1.02755e+06	1.02755e+06	1.02755e+06	1.02755e+06	2.59263e+06	3.84853e+06	0	531616	112835	73687.4	1.47987e+06	2.84852e+06	774275	324491	358138	335625	752181	635247	0	1.24038e+06	1.43601e+06	0	246950	251133	136735
KRT8	P05787	2		16280.5	11033.4	1319.42	0	3935.07	5176.34	3467.08	1835.24	14168.2	17599.4	13329.2	12811.2	14157	19729.7	17937.6	16327	18507.1	5586.94	22292.1	6894.16	19772.5	36553	28135.4	105438	84895.3	76704.5	79378	78286.8	71037.1	96927.4	60436.5	27207.3	74442	93798.9	87756.8	75607.9	56357.4	96401.3	99644.6	87761.4	53279.2	142338	114765	90726.8	170329	162774
KRT8	P05787	1		0	0	0	0	0	0	0	0	0	0	0	0	0	0	0	0	0	0	6012.06	2833.91	0	0	0	17299.4	18613.6	31461.5	10987.4	11217.2	29304.9	25570.8	18401.1	19147.5	7877.41	21846.3	16587	26791.6	16038.7	14311.3	9367.42	12852.9	12805	18413.1	4325.71	13059.5	13249.8	18908.9
KRT80	Q6KB66	1		5901.13	0	0	0	0	0	0	0	0	0	0	0	0	0	0	0	0	0	0	0	0	0	0	0	0	80433.1	70846.1	0	0	0	0	0	0	0	0	0	0	0	0	0	0	0	0	0	0	0
KRT80	Q6KB66	2		2309.08	2309.08	2309.08	2309.08	2309.08	2309.08	2309.08	2309.08	2309.08	2309.08	2309.08	2309.08	2309.08	2309.08	2309.08	2309.08	2309.08	2309.08	2309.08	2309.08	2309.08	2309.08	2309.08	2309.08	2331.31	4868.04	6637.43	3723.57	3595.32	1653.48	1738.74	0	70.7957	0	5.0829	0	0.364936	0	0.0262012	0	0.00188116	0	0.000135061	0	9.69697e-06	0
KRT86	O43790	1		90864.2	130368	0	0	0	1444.54	1935.94	0	0	0	0	0	0	0	0	0	0	0	0	0	0	0	0	0	0	0	0	0	0	0	0	0	0	0	0	0	0	0	0	0	0	0	0	0	0	0
KRT9	P35527	1		3.40086e+06	1.32565e+06	791122	671139	1.69065e+06	1.06282e+06	785314	172782	476595	517600	986952	592647	413526	784097	478729	135115	746979	540709	1.07966e+06	360811	275240	28734.9	28322.6	528762	832218	245433	414635	206593	166944	94449.2	362553	224730	203342	290286	27143.8	760210	49204.7	63439.7	148971	1.76794e+06	73366.4	1.01641e+06	82713.6	126321	327527	221983
KRT9	P35527	2		573930	573930	573930	573930	573930	573930	573930	573930	573930	573930	573930	573930	573930	573930	573930	573930	573930	573930	573930	573930	573930	573930	573930	573930	573930	573930	573930	573930	573930	573930	648843	657378	400956	482416	734766	617110	360893	345430	164447	432000	546796	313970	146545	429940	569649	0
KRT9	P35527	3		3.4931e+06	2.81505e+06	1.66518e+06	2.67997e+06	2.79423e+06	1.83959e+06	2.59952e+06	2.1931e+06	1.66542e+06	1.30185e+06	1.18352e+06	1.66203e+06	1.10451e+06	1.13295e+06	1.10133e+06	1.8186e+06	1.2996e+06	520662	580713	209706	441279	564494	708654	465137	1.79992e+06	2.51679e+06	1.54068e+06	1.89223e+06	1.78974e+06	1.03797e+06	406392	894469	924487	134202	354975	848808	1.14173e+06	1.07881e+06	624212	523334	637814	441644	331818	474421	515229	338650
KTN1	Q86UP2	2	34	1.60559e-30	0	3.11758e-16	0	4.63183e-15	0	6.45339e-14	0	8.98843e-13	0	1.25193e-11	0	1.74371e-10	0	2.42867e-09	0	3.38271e-08	0	4.7115e-07	0	6.56227e-06	0	9.14007e-05	0	0.00127305	0	0.0177313	0	0.246965	0	3.43977	0	1986.95	9041.68	4000.3	0	15.9641	0	1.14617	0	0.0822916	0	0.00590827	0	0.000424195	0
KTN1	Q86UP2	3	34	61733.4	61025.2	9302.92	3247.02	0	61.761	0	6.24048	0	25.6058	0	355.567	5578.91	2789.49	0	39.5496	0	182.021	3023.16	1975.53	0	22.0236	0	1.49984	0	0	4.2222	0	59.2293	0	834.046	15706.5	30220.9	56492.6	31724.7	6316.18	0	31.2616	0	2.24448	0	0.161147	0	0.0115698	0	0.000830675
KTN1	Q86UP2	1	34	0	0	0	0	0	0	0	0	0	0	0	0	0	0	0	0	0	0	0	0	0	0	0	0	0	0	0	0	0	1627.2	4918.75	8398.62	5915.46	23559.7	10037.3	0	0	0	0	0	0	0	0	0	0	0
LAMB1	P07942	1		0	0	0	0	0	0	0	0	0	0	0	3065.74	2873.79	2647.32	0	0	0	0	0	0	0	7961.8	1681.16	16110.3	35371.1	0	0	0	0	0	0	0	0	0	0	0	0	5021.31	7853.15	24376.3	61628.2	30876.7	9792.96	0	0	0
LAMC1	P11047	2	26;34	4311.49	3901.24	10.1274	64.6218	0	4.77449	0	2.22107	0	26.3206	0	400.713	2936.71	4053.31	3983.52	6848.22	10066	5213.83	0	260.639	773.1	2852.19	2992.54	835.239	29407.1	49901.3	5509.87	137.828	0	1597.38	10780.4	16455.5	39210.9	49401.2	1574.91	573.742	0	41.1928	0	2.95751	0	0.21234	0	0.0152453	0	0.00109456
LAMC1	P11047	1	26;34	0	0	0	0	0	0	0	0	0	0	0	0	0	0	0	0	0	0	0	0	0	0	0	5002.22	7611.28	12234.8	2035.38	0	0	0	0	0	0	0	0	0	0	0	0	0	0	0	0	0	0	0
LAMP1	P11279	1	27	0	0	0	0	0	0	0	0	0	0	0	0	0	0	0	0	0	0	0	0	0	0	0	0	0	19033.6	22767.4	0	0	0	0	0	0	0	0	0	0	0	0	0	0	0	0	0	0	0
LAMP2	P13473	1		3401.28	0	0	0	0	0	0	0	0	0	0	0	0	1886.33	1344.63	2245.55	2243.9	0	1953.75	2407.68	2870.54	0	0	2213.82	2112.42	1951.2	1447.48	0	2789.16	3007.43	2146.12	0	4252.4	2317.49	1171.68	3479.71	6500.32	5964.93	4487.46	5388.76	7481.53	9571.36	8072.96	8673.98	22184.2	7984.28
LAP3	P28838	1	41	0	0	0	0	0	0	0	0	0	0	0	0	0	0	0	0	0	0	0	0	0	0	0	0	0	0	0	0	0	0	0	0	0	0	0	13339.4	22405.7	32317.7	49465.8	70596.1	177309	146652	118448	40524.6	0	0
LARP1	Q6PKG0	1	47	29922.9	0	0	0	0	0	0	0	0	0	5114.77	5415.32	7841.77	6246.5	0	0	0	0	0	11952.4	14553.6	0	12097.1	10147.3	12478.3	5832.63	0	8865.14	7448.34	6609.31	2790.34	3032.47	0	7676.73	7264.2	8723.85	0	7754.48	8528.55	31753.3	15904.6	33410.5	16554.2	12332.1	16177	59347
LARP1	Q6PKG0	2	47	30157.4	30157.4	11202.4	2459.04	9842.66	7636.86	4049.53	99.2937	1517.85	1149.25	859.93	5.18968	9756.23	22337.3	24332.9	14106.8	14756.3	21094.2	24170.1	22925.2	18369.5	15870.2	25791.4	7936.74	6444.61	14330.4	16015.1	5535.43	0	13961	12702.4	12024.2	15607.4	12582.2	11731.1	7998.87	10859.3	23121.1	25131.8	25962.4	25196.4	27547.5	35997.1	39618.5	54899.1	93502.6
LARS	Q9P2J5	1	48	80115.8	0	0	0	0	0	0	0	9442.32	4484.75	19299.4	12937.7	16216.8	22018.1	13799.6	14843.1	6072.26	15510.6	15039.8	10093.8	14108.6	0	11400.8	8722.21	5998.28	4853.24	7532.73	4357.56	8409.69	10798.4	10458	12658	1613.18	22453.1	18083.4	15334.8	16419.6	21842.8	6430.75	19023	18447	33905.2	23840.2	18930.7	21372.8	12840.9
LARS	Q9P2J5	2	48	4708.54	4708.54	4708.54	4708.54	4708.54	4708.54	4708.54	4708.54	4708.54	4708.54	4708.54	4708.54	4708.54	4708.54	4708.54	4708.54	4708.54	4708.54	4708.54	4708.54	4708.54	4708.54	4708.54	4708.54	4708.54	4708.54	4708.54	4708.54	4708.54	4708.54	4708.54	4708.54	4708.54	4708.54	4708.54	4708.54	4708.54	4708.54	4708.54	4708.54	4708.54	4708.54	4708.54	4708.54	4708.54	4708.54
LARS	Q9P2J5	3	48	40198.6	28149.9	19221.8	17628.2	23714.3	12879.1	7701.58	28408.8	63975.5	48371.3	36332.3	34103.5	34100.1	29635	27388.7	20201.8	23008.8	27839	20158.9	12566.5	32133.3	19331.8	16016.2	5680.18	4886.85	13119.4	21966.4	25692.7	24208.5	22231.4	22804.6	17730.3	38234.4	44590.8	26407.2	26942.5	47619.9	53642.8	66524.4	71765.9	86415.5	102773	16596	83961.4	193856	128483
LAS1L	Q9Y4W2	2		28791.8	28791.8	28791.8	28791.8	28791.8	28791.8	28791.8	28791.8	28791.8	28791.8	28791.8	28791.8	28791.8	28791.8	28791.8	28791.8	28791.8	28791.8	17020.9	0	676.06	0	46.275	0	0	117.356	0	2298.04	4838.93	7332.08	2956.44	2050.66	3118.63	0	44.0688	103.497	0	2260.65	1933.93	1629.94	3164.7	3017.07	2179.89	302.493	0	3454.17
LAS1L	Q9Y4W2	1		0	0	0	0	0	0	0	0	0	0	0	0	0	0	0	0	0	2879.93	2830.78	0	0	0	0	0	0	0	0	0	0	0	0	0	0	0	0	0	0	0	0	0	0	0	0	0	0	0
LBR	Q14739	1		330238	40201.8	26679.3	19248.3	12531.2	14442.8	0	19044.3	7879.58	7848.19	0	47166.7	40258.8	12679.1	23126.9	24678.4	24440.3	26855.3	0	13266.6	15713.8	0	0	0	0	0	0	0	0	0	0	0	0	0	0	0	0	0	0	0	0	0	0	0	0	0
LCN2	P80188	1	26	0	0	0	0	0	0	0	0	0	0	0	0	0	0	0	0	0	0	0	0	0	0	0	0	0	14095.3	13722.8	0	0	0	0	0	0	0	0	0	0	0	0	0	0	14583.3	27293.9	0	0	0
LCP1	P13796	2	26;64	0	0	0	0	0	0	0	0	0	0	0	0	0	0	0	0	0	0	0	0	0	0	0	0	0	0	0	0	0	0	0	0	0	0	7.67753e-11	0	1.34388e-09	0	1.87375e-08	0	2.60982e-07	0	3.635e-06	0	5.06291e-05	0
LCP1	P13796	1	26;64	0	0	0	0	0	0	0	0	0	0	0	0	0	0	0	0	0	0	0	0	0	0	0	0	0	38898	30454.3	0	0	0	0	0	0	0	0	0	0	0	0	0	0	0	0	0	0	0
LDHA	P00338	2	28;59	0	0	8.26394e-18	0	6.41833e-16	0	8.97739e-15	0	1.25042e-13	0	1.74161e-12	0	2.42574e-11	0	3.37863e-10	0	4.70582e-09	0	6.55436e-08	0	9.12905e-07	0	1.27151e-05	0	0.000177099	0	0.00246667	0	0.0343562	0	0.478521	0	6.66494	0	93.7016	4451.45	10229.8	5961.25	0	4060.7	17632.1	0	15279.6	9001.88	4742.15	5664.88
LDHA	P00338	3	28;59	10642	10642	850.062	3114.59	2728.1	3801.94	3779.77	2124.04	116.255	0	0	57.7505	0	4165.3	6767.14	6588.59	3782.73	3489.01	7767.73	4906.98	5420.04	444.143	0	33.8296	0	35.5613	0	2008.91	1873.13	1560.18	0	2249.38	1943.14	0	2430.58	1485.78	4488.89	7783.32	8088.3	6321.97	9772.42	15247.9	17561.8	22771	30046.6	47279.3
LDHA	P00338	1	28;59	0	0	0	0	0	0	0	0	0	0	0	0	0	0	0	0	0	4711.76	13646.1	6387.64	0	0	0	0	1402.88	3827.61	2517.04	12777.3	4497.72	0	0	0	0	0	0	0	0	0	0	0	0	0	32987	800.128	1775.93	0
LDHB	P07195	2	64	7423.24	7423.24	7423.24	7423.24	7423.24	7423.24	7423.24	4017.12	66.8017	651.055	2414.95	678.696	0	46.4313	0	30.0742	0	769.362	1609.4	2222.76	137.496	2379.18	2662.74	2269.46	587.544	0	62.6012	0	341.431	0	13916	6555.83	430.148	2705.02	2154.64	515.14	3900.95	4223.45	2236.71	466.784	0	1980.02	4918.57	2273.36	5095.76	8021.17
LDHB	P07195	1	64	0	0	0	0	0	0	0	0	0	0	0	0	0	2714.61	1887.74	11460	42951.9	0	0	0	0	0	0	0	0	0	0	0	0	0	0	0	0	0	0	0	0	0	0	0	0	0	0	0	0	0
LEO1	Q8WVC0	1		0	0	0	0	0	0	0	0	0	0	0	0	0	0	0	0	0	0	0	0	0	0	11323.5	80533.6	77452.5	0	0	0	0	0	0	0	0	0	0	0	0	0	0	0	0	0	0	0	0	0
LETM1	O95202	1		26567.7	3472.6	0	0	0	0	0	0	0	0	0	2423.08	4075.12	2415.54	2683.88	2524.95	2410.32	0	0	0	0	0	0	0	0	0	0	0	0	0	0	0	0	0	0	0	0	0	0	0	0	0	0	0	0	0
LGALS3BP	Q08380	1		69418.6	0	0	0	0	0	0	22209.9	47398.2	50709.2	114428	49926.4	71586.8	120566	74713.8	52391.1	31665.7	31616.5	46940.1	16105.5	19231	37473.2	90357.7	27193.9	29002.5	25686.8	40613.4	34927.5	0	46376.2	15894.3	21309.9	5593.92	30128.8	28299.8	36367	34019.5	18946.7	26294.7	30362	19627.1	48328.2	44538.4	30326.3	22485.8	72408.6
LGALS3BP	Q08380	2		37326.8	33480.8	24026.9	12092.4	2381.16	25689.9	10050.4	9260.57	17737.6	82964.2	87510.5	65405.9	49936.3	54780.4	48265.3	34797	33114.4	23660.8	16851.8	19658	3953.73	37628.6	28216.4	12691.2	40276.3	21693.9	29827.8	25607.6	48135.3	26422.6	28469.1	20245.7	6846.83	31511	57417.9	25290.1	34139.5	60879.9	44867.6	30160.1	30610.1	47871.1	61327	54741.1	30053.3	51569.2
LGALS7	P47929	2	27	1.12881e-11	1.12881e-11	1.12881e-11	1.12881e-11	1.12881e-11	1.12881e-11	1.12881e-11	1.12881e-11	1.12881e-11	1.12881e-11	1.12881e-11	1.12881e-11	1.12881e-11	1.12881e-11	1.12881e-11	1.12881e-11	1.12881e-11	1.12881e-11	1.12881e-11	1.12881e-11	1.12881e-11	1.12881e-11	1.12881e-11	1.12881e-11	0	33642.5	59658.1	6322.09	6821.69	2797.52	9241.79	8619.36	9697.9	12668.6	0	3709.43	4074.58	2089.91	48.6217	2789.44	2167.25	0	100.173	0	7.03758	0
LGALS7	P47929	1	27	0	0	0	0	0	0	0	0	0	0	0	0	0	0	0	0	0	0	0	0	0	0	0	0	0	129702	102783	0	0	0	0	0	0	0	0	0	0	0	0	0	0	0	0	0	0	0
LIG3	P49916	1		0	0	0	0	0	0	0	0	0	0	0	0	0	0	0	0	0	0	0	3559.48	6393.95	0	0	0	0	0	0	0	0	7495.67	5781.64	4908.42	0	0	0	0	0	0	15754.2	15505.5	21073.8	25476.8	22058.8	25226.3	30139	6851.36
LMAN2	Q12907	1		42516	3847.21	3052.93	1700.26	2781.4	0	0	2724.23	1794.95	0	1503.12	9849.42	7289.53	6069.09	3174.74	3133.93	5372.11	4163.76	0	2620.57	2590.72	6081.1	0	3653.96	3950.48	3347.45	1607.85	0	0	0	0	0	0	0	0	0	0	0	0	0	0	0	0	0	0	0
LMNA	P02545	2		21355.8	21355.8	21355.8	21355.8	21355.8	21355.8	21355.8	21355.8	21355.8	21355.8	21355.8	21355.8	21355.8	21355.8	21355.8	21355.8	21355.8	21355.8	21355.8	21355.8	21355.8	21355.8	21355.8	21355.8	21355.8	21355.8	12545.5	0	720.337	0	51.7178	0	3.71317	0	0.266594	0	0.0191406	0	0.00137404	0	9.59228e-05	0	0	0.000140663	0	0.00198549
LMNA	P02545	1		0	0	0	0	0	0	0	0	0	0	0	0	0	0	0	0	0	0	0	0	0	0	0	0	0	27143.7	19712	0	0	0	0	0	0	0	0	0	0	0	0	0	0	0	0	0	0	0
LMNB1	P20700	1		77195.8	0	0	0	8932.18	7307.74	0	0	0	0	0	0	3205.67	3285.32	3909.63	3211.98	4706.93	3352.24	2145.35	6361.65	7085.54	3202.18	0	2667.13	3977.58	1976.12	0	0	6952.33	6493.63	6945.07	2282.87	0	1920.18	1315.37	4873.2	5229.31	6706.18	19411.1	21301.2	22346.3	19128.5	12203.2	8995.74	0	0
LONP1	P36776	2	29;59	17077.3	17077.3	12683.9	0	625.474	0	45.0625	0	5.40078	0	30.5485	0	510.781	1936.17	1082.94	0	0	304.825	2575.93	4912.74	5072	5177.36	9153.06	6316.13	6292.81	32737	26588.4	38382.7	94674.3	76838.1	65111.1	60792.5	31761.7	19716.4	12431.9	3761.77	3495.53	9831.6	10130.5	5955.2	2771.41	3986.37	6614.46	7722.38	9102.01	14852
LONP1	P36776	1	29;59	0	0	0	0	0	0	0	0	0	0	0	0	0	0	0	0	0	0	0	0	0	0	2818.14	2669.64	3685.89	2284.83	3329.79	0	16038.1	10234.8	2271.51	0	0	0	0	0	0	0	0	0	0	0	0	0	0	0
LPCAT3	Q6P1A2	1		28022.6	6298.71	0	3025.66	2338.43	0	1109.82	907.138	0	0	0	0	2319.26	1925.74	1015	0	0	0	0	0	0	0	0	0	0	0	0	0	0	0	0	0	0	0	0	0	0	0	0	0	0	0	0	0	0	0
LRPPRC	P42704	1	54	21601.3	4326.78	3441.66	2617.23	2785.02	1719.5	1631.58	2829.57	0	0	0	6727.66	10436.1	6745.18	6531.65	9042.58	9677.65	12211.6	9585.87	6767.06	10683.8	13320	1385.69	8545.98	0	0	0	0	0	0	13243.9	13653.4	15047.9	9282.14	4517.34	14154.7	21929.7	13402.8	18074.2	16113	20493.4	20969.9	25932.8	21795.9	37627.5	88835.1
LRRC47	Q8N1G4	1		0	0	0	0	0	0	0	0	0	0	0	0	0	0	0	0	0	0	0	0	0	0	0	0	0	0	0	0	0	0	0	0	0	0	0	0	0	0	0	0	0	0	0	0	0	0
LRRC59	Q96AG4	2		395853	395853	395853	395853	395853	395853	395853	395853	395853	395853	395853	395853	395853	395853	395853	395853	395853	395853	390064	64772	77678.4	58501.8	42728.6	28254.3	22946.6	28967.5	9625.7	7861.52	13892.2	66622	53580	41423.1	25284.7	34286	34865.4	36706.8	27995.9	21864	25508.3	26143.7	8460.78	38706.9	20447.1	13095.4	9712.58	2387.17
LRRC59	Q96AG4	1		0	0	0	0	0	0	0	0	0	0	0	0	1245.3	2808.06	0	0	0	2315.71	16068	5821.83	1267.74	0	1045.9	1834.49	1050.45	2631.71	1326.11	1503.41	2107.33	0	803.23	13276.2	4890.32	0	0	0	0	0	0	0	0	0	0	0	0	0
LSM12	Q3MHD2	1	40	56551.2	0	0	0	0	0	0	0	0	0	3312.49	3155.27	0	5616.16	5559.68	5298	0	32084.4	26229.1	19573.4	21204.4	0	33005.1	42025.8	40281.1	20636.1	31039.3	43838.8	72506.2	109376	70222.9	97030	54419.1	239043	234573	183480	265277	256152	160892	396270	253374	197017	187307	62771	37950.2	38822.9
LSM12	Q3MHD2	2	40	1761.8	0	29.531	0	2.12023	0	0.152226	0	0.0109293	0	0.000784849	0	5.85721e-05	0	3.51605e-05	0	0.000433675	0	0.00603629	0	0.0840744	0	1.17101	0	16.31	0	231.497	6814.46	11413.3	0	10460.4	50332.1	60322.5	62705.8	59600.8	11025.8	70043.8	69505.8	52447.2	58957.3	74296.6	37917	42553.3	0	639.825	0
LSM12	Q3MHD2	3	40	0	1284.92	0	92.5168	0	10.3161	0	51.9092	0	749.243	5162.91	4874.3	5234.33	4032.59	4818.87	7447.07	13528.7	14991.1	7545.86	12162.2	14794	4008.59	24122.3	27980.8	27555.1	337.778	12368.4	78161.5	63312.4	98164.7	123502	152942	131487	117639	206013	186530	197913	179738	190584	214543	201551	228562	114887	84390.2	41528.5	3726.17
LSM2	Q9Y333	1		0	0	77898.7	14862.1	15765.1	0	0	0	5172.14	5355.81	0	0	0	0	0	16224.5	7965.35	0	0	0	0	0	0	0	0	0	0	0	0	0	826.754	2211.72	1187.43	306.135	0	0	0	0	0	0	0	0	0	0	0	0
LSM8	O95777	1		0	0	0	0	0	0	0	0	0	0	0	0	0	0	0	0	0	0	0	0	0	0	0	0	0	0	0	0	0	0	3674.5	6874.66	5641.31	2362.38	379.733	0	0	0	0	0	0	0	0	0	0	0
LTA4H	P09960	1		0	0	0	0	0	0	0	0	0	0	0	0	0	0	0	0	0	0	0	0	0	0	0	0	0	0	0	0	0	0	0	0	0	0	0	0	0	0	0	0	0	0	0	0	0	0
LUC7L	Q9NQ29	1		2357.16	0	0	0	0	0	0	0	0	0	0	0	0	0	0	0	0	0	0	0	0	0	0	0	0	0	0	0	0	0	0	0	0	0	0	0	0	0	0	0	0	0	0	0	0	0
LUC7L2	Q9Y383	1		0	0	0	0	0	0	0	0	0	0	0	0	0	0	0	0	0	0	0	0	0	0	0	0	0	0	0	0	0	0	0	0	0	0	0	0	0	0	0	0	0	0	0	0	0	0
LUC7L3	O95232	1		0	0	0	0	0	0	0	0	0	0	0	0	0	0	0	0	0	0	0	0	0	0	0	0	0	0	0	0	0	0	0	0	0	0	0	0	0	0	0	0	0	0	0	0	0	0
LYZ	P61626	1	43	83168.9	11084.9	11027.1	10552.7	17537.9	10479.1	16342	0	11421.8	5353.29	148275	10693.4	11978.9	16190.9	31766.4	19640.4	41369.6	18473	22364.3	34302.7	10995	34968.9	0	22796.2	29944.2	85013.6	66635.6	0	0	19714.6	23798.6	11459.6	9506.57	8328.52	4960.58	12360.8	14523.3	9180.75	8931.08	41159.7	9642.53	44976.2	1.11753e+06	0	6440.25	75368.5
LYZ	P61626	2	43	25948.7	25948.7	25948.7	25948.7	25948.7	25948.7	25948.7	25948.7	25948.7	25948.7	25948.7	25948.7	25948.7	25948.7	25948.7	25948.7	25948.7	25948.7	25948.7	25948.7	25948.7	25948.7	25948.7	25948.7	25948.7	25948.7	25948.7	25948.7	25948.7	25948.7	25948.7	25948.7	25948.7	25948.7	25948.7	25948.7	25948.7	25948.7	25948.7	17879.1	10879.6	0	123631	126900	0	15399.1
LYZ	P61626	3	43	149741	149741	149741	149741	149741	149741	149741	149741	149741	149741	149741	149741	149741	149741	149741	129581	107693	84723.9	74612.6	64652	47488.2	53021.9	47173.3	34844.7	5751.68	59158.1	104922	104877	65315.8	40462.6	59650.2	56774.1	50790.7	45546.6	36589.2	56118.6	32092.9	32374.5	56974.4	55677.1	13425.3	43522	138547	86472.8	36537.1	39572
MACF1	Q9UPN3	2	25	6385.72	9923.11	3156.76	3166.51	900.597	0	1787.01	600.735	456.421	2221.8	6207.52	4643.26	5094.59	2694.22	5396.2	3638.16	7300.56	5099.71	6408.95	9188.46	12873.7	1799.84	18719.5	31255.8	31248.5	25837.3	14936.2	593.488	848.108	1432.98	62.8025	0	4.46029	0	0.320234	0	0.0229918	0	0.00165074	0	0.000118518	0	8.50918e-06	0	6.10931e-07	0
MACF1	Q9UPN3	1	25	0	0	0	0	0	0	0	0	0	0	0	0	969.425	591.621	0	0	0	3412.54	2163.5	1784.65	3106.69	0	11203.2	17452.1	17373.2	12995.7	8503.63	4614.02	1450.22	1694.34	0	0	0	0	0	0	0	0	0	0	0	0	0	0	0	0
MAD1L1	Q9Y6D9	1	39	0	0	0	0	0	0	0	0	0	0	0	0	0	0	0	0	0	0	0	0	0	0	0	0	0	0	0	0	0	0	0	0	0	0	0	4794.7	16142.7	25551.8	32708.5	26366.9	18887.4	0	0	0	0	0
MAN2C1	Q9NTJ4	2	27;39	0	1.8902e-11	0	2.97932e-10	0	4.15215e-09	0	5.78322e-08	0	8.05498e-07	0	1.12191e-05	0	0.000156263	0	0.00217646	0	0.0303141	0	0.422221	0	5.88078	0	81.9087	0	6841.01	24235.7	3413.58	0	238.087	0	17.6562	0	9.09968	0	109.739	0	5473.21	9879.96	3863.85	115.247	0	7.46371	0	0.53587	0
MAN2C1	Q9NTJ4	1	27;39	0	0	0	0	0	0	0	0	0	0	0	0	0	0	0	0	0	0	0	0	0	0	0	0	0	3302.97	12134.7	2504.43	0	0	0	0	0	0	0	0	0	0	0	0	0	0	0	0	0	0
MAP1B	P46821	2	14;18	0	0.020102	0	0.392202	0	5.47073	0	76.198	0	1546.21	7809.42	2800.25	6625.42	14017.8	14550.3	9691.2	0	517.892	0	37.1829	0	2.66961	0	0.19167	0	0.0137613	0	0.000988014	0	7.09362e-05	0	5.09299e-06	0	3.6566e-07	0	2.62532e-08	0	1.8849e-09	0	1.3533e-10	0	9.71623e-12	0	6.97594e-13	0	5.0085e-14
MAP1B	P46821	3	14;18	34140.4	34140.4	19529.5	25281.8	22438.5	25269.9	16765	13767.2	31771.3	20187.6	16308.2	9917.59	74064.9	108549	57165.1	40773.5	37078.7	42647.8	36515.2	28044	24759.2	32164.2	24583.3	2075.01	5425.6	5208.05	3196.68	165.083	0	0	1082.07	1404.01	78.7863	0	5.59789	0	0.401911	0	0.0288559	0	0.00207176	0	0.000148746	0	1.06795e-05	0
MAP1B	P46821	1	14;18	0	0	0	0	0	0	0	0	11816.1	7827.52	9479.25	14243.4	15476	26003.5	16657.8	12829.5	10080.4	19485.2	7315.18	2870.36	6523.48	0	1801.88	1304.33	753.853	0	0	0	0	0	0	0	0	0	0	0	0	0	0	0	0	0	0	0	0	0
MAP4	P27816	2	42	1.80423e-19	1.80423e-19	1.80423e-19	1.80423e-19	1.80423e-19	0	0.000923501	0	0.0131167	0	0.18271	0	2.54482	0	35.4448	0	674.975	1890.58	536.923	939.688	2788.26	2696.27	2221.21	1918.17	902.985	3138.76	1978.04	1975.29	6838.22	2882.36	5609.47	12274.4	15016	16637.7	23475.6	30219.7	32403.1	30388.3	19304.7	42789.7	85276.2	67653.5	61644.3	57782.8	24748.4	22144.2
MAP4	P27816	1	42	0	0	0	0	0	0	0	0	0	0	0	0	0	0	0	0	0	29876.5	25851.4	22396.4	26997.9	0	0	0	0	0	0	0	0	5337.64	2700.82	3661.48	0	6650.9	7475.97	33282.8	89889.7	57831.9	0	77144	34208.2	82163.7	57792.5	71582.6	0	0
MAPRE1	Q15691	1		0	0	0	0	0	0	0	2118.45	1025.62	0	0	4243.99	5150.03	2509.45	2380.51	2543.71	4250.98	4381.65	4982.38	13748.2	7925.39	11038.1	3247.92	9427.43	11096.5	5824.18	0	0	11014.5	10658.6	10897.8	10068.1	6634.6	8255.72	4287.47	8486.5	10835.6	8689.7	9225.26	12958.7	11177.9	9155.37	6890.08	8073.45	0	9442.11
MARCKS	P29966	1	52	0	0	0	0	0	0	0	0	0	0	0	0	0	0	0	0	0	0	0	0	0	0	0	0	0	0	0	0	0	0	0	0	0	0	0	0	0	41158.4	30575	32362.8	42316.6	49771.4	46518.7	67076.5	70392.1	63694.9
MARCKSL1	P49006	2		0	1.06953e-22	0	1.33997e-20	0	1.87488e-19	0	2.61144e-18	0	3.63726e-17	0	5.06605e-16	0	7.0561e-15	0	9.82788e-14	0	1.36885e-12	0	1.90656e-11	0	2.65549e-10	0	3.69862e-09	0	5.15152e-08	0	7.17514e-07	0	9.99368e-06	0	0.000139194	0	0.00193872	0	0.0270029	0	0.376102	0	5.23843	0	73.0833	2867.05	3026.39	5936.18	1275.11
MARCKSL1	P49006	1		0	0	0	0	0	0	0	0	0	0	0	0	0	0	0	0	0	0	0	0	0	0	0	0	0	0	0	0	0	0	0	0	0	0	0	0	0	0	0	0	0	0	0	0	0	0
MARS	P56192	1		318936	0	0	4890.67	5683.46	13364.8	6344.39	0	21210.2	21062.8	37109.6	42622.6	41659.4	59900.1	46492.5	24630.4	9719.19	36955.1	12381.7	13378.1	21399.2	0	19128.3	21245.5	7047.54	14352.4	2842	5512.87	4905.86	5121.6	0	0	0	0	0	0	0	0	0	0	0	0	0	0	0	0
MARS	P56192	2		26224.2	5068.55	0	0	5.4501e-14	0	7.547e-13	1.46055e-12	8560.93	20863.2	33889	16099.9	30093.7	16126.6	17741.8	6923.94	4.75135e-13	5148.97	4727.84	1.92811e-14	2.44922e-15	1.44428e-14	8.4198e-16	6.39046e-17	0	0	0	2.57604e-18	0	0	0	2.13613e-21	0	0	7.70254e-23	9.94253e-23	2.81991e-23	7.80845e-24	0	0	0	0	0	1.848e-27	0	3.09495e-31
MARS	P56192	3		479066	172541	151236	102866	40265	25837.3	23672.3	43812.3	21692.5	15321.2	21196.1	112709	101321	61686.4	46068.2	54183	50316.6	42624.5	30590.5	23377.6	23894.1	32686.2	4076.56	46273.1	28718	9204.71	11390.4	17044.2	14143.6	12317.2	7433.38	7487.41	7629.73	4325.52	1026.87	9249.01	38056.3	6423.15	3.24919e-13	6330.31	5456.87	7022.95	4931.21	5574.5	16248.5	12814.1
MAT2A	P31153	1		0	0	0	0	0	0	0	0	0	0	0	0	0	0	0	0	0	0	0	0	0	0	0	0	0	0	0	0	0	0	0	0	0	0	0	0	0	0	0	0	0	0	0	0	0	0
MAT2B	Q9NZL9	1		0	0	0	0	0	0	0	0	0	0	0	0	0	0	0	0	0	0	0	0	0	0	0	0	0	0	0	0	0	0	0	0	0	0	0	0	0	0	0	0	0	0	0	0	0	0
MATR3	P43243	1		434115	34391.1	46886.4	25043.1	39846.1	52413.3	57048.4	47765.4	62425.6	38926.2	41255	59404.1	36146.5	42826.6	50395.3	63360.2	61546.4	141964	137251	56767.4	99295.4	0	93819.5	101869	93994.5	2722.89	118864	94375.3	94319.9	120449	65727.3	49992.9	43176.7	95142.2	83536.2	83274.2	92404.6	51601	64381.9	56445.3	112167	115108	59841.2	0	0	0
MATR3	P43243	2		123873	123873	123873	123873	123873	123873	123873	123873	123873	123873	123873	123873	57202.5	81467	29394.6	108507	47404.8	81959.5	120399	40660.7	138990	67703.1	50423.2	198533	99161.2	19530.8	120346	6776.91	0	473.318	0	0	558.257	0	49335.1	21930.6	254.767	179.046	0	24797.1	38866.3	100697	33461.6	230.074	0	0
MATR3	P43243	3		134421	29632.5	42074.1	44971.9	29972.9	21558.6	17483.8	24166	12681.7	3.35274e-12	1.58511e-12	28355.6	25722.8	30245.1	17773.5	20576	15637	23311.5	15706	16439.2	15598.2	13064	2.90956e-13	27010.3	20241.6	17719	9456.58	24651.6	16761.5	30270.4	26660.9	30498.1	38438.6	29711	20028.2	59636.8	98601.5	93639.8	81803.7	78418.7	102529	67225.8	27117.9	18460.5	8324.38	12365.5
MCCC2	Q9HCC0	1	42	37679.2	9195.18	12976.8	15542.3	4328.78	1342.77	0	0	0	0	0	0	1586.66	4772.84	2106.97	5259.45	11974.9	2055.59	0	3909.88	3823.59	0	0	0	0	0	0	4320.56	2877.98	0	4098.95	11239.7	11395.6	5522.18	826.433	4034.7	21448.9	15204.4	25910.3	32208.9	28122.2	32892.6	44696.1	41834.4	0	0
MCM2	P49736	2	38	143533	143533	143533	143533	143533	143533	143533	143533	143533	143533	143533	143533	143533	143533	143533	143533	143533	137456	93272.4	91441.7	72240.4	66191	45731.1	58482.9	46862.3	12060.9	0	46846	192517	263555	204810	235836	322119	364817	417963	438144	452808	498488	330119	76051.7	0	611.608	3872.95	0	66159.7	345957
MCM2	P49736	1	38	0	0	0	0	0	0	0	0	0	0	0	0	0	0	0	0	0	0	0	0	0	0	0	0	0	0	0	0	0	0	0	0	0	0	0	3928.04	9768.45	7035.13	0	0	0	0	0	0	0	0
MCM3	P25205	2	42	3886.22	4497.09	2865.77	1486.63	1773.27	0	1.1698	1087.36	6707.16	7777.74	7371.47	8966.96	9206.1	9005.96	9396.02	9781.01	8760.25	9947.95	13134.5	2504.24	16227.7	14003.7	7966.91	19664.4	17270.8	27617.6	42440.6	73273.1	111486	117492	57800.7	18459	43912.7	44358.8	39906.8	38674.5	53462.2	51955.1	54575	50501.6	72011.4	78460.6	92626.3	73416.4	84825.9	98878.5
MCM3	P25205	1	42	0	0	0	0	0	0	0	0	0	0	0	0	0	0	0	0	8508.09	6616.5	6081.59	3744.28	4304.68	0	2997	4714.09	4321.59	0	9817.71	3965.26	4788.87	3508.82	3902.73	4787.1	890.03	7143.45	5049.95	0	5167.95	3567.85	6358.46	6983.65	4184.3	7140.31	4677.76	9035.02	7705.09	10234.8
MCM4	P33991	2	38	1.46494e-20	0	4.65775e-05	0	0.00065443	0	0.00911545	0	0.126962	0	1.76835	0	24.6299	0	1002.35	1182.15	847.123	2923.45	481.174	0	33.2319	0	0	8.80615	0	131.561	0	5056.86	6552.96	22072.7	48704.6	74588.4	128714	76221.9	36267.8	97167.3	176577	178342	111093	62722.8	62034.4	61171.8	61268.7	46301.9	39918.1	21090.1
MCM4	P33991	1	38	0	0	0	0	0	0	0	0	0	0	0	0	0	0	0	0	0	0	0	0	0	3767.03	23848.3	0	0	0	0	0	0	0	0	0	0	1490.3	2604.35	0	30980	25111.3	3749.07	5229.12	0	0	0	0	0	0
MCM5	P33992	2	42	11220.1	11220.1	11220.1	11220.1	11220.1	11220.1	11220.1	11220.1	11220.1	11220.1	11220.1	11220.1	11220.1	11220.1	11220.1	11220.1	4542.25	505	2685.73	635.45	0	38.979	0	0	102.382	0	3278.44	10534.7	13645.6	2650.14	17683.9	12946.3	8981.1	8304.77	9615.66	7275.85	10555.7	3531.96	0	10477	6393.49	1455.72	0	29092.5	34216.6	50166.1
MCM5	P33992	1	42	0	0	0	0	0	0	0	0	0	0	0	0	0	0	0	0	0	0	0	0	0	0	0	0	0	0	0	0	0	0	0	0	0	0	0	0	0	0	0	0	0	0	0	0	0	1590.65
MCM6	Q14566	2	38	0	2.31006e-07	0	3.68892e-06	0	5.14139e-05	0	0.000716105	0	0.00997406	0	0.138921	0	1.93492	0	26.9499	0	983.275	1265.81	1914.01	2219.52	548.675	0	8454.74	10110.4	4155.7	8711.44	7117.16	9586.29	28218.4	64937	87747.6	125247	93515.9	38068.4	125032	198600	201156	134166	83593.7	87288.6	85291.9	60334.8	51328.6	48889.8	31338.5
MCM6	Q14566	1	38	0	0	0	0	0	0	0	0	0	0	0	0	0	0	0	0	0	0	0	0	0	0	0	0	0	0	0	0	0	0	0	0	0	3446.69	2051.95	10546.2	14260.1	13442.9	9254.59	8476.71	0	3798.85	2917.58	0	0	0
MCM7	P33993	2	38	10099.9	8429.8	0	356.509	0	25.5942	0	1.80952	0	0	1.43081	0	20.4185	0	317.659	1412.66	1201.64	1097.43	508.364	2857.97	8538.9	7520.08	4433.19	1267.52	7858.28	8425.03	440.728	1727.62	16004.6	28681.5	45328.2	90788.4	136703	150222	83985.6	79782.9	196069	248217	196621	106325	72590.4	77182.7	62478.6	42478.2	28077	9317.52
MCM7	P33993	1	38	0	0	0	0	0	0	0	0	0	0	0	0	0	0	0	0	0	0	0	0	0	0	0	0	0	0	0	0	0	0	0	0	0	4897.46	5704.38	14260.8	21263.1	19807.8	21171.4	8278.95	7268.08	9625.43	6508.31	9214.13	0	0
MCRIP1	C9JLW8	1	40	0	0	0	0	0	0	0	0	0	0	0	0	0	0	0	0	0	0	0	0	0	0	0	0	0	0	0	0	4795.2	4279.02	6464.26	6419.89	0	12574	7586.85	27916	39437.4	22097.2	20024.1	88069.9	54841.1	64129.1	29192.3	9506.63	4202.5	0
MDH1	P40925	1	42	12283.1	0	0	0	0	0	0	0	0	0	0	0	0	0	0	0	0	0	0	0	0	0	0	0	0	0	0	0	0	0	4319.13	5420.16	0	0	0	0	2337.14	4638.68	0	0	0	0	0	0	0	0
MDH2	P40926	2	27	24621.5	24621.5	24621.5	24621.5	24621.5	24621.5	24621.5	24621.5	24621.5	24621.5	24621.5	24621.5	24621.5	24621.5	24621.5	24621.5	24621.5	24621.5	24621.5	24621.5	24621.5	24621.5	24621.5	24621.5	24621.5	24621.5	24621.5	24621.5	16024.9	7365.79	6654.57	4183.71	3443.32	2534.65	3981.46	2263.57	799.14	0	4345.12	7068.59	4251.83	4108.46	6323.59	7773.94	7057.45	7918.41
MDH2	P40926	1	27	0	0	0	0	0	0	0	0	0	0	0	0	0	0	0	0	0	0	0	0	0	0	0	0	0	24498.9	25471.1	0	0	916.093	537.074	490.062	0	0	0	0	0	0	0	0	0	0	0	0	0	0
ME1	P48163	2	27;67	8407.87	8407.87	8407.87	8407.87	8407.87	8407.87	8407.87	8407.87	8407.87	8407.87	8407.87	8407.87	8407.87	8407.87	8407.87	8407.87	8407.87	8407.87	8407.87	8407.87	8407.87	8407.87	8407.87	8407.87	8407.87	8407.87	14436	2628.4	2543.72	11006	6777.55	5426.16	5268.06	4013.23	5523.15	952.046	0	114.731	0	1753.84	2959.78	7967.95	2491.5	1587.71	429.361	0
ME1	P48163	1	27;67	0	0	0	0	0	0	0	0	0	0	0	0	0	0	0	0	0	0	0	0	0	0	0	0	0	28750.1	23789.4	0	0	0	0	0	0	0	0	0	0	0	0	0	0	0	0	0	0	0
ME2	P23368	2	45	0	0	6.24515	0	2736.66	2343.23	19.5504	0	3.39094	0	27.9306	0	6823.57	9745.64	79060.3	55102.1	63005.5	61196.5	66580	58474.2	46773.2	6018.4	32569	8962.74	34677.9	50970.4	40271.7	365.058	0	3968.67	3989.09	7979.04	7763.17	43466.8	55501.2	37687.4	42858.3	45185.4	49032.6	55838.9	66483.3	60237.4	97943.3	217289	277230	111524
ME2	P23368	1	45	0	0	0	0	0	0	0	0	0	0	0	0	0	0	0	0	0	0	0	0	0	0	0	0	0	0	0	0	0	0	0	0	0	0	0	0	0	0	0	0	0	0	0	11179.4	20627	0
MED23	Q9ULK4	1	18	30698.4	4782.92	4397.99	4387.7	0	0	0	0	0	0	0	4079.82	6030.72	3740.02	4168.95	9193.41	8075.32	9237.23	8145.82	0	0	0	0	0	0	0	0	0	0	0	0	0	0	0	0	0	0	0	0	0	0	0	0	0	0	0
MIA3	Q5JRA6	1	16;33	0	0	0	0	721.994	759.372	0	0	0	0	0	2649.1	1931.9	6049.13	6190.67	10595.1	8386.27	5953.06	4511.34	2039.63	0	0	0	0	0	0	0	0	0	0	1551.88	1902.47	2945.23	0	0	0	0	0	0	0	0	0	0	0	0	0
MIF	P14174	1	42	0	0	0	0	0	0	0	0	0	0	0	10124.2	15634.4	13205	8005.38	14632.5	18807.6	27967.3	27818.8	29536.6	41828.6	58311.1	13487.2	58802.6	61661.6	51178.1	107280	103516	133264	72801.6	129479	109332	158216	121876	73247	170697	184475	231511	212223	162553	224119	219617	177477	159007	265123	137219
MKI67	P46013	1		66213.7	17628.9	14638.9	16669.9	8895.91	0	0	0	0	0	0	7516.11	5412.65	4471.17	3787.7	2916.61	3526.58	3927.22	3844.04	1801.7	3404.01	9904.41	1139.05	12369.4	10155.8	4455.67	0	4840.69	7028.47	15531.7	19624.3	14802.4	14810.5	11755.4	4047.2	20061.3	24712.5	18948.1	23059.9	16804.2	18089.4	14570.1	12469.4	11594.5	11845.9	5757.39
MLEC	Q14165	1	48;58;64	325278	12233.9	25896.5	127800	76761.5	139424	32941.5	19797.9	137219	288362	181353	176978	114705	225975	136282	145984	134812	93270.2	197164	150993	219541	88113	380850	272711	149036	141118	298123	233693	306572	266458	192537	217446	106284	416995	382304	516761	347746	413849	341740	616082	498052	681673	581194	337613	595001	1.47812e+06
MLEC	Q14165	2	48;58;64	168401	168401	168401	168401	168401	168401	168401	168401	168401	168401	168401	168401	168401	168401	168401	168401	168401	168401	168401	168401	168401	168401	168401	168401	168401	168401	168401	168401	168401	168401	168401	168401	168401	168401	168401	168401	168401	168401	168401	168401	168401	168401	168401	168401	125148	114770
MMTAG2	Q9BU76	1	25	8767.88	0	3295.98	2662.44	0	0	0	0	0	0	0	0	0	0	0	0	0	0	0	0	0	0	0	5398.55	6855.16	0	0	0	0	0	0	0	0	0	0	0	0	0	0	0	0	0	0	0	0	0
MMUT	P22033	1	54	1633.05	0	0	0	0	0	0	0	0	0	0	0	0	0	0	0	0	0	0	0	0	0	0	0	0	0	0	0	0	0	0	0	0	0	0	0	0	0	0	0	0	0	546.186	2060.73	3309.93	3180.34
MOV10	Q9HCE1	2	18	41961	41961	41961	41961	41961	41961	41961	41961	41961	41961	41961	41961	41961	41961	41961	41961	41961	38170.9	9913.07	8123.51	14680.4	10543	8132.66	8319.25	8033.28	1356.02	2401.08	5749.39	17678.4	17346.6	10275.3	11004.2	14896.7	11485.2	12374.7	10981.4	6491.97	6804.63	4642.09	0	179.01	0	12.8523	0	0.922756	0
MOV10	Q9HCE1	1	18	0	0	0	0	0	0	0	0	0	0	0	0	4618.39	5853.71	0	0	7636.95	22534.9	12017.6	9584.57	10412.9	0	2492.42	2477.7	2572.72	0	0	2294.85	2353.33	2759.47	1338.61	0	0	0	0	0	0	0	0	0	0	0	0	0	0	0
MPI	P34949	1	61	0	0	0	0	0	0	0	0	0	0	0	0	0	0	0	0	0	0	0	0	0	0	0	0	0	0	0	0	0	0	0	0	0	0	0	0	0	0	0	0	0	0	0	0	930.366	1520.49
MPP1	Q00013	1		0	0	0	0	0	0	0	0	0	0	0	0	0	0	0	0	0	0	0	0	0	0	0	0	0	0	0	0	0	0	0	0	0	0	0	0	0	0	0	0	0	0	0	0	0	0
MRE11	P49959	2	24	12655.4	1288.66	704.375	0	0	458.489	1263.87	333.22	38.0148	0	3230.6	6043.33	3140.18	3111.14	3383.93	9190.58	20063.1	20188.8	23987.5	30871.6	60181.8	21619	47199.8	85406.9	52854.1	67228.5	70271.6	48432.8	19637.6	7776.21	7262.79	1368.64	0	0	2495.22	13582.4	10588.4	1293.81	0	6789.2	6566.66	920.415	0	55.1011	0	3.95608
MRE11	P49959	1	24	0	0	0	0	0	0	0	0	0	0	0	0	0	0	0	0	10452.8	15303.2	16165.4	15006.9	18500.1	0	16560.5	33835.4	29633	4129.39	5000.41	18288.4	9735.61	2856.66	0	0	0	0	0	0	0	0	0	0	0	0	0	0	0	0
MRI1	Q9BV20	1	67	0	0	0	0	0	0	0	0	0	0	0	0	0	0	0	0	0	0	0	0	0	0	0	0	0	0	0	0	0	0	0	0	0	0	0	0	0	0	0	0	0	0	0	0	0	0
MRPL1	Q9BYD6	2	18-18	4497.65	0	93.85	694.832	1437.59	325.52	0	0	63.9277	0	1392.59	6646.58	7726.87	9400.96	15911.6	29437.4	68597.7	67346.5	34510.8	13347.8	0	693.381	0	49.7825	0	3.57423	0	0.256618	0	0.0184243	0	0.00132281	0	9.49733e-05	0	6.81878e-06	0	4.89566e-07	0	3.51493e-08	0	2.5236e-09	0	1.81187e-10	0	1.30086e-11
MRPL1	Q9BYD6	1	18-18	0	0	0	0	0	0	0	0	0	0	0	0	0	0	0	5422.59	26137.1	26181.7	6084.01	1356.3	0	0	0	0	0	0	0	0	0	0	0	0	0	0	0	0	0	0	0	0	0	0	0	0	0	0
MRPL11	Q9Y3B7	1	18	0	0	0	0	0	0	0	0	0	0	0	0	3683.84	2448.63	2650.86	5061.63	12481.7	21946.2	7996.22	3978.75	0	0	0	0	0	0	0	0	0	0	0	0	0	0	0	0	0	0	0	0	0	0	0	0	0	0
MRPL12	P52815	1	18;45	79673.2	103413	0	0	0	0	0	0	0	0	0	0	21621.8	29908.5	27237.9	50390.9	127303	101017	19958.9	0	0	0	0	0	0	0	0	0	0	0	7097.82	8574.77	0	10929.1	8780.38	20944.2	0	10259.9	7647.44	15077.7	6491.96	10175.3	6119.04	6564.32	6335.84	11534.4
MRPL12	P52815	2	18;45	25617	14605.1	14569	19787.5	15471.6	7609.49	8940.43	8027.94	4255.57	1507.29	11693.8	41052.6	54152.4	47785.6	62482.2	102241	237079	221866	24550.3	13539.3	9579.23	7054.62	5103.92	12961.4	9646.71	16034.3	9718.4	0	790.117	0	5600.11	18869.7	20668.7	13274.4	14335.6	32659	34342.7	29790.2	39721.1	52728.1	62927.1	76725.1	90724.1	102467	124379	78674.9
MRPL13	Q9BYD1	2	18;23	0	713.862	1865.88	1869.98	403.291	1036.33	2213.92	475.775	159.711	0	4839.65	9783.51	22846.9	24296.6	11907.9	40811.3	110508	98407.9	52715.7	54805.3	62026.2	30108.2	79390.6	63995	0	3646.39	0	261.799	0	18.7963	0	1.34951	0	0.0968908	0	0.00695644	0	0.00049945	0	3.58589e-05	0	2.57455e-06	0	1.84845e-07	0	1.32713e-08
MRPL13	Q9BYD1	1	18;23	0	0	0	0	0	0	0	0	0	0	0	0	4632.06	8288.25	4940.84	28003	72530.7	82051.4	24343.4	10912	0	0	0	0	0	0	0	0	0	0	0	0	0	0	0	0	0	0	0	0	0	0	0	0	0	0
MRPL15	Q9P015	2	17	8355.07	635.12	1699.93	3538.78	1311.85	1909.11	5978.54	2757.07	166.943	0	9265.12	30000	35424.4	25721.9	42420.9	68829.7	147397	116676	58918.1	33377.7	3634.68	2276.06	0	139.403	0	10.0087	0	0.718589	0	0.0515924	0	0.00370416	0	0.000265947	0	1.90941e-05	0	1.3709e-06	0	9.8426e-08	0	7.06667e-09	0	5.07364e-10	0	3.64271e-11
MRPL15	Q9P015	1	17	0	0	0	0	0	0	0	0	0	0	0	0	0	0	8095.38	37054.2	46750.4	42804.5	34642.9	7622.51	0	0	0	0	0	0	0	0	0	0	0	0	0	0	0	0	0	0	0	0	0	0	0	0	0	0
MRPL17	Q9NRX2	2	18	9321.65	0	167.648	1132.52	3262.77	0	1022.33	833.292	0	33.7237	314.768	5595.95	22151.1	23121.1	16511.8	36875	86073.2	136233	56346.6	32275.3	3026.84	146.176	0	10.495	0	0.753505	0	0.0540992	0	0.00388415	0	0.000278869	0	2.00219e-05	0	1.43751e-06	0	1.03208e-07	0	7.41004e-09	0	5.32017e-10	0	3.81971e-11	0	2.74243e-12
MRPL17	Q9NRX2	1	18	0	0	0	0	0	0	0	0	0	0	0	0	0	0	0	7429.38	15635.3	34795.7	6589.17	0	0	0	0	0	0	0	0	0	0	0	0	0	0	0	0	0	0	0	0	0	0	0	0	0	0	0
MRPL18	Q9H0U6	1	18	14235.1	0	0	0	0	0	0	0	0	0	0	0	15862.8	22593.7	22845.6	39673.6	69779.2	106605	56935.5	43519.5	17023.7	0	0	0	0	0	0	0	0	0	0	0	0	0	0	0	0	0	0	0	0	0	0	0	0	0
MRPL19	P49406	2	17	2541.93	0	813.046	3362.12	1649.16	0	107.823	0	133.549	0	5226.85	20754.8	30165.5	24982.3	39211.5	62551.8	122556	96206.9	43535.9	17602.4	0	655.066	0	47.0317	0	3.37672	0	0.242438	0	0.0174062	0	0.00124971	0	8.97253e-05	0	6.44199e-06	0	4.62514e-07	0	3.3207e-08	0	2.38415e-09	0	1.71175e-10	0	1.22898e-11
MRPL19	P49406	1	17	0	0	0	0	0	0	0	0	0	0	0	20898.1	6010.69	17392.9	0	31407.5	87974.1	67372.9	10157.9	6211.36	6444.08	0	0	0	0	0	0	0	0	0	0	0	0	0	0	0	0	0	0	0	0	0	0	0	0	0
MRPL2	Q5T653	2	18	0	0.00026864	0	0.00383648	0	0.053442	0	0.744352	0	10.3675	0	144.4	0	2460.87	10245.6	24896.8	60281.1	64830.4	29326.8	9465.7	0	397.722	0	28.5552	0	2.05017	0	0.147195	0	0.0105682	0	0.00075876	0	5.44765e-05	0	3.91124e-06	0	2.80814e-07	0	2.01615e-08	0	1.44753e-09	0	1.03928e-10	0	7.46171e-12
MRPL2	Q5T653	1	18	0	0	0	0	0	0	0	0	0	0	0	0	0	0	0	2077.59	32716.7	38961.8	2156.69	0	0	0	0	0	0	0	0	0	0	0	0	0	0	0	0	0	0	0	0	0	0	0	0	0	0	0
MRPL20	Q9BYC9	2	18	3829.26	0	167.62	0	0	455.111	1707.48	811.216	0	0	1546.38	12543.8	20673.9	14729.4	20850.6	42481.9	90302.5	104878	41853.2	25115.3	0	2609.5	0	138.934	0	9.97502	0	0.716174	0	0.051419	0	0.00369172	0	0.000265053	0	1.903e-05	0	1.36629e-06	0	9.80953e-08	0	7.04292e-09	0	5.05659e-10	0	3.63047e-11
MRPL20	Q9BYC9	1	18	0	0	0	0	0	0	0	0	0	0	0	0	2102.35	5232.21	0	7656.43	36455.3	43894.2	3952.83	0	0	0	0	0	0	0	0	0	0	0	0	0	0	0	0	0	0	0	0	0	0	0	0	0	0	0
MRPL21	Q7Z2W9	1	18;49	19143	3465.32	0	0	0	0	0	0	0	0	0	985.653	1270.74	3743.72	5082.16	13702.3	17508.9	48532.4	7316.34	0	0	0	0	0	0	0	0	0	0	0	0	0	0	0	0	0	0	0	0	0	0	0	0	0	0	0
MRPL21	Q7Z2W9	2	18;49	13466.4	82974.4	0	8850.07	21410.7	11177.4	0	305.713	0	262.985	0	3606.84	30066.2	38431.7	28136.4	35423.6	70175.8	84189.7	42318.4	36907.5	0	1112.13	0	79.8476	0	5.7328	0	0.411596	0	0.0295513	0	0.00212151	0	0.000149848	0	0	0.000126079	0	0.00179665	0	0.0250271	0	0.348582	0	4.85513	0
MRPL22	Q9NWU5	2	17	0	0.000241752	0	0.00346472	0	0.0482643	0	0.672235	0	9.36302	0	130.41	0	2045.99	6122.66	7451.59	27464.3	25284.5	0	1084.21	0	77.8425	0	5.58884	0	0.401261	0	0.0288092	0	0.00206841	0	0.000148505	0	1.06622e-05	0	7.6551e-07	0	5.49612e-08	0	3.94603e-09	0	2.83312e-10	0	2.03409e-11	0	1.46041e-12
MRPL22	Q9NWU5	3	17	0.00999027	0	0.171848	0	2.39588	0	33.3705	0	464.792	0	11308.9	24426.6	28950.2	21848.4	36746.2	66440	156459	119690	55929.8	15416.3	0	953.306	0	68.4443	0	4.91408	0	0.352815	0	0.025331	0	0.00181868	0	0.000130576	0	9.3749e-06	0	6.73088e-07	0	4.83255e-08	0	3.46962e-09	0	2.49107e-10	0	1.78851e-11
MRPL22	Q9NWU5	1	17	0	0	0	0	0	0	0	0	0	0	0	0	0	0	7757.13	27602.5	116964	87264	16757.6	3268.46	0	0	0	0	0	0	0	0	0	0	0	0	0	0	0	0	0	0	0	0	0	0	0	0	0	0
MRPL23	Q16540	2	18	3.25841e-13	0	2805.24	2938.99	1994.55	46.5572	0	2.78792	1.15377	0	28.4581	0	3665.29	1477.46	6325.24	15496.2	27262.1	59114.7	24500.2	15382.9	3155	0	6.31049	0	0.453073	0	0.0325292	0	0.00233549	0	0.000167681	0	1.20389e-05	0	8.64356e-07	0	6.2058e-08	0	4.45556e-09	0	3.19895e-10	0	2.29674e-11	0	1.64899e-12	0
MRPL23	Q16540	1	18	0	0	0	0	0	0	0	0	0	0	0	0	0	0	0	17904.6	19267.1	48227.6	19724.2	0	0	0	0	0	0	0	0	0	0	0	0	0	0	0	0	0	0	0	0	0	0	0	0	0	0	0
MRPL24	Q96A35	2	18	12326.7	5109.27	7844.55	8345.35	7161.27	3435.37	3350.32	2308.85	0	0	4945.68	15909.1	21963.8	21332.7	26332.7	44657.5	96026	97613.3	47607.6	21222.6	0	4092.73	1840.89	2535.26	0	138.863	0	9.96995	0	0.71581	0	0.0513929	0	0.00368984	0	0.000264919	0	1.90204e-05	0	1.36674e-06	0	1.13949e-07	0	2.28553e-07	0	3.0858e-06
MRPL24	Q96A35	1	18	0	0	0	0	0	0	0	0	0	0	0	0	0	0	0	13657.3	53144	55241.8	15251	0	0	0	0	0	0	0	0	0	0	0	0	0	0	0	0	0	0	0	0	0	0	0	0	0	0	0
MRPL28	Q13084	1	18	10471.1	2195.19	2077.54	1099.06	2742.35	1198.74	1310.9	1508.19	0	0	584.862	4984.96	12980.2	9113.03	10918.2	19296.2	37205.2	62513.6	35830.5	16578.4	1885.1	0	0	0	0	0	0	0	0	0	0	0	0	0	0	0	0	0	0	0	0	0	0	0	0	0
MRPL3	P09001	2	17	3896.02	0	225.879	0	16.4761	0	4.78556	0	50.5218	0	882.427	562.272	4103.18	5788.88	5240.69	13145.2	26495.3	22411.4	11165.9	4190.75	0	228.712	0	16.4208	0	1.17896	0	0.0846456	0	0.00607728	0	0.000436329	0	3.1327e-05	0	2.24918e-06	0	1.61484e-07	0	1.1594e-08	0	8.32413e-10	0	5.97646e-11	0	4.2909e-12
MRPL3	P09001	1	17	0	0	0	0	0	0	0	0	0	0	0	0	0	0	0	13597.6	38351.1	31998.8	6578.21	2372.32	0	0	0	0	0	0	0	0	0	0	0	0	0	0	0	0	0	0	0	0	0	0	0	0	0	0
MRPL34	Q9BQ48	1	18	0	0	0	0	0	0	0	0	0	0	0	3040.77	6133.99	9516.15	5380.51	19174.8	47694.1	114400	47398.9	21028.7	3267.09	0	0	0	0	0	0	0	0	0	0	0	0	0	0	5684.62	3641.93	4864.75	0	0	0	0	3372.02	3243.46	0	0
MRPL37	Q9BZE1	2	18	0	2.98031e-05	0	0.000428559	0	0.00597002	0	0.0831518	0	1.15815	0	16.131	0	224.676	0	3564.93	23915.6	26828.1	6109.59	0	151.598	0	10.8842	0	0.781452	0	0.0561058	0	0.00402821	0	0.000289213	0	2.07645e-05	0	1.49083e-06	0	1.07037e-07	0	7.68488e-09	0	5.51749e-10	0	3.96138e-11	0	2.84414e-12	0
MRPL37	Q9BZE1	3	18	29070.7	0	2222.88	2230.34	893.76	1080.12	6197.42	4850.32	1550.3	383.272	4248.41	22035.4	28830.7	26426.4	37631.1	67655.9	143596	159624	79147.5	42871.9	2197.18	1628.54	0	186.339	0	1680.42	6076.06	6061.39	6690.41	5142.2	449.458	0	4.74957	0	0.341004	0	0.024483	0	0.0017578	0	0.000126204	0	9.06105e-06	0	6.50554e-07	0
MRPL37	Q9BZE1	1	18	0	0	0	0	0	0	0	0	0	0	0	0	0	5458.35	9356.78	44188.6	73051.1	98867.5	30280.2	6046.56	0	0	0	0	0	0	0	0	0	0	0	0	0	0	0	0	0	0	0	0	0	0	0	0	0	0
MRPL38	Q96DV4	2	18	15160.6	0	2700.98	1555.59	848.365	3839.68	5575.78	1349.87	0	0	4750.21	17706	22283	20433.6	26692.6	43671.9	102402	93618.4	41626	29921.7	2486.14	0	63.1641	0	4.53498	0	0.325595	0	0.0233492	0	0.0012937	0.000985925	0	0.0199637	0	0.278505	0	3.87911	0	54.0291	0	1007.11	2897.92	1288.3	0	66.9004
MRPL38	Q96DV4	1	18	0	0	0	0	0	0	0	0	0	0	0	0	0	1973.88	4624.61	12765.9	42255.2	40312.1	9802.42	0	0	0	0	0	0	0	0	0	0	0	0	0	0	0	0	0	0	0	0	0	0	0	0	0	0	0
MRPL39	Q9NYK5	2	18;28	0.0117993	0	0.194446	0	2.71044	0	37.7517	0	525.813	0	15406.7	23478.3	5071.69	0	15506.2	10460.3	91303.5	74395.9	7354.25	0	760.018	0	10233.3	28248.1	36358.9	8696.3	0	61934.8	19206.4	0	1282.97	0	92.113	0	6.61341	0	0.474822	0	0.0340907	0	0.0024476	0	0.00017573	0	1.26168e-05	0
MRPL39	Q9NYK5	3	18;28	9626.41	929.562	2288.04	4248.58	1273.17	1736.61	3461.66	609.074	251.674	0	8497.98	24402	25507.2	21573.9	33681.4	62712	166213	139368	52785.6	27592.1	2044.24	0	75.4227	0	5.41511	0	0.388787	0	0.0279137	0	0.00200411	0	0.000143889	0	1.03307e-05	0	7.41714e-07	0	5.32527e-08	0	3.82337e-09	0	2.74506e-10	0	1.97086e-11	0
MRPL39	Q9NYK5	1	18;28	0	0	0	0	0	0	0	0	0	0	0	0	5265.78	11363.1	7424.38	86870.2	139262	133720	57683	16289.9	0	0	0	0	0	0	0	0	0	0	0	0	0	0	0	0	0	0	0	0	0	0	0	0	0	0
MRPL4	Q9BYD3	2	18;48	0.00219318	0	0.042991	0	0.599681	0	8.35255	0	116.336	0	2122.79	6390.1	8460.36	5749.45	10532.4	18662.6	58325.3	63151.1	17598.6	7806.65	0	199.245	0	14.3044	0	1.01665	0	0	0.521834	0	7.54199	0	105.066	0	2089.7	10242.2	6419.21	0	338.108	0	32.2831	0	113.855	0	1561.69	0
MRPL4	Q9BYD3	1	18;48	0	0	0	0	0	0	0	0	0	0	0	5591.87	26946.9	0	0	11343.2	48634.5	49068.9	15753.1	0	0	0	19689.4	17739.5	15666.2	0	0	0	0	0	0	0	0	0	0	0	0	0	0	0	0	0	0	0	0	0
MRPL40	Q9NQ50	2	18;27;34	0	0	0	0	0	0	0	0	0	6.98735e-05	0	0.0038741	0	0.0541675	0	0.754471	0	10.5084	0	148.783	3738.83	7891.6	8311.08	9175.73	23317.1	52439.5	75239.2	31029.4	17923.8	0	430.192	0	2634.93	36950.2	14533.3	0	121.302	0	8.70907	0	0.625283	0	0.0448933	0	0.00322319	0
MRPL40	Q9NQ50	1	18;27;34	0	0	0	0	0	0	0	0	0	0	0	0	0	2000.32	2205.92	0	40423.9	55754	1581.48	0	0	0	0	0	0	52856.2	73427.3	0	0	0	0	0	0	0	0	0	0	0	0	0	0	0	0	0	0	0
MRPL41	Q8IXM3	2	18	0	81.9338	0	1589.92	2601.84	562.618	0	25.8487	2.79185	126.763	3239.93	373.501	7026.02	14178.9	20182.8	34646.4	84176.2	76811.2	34592.3	13194.2	0	737.17	0	52.9264	0	3.79994	0	0.272824	0	0.0195879	0	0.00140635	0	0.000100971	0	7.24939e-06	0	5.20483e-07	0	3.7369e-08	0	2.68297e-09	0	1.92629e-10	0	1.38301e-11
MRPL41	Q8IXM3	1	18	0	0	0	0	0	0	0	0	0	0	0	0	0	0	0	8337.74	36751	33861.2	6870.23	738	0	0	0	0	0	0	0	0	0	0	0	0	0	0	0	0	0	0	0	0	0	0	0	0	0	0
MRPL43	Q8N983	2	18	0	3.17939	0	45.0247	0	912.46	1656.79	352.454	218.542	0	8345.84	17546.3	28638.3	29697.3	39807	57320.6	122054	111903	54658.5	26727.7	1852.02	0	65.2608	0	4.68551	0	0.336405	0	0.0241528	0	0.00173409	0	0.000124502	0	8.93885e-06	0	6.41781e-07	0	4.60778e-08	0	3.30824e-09	0	2.37521e-10	0	1.70532e-11	0
MRPL43	Q8N983	1	18	0	0	0	0	0	0	0	0	0	0	0	0	0	0	23386.2	24988.9	75055.9	69475.7	22218.8	10722.3	0	0	0	0	0	0	0	0	0	0	0	0	0	0	0	0	0	0	0	0	0	0	0	0	0	0
MRPL44	Q9H9J2	2	18	8900.49	9558.09	2867.32	0	69.6808	0	0	43.4651	0	624.195	0	16620.6	48338.4	18449.7	47928.2	48034.5	66515.4	109259	74796.5	68495	0	1316.69	0	94.5339	0	6.78723	0	0.487301	0	0.0349866	0	0.00251196	0	0.000180777	0	1.89207e-05	0	8.41128e-05	0	0.00115866	0	0.0161371	0	0.224761	0	3.13051
MRPL44	Q9H9J2	1	18	0	0	0	0	0	0	0	0	0	0	0	0	0	0	2698.02	16662.8	29508.9	88755.9	12947.2	1745.96	0	0	0	0	0	0	0	0	0	0	0	0	0	0	0	0	0	0	0	0	0	0	0	0	0	0
MRPL45	Q9BRJ2	2	18	0	0.00406062	0	0.0579231	0	0.806862	0	11.2381	0	156.527	0	2610.66	6482.97	12932.6	13622.3	4092.18	12646.3	13860	5817.4	1503.04	0	62.6381	0	4.49721	0	0.322885	0	0.0231821	0	0.0016644	0	0.000119499	0	8.57962e-06	0	6.15989e-07	0	4.4226e-08	0	3.17528e-09	0	2.27975e-10	0	1.63679e-11	0	1.17516e-12
MRPL45	Q9BRJ2	3	18	11112.5	0	258.254	0	0	1014.37	3246.33	1467.96	0	0	6485.58	18782.4	20697.5	18846.2	28978.8	58178	106533	99837.8	51263.2	21790.9	2066.34	1100.57	0	61.4048	0	4.40866	0	0.316528	0	0.0227257	0	0.00163163	0	0.000117146	0	8.41069e-06	0	6.0386e-07	0	4.33552e-08	0	3.11276e-09	0	2.23486e-10	0	1.60456e-11
MRPL45	Q9BRJ2	1	18	0	0	0	0	0	0	0	0	0	0	0	2148.85	2403.77	11536.3	12581.9	29592.5	56806.8	61963	17914.2	3344.71	0	0	0	0	0	0	0	0	0	0	0	0	0	0	0	0	0	0	0	0	0	0	0	0	0	0
MRPL46	Q9H2W6	1	18	13262.2	0	0	0	0	0	1295.66	2208.69	1513.52	1064.68	0	6876.53	29997.2	33435.6	28018.9	46905.7	64600.7	104597	61013.6	42379.3	0	0	0	0	0	0	0	0	0	0	0	0	0	0	0	0	0	0	0	0	0	0	0	0	0	0
MRPL47	Q9HD33	1	18	0	0	0	0	3521.83	1547.62	2604.58	0	0	0	0	5178.13	10224.2	8660.95	7270.02	17450.6	27433.4	44684.4	23871.1	17559.9	0	0	0	0	0	0	0	0	0	2048.98	1970.45	0	0	0	0	2280.93	1365.01	0	0	0	0	0	0	0	0	0
MRPL48	Q96GC5	2	17;51	4977.64	0	309.625	0	22.5153	0	5.58855	0	55.7244	0	1464.03	6117.4	7461.34	6136.93	12960	22485.6	49977.6	42684.3	20295.9	10616.1	1359.7	0	71.2379	0	5.11401	0	0.358218	0	0	0.460607	0	6.51332	0	90.7258	0	2068.78	4830.87	1600.31	0	95.8205	0	7.1134	0	3.76709	0	45.6259
MRPL48	Q96GC5	1	17;51	0	0	0	0	0	0	0	0	0	0	0	0	0	4826.64	4864.22	6621.06	30557.5	26147.5	7734.61	0	0	0	0	0	0	0	0	0	0	0	0	0	0	0	0	0	0	0	0	0	0	0	0	0	0	0
MRPL49	Q13405	2	18	0	3.09472e-05	0	0.000439255	0	0.00611862	0	0.0852215	0	1.18698	0	16.5325	0	230.268	0	4741.01	18401.2	18160.1	4478.71	0	224.128	0	16.0917	0	1.15533	0	0.0829491	0	0.00595548	0	0.000427584	0	3.06992e-05	0	2.2041e-06	0	1.58247e-07	0	1.13616e-08	0	8.15729e-10	0	5.85667e-11	0	4.2049e-12	0
MRPL49	Q13405	3	18	0.00378229	0	0.078061	0	1.08907	0	15.169	0	211.276	0	3785.65	17368.7	25945.7	21137.5	29295.3	64276.1	130459	133643	67155.1	34421.1	0	1109.95	0	79.6909	0	5.72155	0	0.410789	0	0.0294933	0	0.00211752	0	0.000152031	0	1.09154e-05	0	7.83688e-07	0	5.62663e-08	0	4.03974e-09	0	2.9004e-10	0	2.08239e-11
MRPL49	Q13405	1	18	0	0	0	0	0	0	0	0	0	0	0	0	0	0	0	19985.7	57693.7	66702.9	11298	0	0	0	0	0	0	0	0	0	0	0	0	0	0	0	0	0	0	0	0	0	0	0	0	0	0	0
MRPL50	Q8N5N7	2	17	0.00406784	0	0.0692144	0	0.964934	0	13.4399	0	187.193	0	5672.21	20141.1	12929.5	8422.46	27682.2	48316.7	104237	69894.6	33801.7	17814.2	862.816	0	37.8671	0	2.71874	0	0.195197	0	0.0140145	0	0.00100619	0	7.22415e-05	0	5.18671e-06	0	3.72389e-07	0	2.67363e-08	0	1.91958e-09	0	1.3782e-10	0	9.89501e-12	0
MRPL50	Q8N5N7	1	17	0	0	0	0	0	0	0	0	0	0	0	0	0	0	0	17064.8	202049	96521.5	32872.4	8793.88	0	0	0	0	0	0	0	0	0	0	0	0	0	0	0	0	0	0	0	0	0	0	0	0	0	0
MRPL53	Q96EL3	2	18;44	0.000563586	0	0.0130308	0	0.181868	0	2.53312	0	35.2818	0	590.616	4111.68	7861.55	8496.26	14309.6	25748.1	43673.6	48922.5	10448.7	0	127.993	0	9.18946	0	0.659813	0	0.0479269	0	0.0111631	0	0.108356	0	1.50582	0	20.9731	0	344.929	2048.85	3071.35	4165.45	5957.43	5398.61	8050.73	10280.1	8887.88	7819.63
MRPL53	Q96EL3	1	18;44	0	0	0	0	0	0	0	0	0	0	0	0	0	0	0	3543.82	6072.68	7088.84	0	0	0	0	0	0	0	0	0	0	0	0	0	0	0	0	0	0	0	0	0	0	0	870.121	727.642	149.169	0	0
MRPL55	Q7Z7F7	2	18	0	0.444268	0	6.41015	0	100.205	963.12	1056.06	0	63.0487	0	409.338	3009.61	3251.93	2639.25	9356.59	23959.1	30024.5	11777.1	5184.72	0	161.591	0	11.6017	0	0.832963	0	0.0598041	0	0.00429374	0	0.000308277	0	2.21333e-05	0	1.5891e-06	0	1.14092e-07	0	8.19144e-09	0	5.88119e-10	0	4.2225e-11	0	3.03162e-12
MRPL55	Q7Z7F7	1	18	0	0	0	0	0	0	0	0	0	0	0	0	0	0	0	0	4345.24	6425.16	0.688053	0	0	0	0	0	0	0	0	0	0	0	0	0	0	0	0	0	0	0	0	0	0	0	0	0	0	0
MRPL58	Q14197	2	18	0	1.6549e-06	0	2.34268e-05	0	0.00032632	0	0.00454505	0	0.0633044	0	0.881717	0	12.2807	0	1275.53	17541.9	16673.7	1883.98	0	88.0931	0	6.3248	0	0.4541	0	0.0326029	0	0.00234079	0	0.000168061	0	1.20662e-05	0	8.66316e-07	0	6.21987e-08	0	4.46567e-09	0	3.2062e-10	0	2.30195e-11	0	1.65273e-12	0
MRPL58	Q14197	3	18	24621.5	3296.68	7467.11	9800.56	5681.84	6411.93	9561.4	4215.66	1573.52	0	9236	28103.9	38511.5	37667.9	52666.5	91172.2	186244	182949	95798	45457.2	3345.88	3326.27	0	193.771	0	20.1759	0	88.6913	0	1590.1	2909.83	1944.98	590.828	891.864	1898.71	4374.4	4490.83	2494.26	1753.95	1925.6	1691.86	0	95.2082	0	6.83564	0
MRPL58	Q14197	1	18	0	0	0	0	0	0	0	0	0	0	0	0	7201.5	13427	8469.18	27793.1	103221	104080	28724.5	5471	0	0	0	0	0	0	0	0	0	1250.07	2358.54	1137.98	0	0	0	0	4186.78	2258.93	0	0	0	0	0	0	0	0
MRPL9	Q9BYD2	2	18	0	0.000261305	0	0.00375454	0	0.0523022	0	0.728477	0	10.1464	0	141.321	0	2164.14	7169.39	6787.74	15612.4	16316.9	5784.3	0	188.173	0	13.5102	0	0.969991	0	0.0696422	0	0.00500009	0	0.00035899	0	2.57743e-05	0	1.85051e-06	0	1.32861e-07	0	9.53898e-09	0	6.84868e-10	0	4.91713e-11	0	3.53034e-12	0
MRPL9	Q9BYD2	3	18	4695.27	0	229.738	0	16.0602	0	0	22.3732	0	316.016	0	10791.5	21010.1	3605.4	14567.6	47408	91262.2	97173.4	47346	21521.4	0	945.181	0	67.861	0	4.8722	0	0.349808	0	0.0251151	0	0.00180318	0	0.000129463	0	9.295e-06	0	6.67351e-07	0	4.79137e-08	0	3.44005e-09	0	2.46984e-10	0	1.77327e-11
MRPL9	Q9BYD2	1	18	0	0	0	0	0	0	0	0	0	0	0	0	0	0	0	20881.3	42886.6	61026	2435.39	0	0	0	0	0	0	0	0	0	0	0	0	0	0	0	0	0	0	0	0	0	0	0	0	0	0	0
MRPS10	P82664	2	19	0	0	0.000121154	0	0.00181975	0	0.0253553	0	0.353155	0	4.91881	0	5910.7	6023.14	5781.39	8843.31	12353.8	21911.9	31649	27063	19580.1	15397	28560.5	102.941	0	7.39059	0	0.530623	0	0.0381301	0	0.00319896	0	0.00665538	0	0.0899764	0	1.25301	0	17.4522	0	18534.9	8369.29	13.4552	0	0.965967
MRPS10	P82664	1	19	0	0	0	0	0	0	0	0	0	0	0	0	0	0	0	0	0	18328.1	9975.8	9678.6	7069	0	7569.58	1859.72	0	0	0	0	0	0	0	0	0	0	0	0	0	0	0	0	0	0	0	0	0	0
MRPS14	O60783	1	18	0	0	0	0	0	0	0	0	0	0	0	2959.85	1428.23	2956.74	6643.24	10439.1	16243.4	44874.9	22484.8	17351	13132.1	9476.45	0	0	0	0	0	0	0	0	0	0	0	0	0	0	0	0	0	0	0	0	0	0	0	0
MRPS15	P82914	2	19	0	2.47867e-07	0	3.54195e-06	0	4.93394e-05	0	0.00068721	0	0.0095716	0	0.133315	0	1.85684	0	25.8625	0	2842.72	5473.63	1766.19	0	69.959	0	5.02283	0	0.360623	0	0.0258916	0	0.00185893	0	0.000133465	0	9.58237e-06	0	6.87983e-07	0	4.9395e-08	0	3.5464e-09	0	2.5462e-10	0	1.82809e-11	0	1.31251e-12
MRPS15	P82914	3	19	1.93597e-15	0	3.88137	0	55.646	0	866.656	2398.45	405.151	0	0	319.66	1857.81	6679.76	9396.54	10349.6	26588	49738.7	67193.8	64751.4	50807.6	22159.7	3215.91	47.3181	560.201	0	26.7504	0	1.92059	0	0.137892	0	0.00990021	0	0.000710803	0	5.10334e-05	0	3.66403e-06	0	2.63066e-07	0	1.88873e-08	0	1.35604e-09	0
MRPS15	P82914	1	19	0	0	0	0	0	0	0	0	0	0	0	0	0	0	0	0	5165.96	25570.4	27341.5	21342.2	28085.1	0	8315.35	5735.02	0	0	0	0	0	0	0	0	0	0	0	0	0	0	0	0	0	0	0	0	0	0
MRPS16	Q9Y3D3	2	19	71240.1	92700.8	28852.4	13180.8	36605.7	7873.6	0	467.397	0	0	1062.35	0	30958.5	38478.2	20836.8	45598	92286.4	104309	107881	70319.4	40409.4	35400.7	8809.58	0	464.46	0	33.3468	0	2.39419	0	0.171895	0	0.0123415	0	0.00088608	0	6.36177e-05	0	4.56755e-06	0	3.27935e-07	0	2.35447e-08	0	1.69043e-09	0
MRPS16	Q9Y3D3	1	19	0	0	0	0	0	0	0	0	0	0	0	0	0	0	0	23174.6	25474.7	38272.1	40794.3	25268.6	17179.4	0	10144	8159.48	0	0	0	0	0	0	0	0	0	0	0	0	0	0	0	0	0	0	0	0	0	0
MRPS17	Q9Y2R5	2	18	40263.6	40263.6	40263.6	18896	20851.6	8991.52	5147.18	2474.53	7606.73	5343.66	1230.99	1598.41	0	16411.3	35609.4	44804.9	64104.6	115921	89152.8	122406	114477	91070.3	52867.2	45202.8	9120.6	9104.45	9586.9	22406.7	4220.38	0	395.813	0	4817.9	10569	1143.58	4469.78	4540.07	385.968	0	25.8237	0	1.85406	0	0.133116	0	0.00955726
MRPS17	Q9Y2R5	1	18	0	0	0	0	0	0	0	0	0	0	0	0	0	0	0	0	8649.77	28436.9	18255.6	12136.9	16279.5	0	12510.8	10603.9	0	0	0	0	0	0	0	0	0	0	0	0	0	0	0	0	0	0	0	0	0	0
MRPS18A	Q9NVS2	1	18	0	0	0	0	0	0	0	0	0	0	0	0	1102.68	2360.7	0	2884.39	8509.37	17658.2	1402.11	0	0	0	0	0	0	0	0	0	0	0	0	0	0	0	0	0	0	0	0	0	0	0	0	0	0	0
MRPS18B	Q9Y676	2	19	1.23982e-18	1.23982e-18	0	0.00265467	0	0.0379344	0	0.528427	0	7.36005	0	102.512	0	1675.98	4757.79	2600.63	8535.03	19055.1	29529.2	38657.9	30625.8	23844.7	15170.7	2774.58	0	89.2851	0	6.41038	0	0.460245	0	0.0330441	0	0.00237246	0	0.000170335	0	1.22295e-05	0	8.78046e-07	0	6.31409e-08	0	5.92632e-09	0	1.98276e-08
MRPS18B	Q9Y676	1	19	0	0	0	0	0	0	0	0	0	0	0	0	0	0	0	0	0	10460.8	8143.23	10088	10465.5	0	4828.95	2912.14	0	0	0	0	0	0	0	0	0	0	0	0	0	0	0	0	0	0	0	0	0	0
MRPS18C	Q9Y3D5	1	19	0	0	0	0	0	0	0	0	0	0	0	0	0	0	0	0	0	9453.39	11651.6	0	0	0	0	0	0	0	0	0	0	0	0	0	0	0	0	0	0	0	0	0	0	0	0	0	0	0
MRPS2	Q9Y399	2	19	16151.3	16150.6	4460.64	8195.39	4572.26	5584.14	5747.23	5308.93	4054.02	0	11.7236	5180.48	14231.4	18495.3	33812.9	31915.6	58420.4	89988.1	112135	126262	97914.4	57425.1	35741.8	5283.49	13136.1	0	14.4523	0	1.03763	0	0.0744984	0	0.00534875	0	0.000384023	0	2.75716e-05	0	1.97955e-06	0	1.42125e-07	0	1.02041e-08	0	7.32624e-10	0
MRPS2	Q9Y399	1	19	0	0	0	0	0	0	0	0	0	0	0	0	0	0	0	8291.93	24010.1	42566.9	56861	35127.7	53828.9	0	16785.8	28024.9	22182.4	0	0	0	0	0	0	0	0	0	0	0	0	0	0	0	0	0	0	0	0	0
MRPS21	P82921	2	19	0	0	0.00370995	0	0.0608632	0	0.848375	0	11.8164	0	164.581	0	5548.76	12495.1	3831.02	7916.38	16958.2	36793.2	43699.1	40454.9	34821.1	30563.6	26239	4679.39	0	307.946	0	25.9968	0	56.0093	0	1975.88	5351.8	1243.17	0	82.7416	0	5.94058	0	0.426515	0	0.0306224	0	0.00219859	0	0.000157851
MRPS21	P82921	1	19	0	0	0	0	0	0	0	0	0	0	0	0	0	0	0	0	0	20691.8	15485.3	10642.9	15169.2	0	7673.61	5501.2	0	0	0	0	0	0	0	0	0	0	0	0	0	0	0	0	0	0	0	0	0	0
MRPS22	P82650	2		360054	360054	360054	360054	360054	360054	360054	360054	360054	77788.6	0	0	508469	723958	100794	0	0	651111	815744	680796	125144	0	620327	183350	0	662966	699871	790523	154202	0	9005.59	0	1586.9	0	13211	0	422031	400266	572371	112258	0	7657.42	0	549.778	0	39.4723
MRPS22	P82650	3		4371.48	2285.56	0	423.487	2298.56	1310.34	0	77.3225	0	3.02708	7.97909	575.092	11581.5	21070.2	15139.2	35711.6	69350.1	127712	149574	104114	61822.9	38307.3	10861.9	0	605.789	0	43.4937	0	3.1227	0	0.2242	0	0.0160968	0	0.0011557	0	8.29756e-05	0	5.95738e-06	0	4.27721e-07	0	3.0709e-08	0	2.2048e-09	0
MRPS22	P82650	1		0	0	0	0	0	0	0	0	0	0	0	0	0	0	0	3508.11	12844.7	39737.8	24208.9	22912.5	24324	0	21565	8939.13	0	0	0	0	0	0	0	0	0	0	0	0	0	0	0	0	0	0	0	0	0	0
MRPS23	Q9Y3D9	2	18	2.04133e-06	0	4.5136e-05	0	0.000629863	0	0.00877294	0	0.122191	0	1.70191	0	23.7045	0	330.161	0	5394.56	20391.7	21465.7	16484.2	4947.1	0	184.633	0	13.2561	0	0.951742	0	0.068332	0	0.00490602	0	0.000352236	0	2.52894e-05	0	1.8157e-06	0	1.30361e-07	0	9.35952e-09	0	6.71984e-10	0	4.82463e-11	0
MRPS23	Q9Y3D9	3	18	17963.6	3921.61	0	1073.46	8007.69	1793.64	9698.51	7958.11	1871.06	1271.11	93.7119	15665.9	35678.4	39437.5	41234.1	81279.5	118009	183825	182245	138495	113003	55991.1	6902.23	4316.36	4708.95	2327.68	200.637	0	13.9125	0	0.998874	0	0.0717159	0	0.00514897	0	0.000369679	0	2.65418e-05	0	1.90561e-06	0	1.36817e-07	0	9.82302e-09	0
MRPS23	Q9Y3D9	1	18	0	0	0	0	0	0	0	0	0	0	0	0	0	5730.99	10806.9	22136.1	29848.3	71897.5	59696.8	39229	49254.7	0	33848.2	13127.4	4771.13	2443.79	0	0	0	0	0	0	0	0	0	0	0	0	0	0	0	0	0	0	0	0
MRPS24	Q96EL2	1	18	0	0	0	0	0	0	0	0	0	0	0	0	4488.14	6994.14	10989.1	25607	39040.6	64096.5	58354.5	51572.7	29962.1	0	0	0	0	0	0	0	0	0	0	0	0	0	0	0	0	0	0	0	0	0	0	0	0	0
MRPS25	P82663	2		2.33414e-14	2.33414e-14	2.33414e-14	2.33414e-14	2.33414e-14	2.33414e-14	2.33414e-14	2.33414e-14	2.33414e-14	2.33414e-14	0	53.2975	0	766.401	0	11839.4	54373.5	38121.9	16193.5	21407.5	154.733	23408	76242.4	15.9236	23473.3	100714	86354.7	81685.8	55213.7	57276.2	109114	23438.5	22957.1	54106.8	0	1723.49	1319.02	0	29089	93893.2	14534.3	0	0	1789.15	0	27674.7
MRPS25	P82663	1		0	0	58937.5	38447.6	0	0	0	0	0	0	0	0	0	0	32140.9	12115	40563.3	61449.9	60371.7	28063.4	28793.5	35992.5	0	0	0	0	0	0	0	0	0	0	42903.2	67609.3	0	0	0	0	0	0	0	0	0	0	0	0
MRPS26	Q9BYN8	2	18	6177.91	10875.1	4918.48	11785.4	10324.8	11238.7	3418.16	4161.72	2496.4	212.471	0	5684.51	1425.62	7777.17	6091.26	22236	37248.5	53518.5	52042.6	43940.8	26626.4	7985.46	3142.45	225.136	0	28.9489	0	183.568	0	9811.35	2786.11	3287.88	7374.91	3886.82	4166.33	3752.56	241.272	0	19.2794	0	32.6411	0	2098.67	2544.96	172.913	0
MRPS26	Q9BYN8	1	18	0	0	0	0	0	0	0	0	0	0	0	0	0	0	0	3486.01	7244.49	22951.6	13601.8	15619.9	5620.45	0	0	0	0	0	0	0	0	4883.11	2484.61	0	0	0	0	0	0	0	0	0	0	0	0	0	0	0
MRPS27	Q92552	2	19	5532.06	5074.2	0	352.357	1342.05	524.776	0	13.4244	0	5.98136	0	90.5358	2740.04	5815.92	6672.06	14349.7	21317.9	35616.2	47852.7	46313.2	30490.8	22171	7554.22	0	186.235	0	13.3711	0	0.960001	0	0.068925	0	0.00494859	0	0.000355293	0	2.55089e-05	0	1.83146e-06	0	1.31493e-07	0	9.44074e-09	0	6.77815e-10	0
MRPS27	Q92552	1	19	0	0	0	0	0	0	0	0	0	0	0	0	0	0	1551.23	3779.72	9772.63	30054.6	30002.7	22698.1	25936.2	0	16339.9	8992.2	0	0	0	0	0	0	0	0	0	0	0	0	0	0	0	0	0	0	0	0	0	0
MRPS28	Q9Y2Q9	2	19	0	0.878958	0	13.8293	0	1202.18	4238.56	585.232	0	171.526	0	7747.04	21607.3	28353.6	21623.4	49240.2	75444.7	103576	107899	89785.3	65337.2	29819.5	4079.47	0	51.7943	0	3.71865	0	0.266768	0	0.0161008	0.00631385	0	0.159111	0	2.22124	0	30.9383	0	430.915	0	19092.2	19195.1	1688.82	0	116.765
MRPS28	Q9Y2Q9	1	19	0	0	0	0	0	0	0	0	0	0	0	0	0	0	0	12791.1	11902	33487.8	27495.9	20632	23980	0	0	0	0	0	0	0	0	0	0	0	0	0	0	0	0	0	0	0	0	0	0	0	0	0
MRPS30	Q9NP92	1	17	621479	0	0	0	0	0	0	0	0	0	108418	138040	150894	266998	169263	360696	455547	342324	253313	291395	337329	35793.4	215613	58728.8	0	0	0	454522	482235	199330	5863.5	0	0	0	0	0	0	0	0	0	0	0	0	0	0	0
MRPS31	Q92665	2	19;33;41	4758.45	3363.37	0	412.014	0	0	904.177	1546.67	5.35527	296.089	0	5034.21	10104.7	6116.6	7662.83	12261	21238.3	43269	58107.5	43918.9	27434.3	16309.6	6338.55	0	267.664	90.193	578.014	2603.69	707.299	4497.22	9432.11	16632	32857	24153.8	4180.34	4446.11	16291.8	7949.24	0	6774.7	15248.9	6339.35	2822.68	9727.39	6317.87	0
MRPS31	Q92665	1	19;33;41	0	0	0	0	0	0	0	0	0	0	0	0	0	0	9173.56	44071.3	0	41934.5	43150.9	34037.7	28636.6	0	0	0	0	0	0	0	0	0	0	0	0	0	0	0	0	0	0	0	28300.6	26093.3	0	0	0	0
MRPS33	Q9Y291	2	18	0	0.000774038	0	0.0121356	0	0.169125	0	2.35561	0	32.8095	0	2021.77	5839.67	10412.3	11604.6	22884.5	40673.1	74943.8	75932.7	63797.6	38592.1	15206.2	955.716	0	65.8716	0	4.72937	0	0.339553	0	0.0243788	0	0.00175032	0	0.000125667	0	9.02251e-06	0	6.47787e-07	0	4.6509e-08	0	3.3392e-09	0	2.39744e-10	0
MRPS33	Q9Y291	1	18	0	0	0	0	0	0	0	0	0	0	0	0	0	0	0	0	5617.75	23858.9	19152.8	15541.1	7904.21	0	1986.51	1004.67	0	0	0	0	0	0	0	0	0	0	0	0	0	0	0	0	0	0	0	0	0	0
MRPS34	P82930	2	19	37965.8	10675.7	5947.93	3685.52	1255.14	3899.53	4810.82	1996.2	42.5127	163.124	0	8273.39	21430.7	30463.7	27306	48024.4	90460.9	126549	139845	127222	86884.6	19437.4	0	5306.73	4497.48	925.862	1683.88	348.985	0	24.1085	0	1.73091	0	0.124274	0	0.00892247	0	0.000640605	0	4.59933e-05	0	3.30217e-06	0	2.37085e-07	0	1.7022e-08
MRPS34	P82930	1	19	0	0	0	0	0	0	0	0	0	0	0	0	0	0	0	6978.96	13794.9	37097.2	37920.8	20986.8	23403.5	0	13993	12772.4	0	0	0	0	0	0	0	0	0	0	0	0	0	0	0	0	0	0	0	0	0	0
MRPS35	P82673	2	18	0	0.00108143	0	0.0170149	0	0.237127	0	3.30277	0	46.0016	0	2056.49	3052.93	5531.76	2253.94	17763.4	31284.9	52657.1	42970.9	23966.4	33210.2	16423.4	766.386	0	51.6649	0	3.70937	0	0.266321	0	0.019121	0	0.00137282	0	9.85644e-05	0	7.07661e-06	0	5.08077e-07	0	3.64783e-08	0	2.61903e-09	0	1.88038e-10	0
MRPS35	P82673	1	18	0	0	0	0	0	0	0	0	0	0	0	0	0	0	0	11830.7	8386.77	30586.6	25574.6	15184.3	14184.9	0	14967.9	9732.11	0	0	0	0	0	0	0	0	0	0	0	0	0	0	0	0	0	0	0	0	0	0
MRPS36	P82909	2	13;18	1550.85	0	2.03036	161.61	1117.78	434.688	0	0	55.5139	0	862.058	11859.5	27451.2	25471	7455.17	10134.8	4460.1	13956.3	0	419.903	0	30.1477	0	2.16451	0	0.155504	0	0.0125457	0	0.0201362	0	0.269362	0	3.75093	0	52.2436	0	755.04	4269.16	717.339	0	2.71133	0	0.183437	0	0
MRPS36	P82909	1	13;18	0	0	0	0	0	0	0	0	0	0	0	0	20966.2	13280.7	0	0	0	0	0	0	0	0	0	0	0	0	0	0	0	0	0	0	0	0	0	0	0	0	0	0	0	0	0	0	0	0
MRPS5	P82675	2	20	1182.61	1182.61	1114.5	0	31.4684	0	2.25882	0	0.155099	0	0	0.366658	0	5.15012	0	79.5559	2249.91	6964.18	12781.5	19184.6	13949.3	8689.42	4219.25	1114.12	0	17.971	0	1.29026	0	0.0926366	0	0.00665101	0	0.000477521	0	3.42845e-05	0	2.46151e-06	0	1.76729e-07	0	1.26886e-08	0	9.10997e-10	0	6.54066e-11
MRPS5	P82675	1	20	0	0	0	0	0	0	0	0	0	0	0	0	0	0	0	0	0	5176.79	3265.28	4474.16	7609.99	0	0	0	0	0	0	0	0	0	0	0	0	0	0	0	0	0	0	0	0	0	0	0	0	0
MRPS6	P82932	1	18	0	0	0	0	0	0	0	0	0	0	0	0	823.443	1415.84	0	6058.23	17867.6	28550.6	23575.2	13268.9	8288.05	0	0	0	0	0	0	0	0	0	0	0	0	0	0	0	0	0	0	0	0	0	0	0	0	0
MRPS7	Q9Y2R9	1	18	9624.92	7083.76	7112.86	9574.88	0	11830.8	9778.15	0	25245.1	17088.2	0	0	41733.2	79901	69628.7	75860.2	81584.8	109745	77757.2	72686.1	61130.7	0	55109	91527.4	62843.7	21234.5	49397.4	40514.3	58088.7	56069.9	39151.5	43632.6	0	0	0	49577.5	53117.9	40707.5	0	0	0	0	11144.3	2650.58	0	0
MRPS7	Q9Y2R9	2	18	8263.58	285.509	29.8843	0	13.6759	0	161.578	0	3069.5	12188	13786.7	4186.78	10421.9	33485.3	27518	5449.24	15655.6	32578.4	32484.1	24913.8	6633.97	0	324.314	0	230.264	0	4093.51	19036.2	11667.4	0	612.246	0	43.9573	0	3.15599	0	0.22659	0	0.0162684	0	0.00116802	0	8.38601e-05	0	6.02089e-06	0
MRPS7	Q9Y2R9	3	18	36410.6	16031.5	11002.5	4036.94	5961.48	8554.71	7803.08	4450.69	4746.79	0	20545.3	33289.5	35709	38203.6	48070.4	70552.8	106001	105226	93734.4	87588.1	68295.3	25160.4	52058.5	68718.5	31884.1	21044.7	32333.8	30815.4	25338	57342.4	69429.2	44876.3	45757.4	35004.9	62839.9	44324.1	51729.5	58725.4	33925.1	23480.2	31283.7	45940.5	9045.08	0	606.841	0
MRPS9	P82933	2	19	0	0.000692384	0	0.0132683	0	0.185064	0	2.57763	0	35.9018	0	815.422	5186.9	3335.24	0	10736.7	24174.9	42112.6	49133.9	38897.5	28948.8	17813.9	5061.51	7839.1	7839.47	0	440.995	0	31.662	0	2.27323	0	0.163211	0	0.011718	0	0.000841315	0	6.04037e-05	0	4.33679e-06	0	3.11368e-07	0	2.23552e-08	0
MRPS9	P82933	1	19	0	0	0	0	0	0	0	0	0	0	0	0	0	0	0	0	0	29164.1	27597.2	13900.3	17502.5	0	15491.1	9154.7	0	0	0	0	0	0	0	0	0	0	0	0	0	0	0	0	0	0	0	0	0	0
MSH2	P43246	1	19;41;45;54-57	13232.7	0	0	0	1504.79	738.907	495.078	0	0	0	0	3103.45	2395.73	3832.58	3329.12	5390.39	5204.67	5702.72	5875.23	2722.52	0	0	0	0	0	0	0	0	0	0	3487.73	3908.71	5527.08	7964.68	3948.16	9997.05	18192.6	16077.3	23170.5	26370.9	38276.9	33308.1	31290.8	30180	57903.6	39544.2
MSH6	P52701	1	37;45	0	0	0	0	0	0	0	0	0	0	0	0	0	0	0	0	1999.16	582.979	0	1413.33	1496.95	1551.35	0	2176.88	2433.55	0	0	0	0	2700.79	2585.88	0	0	0	2048.35	24105.2	47094.2	19317	24483	33046.9	29511.1	30592.8	31366.7	25742.9	34954	26567.4
MSMO1	Q15800	1		17272.4	705.141	0	0	0	0	0	0	0	0	0	0	0	0	0	0	0	0	0	0	0	0	0	0	0	0	0	0	0	0	0	0	0	0	0	0	0	0	0	0	0	0	0	0	0	0
MSN	P26038	1	17;54	50924.9	25313	31270.2	36002.1	31452.9	19072.6	9785.53	11780.8	3931.44	3427.17	3031.96	31278.6	34058.1	32161.4	35523.4	48808.6	46350.7	40673.9	29998.4	20268	17514.5	26358.1	4191.16	29196.3	34034.5	13617.1	31315.2	16205.6	64914.1	15853.4	17929.5	15203.9	17510.5	14172.9	6790.41	16650.2	27005.2	22004.5	23373	20335.6	20795.7	24896.8	18672.6	15980.8	38772.9	40388.8
MTA1	Q13330	2	23	0	2.37273e-06	0	4.21864e-05	0	0.000588237	0	0.00819313	0	0.114116	0	1.58942	0	22.1378	0	308.34	0	6679.36	15150.9	22711.1	16498	2326.95	0	120.62	0	8.66015	0	0.621771	0	0.0446411	0	0.00320509	0	0.000230115	0	1.65215e-05	0	1.18619e-06	0	8.51647e-08	0	6.11455e-09	0	4.39005e-10	0	3.15192e-11
MTA1	Q13330	3	23	16564.1	16564.1	15420.9	6286.09	7045.32	5996.5	3266.52	159.788	3098.18	2687.92	2151.89	813.127	2234.75	9670.47	7671.62	0	2848.54	12682.6	15311.8	23962.5	30044.5	47033.4	83024.9	72163.6	14708.1	40752.6	28712.1	9234.82	16721.7	16526.4	22478.8	25680.3	28337.7	28990.9	23445.7	11921	0	380.597	0	27.3257	0	1.96189	0	0.140858	0	0.0101131
MTA1	Q13330	1	23	0	0	0	0	0	0	0	0	0	0	0	0	0	0	0	0	0	27071.7	39995.8	43451.2	52626.8	0	50429.6	40273.4	11149.5	0	0	0	0	0	0	0	0	0	0	0	0	0	0	0	0	0	0	0	0	0
MTA2	O94776	2	24	5.43164e-18	5.43164e-18	0	0.0097035	0	0.14027	0	1.95408	0	27.2168	0	379.082	0	16602	39942.8	0	2974.81	2974.47	9790.46	7888.74	17274.9	24727.4	42988.7	40788.8	8335.03	20989.2	14214.3	16362.8	0	559.942	0	6269	14615.1	4067.48	0	82.8404	0	5.94767	0	0.427024	0	0.0306589	0	0.00220121	0	0.00015804
MTA2	O94776	1	24	0	0	0	0	0	0	0	0	0	0	0	0	0	0	0	0	0	16898.1	25076.1	32543.4	32344.8	0	24989.4	28184.7	6506.94	35385.6	0	0	0	0	0	2995.59	21635.5	0	0	0	0	0	0	0	0	31745.7	40949.4	0	0	0
MTAP	Q13126	1	62	0	0	0	0	0	0	0	0	0	0	0	0	0	0	0	0	0	0	0	0	0	0	0	0	0	0	0	0	0	0	0	0	0	0	0	0	0	0	0	0	0	0	0	0	0	0
MT-CO2	P00403	1		137343	13276.8	0	0	7175.46	5087.17	3867.38	0	0	0	0	13442.3	18221.4	8660.21	7147.58	12396.8	5458.38	4247.48	9270.48	3425.94	0	0	0	0	0	0	0	0	0	0	0	0	0	0	0	0	0	0	0	0	0	0	0	0	0	0
MTDH	Q86UE4	1		51860.4	18461.8	15753.8	12549.4	5708.3	1460.8	0	0	0	0	0	2610.79	1603.08	1180	0	0	0	0	0	0	0	0	0	0	0	0	0	0	0	0	0	0	0	0	0	0	0	0	0	0	0	0	0	0	0	0
MTFR1L	Q9H019	1	45;54	0	0	0	0	0	0	0	0	0	0	0	0	0	0	0	2388.95	3664.49	0	0	0	447.258	436.412	0	0	0	0	0	0	0	0	396.416	421.624	844.502	0	0	0	0	1159.72	1342.67	0	1945.35	4974.3	5359.66	12190.7	31478.7	10616.1
MTHFD1	P11586	1	62	0	4821.32	4732.53	3390.06	2047.91	1698.4	0	0	0	0	0	0	4139.31	4869.63	6055.95	4877.24	7277.72	8605.02	9911.84	19629.5	15455.9	12252	6175.08	18300.3	15967.6	18507.5	43591.2	20564.4	24603	24688.2	14083.5	11049.8	14776.4	15240.4	12016.8	46723.5	47282.7	50889.1	56476.2	73046	87069.6	62611.9	47547.6	66059.7	142111	96294.1
MTREX	P42285	1	25;55	12785.2	5177.08	6178.5	8052.06	5162.78	1669.73	1381.55	0	0	0	0	0	5045.94	3269.43	1874.01	4838.53	4687.65	0	3555.11	2961.94	0	0	0	3112.08	29256.7	0	0	0	0	0	0	0	0	0	0	0	0	0	0	0	0	0	0	0	0	9484.84
MVK	Q03426	1		0	0	0	0	0	0	0	0	0	0	0	0	0	0	0	0	0	0	0	0	0	0	0	0	0	0	0	0	0	0	0	0	0	0	0	0	0	0	0	0	0	0	0	0	0	0
MYBBP1A	Q9BQG0	1	18	168611	68256.9	80158.6	88821.4	66158.8	38330.5	13600.6	9093.4	0	0	4619.6	9423.89	35103.1	914.483	0	0	24703.1	36662.1	27123	787.391	11723.6	11164	0	0	0	0	0	0	0	0	0	0	0	0	0	0	0	0	0	0	0	0	0	0	0	0
MYH10	P35580	1	24	55070.4	0	0	0	0	0	0	0	0	0	0	0	0	0	0	0	0	17349.9	19905.5	12995.7	19087.7	0	71311.2	93163.7	82290.1	19062.2	10662.3	0	0	0	0	0	0	0	0	0	0	0	0	0	0	0	0	0	0	0
MYH10	P35580	2	24	3974.06	0	122.078	0	8.61036	0	0	7.90137	0	112.388	0	1648.89	14074.6	13870.4	11762.7	18414.2	0	541.033	0	90.3388	0	784.547	11948.8	28831.6	23265.3	0	610.397	0	43.8245	0	3.14646	0	0.225906	0	0.0162177	0	0.00114248	0	0	0.00112192	0	0.0159368	0	0.221993	0	3.09197
MYH10	P35580	3	24	283687	51003.2	42397.6	33326	16995.4	14772.4	18355.2	24038.6	11450.8	8822.03	8114.46	49406	39723.8	26725.4	24717.8	34916.8	41008.5	65991	72026.7	100909	124011	185987	45898.3	187199	162334	57656.8	13210	9.68685e-14	2.09275e-14	0	2.28184e-14	0	4.61955e-13	0	2.49144e-11	36990.6	182662	0	0	1.36118e-13	0	4.63474e-15	0	0	7.13665e-16	1.67675e-16
MYH9	P35579	1	22	74993.9	0	0	0	0	0	0	0	0	0	0	0	0	0	0	0	0	12592	16851.7	15406	23504.9	0	23008.9	42322.5	17969.5	36130.3	31678.8	0	0	0	0	0	0	0	0	0	0	0	0	0	0	0	0	0	0	0
MYH9	P35579	2	22	528944	104251	67439.2	49190.4	40303.6	25846.4	12370.4	25727.3	11883.8	4787.03	14103.1	82322	54046.2	44891.2	38802.1	44637.7	50388.3	76924.8	87231.1	96127.1	135574	171826	43405	103538	76028.9	30653.1	5.12424e-13	1.08529e-12	1.28094e-12	11368.6	8939.81	1.26561e-12	3.79701e-14	7944.65	2361.78	0	6.39817e-16	5.02667e-16	6.95637e-17	6.56236e-17	9.68255e-18	2.76542e-18	0	8.90105e-20	4.58584e-20	3.00512e-22
MYL6	P60660	1	62	38250.9	0	0	0	0	0	0	0	0	0	0	0	3543.16	5413.9	0	9585.01	4905.39	26556.6	24244.3	27189.6	31068.8	0	38420.1	63046.7	43456.8	14302.4	14758.1	0	0	4098.69	4757.32	3905.49	2187.48	16045.8	9127.49	11616.7	6592.25	7502.24	0	0	0	5153.03	9642.51	4438.89	0	0
MYL6	P60660	2	62	249012	38269.4	66471.4	41410.5	29801.2	19227.7	12595.3	9296.45	10129	3518.68	34498.1	63548.4	49753.1	42733.3	41878.5	47888.2	66318	85569.2	96320	120124	182531	103088	85880.9	161056	83502.5	34820.8	15139.4	10796.6	10609.7	13041.7	19105.7	15278.2	20055.3	13806.1	20949.3	44311.6	36444.9	24837.2	25419.2	26102.7	31468.6	31418.5	36504.4	26420.2	13868.8	7813.02
MYO1B	O43795	1	14	34834.2	0	0	0	0	0	0	0	0	0	0	0	2252.69	3684.69	1126.29	0	0	0	0	0	0	0	0	0	0	0	0	0	0	0	0	0	0	0	0	0	0	0	0	0	0	0	0	0	0	0
MYO6	Q9UM54	1	45	11492.3	2718.34	2774.1	0	0	0	0	0	0	0	0	0	2345.95	2371.51	0	0	1825.44	1064.13	1338.65	1333.8	1394.76	810.961	369.19	951.149	0	1762.75	1981	0	0	0	0	1390.37	2186.46	0	0	0	0	0	4506.62	3230.52	9181.26	10953.1	13686.6	17063.2	28754.8	27877
NAA15	Q9BXJ9	1	48	48851.3	10030.3	5764.17	5153.32	3036.02	0	0	2549.07	1603.23	1247.95	1085.69	9163.28	9666.52	3586.26	10010.2	5465.48	9378.01	8340.08	4977.3	6608.29	0	7794.15	2159.75	19654.9	17957.2	10437.3	15583.8	17928.2	17128	17390.6	18951.6	20434.8	20151.5	19729.4	11935.6	16770.9	22083.4	27339.3	27296	23734	32510.7	35721.3	39556.9	40777.5	63729.5	57089.7
NAA25	Q14CX7	1		11225.7	0	0	0	2835.96	2081.86	0	0	0	0	0	0	0	0	0	1259.82	1236.88	0	0	0	0	0	0	0	0	0	0	0	802.435	1058.06	0	2225.57	1210.07	1025.86	0	0	0	0	2318.53	3894.23	2401.23	2183.57	3532.75	2435.35	9508.53	8085.4
NADK2	Q4G0N4	1		0	0	0	0	0	0	0	0	0	0	0	6057.1	3167.88	0	0	0	0	0	0	0	0	0	0	0	0	0	0	0	0	0	0	0	0	0	0	0	0	0	0	0	0	0	0	0	0	0
NAE1	Q13564	1	61	0	0	0	0	0	0	0	0	0	0	0	0	0	0	0	0	0	0	0	0	0	0	0	0	0	0	0	0	0	0	0	0	0	0	0	0	2260.81	4473.42	0	0	0	0	0	0	0	0
NAMPT	P43490	1	61	0	0	0	0	0	0	0	0	0	0	0	0	0	0	0	0	0	0	0	0	0	0	0	0	0	0	0	0	0	0	0	0	0	0	0	0	0	0	0	0	0	0	0	0	0	0
NANS	Q9NR45	1	57	0	0	0	0	0	0	0	0	0	0	0	0	0	0	0	0	0	0	0	0	0	0	0	0	0	0	0	0	0	0	0	0	0	0	0	0	0	0	0	12888.5	8430.85	6133.75	0	4021.41	5376.44	16034.5
NAP1L1	P55209	2	58	0	1.48526e-26	0	2.06871e-25	0	2.88134e-24	0	4.01319e-23	0	5.58966e-22	0	7.78539e-21	0	1.08436e-19	0	1.51033e-18	0	2.10361e-17	0	2.92995e-16	0	4.0809e-15	0	5.68396e-14	0	7.91673e-13	0	1.10266e-11	0	1.53581e-10	0	2.1391e-09	0	2.97938e-08	0	4.14975e-07	0	5.77985e-06	0	8.05029e-05	0	0.00112126	0	0.0156172	0	0.217519
NAP1L1	P55209	3	58	12354.2	10341.5	3563.56	2327.21	3596.05	3604.51	2017.07	4084.31	873.696	0	0	5030.48	3421.46	2068.25	441.167	0	29.8951	0	2.1465	0	0.155843	0	0.0353108	0	0.338508	0	4.7038	0	65.5147	0	2329.52	4175.12	485.278	1639.97	1154.2	2425.89	7712.61	17024.1	17930.9	8664.16	18427	17767.5	12950.4	10763.9	33381.1	34333.7
NAP1L1	P55209	1	58	0	0	0	0	0	0	0	0	0	0	0	0	0	0	0	0	0	3704.52	2615.72	0	0	2837.35	3431.1	9440.22	0	0	0	0	0	0	4746.82	5638.82	0	5037.31	4077.41	14346	4245.44	7238.13	22396.1	10030.9	4289.31	7079.67	0	4503.83	17843.5	5568.19
NAP1L4	Q99733	1	62	7774.62	1271.98	1284.36	3867.57	4375.49	0	1770.92	2443.04	0	0	0	2162.79	4779.03	998.233	2104.67	4330.39	2165.76	673.071	1009.17	2648.97	0	0	0	0	0	0	0	0	6592.75	4243.72	2391.04	999.091	3077.83	803.07	0	1454.81	3410.82	1565	6708.34	5674.05	6624.62	9875.44	5957.48	0	2311.3	1858.66
NARS1	O43776	1	17;54-57	0	0	0	0	0	0	0	0	0	0	0	0	4291.33	4142.08	0	5183.99	8891.62	6633.47	5142.05	0	0	0	0	5106.98	4024.86	0	0	0	0	0	0	0	0	0	0	0	15414.1	17168.2	0	0	11541.8	21961.1	12068.5	14029.4	12931.1	12897.8
NASP	P49321	2	47	2.67054e-17	0	5.0118e-16	0	6.98982e-15	0	9.73563e-14	0	1.356e-12	0	1.88866e-11	0	2.63057e-10	0	3.66391e-09	0	5.10317e-08	0	7.10779e-07	0	9.89988e-06	0	0.000137888	0	0.00192053	0	0.0267495	0	0.372572	0	5.18926	0	72.277	0	1006.69	0	18748.5	33553	19206.4	21587.7	26305.5	20523.6	22625.3	12888.9	82211.1	0
NASP	P49321	1	47	0	0	0	0	0	0	0	0	0	0	0	0	0	0	0	11496.3	12449.1	6485.91	0	0	0	0	0	13869.4	22449.4	0	0	0	0	0	0	0	0	0	0	0	0	0	0	0	0	0	0	0	0	0
NAXE	Q8NCW5	1		0	0	0	0	0	0	0	0	0	0	0	0	0	0	0	0	0	0	0	0	0	0	0	0	0	0	0	0	0	0	0	0	0	0	0	0	0	0	0	0	0	0	0	0	0	0
NCCRP1	Q6ZVX7	1	26	0	0	0	0	0	0	0	0	0	0	0	0	0	0	0	0	0	0	0	0	0	0	0	0	0	46542.1	29295	0	0	0	0	0	0	0	0	0	0	0	0	0	0	0	0	0	0	0
NCKAP1	Q9Y2A7	2	62	0	0	3.15205e-13	0	5.24306e-12	0	7.30877e-11	0	1.01798e-09	0	1.41787e-08	0	1.97484e-07	0	2.75059e-06	0	3.83108e-05	0	0.000533601	0	0.0074321	0	0.103516	0	1.44179	0	20.0815	0	1944.98	14256.4	5133.87	16841.2	47587.2	67839.4	47359.2	17117	1856.35	0	113.439	0	8.14452	0	0.58475	0	0.0419832	0
NCKAP1	Q9Y2A7	3	62	26684.4	25826.9	12935.5	18013.4	11673.9	9827.63	0	246.858	0	54.516	0	537.545	4838.22	5073.35	4350.34	3607.91	480.574	5998.21	3881.01	4552.28	3447.7	7973.43	14093.6	3675.33	22626	17497.6	7164.23	10107.2	13436.6	25710.9	46730.4	69481.4	107893	154369	117102	38536.6	46135.1	5779.73	105.993	0	7.60998	0	0.546371	0	0.039215	0
NCKAP1	Q9Y2A7	1	62	0	0	0	0	0	0	0	0	0	0	0	0	0	0	0	9936.53	5033.6	13180.1	0	3202.67	5197.23	0	5607.83	7352.63	13736.1	8115.73	9237.66	32722	47877.5	70973	76241.5	127283	41785.1	154035	111572	53583.1	16793.7	6306.21	0	0	0	0	0	0	0	0
NCL	P19338	2	62	1.57115e-19	0	0.000774252	0	0.0110293	0	0.153636	0	2.13988	0	29.8046	0	415.125	0	6969.93	11840.6	0	4578.55	10063.4	12684.7	15013.1	9141.53	14217.2	11050.2	10770.9	28297.6	24246	18721.1	31371.5	22219.7	10445.4	21013.1	25777.3	17654.8	16562.8	15666.7	13928.4	25301.3	11829.3	0	13087.5	9777.79	26912.9	67249.9	34330.7	25654.8
NCL	P19338	3	62	81243.2	81243.2	79343	55874	62819.1	103528	126145	74063.8	24008.4	11932.1	0	0	13113.2	67305.2	97928.5	96922.8	99574.5	112559	89787.5	75433.9	49877	66422.8	31705.6	34063.9	6845.31	22258.5	23985	18173.5	13794.9	775.544	17369.8	24484.2	35157.1	39978.8	41568	32240.8	12918.1	56690.2	66366.1	59521.1	73320.6	96087.8	94660.7	104384	119913	159176
NCL	P19338	1	62	0	0	0	0	0	0	0	0	0	0	3346.15	3124.73	12365.2	23355.7	9668.72	24696.9	43593	78411.2	56293.7	52059.5	83985	0	88160.4	85871.3	87599.4	52397.5	87844.3	74273.2	103388	91671.4	59272.2	61039.4	9050.37	83909	68184.2	102051	97289.9	79565.9	45511.7	102812	54930.4	103208	80790.7	57114.9	54713.2	127187
NDRG1	Q92597	1	21;40;70	0	0	0	0	0	0	0	0	0	0	0	0	0	0	0	0	0	0	0	4283.74	5306.39	4414	0	0	0	0	0	0	0	0	0	0	0	0	0	0	0	0	147.624	5252.19	0	0	0	0	0	0
NDUFA4	O00483	1		79583.4	0	0	0	0	0	0	0	0	0	0	9608.81	13181.3	7936.17	5918.23	7714.48	7979.56	6996.68	6440.18	5703.24	8509.64	8316.57	2591.24	6399.03	0	0	0	0	0	0	5658.18	3951.93	0	0	2289.9	3388.72	5019.56	0	5391.49	2917.2	3536.97	3237.79	0	0	0	2521.95
NDUFA9	Q16795	1		30900.8	5423.59	0	0	0	0	0	0	0	0	0	1839.24	1489.79	0	0	0	0	0	0	0	0	0	0	0	0	0	0	0	0	0	0	0	0	0	0	0	0	0	0	0	0	0	0	0	2914.04	2038.39
NDUFB10	O96000	1		81767.1	15224	0	0	0	0	0	0	0	0	0	0	0	0	0	0	0	0	0	0	0	0	0	0	0	0	0	0	0	0	0	0	0	0	0	0	0	0	0	0	0	0	0	0	0	0
NDUFS3	O75489	1	53	85757.3	7517.12	0	0	0	0	0	0	0	0	0	3473.76	2678.91	0	1369.73	2162.89	2288.51	0	0	0	0	0	0	0	0	0	0	0	0	0	0	0	0	0	0	0	0	0	0	0	0	0	0	0	0	0
NELFB	Q8WX92	1	45;54	10434.7	0	0	0	0	0	0	0	0	0	0	0	0	0	0	0	0	0	0	0	0	0	0	0	0	0	0	0	0	0	0	0	0	0	0	2838.66	16490	29615.8	31509.6	23599.4	24393.6	23053.9	20667.8	28468.6	36505.9	20480.5
NHLRC2	Q8NBF2	1		0	0	0	0	0	0	0	0	0	0	0	0	0	0	0	0	0	0	0	0	0	0	0	0	0	0	0	0	0	0	0	0	0	0	0	0	0	0	0	0	0	0	0	0	0	0
NIF3L1	Q9GZT8	1	36;51	0	0	0	0	0	0	0	0	0	0	0	0	0	0	0	0	0	0	0	0	0	0	0	0	0	0	0	0	0	0	0	0	0	0	0	17867.6	11441.6	12262.6	0	3304.52	9543.13	0	0	0	0	0
NIPSNAP3A	Q9UFN0	1	17	0	0	2538.93	3596.84	1421.51	0	0	0	0	0	0	3823.65	4626.82	7680.61	8867.54	16100.5	16705.7	15668.5	7682.5	2766.41	2066.63	3974.06	0	0	0	0	0	0	0	0	0	9077.34	14928.3	0	0	0	0	0	0	5128.32	3568.14	0	0	0	0	0
NME1	P15531	1	17;47	38420.4	11504.4	12999	11633.7	10187.2	6109.4	0	0	0	0	0	0	5132.81	9792.75	0	13792.3	16027.1	15989.6	5592.91	5289.86	0	6187.85	1874.29	5008.07	9329.51	11105	3587.69	3589.44	14344.2	12865	25960	19760.7	28626.7	31088.5	9311.2	28503.6	35718	43434.8	40894.5	35314.4	38692.2	49813.2	57232.5	57547.5	92117.8	72619.7
NME2	P22392	1	18;53	254791	74273.4	98675.1	111011	107923	55217.4	27645.5	15013.7	3134.01	0	0	30552.7	27411.5	24026.7	17625.4	23828.1	31418.7	26682.2	20262.9	18315.6	22186.9	22533.6	3990.4	27203.4	22034.5	34386.6	31662.5	32496.2	29875.7	26393.9	50195.9	51513.7	61314.5	56212	35230.2	71290.5	81525.2	95486.6	102924	102427	98759.8	145107	138823	146090	213021	162033
NNT	Q13423	1	16	42070.7	3264.05	1444.51	0	0	0	0	2212.94	1285.53	0	0	11158.3	12099.7	8300.22	5089.91	9846.57	0	0	2182.42	1280.71	905.855	2230.7	0	0	0	0	0	0	0	0	0	0	0	0	0	0	0	0	0	0	0	0	0	0	0	0
NOC2L	Q9Y3T9	1		37506	11560.1	18961.9	20396.1	9905.92	3513.53	0	0	0	0	0	0	0	0	0	0	0	0	0	0	0	0	0	0	0	0	0	0	0	0	0	0	0	0	0	0	0	0	0	0	0	0	0	0	0	0
NOC3L	Q8WTT2	1		27608.5	7199.83	15923.8	15652.4	6153.81	2119.8	0	0	0	0	0	0	0	0	0	0	0	0	0	0	0	0	0	0	0	0	0	0	0	0	0	0	0	0	0	0	0	0	0	0	0	0	0	0	0	0
NOL9	Q5SY16	1		17593.4	7343.69	3719.68	3073.06	0	0	0	0	0	0	0	0	0	0	0	0	0	0	630.171	1427.26	1086.28	0	0	0	0	0	0	0	0	0	0	0	0	0	0	0	0	0	0	0	0	0	0	0	0	0
NOLC1	Q14978	1	39	0	0	0	0	0	0	0	0	0	0	0	0	0	0	0	0	0	0	0	0	0	0	407.599	1647.97	3051.54	0	0	0	0	1098.41	2307.11	2190.49	0	8332.83	5198.6	10830.8	11128.2	11285.6	13338.1	13002	10673.5	10127.6	10242.2	9668.4	10521.2	5900.27
NONO	Q15233	1		84046.8	0	0	0	0	0	0	0	0	0	0	0	0	0	0	0	0	0	0	0	0	0	0	0	0	0	0	0	0	0	0	0	0	0	0	0	0	0	0	0	0	0	0	0	0	0
NONO	Q15233	2		12362.8	7.93858e-14	0	0	1.04298e-14	2.04363e-15	0	1.81594e-16	1.38099e-17	0	0	0	0	9.01694e-20	0	0	0	8.16607e-23	4.6194e-23	2.4731e-23	6.25618e-24	4.01106e-24	3.43644e-25	5.56603e-26	0	0	5.76329e-28	5.59642e-28	3.76236e-29	5.34808e-29	2.13992e-29	2.12842e-30	7.5407e-31	8.1508e-32	0	0	0	0	2.16211e-34	1.44135e-34	0	1.00781e-35	0	2.96516e-37	0	0
NONO	Q15233	3		62224	61207.2	29940.1	6053.01	1880.71	0	116.026	0	8.3292	0	0.58252	0	2.30109e-16	2.30109e-16	2.30109e-16	2.30109e-16	2.30109e-16	2.30109e-16	2.30109e-16	2.30109e-16	2.30109e-16	2.30109e-16	2.30109e-16	2.30109e-16	2.30109e-16	2.30109e-16	2.30109e-16	2.30109e-16	2.30109e-16	2.30109e-16	2.30109e-16	2.30109e-16	2.30109e-16	2.30109e-16	2.30109e-16	2.30109e-16	2.30109e-16	2.30109e-16	2.30109e-16	2.30109e-16	2.30109e-16	2.30109e-16	2.30109e-16	2.30109e-16	2.30109e-16	2.30109e-16
NOP2	P46087	1	45	70001	33072.7	47105.5	55477.3	38693.6	22678.6	10127.6	1723.39	0	0	0	0	0	0	0	0	0	0	0	0	0	0	0	0	0	0	0	0	0	0	0	0	0	0	0	0	0	0	11724.9	8360.07	17996.7	16821.3	17194.2	20646.8	57090.6	22163.6
NOP56	O00567	1	13;17	89461.3	32110.2	28175.2	23162.3	19767.5	6250.75	1660.94	1215.42	0	0	0	11444.1	9601.07	0	1371.21	2932.67	3193.47	1890.96	0	0	0	0	0	0	0	0	0	0	0	0	0	0	0	0	0	2637.28	4025.06	0	0	0	0	0	0	0	0	0
NOP58	Q9Y2X3	1	13;18;37;50;61	132457	22507.1	33260.1	24601	10668.6	4758.1	0	0	0	0	0	8916.64	8649.49	2992.7	3748.4	4979.19	8747.04	12783.3	9726.24	0	8410.11	7876.82	0	13777.3	7445.43	5702.05	8847.82	12819.7	11919	8622.04	11230.7	10114.7	14669.4	6748.33	2344.23	16505.8	29910.2	19307.9	18814.7	17694.4	12647.1	7882.1	10649.2	9472.97	32299.1	16712.5
NPEPPS	P55786	2		1.53133e-14	1.53133e-14	1.53133e-14	1.53133e-14	1.53133e-14	1.53133e-14	1.53133e-14	1.53133e-14	1.53133e-14	1.53133e-14	1.53133e-14	1.53133e-14	1.53133e-14	1.53133e-14	1.53133e-14	1.53133e-14	1.53133e-14	1.53133e-14	1.53133e-14	1.53133e-14	1.53133e-14	1.53133e-14	1.53133e-14	1.53133e-14	1.53133e-14	1.53133e-14	1.53133e-14	1.53133e-14	0	52.8088	0	745.467	0	17702.6	26910.3	9758.1	1674.99	0	28609.8	63245.7	53803.4	28505.1	2601.4	11719.1	19222.1	19360.1
NPEPPS	P55786	1		0	0	0	0	0	0	0	0	0	0	0	0	0	0	0	0	0	0	0	0	0	0	0	0	0	31472.4	42246.8	0	0	0	0	0	0	0	0	0	0	0	0	0	0	0	0	0	0	0
NPLOC4	Q8TAT6	1	57	0	0	0	0	0	0	0	0	0	0	0	0	449.99	671.849	0	0	0	0	0	0	0	0	0	0	0	0	0	0	0	0	0	0	0	0	240.508	1431.55	0	2062.44	1687.35	0	3257.31	1900.95	2175.77	2370.15	0	0
NPM1	P06748	2		5.74722e-40	5.74722e-40	5.74722e-40	5.74722e-40	5.74722e-40	5.74722e-40	5.74722e-40	5.74722e-40	5.74722e-40	5.74722e-40	5.74722e-40	5.74722e-40	5.74722e-40	5.74722e-40	5.74722e-40	0	2.49745e-24	0	3.5062e-23	0	4.88371e-22	0	6.80213e-21	0	9.47414e-20	0	1.31958e-18	0	1.83793e-17	0	2.55991e-16	0	3.5655e-15	0	4.9661e-14	0	6.91688e-13	0	9.63397e-12	0	1.34184e-10	0	1.86894e-09	0	2.6031e-08	0
NPM1	P06748	3		16648.7	16648.7	15343.9	6399.81	6611.46	3137.87	2943.06	3586.79	2106.62	37.1763	0	1262.51	5394.66	148.861	0	10.3099	0	0	18.6704	4775.84	24583.3	7703.62	23.3868	0	0	45.4174	0	6026.45	3569.27	21867.1	3962.36	7233.65	1860.49	1438.8	56.4385	0	2528.64	5692.05	3173.99	6656.36	20590.8	18725.6	22494.4	13066.7	10745.1	33343.7
NPM1	P06748	1		0	0	0	0	0	0	0	0	0	0	0	0	0	0	0	0	0	0	0	0	0	0	0	0	0	0	0	0	0	0	0	0	0	0	0	0	0	0	0	0	0	3486.07	5795.43	2588.01	3092.71	0
NRDC	O43847	1		0	0	0	0	0	0	0	0	0	0	0	0	0	0	0	0	0	0	0	0	0	0	0	0	0	0	0	0	0	0	0	0	0	0	0	0	0	0	0	0	0	0	0	0	0	0
NSFL1C	Q9UNZ2	1	29;64	10942	0	0	0	0	0	0	0	0	0	0	0	0	0	0	0	0	0	0	0	8726	6903.37	0	0	0	0	0	97192	137257	2373.31	0	0	0	0	0	0	0	0	0	0	0	0	0	0	0	0
NSUN2	Q08J23	1	62	17604	0	2639.37	3418.97	2841.74	1056.76	0	0	0	0	0	0	0	0	0	4915.74	4041.78	3328.24	3629.64	2493.94	0	0	0	0	0	0	0	0	0	0	0	0	0	0	0	6229.96	6035.34	8661.47	15645.4	16127.1	10842.3	21727.8	21611.2	22435.3	43402.8	40677.9
NT5DC1	Q5TFE4	1	18	0	0	0	0	0	0	0	0	0	0	0	0	0	0	0	8287.47	9544.27	34122.4	0	2423.66	2321.41	0	0	0	0	0	0	0	0	0	0	0	0	0	0	0	0	0	0	0	0	0	0	0	0	0
NT5DC2	Q9H857	2	27;49	4882.97	951.147	0	65.8847	0	4.73031	0	0.339621	0	0.0243842	0	0.00175736	0	0.00021892	0	0.00130751	0	0.0180863	0	0.2519	0	3.50852	0	48.8674	0	5038.75	25220	12681.9	4442.58	686.417	0	46.47	0	0	38.1658	0	1563.71	2195.81	43.6314	2173.92	2478.27	2615.87	546.291	0	5132.67	4612.39
NT5DC2	Q9H857	1	27;49	0	0	0	0	0	0	0	0	0	0	0	0	0	0	0	0	0	0	0	0	0	0	0	0	0	7016.04	8916.48	9963.36	0	0	0	0	0	0	0	0	0	0	0	0	0	0	0	0	0	0
NUDC	Q9Y266	1	33;48;57	0	0	0	0	0	0	0	0	0	0	0	0	0	0	0	0	0	0	0	0	0	0	0	0	0	0	0	0	0	0	9796.64	9914.47	14816.9	0	0	0	0	0	0	0	0	0	3823.58	4017.5	5622.7	5240.35
NUDCD3	Q8IVD9	1	31;49	0	0	0	0	0	0	0	0	0	0	0	0	0	2920.55	2178.96	278.806	0	0	0	0	0	0	0	0	0	0	0	0	0	7786.58	7866.45	0	0	0	0	0	0	0	0	0	0	0	0	0	3447.09	36666.4
NUDT19	A8MXV4	1	28	0	0	0	0	0	0	0	0	0	0	0	0	0	0	0	0	0	0	0	0	0	0	0	0	0	0	2116.39	2018.29	0	0	0	0	0	0	0	0	0	0	0	0	0	0	0	0	0	0
NUDT21	O43809	1	41	44499.2	10057.6	7908.68	6188.4	4456.75	1787.64	1109.87	2903.96	670.497	0	434.974	4851.61	5442.11	0	0	0	2442.16	1779.29	903.605	1860.56	672.072	2097.1	0	2315	1828.22	1455.49	3038.55	2641.04	2723.87	1412.47	3929.02	0	2275.79	2649.27	0	4073.09	6113.38	13785.6	20538.5	20588.3	47804.9	53156.2	19192.7	9782.9	14041.6	7011.09
NUDT5	Q9UKK9	1	45	0	0	0	0	0	0	0	0	0	0	0	0	0	0	0	0	0	0	0	0	0	0	0	0	0	0	0	0	0	0	0	0	0	0	0	0	0	0	0	0	0	0	0	1791.67	157758	10607.2
NUFIP2	Q7Z417	1	21;25;34	41123.4	0	0	0	0	0	0	0	0	0	0	0	1720.27	3695.98	0	0	0	4117.24	4043.89	9811.39	11866.4	0	10001.3	19759.5	18475.2	5844.92	7258.83	13734.9	38490.4	52860.3	53975.4	70240.1	31058.4	143890	107052	106646	91548.9	77775	24240.5	53111.8	13320.6	14835.8	2185.29	732.484	0	0
NUFIP2	Q7Z417	2	21;25;34	1.99627e-28	1.99627e-28	1.99627e-28	0	4.98993e-13	0	7.11203e-12	0	9.90694e-11	0	1.37986e-09	0	1.9219e-08	0	2.67686e-07	0	3.72838e-06	0	5.19296e-05	0	0.000723286	0	0.0100741	0	0.140314	0	1.95432	0	27.2202	0	379.128	0	6531.39	19358.4	35377.2	32412.2	14777.4	10651.6	2111.7	12712.2	4868.02	0	222.337	0	15.9631	0
NUFIP2	Q7Z417	3	21;25;34	10613.3	4702.23	0	971.721	1436.56	496.04	0	37.7399	0	106.19	0	2451.62	5637.87	1448.64	1417.47	3694.57	3062.41	4693.52	4429.67	4680.75	5116.69	8231.13	3628.26	5034.6	9679.67	2744.74	0	532.243	0	11279.1	59270.1	86528.5	108899	143724	95673.2	98617.6	112354	89836.4	78536.7	61683	39279.6	23144.8	16350.2	7005.15	7598.11	9672.26
NUMA1	Q14980	2	23	41410.2	41410.2	29996.3	12751.5	11546.2	6759.37	1680.57	5289.51	8225.34	3580.5	637.624	0	7458.6	16877.7	15099	8575.7	12736.6	18423.5	28249.4	32558.8	42987.9	66141.1	125195	64634.9	6405.66	8104.87	0	510.049	0	36.6199	0	2.62919	0	0.188767	0	0.0135529	0	0.000973053	0	6.98621e-05	0	5.01587e-06	0	3.60123e-07	0	2.58557e-08
NUMA1	Q14980	1	23	0	0	0	0	0	0	0	0	0	0	0	0	0	0	0	0	5293.97	27881.2	29213	31796.8	53567.1	0	40158	21382	0	0	0	0	0	0	0	0	0	0	0	0	0	0	0	0	0	0	0	0	0	0
NUP107	P57740	1		0	0	0	0	0	0	0	0	0	0	0	0	0	0	1818.39	3808.4	0	3700.02	3580.63	1802.3	1290.78	1594.16	0	2824.2	4560.73	7731.36	0	0	0	0	10110.8	11933.3	2776.5	13082.5	7521.12	13230.8	8428.56	1893.1	2575.03	0	0	0	0	0	0	0
NUP155	O75694	1	33;48;57	514909	174504	101237	71703.9	95112.8	178100	127869	61093.5	50221.6	91589.1	72172.1	82716	56873.5	100964	80672.8	43685.5	56834.1	67621.4	121264	55569.6	41853.4	33270.1	27846.2	84820.5	98288.1	1.80445e+06	1.5764e+06	34177.7	23103.6	50012.7	48371.1	44981.2	16743.8	61468.3	21476.8	256326	27096	49733.9	25839.3	163707	30241.1	96494.2	84125.4	18074.3	53769.5	69434.8
NUP155	O75694	2	33;48;57	4840.37	4840.37	4840.37	4840.37	4840.37	4840.37	4840.37	4840.37	4840.37	4840.37	4840.37	4840.37	4840.37	4840.37	4840.37	4840.37	4840.37	4840.37	4840.37	4840.37	4840.37	4840.37	4840.37	4840.37	4840.37	4840.37	4840.37	4840.37	4840.37	4840.37	4840.37	4840.37	4840.37	4840.37	4840.37	4840.37	4840.37	4840.37	4840.37	4840.37	4840.37	606.993	0	42.8166	0	3.0735
NUP205	Q92621	1		23516.7	0	0	0	0	0	0	0	0	0	0	4307.1	8877.93	6702.64	6066.55	6584.06	6118.77	2297.95	8177.11	11046.1	9924.9	5521.2	0	0	0	0	0	0	0	0	0	9249.61	11877.7	0	0	0	0	0	4227.14	10553.8	15377.1	10689.9	0	0	3739.84	4338.05
NUP210	Q8TEM1	1	18	55808	9544.7	6243.97	4456.36	3540.08	0	0	0	0	0	0	11073.8	13253.7	9884.64	7235.3	8218.27	9951.5	12532.1	8328.93	5987.04	0	0	0	0	0	0	0	0	0	0	0	0	0	0	0	0	0	0	0	0	0	0	0	0	0	0
NUP50	Q9UKX7	1	41;45;51	0	0	0	0	0	0	0	0	0	0	0	0	0	0	0	0	0	0	0	0	0	0	0	0	0	0	0	0	0	0	2459.74	3112.19	0	0	0	4624.92	6562.59	10053.8	10919.5	12938.2	19331.1	17726.2	14118.9	21078.9	22435.9	11521.7
NUP54	Q7Z3B4	1	41	0	0	0	0	0	0	0	0	0	0	0	0	0	0	0	0	0	0	0	0	0	0	0	0	0	0	0	0	0	0	0	854.041	4412.53	4340.32	3218.48	8249.96	5908.33	20707.4	29532.8	62015.9	68053.2	34965.7	9090.91	6347.26	5690.12	8394.78
NUP58	Q9BVL2	1	41	0	0	0	0	0	0	0	0	0	0	0	0	0	0	0	0	0	0	0	0	0	0	0	0	0	0	0	0	0	0	0	0	0	0	0	0	0	4108.43	19854.2	23402	31389.4	22028.4	7163.58	1181.27	0	0
NUP62	P37198	1	41	0	0	0	0	0	0	0	0	0	0	0	0	0	0	0	0	0	0	0	0	0	0	0	0	3458.56	3198.28	8320.29	0	6791.33	4347.27	2440.95	1238.45	2923.36	1343.15	0	0	8508.3	8624.55	16070.8	30983.5	35288.6	17709.9	0	0	0	0
NUP88	Q99567	1	29	3613.99	0	0	0	0	0	0	0	0	0	0	0	0	0	0	0	0	6831.39	6850.11	14329.9	14309.8	19406	0	17870.1	26935.9	18777.9	28255.6	34569	43259.9	34770	25095.2	19948.3	17744.3	13046.7	5266.95	12072.3	17016.9	8036.97	2294.67	2541.55	2218.12	0	0	0	0	0
NUP93	Q8N1F7	1	41	78195.3	8860.76	0	0	0	0	0	3076.89	1117.45	1047.7	0	7961.46	14632.7	11500.1	2747.62	10935.9	12525	12719.1	10810.5	10919.3	9066.63	14808.3	2318.03	11434.9	13708.5	10011.5	6646.71	9113.04	0	7613.08	11350.7	7946.16	6556.65	14305.7	6304.55	17957.9	32987.5	19793.2	45508.4	71844	89061.1	69043.5	50471.1	20186.8	0	8482.87
OAT	P04181	1	59	0	0	0	0	0	0	0	0	0	0	0	0	0	0	0	0	0	0	0	0	0	0	0	0	0	4950.28	14005.2	0	0	0	0	0	0	0	0	0	6094.27	6257.95	7837.04	7013.3	5545.83	8921.39	14742.2	12428.8	18270.2	10294
OGA	O60502	1	40	0	0	0	0	0	0	0	0	0	0	0	0	0	0	0	0	0	0	0	0	0	0	0	0	0	0	0	0	0	0	0	0	0	0	0	0	0	0	3223.9	210922	116486	0	0	0	0	0
OGDH	Q02218	1	14;41	28284.9	0	0	0	0	0	0	0	10131.5	10780.1	31718.1	66004.4	133038	136425	60180.8	87594.3	0	0	0	0	0	0	0	0	0	0	0	0	0	0	0	0	0	3127.35	2547.86	6536.41	3312.59	0	0	0	0	0	0	1481.59	2619.84	4733.36
OGDH	Q02218	2	14;41	0	0	0.00448342	0	0.0674324	0	0.939571	0	13.0866	0	12569.5	29693.8	31836.5	49806.6	12037.5	11203.9	91.0515	0	6.5364	0	0.469292	0	0.0336937	0	0.0024191	0	0.000173683	0	1.24699e-05	0	8.95299e-07	0	6.42796e-08	0	4.61506e-09	0	3.31347e-10	0	2.37896e-11	0	1.70802e-12	0	1.2263e-13	0	8.80445e-15	0
OGDH	Q02218	3	14;41	94304.3	18188.6	8766.28	8578.9	7941.81	5533.13	8642.19	12617	8971.48	8602.11	17052.8	128116	286248	288918	111772	41040.6	31619.8	0	639.503	0	40.0278	9.77152	0	313.44	2816.45	1033.42	0	13.3332	0	4.00568	0	42.7462	0	594.441	0	8460.36	75287.7	45969.8	28566.7	26924.7	189946	23037.1	46273.3	12495.3	37880.1	33264.7
OLA1	Q9NTK5	1		0	0	0	0	0	0	0	0	0	0	0	0	0	0	0	0	0	0	0	0	0	0	0	0	0	0	0	0	0	0	0	0	0	0	0	0	0	0	0	0	0	0	0	0	0	0
OSBP	P22059	1		796.092	0	0	0	0	0	0	0	0	0	0	0	0	0	0	0	0	0	0	0	2461.53	511.347	0	0	0	0	0	0	0	0	0	0	0	0	0	0	0	6810.19	4866.89	5084.51	6378.24	10705	10821.9	13822.2	27522.6	16285.6
OSBPL8	Q9BZF1	1		36903.8	7920.59	10578.6	6888	3432.16	0	1339.29	3733.34	0	0	0	8178.02	2178.59	0	0	0	0	0	0	0	0	0	0	0	0	0	0	0	0	0	0	0	0	0	0	0	0	0	0	0	0	0	0	0	0	0
OXCT1	P55809	1		0	0	0	0	0	0	0	0	0	0	0	0	0	0	0	0	0	0	0	0	0	0	0	0	0	0	0	0	0	0	0	0	0	0	0	0	0	0	6046.09	5059.25	0	0	4668.65	6905.22	7059.51	8119.82
OXNAD1	Q96HP4	1		0	0	0	0	0	0	0	0	0	0	0	0	0	0	0	0	0	0	0	0	0	0	0	0	0	0	0	0	0	0	0	0	0	0	0	0	0	0	0	0	0	0	0	0	0	0
P3H1	Q32P28	1	54	0	0	0	0	0	0	0	0	0	0	0	0	0	0	0	0	0	0	0	0	0	0	0	0	0	0	0	0	0	0	0	0	0	0	0	0	0	0	0	0	0	0	0	0	0	0
P4HA1	P13674	2	47;59	0	0	2.27326e-22	0	3.7548e-21	0	5.23399e-20	0	7.29003e-19	0	1.01537e-17	0	1.41423e-16	0	1.96977e-15	0	2.74353e-14	0	3.82125e-13	0	5.32231e-12	0	7.41302e-11	0	1.0325e-09	0	1.43809e-08	0	2.003e-07	0	2.78982e-06	0	3.88571e-05	0	0.00054121	0	0.00753808	0	0.104992	0	1.46235	0	20.3679	0	9113.02	86279.5
P4HA1	P13674	1	47;59	0	0	0	0	0	0	0	0	0	0	0	0	0	0	0	0	0	0	0	0	0	0	0	0	0	0	0	0	0	0	0	0	0	0	0	0	0	0	0	0	0	0	0	0	0	15492
P4HB	P07237	2	47;58	5015.57	5015.57	314.383	0	22.4482	0	1.6117	0	0.115715	0	0.00830798	0	0.000596486	0	4.28258e-05	0	3.07476e-06	0	2.20809e-07	0	1.65706e-08	0	1.11792e-08	0	1.39938e-07	0	1.94795e-06	0	2.71314e-05	0	0.000377892	0	0.00526335	0	0.0733091	0	1.02106	0	14.2216	1150.95	7601.5	5066.63	3087.44	6235.28	12196.1	51757.8
P4HB	P07237	1	47;58	0	0	0	0	0	0	0	0	0	0	0	0	0	0	0	0	0	0	0	0	0	0	0	0	0	0	0	0	0	0	0	0	0	0	0	0	0	0	0	0	0	2841.38	3976.99	3604.72	4228.02	26285.8
PA2G4	Q9UQ80	1		407569	200884	242570	272507	266798	161874	69011.5	58421.4	21604.8	16551.2	19896.1	134783	172431	147140	129404	160705	159738	157064	105266	86887.4	91828.2	108142	22686.6	104551	103098	87298	150715	176812	143854	74262.4	100018	89293	81010.7	71533.2	34975.8	76194.9	106506	78633.8	74870.3	54012.9	54983.4	61338.1	12449.3	12099.8	31445.8	49784.1
PABPC1	P11940	1	24	385749	52735	29144.9	7091.34	59116.1	25619.7	0	0	42825	36783.7	55368.8	47011.3	57690.7	95988.1	70630.9	93172.2	64732.9	92245.9	65513.8	78543.8	60563.2	0	100763	134377	119218	80312.8	102641	80445.8	80985.8	94706.1	56834.4	51250.7	20115.9	67680	37387	85326.6	43394.9	73834.1	29716.7	63641	23339.1	28323.3	26139	16142.3	16119.1	25775.8
PABPC1	P11940	2	24	47832.3	45608.1	0	1414.64	0	0	467.42	0	7398.32	57547.5	48048.2	19392.3	71051.4	46192.1	50757.6	0	9801.28	46353.3	45465.2	52738.8	21847.2	94.273	12944.3	12956.6	41207.8	58546.8	14222.2	18925.8	9078.22	751.302	19024	38790.6	28556.9	0	839.105	0	60.2451	0	4.3254	0	0.31055	0	0.0222965	0	0.00160081	0
PABPC1	P11940	3	24	88047	88047	88047	88047	88047	88047	88047	88047	88047	88047	88047	88047	88047	88047	88047	88047	88047	88047	88047	88047	88047	88047	87738.9	55841.2	117109	105792	46740.9	29256.4	35896.7	65681.8	27419	25974.8	24503.8	112519	86051.9	69796.5	61318.5	87050.1	92665.4	80279	69381	78565.4	79339.8	80007.5	29325.7	99885.8
PABPC4	Q13310	1	24	147518	0	0	0	0	4448.98	3168.95	0	10595.7	3597.64	18585.8	16062.5	21984.5	32446.2	23084.6	11661.5	26178.2	44226.2	37574.1	30054.4	30554.7	0	48208.6	47589.9	44954.5	15491.8	17456.7	19091.8	16923.3	34901.6	22187.5	21027.8	6548.01	24290.7	15371.4	20258.4	14977.2	14483.3	3428.07	8184.64	0	0	0	1429.91	2755.67	0
PABPC4	Q13310	2	24	10460.9	10460.9	10460.9	10460.9	10460.9	9891.62	0	272.671	0	15.9254	8.44745	0	200.484	2774.45	5144.59	3284.04	0	75.2341	0	53.9296	0	707.324	6984.97	11007.5	10208.2	0	244.714	0	17.8029	0	4.52598	0	45.5609	0	656.736	5715.86	5916.58	3944.45	0	89.0966	0	6.39685	0	0.459273	0	0.0329743
PABPC4	Q13310	3	24	69283.7	69283.7	69283.7	69283.7	69283.7	69283.7	60957.9	15984.5	21213.8	23690.3	26421.7	16217.7	23614.8	23528.7	11452.4	6425.16	23400.4	73839.1	78392	60531.2	50227.4	71661.6	75901.6	80369	70765	61200.8	71857.3	53923.2	15171.4	47198.1	25337.2	21041.3	15487.4	16368.2	16342.2	10307.3	12309.7	13508	13679.4	6386.8	4014.26	16095	21955.5	1914.59	3572.26	0
PABPN1	Q86U42	1	16	107426	7085.49	13416.8	8570.69	12247	17650	19891.8	17192.4	40014.5	36061.7	58958.9	64526.7	119120	161883	112236	218721	209132	230591	138438	108193	93733.5	0	60303.2	65224	50000.9	24084.7	33789.4	31956	30895.2	21061.7	23071.2	23436.3	6618.07	24143	19286	23118.7	34100.5	25701	26871.8	33020.6	21833.7	34928.6	26361.7	9484.36	21074.2	30252.3
PABPN1	Q86U42	2	16	31952.9	26027.4	0	1331.33	0	3106.16	18841.6	10030.9	12417.5	41725.8	43638.6	75477.9	79155.3	107957	133371	157622	65906.2	90550.1	100557	98341.6	81779.3	55583.3	48949.8	33355.3	36389.8	40434.3	33432.9	48578.5	42452.8	33097.8	36127.6	23996.6	35369.8	27067.6	36592.3	39592.3	27975.4	31336.3	30826.5	25258.3	42410.6	26034.3	31473.6	29711.7	34130.5	40109.1
PABPN1	Q86U42	3	16	54631.1	54631.1	54631.1	54631.1	54631.1	54631.1	54631.1	54631.1	54631.1	54631.1	54631.1	54631.1	54631.1	54631.1	54631.1	54631.1	54631.1	54631.1	54631.1	54631.1	54631.1	54631.1	54631.1	54631.1	54631.1	54631.1	54631.1	54631.1	52499.9	16897.3	14577.3	15326.7	14337.6	5046.05	6853.23	8351.99	6093.89	3007.66	6679.38	34553.2	36821.5	20248.1	23551.7	28286.9	29813	31859
PAF1	Q8N7H5	2	24	2.33226e-05	0	0.00336623	0	0.0471038	0	0.656087	0	9.13812	0	127.425	5476.35	2058.12	2279.15	1572.6	3445.5	3657.23	15264	8782.73	20038.2	30408.8	63173.3	30334.6	144670	115142	13530.5	5621.23	0	153.284	6728.58	11536.7	12291	4573.27	3770.31	0	20.0443	0	1.43911	0	0.103324	0	0.00741831	0	0.000532611	0	3.82397e-05
PAF1	Q8N7H5	1	24	0	0	0	0	0	0	0	0	0	0	0	0	0	0	0	0	0	12984.5	10159	8858.53	9670.59	0	19061	53485.7	52888.5	0	0	0	0	0	0	0	0	0	0	0	0	0	0	0	0	0	0	0	0	0
PAFAH1B1	P43034	1		0	0	0	0	0	0	0	0	0	0	0	0	0	0	0	0	0	0	0	0	0	0	0	0	0	0	0	0	0	0	0	0	0	0	0	0	0	0	5003.76	3251.89	5746.61	8857.63	7938.31	9158.19	0	18409.1
PAFAH1B2	P68402	1		0	0	0	0	0	0	0	0	0	0	0	0	0	0	0	0	0	0	0	0	0	0	0	0	0	0	0	0	0	0	0	0	0	0	0	0	0	0	0	0	0	0	0	0	0	0
PAFAH1B3	Q15102	1	58	0	0	0	0	0	0	0	0	0	0	0	0	0	0	0	0	0	0	0	0	0	0	0	0	0	0	0	0	0	0	0	0	0	0	0	0	0	0	0	0	0	0	0	0	0	0
PAICS	P22234	2	36	89985	15563.7	27707.2	22583.6	14171.4	7767.68	8744.11	4025.89	0	0	12242.3	22008.7	16460.7	15746.8	16336.4	20952.8	22540.6	25548.8	28048	29194.7	38194.7	20997.7	29763.7	61818.9	43469.6	55671.3	59519.4	66914.3	55041.8	101563	198860	128336	181693	219805	400426	825185	637161	170992	7807.2	11407.5	3295.58	0	147.42	0	10.5843	0
PAICS	P22234	1	36	0	0	0	0	0	0	0	0	0	0	0	0	0	0	0	0	0	0	0	0	0	0	0	0	0	0	0	0	0	0	0	0	2608.02	14047.2	13908.8	29869.4	19748.9	7478.79	0	0	0	0	0	0	0	0
PAIP1	Q9H074	1		0	0	0	0	0	0	0	0	0	0	0	0	0	0	0	0	0	0	0	0	0	0	0	0	0	0	0	0	0	0	0	0	0	0	0	0	0	0	0	0	0	0	0	0	0	0
PAK2	Q13177	1	52;62	0	0	0	0	0	0	0	0	0	0	0	0	0	0	0	0	0	0	0	0	0	0	0	0	0	0	0	0	0	0	0	0	0	0	0	0	0	0	0	0	0	0	0	0	0	0
PAPOLA	P51003	1	53	0	0	0	0	0	0	0	0	0	0	0	0	0	0	0	0	0	0	0	0	0	0	0	0	0	0	0	0	0	0	0	0	0	0	0	0	0	0	0	0	0	0	0	0	0	0
PARK7	Q99497	1	33	0	0	0	0	0	0	0	0	0	0	0	0	0	0	2424.97	12845.9	16679.9	18886.2	19338.5	23235.5	17010	20383.6	2133.01	44753.8	49877.2	31860.7	37255	37576.4	54026.5	46912.2	60696.7	66169.6	66708.4	28758.9	5916.26	19320.5	12486.2	8817.41	0	15269.3	11597.8	5186.9	5255.48	4918.99	7566.98	8529.36
PARP1	P09874	2	18;29;42	216556	216556	216556	216556	216556	216556	216556	216556	216556	216556	216556	216556	216556	216556	216556	216556	216556	216556	216556	216556	216556	216556	216556	216556	216556	216556	216556	216556	216556	216556	216556	216556	216556	216556	216556	216556	216556	216556	216556	216556	216556	216556	216556	216556	216556	216556
PARP1	P09874	1	18;29;42	0	0	0	0	0	0	0	0	0	0	0	0	0	0	3839.39	9137.15	25896.3	55334.8	43494.9	34284.6	41281.3	0	36418.1	50385.5	45005.2	22661	34147.1	43300.5	70007.8	42246.5	38612.4	36393.9	12811.6	43298.6	39399.1	37474.6	36511.8	31716.5	34686.6	52007.2	42181.1	78147.9	58249.8	21413.7	13410.4	12425.1
PAWR	Q96IZ0	1	52	0	0	0	0	0	0	0	0	0	0	0	0	0	0	0	0	0	0	0	0	0	0	0	0	0	0	0	0	0	0	0	0	0	0	0	0	0	0	0	0	0	0	0	0	0	0
PC	P11498	2	34;49;59	0	0	7.2859e-25	0	1.20905e-23	0	1.68539e-22	0	2.34745e-21	0	3.26958e-20	0	4.55394e-19	0	6.34281e-18	0	8.8344e-17	0	1.23047e-15	0	1.71383e-14	0	2.38705e-13	0	3.32474e-12	0	4.63076e-11	0	6.44982e-10	0	8.98344e-09	0	1.25123e-07	0	1.74274e-06	0	2.42733e-05	0	0.000338083	0	0.00470889	0	0.0655863	0	0.9135	0
PC	P11498	3	34;49;59	17220.2	17220.2	16581.6	0	390.322	0	28.03	0	2.09861	0	1.35046	0	16.8078	0	239.973	2659.24	2371.8	1323.07	2561.94	2339.82	0	34.5579	31.3535	0	622.617	5990.93	3042.06	0	57.4487	0	6599.28	24940.8	28134.5	35861.3	44116.8	21562.6	8869.16	31427.5	17733.7	14396.4	27711.4	19027.9	27277.9	28241.6	27361.5	40500.9
PC	P11498	1	34;49;59	0	0	0	0	0	0	0	0	0	0	0	0	0	0	0	0	0	0	0	0	0	0	0	0	0	0	0	0	0	0	0	0	3189.94	24901	10770.2	16112.5	0	0	6773.4	9099.6	7376.23	30637.7	20847.9	30760.1	43863.8	126595
PCBD1	P61457	1		30361.4	3326.06	0	0	0	10998.4	23966.3	0	0	0	0	0	0	0	0	0	0	0	0	0	0	0	0	0	0	0	0	0	0	0	0	0	0	0	0	0	0	0	0	0	0	0	0	0	0	0
PCBP1	Q15365	1		61876.8	13447.2	13202	10121.9	6187.93	3179.86	2879.44	5859.41	1163.51	0	0	13608.4	15108.1	8013.85	6376.34	17590.6	18648.4	23179.2	17219.2	13377.7	7709.13	8375.96	934.072	8157.63	5632.67	0	4609.02	6466.58	5825.09	8142.19	10163	9936.17	10954.1	6387.88	2490.7	11147.1	25224.4	11122.8	11125.9	12423.4	11326.3	14354.3	12620.7	11821.2	23934.7	22079.9
PCBP2	Q15366	1		90276.6	21190.5	31541.9	26002.6	14879	7518.56	9295.29	11808.1	4266.11	3185.5	2179.54	36246.9	43426.2	25671.9	23748.4	46257.4	48179.8	59809.5	49676.7	31442.8	27702.5	32311.4	2488.32	20831.2	13435.7	5076.68	14761.5	15917.9	12537.4	11987.2	18185.7	16751.6	27484.7	22055.7	3972.17	12538.3	30844.1	14524.6	17043.2	22925	22376.1	18063.6	16742.5	11255	28352.3	41289.6
PCK2	Q16822	1		2411.98	0	0	38440.1	4980.31	0	0	0	0	0	0	0	0	0	0	0	3909.75	3634.41	0	0	0	0	0	0	0	0	0	0	0	0	0	0	0	0	0	0	0	0	0	0	0	0	0	0	0	0
PCMT1	P22061	2		0	2.63625e-12	0	4.41715e-11	0	6.15764e-10	0	8.57653e-09	0	1.19456e-07	0	1.6638e-06	0	2.31738e-05	0	0.000322769	0	0.00449559	0	0.0626155	0	0.872122	0	12.1471	0	169.187	0	4427.19	6634.32	3618.81	3167.64	3242.66	13220	9261.91	6157.73	1140.43	4456.07	10336.1	6587.46	810.796	75.136	0	8932.36	27514.6	6343.65	7706
PCMT1	P22061	3		7558.33	7558.33	3936.59	0	5349.2	6656.28	1032.73	0	53.4466	0	3.87528	0	0.807365	0	7.42783	0	103.182	0	1437.12	0	28192.4	26883.9	0	275.57	0	20.3618	0	9.49518	0	112.571	0	2321.25	3936.59	991.267	0	55.8214	0	4.0079	0	0.289283	0	0.042062	0	0.299584	0	4.15212
PCMT1	P22061	1		0	0	0	0	0	0	0	0	0	0	0	0	0	0	0	2287.26	1649.71	0	5467.16	15703.8	6115.93	187107	4848.55	1983.04	0	0	0	0	3629.16	4813.58	3843.53	8848.32	0	15259.7	9177.75	32745	12268.7	8980.71	20634.2	25641.6	7332.15	20937	20477.3	17098.2	12403.9	33224.9
PCNA	P12004	1		0	0	0	0	0	0	0	0	0	0	0	0	0	0	0	0	0	0	0	0	0	0	0	0	0	0	0	0	0	0	0	0	0	0	0	0	0	0	0	0	0	0	0	0	0	0
PDAP1	Q13442	1	67	0	0	0	0	0	0	0	0	0	0	0	0	0	0	0	0	0	0	0	0	0	0	0	0	0	0	0	0	0	0	0	0	0	0	0	0	0	0	0	0	0	0	0	0	0	0
PDCD10	Q9BUL8	1	64	0	0	0	0	0	0	0	0	0	0	0	0	0	0	0	0	0	0	0	0	0	0	0	0	0	0	0	0	0	0	0	0	0	0	0	0	0	0	0	0	0	0	0	0	0	0
PDCD11	Q14690	1		19088.1	7245.5	11101.1	9635.32	1034.67	645.123	127.67	409.486	0	0	0	489.066	680.094	0	0	0	0	0	0	0	0	0	0	0	0	0	0	0	0	0	0	0	0	0	0	0	0	0	0	0	0	0	0	0	0	0
PDCD4	Q53EL6	1		0	0	0	0	0	0	0	0	0	0	0	0	0	0	0	0	0	0	0	0	0	0	0	0	0	0	0	0	0	0	0	0	0	0	0	0	0	0	0	0	0	0	0	10213.8	27650	15841.2
PDCD5	O14737	2	28	7.1446e-22	0	9.63569e-08	0	1.43639e-06	0	2.00131e-05	0	0.000278747	0	0.00388245	0	0.0540755	0	0.753174	0	10.4904	0	146.28	11049.8	20539.6	19571.4	525.629	52464.1	41623.2	72585.1	393981	425822	213296	60737.7	0	146.503	0	10.5184	0	0.755189	0	0.0542201	0	0.00389293	0	0.000280981	0	4.08031e-05	0	0.000290261
PDCD5	O14737	3	28	5792.18	4376.39	0	1312.23	5778.1	4283.17	0	223.132	0	373.479	0	5922.69	18859.1	16144	10696.2	8129.35	13122.4	18832.5	25760.4	27240.4	36524.3	63901.6	45872.1	64226.1	286637	253616	1.42871e+06	2.38069e+06	842681	289563	6675.66	31092.7	10573.7	8660.49	1062.38	4811.38	14310.4	14886.3	22905.9	31317.1	36413.4	22529.7	8688.97	6468.59	12054.4	18742.6
PDCD5	O14737	1	28	0	0	0	0	0	0	0	0	0	0	0	4042.96	5638.25	12309.8	26468.6	18597.6	35193	61467.5	63462.8	74735	90054.2	48585.3	82870.3	215216	255388	478853	796157	1.54925e+06	288195	36919.5	20193.8	11835.9	0	17694.8	8898.25	23849	17487.4	17443.3	3046.81	20769.6	4623.66	20907.7	6886.02	5936.7	3656.45	1309.58
PDCD6IP	Q8WUM4	1		0	0	0	13513.9	45400.1	34634.7	35520.5	18518.8	0	23953.1	8509.2	25099.4	63318.7	54672.5	40007.1	1494.35	0	0	0	38507.8	2718.67	33549.2	15981.7	0	0	0	0	0	0	0	0	0	0	0	0	0	0	0	0	0	6246.74	3161.79	0	0	0	0
PDCL	Q13371	2	28	1.61534e-26	0	2.09397e-11	0	2.93942e-10	0	4.09425e-09	0	5.70256e-08	0	7.94264e-07	0	1.10627e-05	0	0.000154083	0	0.0021461	0	0.0298913	0	0.416333	0	5.79876	0	80.7664	4690.9	40468	59184.4	47423	3948.75	0	275.961	0	19.8131	0	1.42252	0	0.102132	0	0.00733276	0	0.000526469	0	3.77988e-05	0	2.71383e-06
PDCL	Q13371	1	28	0	0	0	0	0	0	0	0	0	0	0	0	0	0	0	0	0	0	0	0	0	0	0	0	0	2968.16	7680.07	45359.5	15603.4	0	0	0	0	0	0	0	0	0	0	0	0	0	0	0	0	0
PDCL3	Q9H2J4	2	27	1.39398e-25	0	3.84619e-10	0	5.40663e-09	0	7.53081e-08	0	1.04891e-06	0	1.46094e-05	0	0.000203483	0	0.00283415	0	0.0394746	0	0.54981	0	7.65786	0	106.66	0	3054.66	10892.1	96915.5	84152	24397.9	1127.17	0	72.0016	0	5.16948	0	0.371152	0	0.0266475	0	0.00191321	0	0.000137362	0	9.86215e-06	0	7.0807e-07
PDCL3	Q9H2J4	1	27	0	0	0	0	0	0	0	0	0	0	0	0	0	0	0	0	0	0	0	0	0	0	0	0	0	12648.9	33946.8	41682.9	3759.83	0	0	0	0	0	0	0	0	0	0	0	0	0	0	0	0	0
PDHA1	P08559	1		22604.1	3252.89	4212.14	10139.6	0	0	0	0	4877.94	4969.73	0	0	0	0	0	1585.49	11597.5	2294.83	0	2728.1	3079.08	6427.94	0	7493.65	4655.77	5217.08	4664.25	0	2206.31	7141.35	5239.27	8765.14	0	14642.8	11668.1	17375.6	14694.1	9045.29	7623.8	19872.7	5748.16	9890.66	7054.99	10659.9	13604.5	22239.1
PDHA1	P08559	2		0	0	0	2.85686e-31	0	5.09595e-30	0	7.10577e-29	0	9.89711e-28	0	1.37849e-26	0	1.91999e-25	0	2.6742e-24	0	3.72468e-23	0	5.18781e-22	0	7.22569e-21	0	1.00641e-19	0	1.40175e-18	0	1.95238e-17	0	2.71931e-16	0	3.78752e-15	0	5.27533e-14	0	7.34759e-13	0	1.02339e-11	0	1.42539e-10	0	1.98532e-09	0	2.76519e-08	0	3.85141e-07
PDHA1	P08559	3		4.27833e-12	4.27833e-12	4.27833e-12	4.27833e-12	3003.15	29106.6	47037.2	36033.2	23835.2	13201.7	5816.3	16556.5	16190.6	13376.8	12586.7	7558.07	7854.07	10242.9	6424.48	1956.97	6583.56	482.158	1475.61	339.819	1948.12	6275.3	3595.52	0	5699.45	7268.2	0	4138.39	10337.5	9883.61	6373.8	1288.17	2241	2497.09	0	10639.1	28810.4	18591.5	11559	5856.51	8706.06	11212.6
PDHB	P11177	2	28;62	7763.57	7763.57	7763.57	6536.56	182.979	0	13.0959	0	0.940241	0	0.0675066	0	0.0048509	0	0.00040604	0	0.000833666	0	0.0112653	0	0.15688	0	2.18506	0	30.4339	0	8222.37	20984.5	712.508	0	46.3998	3.65538	0	2366.07	1961.23	43.3639	2.39249	0	2300.7	3128.61	1599.48	26.0512	17.658	0	4457.64	6537.63
PDHB	P11177	3	28;62	10200.2	9573	12859	31108	28538.7	16961.9	13355.3	5787.86	6863.1	792.279	0	816.162	3871.92	2777.55	1836.45	1793.44	727.529	1234.09	160.452	2146.95	7213.37	103.802	21.001	334.872	1789.46	1385.3	1287.77	2544.1	1866.64	0	1538.95	2287.43	1312.32	1166.56	1954.7	1032.83	3952.82	6024.9	3236.13	7637.34	11734.8	9849.51	3676.36	6186.53	6796	14789
PDHB	P11177	1	28;62	0	0	7339.96	7784.34	11969.3	13005	0	0	8358.67	2578.94	4832.97	2264.06	1673.59	2461.55	1764.34	2013.79	0	2760.97	2561.55	2425.5	2776.3	0	2582.68	4178.75	3326.85	864.037	2938.12	6927.42	3676.65	14498.1	8782.65	11464.4	686.349	12073.4	9988.3	22969.1	20154.9	16885.7	28335.9	23967.3	16184.9	13992.4	17217.6	15172.2	20724	41884.3
PDHX	O00330	1		11601.1	10645.5	0	0	0	0	0	0	0	0	0	0	0	0	0	0	0	0	0	0	0	0	0	0	0	0	0	0	0	0	0	0	0	0	0	0	0	0	0	0	0	0	0	0	0	0
PDHX	O00330	2		98230.3	116914	49670.7	16505.5	5156.96	2022.39	919.343	0	60.3641	0	4.33394	0	0.311163	0	0.0223405	0	0.00160398	0	0.00011516	0	8.26814e-06	0	5.93626e-07	0	4.26204e-08	0	3.06001e-09	0	2.19699e-10	0	1.57737e-11	0	1.1325e-12	0	8.13097e-14	0	5.83777e-15	0	4.19133e-16	0	3.00924e-17	0	2.16054e-18	0	1.5512e-19	0
PDIA3	P30101	1	67	0	0	0	0	0	0	0	0	0	0	0	0	113.052	794.33	1717.2	0	0	0	0	0	0	0	0	0	0	0	0	0	0	0	0	0	2336.34	979.214	0	0	3783.87	4862.72	0	0	5821.26	5562.11	2325.19	0	9170.06	4786.32
PDIA4	P13667	1		0	0	0	0	0	0	0	0	0	0	0	0	0	0	0	0	0	0	0	0	0	0	0	0	0	0	0	0	0	0	0	0	0	0	0	0	0	0	0	0	0	0	0	0	0	0
PDIA6	Q15084	1	55;63	0	0	0	0	0	0	0	0	0	0	0	0	0	0	0	0	0	0	0	0	0	0	0	0	0	0	0	0	0	0	4593.05	2907.66	4846.85	0	2498.07	3781.17	11933.5	9499.99	12466.3	18983.1	15719.3	9503.57	18970.1	19211.7	17014.6	24626
PDLIM1	O00151	1		0	0	0	0	0	0	8830.58	11573.6	0	0	0	0	0	11119.4	6511.89	0	0	0	0	0	0	0	0	0	0	0	0	0	0	0	0	0	0	0	0	0	0	0	0	0	0	0	5059.04	7040.46	0	0
PDRG1	Q9NUG6	1	18;24;36;59	936862	82483.3	117257	71721.3	106852	122818	132877	55033.3	193720	104913	403951	205146	277325	292598	225806	482130	553797	809140	762290	583819	786631	217216	624776	646498	738066	911872	644684	1.13294e+06	1.2949e+06	1.02248e+06	850553	724133	355036	934217	710610	1.70918e+06	1.5307e+06	830152	916989	1.60705e+06	565708	784287	435947	570247	215597	567424
PDRG1	Q9NUG6	2	18;24;36;59	109513	109513	53863	20391.3	21420	20938	25489.4	44469.9	18898	38380.2	62274.4	111044	101119	183017	140336	292097	111317	115848	237006	270332	315879	205888	107689	267110	224357	206867	568006	243314	469304	986461	304323	611566	737281	1.19126e+06	533916	786198	460727	759652	788815	620688	301936	330532	103419	324207	340468	113240
PDRG1	Q9NUG6	3	18;24;36;59	409336	385578	182986	239793	189487	99142.4	39606.2	83651	54170.5	20371.4	16262.5	48157.5	217119	205801	122784	149820	230764	229806	478149	317380	146222	374349	715377	69874.3	381014	335572	559994	855452	589729	627304	597831	751819	1.16909e+06	1.63591e+06	468958	572928	1.27773e+06	2.36153e+06	1.39101e+06	816194	401794	699507	387467	333157	310596	471747
PDXK	O00764	1		0	0	0	0	0	0	0	0	0	0	0	0	0	0	0	0	0	0	0	0	0	0	0	0	0	0	0	0	0	0	0	0	0	0	0	0	0	0	0	0	0	0	0	0	0	0
PDXP	Q96GD0	1	61	0	0	0	0	0	0	0	0	0	0	0	0	0	0	0	0	0	0	0	0	0	0	0	0	0	0	0	0	0	0	0	0	0	0	0	0	0	0	0	0	0	0	0	0	0	0
PEBP1	P30086	1	27;39	26175.4	18194.4	0	0	0	0	0	0	0	0	0	0	0	0	0	0	0	0	0	0	0	0	0	4400.82	10398.3	124784	104200	0	0	0	0	0	0	0	0	0	2604.93	6187.24	17123.2	0	0	0	0	0	0	0
PEBP1	P30086	2	27;39	22035.4	22035.4	22035.4	22035.4	22035.4	22035.4	22035.4	22035.4	22035.4	22035.4	22035.4	18923.8	0	755.772	0	54.2114	0	3.18733	1.60035	0	36.7546	0	568.761	3324.23	8492.05	63739.8	87043.1	0	4742.98	5172.98	334.959	6261.05	7757.65	1949.32	12109.2	4058.56	0	9296.57	41113	19349.2	0	9531.77	9476.97	8338.84	9448.12	1870.24
PELP1	Q8IZL8	1	18	110292	36844.8	34967.6	13210.1	4580.48	2503.19	0	0	0	0	0	9036.49	6165.41	2701.24	0	0	20877.6	26838.7	23356.5	15332.4	9628.31	0	0	0	0	0	0	0	0	2417.41	5225.84	0	0	0	0	0	0	0	0	0	0	0	0	0	0	0
PEPD	P12955	2		1.95984e-35	1.95984e-35	1.95984e-35	1.95984e-35	1.95984e-35	1.95984e-35	1.95984e-35	1.95984e-35	1.95984e-35	1.95984e-35	1.95984e-35	1.95984e-35	1.95984e-35	1.95984e-35	1.95984e-35	1.95984e-35	1.95984e-35	1.95984e-35	1.95984e-35	1.95984e-35	1.95984e-35	1.95984e-35	1.95984e-35	1.95984e-35	1.95984e-35	1.95984e-35	1.95984e-35	1.95984e-35	1.95984e-35	1.95984e-35	1.95984e-35	0	6.71318e-20	0	9.47205e-19	0	1.31937e-17	0	1.83765e-16	0	2.55952e-15	0	3.56495e-14	0	4.96533e-13	0
PEPD	P12955	1		0	0	0	0	0	0	0	0	0	0	0	0	0	0	0	0	0	0	0	0	0	0	0	0	0	21471.7	13432	0	0	0	0	0	0	0	0	0	0	0	0	0	0	0	0	0	0	0
PEX7	O00628	1	28	0	0	0	0	0	0	0	0	0	0	0	0	0	0	0	0	0	0	0	0	0	0	0	0	0	11822.3	15937.4	16740	5990.73	0	0	0	0	0	0	0	0	0	0	0	0	0	0	0	0	0
PFAS	O15067	1	58	0	0	0	0	0	0	0	0	0	0	0	0	0	0	0	0	0	0	0	0	0	0	0	0	0	0	0	0	0	0	0	0	0	0	0	0	0	0	0	0	0	0	0	0	0	0
PFDN1	O60925	1	59	688461	27506.8	763125	466363	0	145250	321811	0	476823	219970	237512	220106	268002	386931	238221	641451	252500	508957	531981	596199	687671	45823.4	1.16904e+06	870996	739883	1.33769e+06	1.9887e+06	2.60055e+06	2.78386e+06	718153	975330	911344	259341	902527	1.65937e+06	8.70414e+06	2.93358e+06	1.4889e+06	2.31583e+06	3.95574e+06	1.47771e+06	4.16509e+06	3.03885e+06	2.72661e+06	2.47962e+06	9.16624e+06
PFDN1	O60925	2	59	112244	43711.1	104010	151126	180690	140653	0	133011	160280	283876	701268	255962	279503	595699	11066.3	311473	912354	440771	1.12526e+06	393212	200205	775036	308980	776593	1.63951e+06	569909	1.11303e+06	1.26675e+06	354392	1.02599e+06	1.15398e+06	1.43413e+06	696467	1.0673e+06	754436	2.03663e+06	2.50163e+06	1.33313e+06	1.42037e+06	2.01269e+06	1.28034e+06	4.57469e+06	3.67577e+06	1.91988e+06	4.131e+06	4.08751e+06
PFDN1	O60925	3	59	238307	102006	52638	115265	135363	105476	0	20467.5	37535.1	253670	39238.1	105387	182491	81405.7	144699	206884	146223	298253	257765	281834	212792	443569	104033	313609	676961	1.04626e+06	2.33079e+06	1.58496e+06	553665	478223	510333	372637	708836	1.05402e+06	194400	751573	736620	382986	920178	491272	979843	1.24523e+06	1.21002e+06	1.70761e+06	2.87002e+06	2.88164e+06
PFDN2	Q9UHV9	1	18;24;36;59	7.13105e+06	482443	1.29919e+06	583688	470950	720915	926689	660148	1.33703e+06	1.09327e+06	1.59428e+06	1.38559e+06	1.47533e+06	1793075	1.28536e+06	2.80638e+06	2.82615e+06	3.64121e+06	3.2897e+06	3.45992e+06	3.76083e+06	1.03073e+07	4195851	4.45458e+06	4.34682e+06	4.42462e+06	5.10437e+06	6.19363e+06	7.17112e+06	4.91015e+06	5014819	5.07256e+06	1.756e+06	7.48243e+06	7.70843e+06	1.90169e+07	12617871	8.22488e+06	7.20414e+06	1.47877e+07	7.84947e+06	14494999	1.17238e+07	8.31493e+06	1.0853e+07	26643394
PFDN2	Q9UHV9	2	18;24;36;59	574042	357375	382880	328167	529045	646886	393065	475003	986087	1.06976e+06	1.03308e+06	1.59139e+06	1.08449e+06	2.01217e+06	782391	1.40339e+06	2.72506e+06	2.12385e+06	3.32585e+06	1.5439e+06	1.26896e+06	2.20701e+06	2.04572e+06	2.35994e+06	4.48284e+06	2.80027e+06	4.16326e+06	6.65196e+06	2.52658e+06	5.05562e+06	5.96855e+06	8.26894e+06	5.55176e+06	6.58906e+06	4.22306e+06	7.23649e+06	7.88602e+06	6.21159e+06	4.85617e+06	8.87148e+06	5.21406e+06	1.3068e+07	1.58183e+07	8.09878e+06	1.76621e+07	1.5216e+07
PFDN2	Q9UHV9	3	18;24;36;59	2.59998e+06	1.27567e+06	1.29679e+06	1.25499e+06	1.05134e+06	544265	438815	501739	223957	230870	166484	1.37564e+06	1.3583e+06	1.14713e+06	837279	1.31963e+06	1.40286e+06	1.81162e+06	1.66245e+06	1.49527e+06	1.65393e+06	2.87428e+06	638573	2.44367e+06	2.92731e+06	2.27739e+06	5.56568e+06	5.98898e+06	3.2907e+06	3.12734e+06	4.1893e+06	5.02465e+06	5.99098e+06	4.00415e+06	2.14919e+06	5.26788e+06	8330072	5.72705e+06	5.26418e+06	4.69661e+06	5.7715e+06	5.66485e+06	6.38633e+06	7.96487e+06	1.65312e+07	1.14549e+07
PFDN4	Q9NQP4	1	59	781001	79541.4	333608	142900	109716	133211	233089	111154	508982	194499	263875	333753	264234	304318	209242	579973	344251	650828	552365	541534	652175	85188.3	845591	904366	960976	1.21887e+06	1.67868e+06	2.05182e+06	1.80236e+06	775075	826097	832930	298579	1.10606e+06	1.73712e+06	6.98106e+06	2.75235e+06	1.88944e+06	2165937	3.55735e+06	2.18678e+06	3.22581e+06	3.71312e+06	3.1168e+06	3.28826e+06	12200108
PFDN4	Q9NQP4	2	59	149371	73214.8	111683	142521	122606	139310	54400.6	107345	160881	224619	279254	240960	224437	396475	112764	191467	705581	382203	696734	348356	229416	533210	399970	590156	1.18466e+06	586123	691018	1.28215e+06	446116	950435	1.26082e+06	1.70683e+06	837203	1.28203e+06	509669	1.32073e+06	1.98918e+06	1.3283e+06	811881	1.79898e+06	946139	3.82518e+06	3.65147e+06	1.60591e+06	3.53207e+06	3.3752e+06
PFDN4	Q9NQP4	3	59	143825	94394.4	66090.2	62655.4	61095.6	47909.4	48279.5	46819.3	25833.1	56308.1	19800	106905	118096	88725.7	68173.2	76580.8	116134	201769	129583	113210	106510	249497	85004.1	227385	377565	433749	1.44138e+06	1.03784e+06	286697	200814	327873	305262	289262	480930	209576	285744	528774	455071	571138	541734	642769	801263	739277	806323	2.21788e+06	1.93727e+06
PFDN5	Q99471	1	59	711561	44518.9	246176	57076.7	52575.4	80396.3	86390.6	66236.8	115538	84724.9	118451	137992	159039	178585	143723	327433	172460	376776	337623	195317	306656	166330	491454	488661	570574	664625	873667	1.70726e+06	1.27745e+06	542435	656491	670657	262248	843251	910931	6.20716e+06	1.65439e+06	1.1097e+06	1.43437e+06	2.60878e+06	1.41269e+06	2.7338e+06	2.71745e+06	3997568	3.61564e+06	8.84486e+06
PFDN5	Q99471	2	59	121320	63590.2	83471.2	105957	79012.2	110790	35600.2	65275.2	105752	124025	190610	153491	136106	258567	74693	132904	451376	275414	678088	179794	134335	419682	283761	340949	1.0025e+06	463289	635797	936097	300010	705532	845502	1.19834e+06	519244	987473	490511	1.08227e+06	1.28278e+06	1.12076e+06	901011	1.74434e+06	876166	2.93996e+06	3.05013e+06	1.05938e+06	3.45849e+06	3.28521e+06
PFDN5	Q99471	3	59	240932	99353.8	97074.5	108416	76823.3	76839.8	55105.8	80041.3	33462.1	55325.3	27200	119167	145332	110453	101454	122665	144504	207641	155812	157458	158595	249980	92664.1	435309	613558	745968	2.53265e+06	1.01238e+06	482122	301289	355127	356293	355250	498354	176292	446797	488301	566702	736960	839578	892761	1.25557e+06	1.41212e+06	1.82757e+06	3.69933e+06	3.53341e+06
PFDN6	O15212	1	18;24;36;59	2.82482e+06	248061	1.07842e+06	188860	225133	320733	429092	212296	899724	398642	646718	668702	801803	973817	618356	1.7228e+06	1.1241e+06	1.73772e+06	2.21966e+06	1.33535e+06	1.59974e+06	503056	2.42027e+06	2.45055e+06	2.02622e+06	1.87519e+06	2.33138e+06	3.85576e+06	4.05222e+06	1953240	2.62358e+06	2.32128e+06	788291	2835766	3.25054e+06	1.20551e+07	5.63286e+06	3.3772e+06	5.36975e+06	5.14263e+06	2.94082e+06	5898116	4.02926e+06	4.43266e+06	4.4282e+06	1.33747e+07
PFDN6	O15212	2	18;24;36;59	681788	681788	530346	159075	190229	190020	143418	198348	185029	133019	241887	349719	552733	719405	452763	792382	810735	137373	888058	1.1149e+06	1.18973e+06	1.28573e+06	406103	829055	1.17729e+06	593396	1.56168e+06	1.98271e+06	1.03768e+06	2.52838e+06	2.11753e+06	1.09965e+06	1.98581e+06	3.26435e+06	3.07765e+06	2.18471e+06	1.88557e+06	2.17857e+06	3.83197e+06	2.81617e+06	1.4874e+06	2.67113e+06	2.47096e+06	2.48083e+06	5.92961e+06	3.79225e+06
PFDN6	O15212	3	18;24;36;59	689255	569246	371735	486648	330331	238791	216813	355134	150968	102529	13807.7	496557	609157	504309	299173	412987	627931	625105	616717	450547	327088	987609	330751	892546	1.41702e+06	641591	2.69233e+06	2.08249e+06	1.02691e+06	1.23846e+06	1.5473e+06	1.58648e+06	2.39971e+06	1.60889e+06	528792	1.65151e+06	3.39112e+06	2.60805e+06	1.93036e+06	1.51863e+06	1.97851e+06	1.77692e+06	1.12135e+06	826359	3.95259e+06	3.1265e+06
PFKL	P17858	2		30648.2	30648.2	30648.2	30648.2	30648.2	30648.2	17113.9	0	1251.54	762.655	1353.36	456.604	1335.26	556.581	35.8724	0	3845.89	12769	12015.2	6261.02	8226.53	11235	9502.92	10490.8	7546.79	5646.46	9777.02	3502.34	763.481	4441.66	4238.82	523.205	10005	14087.4	12152.8	9453.85	15751.6	8051.34	0	75.3723	3201.11	22064.5	17967.1	9270.63	3414.93	3889.85
PFKL	P17858	1		0	0	0	0	0	0	0	0	0	0	0	0	0	0	0	0	0	5915.94	4627.08	0	0	0	0	0	0	0	0	0	0	0	0	0	0	0	0	0	0	0	0	0	0	0	0	0	0	0
PFKP	Q01813	2		114857	114857	114857	114857	114857	114857	114857	114857	114857	114857	114857	114857	114857	114857	114857	114857	114857	114857	43645.3	15291.6	16521.6	13830.5	1202.65	0	118.376	0	482.617	0	25490.1	32045.7	20557.7	5406.76	22507.6	24115.7	29294.1	17635.1	12998.2	16170.1	29758.8	1978.06	15636.8	21606.5	7982.48	38719.4	39781.7	38825.5
PFKP	Q01813	1		0	0	0	0	0	0	0	0	0	0	0	0	0	0	0	0	0	9214.95	4931.75	1592.14	2363.27	0	2229.47	3208.95	1985.26	3402.01	0	0	0	0	2333.5	1639.88	0	1849.19	1195.04	2768.41	0	0	0	0	0	0	0	0	0	0
PFN1	P07737	2	17	112987	112987	112987	112987	112987	112987	112987	112987	112987	112987	112987	112987	112987	112987	112987	112987	112987	112987	112987	112987	112987	112987	112987	112987	112987	112987	112987	112987	112987	112987	112987	112987	112987	112987	112987	112987	112987	112987	112987	112987	112987	112987	112987	112987	112987	112987
PFN1	P07737	1	17	0	0	0	0	0	0	0	0	0	0	0	0	0	3204.76	6286.83	28215.4	129275	0	0	0	0	0	0	0	0	0	0	0	0	0	0	0	0	3379.73	4127.22	0	0	0	0	0	0	0	0	0	0	0
PGAM1	P18669	1		0	0	0	0	0	0	0	0	0	0	0	527.024	187.185	0	0	0	0	0	0	0	0	0	0	0	0	0	0	0	0	0	0	0	0	0	0	0	0	1202.97	7659.94	0	0	0	0	0	0	0
PGAM5	Q96HS1	1		117165	11879.3	12242.6	5066.54	0	0	0	0	0	0	0	7546.22	7849.32	5596.13	3933.29	6049.07	5770.27	4985.09	3175.67	3594.79	5340.59	4723.58	1042.19	0	0	0	0	0	0	0	0	0	0	0	0	0	0	0	0	0	0	0	0	0	0	0
PGD	P52209	1	58	74652.7	49042.6	57984.4	71248.1	74786.4	50582.2	21176.5	13685.7	5347.28	3675.63	3079.75	19272.8	17365.5	18160.5	16903.2	22337.5	18935.6	19517.1	18108.1	30381	21222.2	26789.3	8477.73	28570.5	26989.3	22156.6	26194.2	19937.4	0	26058.3	25154.4	37050.9	35876.2	26701.2	17876.8	40737.3	49592.9	37935.3	50682.2	60632.2	56106.4	61164.3	56908.8	46727.1	123538	119350
PGK1	P00558	2	17	7081.55	7081.55	5528.71	0	14.1527	987.127	3866.42	1913.18	0	77.4799	0	5.56192	0	0.387073	0	0	0.632663	0	8.91832	0	191.157	3126.29	8113.85	4877.84	320.809	4203.11	5344.48	4263.83	0	1205.21	8739.15	19921.5	22284.3	24888.9	25523.2	7817.19	3704.55	8781.39	9369.02	13633.6	29650.5	40215.8	45955.3	36993	28918.2	45957.3
PGK1	P00558	1	17	0	0	0	0	0	0	0	0	0	0	0	0	0	0	0	4443.13	19712.5	0	0	0	0	0	0	0	0	0	0	0	0	0	0	0	0	0	0	0	0	0	0	0	0	0	0	0	0	0
PGM1	P36871	1		0	0	0	0	0	0	0	0	0	0	0	2247.1	2062.59	1067.47	1028.3	0	0	2854.43	1639.29	0	1857.96	2922.23	573.922	4695.94	8707.9	7988.44	8417.55	12330.4	9925	3354.63	17541.3	12260.1	22912.5	16622.6	7281.13	23862.8	16804	19303.8	11683.1	12399	14148.2	10764.8	6116.8	11346.8	11440.5	4782.73
PGM3	O95394	1	62	0	0	0	0	0	0	0	0	0	0	0	0	0	0	751.555	586.119	0	0	0	0	0	0	0	0	0	0	0	0	0	0	0	0	0	0	0	0	0	0	0	0	0	0	0	0	0	0
PGRMC2	O15173	1	25;58	56925.7	10585.5	10441.9	3740.42	3016.06	2699.36	2107.78	3516.74	657.863	0	0	8294.76	9873.38	7884.05	4268.55	5396.02	5718.02	6953.4	6137.33	0	0	0	0	9132.84	10751.8	0	0	0	0	0	0	0	410.393	251.298	0	0	0	644.204	453.074	0	0	0	0	0	470.216	4548.91
PHB	P35232	1		213751	0	0	0	0	9085.68	15610	5340.75	29143.7	22064.3	45770.3	24213.4	31618	22550.9	12509.2	10810.5	0	0	0	0	0	0	0	0	0	0	0	0	0	0	0	0	0	0	0	0	0	0	0	0	0	0	0	0	0	0
PHB	P35232	2		17033.8	3868.12	0	7.48946e-15	0	5.45022e-14	0	7.59427e-13	1.0538e-12	7782.27	9422.61	4421.09	16786.1	4892.04	8339.12	0	0	0	8.43056e-15	2.32541e-15	3.61607e-18	0	0	0	1.6796e-18	6.614e-19	0	1.04415e-20	1.0151e-20	0	0	0	0	2.53184e-23	1.96287e-24	9.5131e-25	0	0	0	0	0	1.19104e-28	0	1.37963e-27	0	1.76306e-26
PHB	P35232	3		954817	208073	103064	76786.6	65666.2	49102	39903.4	61756.1	27164.5	25937.4	37298.5	153782	106562	75754.4	49417.3	48941.7	43688.5	31092.7	18910.6	11727.7	7611.51	6037.65	0	2.86306e-14	1.91011e-14	6.87536e-15	0	7.47298e-14	0	8.84798e-13	6.97197e-13	8429.63	9438.58	9592.19	1710.62	1.54289e-13	21567	6842.04	5.74279e-14	0	0	0	1.65111e-16	6.3028e-19	1.97182e-17	0
PHB2	Q99623	1	17	164264	3180.24	0	0	0	0	0	0	18453	13952.8	36252.8	19553.2	25000.3	32087.8	18152.8	19968	4639.38	6283.93	3263.24	0	0	0	1487.46	2991.4	5301.95	57755.4	0	0	0	0	0	0	0	0	0	0	0	0	0	0	0	0	0	0	0	0
PHB2	Q99623	2	17	24886.4	4.46856e-14	0	1.37804e-13	1.31015e-14	2.96845e-15	0	1.26687e-13	4.94536e-12	10788.3	36493.7	2.879e-12	7837.31	5400.01	6008.25	1.70044e-13	0	7.82656e-15	0	0	0	8.43836e-18	6.66166e-18	1.34419e-18	0	8.03812e-20	5.49469e-20	4.20326e-20	0	0	0	1.74911e-22	3.58678e-23	1.41442e-23	0	0	0	0	0	4.57102e-27	1.68947e-27	2.83125e-28	6.84135e-29	2.38222e-29	4.32516e-30	1.27846e-30
PHB2	Q99623	3	17	757306	151603	99383.2	78891.2	60942.5	43392.3	32255.2	60532.2	23696.9	22613.7	22972.4	123316	103173	77985.2	53396.7	56926.5	54033.9	34113.7	17081.4	11731.4	5785.04	9314.96	0	2.75593e-14	0	0	1.19154e-15	7.19815e-16	9.25402e-17	1.07496e-15	0	1.49402e-14	0	1.93878e-13	6.42545e-12	14415.6	48415.1	4.0828e-12	0	0	0	4.69188e-15	1.503e-15	5.09363e-16	0	2.79404e-17
PHGDH	O43175	2	49;58	120923	120923	28022.1	16319	9453.34	7976.13	192.924	1037.1	8485.95	1364.2	4251.87	2296.05	21018	28413	18466.3	11795.4	15681.7	18587.9	15408	15696.4	14515.7	16914.7	20517.2	1691.36	0	20.8873	0	0	16.1056	0	5558.33	15642.5	17788.2	11734.1	15511.7	9170.06	9819.51	34190.3	33384.5	12818.2	19534.3	25686.6	13258.2	17844.7	21242.8	28039.3
PHGDH	O43175	1	49;58	0	0	0	0	0	0	0	0	0	0	0	0	0	0	0	0	1600.52	2851.54	1586.77	653.486	2201.39	0	3579.92	3788.52	2478.07	1912.42	1623.79	1534.73	2182.71	1788.88	2089.31	1034.66	0	2423.12	1232.66	3926.81	2157.79	1732.21	0	0	0	0	0	2164.35	1258.7	2635.89
PIGR	P01833	2		3.45503e-21	3.45503e-21	3.45503e-21	3.45503e-21	3.45503e-21	3.45503e-21	3.45503e-21	3.45503e-21	3.45503e-21	3.45503e-21	3.45503e-21	3.45503e-21	3.45503e-21	3.45503e-21	3.45503e-21	3.45503e-21	3.45503e-21	3.45503e-21	3.45503e-21	3.45503e-21	3.45503e-21	3.45503e-21	3.45503e-21	3.45503e-21	3.45503e-21	3.45503e-21	3.45503e-21	3.45503e-21	3.45503e-21	3.45503e-21	3.45503e-21	3.45503e-21	3.45503e-21	3.45503e-21	3.45503e-21	3.45503e-21	3.45503e-21	3.45503e-21	3.45503e-21	3.45503e-21	3.45503e-21	3.45503e-21	3.45503e-21	3.45503e-21	3.45503e-21	3.45503e-21
PIGR	P01833	1		0	0	0	27241	32419.8	0	0	0	0	0	0	0	0	0	0	0	0	0	0	0	0	0	0	0	0	0	0	0	0	0	0	0	0	0	0	0	0	0	0	0	0	0	0	0	0	0
PIH1D1	Q9NWS0	1	18;24;48;49	1.17671e+06	73934.8	117304	109048	102197	166328	116830	106558	172682	187529	267465	183633	309189	553165	284032	628128	613395	1.29481e+06	1.09778e+06	712063	674259	35027	627628	1.14624e+06	869100	719670	677187	1259055	933090	643328	649360	518988	145038	707146	472270	954408	777901	780281	612618	1.12263e+06	613546	1.25664e+06	887398	880376	796402	2.12424e+06
PIH1D1	Q9NWS0	2	18;24;48;49	84324.8	80702.3	37466.2	20409.1	35111.4	33744.9	45672.4	40554.9	19724.7	50758.7	128209	170979	159582	245555	256485	277686	60497.1	208372	374455	313757	206686	123464	154706	357598	181945	292355	408988	229462	500113	272057	164606	275072	261907	242037	277723	321029	191275	340074	344643	281235	349960	369820	387897	1.13484e+06	694429	373222
PIH1D1	Q9NWS0	3	18;24;48;49	455435	188659	121439	109662	127263	67040.4	83753.3	81458.8	44582.5	47098	29620.1	187908	299093	181287	207892	379910	314415	638839	423541	349646	684835	626213	182679	467731	720670	735989	1.13859e+06	908054	838375	743626	517436	536605	435085	361433	254980	698485	383579	333672	451188	601498	641240	716289	790472	1.4419e+06	2.72547e+06	2.22533e+06
PIP	P12273	1		62466.6	26088	17038.6	10816.3	269623	9057.89	16527.6	12671.3	9113.25	18452	34732.3	11078	11514.4	10362.6	15066.7	18882.8	0	0	8838.33	34966.5	6546.15	32209.9	16592.7	50228.3	28317.3	43502.1	38165.9	0	0	18576.2	15166.3	10736.3	11331.6	8803.36	7105.6	5873.9	12038.4	16105.8	0	32824.9	29878.8	17239.6	190160	25948.3	11503.7	15473.5
PIP	P12273	2		36899.2	36899.2	36899.2	36899.2	36899.2	36899.2	36899.2	36899.2	36899.2	36899.2	36899.2	36899.2	36899.2	36899.2	36899.2	36899.2	36899.2	36899.2	36899.2	36899.2	36899.2	36899.2	36899.2	36899.2	36899.2	36899.2	36899.2	36899.2	36899.2	36899.2	36899.2	36899.2	36899.2	36899.2	36899.2	36899.2	36899.2	36899.2	36899.2	36899.2	36899.2	36899.2	56224	62658.6	33079.6	24288.5
PITPNB	P48739	1		0	0	0	0	0	0	0	0	0	0	0	0	0	0	0	0	0	0	0	0	0	0	0	0	0	0	0	0	0	0	0	0	0	0	0	0	14540.2	14927.9	0	0	0	0	0	0	12487.9	15856.9
PKM	P14618	1	49;59	32073.2	0	0	0	0	0	0	0	9924.39	8921.22	13125.5	6962.82	9438.02	13470.3	12218.8	15081	10737.5	36520.9	25363.4	17499.7	26636.4	5091.6	35177.8	43184.3	46274	68803.1	47094.3	42188.7	31925.2	42839.1	26623.2	34016.6	18490.3	35037.4	45721.2	65374.8	43500	42334.7	65490	69071.3	56923.6	65524.2	80929.2	93768.7	63094.5	127434
PKM	P14618	2	49;59	0	0	0.0345766	0	0.545979	0	7.60914	0	105.982	0	4826.22	6922.98	796.45	0	67.7394	0	180.277	0	7624.71	10208.6	8933.06	1020.01	0	270.65	0	8413.67	8393	783.079	0	174.454	0	5849.78	11267.6	11792.4	18293.1	12494.5	755.176	5877.38	28400.1	34362.6	3728.4	0	0	27221.8	31519.5	8454.03
PKM	P14618	3	49;59	22916	16862.5	49088.1	99919.9	105513	80890.1	56035.8	95464.3	79119.3	90479.3	93954.9	99858.3	97862.9	46366.2	71703.8	136146	180285	153738	133740	181197	147333	122514	116585	121056	128505	81230.4	109255	188244	202478	225283	238147	256124	254139	281894	343839	381461	320389	199539	330717	369286	379989	397839	359414	358474	422159	428386
PKP1	Q13835	1	26	5535.57	0	0	0	0	0	0	0	0	0	0	0	0	0	0	0	0	0	0	0	0	0	0	1374.26	1163.83	22384.6	17323.6	0	0	0	0	0	0	0	0	0	0	0	0	0	0	0	0	0	0	0
PLD3	Q8IV08	2	26;52	5242.41	5242.41	5242.41	5242.41	5242.41	5242.41	5242.41	5242.41	5242.41	5242.41	5242.41	5242.41	5242.41	5242.41	5242.41	5242.41	5242.41	5242.41	5242.41	5242.41	5242.41	5242.41	5242.41	5242.41	5242.41	5242.41	5242.41	5242.41	681.185	0	0	1006.68	557.718	17.1702	0	1.15743	0	0.0831052	0	0.0060469	0	0.00155152	0	0.0156743	0	0.217889
PLD3	Q8IV08	1	26;52	0	0	0	0	0	0	0	0	0	0	0	0	0	0	0	0	0	0	0	0	0	0	0	0	0	20699.1	14080.9	0	0	0	0	0	0	0	0	0	0	0	0	0	0	0	0	0	0	0
PLOD2	O00469	1	45	0	0	0	0	0	0	0	0	0	0	0	0	0	0	0	0	0	0	0	0	0	0	0	0	0	0	0	0	0	0	0	0	0	0	0	0	0	1431.84	2169.78	2596.84	11685	14717.5	26330.8	38260.7	46183.9	26564.9
PLS1	Q14651	1	66	0	0	0	0	0	0	0	0	0	0	0	0	0	0	0	0	0	0	0	0	0	0	0	0	0	0	0	0	0	0	0	0	0	0	0	0	0	0	0	0	0	0	0	0	0	0
PLS3	P13797	1	66	0	0	0	0	0	0	0	0	0	0	0	0	0	0	0	0	0	0	0	0	0	0	0	0	0	0	0	0	0	0	0	0	0	0	0	0	0	0	0	0	0	0	0	0	0	2482.87
PMPCA	Q10713	1	66	0	0	0	0	0	0	0	0	0	0	0	0	0	0	0	0	0	0	0	0	0	0	0	0	0	0	0	0	0	0	0	0	0	0	0	0	0	0	0	0	0	0	0	0	0	0
PMPCB	O75439	1		0	0	0	0	0	0	0	0	0	0	0	0	3457.87	3257.23	0	0	0	0	0	0	3863.66	18279.8	5341.89	0	0	0	0	0	0	0	0	0	0	0	0	0	0	0	0	20929	27681.2	25552.3	0	61029.4	90723	75139.7
PNP	P00491	2	26	0	0	0	0	0	0	0	0	0	0	0	0	0	0	0	0	0	0	0	0	0	0	0	0	0	0	0	0	2.05864e-12	0	3.45792e-11	0	4.82051e-10	0	6.71413e-09	0	9.35158e-08	0	1.30251e-06	0	1.81416e-05	0	0.00025268	0	0.00351937	0
PNP	P00491	1	26	0	0	0	0	0	0	0	0	0	0	0	0	0	0	0	0	0	0	0	0	0	0	0	0	0	9820.55	7366.37	0	0	0	0	0	0	0	0	0	0	0	0	0	0	1679.74	1643.79	0	0	0
PNPT1	Q8TCS8	1	45	3832.93	0	0	0	0	0	0	0	0	0	0	0	0	0	0	0	0	0	0	0	0	0	0	0	0	0	0	0	0	0	0	0	0	0	0	0	0	0	0	0	0	0	17241.9	55748.8	154100	134941
POF1B	Q8WVV4	1	26	11112.1	0	0	0	0	0	0	0	0	0	0	0	0	0	0	0	0	0	6249.66	4510.55	3768.48	0	0	0	0	170465	83255.2	55343	27935.4	0	0	0	0	0	2376.17	9494.32	0	0	0	0	0	0	0	0	0	0
POLA1	P09884	1	37	9193.12	0	0	0	0	0	0	0	0	0	0	0	0	0	0	0	0	0	0	0	0	0	0	0	0	0	0	0	4753.38	3196.68	8312.66	13498.2	20757.2	24296.8	16816.2	50664.1	49733	35691.4	23823.8	12752.2	8057.07	5379.55	3780.79	4231.29	4737.85	4673.19
POLR1A	O95602	2	18	13772.5	0	194.028	559.903	2589.66	1410.75	0	0	427.008	6721.25	11426	10232.4	11728.7	23460.3	25315.3	1112.08	20927.6	36546.3	40741.6	33952.4	1035.58	6936.22	16061.9	0	7087.78	9998.45	7990.84	27973	15619.1	0	4894.84	43774	51121.3	0	2312.24	0	166.012	0	11.9191	0	0.855753	0	0.0614403	0	0.00441121	0
[truncated: 923 more rows]
[truncated: 28 more columns]

## Sheet: SupData1B
Gene_Name_(eluting_proteins)	UniProtKB_accession_(eluting_proteins)	Replicate	Peak_Fractions	Slice_1	Slice_2	Slice_3	Slice_4	Slice_5	Slice_6	Slice_7	Slice_8	Slice_9	Slice_10	Slice_11	Slice_12	Slice_13	Slice_14	Slice_15	Slice_16	Slice_17	Slice_18	Slice_19	Slice_20	Slice_21	Slice_22	Slice_23	Slice_24	Slice_25	Slice_26	Slice_27	Slice_28	Slice_29	Slice_30	Slice_31	Slice_32	Slice_33	Slice_34	Slice_35	Slice_36	Slice_37	Slice_38	Slice_39	Slice_40	Slice_41	Slice_42	Slice_43	Slice_44	Slice_45	Slice_46
[truncated: 1,979 more rows]
[truncated: 30 more columns]

[truncated: 2 more sheets: SupData1C, SupData1D]
