# Supplementary material for: DIP-MS: ultra-deep interaction proteomics for the deconvolution of protein complexes
Source: Nat Methods. 2024 Mar 26;21(4):635–47. doi: 10.1038/s41592-024-02211-y (PMC11009110; doi:10.1038/s41592-024-02211-y)
Supplement: Supplementary file 6 — Filtered PPIprophet results annotated with literature-reported PPIs of core subunits and reciprocal AP–MS results. [file 41592_2024_2211_MOESM6_ESM.xlsx]

## Sheet: SupData_Legend
	SHEET DESCRIPTION			COLUMNS DETAILS
Sheet	Short Description			Column	Description
SupData2	PPI-scored_PFDN2_and_UXT			SupData2: PPI-scored_PFDN2_and_UXT
				Gene_Name	Gene Names/ Symbols as reported in UniProtKB for all eluting proteins within the PFDN2 and UXT DIP-MS.
				UniProtKB_accession	Unique and stable UniProtKB accession identifier obtained from UniProtKB database for all eluting proteins within the PFDN2 and UXT DIP-MS experiments.
				MW_(in_kDa)	Molecular weight/ mass in kilo Dalton as reported for the major isoform in UniProtKB.
				Gene_names_reported_core_interaction	Gene Names/ Symbols as reported in UniProtKB for core and auxiliary subunit of PFD, PFDL, PAQosome and CCT/TRiC protein complexes. The interaction were extracted from BioGRID, BioPlex, and IID databases and filtered to AP-MS data only. Gene Names are separted by a semicolon.
				UniProtKB_accession_reported_interactors	Unique UniProtKB accession reported for each core and auxiliary subunit of PFD, PFDL, PAQosome and CCT/TRiC subunit in the UniProtKB database. UniProtKB accessions are separted by a semicolon.
				PPI_scored~ProtB	Scored protein interaction reported as Gene Names by PPIprophet applying the combined score.
				PPI_socred_Score	Combined propability of PPIprophet across all PFDN2 and UXT DIP-MS experiments.
				DIP_MS_PFDN2~Prot_B	Scored protein interaction reported as Gene Names by PPIprophet for the PFDN2 DIP-MS experiments.
				DIP_MS_PFDN2~CombProb	PPIprophet derived probability across the PFDN2 DIP-MS experiments.
				DIP_MS_PFDN2~confidence	PPIprophet derived probability after cutoff and translation into "high", "medium", and "low" confidence levels based on PFDN2 DIP-MS experiments.
				DIP_MS_PFDN2~Frequency_crapome_ProtA	CRAPome frequence of protein A (potential coelution protein).
				DIP_MS_PFDN2~Frequency_crapome_ProtB	CRAPome frequence of protein B identified in the PFDN2 DIP-MS experiment.
				DIP_MS_UXT~Prot_B	Scored protein interaction reported as Gene Names by PPIprophet for the UXT DIP-MS experiments.
				DIP_MS_UXT~CombProb	PPIprophet derived probability across the UXT DIP-MS experiments.
				DIP_MS_UXT~confidence	PPIprophet derived probability after cutoff and translation into "high", "medium", and "low" confidence levels based on UXT DIP-MS experiments.
				DIP_MS_UXT~Frequency_crapome_ProtA	CRAPome frequence of protein A (potential coelution protein).
				DIP_MS_UXT~Frequency_crapome_ProtB	CRAPome frequence of protein B identified in the UXT DIP-MS experiment.

## Sheet: SupData2
Gene_Name	UniProtKB_accession	MW_(in_kDa)	Gene_names_reported_core_interaction	UniProtKB_accession_reported_interactors	PPI_scored~ProtB	PPI_socred_Score	DIP_MS_PFDN2~Prot_B	DIP_MS_PFDN2~CombProb	DIP_MS_PFDN2~confidence	DIP_MS_PFDN2~Frequency_crapome_ProtA	DIP_MS_PFDN2~Frequency_crapome_ProtB	DIP_MS_UXT~Prot_B	DIP_MS_UXT~CombProb	DIP_MS_UXT~confidence	DIP_MS_UXT~Frequency_crapome_ProtA	DIP_MS_UXT~Frequency_crapome_ProtB
RNPEP	Q9H4A4	72.596	PIH1D1	Q9NWS0								FDPS	0.5	Low confidence	0.02	0.04	;
FUBP1	Q96AE4	67.56					BCKDHA;NAE1;PPP1R7	0.71;0.99;0.72	Low confidence;High confidence;Low confidence	0.13	0.13;0.03;0.03	NSUN2	0.51	Low confidence	0.13	0.19	;
GRPEL1	Q9HAV7	24.279	PFDN4	Q9NQP4								XRCC5	0.51	Low confidence	0.19	0.46	;
NSUN2	Q08J23	86.471	PFDN1;PFDN5;PIH1D1	O60925;Q99471;Q9NWS0			BCKDHB;IPO9;U2AF2	0.78;0.67;0.6	Medium confidence;Low confidence;Low confidence	0.19	0.07;0.06;0.3	FUBP1	0.51	Low confidence	0.19	0.13	;
SRSF7	Q16629	27.367					ACTL6A;AIMP1;ALYREF;CST1;CST4;DARS;DDX17;EEF1E1;EPRS;H1FX;HNRNPH1;MARS;PHB;PHB2;PRKDC;QARS;RARS;RPL19;RPL24;RPL27A;RPS13;RPS19;RPS23;RPS26;RPS4X;RPS6;RPS8;SF3A1;SF3B1;SNRNP70;SNRPA;SNRPD3;SNRPF;SPTAN1;SRRM2;THOC2;ZNF326	0.97;0.97;0.98;0.88;0.74;0.99;0.61;0.63;0.62;0.94;0.56;0.99;0.98;0.91;0.86;0.98;0.58;0.99;0.98;0.97;0.98;0.99;0.98;1;0.98;0.68;0.99;1;0.97;0.99;0.79;0.95;0.99;1;0.99;1;0.95	High confidence;High confidence;High confidence;Medium confidence;Low confidence;High confidence;Low confidence;Low confidence;Low confidence;High confidence;Low confidence;High confidence;High confidence;High confidence;Medium confidence;High confidence;Low confidence;High confidence;High confidence;High confidence;High confidence;High confidence;High confidence;High confidence;High confidence;L…	0.46	0.14;0.17;0.43;0;0;0.29;0.58;0.2;0.38;0.29;0.64;0.26;0.21;0.23;0.43;0.23;0.27;0.51;0.47;0.48;0.38;0.44;0.39;0.38;0.55;0.51;0.55;0.33;0.42;0.26;0.17;0.43;0.22;0.39;0.34;0.16;0.16	HNRNPA2B1	0.51	Low confidence	0.46	0.64	;
TFRC	P02786	84.871					ACSL3;AGK;AIMP2;AP2M1;APMAP;ATAD3A;ATP1A1;ATP1B1;ATP5MD;ATP5MF;ATP5MG;ATP5PB;BAG2;CHD4;CISD2;COPA;CSNK1A1;CYB5R3;DARS;EEF1E1;ERLIN2;FBL;GCN1;GEMIN5;GYS1;HACD3;HCFC1;HLA-A;HM13;HSD17B12;LAS1L;LBR;LETM1;LMAN2;LRRC59;MARS;MED23;MT-CO2;NDUFA4;NDUFS3;NNT;NOP56;NUP210;PELP1;PGRMC2;PHB;PHB2;PYCR2;RAB2A;RAB5C;RAB7A;RALY;RNPS1;RPL3;RPN1;RPN2;RRP12;RRP15;SEC61B;SEC63;SFXN1;SLC16A1;SLC1A5;SLC25A1;SLC25A13;S…	1;1;0.91;0.54;0.99;0.7;0.83;0.86;0.73;0.68;0.75;0.96;0.84;0.77;0.94;0.57;0.95;1;0.58;0.79;0.99;0.64;1;0.73;0.58;1;0.72;0.88;0.63;0.99;0.98;1;1;0.99;0.57;0.51;0.93;1;1;0.81;1;0.67;1;0.64;0.85;1;1;0.64;1;0.94;1;0.84;0.78;0.53;0.92;0.98;1;0.59;1;1;1;1;1;1;0.93;0.89;0.75;0.92;0.87;1;0.78;0.85;1;1;0.84;0.67;0.94;1;0.77;0.69;0.56;0.97;1;0.61;0.76;1;0.9	High confidence;High confidence;High confidence;Low confidence;High confidence;Low confidence;Medium confidence;Medium confidence;Low confidence;Low confidence;Medium confidence;High confidence;Medium confidence;Medium confidence;High confidence;Low confidence;High confidence;High confidence;Low confidence;Medium confidence;High confidence;Low confidence;High confidence;Low confidence;Low confide…	0.11	0.12;0.04;0.15;0.05;0.03;0.21;0.29;0;0;0;0;0;0.23;0.19;0;0.21;0.05;0.06;0.29;0.2;0.11;0.39;0;0.11;0.05;0;0.18;0.07;0.05;0.07;0.12;0.13;0.04;0.02;0.19;0.26;0.01;0.05;0.02;0.05;0.03;0.23;0.06;0.09;0.09;0.21;0.23;0.08;0.09;0.15;0.15;0.11;0.27;0.4;0.22;0.2;0.15;0.1;0.09;0.03;0.07;0.11;0.17;0.1;0.12;0.32;0.49;0.1;0.17;0.03;0.05;0.06;0.02;0.09;0.1;0.13;0.3;0.05;0.06;0.17;0.11;0.14;0.14;0.13;0.23;0.05;0…	SNRPD2	0.52	Low confidence	0.11	0.42	;
PLS3	P13797	70.811	PIH1D1	Q9NWS0			KIFBP;LCP1;PLS1;PTPA;TTLL12	0.68;0.87;0.94;0.92;1	Low confidence;Medium confidence;High confidence;High confidence;High confidence	0.1	0;0.08;0.07;0;0.05	MDH1	0.53	Low confidence	0.1	0.08	;
RPS6	P62753	28.681	PIH1D1	Q9NWS0			ALDH3A2;ALDOA;AP3B1;ATP1B3;CANX;CKAP4;DARS;DDOST;DDX18;DHX15;DPM1;EIF2S2;EPRS;GNL3;H1-4;H1FX;HNRNPM;HNRNPUL1;IRS4;KARS1;MARS;MOV10;MYBBP1A;NOP56;PA2G4;PHB2;PRKDC;QARS;RBM25;RBMX;RPL10;RPL17;RPL23;RPL23A;RPL24;RPL31;RPS13;RPS15A;RPS18;RPS19;RPS23;RPS24;RPS26;RPS27;RPS4X;RPS9;SLC25A5;SMC3;SNRNP70;SPTAN1;SRRM2;SRSF7;TARSL2;THOC2;ZNF326	0.58;0.6;0.54;0.89;0.69;0.73;0.99;0.57;0.67;0.88;0.51;0.55;0.7;0.66;0.79;0.85;0.56;0.53;0.84;0.82;0.72;0.51;0.63;0.69;0.67;0.93;1;1;0.51;0.58;0.75;0.81;0.93;0.77;0.86;0.65;0.88;0.76;0.6;0.71;0.76;0.73;0.93;0.63;0.77;0.84;0.82;0.72;0.91;0.95;1;0.68;0.7;0.89;0.97	Low confidence;Low confidence;Low confidence;Medium confidence;Low confidence;Low confidence;High confidence;Low confidence;Low confidence;Medium confidence;Low confidence;Low confidence;Low confidence;Low confidence;Medium confidence;Medium confidence;Low confidence;Low confidence;Medium confidence;Medium confidence;Low confidence;Low confidence;Low confidence;Low confidence;Low confidence;High …	0.51	0.07;0.42;0.1;0.04;0.31;0.14;0.29;0.14;0.16;0.41;0.07;0.17;0.38;0.19;0;0.29;0.54;0.26;0.37;0;0.26;0.11;0.27;0.23;0.25;0.23;0.43;0.23;0.19;0.41;0.36;0.46;0.59;0.55;0.47;0.41;0.38;0.43;0.56;0.44;0.39;0.44;0.38;0.45;0.55;0.41;0.54;0.18;0.26;0.39;0.34;0.46;0.01;0.16;0.16	PRPF19	0.54	Low confidence	0.51	0.29	;
SDHA	P31040	72.692	CCT2;RUVBL2;CCT8;PIH1D1;CCT7	P78371;Q9Y230;P50990;Q9NWS0;Q99832								STAT3	0.54	Low confidence	0.11	0.09	;
RCN1	Q15293	38.89										TPM3	0.56	Low confidence	0.13	0.33	;
SAP18	O00422	17.561										NCKAP1	0.56	Low confidence	0.14	0.09	;
SMN1	Q16637	31.849										SMCHD1	0.56	Low confidence	0.12	0.11	;
HSPD1	P10809	61.055	PIH1D1	Q9NWS0			EEF2;EIF5A;GPI;LRRC47;PARP1;PFN1;UBA1	0.97;1;0.83;0.52;0.55;1;0.73	High confidence;High confidence;Medium confidence;Low confidence;Low confidence;High confidence;Low confidence	0.56	0.5;0.3;0.15;0.07;0.44;0.36;0.26	DDOST	0.58	Low confidence	0.56	0.14	;
DCD	P81605	11.284					KRT1;KRT14;KRT2	0.65;0.78;0.73	Low confidence;Medium confidence;Low confidence	0.43	0.94;0.69;0.87	KRT14	0.59	Low confidence	0.43	0.69	;
TLN1	Q9Y490	269.767										POLR3A	0.6	Low confidence	0.2	0.03	;
PPP1R7	Q15435	41.564	WDR92;RPAP3;PIH1D1;UXT;PDRG1;POLR2E;URI1	Q96MX6;Q9H6T3;Q9NWS0;Q9UBK9;Q9NUG6;P19388;O94763			ALDH9A1;FUBP1;HMGCS1;MAT2A;NAE1	0.99;0.72;1;0.92;1	High confidence;Low confidence;High confidence;High confidence;High confidence	0.03	0.1;0.13;0.03;0.16;0.03	SRSF1	0.62	Low confidence	0.03	0.33	;
FH	P07954	54.637	VBP1	P61758			ALDH2;DBN1;GNPDA1;ISYNA1;RBM12;SHMT1	0.99;0.98;0.65;0.67;0.52;0.83	High confidence;High confidence;Low confidence;Low confidence;Low confidence;Medium confidence	0.06	0.04;0.21;0.02;0.09;0.03;0.09	VCL	0.63	Low confidence	0.06	0.14	;
DIAPH1	O60610	141.347										CYFIP1	0.64	Low confidence	0.12	0.11	;
SRSF9	Q13242	25.542										HNRNPA3	0.67	Low confidence	0.19	0.45	;
FASN	P49327	273.427	PIH1D1;CCT6A;CCT6B	Q9NWS0;P40227;Q92526			ACACA;DCTN1	0.63;0.94	Low confidence;High confidence	0.41	0.21;0.21	ATP5F1B	0.68	Low confidence	0.41	0	;
LGALS3BP	Q08380	65.331	CCT2;CCT7;CCT4;CCT6A;TCP1;CCT3;CCT5;CCT8	P78371;Q99832;P50991;P40227;P17987;P49368;P48643;P50990			LARS;S100A14;SNRNP70	0.52;0.66;0.54	Low confidence;Low confidence;Low confidence	0.06	0.32;0.03;0.26	LAMP2	0.68	Low confidence	0.06	0.01	;
ACADSB	P45954	47.485					ARG2;IARS2	0.53;0.56	Low confidence;Low confidence	0.02	0;0.04	FDPS	0.69	Low confidence	0.02	0.04	;
COPG1	Q9Y678	97.7	TCP1	P17987			COPB1	1	High confidence	0.19	0.22	DHX15	0.7	Low confidence	0.19	0.41	;
NANS	Q9NR45	40.308					YBX3	0.55	Low confidence	0.02	0.44	XRCC5	0.71	Low confidence	0.02	0.46	;
SLC1A5	Q15758	56.598					AAAS;ACACA;ACSL3;ACTR1A;AGK;AIMP2;ALDOA;APMAP;ATAD3A;ATP1A1;ATP1B1;ATP1B3;ATP2A2;ATP5F1C;ATP5MD;ATP5MF;ATP5MG;ATP5PB;ATP5PO;CISD2;CKAP4;COPA;CYB5R3;DAD1;DARS;DDOST;DYNC1LI1;EEF1E1;EPRS;ERLIN2;EXOSC10;FBL;FKBP8;GCN1;HACD3;HLA-A;HM13;HSD17B12;IARS;KPNB1;LAS1L;LBR;LETM1;LMAN2;LRRC59;MACF1;MARS;MRE11;MRPS30;MT-CO2;MYBBP1A;NDUFA4;NNT;NOP56;NUP210;PELP1;PFKP;PGRMC2;PHB;PHB2;QARS;RAB2A;RAB5C;RAB7A;RALY;…	0.85;0.61;0.93;0.59;1;1;0.69;0.97;1;0.98;0.97;0.64;0.85;0.65;0.99;1;0.99;1;0.57;0.99;0.83;0.73;1;1;0.99;0.88;0.85;0.98;0.91;0.99;0.84;0.92;0.87;1;1;0.99;0.96;0.99;0.99;0.6;0.56;1;0.98;1;1;0.58;0.99;0.53;0.52;1;0.51;0.99;0.98;0.98;0.98;0.51;0.61;1;1;1;0.99;1;0.99;1;0.96;0.87;0.56;0.56;1;1;0.57;0.62;1;0.73;0.51;0.95;1;1;0.99;0.97;0.99;1;0.82;0.98;0.63;0.53;0.62;0.83;1;0.78;1;0.67;0.67;0.99;1;0.96;0…	Medium confidence;Low confidence;High confidence;Low confidence;High confidence;High confidence;Low confidence;High confidence;High confidence;High confidence;High confidence;Low confidence;Medium confidence;Low confidence;High confidence;High confidence;High confidence;High confidence;Low confidence;High confidence;Medium confidence;Low confidence;High confidence;High confidence;High confidence;…	0.17	0.02;0.21;0.12;0.23;0.04;0.15;0.42;0.03;0.21;0.29;0;0.04;0.22;0;0;0;0;0;0;0;0.14;0.21;0.06;0.02;0.29;0.14;0.09;0.2;0.38;0.11;0.17;0.39;0.05;0;0;0.07;0.05;0.07;0.26;0.39;0.12;0.13;0.04;0.02;0.19;0.09;0.26;0;0.03;0.05;0.27;0.02;0.03;0.23;0.06;0.09;0.18;0.09;0.21;0.23;0.23;0.09;0.15;0.15;0.11;0.27;0;0.59;0.22;0.2;0.37;0.51;0.15;0.04;0;0.09;0.03;0.07;0.11;0.1;0.12;0.32;0.54;0.49;0.14;0.06;0.03;0.22;0…	ATP2A2	0.73	Low confidence	0.17	0.22	;
PDHX	O00330	54.122					CSNK1A1;DLAT	0.5;0.89	Low confidence;Medium confidence	0.03	0.05;0.09	VDAC1	0.76	Medium confidence	0.03	0.14	;
CASP14	P31944	27.68	PFDN5	Q99471			ACACA;AIMP1;AIMP2;ALDH3A2;ANAPC2;ATP5MF;ATP5MG;BCAP31;CKAP4;COPA;DARS;DDOST;DHX30;DSG1;EEF1E1;EXOSC10;GEMIN5;GGCT;GYS1;HADHA;HNRNPC;IARS;IGF2BP1;IRS4;LRRC59;MARS;MKI67;MOV10;NCKAP1;NOP56;PABPC4;PHB;PHB2;PRPF40A;PYCR2;QARS;RALY;RARS;RPN1;RPS11;RPS16;RPS18;RPS2;S100A14;SLC25A3;SMARCA4;SMC4;SND1;TCOF1;THOC2;TKT;TTC37;UBR5;ZNF326	0.72;0.74;0.64;0.56;0.59;0.54;0.96;0.67;0.56;0.78;0.67;0.74;0.67;0.73;0.61;0.72;0.67;0.92;0.73;0.78;0.6;0.88;0.64;0.56;0.54;0.97;0.75;0.67;0.52;0.92;0.54;0.62;0.7;0.87;0.66;0.56;0.6;0.64;0.6;0.65;0.91;0.53;0.9;0.78;0.64;0.53;0.52;0.96;0.57;0.66;0.8;0.53;0.81;0.81	Low confidence;Low confidence;Low confidence;Low confidence;Low confidence;Low confidence;High confidence;Low confidence;Low confidence;Medium confidence;Low confidence;Low confidence;Low confidence;Low confidence;Low confidence;Low confidence;Low confidence;High confidence;Low confidence;Medium confidence;Low confidence;Medium confidence;Low confidence;Low confidence;Low confidence;High confiden…	0.13	0.21;0.17;0.15;0.07;0;0;0;0.09;0.14;0.21;0.29;0.14;0.15;0.2;0.2;0.17;0.11;0.07;0.05;0.18;0.44;0.26;0.28;0.37;0.19;0.26;0.19;0.11;0.09;0.23;0.35;0.21;0.23;0.18;0.08;0.23;0.11;0.27;0.22;0.37;0.51;0.56;0.51;0.03;0.32;0.14;0.22;0.29;0.25;0.16;0.12;0.04;0.05;0.16	ALDOA	0.81	Medium confidence	0.13	0.42	;
RANBP1	P43487	23.31										CHERP	0.81	Medium confidence	0.22	0.23	;
TPM4	P67936	28.522	PIH1D1	Q9NWS0			CS;HSPA9;IDH1;LTA4H;NADK2;NHLRC2;SUCLA2;SUMF2;TPM3	0.95;0.52;0.87;0.69;0.8;0.83;0.89;0.87;0.63	High confidence;Low confidence;Medium confidence;Low confidence;Medium confidence;Medium confidence;Medium confidence;Medium confidence;Low confidence	0.31	0.22;0.75;0.05;0.03;0.02;0.02;0.02;0.01;0.33	TPM3	0.82	Medium confidence	0.31	0.33	;
HNRNPA0	Q13151	30.841	CCT3	P49368			CLTA;HNRNPAB;HNRNPF;PHB;RPS3A	0.58;0.54;0.94;0.82;0.65	Low confidence;Low confidence;High confidence;Medium confidence;Low confidence	0.4	0.14;0.5;0.59;0.21;0.49	HNRNPDL	0.83	Medium confidence	0.4	0.34	;
LRPPRC	P42704	157.905	UXT;PIH1D1;POLR2E;URI1	Q9UBK9;Q9NWS0;P19388;O94763			DLD;DRG1;GNB2;IPO4;KHSRP;MTREX;NCL;RANGAP1;RBBP4;RPRD1B;SARS;SLIRP;SRRT;TUBB2B;U2AF2	0.77;0.61;0.74;0.6;0.78;0.58;0.62;0.89;0.6;0.99;0.82;0.96;0.92;0.68;0.55	Medium confidence;Low confidence;Low confidence;Low confidence;Medium confidence;Low confidence;Low confidence;Medium confidence;Low confidence;High confidence;Medium confidence;High confidence;High confidence;Low confidence;Low confidence	0.32	0.2;0.13;0.15;0.07;0.32;0;0.64;0.22;0.36;0.07;0.04;0.13;0.2;0.91;0.3	SLIRP	0.84	Medium confidence	0.32	0.13	;
UBA2	Q9UBT2	71.224					ACBD3;BASP1;BTF3L4;DIS3;GNB2;HSP90B1;KHSRP;NPLOC4;PC;PDCD5;PFDN6;SNRNP40;THOC3;TUBB;TUBB2B;TUBB6;VBP1;WDR61	0.53;0.54;0.86;0.6;0.74;0.67;0.52;0.7;0.77;0.5;0.55;0.75;0.68;0.68;0.61;0.71;0.51;0.76	Low confidence;Low confidence;Medium confidence;Low confidence;Low confidence;Low confidence;Low confidence;Low confidence;Medium confidence;Low confidence;Low confidence;Low confidence;Low confidence;Low confidence;Low confidence;Low confidence;Low confidence;Medium confidence	0.1	0.05;0.15;0.01;0.04;0.15;0.45;0.32;0.06;0.26;0.17;0.05;0.17;0.12;0.93;0.91;0.77;0.11;0.12	MAT2A	0.84	Medium confidence	0.1	0.16	;
HAT1	O14929	49.541										ENO2	0.85	Medium confidence	0.1	0.41	;
DBN1	Q16643	71.429					ACTN1;AHCY;ALDH1B1;CARS;FH;HSD17B4;ISOC1;NASP;PRDX6;RBM12;SERBP1;SHMT1;SHMT2	0.89;0.81;0.98;1;0.98;0.53;0.54;0.71;0.81;0.91;1;0.99;0.62	Medium confidence;Medium confidence;High confidence;High confidence;High confidence;Low confidence;Low confidence;Low confidence;Medium confidence;High confidence;High confidence;High confidence;Low confidence	0.21	0.31;0.24;0.05;0.03;0.06;0.17;0.02;0.27;0.38;0.03;0.43;0.09;0.25	HPRT1	0.89	Medium confidence	0.21	0.11	;
AKR7A2	O43488	39.589					PAFAH1B3	0.85	Medium confidence	0.02	0.03	FDPS	0.95	High confidence	0.02	0.04	;
FTL	P02792	20.02					TPR	0.66	Low confidence	0	0.18	ALDH1A2	0.98	High confidence	0	0.07	;
CLIC4	Q9Y696	28.772										DCTPP1	0.99	High confidence	0.03	0.07	;
DCTPP1	Q9H773	18.681					CALU;CDC123;MDH1	1;1;0.86	High confidence;High confidence;Medium confidence	0.07	0.15;0;0.08	CLIC4	0.99	High confidence	0.07	0.03	;
ALB	P02768	69.367										PPP1R2	1	High confidence	0.41	0.04	;
CALU	O43852	37.107					CDC123;DCTPP1;MDH1	1;1;1	High confidence;High confidence;High confidence	0.15	0;0.07;0.08	TTLL12	1	High confidence	0.15	0.05	;
DPYSL2	Q16555	62.294					CRMP1;DPYSL3	1;0.73	High confidence;Low confidence	0.14	0.11;0.12	ALDH1A2	1	High confidence	0.14	0.07	;
ENO1	P06733	47.169	CCT7;PIH1D1	Q99832;Q9NWS0	CCT7	0.78	ALDOA;AZGP1;CAPN1;CCT7;ENO2;GAPDH;HSD17B4;TPI1	0.66;0.84;0.51;0.78;0.97;0.83;0.57;0.77	Low confidence;Medium confidence;Low confidence;Medium confidence;High confidence;Medium confidence;Low confidence;Medium confidence	0.54	0.42;0.11;0.05;0.42;0.41;0.6;0.17;0.22	ENO2	1	High confidence	0.54	0.41	;
PPP1R2	P41236	23.015										ALB	1	High confidence	0.04	0.41	;
LRRC59	Q96AG4	34.93	PIH1D1;RUVBL1	Q9NWS0;Q9Y265			AAAS;ACSL3;AGK;AIMP1;AIMP2;ALDH3A2;ALDOA;APMAP;ATAD3A;ATP1A1;ATP1B1;ATP2A2;ATP5F1C;ATP5MD;ATP5MF;ATP5MG;ATP5PB;ATP5PO;BAG2;BYSL;CASP14;CISD2;CKAP4;COPA;CSE1L;CYB5R3;DAD1;DARS;DDOST;DDX5;DHX15;DPM1;DYNC1LI1;EEF1E1;EPRS;ERLIN2;EXOSC10;FBL;GCN1;H1-4;HACD3;HARS;HLA-A;HM13;HNRNPR;HNRNPUL1;HSD17B12;IARS;ILF2;KARS1;KPNB1;LARS;LBR;LETM1;LMAN2;MARS;MRPS30;MT-CO2;NDUFA4;NNT;NOP56;NUP210;PGRMC2;PHB;PHB2;QAR…	0.83;0.78;1;0.77;1;0.51;0.84;0.79;1;0.92;0.97;0.87;0.76;0.99;1;1;1;0.92;0.6;0.57;0.54;0.99;0.88;0.56;0.71;0.99;1;1;0.99;0.53;0.87;0.75;0.67;1;0.95;1;0.79;1;0.99;0.74;1;0.78;0.97;0.98;0.68;0.61;1;1;0.73;0.79;0.53;0.7;0.99;0.63;0.97;0.99;0.57;0.91;0.88;0.73;0.99;0.95;1;1;1;1;1;1;1;0.97;0.99;0.63;0.88;0.61;1;1;0.87;0.57;0.89;1;0.99;0.71;0.96;1;0.92;1;0.95;0.91;1;0.96;0.97;0.54;0.73;1;0.99;0.97;1;0.8…	Medium confidence;Medium confidence;High confidence;Medium confidence;High confidence;Low confidence;Medium confidence;Medium confidence;High confidence;High confidence;High confidence;Medium confidence;Medium confidence;High confidence;High confidence;High confidence;High confidence;High confidence;Low confidence;Low confidence;Low confidence;High confidence;Medium confidence;Low confidence;Low …	0.19	0.02;0.12;0.04;0.17;0.15;0.07;0.42;0.03;0.21;0.29;0;0.22;0;0;0;0;0;0;0.23;0.14;0.13;0;0.14;0.21;0.31;0.06;0.02;0.29;0.14;0.6;0.41;0.07;0.09;0.2;0.38;0.11;0.17;0.39;0;0;0;0.08;0.07;0.05;0.46;0.26;0.07;0.26;0.37;0;0.39;0.32;0.13;0.04;0.02;0.26;0.03;0.05;0.02;0.03;0.23;0.06;0.09;0.21;0.23;0.23;0.09;0.15;0.15;0.11;0.27;0.51;0.59;0.47;0.22;0.2;0.51;0.38;0.41;0.15;0.04;0;0.03;0.07;0.11;0.17;0.1;0.12;0.…	DDX17;DHX9;HNRNPU;IRS4;NCKAP1;PRPF19;PRPF40A;QARS;RPL11;RPS10;RPS13;RPS25;RPS3;SLC25A3;SSBP1	0.5;0.67;0.56;0.84;0.64;0.63;0.53;0.55;0.75;0.54;0.75;0.77;0.62;0.6;0.79	Low confidence;Low confidence;Low confidence;Medium confidence;Low confidence;Low confidence;Low confidence;Low confidence;Medium confidence;Low confidence;Medium confidence;Medium confidence;Low confidence;Low confidence;Medium confidence	0.19	0.58;0.5;0.68;0.37;0.09;0.29;0.18;0.23;0.51;0.43;0.38;0.48;0.65;0.32;0.19	;
LAMP2	P13473	44.961					KDM1A;PRPF3;RBBP4	0.85;0.54;0.53	Medium confidence;Low confidence;Low confidence	0.01	0.09;0.14;0.36	HPRT1;LGALS3BP;PGK1;SRRT	0.5;0.68;0.8;0.53	Low confidence;Low confidence;Medium confidence;Low confidence	0.01	0.11;0.06;0.21;0.2	;
NUP107	P57740	106.374					FAR1;GPN1;KDM1A;POLR2H;RBM25;RPAP2;SEC16A;UBR5	0.87;0.51;0.83;0.62;0.51;0.92;0.59;0.83	Medium confidence;Low confidence;Medium confidence;Low confidence;Low confidence;High confidence;Low confidence;Medium confidence	0.1	0.03;0.03;0.09;0.13;0.19;0.01;0.1;0.05	ACAA2;ATP2A2;ATP5F1A;ATP5F1B;ATP5F1C;ATP5PB;ATP5PO;BAG6;CAD;CKAP4;DHX15;DPCD;FLNB;GCN1;HACD3;HNRNPU;HUWE1;IRS4;LBR;MACF1;MRE11;MYH10;MYH9;MYL6;NUP133;NUP98;PABPC1;PABPC4;PFKP;POLR1A;POLR2B;POLR3A;POLR3B;POLR3D;PPP1CA;PPP1CC;PRKDC;PRPF8;RAD50;RBMX;RPAP3;RPN1;RPS11;RPS16;RPS27;RPS3;RPS8;RUVBL1;RUVBL2;SLC25A1;SLC25A6;SNRNP200;SNRPD3;TUBA1B;TUBB2B;TUBB4B;TUBB6;UXT;VDAC2;WDR92;ZNF326	0.5;0.68;0.81;0.93;0.68;0.51;0.87;0.86;0.91;0.68;0.64;0.88;0.58;0.56;0.89;0.79;0.93;0.88;0.8;0.93;0.98;0.98;0.88;0.97;0.94;0.89;0.65;0.9;0.77;0.79;0.5;0.83;0.91;0.91;0.82;0.79;0.88;0.72;1;0.71;0.75;0.87;0.58;0.51;0.88;0.8;0.79;0.63;0.64;0.88;0.94;0.67;0.52;0.69;0.58;0.9;0.63;0.71;0.73;0.68;0.53	Low confidence;Low confidence;Medium confidence;High confidence;Low confidence;Low confidence;Medium confidence;Medium confidence;High confidence;Low confidence;Low confidence;Medium confidence;Low confidence;Low confidence;Medium confidence;Medium confidence;High confidence;Medium confidence;Medium confidence;High confidence;High confidence;High confidence;Medium confidence;High confidence;High …	0.1	0.06;0.22;0;0;0;0;0;0.11;0.36;0.14;0.41;0.02;0.42;0;0;0.68;0.18;0.37;0.13;0.09;0;0.4;0.49;0.46;0.11;0.09;0.42;0.35;0.18;0.04;0.14;0.03;0.01;0;0.3;0.3;0.43;0.39;0.1;0.41;0.09;0.22;0.37;0.51;0.45;0.65;0.55;0.37;0.34;0.1;0.49;0.36;0.43;0.95;0.91;0.91;0.77;0;0.14;0.01;0.16	;
PSMA6	P60900	27.399	CCT8;CCT4;CCT5;CCT3	P50990;P50991;P48643;P49368			ACLY;AHNAK;AP3M1;CDC23;CDC27;CDC5L;CNOT1;COPB2;CYFIP1;DCTN1;EIF4G1;FAR1;GPN1;KDM1A;MRPL3;MRPS17;MRPS25;MTA1;PABPC4;POLR2B;PRR14L;PSMA1;PSMA2;PSMA3;PSMA4;PSMA5;PSMA7;PSMB1;PSMB2;PSMB3;PSMB4;PSMB5;PSMB6;PSMB7;RBM25;RER1;SEPTIN7;SF3B1;SF3B3;SMARCA4;TNPO1;WASF2;WDR92	0.9;0.89;0.96;0.57;0.98;0.76;0.75;0.97;0.56;0.99;0.98;0.69;0.92;0.92;0.66;0.7;0.65;0.57;0.98;0.66;0.55;1;1;1;1;1;1;1;1;1;1;1;1;1;0.68;0.77;0.79;0.9;0.5;0.54;0.8;0.93;0.69	High confidence;Medium confidence;High confidence;Low confidence;High confidence;Medium confidence;Low confidence;High confidence;Low confidence;High confidence;High confidence;Low confidence;High confidence;High confidence;Low confidence;Low confidence;Low confidence;Low confidence;High confidence;Low confidence;Low confidence;High confidence;High confidence;High confidence;High confidence;High …	0.21	0.29;0.15;0.03;0.06;0.06;0.19;0.11;0.19;0.11;0.21;0.25;0.03;0.03;0.09;0.03;0.03;0.01;0.13;0.35;0.14;0.02;0.21;0.23;0.19;0.2;0.21;0.22;0.18;0.18;0.17;0.17;0.22;0.18;0.15;0.19;0;0;0.42;0.42;0.14;0.15;0.05;0.01	ACAA2;ATP5F1C;CAD;DHX15;FLNA;FLNB;LBR;PIH1D1;POLR1A;PSMA1;PSMA2;PSMA3;PSMA4;PSMA5;PSMA7;PSMB1;PSMB2;PSMB4;PSMB5;PSMB6;PSMB7;RUVBL2;SF3B3	0.5;0.84;0.85;0.75;0.58;0.95;0.51;0.53;0.59;1;1;1;1;0.99;1;1;0.99;1;1;1;1;0.77;0.83	Low confidence;Medium confidence;Medium confidence;Low confidence;Low confidence;High confidence;Low confidence;Low confidence;Low confidence;High confidence;High confidence;High confidence;High confidence;High confidence;High confidence;High confidence;High confidence;High confidence;High confidence;High confidence;High confidence;Medium confidence;Medium confidence	0.21	0.06;0;0.36;0.41;0.55;0.42;0.13;0.06;0.04;0.21;0.23;0.19;0.2;0.21;0.22;0.18;0.18;0.17;0.22;0.18;0.15;0.34;0.42	;
POLR2A	P24928	217.176	PIH1D1;URI1;RPAP3;UXT;WDR92;PDRG1;RUVBL2;PFDN2	Q9NWS0;O94763;Q9H6T3;Q9UBK9;Q96MX6;Q9NUG6;Q9Y230;Q9UHV9	PFDN2;PIH1D1;RPAP3;RUVBL2;URI1;UXT;WDR92	0.92;0.81;0.94;0.96;0.87;0.98;0.97	ANAPC2;AP3M1;APMAP;ATP2A2;BCKDK;CAD;CCT2;CCT3;CCT6B;CCT8;CDC23;CDC27;CDC5L;CHD4;CISD2;CNOT1;COPA;CYFIP1;DARS2;DBT;DCTN1;EEF1D;EFTUD2;EIF3D;FAR1;FKBP8;GLUD1;HDAC1;IRS4;KDM1A;KRT18;LMNB1;MACF1;MCM2;MED23;MRPS15;MRPS16;MRPS17;MRPS23;MRPS30;MRPS7;MTA1;MYH10;MYH9;MYL6;NCKAP1;NOP58;NUP205;PABPC4;PIH1D1;POLR1A;POLR1C;POLR2H;POLR3A;POLR3B;POLR3D;POLR3E;PRKDC;PRPF40A;PRPF6;PRPF8;PSMC1;PSMD13;PSMD14;PTCD3;…	0.95;0.9;0.52;0.7;0.8;0.81;0.83;0.62;0.78;0.77;0.78;0.81;0.55;0.81;0.61;0.98;0.77;0.87;0.73;0.72;0.51;0.9;0.62;0.52;0.63;0.86;0.93;0.87;0.93;0.95;0.92;0.52;0.55;0.65;0.88;0.96;0.78;0.83;0.87;0.72;0.96;1;0.96;0.97;0.8;0.93;0.79;0.56;0.6;0.95;0.84;0.97;0.97;0.95;0.97;0.83;0.95;0.69;0.65;0.97;0.99;0.54;0.96;0.55;0.8;0.9;0.92;0.98;0.98;0.62;0.69;0.58;0.53;0.63;0.74;0.79;0.62;0.55;0.88;0.84;0.95;0.84;…	High confidence;High confidence;Low confidence;Low confidence;Medium confidence;Medium confidence;Medium confidence;Low confidence;Medium confidence;Medium confidence;Medium confidence;Medium confidence;Low confidence;Medium confidence;Low confidence;High confidence;Medium confidence;Medium confidence;Low confidence;Low confidence;Low confidence;High confidence;Low confidence;Low confidence;Low c…	0.12	0;0.03;0.03;0.22;0.07;0.36;0.44;0.4;0.25;0.45;0.06;0.06;0.19;0.19;0;0.11;0.21;0.11;0.07;0.22;0.21;0.38;0.39;0.2;0.03;0.05;0.22;0.26;0.37;0.09;0.58;0.28;0.09;0.23;0.01;0.04;0.02;0.03;0.05;0.03;0.07;0.13;0.4;0.49;0.46;0.09;0.22;0.09;0.35;0.06;0.04;0.09;0.13;0.03;0.01;0;0;0.43;0.18;0.22;0.39;0.23;0.19;0.2;0.07;0.19;0;0.01;0.09;0.34;0.42;0.1;0.12;0.49;0.14;0.16;0.03;0.03;0.13;0.2;0.17;0.39;0.35;0.01;…	AIMP1;ATP5F1A;ATP5F1B;ATP5F1C;ATP5PB;ATP5PO;BAG6;CAD;CKAP4;COPA;DHX15;DHX9;DPCD;EEF1E1;FLNA;FLNB;H4C1;HACD3;HADHA;HADHB;HDAC2;HNRNPC;HNRNPR;HNRNPU;HNRNPUL2;IARS;IRS4;LBR;MYH10;MYL6;PABPC1;PABPN1;PFDN2;PFDN6;PHB;PHB2;PIH1D1;POLR1A;POLR1C;POLR2B;POLR2C;POLR3A;POLR3B;POLR3D;PPP1CA;PPP1CC;PRKDC;RPAP3;RPN1;RUVBL1;RUVBL2;SEC61A1;SF3B1;SF3B3;SLC25A1;SLC25A3;SLC25A6;SNRNP200;SNRPD2;SNRPD3;SNRPE;TECR;TUBA…	0.5;0.98;0.9;0.99;0.67;0.9;0.96;0.99;0.92;0.57;0.93;0.54;0.6;0.54;0.99;0.91;0.8;0.94;0.91;0.95;0.87;0.58;0.77;0.51;0.55;0.77;0.97;0.89;0.97;0.92;0.94;0.94;0.92;0.91;0.78;0.59;0.81;0.99;0.76;0.83;0.7;0.98;0.96;0.97;0.59;0.82;0.91;0.94;0.94;0.98;0.96;0.8;0.78;0.99;0.64;0.87;0.66;0.9;0.96;0.99;0.72;0.55;0.73;0.52;0.67;0.87;0.57;0.98;0.96;0.9;0.97;0.78	Low confidence;High confidence;Medium confidence;High confidence;Low confidence;High confidence;High confidence;High confidence;High confidence;Low confidence;High confidence;Low confidence;Low confidence;Low confidence;High confidence;High confidence;Medium confidence;High confidence;High confidence;High confidence;Medium confidence;Low confidence;Medium confidence;Low confidence;Low confidence;…	0.12	0.17;0;0;0;0;0;0.11;0.36;0.14;0.21;0.41;0.5;0.02;0.2;0.55;0.42;0;0;0.18;0.11;0.28;0.44;0.46;0.68;0.15;0.26;0.37;0.13;0.4;0.46;0.42;0.12;0.14;0.05;0.21;0.23;0.06;0.04;0.09;0.14;0.06;0.03;0.01;0;0.3;0.3;0.43;0.09;0.22;0.37;0.34;0.07;0.42;0.42;0.1;0.32;0.49;0.36;0.42;0.43;0.23;0.13;0.95;0.91;0.77;0.03;0;0;0.14;0.14;0.01;0.06	;
PNP	P00491	32.118					IARS2;IPO5;LDHB;PFDN1;PFDN4;PFDN6	1;0.85;1;0.98;0.93;0.54	High confidence;Medium confidence;High confidence;High confidence;High confidence;Low confidence	0.09	0.04;0.19;0.4;0.07;0.06;0.05	ACBD3;CNDP2;DDB1;PC;XRCC5	0.5;1;0.74;0.79;0.92	Low confidence;High confidence;Low confidence;Medium confidence;High confidence	0.09	0.05;0.01;0.25;0.26;0.46	;
DLAT	P10515	68.997					PDHX	0.89	Medium confidence	0.09	0.03	DYNC1LI2;RPL17	0.51;0.51	Low confidence;Low confidence	0.09	0.06;0.46	;
PRDX1	Q06830	22.11	PIH1D1	Q9NWS0			EFTUD2;PKM;PPP1CA;RPS27A;WDR92	0.88;0.61;0.59;0.68;0.53	Medium confidence;Low confidence;Low confidence;Low confidence;Low confidence	0.62	0.39;0.61;0.3;0.6;0.01	ACAA2;DDX6;GEMIN4;HNRNPM;MATR3;RACK1;RBM25;RBMX;RPS19	0.51;0.52;0.51;0.85;0.6;0.73;0.61;0.56;0.53	Low confidence;Low confidence;Low confidence;Medium confidence;Low confidence;Low confidence;Low confidence;Low confidence;Low confidence	0.62	0.06;0.31;0.11;0.54;0.42;0;0.19;0.41;0.44	;
DLST	P36957	48.755	CCT7;CCT2	Q99832;P78371			AIMP1;ANXA1;ARID1A;CLTA;DPF2;DYNC1H1;FLII;GPN1;MAP1B;MRPS36;OGDH;PHB2;QARS;RPS11;SMARCA4;SMARCB1;SMARCC1;SMARCE1;SPTBN1;TUBGCP2	0.82;0.68;0.66;0.73;0.7;0.69;0.94;0.59;0.96;1;1;0.68;0.9;0.94;0.69;0.71;0.79;0.59;0.67;1	Medium confidence;Low confidence;Low confidence;Low confidence;Low confidence;Low confidence;High confidence;Low confidence;High confidence;High confidence;High confidence;Low confidence;Medium confidence;High confidence;Low confidence;Low confidence;Medium confidence;Low confidence;Low confidence;High confidence	0.14	0.17;0.1;0.06;0.14;0.02;0.32;0.09;0.03;0.23;0.02;0.08;0.23;0.23;0.37;0.14;0.06;0.16;0.13;0.35;0.02	CAD;CLTA;DBT;DDX21;DHX15;DYNC1I2;DYNC1LI1;DYNC1LI2;OGDH;PAICS;PHB;PHB2;PNN;PRPF19;RPL27;SFPQ;SMC2;SMC4;SNRNP40;TPR	0.51;0.57;0.62;0.66;0.7;0.86;0.76;0.66;0.62;0.81;0.64;0.57;0.85;0.51;0.9;0.5;0.6;0.52;0.55;0.68	Low confidence;Low confidence;Low confidence;Low confidence;Low confidence;Medium confidence;Medium confidence;Low confidence;Low confidence;Medium confidence;Low confidence;Low confidence;Medium confidence;Low confidence;Medium confidence;Low confidence;Low confidence;Low confidence;Low confidence;Low confidence	0.14	0.36;0.14;0.22;0.44;0.41;0.16;0.09;0.06;0.08;0.26;0.21;0.23;0.14;0.29;0.39;0.49;0.2;0.22;0.17;0.18	;
MRPL2	Q5T653	33.301					AP3M1;BCKDHA;BCKDHB;DPF2;GADD45GIP1;MED23;MRPL1;MRPL11;MRPL15;MRPL17;MRPL18;MRPL19;MRPL20;MRPL22;MRPL23;MRPL24;MRPL28;MRPL3;MRPL34;MRPL37;MRPL38;MRPL39;MRPL4;MRPL40;MRPL41;MRPL43;MRPL44;MRPL45;MRPL46;MRPL47;MRPL48;MRPL49;MRPL50;MRPL53;MRPL55;MRPL9;MRPS14;MRPS18A;MRPS22;MRPS23;MRPS24;MRPS27;MRPS35;MRPS5;MRPS6;NIPSNAP3A;NT5DC1;PIGR;RBM25;RPAP2;SIN3A;SLC16A1;SMARCC2;SMARCD2;UBR4	0.72;0.83;0.63;0.68;1;0.77;0.99;1;0.85;0.98;0.93;0.93;0.99;0.98;1;0.64;0.63;1;1;0.84;0.95;1;0.77;0.93;1;1;0.97;1;1;0.66;0.97;0.98;0.97;0.89;1;0.99;0.97;1;0.96;0.64;0.8;0.93;0.68;1;1;0.52;0.91;0.5;0.59;0.87;0.91;0.55;0.81;0.83;0.78	Low confidence;Medium confidence;Low confidence;Low confidence;High confidence;Medium confidence;High confidence;High confidence;Medium confidence;High confidence;High confidence;High confidence;High confidence;High confidence;High confidence;Low confidence;Low confidence;High confidence;High confidence;Medium confidence;High confidence;High confidence;Medium confidence;High confidence;High confi…	0.05	0.03;0.13;0.07;0.02;0.05;0.01;0.03;0.03;0.03;0.01;0.02;0.04;0;0.05;0.03;0.03;0.03;0.03;0.01;0.05;0.03;0.06;0.04;0.01;0.04;0.02;0.02;0.03;0.04;0.04;0.03;0.03;0;0.01;0;0.03;0.04;0.03;0.08;0.05;0;0.08;0.06;0.08;0.02;0;0;0.02;0.19;0.01;0.1;0.11;0.16;0.03;0.09	ACAA2;ALDH9A1;ATP2A2;ATP5F1A;ATP5F1B;ATP5F1C;ATP5PO;BAG6;CAD;CKAP4;CLTC;CORO1C;CYFIP1;DARS;DBT;DDX3X;DDX46;DDX5;DDX6;DHX15;DPCD;DYNC1H1;DYNC1LI1;ERLIN2;FLNA;GADD45GIP1;H4C1;HACD3;HADHA;HADHB;HSPA8;IARS;ITPR3;LANCL1;LBR;MATR3;MRPL1;MRPL11;MRPL12;MRPL13;MRPL15;MRPL17;MRPL18;MRPL19;MRPL20;MRPL21;MRPL22;MRPL23;MRPL24;MRPL28;MRPL3;MRPL34;MRPL37;MRPL38;MRPL39;MRPL4;MRPL40;MRPL41;MRPL43;MRPL44;MRPL45;MR…	0.51;0.63;0.54;0.95;0.95;0.61;0.9;0.66;0.94;0.85;0.71;0.73;0.92;0.56;0.99;0.98;0.52;0.67;0.72;0.65;0.89;0.94;0.98;1;0.65;1;0.93;0.87;0.79;0.65;0.67;0.55;0.6;0.77;0.83;0.69;1;1;1;1;1;1;1;1;1;1;1;1;1;1;1;1;1;1;1;1;1;1;1;1;1;1;1;1;1;1;1;1;1;0.7;1;0.64;0.63;0.97;0.93;0.78;0.57;0.89;0.91;0.97;0.61;0.9;0.85;0.68;1;0.53;0.51;0.5;0.98;0.64;0.99;0.58;0.54;0.55;0.55;0.53;0.64;0.6;0.94;0.77;0.8;0.76;0.51;0.…	Low confidence;Low confidence;Low confidence;High confidence;High confidence;Low confidence;High confidence;Low confidence;High confidence;Medium confidence;Low confidence;Low confidence;High confidence;Low confidence;High confidence;High confidence;Low confidence;Low confidence;Low confidence;Low confidence;Medium confidence;High confidence;High confidence;High confidence;Low confidence;High con…	0.05	0.06;0.1;0.22;0;0;0;0;0.11;0.36;0.14;0.44;0.24;0.11;0.29;0.22;0.52;0.3;0.6;0.31;0.41;0.02;0.32;0.09;0.11;0.55;0.05;0;0;0.18;0.11;0.96;0.26;0.04;0.06;0.13;0.42;0.03;0.03;0.18;0.03;0.03;0.01;0.02;0.04;0;0.01;0.05;0.03;0.03;0.03;0.03;0.01;0.05;0.03;0.06;0.04;0.01;0.04;0.02;0.02;0.03;0.04;0.04;0.03;0.03;0;0;0;0.03;0.03;0.03;0.4;0.49;0.46;0.42;0.18;0.23;0.04;0.03;0.29;0.3;0.43;0.18;0.39;0.04;0.09;0.36…	;
RPL9	P32969	21.863					PPAN;RPL13A;RPL14;RPL17;RPL18;RPL23;RPL23A;RPL24;RPL27A;RPL28;RPL29;RPL3;RPL35;RPL36;RPL37A;RPL6;RPL7;RPL7A;RPL8;RPS15A;RPS24;RPS25;RPS26;RPS3A;RPS8;RSL1D1;S100A8;S100A9;SERPINB3	0.55;0.95;0.9;0.79;0.93;0.69;0.8;0.56;0.98;0.63;0.53;0.81;0.68;0.57;0.9;0.98;0.89;0.84;0.95;0.53;0.76;0.56;0.6;0.57;0.91;0.53;0.51;0.89;0.55	Low confidence;High confidence;Medium confidence;Medium confidence;High confidence;Low confidence;Medium confidence;Low confidence;High confidence;Low confidence;Low confidence;Medium confidence;Low confidence;Low confidence;High confidence;High confidence;Medium confidence;Medium confidence;High confidence;Low confidence;Medium confidence;Low confidence;Low confidence;Low confidence;High confide…	0.41	0.1;0.35;0.38;0.46;0.46;0.59;0.55;0.47;0.48;0.27;0.41;0.4;0.38;0.23;0.24;0.42;0.43;0.48;0.38;0.43;0.44;0.48;0.38;0.49;0.55;0.24;0.14;0.15;0.09	ACAA2;DYNC1H1;GEMIN4;SNRNP40	0.51;0.63;0.71;0.6	Low confidence;Low confidence;Low confidence;Low confidence	0.41	0.06;0.32;0.11;0.17	;
SNRPD1	P62314	13.282	PIH1D1;RUVBL1	Q9NWS0;Q9Y265	PIH1D1	0.78	ACTR2;ATXN2L;CCT2;CCT3;CCT4;CCT5;CCT6A;CCT6B;CCT7;CCT8;CDC23;DCAF11;DDX46;DNAJA2;DNMT1;EEA1;EEF1D;EIF3A;EIF3B;EIF3C;EIF3D;EIF3F;EIF3G;EIF3H;GAPDH;GART;GTF2I;HDAC1;HSP90AA1;HSP90B1;KRT8;LSM12;MCM3;MRPL1;MRPL15;MRPL17;MRPL18;MRPL19;MRPL20;MRPL9;MRPS2;MRPS31;MRPS34;MYO6;NUFIP2;NUP93;PIH1D1;PRR14L;PSMC5;PSMD3;RPLP0;SF3A1;SNRNP40;SNRPA1;SNRPB2;SRCAP;TCP1;ZNHIT2	0.85;0.55;0.64;0.86;0.81;0.68;0.69;0.75;0.68;0.53;0.55;0.57;0.74;0.69;0.7;0.72;0.85;0.95;0.98;0.7;0.78;0.7;0.82;0.61;0.96;0.83;0.98;0.52;0.89;0.61;0.61;0.94;0.84;0.55;0.56;0.5;0.56;0.53;0.59;0.69;0.5;0.96;0.52;0.86;0.68;0.51;0.55;0.66;0.56;0.63;0.68;0.94;0.75;0.88;0.55;0.52;0.67;0.69	Medium confidence;Low confidence;Low confidence;Medium confidence;Medium confidence;Low confidence;Low confidence;Low confidence;Low confidence;Low confidence;Low confidence;Low confidence;Low confidence;Low confidence;Low confidence;Low confidence;Medium confidence;High confidence;High confidence;Low confidence;Medium confidence;Low confidence;Medium confidence;Low confidence;High confidence;Med…	0.47	0.12;0.31;0.44;0.4;0.45;0.44;0.43;0.25;0.42;0.45;0.06;0;0.3;0.22;0.1;0.04;0.38;0.27;0.26;0.27;0.2;0.27;0.27;0.2;0.6;0.25;0.34;0.26;0.66;0.45;0.58;0.19;0.29;0.03;0.03;0.01;0.02;0.04;0;0.03;0.05;0.08;0.06;0.1;0.23;0.14;0.06;0.02;0.28;0.27;0.5;0.33;0.17;0.29;0.23;0.02;0.45;0	ATP5F1A;HACD3;LANCL1;LBR;NME1;PABPC1;PIH1D1;POLR1A;POLR3A;PPP1CC;RPAP3;SEC61A1;SLC25A3;SLC25A6;SNRNP70;SNRPA;SNRPD2;SNRPD3;VDAC1	0.51;0.65;0.51;0.54;0.57;0.64;0.78;0.83;0.56;0.92;0.56;0.71;0.81;0.69;0.84;0.97;0.98;0.99;0.52	Low confidence;Low confidence;Low confidence;Low confidence;Low confidence;Low confidence;Medium confidence;Medium confidence;Low confidence;High confidence;Low confidence;Low confidence;Medium confidence;Low confidence;Medium confidence;High confidence;High confidence;High confidence;Low confidence	0.47	0;0;0.06;0.13;0.3;0.42;0.06;0.04;0.03;0.3;0.09;0.07;0.32;0.49;0.26;0.17;0.42;0.43;0.14	;
PGK1	P00558	44.6	PIH1D1	Q9NWS0			NAP1L1;TUFM	0.7;0.62	Low confidence;Low confidence	0.21	0.37;0.34	CHERP;GDI2;HPRT1;HSPA9;HSPE1;LAMP2;MARCKS	0.51;0.78;0.65;0.96;0.54;0.8;0.59	Low confidence;Medium confidence;Low confidence;High confidence;Low confidence;Medium confidence;Low confidence	0.21	0.23;0.19;0.11;0.75;0.21;0.01;0.23	;
KARS1	Q15046	68.048	VBP1;CCT8;PIH1D1	P61758;P50990;Q9NWS0			AAAS;AIMP1;AIMP2;AP2M1;ATP1A1;ATP1B1;ATP1B3;ATP2A2;ATP5F1C;ATP5MF;ATP5MG;ATP5PO;BAG2;BCKDK;BYSL;CANX;CKAP4;CSE1L;DARS;DDOST;DDX54;DHX15;DHX30;EEF1E1;EPRS;FBL;GNL3;GOT2;H1-4;H1FX;HACD3;HARS;HNRNPC;HNRNPH1;IARS;LRRC59;MARS;MOV10;MRPL12;MRPS7;NOP56;PA2G4;PABPC1;PHB;PHB2;PPAN;PRKDC;QARS;RARS;RPL10;RPL17;RPL19;RPL24;RPL27A;RPL31;RPL35;RPL7A;RPN1;RPN2;RPS11;RPS13;RPS15A;RPS16;RPS18;RPS19;RPS2;RPS23;RPS…	0.87;0.94;0.67;0.62;0.6;0.64;0.84;0.67;0.66;0.57;0.79;0.82;0.72;0.84;0.54;0.62;0.94;0.81;0.92;0.83;0.56;0.76;0.63;0.97;0.95;0.75;0.95;0.98;1;0.97;0.81;0.98;0.58;0.63;0.95;0.79;0.91;0.81;0.54;0.69;0.91;0.97;0.58;0.51;0.82;0.56;0.64;0.67;0.94;0.93;0.83;0.82;0.98;0.88;0.89;0.61;0.67;0.83;0.74;1;0.98;0.99;0.94;0.94;0.82;1;0.76;0.52;0.97;0.76;0.81;0.85;0.82;0.72;0.99;0.76;0.73;0.73;0.96;0.88;0.95;0.76…	Medium confidence;High confidence;Low confidence;Low confidence;Low confidence;Low confidence;Medium confidence;Low confidence;Low confidence;Low confidence;Medium confidence;Medium confidence;Low confidence;Medium confidence;Low confidence;Low confidence;High confidence;Medium confidence;High confidence;Medium confidence;Low confidence;Medium confidence;Low confidence;High confidence;High confid…	0	0.02;0.17;0.15;0.05;0.29;0;0.04;0.22;0;0;0;0;0.23;0.07;0.14;0.31;0.14;0.31;0.29;0.14;0.12;0.41;0.15;0.2;0.38;0.39;0.19;0.06;0;0.29;0;0.08;0.44;0.64;0.26;0.19;0.26;0.11;0.18;0.07;0.23;0.25;0.42;0.21;0.23;0.1;0.43;0.23;0.27;0.36;0.46;0.51;0.47;0.48;0.41;0.38;0.48;0.22;0.2;0.37;0.38;0.43;0.51;0.56;0.44;0.51;0.39;0.44;0.38;0.45;0.65;0.55;0.51;0.55;0.41;0.14;0.04;0.32;0.54;0.49;0.18;0.1;0.09;0.34;0.06…	ACAA2;ATP5F1A;ATP5PO;CAD;CKAP4;CYFIP1;EFTUD2;GAPDH;H4C1;HACD3;HADHB;HNRNPU;IRS4;MYL6;PABPC1;PFKP;POLR1A;PRPF19;PRPF40A;QARS;RPS11;RRP12;SLC25A1;SLC25A3;SLC25A5;SMC4;VDAC2;WRNIP1	0.51;0.8;0.63;0.5;0.57;0.56;0.89;0.66;0.6;0.72;0.92;0.81;0.81;0.52;0.88;0.54;0.66;0.62;0.52;0.69;0.53;0.7;0.89;0.93;0.56;0.51;0.91;0.52	Low confidence;Medium confidence;Low confidence;Low confidence;Low confidence;Low confidence;Medium confidence;Low confidence;Low confidence;Low confidence;High confidence;Medium confidence;Medium confidence;Low confidence;Medium confidence;Low confidence;Low confidence;Low confidence;Low confidence;Low confidence;Low confidence;Low confidence;Medium confidence;High confidence;Low confidence;Low …	0	0.06;0;0;0.36;0.14;0.11;0.39;0.6;0;0;0.11;0.68;0.37;0.46;0.42;0.18;0.04;0.29;0.18;0.23;0.37;0.15;0.1;0.32;0.54;0.22;0.14;0.06	;
MRPL46	Q9H2W6	31.705					ALDOA;AP3M1;APMAP;ATP1B3;ATP5PB;BCKDHB;CDC5L;CNOT1;DAP3;DPF2;EIF2A;GADD45GIP1;GCN1;GLUD1;GPI;IGHA1;LMAN2;MACF1;MED23;MRPL1;MRPL11;MRPL12;MRPL15;MRPL17;MRPL18;MRPL19;MRPL2;MRPL20;MRPL22;MRPL23;MRPL24;MRPL28;MRPL3;MRPL34;MRPL37;MRPL38;MRPL39;MRPL4;MRPL40;MRPL41;MRPL43;MRPL44;MRPL45;MRPL47;MRPL48;MRPL49;MRPL50;MRPL53;MRPL55;MRPL58;MRPL9;MRPS14;MRPS15;MRPS17;MRPS18A;MRPS2;MRPS22;MRPS23;MRPS24;MRPS27;…	0.71;0.72;0.51;0.62;0.72;0.73;0.51;0.91;0.89;0.97;0.99;0.98;0.68;0.81;0.52;0.61;0.53;0.72;0.85;0.98;0.87;0.56;1;0.97;0.99;1;1;1;0.99;1;0.99;0.99;1;0.77;1;1;1;0.82;0.7;0.88;1;1;1;0.96;1;0.99;0.96;0.98;0.79;1;0.99;0.97;0.75;0.76;0.95;0.61;0.91;0.68;0.96;0.69;0.62;0.84;0.91;0.67;0.92;0.71;0.99;0.63;0.64;0.92;0.7;0.61;0.72;0.51;0.65;0.86;1;0.95;0.97;0.76;0.66;0.91;0.85;0.61;0.84;0.78;0.67;0.5;0.62;0.…	Low confidence;Low confidence;Low confidence;Low confidence;Low confidence;Low confidence;Low confidence;High confidence;Medium confidence;High confidence;High confidence;High confidence;Low confidence;Medium confidence;Low confidence;Low confidence;Low confidence;Low confidence;Medium confidence;High confidence;Medium confidence;Low confidence;High confidence;High confidence;High confidence;High…	0.04	0.42;0.03;0.03;0.04;0;0.07;0.19;0.11;0.1;0.02;0.07;0.05;0;0.22;0.15;0;0.02;0.09;0.01;0.03;0.03;0.18;0.03;0.01;0.02;0.04;0.05;0;0.05;0.03;0.03;0.03;0.03;0.01;0.05;0.03;0.06;0.04;0.01;0.04;0.02;0.02;0.03;0.04;0.03;0.03;0;0.01;0;0;0.03;0.04;0.04;0.03;0.03;0.05;0.08;0.05;0;0.08;0.03;0.08;0.01;0.06;0.06;0.08;0.02;0.07;0.05;0;0;0.16;0.09;0.03;0.18;0.39;0.04;0.19;0.01;0;0.42;0.1;0.11;0.06;0.16;0.03;0.1;…	ACAA2;ACTL6A;AIMP2;ALDH9A1;ATP2A2;ATP5F1A;ATP5F1B;ATP5PO;CAD;CKAP4;CLTA;CLTB;CLTC;CORO1C;CYFIP1;DBT;DDX3X;DHX15;DPCD;DYNC1H1;DYNC1LI1;ERLIN2;FLNA;GADD45GIP1;H4C1;HACD3;HADHB;HSPA8;IARS;LANCL1;MATR3;MRPL1;MRPL11;MRPL12;MRPL13;MRPL15;MRPL17;MRPL18;MRPL19;MRPL2;MRPL20;MRPL21;MRPL22;MRPL23;MRPL24;MRPL28;MRPL3;MRPL34;MRPL37;MRPL38;MRPL39;MRPL4;MRPL40;MRPL41;MRPL43;MRPL44;MRPL45;MRPL47;MRPL48;MRPL49;MR…	0.51;0.93;0.78;0.62;0.69;0.94;0.87;0.84;0.89;0.71;0.94;0.93;0.98;0.57;0.89;0.94;0.92;0.82;0.88;0.91;0.98;1;0.65;1;0.72;0.78;0.71;0.65;0.56;0.65;0.55;1;1;0.94;1;1;0.96;1;1;1;0.99;1;0.99;1;1;0.99;1;1;1;0.92;1;1;1;1;0.99;1;1;0.99;1;0.99;1;1;1;0.99;0.78;1;0.97;0.5;0.83;0.78;0.56;0.6;0.6;0.84;0.83;0.86;0.64;0.78;0.62;0.68;0.63;0.97;0.51;0.96;0.8;0.55;0.97;0.53;0.92;0.71;0.71;0.8;0.77;0.63;0.78;0.51;0.…	Low confidence;High confidence;Medium confidence;Low confidence;Low confidence;High confidence;Medium confidence;Medium confidence;Medium confidence;Low confidence;High confidence;High confidence;High confidence;Low confidence;Medium confidence;High confidence;High confidence;Medium confidence;Medium confidence;High confidence;High confidence;High confidence;Low confidence;High confidence;Low con…	0.04	0.06;0.14;0.15;0.1;0.22;0;0;0;0.36;0.14;0.14;0.03;0.44;0.24;0.11;0.22;0.52;0.41;0.02;0.32;0.09;0.11;0.55;0.05;0;0;0.11;0.96;0.26;0.06;0.42;0.03;0.03;0.18;0.03;0.03;0.01;0.02;0.04;0.05;0;0.01;0.05;0.03;0.03;0.03;0.03;0.01;0.05;0.03;0.06;0.04;0.01;0.04;0.02;0.02;0.03;0.04;0.03;0.03;0;0;0;0.03;0.03;0.03;0.46;0.08;0.42;0.18;0.21;0.23;0.14;0.04;0.03;0.29;0.3;0.43;0.29;0.18;0.39;0.04;0.09;0.51;0.55;0.4…	;
SMC1A	Q14683	143.2	PIH1D1	Q9NWS0			ACTR2;ARCN1;BAG2;CHD4;CYFIP1;DPM1;MRPL15;MRPL24;MRPL43;PFKP;POLR1C;POLR2B;SPTBN1;WDR92;XRCC6;ZNRD2	0.56;0.58;0.5;0.55;0.84;0.69;0.56;0.52;0.52;0.61;0.53;0.74;0.79;0.72;0.65;0.86	Low confidence;Low confidence;Low confidence;Low confidence;Medium confidence;Low confidence;Low confidence;Low confidence;Low confidence;Low confidence;Low confidence;Low confidence;Medium confidence;Low confidence;Low confidence;Medium confidence	0.19	0.12;0.22;0.23;0.19;0.11;0.07;0.03;0.03;0.02;0.18;0.09;0.14;0.35;0.01;0.43;0	ACIN1;ACTL6A;DDX46;DYNC1I2;MRPL1;MRPS2;MYL6;NCKAP1;NUMA1;PABPC1;POLR1A;PRPF40A;PTCD3;RPL17;RPS7;SLC25A1;SMARCE1;SNRNP200;SNRNP40;SNRPA1;TPR;U2AF2;ZNF326	0.52;0.54;0.51;0.7;0.5;0.59;0.88;0.94;0.56;0.92;0.66;0.73;0.55;0.67;0.6;0.55;0.59;0.55;0.76;0.6;0.83;0.54;0.73	Low confidence;Low confidence;Low confidence;Low confidence;Low confidence;Low confidence;Medium confidence;High confidence;Low confidence;High confidence;Low confidence;Low confidence;Low confidence;Low confidence;Low confidence;Low confidence;Low confidence;Low confidence;Medium confidence;Low confidence;Medium confidence;Low confidence;Low confidence	0.19	0.18;0.14;0.3;0.16;0.03;0.05;0.46;0.09;0.19;0.42;0.04;0.18;0.07;0.46;0.49;0.1;0.13;0.36;0.17;0.29;0.18;0.3;0.16	;
RPN2	P04844	69.284					AAAS;ACSL3;AGK;AIMP1;AIMP2;ALDOA;AP2M1;APMAP;ATAD3A;ATP1B1;ATP1B3;ATP2A2;ATP5F1A;ATP5F1C;ATP5MD;ATP5MF;ATP5MG;ATP5PB;ATP5PO;BYSL;CHD4;CISD2;CKAP4;COPA;CSE1L;CYB5R3;DAD1;DARS;DDOST;DDX5;DHX15;DPM1;EEF1E1;EPRS;ERLIN2;FBL;GCN1;GEMIN5;GOT2;GPI;H1-4;HACD3;HARS;HCFC1;HLA-A;HM13;HNRNPR;HNRNPUL1;HSD17B12;IARS;ILF2;IRS4;KARS1;KPNB1;LAS1L;LBR;LETM1;LMAN2;LRRC59;MARS;MED23;MT-CO2;MYH9;NDUFA4;NNT;NOP56;NUP21…	0.59;1;1;0.97;1;0.78;0.9;1;0.99;0.84;0.72;0.85;0.72;0.85;1;1;1;1;0.95;0.6;0.82;0.99;0.83;0.76;0.75;1;1;0.99;1;0.56;0.82;0.87;1;0.95;1;0.98;1;0.65;0.55;0.68;0.8;1;0.8;0.71;1;1;0.66;0.59;1;1;0.71;0.63;0.74;0.74;0.52;1;0.99;1;1;0.98;0.98;1;0.67;0.75;1;0.96;1;0.58;1;1;1;0.56;1;1;1;1;1;0.54;1;0.67;0.8;0.8;0.59;1;0.54;0.64;0.98;0.9;0.63;1;1;0.98;1;1;1;1;0.99;1;1;0.94;0.51;0.81;0.97;0.99;1;0.64;0.97;1;0…	Low confidence;High confidence;High confidence;High confidence;High confidence;Medium confidence;High confidence;High confidence;High confidence;Medium confidence;Low confidence;Medium confidence;Low confidence;Medium confidence;High confidence;High confidence;High confidence;High confidence;High confidence;Low confidence;Medium confidence;High confidence;Medium confidence;Medium confidence;Mediu…	0.2	0.02;0.12;0.04;0.17;0.15;0.42;0.05;0.03;0.21;0;0.04;0.22;0;0;0;0;0;0;0;0.14;0.19;0;0.14;0.21;0.31;0.06;0.02;0.29;0.14;0.6;0.41;0.07;0.2;0.38;0.11;0.39;0;0.11;0.06;0.15;0;0;0.08;0.18;0.07;0.05;0.46;0.26;0.07;0.26;0.37;0.37;0;0.39;0.12;0.13;0.04;0.02;0.19;0.26;0.01;0.05;0.49;0.02;0.03;0.23;0.06;0.09;0.09;0.21;0.23;0.08;0.23;0.09;0.15;0.15;0.11;0.04;0.27;0;0.59;0.47;0.38;0.22;0.38;0.56;0.51;0.41;0.1…	ACAT1;ATP2A2;ATP5F1A;ATP5F1B;ATP5F1C;ATP5PB;ATXN2L;COPA;DDOST;FLNA;FLNB;H4C1;HACD3;HNRNPC;LBR;PFDN2;PIH1D1;POLR1A;POLR3A;RPAP3;RPN1;SLC25A6;SNRPD2;SNRPD3;URI1;UXT	0.52;0.54;0.54;0.5;0.9;0.66;0.86;0.63;0.93;0.75;0.72;0.91;0.69;0.76;0.77;0.72;0.75;0.67;0.58;0.96;0.86;0.75;0.68;0.9;0.69;0.91	Low confidence;Low confidence;Low confidence;Low confidence;Medium confidence;Low confidence;Medium confidence;Low confidence;High confidence;Medium confidence;Low confidence;High confidence;Low confidence;Medium confidence;Medium confidence;Low confidence;Medium confidence;Low confidence;Low confidence;High confidence;Medium confidence;Low confidence;Low confidence;Medium confidence;Low confiden…	0.2	0.15;0.22;0;0;0;0;0.31;0.21;0.14;0.55;0.42;0;0;0.44;0.13;0.14;0.06;0.04;0.03;0.09;0.22;0.49;0.42;0.43;0.03;0	;
RAN	P62826	24.423	PIH1D1;PFDN4	Q9NWS0;Q9NQP4								COPA;ILF2;NUP93;SYNCRIP	0.52;0.56;0.51;0.66	Low confidence;Low confidence;Low confidence;Low confidence	0.37	0.21;0.37;0.14;0.48	;
RPL18A	Q02543	20.762	PIH1D1	Q9NWS0								ACAA2;ACTL6A;ATP2A2;ATP5F1A;ATP5F1B;ATP5F1C;ATP5PB;ATP5PO;CAD;CKAP4;CYFIP1;DARS;DBT;DDX3X;DDX5;DDX6;DPCD;DYNC1I2;ERLIN2;FLNB;GADD45GIP1;H4C1;HACD3;IARS;MATR3;MRPL1;MRPL11;MRPL12;MRPL13;MRPL15;MRPL17;MRPL18;MRPL2;MRPL20;MRPL22;MRPL23;MRPL24;MRPL28;MRPL3;MRPL37;MRPL38;MRPL39;MRPL41;MRPL43;MRPL45;MRPL47;MRPL48;MRPL50;MRPL58;MRPL9;MRPS10;MRPS27;MRPS30;MYL6;NCKAP1;PABPC1;PAICS;PFDN2;PFDN6;PFKP;POLR1A;…	0.52;0.61;0.64;0.95;0.77;0.66;0.98;0.96;0.63;0.88;0.76;0.86;0.61;1;0.71;0.98;0.58;0.56;0.52;0.73;0.97;0.51;0.75;0.75;0.77;0.57;0.94;0.99;0.95;0.88;0.99;0.51;0.5;1;0.98;0.52;0.51;0.77;0.63;0.58;1;0.84;0.99;0.82;0.54;0.86;0.52;0.62;0.91;0.96;0.85;0.53;0.98;0.95;0.99;0.81;0.95;0.79;0.82;0.79;0.9;0.67;0.5;0.74;0.75;0.75;0.98;0.87;1;0.85;0.99;0.57;0.61;0.6;0.51;0.55;0.85;0.9;0.89;0.52;0.58;0.6;0.89;0.…	Low confidence;Low confidence;Low confidence;High confidence;Medium confidence;Low confidence;High confidence;High confidence;Low confidence;Medium confidence;Medium confidence;Medium confidence;Low confidence;High confidence;Low confidence;High confidence;Low confidence;Low confidence;Low confidence;Low confidence;High confidence;Low confidence;Medium confidence;Medium confidence;Medium confiden…	0.27	0.06;0.14;0.22;0;0;0;0;0;0.36;0.14;0.11;0.29;0.22;0.52;0.6;0.31;0.02;0.16;0.11;0.42;0.05;0;0;0.26;0.42;0.03;0.03;0.18;0.03;0.03;0.01;0.02;0.05;0;0.05;0.03;0.03;0.03;0.03;0.05;0.03;0.06;0.04;0.02;0.03;0.04;0.03;0;0;0.03;0.01;0.08;0.03;0.46;0.09;0.42;0.26;0.14;0.05;0.18;0.04;0.03;0.01;0.3;0.43;0.29;0.18;0.39;0.04;0.27;0.4;0.41;0.35;0.47;0.47;0.48;0.22;0.37;0.43;0.56;0.51;0.44;0.49;0.37;0.34;0.1;0.3…	;
RRP12	Q5JTH9	143.702	PIH1D1	Q9NWS0			AAAS;ACSL3;AGK;AIMP1;AIMP2;ALDOA;AP2M1;APMAP;ATAD3A;ATF7IP;ATP1B1;ATP1B3;ATP2A2;ATP5F1A;ATP5MD;ATP5MF;ATP5MG;ATP5PB;ATP5PO;CHD4;CISD2;CLTA;CLTB;COPA;CSNK1A1;CYB5R3;DAD1;DARS;DDOST;DDX18;DHX15;DPM1;EEF1E1;EIF2A;ERLIN2;FAR1;FBL;GCN1;GPI;HACD3;HARS;HCFC1;HLA-A;HM13;HNRNPUL1;HSD17B12;IARS;ILF2;KPNB1;LAS1L;LBR;LETM1;LMAN2;LRRC59;MARS;MED23;MT-CO2;MYH9;NDUFA4;NDUFS3;NNT;NOP56;NUP210;PELP1;PGRMC2;PHB;PH…	0.54;1;1;0.68;1;0.54;0.66;1;0.99;0.91;0.83;0.51;0.6;0.65;0.96;1;0.72;1;0.61;0.52;0.95;0.68;0.74;0.7;0.99;0.99;0.99;0.98;0.87;0.73;0.73;0.52;0.99;0.69;1;0.54;1;1;0.76;1;0.69;0.56;0.98;1;0.71;1;0.96;0.53;0.68;0.55;1;1;0.99;1;0.99;1;1;0.52;0.93;0.79;0.99;1;1;0.94;1;1;1;0.62;0.9;0.99;1;0.99;1;1;0.93;0.85;0.53;1;1;0.53;0.97;0.98;1;1;1;1;1;0.96;0.6;0.68;0.58;0.94;0.88;0.73;0.91;0.77;1;0.6;0.96;0.66;1;1…	Low confidence;High confidence;High confidence;Low confidence;High confidence;Low confidence;Low confidence;High confidence;High confidence;High confidence;Medium confidence;Low confidence;Low confidence;Low confidence;High confidence;High confidence;Low confidence;High confidence;Low confidence;Low confidence;High confidence;Low confidence;Low confidence;Low confidence;High confidence;High confi…	0.15	0.02;0.12;0.04;0.17;0.15;0.42;0.05;0.03;0.21;0.03;0;0.04;0.22;0;0;0;0;0;0;0.19;0;0.14;0.03;0.21;0.05;0.06;0.02;0.29;0.14;0.16;0.41;0.07;0.2;0.07;0.11;0.03;0.39;0;0.15;0;0.08;0.18;0.07;0.05;0.26;0.07;0.26;0.37;0.39;0.12;0.13;0.04;0.02;0.19;0.26;0.01;0.05;0.49;0.02;0.05;0.03;0.23;0.06;0.09;0.09;0.21;0.23;0.02;0.08;0.23;0.09;0.15;0.15;0.11;0.27;0;0.34;0.22;0.2;0.14;0.04;0.09;0.03;0.07;0.11;0.17;0.1;…	ATP5PO;CNOT1;COPA;H4C1;KARS1;LARS;MRPL49;MYL6;PABPC4;RPL23A;RPL27A;RPS11;RPS18;SNRPA1;UXT	0.52;0.62;0.72;0.65;0.7;0.88;0.51;0.55;0.7;0.78;0.85;0.78;0.94;0.57;0.53	Low confidence;Low confidence;Low confidence;Low confidence;Low confidence;Medium confidence;Low confidence;Low confidence;Low confidence;Medium confidence;Medium confidence;Medium confidence;High confidence;Low confidence;Low confidence	0.15	0;0.11;0.21;0;0;0.32;0.03;0.46;0.35;0.55;0.48;0.37;0.56;0.29;0	;
MCM4	P33991	96.558					AP2M1;MCM2;MCM6;MCM7;RPAP2	0.54;0.55;0.98;0.98;0.86	Low confidence;Low confidence;High confidence;High confidence;Medium confidence	0.27	0.05;0.23;0.25;0.3;0.01	HACD3;POLR3A;RUVBL1;SNRPD2	0.52;0.67;0.69;0.55	Low confidence;Low confidence;Low confidence;Low confidence	0.27	0;0.03;0.37;0.42	;
VCP	P55072	89.322	RUVBL2;PIH1D1;CCT8;CCT4;CCT2;CCT5;CCT6A;CCT3;TCP1;CCT7;VBP1	Q9Y230;Q9NWS0;P50990;P50991;P78371;P48643;P40227;P49368;P17987;Q99832;P61758			MCM2	0.75	Low confidence	0.41	0.23	FLNB;POLR3A	0.52;0.69	Low confidence;Low confidence	0.41	0.42;0.03	;
PGD	P52209	53.14					EEF2	0.67	Low confidence	0.16	0.5	ALDH9A1;SRRT;XRCC6	0.52;0.71;0.54	Low confidence;Low confidence;Low confidence	0.16	0.1;0.2;0.43	;
KRT5	P13647	62.378	PIH1D1	Q9NWS0			CSTA;DSG1;DYNC1H1;FLG2;KRT10;KRT13;KRT14;KRT2;KRT6B;KRT9;TXN	0.72;0.96;0.52;0.57;0.8;0.63;0.81;0.9;1;0.67;0.57	Low confidence;High confidence;Low confidence;Low confidence;Medium confidence;Low confidence;Medium confidence;High confidence;High confidence;Low confidence;Low confidence	0.69	0.11;0.2;0.32;0.21;0.86;0.57;0.69;0.87;0.78;0.82;0.42	KRT6C;KRT9	0.52;0.72	Low confidence;Low confidence	0.69	0.69;0.82	;
MRPL9	Q9BYD2	30.243					ACACA;AP3M1;ARID1A;CDC23;CDC5L;CNOT1;COPA;COPB2;DAP3;DBT;DCTN1;DPF2;DYNC1H1;EFTUD2;EIF2A;FLNA;GADD45GIP1;GID8;GLUD1;GPI;HM13;HSD17B12;IRS4;KPNA6;MRPL1;MRPL11;MRPL13;MRPL15;MRPL17;MRPL18;MRPL19;MRPL2;MRPL20;MRPL22;MRPL23;MRPL24;MRPL28;MRPL3;MRPL34;MRPL37;MRPL38;MRPL39;MRPL4;MRPL40;MRPL41;MRPL43;MRPL44;MRPL45;MRPL46;MRPL47;MRPL48;MRPL49;MRPL50;MRPL53;MRPL55;MRPL58;MRPS14;MRPS15;MRPS18A;MRPS2;MRPS22…	0.74;0.54;0.82;0.86;0.54;0.98;0.53;0.78;0.69;1;0.79;0.87;0.89;0.65;0.99;0.53;1;0.96;0.57;0.98;0.55;0.59;0.53;0.79;1;0.66;0.99;1;1;1;1;0.99;1;1;1;1;1;1;1;1;1;1;0.69;0.8;1;1;0.66;1;0.99;0.98;1;1;1;1;1;1;0.92;0.69;0.85;0.58;0.93;0.56;0.77;0.75;0.84;0.71;0.91;0.99;0.91;0.78;0.68;0.76;0.86;0.9;0.98;0.55;0.82;0.51;0.54;0.97;1;0.88;0.89;0.93;0.95;0.53;0.59;0.86;0.85;0.87;0.68;0.85;0.69;0.63;0.83;0.83	Low confidence;Low confidence;Medium confidence;Medium confidence;Low confidence;High confidence;Low confidence;Medium confidence;Low confidence;High confidence;Medium confidence;Medium confidence;Medium confidence;Low confidence;High confidence;Low confidence;High confidence;High confidence;Low confidence;High confidence;Low confidence;Low confidence;Low confidence;Medium confidence;High confide…	0.03	0.21;0.03;0.06;0.06;0.19;0.11;0.21;0.19;0.1;0.22;0.21;0.02;0.32;0.39;0.07;0.55;0.05;0.05;0.22;0.15;0.05;0.07;0.37;0.12;0.03;0.03;0.03;0.03;0.01;0.02;0.04;0.05;0;0.05;0.03;0.03;0.03;0.03;0.01;0.05;0.03;0.06;0.04;0.01;0.04;0.02;0.02;0.03;0.04;0.04;0.03;0.03;0;0.01;0;0;0.04;0.04;0.03;0.05;0.08;0.05;0;0.08;0.01;0.06;0.06;0.08;0.02;0.07;0;0.06;0.16;0.02;0.04;0.02;0;0.39;0.02;0.42;0.04;0.01;0.47;0.48;0…	ACAA2;ACIN1;ACTL6A;AIMP1;AIMP2;ATP2A2;ATP5F1A;ATP5F1B;ATP5F1C;ATP5PB;ATP5PO;CAD;CDK1;CKAP4;CLTA;CORO1C;CYFIP1;DARS;DBT;DDX3X;DDX46;DDX5;DDX6;DHX15;DPCD;DYNC1H1;DYNC1I2;DYNC1LI1;EEF1E1;EIF4A3;ERLIN2;FLNA;FLNB;GADD45GIP1;H4C1;HACD3;HSPA8;IARS;LANCL1;LBR;MATR3;MRPL1;MRPL11;MRPL12;MRPL13;MRPL15;MRPL17;MRPL18;MRPL19;MRPL2;MRPL20;MRPL21;MRPL22;MRPL23;MRPL24;MRPL28;MRPL3;MRPL34;MRPL37;MRPL38;MRPL39;MRPL…	0.52;0.8;0.84;0.64;0.65;0.89;0.97;0.84;0.62;0.93;0.95;0.71;0.86;0.84;0.64;0.8;0.83;0.96;0.98;0.99;0.65;0.66;0.97;0.85;0.85;0.78;0.57;0.61;0.53;0.64;1;0.63;0.87;1;0.7;0.75;0.62;0.95;0.57;0.86;0.92;1;1;1;1;1;1;1;1;1;1;1;1;1;1;1;1;1;1;1;1;1;1;1;1;1;1;0.99;0.99;1;1;1;1;1;0.56;0.8;0.91;1;0.56;0.96;0.97;0.8;0.9;0.51;0.69;0.83;0.52;0.95;0.77;0.64;0.64;0.54;0.78;0.9;0.79;0.98;0.95;1;0.96;0.69;0.58;0.59;0…	Low confidence;Medium confidence;Medium confidence;Low confidence;Low confidence;Medium confidence;High confidence;Medium confidence;Low confidence;High confidence;High confidence;Low confidence;Medium confidence;Medium confidence;Low confidence;Medium confidence;Medium confidence;High confidence;High confidence;High confidence;Low confidence;Low confidence;High confidence;Medium confidence;Mediu…	0.03	0.06;0.18;0.14;0.17;0.15;0.22;0;0;0;0;0;0.36;0.2;0.14;0.14;0.24;0.11;0.29;0.22;0.52;0.3;0.6;0.31;0.41;0.02;0.32;0.16;0.09;0.2;0.36;0.11;0.55;0.42;0.05;0;0;0.96;0.26;0.06;0.13;0.42;0.03;0.03;0.18;0.03;0.03;0.01;0.02;0.04;0.05;0;0.01;0.05;0.03;0.03;0.03;0.03;0.01;0.05;0.03;0.06;0.04;0.01;0.04;0.02;0.02;0.03;0.04;0.04;0.03;0.03;0;0;0;0.01;0.03;0.08;0.03;0.06;0.46;0.09;0.42;0.26;0.14;0.05;0.18;0.14;0…	;
PSMB6	P28072	25.358					AP3M1;CDC5L;CNOT1;COPA;DCTN1;GLUD1;MRPS25;MTA1;PRPF40A;PRPF8;PSMA1;PSMA2;PSMA3;PSMA4;PSMA5;PSMA6;PSMB1;PSMB2;PSMB4;PSMB5;PSMB7;PTER;RBM25;RER1;RPAP2;SLC25A1;SLC25A13;SPTBN1;UBR5	0.97;0.55;0.99;0.57;0.97;0.82;0.89;0.53;0.67;0.52;1;1;0.99;1;1;1;1;0.99;1;1;1;0.51;0.56;0.86;0.9;0.61;0.53;0.93;0.66	High confidence;Low confidence;High confidence;Low confidence;High confidence;Medium confidence;Medium confidence;Low confidence;Low confidence;Low confidence;High confidence;High confidence;High confidence;High confidence;High confidence;High confidence;High confidence;High confidence;High confidence;High confidence;High confidence;Low confidence;Low confidence;Medium confidence;High confidence;…	0.18	0.03;0.19;0.11;0.21;0.21;0.22;0.01;0.13;0.18;0.39;0.21;0.23;0.19;0.2;0.21;0.21;0.18;0.18;0.17;0.22;0.15;0;0.19;0;0.01;0.1;0.12;0.35;0.05	ATP5F1B;ATP5F1C;ATP5PB;ATP5PO;DPCD;FLNB;HACD3;MYH10;MYL6;PAICS;POLR1A;POLR3A;PPP1CA;PPP1CC;PSMA1;PSMA2;PSMA3;PSMA4;PSMA5;PSMA6;PSMA7;PSMB1;PSMB2;PSMB3;PSMB4;PSMB5;PSMB7;RUVBL2;SF3B3	0.52;0.81;0.73;0.97;0.97;0.88;0.71;0.89;0.69;0.85;0.92;0.68;0.77;0.63;1;1;1;1;0.92;1;1;1;0.78;1;1;1;1;0.63;0.79	Low confidence;Medium confidence;Low confidence;High confidence;High confidence;Medium confidence;Low confidence;Medium confidence;Low confidence;Medium confidence;High confidence;Low confidence;Medium confidence;Low confidence;High confidence;High confidence;High confidence;High confidence;High confidence;High confidence;High confidence;High confidence;Medium confidence;High confidence;High conf…	0.18	0;0;0;0;0.02;0.42;0;0.4;0.46;0.26;0.04;0.03;0.3;0.3;0.21;0.23;0.19;0.2;0.21;0.21;0.22;0.18;0.18;0.17;0.17;0.22;0.15;0.34;0.42	;
CTH	P32929	44.508	PIH1D1	Q9NWS0			ACADM;ANP32E;ASS1;NIF3L1;SLIRP;TRMT1	0.97;0.63;0.98;0.96;0.5;1	High confidence;Low confidence;High confidence;High confidence;Low confidence;High confidence	0	0.05;0.07;0.04;0;0.13;0.05	ACADM;ECI1;TSN	0.52;0.93;0.72	Low confidence;High confidence;Low confidence	0	0.05;0.02;0.03	;
ACADM	P11310	46.588	CCT6B	Q92526			ASS1;CTH;EZR;ISYNA1;TRMT1;TSN;TXNRD1	0.62;0.97;0.55;1;0.99;0.91;0.79	Low confidence;High confidence;Low confidence;High confidence;High confidence;High confidence;Medium confidence	0.05	0.04;0;0.27;0.09;0.05;0.03;0.01	CTH;ECHS1;ECI1;HYOU1;ISYNA1;WARS	0.52;0.93;1;0.61;1;1	Low confidence;High confidence;High confidence;Low confidence;High confidence;High confidence	0.05	0;0.1;0.02;0.12;0.09;0.26	;
RPS27	P42677	9.461	PIH1D1	Q9NWS0			ACTL6A;AIMP1;ALDH3A2;ATP1B3;ATP5F1A;BCKDK;CKMT1A;CYFIP1;DBT;DDX17;DDX5;DHX15;DPCD;DYNC1H1;EEF1B2;EEF1E1;EFTUD2;H1-4;H1FX;H3C1;HNRNPAB;HNRNPH1;HNRNPR;HNRNPU;HNRNPUL2;IARS;IRS4;KARS1;LYZ;MARS;MRPL45;PABPC1;PHB;POLR1A;POLR1C;POLR2B;POLR2H;PRPF19;PRPF8;PSMA4;RPL19;RPL24;RPL27A;RPL31;RPL38;RPS10;RPS11;RPS13;RPS14;RPS16;RPS18;RPS19;RPS2;RPS24;RPS26;RPS3;RPS3A;RPS4X;RPS6;RPS8;RPS9;SF3B1;SLC25A6;SMARCC1;…	0.78;0.62;0.53;0.53;0.7;0.61;0.66;0.99;0.95;0.51;0.73;0.82;0.64;0.57;0.74;0.66;0.6;0.97;0.78;0.53;0.77;0.78;0.75;0.54;0.76;0.5;0.89;0.76;0.64;0.85;0.77;0.62;0.81;0.78;0.83;0.93;0.51;0.71;0.77;0.63;0.96;0.7;0.76;0.94;0.72;0.57;0.55;0.94;0.65;0.95;0.92;0.86;0.72;0.82;0.77;0.73;0.9;0.97;0.63;0.94;0.96;0.8;0.54;0.71;0.7;0.51;0.71;0.54;0.88;0.5;0.55;0.53	Medium confidence;Low confidence;Low confidence;Low confidence;Low confidence;Low confidence;Low confidence;High confidence;High confidence;Low confidence;Low confidence;Medium confidence;Low confidence;Low confidence;Low confidence;Low confidence;Low confidence;High confidence;Medium confidence;Low confidence;Medium confidence;Medium confidence;Low confidence;Low confidence;Medium confidence;Low…	0.45	0.14;0.17;0.07;0.04;0;0.07;0.05;0.11;0.22;0.58;0.6;0.41;0.02;0.32;0.41;0.2;0.39;0;0.29;0;0.5;0.64;0.46;0.68;0.15;0.26;0.37;0;0.14;0.26;0.03;0.42;0.21;0.04;0.09;0.14;0.13;0.29;0.39;0.2;0.51;0.47;0.48;0.41;0.34;0.43;0.37;0.38;0.63;0.51;0.56;0.44;0.51;0.44;0.38;0.65;0.49;0.55;0.51;0.55;0.41;0.42;0.49;0.16;0.36;0.43;0.39;0.35;0.48;0;0.25;0.16	ACAA2;ACIN1;ALDOA;ATP5MF;ATP5PB;ATP5PO;CCAR1;CCAR2;CHD4;CKAP4;COPA;DARS;DHX15;DYNC1I2;EEF1E1;EIF3E;EIF3F;EIF4A3;FBL;GAPDH;HADHA;IARS;IRS4;LANCL1;MARS;MYH10;NUFIP2;NUP107;POLR3A;PRKDC;PRPF8;PSMA2;PSMD2;QARS;RAD50;RARS;RBM25;RBMX;RPL27A;RPL31;RPL4;RPN1;RPS14;RPS15A;RPS18;RPS2;RPS20;RPS25;RPS26;RPS3;RPS4X;RPS7;SF3A3;SNRNP200;SPTBN1;SRSF3;TPR;TUBA1B;TUBB	0.52;0.95;0.62;0.59;0.87;0.64;0.77;0.6;0.59;0.66;0.85;0.87;0.55;0.94;0.91;0.56;0.78;0.85;0.98;0.6;0.95;0.97;0.86;0.55;0.64;0.8;0.55;0.88;0.87;0.99;0.73;0.75;0.59;0.84;0.51;0.86;0.85;0.92;0.58;0.96;0.54;0.52;0.59;0.74;0.88;0.99;0.7;0.75;0.72;0.87;0.72;0.81;0.64;0.67;0.72;0.7;0.82;0.95;0.97	Low confidence;High confidence;Low confidence;Low confidence;Medium confidence;Low confidence;Medium confidence;Low confidence;Low confidence;Low confidence;Medium confidence;Medium confidence;Low confidence;High confidence;High confidence;Low confidence;Medium confidence;Medium confidence;High confidence;Low confidence;High confidence;High confidence;Medium confidence;Low confidence;Low confiden…	0.45	0.06;0.18;0.42;0;0;0;0.09;0.29;0.19;0.14;0.21;0.29;0.41;0.16;0.2;0.23;0.27;0.36;0.39;0.6;0.18;0.26;0.37;0.06;0.26;0.4;0.23;0.1;0.03;0.43;0.39;0.23;0.3;0.23;0.1;0.27;0.19;0.41;0.48;0.41;0.48;0.22;0.63;0.43;0.56;0.51;0.44;0.48;0.38;0.65;0.55;0.49;0.26;0.36;0.35;0.48;0.18;0.95;0.93	;
RNPS1	Q15287	34.208	PFDN1	O60925			AGK;APMAP;ATP5MD;BAG2;CCT2;CCT4;CCT8;LAS1L;LBR;LMAN2;PDCD5;SFPQ;SFXN1;SNAP23;SPCS3;TFRC;TIMM50;TMX1;TOP2A;VDAC1;WDR18;XPO1;ZW10	0.7;0.74;0.53;0.61;0.66;0.74;0.65;0.91;0.56;0.57;0.5;0.62;0.51;0.6;0.5;0.78;0.7;0.66;0.82;0.5;0.91;0.8;0.9	Low confidence;Low confidence;Low confidence;Low confidence;Low confidence;Low confidence;Low confidence;High confidence;Low confidence;Low confidence;Low confidence;Low confidence;Low confidence;Low confidence;Low confidence;Medium confidence;Low confidence;Low confidence;Medium confidence;Low confidence;High confidence;Medium confidence;High confidence	0.27	0.04;0.03;0;0.23;0.44;0.45;0.45;0.12;0.13;0.02;0.17;0.49;0.07;0.1;0.03;0.11;0.3;0.06;0.17;0.14;0.13;0.23;0.08	AIMP1;ALDOA;ALYREF;BCKDK;CAD;DARS;DDX5;DYNC1H1;DYNC1LI1;DYNC1LI2;EFTUD2;EIF4A3;FBL;HNRNPM;IARS;IMMT;LARS;PGAM5;PHB;PHB2;RBM25;RBM39;RBMX;RPL13A;RPL27A;RPL31;RPS13;RPS14;RPS15A;RPS18;RPS19;RPS2;RPS20;RPS24;RPS25;RPS26;RPS3;RPS4X;RPS9;SAFB;SF3B2;SNRNP40;TPR;TUBA1B;TUBB;ZNF326	0.52;0.97;0.65;0.52;0.54;0.99;0.5;1;0.73;0.72;0.92;1;0.58;0.97;0.91;0.68;0.52;0.74;0.59;0.56;0.85;0.54;0.67;0.51;0.95;0.99;0.96;1;0.97;0.99;0.97;1;1;1;1;0.82;0.51;0.53;1;0.95;0.54;0.79;0.94;0.93;0.79;0.88	Low confidence;High confidence;Low confidence;Low confidence;Low confidence;High confidence;Low confidence;High confidence;Low confidence;Low confidence;High confidence;High confidence;Low confidence;High confidence;High confidence;Low confidence;Low confidence;Low confidence;Low confidence;Low confidence;Medium confidence;Low confidence;Low confidence;Low confidence;High confidence;High confiden…	0.27	0.17;0.42;0.43;0.07;0.36;0.29;0.6;0.32;0.09;0.06;0.39;0.36;0.39;0.54;0.26;0.11;0.32;0.18;0.21;0.23;0.19;0.4;0.41;0.35;0.48;0.41;0.38;0.63;0.43;0.56;0.44;0.51;0.44;0.44;0.48;0.38;0.65;0.55;0.41;0.19;0.33;0.17;0.18;0.95;0.93;0.16	;
MRPS35	P82673	36.844					AAR2;AP3M1;ATP5F1C;CKAP4;DAP3;DBT;DCTN1;GLUD1;MRPL1;MRPL13;MRPL15;MRPL17;MRPL18;MRPL19;MRPL2;MRPL20;MRPL22;MRPL23;MRPL24;MRPL28;MRPL3;MRPL37;MRPL39;MRPL4;MRPL41;MRPL43;MRPL44;MRPL45;MRPL46;MRPL48;MRPL49;MRPL50;MRPL55;MRPL9;MRPS10;MRPS14;MRPS15;MRPS16;MRPS17;MRPS18B;MRPS2;MRPS21;MRPS22;MRPS23;MRPS24;MRPS27;MRPS28;MRPS31;MRPS33;MRPS34;MRPS5;MRPS6;MRPS9;NT5DC1;POLR3E;PTCD3;RANBP9;RBM25;RPAP2;SIN3A;S…	0.86;0.9;0.81;0.6;1;0.51;0.67;0.52;0.97;0.68;0.86;0.88;0.93;0.81;0.68;0.92;0.8;0.94;0.68;0.63;0.86;0.55;0.95;0.76;0.88;0.95;0.96;0.97;0.92;0.89;0.92;0.89;0.72;0.91;0.96;1;1;0.99;1;0.97;0.94;0.98;1;1;1;1;1;0.69;1;1;1;1;1;0.54;0.5;0.53;0.55;0.9;0.87;0.91;0.55;0.75;0.77	Medium confidence;Medium confidence;Medium confidence;Low confidence;High confidence;Low confidence;Low confidence;Low confidence;High confidence;Low confidence;Medium confidence;Medium confidence;High confidence;Medium confidence;Low confidence;High confidence;Medium confidence;High confidence;Low confidence;Low confidence;Medium confidence;Low confidence;High confidence;Medium confidence;Medium…	0.06	0.04;0.03;0;0.14;0.1;0.22;0.21;0.22;0.03;0.03;0.03;0.01;0.02;0.04;0.05;0;0.05;0.03;0.03;0.03;0.03;0.05;0.06;0.04;0.04;0.02;0.02;0.03;0.04;0.03;0.03;0;0;0.03;0.01;0.04;0.04;0.02;0.03;0.07;0.05;0.02;0.08;0.05;0;0.08;0.05;0.08;0.01;0.06;0.08;0.02;0.07;0;0;0.07;0.04;0.19;0.01;0.1;0.16;0.01;0	ACAA2;ACTL6A;ATP2A2;ATP5F1A;ATP5F1B;ATP5F1C;ATP5PB;ATP5PO;BAG6;CDK1;CKAP4;COG1;COPA;CYFIP1;DAP3;DARS;DBT;DDX46;DDX6;DHX15;DPCD;EEF1E1;FLNA;FLNB;H4C1;HACD3;HADHA;HAGH;HDAC2;IARS;IRS4;ITPR3;LBR;MAP1B;MATR3;MRPL1;MRPL11;MRPL13;MRPL21;MRPL34;MRPL9;MRPS10;MRPS14;MRPS16;MRPS17;MRPS2;MRPS22;MRPS23;MRPS27;MRPS30;MRPS31;MRPS34;MRPS7;MYH10;MYL6;NCKAP1;NUMA1;PABPC1;PDRG1;PFDN2;PFDN6;PFKP;PIH1D1;POLR1A;POLR1…	0.52;0.97;0.97;0.98;0.98;0.98;0.98;0.96;0.7;0.68;0.82;0.96;0.64;0.8;0.97;0.7;0.53;0.93;0.77;0.97;0.98;0.51;0.82;0.95;0.77;0.93;0.82;0.57;0.75;0.67;0.67;0.93;0.98;0.75;0.56;0.59;0.63;0.61;0.62;0.51;0.56;0.8;0.87;1;0.69;0.99;0.99;1;1;0.66;0.99;0.98;1;0.8;0.97;0.63;0.77;0.83;0.78;0.81;0.86;0.9;0.55;0.98;0.56;0.71;0.93;0.79;0.75;0.91;0.75;0.84;0.9;0.87;0.87;0.72;0.78;0.88;0.88;0.77;0.76;0.82;0.71;0.7…	Low confidence;High confidence;High confidence;High confidence;High confidence;High confidence;High confidence;High confidence;Low confidence;Low confidence;Medium confidence;High confidence;Low confidence;Medium confidence;High confidence;Low confidence;Low confidence;High confidence;Medium confidence;High confidence;High confidence;Low confidence;Medium confidence;High confidence;Medium confide…	0.06	0.06;0.14;0.22;0;0;0;0;0;0.11;0.2;0.14;0;0.21;0.11;0.1;0.29;0.22;0.3;0.31;0.41;0.02;0.2;0.55;0.42;0;0;0.18;0.11;0.28;0.26;0.37;0.04;0.13;0.23;0.42;0.03;0.03;0.03;0.01;0.01;0.03;0.01;0.04;0.02;0.03;0.05;0.08;0.05;0.08;0.03;0.08;0.06;0.07;0.4;0.46;0.09;0.19;0.42;0.02;0.14;0.05;0.18;0.06;0.04;0.09;0.14;0.03;0.01;0.3;0.3;0.43;0.29;0.18;0.39;0.07;0.04;0.27;0.09;0.48;0.41;0.22;0.37;0.43;0.49;0.37;0.34;…	;
RPS9	P46781	22.591	PIH1D1	Q9NWS0			AAAS;ACTL6A;AIMP1;AIMP2;ALDH3A2;ATP1B3;ATP2A2;ATP5F1A;ATP5F1C;ATP5MF;ATP5MG;ATP5PB;ATP5PO;BCAP31;BCKDK;CANX;CCAR2;CCT2;CCT3;CCT4;CCT6A;CCT6B;CCT7;CKAP4;CSE1L;DARS;DDOST;DDX17;DDX18;DDX5;DDX54;DHX15;DHX30;DYNC1H1;EEF1E1;EIF2S2;EPRS;FBL;GNL3;GOT2;GPI;H1-4;H1FX;HACD3;HADHA;HADHB;HARS;HNRNPF;HNRNPH3;HNRNPR;HNRNPU;IARS;IGF2BP1;IRS4;KARS1;LRRC59;MARS;MOV10;MRPS7;NOP56;PA2G4;PABPC1;PABPC4;PABPN1;PHB;PHB…	0.64;0.57;0.95;0.59;0.68;0.76;0.76;0.59;0.59;0.56;0.82;0.54;0.81;0.77;0.92;0.88;0.6;0.61;0.79;0.9;0.91;0.77;0.88;0.84;0.63;0.91;0.94;0.56;0.82;0.66;0.7;0.72;0.73;0.66;0.87;0.6;0.98;0.84;0.99;0.89;0.52;1;0.98;0.78;0.81;0.73;0.94;0.82;0.58;1;0.63;0.93;0.6;0.94;0.99;0.89;0.89;0.91;0.64;0.85;0.92;0.76;0.63;0.52;0.82;0.67;0.52;0.77;0.89;0.65;0.52;0.56;0.94;0.7;0.94;0.96;0.96;0.96;0.99;0.88;1;0.92;0.85…	Low confidence;Low confidence;High confidence;Low confidence;Low confidence;Medium confidence;Medium confidence;Low confidence;Low confidence;Low confidence;Medium confidence;Low confidence;Medium confidence;Medium confidence;High confidence;Medium confidence;Low confidence;Low confidence;Medium confidence;High confidence;High confidence;Medium confidence;Medium confidence;Medium confidence;Low c…	0.41	0.02;0.14;0.17;0.15;0.07;0.04;0.22;0;0;0;0;0;0;0.09;0.07;0.31;0.29;0.44;0.4;0.45;0.43;0.25;0.42;0.14;0.31;0.29;0.14;0.58;0.16;0.6;0.12;0.41;0.15;0.32;0.2;0.17;0.38;0.39;0.19;0.06;0.15;0;0.29;0;0.18;0.11;0.08;0.59;0.23;0.46;0.68;0.26;0.28;0.37;0;0.19;0.26;0.11;0.07;0.23;0.25;0.42;0.35;0.12;0.21;0.23;0.14;0.1;0.43;0.29;0.23;0.15;0.27;0.36;0.46;0.51;0.59;0.55;0.47;0.48;0.41;0.38;0.22;0.2;0.43;0.37;0…	ACAA2;ACIN1;ALDOA;DARS;DDX5;DYNC1H1;EEF2;EIF4A3;FBL;GCN1;HNRNPM;IARS;LANCL1;PAICS;PGAM5;PPP1CC;PRKDC;PRPF8;RACK1;RARS;RBMX;RNPS1;RPL19;RPL22;RPL23;RPL24;RPL27A;RPL31;RPN1;RPS11;RPS14;RPS15A;RPS16;RPS18;RPS19;RPS2;RPS25;RPS26;RPS3;RPS7;RPS8;SAFB;SMC4;SNRNP40;SSBP1;TPR;TUBA1B;TUBB;TUBB2B;TUBB4B;TUFM;WRNIP1	0.52;0.97;1;1;0.84;0.9;0.88;1;0.99;0.69;1;1;0.68;0.72;0.85;0.63;0.68;0.84;0.84;0.99;0.91;1;0.97;1;0.89;0.99;1;1;0.95;1;1;1;0.95;1;1;1;1;0.99;0.7;0.98;0.98;0.99;0.97;0.99;0.99;0.82;1;0.99;0.77;0.66;0.77;0.95	Low confidence;High confidence;High confidence;High confidence;Medium confidence;High confidence;Medium confidence;High confidence;High confidence;Low confidence;High confidence;High confidence;Low confidence;Low confidence;Medium confidence;Low confidence;Low confidence;Medium confidence;Medium confidence;High confidence;High confidence;High confidence;High confidence;High confidence;Medium conf…	0.41	0.06;0.18;0.42;0.29;0.6;0.32;0.5;0.36;0.39;0;0.54;0.26;0.06;0.26;0.18;0.3;0.43;0.39;0;0.27;0.41;0.27;0.51;0.47;0.59;0.47;0.48;0.41;0.22;0.37;0.63;0.43;0.51;0.56;0.44;0.51;0.48;0.38;0.65;0.49;0.55;0.19;0.22;0.17;0.19;0.18;0.95;0.93;0.91;0.91;0.34;0.06	;
PRDX2	P32119	21.892	CCT2;CCT6B;PIH1D1;TCP1;CCT3;CCT4;CCT7;CCT8;CCT5;CCT6A	P78371;Q92526;Q9NWS0;P17987;P49368;P50991;Q99832;P50990;P48643;P40227								DDX3X;KRT14;KRT6A;KRT84;MRPL12;PPIB;S100A8;SNRPA1	0.52;0.98;0.64;1;0.57;0.58;0.96;0.59	Low confidence;High confidence;Low confidence;High confidence;Low confidence;Low confidence;High confidence;Low confidence	0.5	0.52;0.69;0.69;0.36;0.18;0.29;0.14;0.29	;
HSP90AB1	P08238	83.264	RPAP3;PIH1D1;POLR2E;TCP1;CCT2;CCT3	Q9H6T3;Q9NWS0;P19388;P17987;P78371;P49368	PIH1D1;RPAP3	0.78;0.62	ACTB;ASDURF;HSP90AA1;HSP90AB4P;P4HB;PDRG1;PIH1D1;PPP1CC;RPAP3;RPS14;TUBB;TUBB2B;TUBB4B;UXT	0.76;0.58;1;1;0.52;0.68;0.78;0.8;0.81;0.74;0.84;0.59;0.52;0.61	Medium confidence;Low confidence;High confidence;High confidence;Low confidence;Low confidence;Medium confidence;Medium confidence;Medium confidence;Low confidence;Medium confidence;Low confidence;Low confidence;Low confidence	0.67	0.88;0;0.66;0;0.28;0.02;0.06;0.3;0.09;0.63;0.93;0.91;0.91;0	DDOST;HSP90AA1;OGDH;RPAP3	0.52;1;0.7;0.62	Low confidence;High confidence;Low confidence;Low confidence	0.67	0.14;0.66;0.08;0.09	;
CAPRIN1	Q14444	78.366	PIH1D1	Q9NWS0								RUVBL1;SLC25A3;SNRPD2	0.53;0.52;0.56	Low confidence;Low confidence;Low confidence	0.29	0.37;0.32;0.42	;
RPL4	P36578	47.697	PIH1D1	Q9NWS0			AIMP1;ANXA1;HNRNPF;HNRNPM;IARS;KRT4;PHB;PHB2;PIGR;QARS;RBMX;RPL19;RPL24;RPL27A;RPL8;RPS13;RPS19;RPS2;SNRNP70;SPTBN1;SRRM2	0.92;0.74;0.86;1;0.95;0.58;0.81;0.97;0.73;0.53;0.98;0.91;0.96;0.93;1;0.79;0.53;0.69;0.62;0.66;0.81	High confidence;Low confidence;Medium confidence;High confidence;High confidence;Low confidence;Medium confidence;High confidence;Low confidence;Low confidence;High confidence;High confidence;High confidence;High confidence;High confidence;Medium confidence;Low confidence;Low confidence;Low confidence;Low confidence;Medium confidence	0.48	0.17;0.1;0.59;0.54;0.26;0.47;0.21;0.23;0.02;0.23;0.41;0.51;0.47;0.48;0.38;0.38;0.44;0.51;0.26;0.35;0.34	RPL17;RPS27	0.53;0.54	Low confidence;Low confidence	0.48	0.46;0.45	;
NCL	P19338	76.614	PIH1D1	Q9NWS0			DIS3;DLD;KHSRP;LRPPRC;NIPSNAP3A;RPS27A;U2AF2	0.75;0.65;1;0.62;0.53;0.76;0.55	Medium confidence;Low confidence;High confidence;Low confidence;Low confidence;Medium confidence;Low confidence	0.64	0.04;0.2;0.32;0.32;0;0.6;0.3	PDIA3;SRSF3	0.53;0.59	Low confidence;Low confidence	0.64	0.25;0.48	;
TIMM50	Q3ZCQ8	39.646					AAAS;ABI1;ACSL3;ACTR1A;AGK;AIMP1;AIMP2;AP2M1;APMAP;ARCN1;ATAD3A;ATP1A1;ATP1B1;ATP1B3;ATP2A2;ATP5F1A;ATP5F1C;ATP5MD;ATP5MF;ATP5MG;ATP5PB;ATP5PO;BAG2;BYSL;CAD;CHD4;CISD2;CKAP4;COPA;CSTF3;CYB5R3;DAD1;DARS;DCAF11;DCTN1;DDOST;DPM1;EEF1E1;EPRS;ERLIN2;FBL;GCN1;HACD3;HCFC1;HLA-A;HM13;HNRNPC;HNRNPR;HSD17B12;IARS;IRS4;KPNA6;LAMC1;LAS1L;LBR;LETM1;LMAN2;LRRC59;MACF1;MARS;MRE11;MRPS30;MT-CO2;NDUFA4;NNT;NOP56;…	0.72;0.51;0.91;0.71;0.95;0.78;0.89;0.56;0.93;0.63;0.98;0.99;0.98;0.89;0.89;0.9;0.83;0.99;0.99;0.97;0.91;0.83;0.96;0.72;0.66;0.64;0.95;0.92;0.54;0.55;0.7;0.85;0.93;0.56;0.95;0.95;0.62;0.85;0.79;0.68;0.96;0.96;0.97;0.68;0.97;0.92;0.75;0.57;0.96;0.92;0.85;0.8;0.89;0.88;0.8;0.9;0.97;0.95;0.92;0.94;0.87;0.95;0.52;0.98;0.74;0.88;0.59;0.92;0.92;0.8;0.89;0.5;0.7;0.92;1;0.99;0.67;0.7;0.94;0.96;0.86;0.82;0…	Low confidence;Low confidence;High confidence;Low confidence;High confidence;Medium confidence;Medium confidence;Low confidence;High confidence;Low confidence;High confidence;High confidence;High confidence;Medium confidence;Medium confidence;Medium confidence;Medium confidence;High confidence;High confidence;High confidence;High confidence;Medium confidence;High confidence;Low confidence;Low con…	0.3	0.02;0.09;0.12;0.23;0.04;0.17;0.15;0.05;0.03;0.22;0.21;0.29;0;0.04;0.22;0;0;0;0;0;0;0;0.23;0.14;0.36;0.19;0;0.14;0.21;0.08;0.06;0.02;0.29;0;0.21;0.14;0.07;0.2;0.38;0.11;0.39;0;0;0.18;0.07;0.05;0.44;0.46;0.07;0.26;0.37;0.12;0.03;0.12;0.13;0.04;0.02;0.19;0.09;0.26;0;0.03;0.05;0.02;0.03;0.23;0.22;0.16;0.09;0.21;0.23;0.14;0.23;0.09;0.15;0.15;0.1;0.27;0.22;0.2;0.51;0.56;0.51;0.65;0.15;0.03;0.04;0;0.09…	ACAT1;ASDURF;ATP5F1A;ATP5MG;CLTC;DBT;DHX9;HACD3;HSPA9;MRPL1;MRPL11;MRPL13;MRPL15;MRPL2;MRPL21;MRPL22;MRPL24;MRPL28;MRPL37;MRPL38;MRPL39;MRPL41;MRPL43;MRPL45;MRPL48;MRPL49;MRPL50;MRPL58;MRPL9;MRPS30;PDRG1;PFKP;PHB;POLR2E;POLR3B;PRPF40A;RPN1;URI1;UXT	0.53;0.71;0.53;0.65;0.54;0.93;0.88;0.72;0.73;0.71;0.59;0.61;0.76;0.52;0.68;0.56;0.51;0.51;0.63;0.61;0.62;0.58;0.82;0.57;0.51;0.57;0.71;0.71;0.6;0.56;0.66;0.51;0.57;0.85;0.52;0.59;0.52;0.65;0.53	Low confidence;Low confidence;Low confidence;Low confidence;Low confidence;High confidence;Medium confidence;Low confidence;Low confidence;Low confidence;Low confidence;Low confidence;Medium confidence;Low confidence;Low confidence;Low confidence;Low confidence;Low confidence;Low confidence;Low confidence;Low confidence;Low confidence;Medium confidence;Low confidence;Low confidence;Low confidence…	0.3	0.15;0;0;0;0.44;0.22;0.5;0;0.75;0.03;0.03;0.03;0.03;0.05;0.01;0.05;0.03;0.03;0.05;0.03;0.06;0.04;0.02;0.03;0.03;0.03;0;0;0.03;0.03;0.02;0.18;0.21;0.15;0.01;0.18;0.22;0.03;0	;
HNRNPD	Q14103	38.434	PDRG1;PIH1D1	Q9NUG6;Q9NWS0			DDX5;ELAVL1;HNRNPAB;HNRNPH3;HNRNPL;RUVBL1;TPR	0.55;0.51;0.61;0.69;0.84;0.7;0.6	Low confidence;Low confidence;Low confidence;Low confidence;Medium confidence;Low confidence;Low confidence	0.53	0.6;0.25;0.5;0.23;0.46;0.37;0.18	ACAT1;ATP2A2;ATP5F1A;ATP5MG;ATP5PO;ATXN2L;DDOST;EEF1G;HACD3;HADHB;HAGH;HNRNPA3;HNRNPAB;HNRNPC;HNRNPL;HNRNPR;HNRNPU;IRS4;KRT8;LSM12;MAP1B;NUP93;PABPC1;PFKP;PIH1D1;PKM;POLR1A;POLR1C;POLR2H;POLR3A;PPP1CA;RALY;RPAP3;RUVBL1;RUVBL2;SEC61A1;SLC16A1;SLC25A3;SNRPD2;SYNCRIP;TRIM28;U2AF2;VDAC2;WDR92	0.53;0.71;0.63;0.82;0.68;0.61;0.66;0.83;0.51;0.86;0.58;0.62;0.96;0.68;0.98;0.96;0.9;0.81;0.65;0.6;0.68;0.61;0.74;0.73;0.65;0.66;0.77;0.53;0.61;0.54;0.76;0.6;0.76;0.64;0.84;0.94;0.6;0.91;0.51;0.98;0.9;0.64;0.63;0.71	Low confidence;Low confidence;Low confidence;Medium confidence;Low confidence;Low confidence;Low confidence;Medium confidence;Low confidence;Medium confidence;Low confidence;Low confidence;High confidence;Low confidence;High confidence;High confidence;High confidence;Medium confidence;Low confidence;Low confidence;Low confidence;Low confidence;Low confidence;Low confidence;Low confidence;Low conf…	0.53	0.15;0.22;0;0;0;0.31;0.14;0.47;0;0.11;0.11;0.45;0.5;0.44;0.46;0.46;0.68;0.37;0.58;0.19;0.23;0.14;0.42;0.18;0.06;0.61;0.04;0.09;0.13;0.03;0.3;0.11;0.09;0.37;0.34;0.07;0.11;0.32;0.42;0.48;0.43;0.3;0.14;0.01	;
SLC3A2	P08195	67.994	PIH1D1	Q9NWS0			ACSL3;AIMP1;AIMP2;ALDH3A2;APMAP;ATP2A2;ATP5F1A;ATP5MF;ATP5PB;ATP5PO;BAG2;BYSL;CANX;CISD2;CKAP4;CYB5R3;DARS;DDX18;DDX5;EEF1E1;GEMIN5;HLA-A;HM13;HNRNPUL1;HSD17B12;IARS;LARS;LETM1;MARS;MED23;MKI67;MRPS30;MT-CO2;NDUFA4;NDUFS3;NNT;NOP56;PFKL;PFKP;QARS;RALY;RARS;RPL23;RPL38;RPS2;RPS20;SDHB;SEC61B;SEC63;SLC16A1;SLC1A5;SMARCC2;SMARCD1;SMARCD2;SSR1;TARSL2;TBL3;TECR;TMED10;TUBGCP3;VIM;WDR5;WDR92;XPO1;XPOT;…	0.74;0.75;0.81;0.9;0.65;0.54;0.76;0.87;0.55;0.57;0.6;0.63;0.58;0.66;0.52;0.6;0.75;0.53;0.52;0.58;0.59;0.59;0.75;0.9;0.55;0.73;0.71;0.78;0.79;0.73;0.87;0.74;0.77;0.79;0.74;0.71;0.58;0.66;0.74;0.69;0.79;0.61;0.75;0.9;0.73;0.87;0.8;0.53;0.77;0.74;0.63;0.53;0.55;0.52;0.7;0.83;0.77;0.5;0.81;0.51;0.74;0.54;0.64;0.58;0.68;0.58	Low confidence;Low confidence;Medium confidence;High confidence;Low confidence;Low confidence;Medium confidence;Medium confidence;Low confidence;Low confidence;Low confidence;Low confidence;Low confidence;Low confidence;Low confidence;Low confidence;Medium confidence;Low confidence;Low confidence;Low confidence;Low confidence;Low confidence;Medium confidence;Medium confidence;Low confidence;Low c…	0.14	0.12;0.17;0.15;0.07;0.03;0.22;0;0;0;0;0.23;0.14;0.31;0;0.14;0.06;0.29;0.16;0.6;0.2;0.11;0.07;0.05;0.26;0.07;0.26;0.32;0.04;0.26;0.01;0.19;0.03;0.05;0.02;0.05;0.03;0.23;0.16;0.18;0.23;0.11;0.27;0.59;0.34;0.51;0.44;0.04;0.09;0.03;0.11;0.17;0.16;0.03;0.03;0.05;0.01;0.1;0.13;0.05;0.04;0.63;0.08;0.01;0.23;0.05;0.16	PABPC1;PIH1D1;RPAP3;RUVBL1;RUVBL2	0.53;0.73;0.96;0.61;0.7	Low confidence;Low confidence;High confidence;Low confidence;Low confidence	0.14	0.42;0.06;0.09;0.37;0.34	;
ACAT1	P24752	45.2										ASDURF;ATP5F1A;ATP5MG;ATP5PB;CKAP4;COPA;DHX9;HACD3;HNRNPD;HNRNPK;HNRNPR;HSPA9;LSM12;MATR3;NUFIP2;PDRG1;POLR2E;POLR3D;PPP1CA;PPP1CC;PRKDC;PRPF40A;RBM25;RPN1;RPN2;RPS16;RPS3;SRSF3;TIMM50;TRIM28;URI1;UXT	0.53;0.85;0.58;0.59;0.55;0.79;0.56;0.63;0.53;0.81;0.57;0.64;0.67;0.77;0.68;0.6;0.57;0.62;0.55;0.65;0.72;0.83;0.77;0.57;0.52;0.65;0.6;0.57;0.53;0.95;0.66;0.62	Low confidence;Medium confidence;Low confidence;Low confidence;Low confidence;Medium confidence;Low confidence;Low confidence;Low confidence;Medium confidence;Low confidence;Low confidence;Low confidence;Medium confidence;Low confidence;Low confidence;Low confidence;Low confidence;Low confidence;Low confidence;Low confidence;Medium confidence;Medium confidence;Low confidence;Low confidence;Low co…	0.15	0;0;0;0;0.14;0.21;0.5;0;0.53;0.7;0.46;0.75;0.19;0.42;0.23;0.02;0.15;0;0.3;0.3;0.43;0.18;0.19;0.22;0.2;0.51;0.65;0.48;0.3;0.43;0.03;0	;
MYH9	P35579	226.532	URI1;PIH1D1	O94763;Q9NWS0	PIH1D1;URI1	0.56;0.73	AAAS;ABI1;ACACA;ACTR1A;AIMP2;AP3B1;AP3M1;APMAP;ARCN1;ATAD3A;ATP2A2;ATP5MD;ATP5MF;ATP5MG;ATP5PO;BAG2;CAD;CCAR2;CCT3;CCT4;CCT6A;CCT6B;CDC5L;CHD4;CISD2;COPA;CSTF3;CYFIP1;DAD1;DDOST;EIF3H;FKBP8;FLNA;GOT1;HADHB;HCFC1;HDAC1;HLA-A;HM13;HSD17B12;HUWE1;KRT18;LAMC1;LMAN2;MACF1;MRE11;MRPS16;MRPS7;MTA1;MYL6;NCKAP1;NDUFA4;NUP210;PELP1;PGRMC2;PIH1D1;POLR2A;POLR2B;POLR3B;PRKDC;PRPF19;PSMA2;PSMA4;PSMB3;PSMD7;PTC…	0.71;0.94;0.91;0.89;0.53;0.56;0.98;0.71;0.64;0.67;0.82;0.95;0.85;0.61;0.91;0.79;0.56;0.54;0.93;0.91;0.91;0.9;0.77;0.93;0.58;0.91;0.99;0.9;0.96;0.62;0.7;0.62;0.65;0.62;0.87;0.9;0.63;0.66;0.88;0.9;0.81;0.65;0.5;0.91;0.81;0.84;0.52;0.59;0.95;0.66;0.93;0.53;0.76;0.8;0.73;0.56;0.97;0.95;0.51;0.62;0.74;0.74;0.67;0.73;0.72;0.67;0.51;0.73;0.72;0.99;0.58;0.75;0.73;0.67;0.52;0.54;0.76;0.84;0.61;0.61;0.89;0…	Low confidence;High confidence;High confidence;Medium confidence;Low confidence;Low confidence;High confidence;Low confidence;Low confidence;Low confidence;Medium confidence;High confidence;Medium confidence;Low confidence;High confidence;Medium confidence;Low confidence;Low confidence;High confidence;High confidence;High confidence;Medium confidence;Medium confidence;High confidence;Low confiden…	0.49	0.02;0.09;0.21;0.23;0.15;0.1;0.03;0.03;0.22;0.21;0.22;0;0;0;0;0.23;0.36;0.29;0.4;0.45;0.43;0.25;0.19;0.19;0;0.21;0.08;0.11;0.02;0.14;0.2;0.05;0.55;0.03;0.11;0.18;0.26;0.07;0.05;0.07;0.18;0.58;0.03;0.02;0.09;0;0.02;0.07;0.13;0.46;0.09;0.02;0.06;0.09;0.09;0.06;0.12;0.14;0.01;0.43;0.29;0.23;0.2;0.17;0.18;0.07;0.15;0.15;0.1;0;0.09;0.59;0.22;0.2;0.15;0.04;0.1;0;0.42;0.07;0.12;0.32;0.49;0.2;0.22;0.17;0…	ASDURF;ATP5PD;BAG6;CCAR1;CCAR2;CCT8;CHD4;DAP3;DBT;DCTN1;EIF3H;EIF3K;EIF3L;EIF3M;GOLIM4;HUWE1;ITPR3;KRT34;MACF1;MRE11;MRPL1;MRPL18;MRPL2;MRPL23;MRPL24;MRPL3;MRPL37;MRPL40;MRPL43;MRPL45;MRPL47;MRPL48;MRPL50;MRPS14;MRPS16;MRPS17;MRPS2;MRPS22;MRPS23;MRPS27;MRPS31;MTA2;MYH10;NUMA1;NUP107;NUP133;NUP210;NUP85;NUP98;POLR1C;POLR2C;POLR3B;POLR3D;PSMA1;PSMC4;PSMC6;PTCD3;RAD50;RANBP2;RPS8;SF3A3;SF3B2;SLC16A1…	0.53;0.86;0.73;0.65;0.63;0.88;0.91;0.8;0.83;0.85;0.91;0.8;0.7;0.62;0.82;0.97;0.84;0.7;0.8;0.97;0.61;0.55;0.63;0.61;0.61;0.67;0.54;0.5;0.63;0.54;0.61;0.5;0.57;0.89;0.87;0.69;0.65;0.91;0.75;0.84;0.76;0.99;0.86;0.84;0.88;0.68;0.71;0.9;0.82;0.51;0.94;0.52;0.53;0.84;0.6;0.5;0.87;1;0.9;0.87;0.61;0.67;0.77;0.88;0.84;0.58;0.86;0.97;0.68	Low confidence;Medium confidence;Low confidence;Low confidence;Low confidence;Medium confidence;High confidence;Medium confidence;Medium confidence;Medium confidence;High confidence;Medium confidence;Low confidence;Low confidence;Medium confidence;High confidence;Medium confidence;Low confidence;Medium confidence;High confidence;Low confidence;Low confidence;Low confidence;Low confidence;Low conf…	0.49	0;0;0.11;0.09;0.29;0.45;0.19;0.1;0.22;0.21;0.2;0.14;0.22;0.16;0.01;0.18;0.04;0.07;0.09;0;0.03;0.02;0.05;0.03;0.03;0.03;0.05;0.01;0.02;0.03;0.04;0.03;0;0.04;0.02;0.03;0.05;0.08;0.05;0.08;0.08;0.16;0.4;0.19;0.1;0.11;0.06;0.05;0.09;0.09;0.06;0.01;0;0.21;0.24;0.22;0.07;0.1;0.22;0.55;0.26;0.33;0.11;0.16;0.13;0.36;0.39;0.45;0.16	;
EIF3A	Q14152	166.569	PIH1D1	Q9NWS0			ACTN4;AHNAK;AP3M1;ASDURF;CANX;CDC23;CDC27;CHD4;CNOT1;EFTUD2;EIF3B;EIF3C;EIF3D;EIF3E;EIF3F;EIF3G;EIF3H;EIF3K;EIF3L;FLNA;GCC2;GPN1;LARP1;LEO1;MRE11;MRPS7;MTA1;PABPC4;PAF1;POLR2B;POLR3A;POLR3E;PRPF19;PRR14L;PYCR2;RPAP2;RPAP3;SEPTIN7;SF3B3;SNRNP40;SNRPA1;SNRPD1;UXT	0.64;0.68;0.66;0.78;0.81;0.6;0.58;0.64;0.82;0.76;1;1;1;1;1;1;1;1;1;0.91;0.56;0.5;0.53;0.84;0.95;0.59;0.58;0.53;1;0.71;0.64;0.81;0.73;0.8;0.76;0.97;0.76;0.71;0.71;0.8;0.62;0.95;0.74	Low confidence;Low confidence;Low confidence;Medium confidence;Medium confidence;Low confidence;Low confidence;Low confidence;Medium confidence;Medium confidence;High confidence;High confidence;High confidence;High confidence;High confidence;High confidence;High confidence;High confidence;High confidence;High confidence;Low confidence;Low confidence;Low confidence;Medium confidence;High confidenc…	0.27	0.34;0.15;0.03;0;0.31;0.06;0.06;0.19;0.11;0.39;0.26;0.27;0.2;0.23;0.27;0.27;0.2;0.14;0.22;0.55;0.02;0.03;0.19;0.08;0;0.07;0.13;0.35;0.12;0.14;0.03;0;0.29;0.02;0.08;0.01;0.09;0;0.42;0.17;0.29;0.47;0	ATP5F1B;BAG6;DPCD;EIF3C;EIF3D;EIF3E;EIF3F;EIF3G;EIF3H;EIF3I;EIF3K;EIF3L;EIF3M;EPPK1;FLNA;IRS4;MYH10;POLR1C;POLR2B;POLR3D;SLC25A3;SNRNP40;TUBB6	0.53;0.93;0.8;1;0.99;1;1;1;1;0.99;1;0.99;1;0.92;0.69;0.89;0.87;0.91;0.72;0.83;0.52;0.69;0.58	Low confidence;High confidence;Medium confidence;High confidence;High confidence;High confidence;High confidence;High confidence;High confidence;High confidence;High confidence;High confidence;High confidence;High confidence;Low confidence;Medium confidence;Medium confidence;High confidence;Low confidence;Medium confidence;Low confidence;Low confidence;Low confidence	0.27	0;0.11;0.02;0.27;0.2;0.23;0.27;0.27;0.2;0.31;0.14;0.22;0.16;0.31;0.55;0.37;0.4;0.09;0.14;0;0.32;0.17;0.77	;
MRPL4	Q9BYD3	34.919					CNOT1;DAP3;DBT;GADD45GIP1;MRPL1;MRPL13;MRPL15;MRPL17;MRPL18;MRPL19;MRPL2;MRPL20;MRPL22;MRPL23;MRPL24;MRPL3;MRPL34;MRPL37;MRPL38;MRPL39;MRPL40;MRPL41;MRPL43;MRPL45;MRPL46;MRPL47;MRPL49;MRPL50;MRPL53;MRPL55;MRPL58;MRPL9;MRPS14;MRPS15;MRPS18A;MRPS22;MRPS23;MRPS24;MRPS27;MRPS33;MRPS35;MRPS5;MRPS6;MRPS9;POLR2B;RPL17;SLC25A6;SPTBN1	0.86;0.56;0.87;0.91;0.97;0.98;0.71;0.87;0.74;0.9;0.77;0.8;0.92;0.8;0.98;0.93;0.74;0.92;0.93;0.92;0.9;0.97;0.89;0.85;0.82;0.91;0.69;0.77;0.71;0.69;0.86;0.69;0.85;0.57;0.84;0.82;0.58;0.62;0.72;0.77;0.76;0.63;0.74;0.77;0.56;0.61;0.63;0.58	Medium confidence;Low confidence;Medium confidence;High confidence;High confidence;High confidence;Low confidence;Medium confidence;Low confidence;High confidence;Medium confidence;Medium confidence;High confidence;Medium confidence;High confidence;High confidence;Low confidence;High confidence;High confidence;High confidence;Medium confidence;High confidence;Medium confidence;Medium confidence;M…	0.04	0.11;0.1;0.22;0.05;0.03;0.03;0.03;0.01;0.02;0.04;0.05;0;0.05;0.03;0.03;0.03;0.01;0.05;0.03;0.06;0.01;0.04;0.02;0.03;0.04;0.04;0.03;0;0.01;0;0;0.03;0.04;0.04;0.03;0.08;0.05;0;0.08;0.01;0.06;0.08;0.02;0.07;0.14;0.46;0.49;0.35	ACAA2;ACTL6A;AIMP1;AIMP2;ALDH9A1;ATP2A2;ATP5F1A;ATP5F1B;ATP5F1C;ATP5PO;BAG6;CAD;CDK1;CKAP4;CLTA;CLTB;CLTC;CORO1C;CYFIP1;DBT;DDX3X;DDX5;DDX6;DHX15;DPCD;DYNC1H1;DYNC1LI1;ERLIN2;FLNA;FLNB;GADD45GIP1;HACD3;HADHB;HSPA8;IARS;LANCL1;LBR;MATR3;MRPL1;MRPL11;MRPL12;MRPL13;MRPL15;MRPL17;MRPL18;MRPL19;MRPL2;MRPL20;MRPL21;MRPL22;MRPL23;MRPL24;MRPL28;MRPL3;MRPL34;MRPL37;MRPL38;MRPL39;MRPL40;MRPL41;MRPL43;MRPL4…	0.53;0.94;0.63;0.67;0.88;0.77;0.92;0.93;0.56;0.92;0.57;0.91;0.71;0.74;0.64;0.54;0.76;0.64;0.92;0.97;0.98;0.6;0.58;0.73;0.97;0.89;0.97;1;0.68;0.63;1;0.91;0.66;0.57;0.76;0.76;0.78;0.64;1;1;1;1;1;1;1;1;1;1;1;1;1;1;1;1;1;1;1;1;1;1;1;1;1;1;0.98;1;1;1;1;1;1;0.75;1;0.97;0.57;0.89;0.72;0.81;0.65;0.96;0.94;0.97;0.56;0.71;0.87;0.73;0.73;0.72;1;0.67;0.98;0.87;0.65;0.98;0.63;0.55;0.52;0.53;0.94;0.85;0.87;0.7…	Low confidence;High confidence;Low confidence;Low confidence;Medium confidence;Medium confidence;High confidence;High confidence;Low confidence;High confidence;Low confidence;High confidence;Low confidence;Low confidence;Low confidence;Low confidence;Medium confidence;Low confidence;High confidence;High confidence;High confidence;Low confidence;Low confidence;Low confidence;High confidence;Medium…	0.04	0.06;0.14;0.17;0.15;0.1;0.22;0;0;0;0;0.11;0.36;0.2;0.14;0.14;0.03;0.44;0.24;0.11;0.22;0.52;0.6;0.31;0.41;0.02;0.32;0.09;0.11;0.55;0.42;0.05;0;0.11;0.96;0.26;0.06;0.13;0.42;0.03;0.03;0.18;0.03;0.03;0.01;0.02;0.04;0.05;0;0.01;0.05;0.03;0.03;0.03;0.03;0.01;0.05;0.03;0.06;0.01;0.04;0.02;0.02;0.03;0.04;0.04;0.03;0.03;0;0;0;0.03;0.03;0.03;0.46;0.42;0.18;0.21;0.23;0.14;0.04;0.03;0.29;0.3;0.3;0.43;0.29;0…	;
MRPL48	Q96GC5	23.935					ACACA;AP3M1;BCKDHA;BCKDHB;CNOT1;DAP3;DBT;DCTN1;DLD;DYNC1H1;EFTUD2;EIF2A;GADD45GIP1;GID8;GPI;KDM1A;KPNA6;MACF1;MRPL1;MRPL12;MRPL13;MRPL15;MRPL17;MRPL18;MRPL19;MRPL2;MRPL20;MRPL22;MRPL23;MRPL24;MRPL28;MRPL3;MRPL34;MRPL37;MRPL38;MRPL39;MRPL40;MRPL41;MRPL43;MRPL44;MRPL45;MRPL46;MRPL49;MRPL50;MRPL53;MRPL55;MRPL58;MRPL9;MRPS14;MRPS17;MRPS18A;MRPS2;MRPS21;MRPS22;MRPS23;MRPS24;MRPS27;MRPS28;MRPS31;MRPS33…	0.72;0.51;0.59;0.93;0.82;0.68;1;0.81;0.59;0.91;0.77;0.75;1;0.92;0.92;0.8;0.75;0.58;1;0.51;1;1;1;1;1;0.97;1;1;1;1;1;1;0.97;1;1;1;0.78;1;1;0.97;1;1;1;0.99;1;0.84;1;1;0.95;0.6;0.68;0.92;0.66;0.99;0.94;0.95;0.98;0.59;0.94;0.88;0.98;0.89;1;0.98;0.54;0.83;0.81;0.6;0.54;0.83;1;0.88;0.88;0.68;0.52;0.56;0.57;0.57;0.58;0.65;0.9;0.79;0.53;0.72;0.93;0.91	Low confidence;Low confidence;Low confidence;High confidence;Medium confidence;Low confidence;High confidence;Medium confidence;Low confidence;High confidence;Medium confidence;Medium confidence;High confidence;High confidence;High confidence;Medium confidence;Low confidence;Low confidence;High confidence;Low confidence;High confidence;High confidence;High confidence;High confidence;High confiden…	0.03	0.21;0.03;0.13;0.07;0.11;0.1;0.22;0.21;0.2;0.32;0.39;0.07;0.05;0.05;0.15;0.09;0.12;0.09;0.03;0.18;0.03;0.03;0.01;0.02;0.04;0.05;0;0.05;0.03;0.03;0.03;0.03;0.01;0.05;0.03;0.06;0.01;0.04;0.02;0.02;0.03;0.04;0.03;0;0.01;0;0;0.03;0.04;0.03;0.03;0.05;0.02;0.08;0.05;0;0.08;0.05;0.08;0.01;0.06;0.06;0.08;0.02;0.07;0;0.16;0.04;0.02;0.42;0.04;0.19;0.01;0.46;0;0.42;0.42;0.49;0.14;0.06;0.16;0.2;0.1;0.39;0.07…	AIMP1;AIMP2;ALDH9A1;ATP2A2;ATP5F1A;ATP5F1B;ATP5PO;CAD;CDK1;CKAP4;CLTA;CLTC;CORO1C;CYFIP1;DBT;DDX3X;DDX46;DDX5;DDX6;DHX15;DPCD;DYNC1H1;DYNC1LI1;ERLIN2;FLNA;FLNB;GADD45GIP1;H4C1;HACD3;HADHA;HADHB;HNRNPU;IARS;ITPR3;LANCL1;LBR;MATR3;MRPL1;MRPL11;MRPL12;MRPL13;MRPL15;MRPL17;MRPL18;MRPL19;MRPL2;MRPL20;MRPL21;MRPL22;MRPL23;MRPL24;MRPL28;MRPL3;MRPL34;MRPL37;MRPL38;MRPL39;MRPL4;MRPL40;MRPL41;MRPL43;MRPL44…	0.54;0.53;0.81;0.63;0.91;0.96;0.94;0.93;0.77;0.82;0.65;0.58;0.77;0.94;0.98;0.98;0.88;0.71;0.74;0.74;0.96;0.93;0.97;1;0.62;0.63;1;0.59;0.9;0.69;0.59;0.58;0.68;0.58;0.79;0.9;0.72;1;1;1;1;1;1;1;1;1;1;1;1;1;1;1;1;1;1;1;1;1;1;1;1;1;1;1;0.98;1;1;1;1;1;0.73;0.5;1;0.5;0.98;0.66;0.85;0.53;0.6;0.54;0.96;0.95;0.64;0.99;0.56;0.67;0.93;0.82;0.71;1;0.63;0.52;0.99;0.7;0.99;0.71;0.72;0.66;0.62;0.6;0.95;0.86;0.88…	Low confidence;Low confidence;Medium confidence;Low confidence;High confidence;High confidence;High confidence;High confidence;Medium confidence;Medium confidence;Low confidence;Low confidence;Medium confidence;High confidence;High confidence;High confidence;Medium confidence;Low confidence;Low confidence;Low confidence;High confidence;High confidence;High confidence;High confidence;Low confidenc…	0.03	0.17;0.15;0.1;0.22;0;0;0;0.36;0.2;0.14;0.14;0.44;0.24;0.11;0.22;0.52;0.3;0.6;0.31;0.41;0.02;0.32;0.09;0.11;0.55;0.42;0.05;0;0;0.18;0.11;0.68;0.26;0.04;0.06;0.13;0.42;0.03;0.03;0.18;0.03;0.03;0.01;0.02;0.04;0.05;0;0.01;0.05;0.03;0.03;0.03;0.03;0.01;0.05;0.03;0.06;0.04;0.01;0.04;0.02;0.02;0.03;0.04;0.04;0.03;0;0;0;0.03;0.03;0.08;0.03;0.49;0.46;0.42;0.18;0.21;0.23;0.14;0.04;0.03;0.01;0.29;0.3;0.3;0.…	;
LONP1	P36776	106.489	PIH1D1	Q9NWS0			ACTR1A;CCT2;CCT3;CCT4;CCT5;CCT6A;CCT6B;CCT7;CCT8;EEF1D;EFTUD2;EIF4G1;EPS15;HDAC1;KIF5B;PAICS;PFDN2;PFDN5;POLR2B;PPP2CA;RPAP2;SF3B3;TCP1;TUBA1B;TUBB6;URI1;UXT;WDR61;WDR92	0.51;0.68;0.9;0.64;0.85;0.88;0.91;0.88;0.89;0.91;0.52;0.54;0.88;0.66;0.88;0.83;0.83;0.51;0.61;0.52;0.53;0.69;0.83;0.61;0.58;0.68;0.97;0.68;0.73	Low confidence;Low confidence;Medium confidence;Low confidence;Medium confidence;Medium confidence;High confidence;Medium confidence;Medium confidence;High confidence;Low confidence;Low confidence;Medium confidence;Low confidence;Medium confidence;Medium confidence;Medium confidence;Low confidence;Low confidence;Low confidence;Low confidence;Low confidence;Medium confidence;Low confidence;Low con…	0.18	0.23;0.44;0.4;0.45;0.44;0.43;0.25;0.42;0.45;0.38;0.39;0.25;0.07;0.26;0.24;0.26;0.14;0.1;0.14;0.2;0.01;0.42;0.45;0.95;0.77;0.03;0;0.12;0.01	PFAS;STAT3	0.54;0.54	Low confidence;Low confidence	0.18	0.1;0.09	;
MCM6	Q14566	92.889					MCM2;MCM4;MCM7;RPAP2	0.61;0.98;0.95;0.67	Low confidence;High confidence;High confidence;Low confidence	0.25	0.23;0.27;0.3;0.01	RUVBL2;SNRPD3	0.54;0.57	Low confidence;Low confidence	0.25	0.34;0.43	;
HSPA8	P11142	70.898	RUVBL2;CCT5;CCT4;RUVBL1;TCP1;POLR2E;PIH1D1	Q9Y230;P48643;P50991;Q9Y265;P17987;P19388;Q9NWS0	PIH1D1	0.64	AGL;PDRG1;PIH1D1;RPAP3;RPS27A;URI1;UXT	0.93;0.86;0.64;0.73;0.63;0.68;0.71	High confidence;Medium confidence;Low confidence;Low confidence;Low confidence;Low confidence;Low confidence	0.96	0.17;0.02;0.06;0.09;0.6;0.03;0	CDK1;CLTC;CNOT1;CORO1C;CYFIP1;DARS;DDX6;DHX9;DYNC1LI1;EEF1E1;ERLIN2;GADD45GIP1;HACD3;HNRNPU;HSPA9;IARS;LANCL1;MAP1B;MATR3;MRPL11;MRPL12;MRPL13;MRPL15;MRPL17;MRPL18;MRPL19;MRPL2;MRPL20;MRPL21;MRPL22;MRPL23;MRPL24;MRPL28;MRPL3;MRPL34;MRPL37;MRPL38;MRPL39;MRPL4;MRPL40;MRPL41;MRPL43;MRPL44;MRPL45;MRPL46;MRPL50;MRPL55;MRPL58;MRPL9;MRPS17;MRPS30;MTHFD1;NME1;POLR3B;PRKDC;PRPF19;PRPF8;RARS;RPL19;RPS11;RP…	0.54;0.68;0.52;0.78;0.87;0.56;0.63;0.69;0.6;0.52;0.53;0.64;0.61;0.58;0.87;0.68;0.57;0.56;0.82;0.56;0.85;0.68;0.71;0.56;0.74;0.78;0.67;0.6;0.67;0.61;0.57;0.7;0.65;0.7;0.58;0.69;0.52;0.7;0.57;0.57;0.63;0.64;0.68;0.71;0.65;0.59;0.54;0.76;0.62;0.67;0.57;0.77;0.59;0.57;0.62;0.84;0.68;0.76;0.54;0.69;0.57;0.61;0.67;0.61;0.55;0.71;0.78;0.76;0.64	Low confidence;Low confidence;Low confidence;Medium confidence;Medium confidence;Low confidence;Low confidence;Low confidence;Low confidence;Low confidence;Low confidence;Low confidence;Low confidence;Low confidence;Medium confidence;Low confidence;Low confidence;Low confidence;Medium confidence;Low confidence;Medium confidence;Low confidence;Low confidence;Low confidence;Low confidence;Medium co…	0.96	0.2;0.44;0.11;0.24;0.11;0.29;0.31;0.5;0.09;0.2;0.11;0.05;0;0.68;0.75;0.26;0.06;0.23;0.42;0.03;0.18;0.03;0.03;0.01;0.02;0.04;0.05;0;0.01;0.05;0.03;0.03;0.03;0.03;0.01;0.05;0.03;0.06;0.04;0.01;0.04;0.02;0.02;0.03;0.04;0;0;0;0.03;0.03;0.03;0.27;0.3;0.01;0.43;0.29;0.39;0.27;0.51;0.37;0.43;0.38;0.49;0.32;0.49;0.22;0.39;0.18;0.57	;
PABPC4	Q13310	70.783	PIH1D1	Q9NWS0			ABI1;ACACA;ACTR1A;ARCN1;BAG6;BRK1;CAD;CASP14;CCAR2;CCT2;CCT3;CCT4;CCT5;CCT6A;CCT6B;CCT7;CCT8;CNOT1;COPA;DBT;DCAF11;DCTN1;DNAJA2;DSG1;EEF1D;EFTUD2;EIF3A;EIF3C;EIF3D;EIF3F;EIF3G;EIF3H;EIF3M;FLII;GYS1;HADHA;HCFC1;HDAC2;HNRNPH1;IGF2BP1;KIF5B;MACF1;MRE11;MRPL58;MRPS7;PA2G4;PABPC1;PAICS;PDCD5;POLR1C;POLR2A;POLR2B;POLR2C;POLR2H;POLR3A;PSMA1;PSMA2;PSMA3;PSMA6;PSMA7;PSMB1;PSMB2;PSMB3;PSMB4;PSMB5;QARS;RAD5…	0.88;0.72;0.71;0.83;0.72;0.61;0.97;0.54;0.77;0.97;0.99;0.98;0.82;0.99;0.99;0.93;0.99;0.94;0.71;0.57;0.79;0.96;0.81;0.93;0.98;0.77;0.53;0.52;0.61;0.5;0.51;0.51;0.66;0.56;0.6;0.68;0.69;0.76;0.56;0.62;0.93;0.75;0.61;0.6;0.89;0.61;0.97;0.98;0.8;0.61;0.6;0.88;0.56;0.5;0.65;0.73;0.96;0.92;0.98;0.97;0.98;0.92;0.72;0.91;0.97;0.63;0.57;0.54;0.57;0.85;0.52;0.52;0.51;0.52;0.68;0.59;0.75;0.67;0.63;0.93;0.89;…	Medium confidence;Low confidence;Low confidence;Medium confidence;Low confidence;Low confidence;High confidence;Low confidence;Medium confidence;High confidence;High confidence;High confidence;Medium confidence;High confidence;High confidence;High confidence;High confidence;High confidence;Low confidence;Low confidence;Medium confidence;High confidence;Medium confidence;High confidence;High confi…	0.35	0.09;0.21;0.23;0.22;0.11;0;0.36;0.13;0.29;0.44;0.4;0.45;0.44;0.43;0.25;0.42;0.45;0.11;0.21;0.22;0;0.21;0.22;0.2;0.38;0.39;0.27;0.27;0.2;0.27;0.27;0.2;0.16;0.09;0.05;0.18;0.18;0.28;0.64;0.28;0.24;0.09;0;0;0.07;0.25;0.42;0.26;0.17;0.09;0.12;0.14;0.06;0.13;0.03;0.21;0.23;0.19;0.21;0.22;0.18;0.18;0.17;0.17;0.22;0.23;0.1;0.22;0.41;0.59;0.47;0.48;0.38;0.38;0.51;0.56;0.51;0.49;0.41;0.1;0.32;0.49;0.29;0.…	ACAA2;ACTR1A;ADAR;ATP5F1A;ATP5F1C;ATP5PB;ATP5PO;BAG6;CAD;CKAP4;COPA;COPB1;DCTN2;DDOST;DPCD;DPM1;EEF1D;EEF1G;EFTUD2;EIF3B;EIF3I;FLNA;FLNB;GCN1;GOLIM4;H4C1;HACD3;HAGH;HDAC2;HNRNPAB;HNRNPL;HNRNPR;HNRNPU;HNRNPUL2;IARS;IRS4;KTN1;LARS;LBR;MAP1B;MARS;MYH10;MYL6;NUFIP2;NUMA1;NUP107;NUP133;PABPC1;PABPN1;PAICS;PFKP;PHB;PHB2;PIH1D1;POLR1A;POLR1C;POLR2B;POLR2H;POLR3A;POLR3B;POLR3D;PPP1CA;PPP1CC;PRKDC;PSMC1;P…	0.54;0.81;0.79;0.73;0.97;0.87;0.92;0.51;0.6;0.93;0.88;0.58;0.71;0.63;0.74;0.98;0.57;0.59;0.75;0.96;0.51;0.82;0.57;0.78;0.55;0.55;0.82;0.66;0.99;0.85;0.87;0.88;0.81;0.98;0.76;0.89;0.62;0.61;0.78;0.6;0.67;0.89;0.89;0.98;0.67;0.9;0.91;0.92;0.98;0.78;0.65;0.66;0.71;0.79;1;0.99;0.92;0.97;0.99;0.61;0.8;0.59;0.63;0.53;0.85;0.88;0.87;0.69;0.64;0.92;0.96;0.71;0.87;0.94;0.75;0.73;0.63;0.82;0.91;0.97;0.52;0…	Low confidence;Medium confidence;Medium confidence;Low confidence;High confidence;Medium confidence;High confidence;Low confidence;Low confidence;High confidence;Medium confidence;Low confidence;Low confidence;Low confidence;Low confidence;High confidence;Low confidence;Low confidence;Low confidence;High confidence;Low confidence;Medium confidence;Low confidence;Medium confidence;Low confidence;L…	0.35	0.06;0.23;0.15;0;0;0;0;0.11;0.36;0.14;0.21;0.22;0.22;0.14;0.02;0.07;0.38;0.47;0.39;0.26;0.31;0.55;0.42;0;0.01;0;0;0.11;0.28;0.5;0.46;0.46;0.68;0.15;0.26;0.37;0.09;0.32;0.13;0.23;0.26;0.4;0.46;0.23;0.19;0.1;0.11;0.42;0.12;0.26;0.18;0.21;0.23;0.06;0.04;0.09;0.14;0.13;0.03;0.01;0;0.3;0.3;0.43;0.23;0.31;0.24;0.28;0.22;0.19;0.2;0.3;0.27;0.2;0.11;0.23;0.1;0.11;0.22;0.22;0.41;0.09;0.51;0.48;0.22;0.37;0.…	;
PSMD1	Q99460	105.836	PIH1D1	Q9NWS0			AAR2;AHNAK;ANAPC1;ANAPC4;ANAPC7;AP3M1;CANX;CDC16;CDC23;CDC27;CDC5L;CHD4;CNOT1;FLNA;GPN1;KDM1A;KIF11;MACF1;MRE11;MRPL3;MRPS30;MTA1;MTA2;MYL6;NUMA1;POLR1A;POLR1D;POLR2B;POLR2H;POLR3A;POLR3D;POLR3E;PPP2R2A;PRPF19;PRPF8;PRR14L;PSMC1;PSMC2;PSMC3;PSMC4;PSMC5;PSMC6;PSMD11;PSMD12;PSMD13;PSMD14;PSMD2;PSMD3;PSMD4;PSMD6;PSMD8;PTCD3;RPAP2;RUVBL1;SMARCC2;TUBG1;TXNL1;WDR92	0.72;0.81;0.94;0.79;0.89;0.92;0.56;0.86;0.62;1;0.66;0.96;0.94;0.68;0.89;0.97;0.61;0.63;0.79;0.66;0.9;0.93;0.87;0.7;0.82;0.66;0.9;0.74;0.63;0.69;0.62;0.97;0.57;0.72;0.88;0.74;1;1;1;0.99;0.99;1;0.95;0.99;0.93;1;0.99;1;0.77;0.99;1;0.62;0.96;0.67;0.65;0.55;0.98;0.85	Low confidence;Medium confidence;High confidence;Medium confidence;Medium confidence;High confidence;Low confidence;Medium confidence;Low confidence;High confidence;Low confidence;High confidence;High confidence;Low confidence;Medium confidence;High confidence;Low confidence;Low confidence;Medium confidence;Low confidence;Medium confidence;High confidence;Medium confidence;Low confidence;Medium c…	0.25	0.04;0.15;0.05;0.04;0.02;0.03;0.31;0.01;0.06;0.06;0.19;0.19;0.11;0.55;0.03;0.09;0.4;0.09;0;0.03;0.03;0.13;0.16;0.46;0.19;0.04;0.02;0.14;0.13;0.03;0;0;0.23;0.29;0.39;0.02;0.23;0.31;0.27;0.24;0.28;0.22;0.24;0.24;0.19;0.2;0.3;0.27;0.18;0.2;0.11;0.07;0.01;0.37;0.16;0.11;0.12;0.01	ACAA2;ATP2A2;ATP5F1A;ATP5F1B;ATP5F1C;ATP5PB;ATP5PO;COPA;DCTN2;EEA1;FLNA;FLNB;HACD3;HNRNPU;LBR;MYH10;MYL6;PDRG1;PFDN2;PFDN6;PFKP;POLR1A;POLR3A;PSMC1;PSMC2;PSMC3;PSMC4;PSMC5;PSMC6;PSMD2;PSMD3;PSMD4;PSMD7;PSMD8;RPAP3;RUVBL1;RUVBL2;SEC61A1;SLC25A3;SNRPD3;URI1;UXT	0.54;0.85;0.74;0.7;0.88;0.7;0.81;0.86;0.99;0.52;0.92;0.93;0.93;0.57;0.82;0.62;0.72;0.7;0.79;0.85;0.68;0.96;0.82;0.99;0.87;0.5;0.93;1;0.96;1;0.9;0.99;0.91;0.99;0.75;0.77;0.74;0.57;0.79;0.7;0.93;0.97	Low confidence;Medium confidence;Low confidence;Low confidence;Medium confidence;Low confidence;Medium confidence;Medium confidence;High confidence;Low confidence;High confidence;High confidence;High confidence;Low confidence;Medium confidence;Low confidence;Low confidence;Low confidence;Medium confidence;Medium confidence;Low confidence;High confidence;Medium confidence;High confidence;Medium co…	0.25	0.06;0.22;0;0;0;0;0;0.21;0.22;0.04;0.55;0.42;0;0.68;0.13;0.4;0.46;0.02;0.14;0.05;0.18;0.04;0.03;0.23;0.31;0.27;0.24;0.28;0.22;0.3;0.27;0.18;0.18;0.11;0.09;0.37;0.34;0.07;0.32;0.43;0.03;0	;
RPL27	P61353	15.798	PIH1D1	Q9NWS0			C7orf50;DDX54;RPL10;RPL13A;RPL14;RPL18;RPL27A;RPL3;RPL35A;RPL36;RPL6;RPL7;RPL7A;RPL8;RPS11;RRP15;RSL1D1;TKT	0.78;0.8;0.94;0.92;0.85;1;0.82;1;0.99;0.89;0.98;0.81;0.55;0.91;0.53;0.61;1;0.56	Medium confidence;Medium confidence;High confidence;High confidence;Medium confidence;High confidence;Medium confidence;High confidence;High confidence;Medium confidence;High confidence;Medium confidence;Low confidence;High confidence;Low confidence;Low confidence;High confidence;Low confidence	0.39	0.06;0.12;0.36;0.35;0.38;0.46;0.48;0.4;0.26;0.23;0.42;0.43;0.48;0.38;0.37;0.1;0.24;0.12	DBT;DLST;SNRNP40	0.54;0.9;0.5	Low confidence;Medium confidence;Low confidence	0.39	0.22;0.14;0.17	;
RPS8	P62241	24.205	PIH1D1	Q9NWS0			ACTL6A;AIMP1;BCKDK;CAD;CCT3;CCT4;CST1;CST4;DDX17;DDX5;DPCD;EEF1E1;EPRS;GNL3;H1-4;H1FX;HNRNPH1;HNRNPH3;HNRNPR;KARS1;MARS;PA2G4;RPL10;RPL14;RPL17;RPL19;RPL23;RPL23A;RPL24;RPL27A;RPL29;RPL31;RPL34;RPL35;RPL6;RPL7A;RPL8;RPL9;RPS10;RPS13;RPS16;RPS18;RPS19;RPS2;RPS23;RPS24;RPS26;RPS27;RPS4X;RPS9;RSL1D1;SF3B1;SLC25A5;SLC25A6;SNRNP70;SNRPD3;SPTAN1;SRP14;SRP9;SRSF7;SYNCRIP;TCP1;TECR;TOP1	0.68;0.96;0.68;0.77;0.81;0.79;0.74;0.51;0.99;0.56;0.61;0.65;0.7;0.87;0.55;0.99;0.54;0.77;0.69;0.72;1;0.94;0.94;0.85;0.89;1;0.51;0.91;1;0.97;0.51;0.91;0.58;0.87;0.75;0.55;0.66;0.91;0.72;1;0.76;0.93;0.69;0.98;0.56;0.57;1;0.94;0.99;0.73;0.73;0.86;0.62;0.89;0.56;0.96;1;0.54;0.85;0.99;0.52;0.66;0.58;0.58	Low confidence;High confidence;Low confidence;Medium confidence;Medium confidence;Medium confidence;Low confidence;Low confidence;High confidence;Low confidence;Low confidence;Low confidence;Low confidence;Medium confidence;Low confidence;High confidence;Low confidence;Medium confidence;Low confidence;Low confidence;High confidence;High confidence;High confidence;Medium confidence;Medium confiden…	0.55	0.14;0.17;0.07;0.36;0.4;0.45;0;0;0.58;0.6;0.02;0.2;0.38;0.19;0;0.29;0.64;0.23;0.46;0;0.26;0.25;0.36;0.38;0.46;0.51;0.59;0.55;0.47;0.48;0.41;0.41;0.2;0.38;0.42;0.48;0.38;0.41;0.43;0.38;0.51;0.56;0.44;0.51;0.39;0.44;0.38;0.45;0.55;0.41;0.24;0.42;0.54;0.49;0.26;0.43;0.39;0.19;0.09;0.46;0.48;0.45;0.13;0.27	ACIN1;ACLY;AIMP2;CHD4;CLTA;DAP3;DARS;DBT;DDX3X;DDX5;DYNC1H1;EFTUD2;EIF4A3;ERLIN2;GCN1;HNRNPM;IARS;IMMT;ITPR3;MATR3;MRPL1;MRPL18;MRPL2;MRPL21;MRPL23;MRPL24;MRPL3;MRPL34;MRPL37;MRPL4;MRPL40;MRPL43;MRPL44;MRPL45;MRPL46;MRPL47;MRPL48;MRPL50;MRPL55;MRPS14;MRPS16;MRPS2;MRPS22;MRPS23;MRPS27;MRPS31;MYH9;NUMA1;NUP107;PABPC4;PAICS;PFDN6;PHB;PHB2;POLR2E;PPIB;PRKDC;PRPF8;PSMA1;PTCD3;RARS;RBMX;RPL19;RPL22;RPL…	0.54;0.9;0.51;0.69;0.56;0.95;0.75;0.99;0.72;0.8;0.55;0.8;0.87;0.88;0.58;0.64;1;0.95;0.94;0.71;0.92;0.95;0.94;0.95;0.98;0.96;0.97;0.93;0.95;0.94;0.97;0.96;0.97;0.94;0.92;0.81;0.95;0.98;0.96;0.98;0.97;0.94;0.91;0.96;0.95;0.94;0.87;0.84;0.79;0.81;0.87;0.61;0.67;0.63;0.61;0.7;1;1;0.83;0.95;0.93;0.91;0.65;0.82;0.9;1;1;0.94;1;0.67;0.99;0.86;0.99;1;0.9;0.72;0.98;0.61;0.99;0.89;0.55;0.95;0.98;0.92;0.79;0…	Low confidence;High confidence;Low confidence;Low confidence;Low confidence;High confidence;Low confidence;High confidence;Low confidence;Medium confidence;Low confidence;Medium confidence;Medium confidence;Medium confidence;Low confidence;Low confidence;High confidence;High confidence;High confidence;Low confidence;High confidence;High confidence;High confidence;High confidence;High confidence;H…	0.55	0.18;0.29;0.15;0.19;0.14;0.1;0.29;0.22;0.52;0.6;0.32;0.39;0.36;0.11;0;0.54;0.26;0.11;0.04;0.42;0.03;0.02;0.05;0.01;0.03;0.03;0.03;0.01;0.05;0.04;0.01;0.02;0.02;0.03;0.04;0.04;0.03;0;0;0.04;0.02;0.05;0.08;0.05;0.08;0.08;0.49;0.19;0.1;0.35;0.26;0.05;0.21;0.23;0.15;0.29;0.43;0.39;0.21;0.07;0.27;0.41;0.51;0.47;0.59;0.47;0.48;0.22;0.37;0.63;0.43;0.56;0.51;0.38;0.65;0.49;0.41;0.26;0.33;0.25;0.49;0.16;0…	;
MRPL1	Q9BYD6	36.909					BCKDHA;BCKDHB;CDC23;CNOT1;COPB2;DAP3;DBT;DCTN1;DPF2;EIF2A;GADD45GIP1;HM13;HRNR;HSD17B12;MRPL13;MRPL15;MRPL17;MRPL18;MRPL19;MRPL2;MRPL20;MRPL22;MRPL23;MRPL24;MRPL28;MRPL3;MRPL34;MRPL37;MRPL38;MRPL39;MRPL4;MRPL40;MRPL41;MRPL43;MRPL44;MRPL45;MRPL46;MRPL47;MRPL48;MRPL49;MRPL50;MRPL53;MRPL55;MRPL58;MRPL9;MRPS14;MRPS15;MRPS18A;MRPS2;MRPS22;MRPS23;MRPS24;MRPS27;MRPS28;MRPS31;MRPS33;MRPS34;MRPS35;MRPS5;M…	0.68;0.64;0.76;0.96;0.79;0.88;0.67;0.75;0.55;1;1;0.51;0.58;0.52;1;1;1;1;1;0.99;1;1;0.99;1;1;1;1;1;1;1;0.97;0.83;1;1;0.74;1;0.98;0.99;1;1;1;1;1;1;1;0.99;0.93;0.91;0.63;1;0.69;0.96;0.96;0.63;0.85;0.98;0.78;0.97;1;0.98;0.92;0.76;0.7;0.97;0.92;0.81;0.63;0.97;0.88;0.9;0.91;0.66;0.81;0.65;0.6;0.55;0.57;0.66;0.82;0.77;0.98	Low confidence;Low confidence;Medium confidence;High confidence;Medium confidence;Medium confidence;Low confidence;Medium confidence;Low confidence;High confidence;High confidence;Low confidence;Low confidence;Low confidence;High confidence;High confidence;High confidence;High confidence;High confidence;High confidence;High confidence;High confidence;High confidence;High confidence;High confidenc…	0.03	0.13;0.07;0.06;0.11;0.19;0.1;0.22;0.21;0.02;0.07;0.05;0.05;0.29;0.07;0.03;0.03;0.01;0.02;0.04;0.05;0;0.05;0.03;0.03;0.03;0.03;0.01;0.05;0.03;0.06;0.04;0.01;0.04;0.02;0.02;0.03;0.04;0.04;0.03;0.03;0;0.01;0;0;0.03;0.04;0.04;0.03;0.05;0.08;0.05;0;0.08;0.05;0.08;0.01;0.06;0.06;0.08;0.02;0.07;0;0.06;0.36;0.02;0.04;0;0.04;0.01;0.46;0.42;0.49;0.16;0.13;0.2;0.47;0.39;0.35;0.13;0.01;0	ACAA2;ACTL6A;ATP5F1A;ATP5F1B;ATP5F1C;ATP5PO;BAG6;CAD;CKAP4;COPA;CORO1C;CYFIP1;DARS;DBT;DDX3X;DDX46;DDX5;DDX6;DHX15;DPCD;DYNC1H1;DYNC1I2;DYNC1LI1;ERLIN2;FLNA;GADD45GIP1;H4C1;HACD3;HADHA;HADHB;HNRNPU;IARS;ITPR3;LANCL1;LBR;MATR3;MRPL11;MRPL12;MRPL13;MRPL15;MRPL17;MRPL18;MRPL19;MRPL2;MRPL20;MRPL21;MRPL22;MRPL23;MRPL24;MRPL28;MRPL3;MRPL34;MRPL37;MRPL38;MRPL39;MRPL4;MRPL40;MRPL41;MRPL43;MRPL44;MRPL45;M…	0.54;0.96;0.95;0.95;0.62;0.89;0.62;0.93;0.85;0.6;0.69;0.87;0.68;0.94;0.98;0.98;0.69;0.71;0.61;0.9;0.91;0.62;0.97;1;0.6;0.97;0.92;0.95;0.78;0.67;0.64;0.53;0.71;0.82;0.8;0.71;0.98;1;1;1;1;1;0.98;1;1;1;0.97;1;1;1;1;0.99;1;1;1;1;1;1;1;1;1;1;1;1;0.6;1;1;0.97;1;0.69;0.52;0.93;1;0.59;0.65;0.61;0.98;0.92;0.79;0.53;0.59;0.89;0.91;0.98;0.54;0.91;0.75;0.87;0.65;0.72;0.97;0.61;0.5;0.57;0.98;0.62;0.99;0.8;0.5…	Low confidence;High confidence;High confidence;High confidence;Low confidence;Medium confidence;Low confidence;High confidence;Medium confidence;Low confidence;Low confidence;Medium confidence;Low confidence;High confidence;High confidence;High confidence;Low confidence;Low confidence;Low confidence;High confidence;High confidence;Low confidence;High confidence;High confidence;Low confidence;High…	0.03	0.06;0.14;0;0;0;0;0.11;0.36;0.14;0.21;0.24;0.11;0.29;0.22;0.52;0.3;0.6;0.31;0.41;0.02;0.32;0.16;0.09;0.11;0.55;0.05;0;0;0.18;0.11;0.68;0.26;0.04;0.06;0.13;0.42;0.03;0.18;0.03;0.03;0.01;0.02;0.04;0.05;0;0.01;0.05;0.03;0.03;0.03;0.03;0.01;0.05;0.03;0.06;0.04;0.01;0.04;0.02;0.02;0.03;0.04;0.04;0.03;0.03;0;0;0;0.03;0.03;0.08;0.08;0.03;0.06;0.4;0.49;0.46;0.42;0.18;0.21;0.23;0.04;0.03;0.29;0.3;0.43;0.2…	;
IMPDH1	P20839	55.406					IMPDH2	0.79	Medium confidence	0.01	0.2	HACD3;IMPDH2;MATR3	0.54;0.99;0.62	Low confidence;High confidence;Low confidence	0.01	0;0.2;0.42	;
RPL17	P18621	21.397	PIH1D1	Q9NWS0			AP2M1;CKAP4;DBT;DDX54;EFTUD2;EIF2S2;GID8;GNL3;H1-4;H1FX;HADHA;IRS4;KARS1;MRPL1;MRPL13;MRPL15;MRPL19;MRPL20;MRPL22;MRPL24;MRPL3;MRPL37;MRPL38;MRPL39;MRPL4;MRPL41;MRPL43;MRPL45;MRPL48;MRPL50;NOP56;PA2G4;PPAN;RARS;RPL10;RPL13A;RPL14;RPL18;RPL19;RPL23A;RPL24;RPL27A;RPL31;RPL35;RPL6;RPL8;RPL9;RPS11;RPS13;RPS15A;RPS16;RPS23;RPS25;RPS26;RPS3A;RPS4X;RPS6;RPS8;RPS9;RRBP1;RSL1D1;SLC25A5;SLC25A6;SMARCA4;SND…	0.94;0.88;0.68;0.92;0.63;0.56;0.72;0.98;0.87;0.93;0.55;0.56;0.83;0.9;0.95;0.93;0.99;0.51;0.87;0.9;0.91;0.87;0.82;0.96;0.61;0.89;0.99;0.82;0.68;0.72;0.54;0.79;0.63;0.53;0.99;0.7;0.81;0.53;0.85;0.92;0.99;1;0.69;0.95;0.82;0.69;0.79;0.89;0.99;0.99;0.55;0.97;0.73;1;0.7;0.97;0.81;0.89;0.94;0.63;0.86;0.94;0.77;0.51;0.51;0.56;0.75;0.71;0.53;0.97;0.69	High confidence;Medium confidence;Low confidence;High confidence;Low confidence;Low confidence;Low confidence;High confidence;Medium confidence;High confidence;Low confidence;Low confidence;Medium confidence;Medium confidence;High confidence;High confidence;High confidence;Low confidence;Medium confidence;Medium confidence;High confidence;Medium confidence;Medium confidence;High confidence;Low co…	0.46	0.05;0.14;0.22;0.12;0.39;0.17;0.05;0.19;0;0.29;0.18;0.37;0;0.03;0.03;0.03;0.04;0;0.05;0.03;0.03;0.05;0.03;0.06;0.04;0.04;0.02;0.03;0.03;0;0.23;0.25;0.1;0.27;0.36;0.35;0.38;0.46;0.51;0.55;0.47;0.48;0.41;0.38;0.42;0.38;0.41;0.37;0.38;0.43;0.51;0.39;0.48;0.38;0.49;0.55;0.51;0.55;0.41;0.14;0.24;0.54;0.49;0.14;0.29;0.35;0.09;0.01;0.13;0.27;0	ATP5MF;ATP5PO;BCKDK;DLAT;DYNC1I2;EEF1E1;HNRNPU;IRS4;MYL6;NCKAP1;PABPC1;PRPF19;PRPF40A;RARS;RPL13A;RPL4;RPS20;RPS4X;SMC1A;SNRNP200;TPR	0.55;0.56;0.61;0.51;0.61;0.82;0.88;0.84;0.54;0.96;0.78;0.94;0.62;0.59;0.7;0.53;0.86;0.54;0.67;0.52;0.8	Low confidence;Low confidence;Low confidence;Low confidence;Low confidence;Medium confidence;Medium confidence;Medium confidence;Low confidence;High confidence;Medium confidence;High confidence;Low confidence;Low confidence;Low confidence;Low confidence;Medium confidence;Low confidence;Low confidence;Low confidence;Medium confidence	0.46	0;0;0.07;0.09;0.16;0.2;0.68;0.37;0.46;0.09;0.42;0.29;0.18;0.27;0.35;0.48;0.44;0.55;0.19;0.36;0.18	;
P4HB	P07237	57.116	CCT7;PFDN2;CCT4	Q99832;Q9UHV9;P50991			GNB2;HSP90AB1;IPO5;KPNA2;USP10	0.5;0.52;0.81;0.77;0.6	Low confidence;Low confidence;Medium confidence;Medium confidence;Low confidence	0.28	0.15;0.67;0.19;0.39;0.09	FKBP10;GANAB;LARS;P4HA1;XPO1	0.55;0.67;0.64;1;0.54	Low confidence;Low confidence;Low confidence;High confidence;Low confidence	0.28	0.02;0.26;0.32;0.06;0.23	;
PPP2R2A	P63151	51.692	CCT7;CCT6A;CCT5;CCT8;CCT2;TCP1;PIH1D1;CCT4;CCT3	Q99832;P40227;P48643;P50990;P78371;P17987;Q9NWS0;P50991;P49368	PIH1D1	0.81	POLR1D;POLR3D;PSMD1	0.72;0.58;0.57	Low confidence;Low confidence;Low confidence	0.23	0.02;0;0.25	ATP2A2;ATP5F1A;ATP5F1B;ATP5F1C;ATP5PB;ATP5PO;CAD;COPA;CYFIP1;DDX6;DPCD;FBL;FLNA;FLNB;HACD3;HADHB;HAGH;LBR;MYH10;MYL6;PABPC1;PAICS;PDRG1;PFDN2;PFDN6;PFKP;PIH1D1;PNN;POLR1A;POLR3A;PPP1CA;PPP1CC;PRKDC;PRPF40A;RPAP3;RPL11;RPL27A;RPN1;RPS3;RUVBL1;RUVBL2;SF3B1;SF3B3;SLC25A1;SLC25A3;SLC25A6;TECR;TUBB4B;URI1;UXT;WDR92	0.55;0.78;0.95;0.99;0.97;0.57;0.71;0.95;0.88;0.91;0.95;0.52;0.99;1;0.98;0.68;0.98;1;0.89;0.73;0.86;0.8;0.78;0.83;0.89;0.97;0.81;0.64;0.98;1;0.9;0.97;0.72;0.94;0.84;0.69;0.7;0.85;0.57;0.91;0.98;0.64;0.74;0.65;0.72;0.82;0.77;0.52;0.91;0.97;0.85	Low confidence;Medium confidence;High confidence;High confidence;High confidence;Low confidence;Low confidence;High confidence;Medium confidence;High confidence;High confidence;Low confidence;High confidence;High confidence;High confidence;Low confidence;High confidence;High confidence;Medium confidence;Low confidence;Medium confidence;Medium confidence;Medium confidence;Medium confidence;Medium …	0.23	0.22;0;0;0;0;0;0.36;0.21;0.11;0.31;0.02;0.39;0.55;0.42;0;0.11;0.11;0.13;0.4;0.46;0.42;0.26;0.02;0.14;0.05;0.18;0.06;0.14;0.04;0.03;0.3;0.3;0.43;0.18;0.09;0.51;0.48;0.22;0.65;0.37;0.34;0.42;0.42;0.1;0.32;0.49;0.13;0.91;0.03;0;0.01	;
MRPL11	Q9Y3B7	20.683					DPF2;GADD45GIP1;MRPL17;MRPL19;MRPL2;MRPL20;MRPL22;MRPL23;MRPL3;MRPL39;MRPL40;MRPL41;MRPL43;MRPL45;MRPL46;MRPL47;MRPL49;MRPL50;MRPL53;MRPL55;MRPL9;MRPS18A;MRPS6;NIPSNAP3A;NT5DC1;RPAP2	0.61;0.99;0.73;0.61;1;0.82;0.65;1;0.62;0.97;0.97;0.61;0.98;0.9;0.87;0.72;0.74;0.76;0.94;0.76;0.66;0.99;0.8;0.64;0.51;0.5	Low confidence;High confidence;Low confidence;Low confidence;High confidence;Medium confidence;Low confidence;High confidence;Low confidence;High confidence;High confidence;Low confidence;High confidence;Medium confidence;Medium confidence;Low confidence;Low confidence;Medium confidence;High confidence;Medium confidence;Low confidence;High confidence;Medium confidence;Low confidence;Low confidenc…	0.03	0.02;0.05;0.01;0.04;0.05;0;0.05;0.03;0.03;0.06;0.01;0.04;0.02;0.03;0.04;0.04;0.03;0;0.01;0;0.03;0.03;0.02;0;0;0.01	ACAA2;ACIN1;ACTL6A;AIMP2;ATP2A2;ATP5F1A;ATP5F1B;ATP5F1C;ATP5PB;ATP5PO;BAG6;CAD;CDK1;CKAP4;CLTA;CLTB;CLTC;CORO1C;CYFIP1;DARS;DBT;DDX5;DDX6;DHX15;DPCD;DYNC1I2;EIF4A3;ERLIN2;FLNA;FLNB;GADD45GIP1;H4C1;HACD3;HADHB;HNRNPU;HSPA8;IARS;LANCL1;LBR;MATR3;MRPL1;MRPL12;MRPL13;MRPL15;MRPL17;MRPL18;MRPL19;MRPL2;MRPL20;MRPL21;MRPL22;MRPL23;MRPL24;MRPL28;MRPL3;MRPL34;MRPL37;MRPL38;MRPL39;MRPL4;MRPL40;MRPL41;MRPL4…	0.55;0.81;0.95;0.61;0.93;0.91;0.75;0.54;0.81;0.84;0.6;0.68;0.55;0.77;0.56;0.62;0.6;0.56;0.72;0.94;0.92;0.63;0.94;0.82;0.79;0.52;0.63;0.91;0.7;0.78;1;0.52;0.8;0.56;0.6;0.56;0.88;0.58;0.82;0.91;0.98;1;1;1;1;1;1;1;1;1;1;1;1;1;1;1;1;1;1;1;1;1;1;1;1;1;0.99;1;1;1;1;1;1;0.73;0.7;1;0.56;0.63;0.94;0.97;0.75;0.77;0.89;0.64;0.69;0.96;0.76;0.73;0.55;0.69;0.87;0.85;0.97;0.93;1;0.94;0.65;0.73;0.52;0.94;0.87;0.…	Low confidence;Medium confidence;High confidence;Low confidence;High confidence;High confidence;Low confidence;Low confidence;Medium confidence;Medium confidence;Low confidence;Low confidence;Low confidence;Medium confidence;Low confidence;Low confidence;Low confidence;Low confidence;Low confidence;High confidence;High confidence;Low confidence;High confidence;Medium confidence;Medium confidence;…	0.03	0.06;0.18;0.14;0.15;0.22;0;0;0;0;0;0.11;0.36;0.2;0.14;0.14;0.03;0.44;0.24;0.11;0.29;0.22;0.6;0.31;0.41;0.02;0.16;0.36;0.11;0.55;0.42;0.05;0;0;0.11;0.68;0.96;0.26;0.06;0.13;0.42;0.03;0.18;0.03;0.03;0.01;0.02;0.04;0.05;0;0.01;0.05;0.03;0.03;0.03;0.03;0.01;0.05;0.03;0.06;0.04;0.01;0.04;0.02;0.02;0.03;0.04;0.04;0.03;0.03;0;0;0;0.03;0.03;0.08;0.03;0.06;0.06;0.46;0.09;0.42;0.26;0.18;0.21;0.23;0.04;0.03…	;
HDAC2	Q92769	55.364	TCP1;CCT3;CCT5;CCT6A;PFDN2;VBP1;PFDN5;RUVBL2	P17987;P49368;P48643;P40227;Q9UHV9;P61758;Q99471;Q9Y230	CCT3;PFDN2;RUVBL2;TCP1	0.61;0.99;0.97;0.54	AHNAK;CCAR2;CCT2;CCT3;CHD4;COPB2;DBT;DEK;DTL;GNB2;HADHA;HDAC1;KDM1A;MRPL37;MRPS7;MYL6;PABPC4;PDCD5;PIH1D1;POLR1A;POLR1D;POLR2B;POLR3A;POLR3D;POLR3E;PSMD13;RPAP2;RPS5;SNRNP40;TCP1;WDR18;WDR61	0.68;0.53;0.71;0.61;0.67;0.54;0.52;0.6;0.64;0.52;0.56;0.99;0.96;0.77;0.96;0.58;0.76;1;0.53;0.86;0.83;0.72;0.87;0.72;0.74;0.83;0.91;0.79;0.91;0.54;0.99;0.61	Low confidence;Low confidence;Low confidence;Low confidence;Low confidence;Low confidence;Low confidence;Low confidence;Low confidence;Low confidence;Low confidence;High confidence;High confidence;Medium confidence;High confidence;Low confidence;Medium confidence;High confidence;Low confidence;Medium confidence;Medium confidence;Low confidence;Medium confidence;Low confidence;Low confidence;Mediu…	0.28	0.15;0.29;0.44;0.4;0.19;0.19;0.22;0.13;0.01;0.15;0.18;0.26;0.09;0.05;0.07;0.46;0.35;0.17;0.06;0.04;0.02;0.14;0.03;0;0;0.19;0.01;0.39;0.17;0.45;0.13;0.12	ACAA2;ACLY;ACTR1A;AIMP1;ASDURF;ATP2A2;ATP5F1A;ATP5F1C;ATP5MF;ATP5PB;ATP5PD;ATP5PO;CAD;CCAR2;CCT8;CHD4;CKAP4;CNOT1;COPA;COPB1;DAP3;DHX15;DHX9;DPCD;DPM1;EEA1;EEF1D;EIF3C;EIF3E;EIF3F;EPRS;FLNA;FLNB;GAPDH;GCN1;H4C1;HACD3;HADHA;HADHB;HAGH;HNRNPC;HNRNPR;HNRNPU;HNRNPUL2;HUWE1;IARS;IMMT;IRS4;KRT8;LANCL1;LBR;LSM12;MARS;MRPL12;MRPS16;MRPS17;MRPS2;MRPS22;MRPS23;MRPS34;MRPS35;NUFIP2;NUMA1;PABPC1;PABPC4;PABPN…	0.55;0.94;0.88;0.61;0.92;0.8;0.91;0.95;0.68;0.85;0.56;0.72;0.66;0.86;0.58;0.9;0.96;0.69;0.81;0.71;0.84;0.53;0.57;0.95;0.97;0.52;0.96;0.73;0.68;0.61;0.95;0.99;0.95;0.53;0.58;0.61;0.94;0.99;0.99;0.53;0.61;0.73;0.9;0.92;0.79;0.58;0.91;0.98;0.94;0.59;0.95;0.81;0.51;0.51;0.79;0.82;0.9;0.92;0.91;0.57;0.75;1;0.95;0.95;0.99;0.9;0.92;0.98;0.99;0.99;0.63;0.5;0.99;0.93;0.87;0.94;0.69;0.86;0.94;0.65;0.94;0.8…	Low confidence;High confidence;Medium confidence;Low confidence;High confidence;Medium confidence;High confidence;High confidence;Low confidence;Medium confidence;Low confidence;Low confidence;Low confidence;Medium confidence;Low confidence;Medium confidence;High confidence;Low confidence;Medium confidence;Low confidence;Medium confidence;Low confidence;Low confidence;High confidence;High confide…	0.28	0.06;0.29;0.23;0.17;0;0.22;0;0;0;0;0;0;0.36;0.29;0.45;0.19;0.14;0.11;0.21;0.22;0.1;0.41;0.5;0.02;0.07;0.04;0.38;0.27;0.23;0.27;0.38;0.55;0.42;0.6;0;0;0;0.18;0.11;0.11;0.44;0.46;0.68;0.15;0.18;0.26;0.11;0.37;0.58;0.06;0.13;0.19;0.26;0.18;0.02;0.03;0.05;0.08;0.05;0.06;0.06;0.23;0.19;0.42;0.35;0.12;0.26;0.02;0.14;0.05;0.18;0.23;0.04;0.09;0.12;0.14;0.06;0.15;0.03;0.01;0;0.3;0.3;0.43;0.29;0.18;0.23;0.…	;
PSMD12	O00232	52.904					AAR2;AHNAK;AP3M1;BIRC6;CDC16;CDC23;CDC27;CDC5L;CHD4;CNOT1;EEA1;EFTUD2;FLNA;GLUD1;GPN1;KDM1A;KIF11;KRT18;MRE11;MTA1;MYH10;NUMA1;POLR1C;POLR1D;POLR2H;POLR3D;POLR3E;PRPF40A;PRPF6;PRPF8;PSMC1;PSMC2;PSMC3;PSMC4;PSMC5;PSMC6;PSMD1;PSMD11;PSMD13;PSMD14;PSMD2;PSMD3;PSMD4;PSMD6;PSMD8;RBM25;RPAP2;SNRNP40;TXNL1;WDR92;XPO1	0.5;0.73;0.9;0.63;0.78;0.84;1;0.87;0.68;0.97;0.55;0.55;0.51;0.79;0.84;0.88;0.88;0.85;0.88;0.82;0.73;0.6;0.96;0.64;0.78;0.65;0.86;0.8;0.58;0.71;1;1;0.98;1;0.7;1;0.99;0.85;0.91;1;0.99;1;0.82;1;1;0.52;0.99;0.6;0.66;0.82;0.73	Low confidence;Low confidence;Medium confidence;Low confidence;Medium confidence;Medium confidence;High confidence;Medium confidence;Low confidence;High confidence;Low confidence;Low confidence;Low confidence;Medium confidence;Medium confidence;Medium confidence;Medium confidence;Medium confidence;Medium confidence;Medium confidence;Low confidence;Low confidence;High confidence;Low confidence;Med…	0.24	0.04;0.15;0.03;0.03;0.01;0.06;0.06;0.19;0.19;0.11;0.04;0.39;0.55;0.22;0.03;0.09;0.4;0.58;0;0.13;0.4;0.19;0.09;0.02;0.13;0;0;0.18;0.22;0.39;0.23;0.31;0.27;0.24;0.28;0.22;0.25;0.24;0.19;0.2;0.3;0.27;0.18;0.2;0.11;0.19;0.01;0.17;0.12;0.01;0.23	ATP2A2;ATP5F1A;ATP5F1B;ATP5F1C;ATP5PO;COPA;DPCD;EEA1;FLNA;FLNB;HACD3;LBR;MYH10;MYL6;PABPC1;PAICS;PFDN2;POLR1A;POLR3A;PSMC1;PSMC2;PSMC3;PSMC4;PSMC5;PSMC6;PSMD13;PSMD2;PSMD3;PSMD4;PSMD6;PSMD7;PSMD8;RPAP3;RUVBL1;RUVBL2;SLC25A3;URI1;UXT	0.55;0.97;0.79;0.9;0.85;0.91;0.89;0.98;0.98;0.99;0.94;0.99;0.9;0.85;0.5;0.57;0.7;0.92;0.99;1;1;1;1;0.99;1;0.99;1;1;1;0.84;1;1;0.59;0.92;1;0.82;0.64;0.86	Low confidence;High confidence;Medium confidence;High confidence;Medium confidence;High confidence;Medium confidence;High confidence;High confidence;High confidence;High confidence;High confidence;High confidence;Medium confidence;Low confidence;Low confidence;Low confidence;High confidence;High confidence;High confidence;High confidence;High confidence;High confidence;High confidence;High confid…	0.24	0.22;0;0;0;0;0.21;0.02;0.04;0.55;0.42;0;0.13;0.4;0.46;0.42;0.26;0.14;0.04;0.03;0.23;0.31;0.27;0.24;0.28;0.22;0.19;0.3;0.27;0.18;0.2;0.18;0.11;0.09;0.37;0.34;0.32;0.03;0	;
PPP1CA	P62136	37.512	PIH1D1;RPAP3;PFDN6;PDRG1;WDR92;RUVBL1;POLR2E;UXT;PFDN2;CCT6A;URI1;RUVBL2	Q9NWS0;Q9H6T3;O15212;Q9NUG6;Q96MX6;Q9Y265;P19388;Q9UBK9;Q9UHV9;P40227;O94763;Q9Y230	PDRG1;PFDN2;PFDN6;RUVBL2;URI1;UXT;WDR92	0.79;0.96;0.93;0.6;0.97;0.98;0.77	AGL;ASDURF;GAPDH;HSP90AA1;LSM12;PDRG1;PFDN2;PFDN6;POLR2E;PRDX1;RPS14;RPS27A;RUVBL2;SF3A3;SLC25A6;SSBP1;TUBB;TUBB2B;TUBB4B;URI1;UXT;WDR92	0.58;0.96;0.82;0.55;0.68;0.81;0.76;0.54;0.68;0.59;0.75;0.79;0.58;0.66;0.85;0.68;0.5;0.68;0.66;0.69;0.79;0.77	Low confidence;High confidence;Medium confidence;Low confidence;Low confidence;Medium confidence;Medium confidence;Low confidence;Low confidence;Low confidence;Low confidence;Medium confidence;Low confidence;Low confidence;Medium confidence;Low confidence;Low confidence;Low confidence;Low confidence;Low confidence;Medium confidence;Medium confidence	0.3	0.17;0;0.6;0.66;0.19;0.02;0.14;0.05;0.15;0.62;0.63;0.6;0.34;0.26;0.49;0.19;0.93;0.91;0.91;0.03;0;0.01	ACAT1;ACLY;ACTL6A;ADAR;ATP5F1A;ATP5F1B;ATP5F1C;ATP5PO;CAD;CHD4;CKAP4;CNOT1;COG1;COPA;DAP3;DBT;DDX6;DHX15;DPCD;DPM1;EEF1D;EIF3B;FLNA;FLNB;GAPDH;GCN1;HACD3;HAGH;HDAC2;HNRNPD;HNRNPL;HNRNPR;HNRNPU;HNRNPUL2;IMMT;ITPR3;KTN1;LBR;LSM12;MAP1B;MRPL11;MRPL12;MRPL15;MRPL19;MRPL20;MRPL23;MRPL37;MRPL38;MRPL39;MRPL4;MRPL40;MRPL41;MRPL43;MRPL44;MRPL47;MRPL48;MRPL50;MRPL55;MRPL58;MRPL9;MRPS10;MRPS14;MRPS16;MRPS2;…	0.55;0.99;0.9;0.85;0.8;0.88;0.89;0.66;0.64;0.51;0.68;0.65;0.54;0.75;0.62;0.95;0.61;0.63;0.92;0.85;0.73;0.58;0.82;0.82;0.65;0.59;0.81;0.66;0.86;0.76;0.77;0.78;0.72;0.76;0.59;0.66;0.77;0.89;0.96;0.7;0.55;0.85;0.53;0.71;0.57;0.57;0.52;0.58;0.56;0.56;0.58;0.53;0.55;0.52;0.94;0.56;0.51;0.54;0.59;0.54;0.72;0.71;0.8;0.51;0.69;0.62;0.6;0.52;0.57;0.75;0.88;0.64;0.64;0.96;0.52;0.82;0.8;0.59;0.5;0.91;0.79;0…	Low confidence;High confidence;Medium confidence;Medium confidence;Medium confidence;Medium confidence;Medium confidence;Low confidence;Low confidence;Low confidence;Low confidence;Low confidence;Low confidence;Medium confidence;Low confidence;High confidence;Low confidence;Low confidence;High confidence;Medium confidence;Low confidence;Low confidence;Medium confidence;Medium confidence;Low confi…	0.3	0.15;0.29;0.14;0.15;0;0;0;0;0.36;0.19;0.14;0.11;0;0.21;0.1;0.22;0.31;0.41;0.02;0.07;0.38;0.26;0.55;0.42;0.6;0;0;0.11;0.28;0.53;0.46;0.46;0.68;0.15;0.11;0.04;0.09;0.13;0.19;0.23;0.03;0.18;0.03;0.04;0;0.03;0.05;0.03;0.06;0.04;0.01;0.04;0.02;0.02;0.04;0.03;0;0;0;0.03;0.01;0.04;0.02;0.05;0.08;0.05;0.08;0.08;0.06;0.06;0.07;0.16;0.4;0.23;0.19;0.1;0.42;0.35;0.12;0.26;0.02;0.14;0.05;0.18;0.21;0.23;0.04;0…	;
MRE11	P49959	80.593	PIH1D1;URI1	Q9NWS0;O94763	URI1	0.51	ACTR1A;AHNAK;APMAP;ASDURF;ATP1A1;ATP1B1;ATP1B3;ATP2A2;ATP5MD;ATP5PB;BCKDK;CAD;CANX;CCT2;CCT3;CCT4;CCT5;CCT6A;CCT6B;CCT7;CCT8;CISD2;CKAP4;CNOT1;DARS2;DBT;DDOST;EEF1D;EFTUD2;EIF3A;EIF3B;EIF3C;EIF3D;EIF3E;EIF3F;EIF3H;EIF3K;EIF3L;EIF3M;FAR1;GCN1;GLUD1;HACD3;HADHB;HDAC1;HLA-A;HNRNPUL2;IGF2BP1;IRS4;KDM1A;KIF11;KIF5B;LBR;LMAN2;LMNB1;MACF1;MED23;MRPS16;MRPS21;MRPS22;MRPS23;MRPS7;MT-CO2;MTA1;MYH10;MYH9;MY…	0.81;0.6;0.68;0.51;0.65;0.66;0.7;0.92;0.93;0.7;0.92;0.73;0.86;0.75;0.65;0.68;0.66;0.59;0.58;0.63;0.75;0.86;0.89;0.94;0.52;0.77;0.58;0.57;0.96;0.95;0.97;0.99;0.87;0.81;0.97;0.75;0.82;0.8;0.74;0.69;0.73;0.87;0.6;0.5;0.71;0.95;0.75;0.92;0.75;0.99;0.95;0.55;0.57;0.69;0.5;0.81;0.85;0.57;0.56;0.61;0.5;0.87;0.71;0.51;0.94;0.84;0.8;0.96;0.58;0.7;0.53;0.61;0.7;0.56;0.51;0.64;0.98;0.8;0.55;0.85;0.9;0.55;0.…	Medium confidence;Low confidence;Low confidence;Low confidence;Low confidence;Low confidence;Low confidence;High confidence;High confidence;Low confidence;High confidence;Low confidence;Medium confidence;Medium confidence;Low confidence;Low confidence;Low confidence;Low confidence;Low confidence;Low confidence;Medium confidence;Medium confidence;Medium confidence;High confidence;Low confidence;Me…	0	0.23;0.15;0.03;0;0.29;0;0.04;0.22;0;0;0.07;0.36;0.31;0.44;0.4;0.45;0.44;0.43;0.25;0.42;0.45;0;0.14;0.11;0.07;0.22;0.14;0.38;0.39;0.27;0.26;0.27;0.2;0.23;0.27;0.2;0.14;0.22;0.16;0.03;0;0.22;0;0.11;0.26;0.07;0.15;0.28;0.37;0.09;0.4;0.24;0.13;0.02;0.28;0.09;0.01;0.02;0.02;0.08;0.05;0.07;0.05;0.13;0.4;0.49;0.46;0.02;0.03;0.22;0.06;0.35;0.12;0.21;0.23;0.04;0.09;0.02;0.14;0.03;0.39;0.2;0.31;0.27;0.24;0…	BAG6;DPCD;HUWE1;MYH10;MYH9;NUP107;NUP133;NUP85;POLR1C;POLR3B;POLR3D;RAD50;SNRNP200	0.56;0.56;0.82;0.98;0.97;0.98;0.58;0.79;0.65;0.79;0.94;1;0.7	Low confidence;Low confidence;Medium confidence;High confidence;High confidence;High confidence;Low confidence;Medium confidence;Low confidence;Medium confidence;High confidence;High confidence;Low confidence	0	0.11;0.02;0.18;0.4;0.49;0.1;0.11;0.05;0.09;0.01;0;0.1;0.36	;
VARS	P26640	140.476	CCT3;CCT4;PIH1D1	P49368;P50991;Q9NWS0			AHNAK;DDX21;IRS4;MCM2;MYL6;POLR2H;POLR3A;POLR3E;PRPF8;RUVBL1;SNRNP40	0.74;0.57;0.57;0.54;0.64;0.55;0.53;0.63;0.92;0.66;0.58	Low confidence;Low confidence;Low confidence;Low confidence;Low confidence;Low confidence;Low confidence;Low confidence;High confidence;Low confidence;Low confidence	0.24	0.15;0.44;0.37;0.23;0.46;0.13;0.03;0;0.39;0.37;0.17	ATP5F1A;ATP5F1C;ATP5PB;ATP5PO;BAG6;CKAP4;COPA;FLNB;HACD3;HADHB;HSD17B12;LBR;MYH10;MYL6;PABPC1;PABPC4;POLR1A;POLR1C;POLR3A;POLR3B;POLR3D;PPP1CA;PRKDC;PRPF19;RAD50;RANGAP1;RPS11;RUVBL1;RUVBL2;SF3B3;SNRNP200;SNRPD3;URI1;UXT;WDR92	0.56;0.68;0.51;0.88;0.83;0.5;0.9;0.61;0.99;0.8;0.62;0.79;0.95;0.77;0.93;0.9;0.91;0.72;0.69;0.57;0.81;0.62;0.55;0.59;0.91;0.62;0.66;0.84;0.61;0.69;0.6;0.54;0.55;0.91;0.62	Low confidence;Low confidence;Low confidence;Medium confidence;Medium confidence;Low confidence;Medium confidence;Low confidence;High confidence;Medium confidence;Low confidence;Medium confidence;High confidence;Medium confidence;High confidence;High confidence;High confidence;Low confidence;Low confidence;Low confidence;Medium confidence;Low confidence;Low confidence;Low confidence;High confiden…	0.24	0;0;0;0;0.11;0.14;0.21;0.42;0;0.11;0.07;0.13;0.4;0.46;0.42;0.35;0.04;0.09;0.03;0.01;0;0.3;0.43;0.29;0.1;0.22;0.37;0.37;0.34;0.42;0.36;0.43;0.03;0;0.01	;
RAD50	Q92878	153.9	PIH1D1	Q9NWS0			AIMP2;ALDOA;AP3M1;APMAP;ASDURF;ATP1A1;ATP2A2;ATP5MD;ATP5PB;BCKDK;CAD;CANX;CCAR2;CDC5L;CHD4;CNOT1;DHX30;DNAJA1;DYNC1H1;EEF1E1;EFTUD2;EIF3M;FLII;FLNA;GCN1;GNB2;HACD3;HADHB;HDAC1;HLA-A;HNRNPUL2;IGF2BP1;KDM1A;LBR;LMAN2;LMNB1;MACF1;MED23;MKI67;MOV10;MRE11;MRPS7;MT-CO2;MYH10;MYH9;MYL6;NDUFA4;NNT;NUMA1;PABPC4;PDCD5;POLR1C;POLR1D;POLR3A;PRPF19;PRPF8;PSMD13;PTCD3;QARS;RAB2A;RANGAP1;RER1;RPAP2;SEC22B;SEC63…	0.83;0.71;0.73;0.95;0.84;0.53;0.7;0.85;0.91;0.68;0.77;0.77;0.82;0.9;0.9;0.9;0.9;0.65;0.81;0.58;0.89;0.63;0.59;0.8;0.93;0.66;0.89;0.77;0.71;0.71;0.99;0.7;0.99;0.72;0.89;0.84;0.87;0.92;0.6;0.78;0.67;0.91;0.93;0.78;0.72;0.69;0.98;0.96;0.67;0.57;0.65;0.97;0.71;0.76;0.74;0.9;0.7;0.56;0.51;0.74;0.77;0.61;0.98;0.85;0.9;0.56;0.75;0.97;0.91;0.83;0.97;0.78;0.95;0.72;0.52;0.84;0.52;0.92;0.67;0.66;0.52;0.7;0…	Medium confidence;Low confidence;Low confidence;High confidence;Medium confidence;Low confidence;Low confidence;Medium confidence;High confidence;Low confidence;Medium confidence;Medium confidence;Medium confidence;High confidence;High confidence;High confidence;Medium confidence;Low confidence;Medium confidence;Low confidence;Medium confidence;Low confidence;Low confidence;Medium confidence;High…	0.1	0.15;0.42;0.03;0.03;0;0.29;0.22;0;0;0.07;0.36;0.31;0.29;0.19;0.19;0.11;0.15;0.28;0.32;0.2;0.39;0.16;0.09;0.55;0;0.15;0;0.11;0.26;0.07;0.15;0.28;0.09;0.13;0.02;0.28;0.09;0.01;0.19;0.11;0;0.07;0.05;0.4;0.49;0.46;0.02;0.03;0.19;0.35;0.17;0.09;0.02;0.03;0.29;0.39;0.19;0.07;0.23;0.09;0.22;0;0.01;0;0.03;0.33;0.42;0.11;0.1;0.06;0.16;0.03;0.03;0.1;0.39;0.35;0.45;0.09;0.3;0.05;0.22;0;0.14;0.12;0.23;0.46	ACTR1A;ATP5F1B;BAG6;CCT2;CCT8;COPA;COPB2;EEF1D;EIF3C;EIF3H;HUWE1;IRS4;MRE11;MYH10;MYH9;MYL6;NSF;NUFIP2;NUP107;NUP98;PABPC4;PAICS;PDRG1;PFDN6;PODXL;POLR2C;POLR2E;POLR3D;RANBP2;RANGAP1;RPS11;RPS27;SF3B1;SNRNP70;TCP1;TUBB6;URI1;VARS	0.56;0.69;0.95;0.99;0.58;0.56;0.86;0.59;0.5;0.54;1;0.72;1;0.95;1;0.81;0.52;0.8;1;0.95;0.63;0.78;0.66;0.62;0.72;0.89;0.93;0.9;0.81;0.89;0.87;0.51;0.69;0.58;0.81;0.92;0.64;0.91	Low confidence;Low confidence;High confidence;High confidence;Low confidence;Low confidence;Medium confidence;Low confidence;Low confidence;Low confidence;High confidence;Low confidence;High confidence;High confidence;High confidence;Medium confidence;Low confidence;Medium confidence;High confidence;High confidence;Low confidence;Medium confidence;Low confidence;Low confidence;Low confidence;Medi…	0.1	0.23;0;0.11;0.44;0.45;0.21;0.19;0.38;0.27;0.2;0.18;0.37;0;0.4;0.49;0.46;0.08;0.23;0.1;0.09;0.35;0.26;0.02;0.05;0.02;0.06;0.15;0;0.22;0.22;0.37;0.45;0.42;0.26;0.45;0.77;0.03;0.24	;
RPL27A	P46776	16.561	PIH1D1	Q9NWS0			ACTL6A;AIMP1;AP2M1;ATP5F1C;ATP5MG;CCT3;CLTA;CYFIP1;DARS;DBT;DDX17;DDX5;DDX54;EPRS;GNL3;H1-4;H1FX;HARS;HNRNPAB;HNRNPF;HNRNPUL2;IARS;KARS1;MARS;MRPL9;NOP56;PABPC1;PABPC4;PHB;PHB2;POLR1A;POLR1C;POLR2B;PPAN;PRKDC;PSMA4;QARS;RBMX;RPL10;RPL13A;RPL14;RPL17;RPL18;RPL19;RPL23A;RPL24;RPL27;RPL3;RPL31;RPL35;RPL4;RPL6;RPL7;RPL8;RPL9;RPS11;RPS13;RPS15A;RPS18;RPS19;RPS2;RPS23;RPS24;RPS25;RPS26;RPS27;RPS3;RPS3A…	0.55;1;0.89;0.55;0.52;0.61;0.81;0.52;0.98;0.95;0.82;0.57;0.97;0.92;0.99;0.9;0.97;0.74;0.76;0.86;0.66;0.99;0.88;0.82;0.93;0.56;0.61;0.52;0.71;0.98;0.51;0.62;0.78;0.96;0.53;0.95;0.98;0.93;1;0.82;0.8;1;0.74;1;0.86;1;0.82;0.85;0.8;0.61;0.93;0.94;0.58;0.93;0.98;0.7;1;0.98;0.76;1;0.99;1;0.92;0.51;1;0.76;0.63;0.66;1;0.97;0.88;1;0.53;0.87;0.94;0.94;0.97;0.84;0.89;1;0.93;0.88;0.93;0.97;0.79;1;0.93;0.98;0.…	Low confidence;High confidence;Medium confidence;Low confidence;Low confidence;Low confidence;Medium confidence;Low confidence;High confidence;High confidence;Medium confidence;Low confidence;High confidence;High confidence;High confidence;High confidence;High confidence;Low confidence;Medium confidence;Medium confidence;Low confidence;High confidence;Medium confidence;Medium confidence;High conf…	0.48	0.14;0.17;0.05;0;0;0.4;0.14;0.11;0.29;0.22;0.58;0.6;0.12;0.38;0.19;0;0.29;0.08;0.5;0.59;0.15;0.26;0;0.26;0.03;0.23;0.42;0.35;0.21;0.23;0.04;0.09;0.14;0.1;0.43;0.2;0.23;0.41;0.36;0.35;0.38;0.46;0.46;0.51;0.55;0.47;0.39;0.4;0.41;0.38;0.48;0.42;0.43;0.38;0.41;0.37;0.38;0.43;0.56;0.44;0.51;0.39;0.44;0.48;0.38;0.45;0.65;0.49;0.55;0.55;0.41;0.24;0.09;0.42;0.54;0.14;0.13;0.17;0.43;0.39;0.35;0.09;0.34;0.…	ACAA2;ACTL6A;AIMP2;ALDOA;ATP5PB;CAD;CHERP;CLTA;CLTB;CLTC;CORO1C;DAP3;DARS;DBT;DDX17;DDX3X;DDX46;DDX5;DYNC1H1;DYNC1LI1;EEF2;EFTUD2;EIF4A3;ERLIN2;FBL;GADD45GIP1;GCN1;GEMIN4;HNRNPM;HNRNPUL2;IARS;IMMT;ITPR3;KTN1;LARS;MATR3;MRPL1;MRPL11;MRPL12;MRPL13;MRPL15;MRPL17;MRPL18;MRPL19;MRPL2;MRPL20;MRPL21;MRPL22;MRPL23;MRPL24;MRPL28;MRPL3;MRPL34;MRPL37;MRPL38;MRPL39;MRPL4;MRPL40;MRPL41;MRPL43;MRPL44;MRPL45;MR…	0.56;0.79;0.77;0.56;0.62;0.8;0.69;0.89;0.87;0.52;0.81;0.9;1;1;0.54;0.91;0.93;0.96;1;0.98;0.66;0.98;0.98;0.98;0.75;0.55;0.78;0.89;0.96;0.65;1;0.96;0.94;0.59;0.7;0.96;0.99;0.86;0.97;0.62;0.9;0.9;0.99;0.57;0.99;0.7;0.98;0.77;0.99;0.99;0.63;0.99;0.98;0.99;0.73;0.86;0.98;0.99;0.89;0.99;0.99;0.99;0.97;0.97;0.99;1;0.99;0.87;0.83;0.85;0.94;0.7;0.9;0.8;0.98;0.86;0.93;0.88;0.81;0.92;0.91;0.92;0.61;0.87;0.8…	Low confidence;Medium confidence;Medium confidence;Low confidence;Low confidence;Medium confidence;Low confidence;Medium confidence;Medium confidence;Low confidence;Medium confidence;Medium confidence;High confidence;High confidence;Low confidence;High confidence;High confidence;High confidence;High confidence;High confidence;Low confidence;High confidence;High confidence;High confidence;Low conf…	0.48	0.06;0.14;0.15;0.42;0;0.36;0.23;0.14;0.03;0.44;0.24;0.1;0.29;0.22;0.58;0.52;0.3;0.6;0.32;0.09;0.5;0.39;0.36;0.11;0.39;0.05;0;0.11;0.54;0.15;0.26;0.11;0.04;0.09;0.32;0.42;0.03;0.03;0.18;0.03;0.03;0.01;0.02;0.04;0.05;0;0.01;0.05;0.03;0.03;0.03;0.03;0.01;0.05;0.03;0.06;0.04;0.01;0.04;0.02;0.02;0.03;0.04;0.04;0.03;0;0;0;0.03;0.04;0.02;0.05;0.08;0.05;0.08;0.03;0.08;0.06;0.4;0.23;0.35;0.26;0.05;0.18;0.…	;
DYNC1I2	Q13409	71.457	RUVBL1;PFDN1;PFDN2;VBP1;PFDN6;TCP1;CCT2;CCT3;CCT7;CCT8	Q9Y265;O60925;Q9UHV9;P61758;O15212;P17987;P78371;P49368;Q99832;P50990	CCT2;CCT3;CCT7;CCT8;PFDN2;PFDN6;TCP1;VBP1	0.91;0.9;0.78;0.93;0.71;0.57;0.92;0.62	AAAS;ACTL6A;AGK;ALDH3A2;ALDOA;ATP1A1;ATP1B1;ATP1B3;BYSL;CCT2;CCT3;CCT7;CCT8;CLTC;CUL1;CYB5R3;DIABLO;DLD;DYNC1H1;DYNC1LI2;FBL;GID8;HARS;HNRNPH3;IRS4;KRT8;MRPS36;NDUFA4;NUP205;PFDN2;PFDN6;PFKL;PGRMC2;PUF60;RAB5C;RAB7A;RARS;RPL23;RPL38;RPS16;RPS18;RPS3;SLC25A3;SLC25A5;SLC25A6;SMARCB1;SMARCC1;SMARCC2;SMARCD1;SMARCD2;SMARCE1;SNAP23;SPCS3;SRRM2;TCOF1;TCP1;TECR;UBR4;UBR5;VBP1;XPO1;YBX3;ZW10	0.98;0.52;0.56;0.96;0.74;0.86;0.71;0.72;0.59;0.91;0.9;0.78;0.93;0.58;0.52;0.75;0.68;0.52;0.92;0.67;0.75;0.62;0.71;0.63;0.82;0.6;0.71;0.55;0.53;0.71;0.57;0.8;0.84;0.63;0.99;0.88;0.66;0.7;0.56;0.55;0.71;0.84;0.57;0.74;0.99;0.68;0.94;0.63;0.86;0.52;0.67;0.83;0.53;0.57;0.9;0.92;0.72;0.68;0.51;0.62;0.66;0.84;0.95	High confidence;Low confidence;Low confidence;High confidence;Low confidence;Medium confidence;Low confidence;Low confidence;Low confidence;High confidence;Medium confidence;Medium confidence;High confidence;Low confidence;Low confidence;Medium confidence;Low confidence;Low confidence;High confidence;Low confidence;Medium confidence;Low confidence;Low confidence;Low confidence;Medium confidence;L…	0.16	0.02;0.14;0.04;0.07;0.42;0.29;0;0.04;0.14;0.44;0.4;0.42;0.45;0.44;0.07;0.06;0.12;0.2;0.32;0.06;0.39;0.05;0.08;0.23;0.37;0.58;0.02;0.02;0.09;0.14;0.05;0.16;0.09;0.35;0.15;0.15;0.27;0.59;0.34;0.51;0.56;0.65;0.32;0.54;0.49;0.06;0.16;0.16;0.03;0.03;0.13;0.1;0.03;0.34;0.25;0.45;0.13;0.09;0.05;0.11;0.23;0.44;0.08	BCKDK;CDK1;COPA;DDX21;DLST;DYNC1LI2;HUWE1;LUC7L2;MRPL1;MRPL11;MRPL12;MRPL13;MRPL15;MRPL58;MRPL9;QARS;RBM25;RPL13A;RPL17;RPL18A;RPS27;SFN;SFPQ;SMC1A;SMCHD1;TUBB6	0.56;0.8;0.53;0.51;0.86;0.71;0.84;0.86;0.62;0.52;0.72;0.51;0.58;0.67;0.57;0.55;0.8;0.54;0.61;0.56;0.94;0.62;0.7;0.7;0.64;0.93	Low confidence;Medium confidence;Low confidence;Low confidence;Medium confidence;Low confidence;Medium confidence;Medium confidence;Low confidence;Low confidence;Low confidence;Low confidence;Low confidence;Low confidence;Low confidence;Low confidence;Medium confidence;Low confidence;Low confidence;Low confidence;High confidence;Low confidence;Low confidence;Low confidence;Low confidence;High con…	0.16	0.07;0.2;0.21;0.44;0.14;0.06;0.18;0;0.03;0.03;0.18;0.03;0.03;0;0.03;0.23;0.19;0.35;0.46;0.27;0.45;0.28;0.49;0.19;0.11;0.77	;
ACTR1A	P61163	42.614	RPAP3;PIH1D1;PFDN4;PFDN6;CCT2;CCT3;CCT7;CCT8	Q9H6T3;Q9NWS0;Q9NQP4;O15212;P78371;P49368;Q99832;P50990	PIH1D1;RPAP3	0.78;0.92	ANAPC2;AP3M1;APMAP;ASDURF;ATP2A2;ATP5MD;ATP5PO;BCKDK;CAD;CDC23;CDC27;CDC5L;CHD4;CNOT1;CSTF2T;EFTUD2;FAR1;FLNA;GLUD1;HADHB;HLA-A;HM13;KDM1A;LMAN2;LMNB1;LONP1;MCM2;MRE11;MRPL28;MRPS16;MRPS17;MRPS2;MRPS21;MRPS34;MRPS7;MTA1;MYH10;MYH9;MYL6;NDUFA4;NUMA1;NUP205;NUP88;PABPC4;PELP1;POLR1A;POLR1C;POLR1D;POLR2H;POLR3A;POLR3D;POLR3E;PRKDC;PRPF19;PRPF40A;PRPF6;PRPF8;PRR14L;PSMA4;PSMC1;PSMC2;PSMD13;PSMD14;PTC…	0.99;0.62;0.89;0.95;0.98;0.92;0.65;1;0.97;0.98;0.93;0.6;0.93;0.99;0.55;0.7;0.65;0.96;0.75;0.67;0.96;0.75;0.99;0.84;0.66;0.51;0.86;0.81;0.64;0.83;0.97;0.71;0.7;0.88;1;0.95;0.92;0.89;0.91;0.91;0.66;0.63;0.64;0.71;0.83;0.76;0.99;0.92;0.85;0.98;0.96;0.98;0.84;0.65;0.83;0.51;0.96;0.56;0.5;0.76;0.65;1;0.63;0.81;0.83;0.89;1;0.64;0.94;0.85;0.58;0.53;0.85;0.88;0.59;0.76;0.7;0.98;0.92;0.6;0.68;0.67;0.71;0.…	High confidence;Low confidence;Medium confidence;High confidence;High confidence;High confidence;Low confidence;High confidence;High confidence;High confidence;High confidence;Low confidence;High confidence;High confidence;Low confidence;Low confidence;Low confidence;High confidence;Low confidence;Low confidence;High confidence;Medium confidence;High confidence;Medium confidence;Low confidence;Lo…	0.23	0;0.03;0.03;0;0.22;0;0;0.07;0.36;0.06;0.06;0.19;0.19;0.11;0.15;0.39;0.03;0.55;0.22;0.11;0.07;0.05;0.09;0.02;0.28;0.18;0.23;0;0.03;0.02;0.03;0.05;0.02;0.06;0.07;0.13;0.4;0.49;0.46;0.02;0.19;0.09;0.08;0.35;0.09;0.04;0.09;0.02;0.13;0.03;0;0;0.43;0.29;0.18;0.22;0.39;0.02;0.2;0.23;0.31;0.19;0.2;0.07;0.19;0;0.01;0.22;0.1;0;0.42;0.42;0.07;0.1;0.17;0.1;0.12;0.03;0.2;0.22;0.1;0.36;0.17;0.39;0.35;0.02;0.06…	ACTL6A;ATP2A2;ATP5F1A;ATP5F1B;ATP5F1C;ATP5PB;ATP5PO;BAG6;COPA;DHX15;DPCD;EPRS;FLNA;FLNB;HACD3;HDAC2;HNRNPUL2;IRS4;LBR;MYH10;MYL6;PABPC1;PABPC4;PFDN2;PIH1D1;POLR1A;POLR3A;POLR3B;POLR3D;PRKDC;QARS;RAD50;RPAP3;RUVBL1;RUVBL2;SEC61A1;SF3B1;SF3B3;SLC25A3;TUBB6;URI1;UXT;WDR92	0.56;0.81;0.93;0.68;0.95;0.85;0.83;0.66;0.8;0.65;0.53;0.82;0.95;0.78;0.7;0.88;0.74;0.62;0.85;0.77;0.63;0.82;0.81;0.64;0.78;0.99;0.82;0.75;0.64;0.56;0.6;0.56;0.92;0.59;0.8;0.53;0.77;0.65;0.62;0.77;0.77;0.91;0.63	Low confidence;Medium confidence;High confidence;Low confidence;High confidence;Medium confidence;Medium confidence;Low confidence;Medium confidence;Low confidence;Low confidence;Medium confidence;High confidence;Medium confidence;Low confidence;Medium confidence;Low confidence;Low confidence;Medium confidence;Medium confidence;Low confidence;Medium confidence;Medium confidence;Low confidence;Med…	0.23	0.14;0.22;0;0;0;0;0;0.11;0.21;0.41;0.02;0.38;0.55;0.42;0;0.28;0.15;0.37;0.13;0.4;0.46;0.42;0.35;0.14;0.06;0.04;0.03;0.01;0;0.43;0.23;0.1;0.09;0.37;0.34;0.07;0.42;0.42;0.32;0.77;0.03;0;0.01	;
CDSN	Q15517	51.522										ACIN1;KRT14	0.56;0.89	Low confidence;Medium confidence	0.11	0.18;0.69	;
MRPS16	Q9Y3D3	15.345					ACTR1A;AP3M1;ATP5F1C;COPB1;COPB2;CYFIP1;DAP3;DCTN1;GADD45GIP1;HCFC1;KIF11;KPNB1;MRE11;MRPL21;MRPL44;MRPS10;MRPS14;MRPS15;MRPS2;MRPS21;MRPS22;MRPS23;MRPS24;MRPS27;MRPS28;MRPS33;MRPS34;MRPS35;MRPS6;MRPS9;MYH9;POLR2A;POLR2B;PTCD3;RBM25;SEPTIN9;SIN3A;SPTBN1;TANGO6;WDR92	0.83;0.68;0.92;0.72;0.71;0.68;0.98;0.72;0.54;0.66;0.52;0.67;0.57;0.76;0.6;0.93;0.63;0.5;0.71;0.86;0.62;0.9;0.54;0.77;0.93;1;1;0.99;0.58;0.64;0.52;0.78;0.97;0.53;0.55;0.57;0.56;0.66;0.7;0.81	Medium confidence;Low confidence;High confidence;Low confidence;Low confidence;Low confidence;High confidence;Low confidence;Low confidence;Low confidence;Low confidence;Low confidence;Low confidence;Medium confidence;Low confidence;High confidence;Low confidence;Low confidence;Low confidence;Medium confidence;Low confidence;Medium confidence;Low confidence;Medium confidence;High confidence;High …	0.02	0.23;0.03;0;0.22;0.19;0.11;0.1;0.21;0.05;0.18;0.4;0.39;0;0.01;0.02;0.01;0.04;0.04;0.05;0.02;0.08;0.05;0;0.08;0.05;0.01;0.06;0.06;0.02;0.07;0.49;0.12;0.14;0.07;0.19;0;0.1;0.35;0.01;0.01	ACAA2;ACTL6A;ATP5F1A;ATP5F1B;ATP5F1C;ATP5PB;ATP5PO;CAD;CKAP4;COG1;COPA;CYFIP1;DAP3;DHX15;DPCD;DPM1;EPRS;FLNA;FLNB;H4C1;HACD3;HADHB;HDAC2;HNRNPU;IRS4;ITPR3;LBR;MAP1B;MATR3;MRPL47;MRPS10;MRPS14;MRPS2;MRPS22;MRPS23;MRPS27;MRPS31;MRPS34;MRPS35;MRPS7;MYH10;MYH9;MYL6;NUMA1;PABPC1;PDRG1;PFDN2;PFDN6;PFKP;PHB;PHB2;PIH1D1;PNN;POLR1A;POLR3A;POLR3B;PPP1CA;PPP1CC;PRKDC;PRPF40A;PTCD3;RPAP3;RPL19;RPL27A;RPN1;RP…	0.56;0.91;0.99;0.99;0.98;0.82;0.99;0.94;0.85;0.89;0.81;0.81;1;0.97;1;0.7;0.75;0.95;1;0.83;0.96;0.86;0.79;0.64;0.74;1;0.99;0.83;0.7;0.84;0.82;0.51;0.98;1;1;1;0.6;1;1;1;0.98;0.87;0.99;0.91;0.84;0.74;0.92;0.9;0.87;0.69;0.7;0.75;0.79;0.99;0.95;0.52;0.8;0.94;0.73;0.63;0.98;0.88;0.88;0.94;0.68;0.97;0.98;0.98;0.7;0.6;0.99;0.84;0.94;0.9;0.74;0.55;0.67;1;1;0.78;0.56;0.67;1;0.87;0.91;0.85;0.69;0.51;0.51;0.…	Low confidence;High confidence;High confidence;High confidence;High confidence;Medium confidence;High confidence;High confidence;Medium confidence;Medium confidence;Medium confidence;Medium confidence;High confidence;High confidence;High confidence;Low confidence;Low confidence;High confidence;High confidence;Medium confidence;High confidence;Medium confidence;Medium confidence;Low confidence;Low…	0.02	0.06;0.14;0;0;0;0;0;0.36;0.14;0;0.21;0.11;0.1;0.41;0.02;0.07;0.38;0.55;0.42;0;0;0.11;0.28;0.68;0.37;0.04;0.13;0.23;0.42;0.04;0.01;0.04;0.05;0.08;0.05;0.08;0.08;0.06;0.06;0.07;0.4;0.49;0.46;0.19;0.42;0.02;0.14;0.05;0.18;0.21;0.23;0.06;0.14;0.04;0.03;0.01;0.3;0.3;0.43;0.18;0.07;0.09;0.51;0.48;0.22;0.55;0.37;0.34;0.42;0.33;0.42;0.1;0.32;0.54;0.49;0;0.14;0.16;0.13;0.22;0.36;0.17;0.29;0.43;0.39;0.35;0…	;
PSMD14	O00487	34.577	CCT6A;CCT4;TCP1;URI1;CCT2;CCT3;CCT5;CCT7;CCT8	P40227;P50991;P17987;O94763;P78371;P49368;P48643;Q99832;P50990			AAR2;ACTR1A;AHNAK;ANAPC1;CANX;CDC16;CDC27;CHD4;CNOT1;COPB2;GPN1;GPN3;HADHA;KDM1A;KRT18;MRPS7;MTA1;MYH10;NUMA1;POLR1A;POLR1C;POLR1D;POLR2A;POLR2B;POLR3A;POLR3E;PRPF19;PSMC1;PSMC2;PSMC3;PSMC4;PSMC5;PSMC6;PSMD1;PSMD11;PSMD12;PSMD13;PSMD2;PSMD3;PSMD4;PSMD6;PSMD8;RPAP2;SF3B1;SF3B3;SNRNP40;TECR;WDR92	0.56;0.63;0.98;0.84;0.81;0.88;0.98;0.57;0.96;0.75;0.91;0.96;0.79;0.97;0.54;0.56;1;0.6;0.96;0.87;0.66;0.95;0.55;0.7;0.75;0.5;0.63;1;1;1;0.99;0.62;1;1;1;1;1;1;1;0.81;1;1;0.97;0.61;0.74;0.53;0.59;0.88	Low confidence;Low confidence;High confidence;Medium confidence;Medium confidence;Medium confidence;High confidence;Low confidence;High confidence;Low confidence;High confidence;High confidence;Medium confidence;High confidence;Low confidence;Low confidence;High confidence;Low confidence;High confidence;Medium confidence;Low confidence;High confidence;Low confidence;Low confidence;Low confidence;…	0.2	0.04;0.23;0.15;0.05;0.31;0.01;0.06;0.19;0.11;0.19;0.03;0;0.18;0.09;0.58;0.07;0.13;0.4;0.19;0.04;0.09;0.02;0.12;0.14;0.03;0;0.29;0.23;0.31;0.27;0.24;0.28;0.22;0.25;0.24;0.24;0.19;0.3;0.27;0.18;0.2;0.11;0.01;0.42;0.42;0.17;0.13;0.01	ASDURF;ATP2A2;ATP5F1A;ATP5F1B;ATP5F1C;ATP5PB;ATP5PO;BAG6;COPA;DPCD;FLNA;FLNB;H4C1;HACD3;HADHB;HDAC2;IRS4;LBR;MYH10;MYL6;PABPC1;PABPC4;PDRG1;PFDN2;PFDN6;POLR1A;POLR2B;POLR3A;POLR3B;POLR3D;PPP1CA;PPP1CC;PSMD11;PSMD13;PSMD6;RPAP3;RUVBL1;RUVBL2;SEC61A1;SF3B3;SLC25A3;SLC25A6;SNRPD3;TUBB4B;TUBB6;URI1;USP21;UXT;WDR92	0.56;0.94;0.98;0.9;1;0.81;0.86;0.87;0.88;0.94;0.98;0.99;0.56;0.97;0.8;0.9;0.58;0.89;0.98;0.94;0.79;0.96;0.82;0.93;0.87;1;0.96;1;0.7;0.83;0.7;0.7;0.65;0.53;0.97;0.54;1;0.95;0.67;0.96;0.87;0.57;0.71;0.61;0.62;0.92;0.73;0.98;0.67	Low confidence;High confidence;High confidence;High confidence;High confidence;Medium confidence;Medium confidence;Medium confidence;Medium confidence;High confidence;High confidence;High confidence;Low confidence;High confidence;Medium confidence;High confidence;Low confidence;Medium confidence;High confidence;High confidence;Medium confidence;High confidence;Medium confidence;High confidence;Me…	0.2	0;0.22;0;0;0;0;0;0.11;0.21;0.02;0.55;0.42;0;0;0.11;0.28;0.37;0.13;0.4;0.46;0.42;0.35;0.02;0.14;0.05;0.04;0.14;0.03;0.01;0;0.3;0.3;0.24;0.19;0.2;0.09;0.37;0.34;0.07;0.42;0.32;0.49;0.43;0.91;0.77;0.03;0;0;0.01	;
SHMT2	P34897	55.993	CCT7;CCT3	Q99832;P49368			ALDOA;DBN1;DNAJB11;EZR;HSP90AA4P;KDM1A;NASP;NUP205;PRDX6;RBBP4;SERBP1;SF3B3;SNRNP40;TCOF1;TRMT1	0.82;0.62;0.93;0.81;0.77;0.72;0.92;0.58;0.99;0.53;0.58;0.53;0.51;0.62;0.57	Medium confidence;Low confidence;High confidence;Medium confidence;Medium confidence;Low confidence;High confidence;Low confidence;High confidence;Low confidence;Low confidence;Low confidence;Low confidence;Low confidence;Low confidence	0.25	0.42;0.21;0.13;0.27;0;0.09;0.27;0.09;0.38;0.36;0.43;0.42;0.17;0.25;0.05	ACAA2;ACIN1;ACLY;ADAR;ATP2A2;ATP5F1A;ATP5F1C;CAD;CDK1;CKAP4;CNOT1;CORO1C;DARS;DDX6;DPCD;EEF1E1;EIF4G1;ERLIN2;FBL;FLNA;GADD45GIP1;H4C1;HACD3;HNRNPU;HSP90AA1;HSPA9;IARS;IMPDH2;IRS4;KRT8;LANCL1;LBR;MATR3;MRPL1;MRPL11;MRPL12;MRPL13;MRPL15;MRPL17;MRPL18;MRPL19;MRPL2;MRPL20;MRPL21;MRPL22;MRPL23;MRPL24;MRPL28;MRPL3;MRPL34;MRPL37;MRPL38;MRPL39;MRPL4;MRPL40;MRPL41;MRPL43;MRPL44;MRPL45;MRPL46;MRPL48;MRPL49…	0.57;0.51;0.61;0.56;0.74;0.59;0.6;0.65;0.78;0.67;0.91;0.95;0.76;0.97;0.6;0.53;0.83;0.71;0.85;0.62;0.82;0.83;0.87;0.8;0.55;0.8;0.86;0.53;0.8;0.54;0.9;0.92;0.91;0.77;0.86;0.96;0.91;0.95;0.9;0.76;0.91;0.76;0.91;0.8;0.86;0.82;0.76;0.91;0.74;0.75;0.75;0.87;0.95;0.77;0.79;0.9;0.71;0.85;0.76;0.8;0.69;0.69;0.78;0.72;0.96;0.89;0.95;0.83;0.56;0.66;0.69;0.93;0.63;0.71;0.72;0.81;0.75;0.54;0.93;0.88;0.91;0.95…	Low confidence;Low confidence;Low confidence;Low confidence;Low confidence;Low confidence;Low confidence;Low confidence;Medium confidence;Low confidence;High confidence;High confidence;Medium confidence;High confidence;Low confidence;Low confidence;Medium confidence;Low confidence;Medium confidence;Low confidence;Medium confidence;Medium confidence;Medium confidence;Medium confidence;Low confiden…	0.25	0.06;0.18;0.29;0.15;0.22;0;0;0.36;0.2;0.14;0.11;0.24;0.29;0.31;0.02;0.2;0.25;0.11;0.39;0.55;0.05;0;0;0.68;0.66;0.75;0.26;0.2;0.37;0.58;0.06;0.13;0.42;0.03;0.03;0.18;0.03;0.03;0.01;0.02;0.04;0.05;0;0.01;0.05;0.03;0.03;0.03;0.03;0.01;0.05;0.03;0.06;0.04;0.01;0.04;0.02;0.02;0.03;0.04;0.03;0.03;0;0;0;0.03;0.03;0.03;0.06;0.06;0.42;0.18;0.21;0.23;0.04;0.03;0.01;0.3;0.43;0.29;0.18;0.39;0.23;0.04;0.27;0.…	;
MRPL44	Q9H9J2	37.535					ALDOA;AP3M1;CNOT1;DAP3;DBT;DPF2;EIF2A;GADD45GIP1;GLUD1;IGHA1;MACF1;MED23;MRPL1;MRPL15;MRPL17;MRPL18;MRPL19;MRPL2;MRPL20;MRPL22;MRPL23;MRPL24;MRPL28;MRPL3;MRPL37;MRPL38;MRPL39;MRPL40;MRPL41;MRPL43;MRPL45;MRPL46;MRPL48;MRPL49;MRPL50;MRPL58;MRPL9;MRPS10;MRPS14;MRPS15;MRPS16;MRPS17;MRPS18A;MRPS2;MRPS22;MRPS23;MRPS24;MRPS27;MRPS28;MRPS30;MRPS31;MRPS33;MRPS34;MRPS35;MRPS5;MRPS6;MRPS9;MYBBP1A;NIPSNAP3A;…	0.55;0.73;0.87;0.98;0.5;0.69;0.78;0.87;0.74;0.87;0.84;0.69;0.74;0.9;0.73;0.89;0.83;0.97;0.84;0.7;0.97;0.96;0.92;0.99;0.86;0.97;0.97;0.73;0.57;1;0.99;1;0.97;0.8;0.73;0.98;0.66;0.67;0.98;0.95;0.6;0.69;0.71;0.81;1;0.99;1;0.99;0.61;0.61;0.76;0.99;0.84;0.96;0.82;1;0.95;0.52;0.83;0.62;0.55;0.54;0.84;0.91;0.93;0.73;0.96;0.58;0.79;0.84;0.98;0.8;0.9	Low confidence;Low confidence;Medium confidence;High confidence;Low confidence;Low confidence;Medium confidence;Medium confidence;Low confidence;Medium confidence;Medium confidence;Low confidence;Low confidence;Medium confidence;Low confidence;Medium confidence;Medium confidence;High confidence;Medium confidence;Low confidence;High confidence;High confidence;High confidence;High confidence;Medium…	0.02	0.42;0.03;0.11;0.1;0.22;0.02;0.07;0.05;0.22;0;0.09;0.01;0.03;0.03;0.01;0.02;0.04;0.05;0;0.05;0.03;0.03;0.03;0.03;0.05;0.03;0.06;0.01;0.04;0.02;0.03;0.04;0.03;0.03;0;0;0.03;0.01;0.04;0.04;0.02;0.03;0.03;0.05;0.08;0.05;0;0.08;0.05;0.03;0.08;0.01;0.06;0.06;0.08;0.02;0.07;0.27;0;0;0.16;0.04;0.39;0.04;0.19;0.42;0.1;0.06;0.16;0.03;0.07;0.01;0.08	ACAA2;AIMP2;ALDH9A1;ATP2A2;ATP5F1A;ATP5F1B;ATP5F1C;ATP5PB;ATP5PO;BAG6;CAD;CKAP4;CLTA;CLTC;CORO1C;CYFIP1;DARS;DBT;DDX3X;DDX46;DDX5;DDX6;DHX15;DPCD;DSG1;DYNC1H1;DYNC1LI1;ERLIN2;FLNA;FLNB;GADD45GIP1;H4C1;HACD3;HADHA;HADHB;HSPA8;IARS;ITPR3;LANCL1;LBR;MATR3;MRPL1;MRPL11;MRPL12;MRPL13;MRPL15;MRPL17;MRPL18;MRPL19;MRPL2;MRPL20;MRPL21;MRPL22;MRPL23;MRPL24;MRPL28;MRPL3;MRPL34;MRPL37;MRPL38;MRPL39;MRPL4;MRP…	0.57;0.51;0.82;0.74;0.97;0.95;0.53;0.53;0.93;0.69;0.92;0.79;0.65;0.8;0.64;0.92;0.51;0.98;0.97;0.63;0.67;0.67;0.62;0.94;0.55;0.88;0.97;1;0.78;0.6;1;0.72;0.91;0.78;0.65;0.68;0.67;0.67;0.84;0.75;0.69;1;1;1;1;1;1;1;1;1;1;1;1;1;1;1;1;1;1;1;1;1;1;1;1;1;1;1;1;0.99;1;1;1;1;0.76;1;0.57;0.98;0.54;0.51;0.82;0.9;0.55;0.59;0.94;0.93;0.57;0.96;0.52;0.7;0.89;0.75;0.73;1;0.66;0.98;0.73;0.99;0.73;0.56;0.54;0.56;0…	Low confidence;Low confidence;Medium confidence;Low confidence;High confidence;High confidence;Low confidence;Low confidence;High confidence;Low confidence;High confidence;Medium confidence;Low confidence;Medium confidence;Low confidence;High confidence;Low confidence;High confidence;High confidence;Low confidence;Low confidence;Low confidence;Low confidence;High confidence;Low confidence;Medium …	0.02	0.06;0.15;0.1;0.22;0;0;0;0;0;0.11;0.36;0.14;0.14;0.44;0.24;0.11;0.29;0.22;0.52;0.3;0.6;0.31;0.41;0.02;0.2;0.32;0.09;0.11;0.55;0.42;0.05;0;0;0.18;0.11;0.96;0.26;0.04;0.06;0.13;0.42;0.03;0.03;0.18;0.03;0.03;0.01;0.02;0.04;0.05;0;0.01;0.05;0.03;0.03;0.03;0.03;0.01;0.05;0.03;0.06;0.04;0.01;0.04;0.02;0.03;0.04;0.04;0.03;0.03;0;0;0;0.03;0.03;0.03;0.4;0.46;0.09;0.08;0.42;0.18;0.21;0.23;0.04;0.03;0.01;0.…	;
DDX17	Q92841	80.272	PIH1D1	Q9NWS0			ACTL6A;ALYREF;CCT3;CCT4;CCT6A;CCT7;CST1;DBT;GAPDH;H1-4;H1FX;PABPC1;RPL19;RPL23;RPL24;RPL27A;RPS10;RPS13;RPS18;RPS2;RPS26;RPS27;RPS4X;RPS8;RPS9;SF3B1;SLC25A6;SPTAN1;SRSF7;TCP1;TECR	0.62;0.8;0.98;0.94;0.97;0.53;0.93;0.58;0.52;0.61;0.95;0.89;1;0.87;0.97;0.82;0.54;0.97;0.66;0.51;0.92;0.51;0.89;0.99;0.56;1;0.95;0.85;0.61;0.91;0.59	Low confidence;Medium confidence;High confidence;High confidence;High confidence;Low confidence;High confidence;Low confidence;Low confidence;Low confidence;High confidence;Medium confidence;High confidence;Medium confidence;High confidence;Medium confidence;Low confidence;High confidence;Low confidence;Low confidence;High confidence;Low confidence;Medium confidence;High confidence;Low confidence…	0.58	0.14;0.43;0.4;0.45;0.43;0.42;0;0.22;0.6;0;0.29;0.42;0.51;0.59;0.47;0.48;0.43;0.38;0.56;0.51;0.38;0.45;0.55;0.55;0.41;0.42;0.49;0.39;0.46;0.45;0.13	AIMP1;DDX6;FBL;GAPDH;HACD3;HNRNPU;IRS4;LRRC59;RPL27A;RPS24;RPS25;SLC25A1;SLC25A3;TUBB2B	0.57;0.52;0.72;0.6;0.59;0.79;0.91;0.5;0.54;0.66;0.66;0.52;0.71;0.51	Low confidence;Low confidence;Low confidence;Low confidence;Low confidence;Medium confidence;High confidence;Low confidence;Low confidence;Low confidence;Low confidence;Low confidence;Low confidence;Low confidence	0.58	0.17;0.31;0.39;0.6;0;0.68;0.37;0.19;0.48;0.44;0.48;0.1;0.32;0.91	;
NUP85	Q9BW27	75.019										ACAA2;ACIN1;ATP2A2;ATP5F1A;ATP5F1B;ATP5F1C;ATP5PB;DHX15;HACD3;MRE11;MYH10;MYH9;MYL6;NUP210;PFDN2;PFDN6;POLR1A;POLR3B;PRPF40A;PRPF8;SF3B3;SLC25A6;SNRNP200;TUBB4B;UXT	0.57;0.53;0.63;0.74;0.88;0.85;1;0.89;0.66;0.79;0.97;0.9;0.96;0.73;0.53;0.75;0.67;0.9;0.6;0.92;0.54;0.83;0.87;0.82;0.93	Low confidence;Low confidence;Low confidence;Low confidence;Medium confidence;Medium confidence;High confidence;Medium confidence;Low confidence;Medium confidence;High confidence;Medium confidence;High confidence;Low confidence;Low confidence;Low confidence;Low confidence;High confidence;Low confidence;High confidence;Low confidence;Medium confidence;Medium confidence;Medium confidence;High confi…	0.05	0.06;0.18;0.22;0;0;0;0;0.41;0;0;0.4;0.49;0.46;0.06;0.14;0.05;0.04;0.01;0.18;0.39;0.42;0.49;0.36;0.91;0	;
GEMIN4	P57678	120.037	CCT3	P49368								AIMP1;CAD;DARS;DLD;DYNC1H1;DYNC1LI1;DYNC1LI2;EEF1E1;EFTUD2;HNRNPM;IMMT;PAICS;PHB2;PRDX1;RACK1;RARS;RBM25;RPL19;RPL22;RPL23;RPL27A;RPL9;RPS14;SAFB;SMC4;SNRNP40;THOC6;TPR	0.57;0.54;0.52;0.57;0.92;0.8;0.55;0.63;0.93;1;0.5;0.56;0.54;0.51;0.92;0.67;0.67;0.87;0.53;0.63;0.89;0.71;0.78;0.74;0.93;0.93;0.62;0.77	Low confidence;Low confidence;Low confidence;Low confidence;High confidence;Medium confidence;Low confidence;Low confidence;High confidence;High confidence;Low confidence;Low confidence;Low confidence;Low confidence;High confidence;Low confidence;Low confidence;Medium confidence;Low confidence;Low confidence;Medium confidence;Low confidence;Medium confidence;Low confidence;High confidence;High co…	0.11	0.17;0.36;0.29;0.2;0.32;0.09;0.06;0.2;0.39;0.54;0.11;0.26;0.23;0.62;0;0.27;0.19;0.51;0.47;0.59;0.48;0.41;0.63;0.19;0.22;0.17;0.08;0.18	;
RPN1	P04843	68.569	CCT8;CCT6A;TCP1;CCT3;CCT7	P50990;P40227;P17987;P49368;Q99832	CCT8;TCP1	0.53;0.6	AAAS;ACSL3;ACTR1A;AGK;AIMP1;AIMP2;ALDH3A2;ALDOA;AP3B1;AP3M1;APMAP;ATAD3A;ATP1A1;ATP1B1;ATP1B3;ATP2A2;ATP5F1A;ATP5F1C;ATP5MD;ATP5MF;ATP5MG;ATP5PB;ATP5PO;BAG2;BCKDK;BYSL;CASP14;CCT8;CISD2;CKAP4;COPA;CSE1L;CYB5R3;DAD1;DARS;DDOST;DHX15;DPM1;EEF1E1;EPRS;ERLIN2;EXOSC10;FAR1;FBL;FKBP8;GCN1;GOT1;GOT2;H1-4;HACD3;HARS;HLA-A;HM13;HNRNPR;HNRNPUL1;HSD17B12;IARS;ILF2;IRS4;KARS1;KPNB1;LBR;LETM1;LMAN2;LRRC59;MAC…	0.79;0.94;0.64;0.99;0.89;1;0.53;0.96;0.57;0.65;0.98;1;0.87;0.91;0.55;0.94;0.61;0.89;1;1;1;1;1;0.93;0.7;0.64;0.6;0.56;1;0.52;0.64;0.95;1;1;0.99;1;0.79;0.83;1;0.72;1;0.55;0.62;0.97;0.54;1;0.51;0.55;0.77;1;0.83;0.99;1;0.75;0.65;1;1;0.61;0.52;0.83;0.74;0.99;0.95;1;1;0.62;0.99;0.7;0.9;0.73;0.87;0.9;0.94;1;0.71;0.54;0.61;1;0.99;1;0.52;1;1;0.99;1;0.99;0.99;0.73;0.76;0.52;0.73;0.57;1;0.75;0.51;0.63;0.93;…	Medium confidence;High confidence;Low confidence;High confidence;Medium confidence;High confidence;Low confidence;High confidence;Low confidence;Low confidence;High confidence;High confidence;Medium confidence;High confidence;Low confidence;High confidence;Low confidence;Medium confidence;High confidence;High confidence;High confidence;High confidence;High confidence;High confidence;Low confidenc…	0.22	0.02;0.12;0.23;0.04;0.17;0.15;0.07;0.42;0.1;0.03;0.03;0.21;0.29;0;0.04;0.22;0;0;0;0;0;0;0;0.23;0.07;0.14;0.13;0.45;0;0.14;0.21;0.31;0.06;0.02;0.29;0.14;0.41;0.07;0.2;0.38;0.11;0.17;0.03;0.39;0.05;0;0.03;0.06;0;0;0.08;0.07;0.05;0.46;0.26;0.07;0.26;0.37;0.37;0;0.39;0.13;0.04;0.02;0.19;0.09;0.26;0.01;0.05;0.49;0.02;0.03;0.23;0.06;0.25;0.26;0.09;0.09;0.21;0.23;0.14;0.23;0.09;0.15;0.15;0.11;0.27;0;0.5…	ACAT1;ACIN1;ACLY;ACTL6A;AIFM1;ARCN1;ASDURF;ATP1A1;ATP5F1A;ATP5F1B;ATP5MG;ATP5PB;ATP5PD;ATP5PO;BAG6;BCAP31;CCT2;CCT8;CDK1;CNOT1;COG1;COPA;COPB1;CYFIP1;DBT;DDX46;DDX5;DDX6;DHX9;DPM1;EEF1D;EEF2;ERLIN2;GADD45GIP1;GAPDH;GCN1;HACD3;HADHA;HADHB;HNRNPL;HNRNPR;HNRNPU;HNRNPUL2;IARS;ILF2;ILF3;IMMT;KRT8;KTN1;LANCL1;LSM12;MAP1B;MATR3;MCM5;MRPL1;MRPL11;MRPL12;MRPL13;MRPL15;MRPL17;MRPL18;MRPL19;MRPL2;MRPL20;MRP…	0.57;0.56;0.86;0.64;0.89;0.78;0.93;0.73;0.95;0.73;0.56;0.99;0.86;0.89;0.54;0.76;0.63;0.53;0.52;0.51;0.72;0.82;0.78;0.79;0.84;0.81;0.88;0.98;0.66;0.52;0.91;0.96;0.52;0.67;0.52;0.9;0.85;0.63;0.81;0.59;0.76;0.77;0.7;0.68;0.9;0.85;0.84;0.69;0.8;0.99;0.96;0.5;0.99;0.86;0.54;0.76;0.94;0.73;0.77;0.8;0.59;0.82;0.54;0.77;0.71;0.62;0.83;0.61;0.8;0.69;0.58;0.6;0.73;0.78;0.63;0.74;0.8;0.61;0.73;0.57;0.53;0.6…	Low confidence;Low confidence;Medium confidence;Low confidence;Medium confidence;Medium confidence;High confidence;Low confidence;High confidence;Low confidence;Low confidence;High confidence;Medium confidence;Medium confidence;Low confidence;Medium confidence;Low confidence;Low confidence;Low confidence;Low confidence;Low confidence;Medium confidence;Medium confidence;Medium confidence;Medium co…	0.22	0.15;0.18;0.29;0.14;0.25;0.22;0;0.29;0;0;0;0;0;0;0.11;0.09;0.44;0.45;0.2;0.11;0;0.21;0.22;0.11;0.22;0.3;0.6;0.31;0.5;0.07;0.38;0.5;0.11;0.05;0.6;0;0;0.18;0.11;0.46;0.46;0.68;0.15;0.26;0.37;0.38;0.11;0.58;0.09;0.06;0.19;0.23;0.42;0.24;0.03;0.03;0.18;0.03;0.03;0.01;0.02;0.04;0.05;0;0.01;0.05;0.03;0.03;0.03;0.03;0.01;0.05;0.03;0.06;0.04;0.01;0.04;0.02;0.02;0.03;0.04;0.04;0.03;0;0;0;0.03;0.01;0.04;0.…	;
RPLP0	P05388	34.274	PIH1D1	Q9NWS0			NUP205;RPLP1;RPLP2;SNRPD1;SNRPF	0.86;0.96;0.79;0.68;0.52	Medium confidence;High confidence;Medium confidence;Low confidence;Low confidence	0.5	0.09;0.44;0.52;0.47;0.22	CHERP;SRRT;VIM	0.57;0.62;0.55	Low confidence;Low confidence;Low confidence	0.5	0.23;0.2;0.63	;
UXT	Q9UBK9	18.246	RUVBL1;RPAP3;URI1;PIH1D1;PFDN6;PDRG1;WDR92;PFDN4;RUVBL2;PFDN2;POLR2E;ASDURF	Q9Y265;Q9H6T3;O94763;Q9NWS0;O15212;Q9NUG6;Q96MX6;Q9NQP4;Q9Y230;Q9UHV9;P19388;L0R819	ASDURF;PDRG1;PFDN2;PFDN4;PFDN5;PFDN6;PIH1D1;POLR1A;POLR2A;POLR2E;POLR2H;POLR3A;POLR3B;POLR3D;POLR3E;PPP1CA;PPP1CC;RPAP2;RPAP3;RUVBL1;RUVBL2;URI1;WDR92	0.99;1;1;0.92;0.8;1;0.99;1;0.98;0.99;0.99;1;0.58;0.92;0.69;0.98;0.99;0.98;1;0.99;0.99;1;0.98	ACTR1A;ASDURF;CAD;CCT2;CCT3;CCT4;CCT5;CCT6A;CCT6B;CCT7;CCT8;CLUH;CNOT1;DARS2;EEF1D;EIF3A;EIF3B;EIF3D;EIF3H;GAPDH;GART;GLUD1;GPN1;HDAC1;HSP90AB1;HSPA8;IMPDH2;KIF5B;KRT18;KRT8;LONP1;LSM12;MACF1;MCM2;MCM3;MCM7;MYH10;NAA15;PAICS;PARP1;PDCD5;PDRG1;PFDN1;PFDN2;PFDN4;PFDN5;PFDN6;PIH1D1;POLR1A;POLR1C;POLR2H;POLR3A;POLR3E;PPP1CA;PRPF8;RAD50;RPAP2;RPAP3;RPL38;RPS18;RPS27A;RUVBL1;RUVBL2;SLC25A1;SLC25A5;SNRN…	0.71;0.98;0.87;0.99;0.97;0.99;0.92;0.87;0.9;0.98;0.82;0.73;0.87;0.87;0.97;0.74;0.92;0.83;0.93;0.93;0.62;0.7;0.69;0.97;0.61;0.71;0.64;0.69;0.95;0.56;0.97;0.54;0.88;0.5;0.79;0.63;0.68;0.65;0.77;0.9;0.62;0.95;0.69;0.94;0.92;0.8;0.93;0.99;0.72;0.79;0.98;0.87;0.69;0.79;0.98;0.7;0.98;0.97;0.5;0.51;0.74;0.8;0.78;0.66;0.78;0.86;0.99;0.76;0.55;0.6;0.9;0.91;0.97;0.94;0.76;0.85	Low confidence;High confidence;Medium confidence;High confidence;High confidence;High confidence;High confidence;Medium confidence;High confidence;High confidence;Medium confidence;Low confidence;Medium confidence;Medium confidence;High confidence;Low confidence;High confidence;Medium confidence;High confidence;High confidence;Low confidence;Low confidence;Low confidence;High confidence;Low confi…	0	0.23;0;0.36;0.44;0.4;0.45;0.44;0.43;0.25;0.42;0.45;0.05;0.11;0.07;0.38;0.27;0.26;0.2;0.2;0.6;0.25;0.22;0.03;0.26;0.67;0.96;0.2;0.24;0.58;0.58;0.18;0.19;0.09;0.23;0.29;0.3;0.4;0.08;0.26;0.44;0.17;0.02;0.07;0.14;0.06;0.1;0.05;0.06;0.04;0.09;0.13;0.03;0;0.3;0.39;0.1;0.01;0.09;0.34;0.56;0.6;0.37;0.34;0.1;0.54;0.17;0.45;0.18;0.43;0.95;0.93;0.91;0.91;0.03;0.11;0.01	ACAA2;ACAT1;ACLY;ACTL6A;ACTR1A;ADAR;AIFM1;ARCN1;ASDURF;ATP1A1;ATP2A2;ATP5F1A;ATP5F1B;ATP5F1C;ATP5MF;ATP5MG;ATP5PB;ATP5PD;ATP5PO;BAG6;BCAP31;CCAR2;CCT2;CCT8;CHD4;CKAP4;CNOT1;COG1;DAP3;DBT;DCTN2;DDOST;DHX9;DPCD;DPM1;EEA1;EEF1B2;EEF1D;EEF1G;EEF2;EIF3B;EIF3D;EIF3I;EIF3L;EIF4G1;ERLIN2;FLNA;FLNB;GADD45GIP1;GCN1;GOLIM4;H4C1;HACD3;HADHA;HDAC2;HNRNPAB;HNRNPC;HNRNPL;HNRNPR;HNRNPU;HNRNPUL2;ILF3;IMMT;IMPDH2;…	0.57;0.62;0.73;0.84;0.91;0.99;0.96;0.54;0.99;0.61;0.6;0.94;0.96;1;0.6;0.96;0.93;0.88;0.52;0.61;0.62;0.57;0.81;0.92;0.97;0.87;0.74;0.98;0.97;0.64;0.94;0.57;0.77;1;0.84;0.8;0.92;0.97;0.95;0.84;0.79;0.86;0.56;0.8;0.91;0.76;0.99;0.91;0.83;0.75;0.52;0.5;1;0.97;1;1;0.59;1;0.97;0.84;0.99;0.98;0.95;0.99;0.97;0.97;0.88;0.63;0.96;0.93;0.8;0.78;0.98;0.9;0.83;0.91;0.86;0.72;0.83;0.89;0.81;0.88;0.91;0.85;0.85…	Low confidence;Low confidence;Low confidence;Medium confidence;High confidence;High confidence;High confidence;Low confidence;High confidence;Low confidence;Low confidence;High confidence;High confidence;High confidence;Low confidence;High confidence;High confidence;Medium confidence;Low confidence;Low confidence;Low confidence;Low confidence;Medium confidence;High confidence;High confidence;Medi…	0	0.06;0.15;0.29;0.14;0.23;0.15;0.25;0.22;0;0.29;0.22;0;0;0;0;0;0;0;0;0.11;0.09;0.29;0.44;0.45;0.19;0.14;0.11;0;0.1;0.22;0.22;0.14;0.5;0.02;0.07;0.04;0.41;0.38;0.47;0.5;0.26;0.2;0.31;0.22;0.25;0.11;0.55;0.42;0.05;0;0.01;0;0;0.18;0.28;0.5;0.44;0.46;0.46;0.68;0.15;0.38;0.11;0.2;0.37;0.04;0.09;0.32;0.13;0.23;0.03;0.03;0.18;0.03;0.03;0.01;0.02;0.04;0.05;0;0.01;0.05;0.03;0.03;0.03;0.03;0.01;0.05;0.03;0.…	;
ZNF326	Q5BKZ1	65.654					ACTL6A;AIMP1;AIMP2;ALDOA;ATAD3A;ATP1A1;ATP1B3;ATP2A2;ATP5F1A;ATP5MF;ATP5MG;ATP5PB;ATP5PO;CANX;CASP14;CCAR2;CKAP4;CSE1L;CYB5R3;DARS;DDOST;DDX18;DHX15;DPM1;DYNC1H1;EEA1;EEF1E1;EPRS;ERLIN2;EXOSC10;GPI;H1-4;HACD3;HARS;HNRNPC;HNRNPF;HSD17B12;IARS;KARS1;LARS;LRRC59;MARS;MOV10;MRPL45;MRPS15;MRPS17;MRPS9;NOP56;PHB;PHB2;POLR2B;POLR2H;PRKDC;QARS;RAB7A;RALY;RARS;RBMX;RPL23;RPL24;RPL27A;RPL31;RPN1;RPS13;RPS1…	0.77;1;0.95;0.68;0.72;0.5;0.89;0.86;0.79;0.83;0.74;0.61;0.5;0.57;0.81;0.92;0.57;0.88;0.52;1;0.98;0.61;0.93;0.63;0.9;0.5;1;0.93;0.93;0.58;0.59;0.64;0.81;0.89;0.58;0.58;0.81;1;0.79;0.55;0.73;1;0.62;0.52;0.54;0.53;0.53;0.97;0.59;1;0.55;0.51;0.98;1;0.63;0.99;0.99;0.72;0.57;0.77;0.82;0.75;0.88;0.64;0.91;0.96;1;0.99;0.97;0.85;0.8;0.61;0.67;0.96;0.67;0.58;0.71;0.5;0.96;1;0.99;0.95;0.84;0.54;0.57;0.93;1;…	Medium confidence;High confidence;High confidence;Low confidence;Low confidence;Low confidence;Medium confidence;Medium confidence;Medium confidence;Medium confidence;Low confidence;Low confidence;Low confidence;Low confidence;Medium confidence;High confidence;Low confidence;Medium confidence;Low confidence;High confidence;High confidence;Low confidence;High confidence;Low confidence;Medium confi…	0.16	0.14;0.17;0.15;0.42;0.21;0.29;0.04;0.22;0;0;0;0;0;0.31;0.13;0.29;0.14;0.31;0.06;0.29;0.14;0.16;0.41;0.07;0.32;0.04;0.2;0.38;0.11;0.17;0.15;0;0;0.08;0.44;0.59;0.07;0.26;0;0.32;0.19;0.26;0.11;0.03;0.04;0.03;0.07;0.23;0.21;0.23;0.14;0.13;0.43;0.23;0.15;0.11;0.27;0.41;0.59;0.47;0.48;0.41;0.22;0.38;0.44;0.51;0.38;0.55;0.51;0.41;0.15;0.17;0.32;0.54;0.49;0.14;0.16;0.2;0.26;0.39;0.34;0.46;0.05;0.01;0.25;…	ACAA2;ACTL6A;AIMP2;ATP5F1A;ATP5F1B;ATP5F1C;ATP5PB;ATP5PO;BAG6;CAD;CKAP4;COPA;DARS;DDX5;DHX9;DPCD;DYNC1H1;DYNC1LI1;DYNC1LI2;EEA1;EEF1E1;EPRS;FLNA;FLNB;GOLIM4;H4C1;HACD3;HADHA;HADHB;HAGH;HDAC2;HNRNPR;HNRNPU;HNRNPUL2;IARS;IRS4;LANCL1;LBR;MRPL12;MRPL17;MRPL2;MRPL21;MRPL34;MRPL38;MRPL39;MRPL40;MRPL44;MRPL45;MRPL47;MRPL58;MRPS30;MRPS34;MYH10;MYH9;MYL6;NCKAP1;NUMA1;NUP107;PABPC1;PABPC4;PFKP;PHB;PHB2;POL…	0.57;0.64;0.87;0.8;0.95;0.9;0.91;0.93;0.97;0.99;0.77;0.66;0.87;0.51;0.7;0.71;0.92;0.95;0.73;0.59;0.73;0.69;0.95;0.65;0.62;0.7;0.86;0.63;0.97;0.61;0.99;0.89;0.98;0.73;0.77;0.88;0.52;0.74;0.84;0.61;0.54;0.65;0.65;0.59;0.62;0.78;0.64;0.62;0.79;0.57;0.55;0.67;0.82;0.68;0.98;0.86;0.65;0.53;0.94;0.83;0.62;0.92;0.93;0.99;0.64;0.61;0.88;0.58;0.56;0.59;0.88;0.67;0.9;0.77;0.57;0.71;0.67;0.67;0.6;0.69;0.65;…	Low confidence;Low confidence;Medium confidence;Medium confidence;High confidence;Medium confidence;High confidence;High confidence;High confidence;High confidence;Medium confidence;Low confidence;Medium confidence;Low confidence;Low confidence;Low confidence;High confidence;High confidence;Low confidence;Low confidence;Low confidence;Low confidence;High confidence;Low confidence;Low confidence;L…	0.16	0.06;0.14;0.15;0;0;0;0;0;0.11;0.36;0.14;0.21;0.29;0.6;0.5;0.02;0.32;0.09;0.06;0.04;0.2;0.38;0.55;0.42;0.01;0;0;0.18;0.11;0.11;0.28;0.46;0.68;0.15;0.26;0.37;0.06;0.13;0.18;0.01;0.05;0.01;0.01;0.03;0.06;0.01;0.02;0.03;0.04;0;0.03;0.06;0.4;0.49;0.46;0.09;0.19;0.1;0.42;0.35;0.18;0.21;0.23;0.04;0.09;0.14;0.01;0;0.3;0.3;0.43;0.29;0.18;0.39;0.22;0.18;0.15;0.31;0.24;0.3;0.11;0.07;0.23;0.11;0.22;0.27;0.41…	;
SRSF3	P84103	19.33	PIH1D1	Q9NWS0								ACAT1;ATP5F1A;BSG;CORO1C;DDX6;FBL;HNRNPH1;MATR3;NCL;PAICS;PPP1CC;PRKDC;PRPF40A;RPS27	0.57;0.68;0.52;0.51;0.66;0.63;0.81;0.84;0.59;0.55;0.53;0.68;0.57;0.7	Low confidence;Low confidence;Low confidence;Low confidence;Low confidence;Low confidence;Medium confidence;Medium confidence;Low confidence;Low confidence;Low confidence;Low confidence;Low confidence;Low confidence	0.48	0.15;0;0.1;0.24;0.31;0.39;0.64;0.42;0.64;0.26;0.3;0.43;0.18;0.45	;
RANBP2	P49792	358.199	PIH1D1	Q9NWS0								ASDURF;ATP5F1A;ATP5F1B;ATP5F1C;ATP5PB;ATP5PO;CAD;COPA;DPCD;FLNA;FLNB;H4C1;HACD3;HADHB;LBR;MYH10;MYH9;MYL6;PABPC1;PABPC4;PDRG1;PFDN2;PFDN6;PHB;PHB2;POLR1A;POLR3A;POLR3B;POLR3D;RAD50;RANGAP1;RPAP3;RUVBL1;SEC61A1;SF3B3;SLC25A1;SLC25A3;URI1;UXT;WDR92;ZNF326	0.57;0.78;0.55;0.96;0.96;0.77;0.72;0.78;0.83;0.85;0.73;0.7;0.88;0.64;0.95;0.83;0.9;0.96;0.87;0.91;0.8;0.97;0.89;0.63;0.57;1;0.99;0.56;0.95;0.81;0.66;0.63;0.93;0.54;0.98;0.85;0.57;0.97;0.98;0.99;0.57	Low confidence;Medium confidence;Low confidence;High confidence;High confidence;Medium confidence;Low confidence;Medium confidence;Medium confidence;Medium confidence;Low confidence;Low confidence;Medium confidence;Low confidence;High confidence;Medium confidence;High confidence;High confidence;Medium confidence;High confidence;Medium confidence;High confidence;Medium confidence;Low confidence;Lo…	0.22	0;0;0;0;0;0;0.36;0.21;0.02;0.55;0.42;0;0;0.11;0.13;0.4;0.49;0.46;0.42;0.35;0.02;0.14;0.05;0.21;0.23;0.04;0.03;0.01;0;0.1;0.22;0.09;0.37;0.07;0.42;0.1;0.32;0.03;0;0.01;0.16	;
MRPL23	Q16540	17.781					ACACA;AP3M1;APMAP;ARID1A;BCKDHA;BCKDHB;CKAP4;DAP3;DBT;DCTN1;DPF2;DYNC1H1;EIF2A;GADD45GIP1;GID8;GPI;KPNA6;MED23;MRPL1;MRPL11;MRPL13;MRPL15;MRPL17;MRPL18;MRPL19;MRPL2;MRPL20;MRPL22;MRPL24;MRPL28;MRPL3;MRPL34;MRPL37;MRPL38;MRPL39;MRPL4;MRPL40;MRPL41;MRPL43;MRPL44;MRPL45;MRPL46;MRPL47;MRPL48;MRPL49;MRPL50;MRPL53;MRPL55;MRPL58;MRPL9;MRPS14;MRPS15;MRPS18A;MRPS2;MRPS22;MRPS23;MRPS24;MRPS27;MRPS33;MRPS35…	0.71;0.94;0.51;0.62;0.75;0.51;0.67;0.76;1;0.96;0.9;0.61;0.57;1;0.93;0.94;0.99;0.59;0.99;1;0.98;0.95;1;0.94;0.98;1;1;0.99;0.99;0.9;0.99;1;1;0.98;1;0.8;0.98;1;1;0.97;1;1;0.84;1;1;0.99;1;1;1;1;0.99;0.84;1;0.51;0.99;0.66;0.95;0.92;0.86;0.94;0.98;1;0.71;0.85;0.93;1;0.88;1;0.85;0.86;0.71;0.65;0.61;0.62;0.79;0.85;0.84;1;0.76;0.54;0.65	Low confidence;High confidence;Low confidence;Low confidence;Low confidence;Low confidence;Low confidence;Medium confidence;High confidence;High confidence;Medium confidence;Low confidence;Low confidence;High confidence;High confidence;High confidence;High confidence;Low confidence;High confidence;High confidence;High confidence;High confidence;High confidence;High confidence;High confidence;High…	0.03	0.21;0.03;0.03;0.06;0.13;0.07;0.14;0.1;0.22;0.21;0.02;0.32;0.07;0.05;0.05;0.15;0.12;0.01;0.03;0.03;0.03;0.03;0.01;0.02;0.04;0.05;0;0.05;0.03;0.03;0.03;0.01;0.05;0.03;0.06;0.04;0.01;0.04;0.02;0.02;0.03;0.04;0.04;0.03;0.03;0;0.01;0;0;0.03;0.04;0.04;0.03;0.05;0.08;0.05;0;0.08;0.01;0.06;0.08;0.02;0.07;0;0;0.16;0.42;0.04;0.19;0.01;0.1;0.11;0.14;0.06;0.16;0.16;0.03;0.2;0.09;0.01;0	ACAA2;ACTL6A;AIMP1;AIMP2;ALDH9A1;ATP2A2;ATP5F1A;ATP5F1B;ATP5F1C;ATP5PB;ATP5PO;BAG6;CAD;CDK1;CKAP4;CORO1C;CYFIP1;DBT;DDX3X;DDX5;DDX6;DHX15;DPCD;DSG1;DYNC1H1;DYNC1LI1;ERLIN2;FLNA;FLNB;GADD45GIP1;H4C1;HACD3;HADHB;HSPA8;IARS;LANCL1;LBR;MATR3;MRPL1;MRPL11;MRPL12;MRPL13;MRPL15;MRPL17;MRPL18;MRPL19;MRPL2;MRPL20;MRPL21;MRPL22;MRPL24;MRPL28;MRPL3;MRPL34;MRPL37;MRPL38;MRPL39;MRPL4;MRPL40;MRPL41;MRPL43;MRPL…	0.57;0.82;0.56;0.73;0.89;0.8;0.97;0.98;0.63;0.8;0.96;0.72;0.92;0.76;0.78;0.67;0.94;0.95;0.97;0.66;0.7;0.71;0.96;0.64;0.8;0.94;1;0.86;0.73;1;0.66;0.95;0.54;0.57;0.69;0.83;0.84;0.67;1;1;1;1;1;1;1;1;1;1;1;1;1;1;1;1;1;1;1;1;1;1;1;1;1;1;0.99;1;1;1;1;1;1;0.69;0.69;1;0.61;0.98;0.76;0.51;0.6;0.92;0.5;0.57;0.97;0.96;0.99;0.57;0.76;0.9;0.54;0.75;0.7;1;0.52;0.76;0.52;0.99;0.92;0.81;0.99;0.83;0.67;0.54;0.59;…	Low confidence;Medium confidence;Low confidence;Low confidence;Medium confidence;Medium confidence;High confidence;High confidence;Low confidence;Medium confidence;High confidence;Low confidence;High confidence;Medium confidence;Medium confidence;Low confidence;High confidence;High confidence;High confidence;Low confidence;Low confidence;Low confidence;High confidence;Low confidence;Medium confid…	0.03	0.06;0.14;0.17;0.15;0.1;0.22;0;0;0;0;0;0.11;0.36;0.2;0.14;0.24;0.11;0.22;0.52;0.6;0.31;0.41;0.02;0.2;0.32;0.09;0.11;0.55;0.42;0.05;0;0;0.11;0.96;0.26;0.06;0.13;0.42;0.03;0.03;0.18;0.03;0.03;0.01;0.02;0.04;0.05;0;0.01;0.05;0.03;0.03;0.03;0.01;0.05;0.03;0.06;0.04;0.01;0.04;0.02;0.02;0.03;0.04;0.04;0.03;0.03;0;0;0;0.03;0.03;0.08;0.03;0.49;0.46;0.42;0.14;0.05;0.18;0.21;0.23;0.04;0.03;0.29;0.3;0.3;0.4…	;
MRPL13	Q9BYD1	20.692					AP3M1;CDC5L;CHD4;CTR9;DBT;DCTN1;GADD45GIP1;GID8;MRPL1;MRPL15;MRPL19;MRPL20;MRPL22;MRPL23;MRPL24;MRPL3;MRPL37;MRPL38;MRPL39;MRPL4;MRPL41;MRPL43;MRPL45;MRPL48;MRPL49;MRPL50;MRPL53;MRPL58;MRPL9;MRPS14;MRPS22;MRPS23;MRPS27;MRPS28;MRPS35;MRPS9;NIPSNAP3A;PFN1;POLR1C;POLR1D;POLR3A;POLR3E;PRPF8;RANBP9;RBM25;RPAP2;RPL17;SLC25A6;SMC2;WDR92;ZNRD2	0.75;0.85;0.58;0.62;0.84;0.76;0.97;0.51;1;1;1;1;1;0.98;1;1;1;1;1;0.98;1;1;1;1;1;1;0.97;1;0.99;0.58;0.6;0.82;0.56;0.63;0.68;0.79;0.53;0.84;0.81;0.84;0.76;0.68;0.69;0.87;0.72;0.84;0.95;0.57;0.56;0.67;0.98	Low confidence;Medium confidence;Low confidence;Low confidence;Medium confidence;Medium confidence;High confidence;Low confidence;High confidence;High confidence;High confidence;High confidence;High confidence;High confidence;High confidence;High confidence;High confidence;High confidence;High confidence;High confidence;High confidence;High confidence;High confidence;High confidence;High confiden…	0.03	0.03;0.19;0.19;0.04;0.22;0.21;0.05;0.05;0.03;0.03;0.04;0;0.05;0.03;0.03;0.03;0.05;0.03;0.06;0.04;0.04;0.02;0.03;0.03;0.03;0;0.01;0;0.03;0.04;0.08;0.05;0.08;0.05;0.06;0.07;0;0.36;0.09;0.02;0.03;0;0.39;0.04;0.19;0.01;0.46;0.49;0.2;0.01;0	ACAA2;ACIN1;ACTL6A;AIMP1;AIMP2;ATP2A2;ATP5F1A;ATP5F1B;ATP5F1C;ATP5PB;ATP5PO;BAG6;CAD;CDK1;CKAP4;CLTA;CORO1C;CYFIP1;DARS;DBT;DDX3X;DDX46;DDX5;DDX6;DHX15;DPCD;DYNC1H1;DYNC1I2;DYNC1LI1;EIF4A3;ERLIN2;FLNA;FLNB;GADD45GIP1;H4C1;HACD3;HSPA8;IARS;ITPR3;LANCL1;LBR;MATR3;MRPL1;MRPL11;MRPL12;MRPL15;MRPL17;MRPL18;MRPL19;MRPL2;MRPL20;MRPL21;MRPL22;MRPL23;MRPL24;MRPL28;MRPL3;MRPL34;MRPL37;MRPL38;MRPL39;MRPL4;M…	0.57;0.88;0.89;0.64;0.61;0.89;0.97;0.86;0.64;0.9;0.89;0.68;0.63;0.69;0.76;0.57;0.74;0.84;0.94;0.92;0.89;0.66;0.62;0.96;0.84;0.85;0.79;0.51;0.65;0.63;1;0.7;0.72;1;0.8;0.66;0.68;0.92;0.66;0.52;0.8;0.91;1;1;1;1;1;1;1;1;1;1;1;1;1;1;1;1;1;1;1;1;1;1;1;1;1;1;0.98;1;1;1;1;1;1;0.62;0.92;1;0.57;0.61;0.96;0.96;0.86;0.86;0.5;0.83;0.6;0.93;0.72;0.59;0.65;0.86;0.86;0.98;0.96;1;0.95;0.57;0.7;0.67;0.95;0.74;0.84…	Low confidence;Medium confidence;Medium confidence;Low confidence;Low confidence;Medium confidence;High confidence;Medium confidence;Low confidence;High confidence;Medium confidence;Low confidence;Low confidence;Low confidence;Medium confidence;Low confidence;Low confidence;Medium confidence;High confidence;High confidence;Medium confidence;Low confidence;Low confidence;High confidence;Medium con…	0.03	0.06;0.18;0.14;0.17;0.15;0.22;0;0;0;0;0;0.11;0.36;0.2;0.14;0.14;0.24;0.11;0.29;0.22;0.52;0.3;0.6;0.31;0.41;0.02;0.32;0.16;0.09;0.36;0.11;0.55;0.42;0.05;0;0;0.96;0.26;0.04;0.06;0.13;0.42;0.03;0.03;0.18;0.03;0.01;0.02;0.04;0.05;0;0.01;0.05;0.03;0.03;0.03;0.03;0.01;0.05;0.03;0.06;0.04;0.01;0.04;0.02;0.02;0.03;0.04;0.04;0.03;0.03;0;0;0;0.03;0.03;0.08;0.03;0.06;0.06;0.46;0.09;0.42;0.26;0.05;0.18;0.14;…	;
PSMC4	P43686	47.366	PFDN5	Q99471			AAR2;AHNAK;ANAPC1;ANAPC4;ANAPC7;AP3M1;BIRC6;CAD;CDC16;CDC23;CDC27;CDC5L;CHD4;CNOT1;EFTUD2;GLUD1;GPN1;GPN3;KDM1A;KIF11;KRT18;MACF1;MRE11;MRPS30;MRPS7;MTA1;MTA2;NUMA1;POLR1C;POLR1D;POLR2H;POLR3A;POLR3D;POLR3E;PRPF40A;PRPF6;PRPF8;PRR14L;PSMC1;PSMC2;PSMC3;PSMC5;PSMC6;PSMD1;PSMD11;PSMD12;PSMD13;PSMD14;PSMD2;PSMD3;PSMD4;PSMD6;PSMD8;RPAP2;TXNL1;WDR92;ZNRD2	0.68;0.81;0.79;0.63;0.67;0.92;0.53;0.6;0.74;0.87;0.99;0.87;0.86;0.95;0.58;0.77;0.76;0.59;0.87;0.84;0.9;0.56;0.58;0.73;0.69;0.96;0.7;0.81;0.84;0.9;0.65;0.56;0.78;0.95;0.57;0.51;0.92;0.59;1;1;0.96;0.76;0.99;0.99;0.87;1;1;0.99;1;0.99;0.76;0.96;1;0.99;0.83;0.87;0.72	Low confidence;Medium confidence;Medium confidence;Low confidence;Low confidence;High confidence;Low confidence;Low confidence;Low confidence;Medium confidence;High confidence;Medium confidence;Medium confidence;High confidence;Low confidence;Medium confidence;Medium confidence;Low confidence;Medium confidence;Medium confidence;Medium confidence;Low confidence;Low confidence;Low confidence;Low co…	0.24	0.04;0.15;0.05;0.04;0.02;0.03;0.03;0.36;0.01;0.06;0.06;0.19;0.19;0.11;0.39;0.22;0.03;0;0.09;0.4;0.58;0.09;0;0.03;0.07;0.13;0.16;0.19;0.09;0.02;0.13;0.03;0;0;0.18;0.22;0.39;0.02;0.23;0.31;0.27;0.28;0.22;0.25;0.24;0.24;0.19;0.2;0.3;0.27;0.18;0.2;0.11;0.01;0.12;0.01;0	ACAA2;ATP2A2;ATP5F1A;ATP5F1B;ATP5F1C;ATP5PB;ATP5PO;COPA;DHX15;DPCD;EEA1;FLNA;FLNB;HACD3;LBR;MYH10;MYH9;MYL6;PABPC1;PABPC4;PDRG1;PFDN2;PFDN6;POLR1A;POLR3A;POLR3D;PSMC1;PSMC2;PSMC3;PSMC5;PSMC6;PSMD1;PSMD12;PSMD13;PSMD2;PSMD3;PSMD4;PSMD6;PSMD7;PSMD8;RPAP3;RUVBL1;RUVBL2;SLC25A3;URI1;UXT;ZNF326	0.57;0.93;0.94;0.85;0.76;0.88;0.75;0.54;0.56;0.65;1;0.98;0.95;0.9;0.63;0.57;0.6;0.81;0.67;0.87;0.77;0.83;0.82;0.96;0.85;0.68;1;1;0.97;1;1;0.93;1;0.75;1;0.99;0.95;0.65;0.99;1;0.71;0.91;0.89;0.8;0.93;0.97;0.6	Low confidence;High confidence;High confidence;Medium confidence;Medium confidence;Medium confidence;Medium confidence;Low confidence;Low confidence;Low confidence;High confidence;High confidence;High confidence;High confidence;Low confidence;Low confidence;Low confidence;Medium confidence;Low confidence;Medium confidence;Medium confidence;Medium confidence;Medium confidence;High confidence;Mediu…	0.24	0.06;0.22;0;0;0;0;0;0.21;0.41;0.02;0.04;0.55;0.42;0;0.13;0.4;0.49;0.46;0.42;0.35;0.02;0.14;0.05;0.04;0.03;0;0.23;0.31;0.27;0.28;0.22;0.25;0.24;0.19;0.3;0.27;0.18;0.2;0.18;0.11;0.09;0.37;0.34;0.32;0.03;0;0.16	;
PSMB3	P49720	22.949					AHNAK;AP3M1;ARCN1;BRK1;CDC27;CDC5L;CNOT1;COPB2;CYFIP1;DCTN1;DCTN2;EIF4G1;FLNA;GPN1;H1FX;HDAC1;KDM1A;MCM2;MRPL3;MRPS17;MRPS25;MRPS30;MYH9;PABPC4;POLR1A;POLR2B;PSMA1;PSMA2;PSMA3;PSMA4;PSMA5;PSMA6;PSMA7;PSMB1;PSMB2;PSMB4;PSMB5;PSMB7;RBM25;SF3B1;SIN3A;SMARCA4;SMARCB1;SMARCC2;SMARCD1;SMARCD2;SPTBN1;TNPO1;UBR5;WASF2;WDR92	0.84;0.6;0.51;0.63;0.93;0.65;0.97;0.97;0.59;0.95;0.55;0.96;0.6;0.81;0.5;0.56;0.87;0.71;0.89;0.53;0.57;0.89;0.73;0.72;0.54;0.79;1;1;1;0.99;0.94;1;1;1;1;1;0.96;0.94;0.81;0.56;0.91;0.59;0.51;0.64;0.54;0.66;0.71;0.9;0.89;1;0.79	Medium confidence;Low confidence;Low confidence;Low confidence;High confidence;Low confidence;High confidence;High confidence;Low confidence;High confidence;Low confidence;High confidence;Low confidence;Medium confidence;Low confidence;Low confidence;Medium confidence;Low confidence;Medium confidence;Low confidence;Low confidence;Medium confidence;Low confidence;Low confidence;Low confidence;Medi…	0.17	0.15;0.03;0.22;0;0.06;0.19;0.11;0.19;0.11;0.21;0.22;0.25;0.55;0.03;0.29;0.26;0.09;0.23;0.03;0.03;0.01;0.03;0.49;0.35;0.04;0.14;0.21;0.23;0.19;0.2;0.21;0.21;0.22;0.18;0.18;0.17;0.22;0.15;0.19;0.42;0.1;0.14;0.06;0.16;0.03;0.03;0.35;0.15;0.05;0.05;0.01	ATP5PB;ATP5PO;DPCD;FLNB;HACD3;PAICS;POLR1A;POLR3A;PPP1CA;PSMA1;PSMA2;PSMA4;PSMA7;PSMB1;PSMB5;PSMB6;RPN1	0.57;0.96;0.97;0.72;0.68;0.91;0.89;0.62;0.73;1;0.95;1;1;1;1;1;0.57	Low confidence;High confidence;High confidence;Low confidence;Low confidence;High confidence;Medium confidence;Low confidence;Low confidence;High confidence;High confidence;High confidence;High confidence;High confidence;High confidence;High confidence;Low confidence	0.17	0;0;0.02;0.42;0;0.26;0.04;0.03;0.3;0.21;0.23;0.2;0.22;0.18;0.22;0.18;0.22	;
CDK1	P06493	34.095	URI1;TCP1;CCT4;CCT5;CCT7	O94763;P17987;P50991;P48643;Q99832								ACAA2;ACIN1;ACTL6A;ATP5F1A;ATP5F1C;ATP5PB;ATP5PO;CAD;CKAP4;CYFIP1;DARS;DBT;DDX46;DDX5;DDX6;DHX15;DYNC1H1;DYNC1I2;EEF1E1;EIF4A3;FBL;FLNB;GADD45GIP1;H4C1;HACD3;HNRNPU;HSPA8;IARS;IRS4;LANCL1;LBR;MATR3;MRPL11;MRPL13;MRPL17;MRPL20;MRPL23;MRPL28;MRPL3;MRPL37;MRPL39;MRPL4;MRPL41;MRPL43;MRPL48;MRPL49;MRPL50;MRPL9;MRPS10;MRPS22;MRPS27;MRPS31;MRPS35;MRPS7;NCKAP1;PABPC1;PAICS;PNN;POLR1A;POLR3A;POLR3B;PRKDC;…	0.57;0.98;0.55;0.67;0.95;0.59;0.63;0.56;0.63;0.78;0.77;0.86;0.98;0.54;0.68;0.71;0.62;0.8;0.62;0.87;0.66;0.79;0.59;0.85;0.94;0.55;0.54;0.77;0.75;0.53;0.98;0.85;0.55;0.69;0.61;0.85;0.76;0.9;0.68;0.79;0.6;0.71;0.51;0.95;0.77;0.79;0.94;0.86;0.97;0.8;0.9;0.81;0.68;0.99;0.83;0.61;0.66;0.72;0.89;0.66;0.69;0.83;0.77;0.92;0.97;0.88;0.94;0.64;0.88;0.52;0.69;0.81;0.6;0.59;0.83;0.55;0.93;0.78;0.53;0.71;0.74;…	Low confidence;High confidence;Low confidence;Low confidence;High confidence;Low confidence;Low confidence;Low confidence;Low confidence;Medium confidence;Medium confidence;Medium confidence;High confidence;Low confidence;Low confidence;Low confidence;Low confidence;Medium confidence;Low confidence;Medium confidence;Low confidence;Medium confidence;Low confidence;Medium confidence;High confidence…	0.2	0.06;0.18;0.14;0;0;0;0;0.36;0.14;0.11;0.29;0.22;0.3;0.6;0.31;0.41;0.32;0.16;0.2;0.36;0.39;0.42;0.05;0;0;0.68;0.96;0.26;0.37;0.06;0.13;0.42;0.03;0.03;0.01;0;0.03;0.03;0.03;0.05;0.06;0.04;0.04;0.02;0.03;0.03;0;0.03;0.01;0.08;0.08;0.08;0.06;0.07;0.09;0.42;0.26;0.14;0.04;0.03;0.01;0.43;0.29;0.18;0.39;0.04;0.27;0.51;0.51;0.22;0.37;0.43;0.51;0.65;0.55;0.39;0.49;0.25;0.1;0.32;0.49;0;0.13;0.36;0.43;0.13;…	;
SMARCE1	Q969G3	46.649					AAAS;ACSL3;AIMP1;ALDH3A2;ALDOA;ARID1A;ATF7IP;ATP1A1;ATP1B1;ATP1B3;ATP5F1A;ATP5MF;ATP5PO;BAG2;CANX;CLTA;CNOT1;COPA;COPB2;DBT;DDX18;DIABLO;DLD;DLST;DNAJA1;DPF2;DPM1;DYNC1H1;DYNC1I2;DYNC1LI1;DYNC1LI2;EEA1;EIF2A;ERLIN2;FAR1;FLII;FLNA;GID8;GLUD1;GPI;GPN1;HARS;HM13;HNRNPAB;HNRNPC;HNRNPF;HNRNPH3;HRNR;HSD17B12;IARS;ILF2;IRS4;KPNB1;LETM1;MAP1B;MATR3;MKI67;MRPL1;MRPL15;MRPL17;MRPL18;MRPL19;MRPL20;MRPL22;MR…	0.91;0.83;0.93;0.66;0.89;1;0.71;0.66;0.55;0.92;0.53;0.57;0.78;0.62;0.53;1;0.97;0.81;0.84;0.84;0.84;0.86;0.95;0.59;0.64;1;0.56;0.93;0.67;0.9;1;0.64;0.6;0.78;0.81;0.82;0.58;0.96;0.74;0.8;0.52;0.86;0.95;0.67;0.88;0.7;0.53;0.69;0.92;0.67;0.52;0.88;0.74;0.94;0.87;0.59;0.87;0.65;0.65;0.76;0.69;0.75;0.66;0.76;0.73;0.77;0.71;0.75;0.85;0.68;0.69;0.66;0.68;0.98;0.57;0.54;0.75;0.72;0.8;0.91;0.56;0.88;0.78;0…	High confidence;Medium confidence;High confidence;Low confidence;Medium confidence;High confidence;Low confidence;Low confidence;Low confidence;High confidence;Low confidence;Low confidence;Medium confidence;Low confidence;Low confidence;High confidence;High confidence;Medium confidence;Medium confidence;Medium confidence;Medium confidence;Medium confidence;High confidence;Low confidence;Low conf…	0.13	0.02;0.12;0.17;0.07;0.42;0.06;0.03;0.29;0;0.04;0;0;0;0.23;0.31;0.14;0.11;0.21;0.19;0.22;0.16;0.12;0.2;0.14;0.28;0.02;0.07;0.32;0.16;0.09;0.06;0.04;0.07;0.11;0.03;0.09;0.55;0.05;0.22;0.15;0.03;0.08;0.05;0.5;0.44;0.59;0.23;0.29;0.07;0.26;0.37;0.37;0.39;0.04;0.23;0.42;0.19;0.03;0.03;0.01;0.02;0.04;0;0.05;0.03;0.04;0.03;0;0;0.03;0.03;0.08;0;0.06;0.25;0.09;0.16;0.23;0.02;0.04;0.09;0.12;0.14;0.03;0.1;0…	ACAA2;ACTL6A;AHCY;AIMP2;ATP2A2;ATP5F1A;ATP5F1B;ATP5F1C;ATP5PB;ATP5PO;CAD;CDK1;CKAP4;COG1;COPA;CORO1C;CYFIP1;DAP3;DBT;DDX6;DHX15;DPCD;DYNC1LI1;FLNA;FLNB;GADD45GIP1;H4C1;HACD3;HADHA;HADHB;HAGH;ITPR3;LANCL1;LBR;MAP1B;MRPL1;MRPL11;MRPL12;MRPL13;MRPL15;MRPL19;MRPL2;MRPL20;MRPL21;MRPL22;MRPL23;MRPL24;MRPL28;MRPL3;MRPL34;MRPL37;MRPL39;MRPL4;MRPL40;MRPL41;MRPL44;MRPL45;MRPL46;MRPL47;MRPL48;MRPL50;MRPL58;…	0.57;0.99;0.58;0.61;0.77;0.98;0.99;0.98;0.76;1;0.96;0.66;0.77;0.9;0.62;0.56;0.76;1;0.71;0.56;0.84;1;0.59;0.81;0.95;0.63;0.71;0.96;0.54;0.63;0.53;1;0.6;0.97;0.55;1;0.99;0.61;0.99;0.66;0.52;0.61;0.72;0.99;0.68;0.77;0.9;0.8;0.89;0.98;0.68;0.87;0.99;0.91;0.72;0.65;0.66;0.92;0.95;0.58;0.99;0.5;0.98;0.91;0.51;1;0.57;0.91;0.99;1;0.98;1;0.99;0.95;1;0.99;0.84;0.99;0.66;0.76;0.85;0.9;0.92;0.6;0.65;0.51;0.9…	Low confidence;High confidence;Low confidence;Low confidence;Medium confidence;High confidence;High confidence;High confidence;Medium confidence;High confidence;High confidence;Low confidence;Medium confidence;High confidence;Low confidence;Low confidence;Medium confidence;High confidence;Low confidence;Low confidence;Medium confidence;High confidence;Low confidence;Medium confidence;High confide…	0.13	0.06;0.14;0.24;0.15;0.22;0;0;0;0;0;0.36;0.2;0.14;0;0.21;0.24;0.11;0.1;0.22;0.31;0.41;0.02;0.09;0.55;0.42;0.05;0;0;0.18;0.11;0.11;0.04;0.06;0.13;0.23;0.03;0.03;0.18;0.03;0.03;0.04;0.05;0;0.01;0.05;0.03;0.03;0.03;0.03;0.01;0.05;0.06;0.04;0.01;0.04;0.02;0.03;0.04;0.04;0.03;0;0;0.03;0.01;0.04;0.02;0.03;0.05;0.08;0.05;0.08;0.03;0.08;0.06;0.06;0.07;0.49;0.46;0.42;0.02;0.14;0.05;0.18;0.21;0.23;0.06;0.04…	;
CCAR1	Q8IX12	132.821					CCT2;CDC42;EPS15;PDCD5	0.73;0.54;0.92;0.51	Low confidence;Low confidence;High confidence;Low confidence	0.09	0.44;0.19;0.07;0.17	CKAP4;CYFIP1;FLNB;MYH9;RPS27	0.58;0.56;0.56;0.65;0.77	Low confidence;Low confidence;Low confidence;Low confidence;Medium confidence	0.09	0.14;0.11;0.42;0.49;0.45	;
ALDOA	P04075	39.42	PIH1D1	Q9NWS0	PIH1D1	0.91	AAAS;ACSL3;AIMP1;AIMP2;ALDH3A2;APMAP;ASDURF;ATAD3A;ATP1A1;ATP1B1;ATP1B3;ATP2A2;ATP5MD;ATP5PB;ATP5PO;AZGP1;BCKDK;CISD2;CKAP4;COPA;CSE1L;CYB5R3;DAD1;DARS;DDOST;DHX15;DHX30;DIABLO;DNAJB11;DSP;DYNC1H1;DYNC1I2;DYNC1LI1;EEF2;ENO1;ENO2;GCN1;GLUD1;GNL3;GOT1;GPI;HACD3;HLA-A;HM13;HNRNPUL1;HNRNPUL2;HSD17B12;IARS;IGF2BP1;IRS4;KRT33A;LARS;LBR;LMAN2;LRRC59;MACF1;MCM5;MED23;MOV10;MRPL44;MRPL45;MRPL46;MRPL58;MRP…	0.69;0.52;0.55;0.88;0.79;0.86;0.62;0.71;0.62;0.65;0.7;0.63;0.85;0.97;0.52;0.98;0.55;0.93;0.75;0.53;0.79;0.83;0.61;0.67;0.92;0.91;0.74;0.68;0.89;0.92;0.89;0.74;0.71;0.61;0.66;0.95;0.98;0.52;0.67;0.89;0.65;0.91;0.92;0.72;0.78;0.59;0.75;0.89;0.52;0.76;0.97;0.84;0.76;0.59;0.84;0.61;0.97;0.91;0.87;0.55;0.52;0.71;0.56;0.76;0.93;0.62;0.72;0.72;0.76;0.82;0.5;0.75;0.84;0.52;0.51;0.7;0.71;0.84;0.66;0.96;0.…	Low confidence;Low confidence;Low confidence;Medium confidence;Medium confidence;Medium confidence;Low confidence;Low confidence;Low confidence;Low confidence;Low confidence;Low confidence;Medium confidence;High confidence;Low confidence;High confidence;Low confidence;High confidence;Medium confidence;Low confidence;Medium confidence;Medium confidence;Low confidence;Low confidence;High confidence…	0.42	0.02;0.12;0.17;0.15;0.07;0.03;0;0.21;0.29;0;0.04;0.22;0;0;0;0.11;0.07;0;0.14;0.21;0.31;0.06;0.02;0.29;0.14;0.41;0.15;0.12;0.13;0.31;0.32;0.16;0.09;0.5;0.54;0.41;0;0.22;0.19;0.03;0.15;0;0.07;0.05;0.26;0.15;0.07;0.26;0.28;0.37;0.07;0.32;0.13;0.02;0.19;0.09;0.24;0.01;0.11;0.02;0.03;0.04;0;0.03;0.05;0.02;0.05;0.03;0.06;0.26;0.09;0.21;0.23;0.18;0.23;0.09;0.1;0.11;0.27;0.22;0.2;0.37;0.51;0.44;0.6;0.51;…	ACTL6A;ATP5F1A;ATP5F1B;CASP14;CKAP4;DBT;DDX5;DYNC1H1;EEF1E1;EEF2;EIF4A3;FBL;H4C1;HACD3;HNRNPM;HNRNPU;HNRNPUL2;HRNR;LARS;MRPL47;MYL6;NUP210;PGAM5;PHB;PHB2;PIH1D1;RBMX;RNPS1;RPAP3;RPL27A;RPL31;RPS11;RPS14;RPS15A;RPS18;RPS19;RPS2;RPS25;RPS26;RPS27;RPS3;RPS9;SAFB;SFPQ;SLC25A3;SLC25A6;SNRNP200;THOC6;TPR;TUBA1B;TUBB;U2AF2;VDAC2	0.58;0.6;0.56;0.81;0.73;0.58;0.62;0.63;0.69;0.81;0.96;0.99;0.62;0.76;0.85;0.72;0.53;0.6;0.65;0.9;0.79;0.51;0.95;0.65;0.73;0.91;0.88;0.97;0.98;0.56;0.99;0.83;0.98;0.98;0.98;0.97;1;0.99;0.99;0.62;0.63;1;0.95;0.89;0.76;0.51;0.67;0.9;0.5;0.96;0.86;0.6;0.8	Low confidence;Low confidence;Low confidence;Medium confidence;Low confidence;Low confidence;Low confidence;Low confidence;Low confidence;Medium confidence;High confidence;High confidence;Low confidence;Medium confidence;Medium confidence;Low confidence;Low confidence;Low confidence;Low confidence;High confidence;Medium confidence;Low confidence;High confidence;Low confidence;Low confidence;High …	0.42	0.14;0;0;0.13;0.14;0.22;0.6;0.32;0.2;0.5;0.36;0.39;0;0;0.54;0.68;0.15;0.29;0.32;0.04;0.46;0.06;0.18;0.21;0.23;0.06;0.41;0.27;0.09;0.48;0.41;0.37;0.63;0.43;0.56;0.44;0.51;0.48;0.38;0.45;0.65;0.41;0.19;0.49;0.32;0.49;0.36;0.08;0.18;0.95;0.93;0.3;0.14	;
CHERP	Q8IWX8	103.702										CPOX;DBT;DDX6;MARCKS;PC;PGK1;RANBP1;RPL19;RPL27A;RPLP0;SRRT	0.58;0.6;0.89;0.79;0.51;0.51;0.81;0.56;0.69;0.57;0.93	Low confidence;Low confidence;Medium confidence;Medium confidence;Low confidence;Low confidence;Medium confidence;Low confidence;Low confidence;Low confidence;High confidence	0.23	0.01;0.22;0.31;0.23;0.26;0.21;0.22;0.51;0.48;0.5;0.2	;
SRSF1	Q07955	27.745					EIF4A1;LDHB;PTBP1	0.87;1;0.93	Medium confidence;High confidence;High confidence	0.33	0.46;0.4;0.42	HNRNPK;PPP1R7	0.58;0.62	Low confidence;Low confidence	0.33	0.7;0.03	;
PPP1CC	P36873	36.984	RPAP3;POLR2E;PDRG1;WDR92;RUVBL2;PFDN2;UXT;URI1;RUVBL1;PIH1D1;PFDN6;CCT2	Q9H6T3;P19388;Q9NUG6;Q96MX6;Q9Y230;Q9UHV9;Q9UBK9;O94763;Q9Y265;Q9NWS0;O15212;P78371	PDRG1;PFDN2;PFDN6;RUVBL1;RUVBL2;URI1;UXT;WDR92	0.98;0.99;0.97;0.9;0.88;0.98;0.99;0.66	ATXN2L;CAD;CCT3;CCT4;CCT6A;DBT;DCTN1;DDX6;EEF1D;FLNA;GAPDH;HSP90AA1;HSP90AB1;KPNB1;LSM12;MATR3;MRPS23;MYL6;NUFIP2;PABPC1;PFDN6;POLR1A;POLR1C;POLR2B;PRKDC;PSMA4;PTCD3;RPL23;RPS5;SLC25A5;SLC25A6;SNRNP40;TCP1;TUBB;TUBB2B;TUBB4B;TUBB6;VIM;WDR92;ZNHIT2	0.7;0.78;0.81;0.82;0.77;0.71;0.74;0.88;0.6;0.67;0.95;0.98;0.8;0.65;0.9;0.58;0.73;0.98;0.69;0.86;0.56;0.57;0.72;0.86;0.52;0.63;0.79;0.86;0.62;0.83;0.97;0.71;0.79;0.82;0.6;0.66;0.63;0.74;0.93;0.55	Low confidence;Medium confidence;Medium confidence;Medium confidence;Medium confidence;Low confidence;Low confidence;Medium confidence;Low confidence;Low confidence;High confidence;High confidence;Medium confidence;Low confidence;High confidence;Low confidence;Low confidence;High confidence;Low confidence;Medium confidence;Low confidence;Low confidence;Low confidence;Medium confidence;Low confide…	0.3	0.31;0.36;0.4;0.45;0.43;0.22;0.21;0.31;0.38;0.55;0.6;0.66;0.67;0.39;0.19;0.42;0.05;0.46;0.23;0.42;0.05;0.04;0.09;0.14;0.43;0.2;0.07;0.59;0.39;0.54;0.49;0.17;0.45;0.93;0.91;0.91;0.77;0.63;0.01;0	ACAA2;ACAT1;ACLY;ACTL6A;ADAR;ASDURF;ATP5F1A;ATP5F1B;ATP5F1C;ATP5PB;ATP5PD;ATP5PO;CAD;CHD4;CKAP4;CNOT1;COG1;COPA;COPB2;DAP3;DBT;DDX6;DHX15;DPCD;DPM1;EEF1D;EIF3B;FLNA;FLNB;GADD45GIP1;GAPDH;GCN1;HACD3;HADHA;HADHB;HAGH;HDAC2;HNRNPAB;HNRNPC;HNRNPL;HNRNPR;HNRNPUL2;IMMT;IRS4;ITPR3;KTN1;LBR;LSM12;MAP1B;MATR3;MRPL1;MRPL11;MRPL12;MRPL13;MRPL15;MRPL17;MRPL18;MRPL19;MRPL2;MRPL20;MRPL21;MRPL22;MRPL23;MRPL24;M…	0.58;0.65;0.99;0.96;0.93;0.98;0.83;0.95;0.86;0.84;0.64;0.7;0.92;0.61;0.88;0.68;0.59;0.95;0.77;0.85;0.98;0.63;0.73;0.89;0.84;0.71;0.74;0.86;0.82;0.63;0.67;0.55;0.64;0.66;0.73;0.75;0.98;0.92;0.71;0.94;0.85;0.7;0.79;0.91;0.84;0.87;0.83;0.69;0.84;0.81;0.54;0.69;0.93;0.65;0.75;0.64;0.65;0.82;0.61;0.77;0.55;0.67;0.76;0.62;0.59;0.71;0.66;0.75;0.72;0.74;0.71;0.72;0.71;0.84;0.7;0.61;0.64;0.95;0.67;0.71;0.…	Low confidence;Low confidence;High confidence;High confidence;High confidence;High confidence;Medium confidence;High confidence;Medium confidence;Medium confidence;Low confidence;Low confidence;High confidence;Low confidence;Medium confidence;Low confidence;Low confidence;High confidence;Medium confidence;Medium confidence;High confidence;Low confidence;Low confidence;Medium confidence;Medium con…	0.3	0.06;0.15;0.29;0.14;0.15;0;0;0;0;0;0;0;0.36;0.19;0.14;0.11;0;0.21;0.19;0.1;0.22;0.31;0.41;0.02;0.07;0.38;0.26;0.55;0.42;0.05;0.6;0;0;0.18;0.11;0.11;0.28;0.5;0.44;0.46;0.46;0.15;0.11;0.37;0.04;0.09;0.13;0.19;0.23;0.42;0.03;0.03;0.18;0.03;0.03;0.01;0.02;0.04;0.05;0;0.01;0.05;0.03;0.03;0.03;0.03;0.01;0.05;0.03;0.06;0.04;0.01;0.04;0.02;0.02;0.03;0.04;0.04;0.03;0;0;0;0.03;0.01;0.04;0.02;0.03;0.05;0.08…	;
PARP1	P09874	113.084	PIH1D1	Q9NWS0			EFTUD2;EIF4G3;HSPD1;KDM1A;NCKAP1;NUFIP2;NUP205;PAICS;RBBP4;SNRNP40;TCP1;TUBB4B;URI1;UXT;WDR77	0.74;0.54;0.55;0.73;0.71;0.57;0.6;0.79;0.86;0.71;0.91;0.58;0.78;0.9;0.52	Low confidence;Low confidence;Low confidence;Low confidence;Low confidence;Low confidence;Low confidence;Medium confidence;Medium confidence;Low confidence;High confidence;Low confidence;Medium confidence;High confidence;Low confidence	0.44	0.39;0.1;0.56;0.09;0.09;0.23;0.09;0.26;0.36;0.17;0.45;0.91;0.03;0;0.39	DHX15;HACD3;MRPL47;NUFIP2;POLR1C;SLC25A3;SNRPA1;SNRPD2;SNRPD3;TCP1;TUBB4B	0.58;0.73;0.59;0.63;0.74;0.84;0.67;0.52;0.84;0.56;0.62	Low confidence;Low confidence;Low confidence;Low confidence;Low confidence;Medium confidence;Low confidence;Low confidence;Medium confidence;Low confidence;Low confidence	0.44	0.41;0;0.04;0.23;0.09;0.32;0.29;0.42;0.43;0.45;0.91	;
CPOX	P36551	50.152					BCKDHA	0.55	Low confidence	0.01	0.13	CHERP;ECHS1;ECI1;HSPA9;HYOU1;XPO1	0.58;0.74;0.61;0.53;0.78;0.91	Low confidence;Low confidence;Low confidence;Low confidence;Medium confidence;High confidence	0.01	0.23;0.1;0.02;0.75;0.12;0.23	;
MRPL28	Q13084	30.157					AAAS;ACTR1A;ATF7IP;ATP1B3;BCKDHA;BCKDHB;CLTB;CNOT1;DAP3;DBT;DLD;EIF2A;GADD45GIP1;GLUD1;HM13;HNRNPC;HRNR;HSD17B12;IRS4;MKI67;MRPL1;MRPL15;MRPL17;MRPL18;MRPL19;MRPL2;MRPL20;MRPL22;MRPL23;MRPL24;MRPL3;MRPL34;MRPL37;MRPL38;MRPL39;MRPL41;MRPL43;MRPL44;MRPL45;MRPL46;MRPL47;MRPL48;MRPL49;MRPL50;MRPL55;MRPL58;MRPL9;MRPS14;MRPS15;MRPS2;MRPS22;MRPS23;MRPS24;MRPS27;MRPS31;MRPS33;MRPS34;MRPS35;MRPS5;MRPS6;NI…	0.55;0.64;0.84;0.64;0.64;0.84;0.62;0.96;0.54;0.57;0.54;0.99;0.67;0.52;0.52;0.53;0.74;0.58;0.72;0.55;1;1;1;1;1;0.63;1;0.99;0.9;1;1;0.87;1;1;1;0.99;0.99;0.92;1;0.99;0.95;1;0.99;0.99;1;1;1;0.78;0.64;0.64;0.96;0.94;0.55;0.93;0.94;0.65;0.72;0.63;0.97;0.66;0.91;0.75;0.6;0.86;0.82;0.56;0.89;0.95;0.91;0.73;0.51;0.6;0.89;0.91;0.57;0.6	Low confidence;Low confidence;Medium confidence;Low confidence;Low confidence;Medium confidence;Low confidence;High confidence;Low confidence;Low confidence;Low confidence;High confidence;Low confidence;Low confidence;Low confidence;Low confidence;Low confidence;Low confidence;Low confidence;Low confidence;High confidence;High confidence;High confidence;High confidence;High confidence;Low confide…	0.03	0.02;0.23;0.03;0.04;0.13;0.07;0.03;0.11;0.1;0.22;0.2;0.07;0.05;0.22;0.05;0.44;0.29;0.07;0.37;0.19;0.03;0.03;0.01;0.02;0.04;0.05;0;0.05;0.03;0.03;0.03;0.01;0.05;0.03;0.06;0.04;0.02;0.02;0.03;0.04;0.04;0.03;0.03;0;0;0;0.03;0.04;0.04;0.05;0.08;0.05;0;0.08;0.08;0.01;0.06;0.06;0.08;0.02;0;0.06;0.16;0.02;0.04;0;0.01;0.42;0.49;0.13;0.2;0.39;0.35;0.13;0.01;0.23	ACAA2;ACIN1;ACTL6A;AIMP1;AIMP2;ATP2A2;ATP5F1A;ATP5F1B;ATP5F1C;ATP5PB;ATP5PO;BAG6;CAD;CDK1;CKAP4;CORO1C;CYFIP1;DARS;DBT;DDX3X;DDX46;DDX5;DDX6;DHX15;DPCD;DYNC1H1;DYNC1LI1;EIF4A3;ERLIN2;FLNA;FLNB;GADD45GIP1;H4C1;HACD3;HADHA;HSPA8;IARS;ITPR3;LANCL1;LBR;MATR3;MRPL1;MRPL11;MRPL12;MRPL13;MRPL15;MRPL17;MRPL18;MRPL19;MRPL2;MRPL20;MRPL21;MRPL22;MRPL23;MRPL24;MRPL3;MRPL34;MRPL37;MRPL38;MRPL39;MRPL4;MRPL40;M…	0.58;0.82;0.51;0.61;0.55;0.93;0.95;0.72;0.66;0.89;0.92;0.62;0.65;0.9;0.76;0.72;0.77;0.94;0.98;0.86;0.78;0.57;0.96;0.86;0.86;0.75;0.58;0.64;0.98;0.58;0.75;1;0.55;0.77;0.77;0.65;0.87;0.62;0.58;0.88;0.88;1;1;1;1;1;1;1;1;1;1;1;1;1;1;1;1;1;1;1;1;1;1;1;1;1;0.99;0.85;1;1;1;1;1;1;0.67;1;0.58;0.94;0.98;0.73;0.82;0.87;0.6;0.68;0.57;0.95;0.77;0.68;0.59;0.88;0.78;0.97;0.93;1;0.93;0.63;0.73;0.77;0.75;0.79;0.6…	Low confidence;Medium confidence;Low confidence;Low confidence;Low confidence;High confidence;High confidence;Low confidence;Low confidence;Medium confidence;High confidence;Low confidence;Low confidence;Medium confidence;Medium confidence;Low confidence;Medium confidence;High confidence;High confidence;Medium confidence;Medium confidence;Low confidence;High confidence;Medium confidence;Medium co…	0.03	0.06;0.18;0.14;0.17;0.15;0.22;0;0;0;0;0;0.11;0.36;0.2;0.14;0.24;0.11;0.29;0.22;0.52;0.3;0.6;0.31;0.41;0.02;0.32;0.09;0.36;0.11;0.55;0.42;0.05;0;0;0.18;0.96;0.26;0.04;0.06;0.13;0.42;0.03;0.03;0.18;0.03;0.03;0.01;0.02;0.04;0.05;0;0.01;0.05;0.03;0.03;0.03;0.01;0.05;0.03;0.06;0.04;0.01;0.04;0.02;0.02;0.03;0.04;0.04;0.03;0.03;0;0;0;0.03;0.03;0.03;0.4;0.46;0.09;0.42;0.26;0.18;0.21;0.23;0.14;0.04;0.03;0…	;
SNRPD3	P62318	13.916	PIH1D1	Q9NWS0			ABI1;AIMP1;CCT3;CCT4;CCT6B;DDX46;GART;GOT1;H1FX;HSP90AA1;KRT8;MARS;MCM3;MRPS10;MRPS7;MYO6;PHB;PHB2;RPL19;RPL24;RPL27A;RPS13;RPS18;RPS26;RPS27;RPS4X;RPS8;SNRNP70;SNRPD2;SNRPE;SNRPF;SPTAN1;SRSF7;THOC2	0.54;0.79;0.69;0.56;0.66;0.61;0.5;0.63;0.64;0.53;0.69;0.99;0.75;0.66;0.75;0.88;0.83;0.73;0.99;0.85;0.89;0.98;0.74;0.95;0.51;0.89;0.96;1;0.89;0.7;0.95;0.6;0.95;0.72	Low confidence;Medium confidence;Low confidence;Low confidence;Low confidence;Low confidence;Low confidence;Low confidence;Low confidence;Low confidence;Low confidence;High confidence;Medium confidence;Low confidence;Low confidence;Medium confidence;Medium confidence;Low confidence;High confidence;Medium confidence;Medium confidence;High confidence;Low confidence;High confidence;Low confidence;Me…	0.43	0.09;0.17;0.4;0.45;0.25;0.3;0.25;0.03;0.29;0.66;0.58;0.26;0.29;0.01;0.07;0.1;0.21;0.23;0.51;0.47;0.48;0.38;0.56;0.38;0.45;0.55;0.55;0.26;0.42;0.23;0.22;0.39;0.46;0.16	ACAA2;ACLY;ACTL6A;ADAR;AHCY;AIFM1;ASDURF;ATP2A2;ATP5F1A;ATP5PO;BCAP31;CDK1;COPA;CPSF6;DAP3;DBT;DCTN2;DDX3X;DDX46;EEF1D;EIF3B;ERLIN2;H4C1;HADHA;HADHB;HDAC2;HNRNPC;HNRNPL;HNRNPUL2;ILF2;ILF3;IMMT;IMPDH2;IQGAP1;ITPR3;LBR;LSM12;MAP1B;MCM6;ME2;MRPL1;MRPL12;MRPL15;MRPL18;MRPL19;MRPL2;MRPL20;MRPL21;MRPL23;MRPL24;MRPL28;MRPL3;MRPL34;MRPL37;MRPL38;MRPL39;MRPL4;MRPL40;MRPL41;MRPL43;MRPL44;MRPL45;MRPL46;MRPL…	0.58;0.82;0.92;0.57;0.59;0.8;0.82;0.88;0.95;0.52;0.76;0.74;0.73;0.73;0.91;0.83;0.64;0.54;0.75;0.73;0.69;0.51;0.63;0.91;0.84;0.91;0.89;0.94;0.98;0.87;0.7;0.61;0.87;0.97;0.91;0.58;0.88;0.8;0.57;0.57;0.68;0.77;0.53;0.66;0.89;0.6;0.55;0.64;0.77;0.63;0.51;0.77;0.71;0.76;0.51;0.56;0.71;0.7;0.53;0.81;0.7;0.64;0.58;0.64;0.67;0.66;0.61;0.57;0.67;0.8;0.87;0.85;0.76;0.9;0.91;0.69;0.89;0.63;0.68;0.89;0.89;0.…	Low confidence;Medium confidence;High confidence;Low confidence;Low confidence;Medium confidence;Medium confidence;Medium confidence;High confidence;Low confidence;Medium confidence;Low confidence;Low confidence;Low confidence;High confidence;Medium confidence;Low confidence;Low confidence;Low confidence;Low confidence;Low confidence;Low confidence;Low confidence;High confidence;Medium confidence…	0.43	0.06;0.29;0.14;0.15;0.24;0.25;0;0.22;0;0;0.09;0.2;0.21;0.33;0.1;0.22;0.22;0.52;0.3;0.38;0.26;0.11;0;0.18;0.11;0.28;0.44;0.46;0.15;0.37;0.38;0.11;0.2;0.23;0.04;0.13;0.19;0.23;0.25;0.05;0.03;0.18;0.03;0.02;0.04;0.05;0;0.01;0.03;0.03;0.03;0.03;0.01;0.05;0.03;0.06;0.04;0.01;0.04;0.02;0.02;0.03;0.04;0.03;0;0;0;0.03;0.01;0.04;0.02;0.05;0.08;0.05;0.08;0.08;0.06;0.06;0.07;0.3;0.61;0.29;0.23;0.19;0.1;0.14…	;
HNRNPDL	O14979	46.438					DDX5;HNRNPA2B1;HNRNPL;TPR	0.79;0.8;0.53;0.58	Medium confidence;Medium confidence;Low confidence;Low confidence	0.34	0.6;0.64;0.46;0.18	ATP5MG;HNRNPA0;HNRNPA1;HNRNPH3;HNRNPK;SYNCRIP	0.58;0.83;0.9;0.75;0.79;0.62	Low confidence;Medium confidence;Medium confidence;Medium confidence;Medium confidence;Low confidence	0.34	0;0.4;0.65;0.23;0.7;0.48	;
MRPL20	Q9BYC9	17.443					ACACA;ARID1A;CDC23;CDC5L;CNOT1;COPA;COPB2;DAP3;DBT;DCTN1;DPF2;DYNC1H1;EFTUD2;EIF2A;FLNA;GADD45GIP1;GID8;GLUD1;GPI;HM13;HSD17B12;IRS4;KPNA6;MRPL1;MRPL11;MRPL13;MRPL15;MRPL17;MRPL18;MRPL19;MRPL2;MRPL22;MRPL23;MRPL24;MRPL28;MRPL3;MRPL34;MRPL37;MRPL38;MRPL39;MRPL4;MRPL40;MRPL41;MRPL43;MRPL44;MRPL45;MRPL46;MRPL47;MRPL48;MRPL49;MRPL50;MRPL53;MRPL55;MRPL58;MRPL9;MRPS14;MRPS15;MRPS18A;MRPS2;MRPS22;MRPS23…	0.72;0.54;0.85;0.58;0.96;0.54;0.83;0.9;1;0.74;0.67;0.85;0.67;0.99;0.59;1;0.93;0.51;0.97;0.59;0.66;0.56;0.71;1;0.82;1;1;1;1;1;0.99;1;1;0.99;1;1;1;1;1;1;0.8;0.74;1;1;0.84;1;1;1;1;1;1;1;1;1;1;0.97;0.85;0.95;0.72;0.95;0.87;0.88;0.86;0.59;0.66;0.91;0.8;0.92;0.99;0.94;0.78;0.67;0.76;0.81;0.89;0.9;0.52;0.82;0.94;1;0.91;0.51;0.55;0.95;0.68;0.71;0.71;0.87;0.56;0.66;0.79;0.59;0.63;0.56;0.84;0.58;0.83	Low confidence;Low confidence;Medium confidence;Low confidence;High confidence;Low confidence;Medium confidence;High confidence;High confidence;Low confidence;Low confidence;Medium confidence;Low confidence;High confidence;Low confidence;High confidence;High confidence;Low confidence;High confidence;Low confidence;Low confidence;Low confidence;Low confidence;High confidence;Medium confidence;High…	0	0.21;0.06;0.06;0.19;0.11;0.21;0.19;0.1;0.22;0.21;0.02;0.32;0.39;0.07;0.55;0.05;0.05;0.22;0.15;0.05;0.07;0.37;0.12;0.03;0.03;0.03;0.03;0.01;0.02;0.04;0.05;0.05;0.03;0.03;0.03;0.03;0.01;0.05;0.03;0.06;0.04;0.01;0.04;0.02;0.02;0.03;0.04;0.04;0.03;0.03;0;0.01;0;0;0.03;0.04;0.04;0.03;0.05;0.08;0.05;0;0.08;0.05;0.08;0.01;0.06;0.06;0.08;0.02;0.07;0;0.06;0.16;0.02;0.04;0.02;0;0.42;0.04;0.01;0.46;0.09;0.4…	ACAA2;ACIN1;ACTL6A;AIMP1;ATP2A2;ATP5F1A;ATP5F1B;ATP5F1C;ATP5PB;ATP5PO;BAG6;CAD;CDK1;CKAP4;CLTA;CORO1C;CYFIP1;DARS;DBT;DDX3X;DDX46;DDX5;DDX6;DHX15;DPCD;DYNC1H1;DYNC1LI1;EIF4A3;ERLIN2;FLNA;FLNB;GADD45GIP1;H4C1;HACD3;HADHA;HSPA8;IARS;ITPR3;LANCL1;LBR;MATR3;MRPL1;MRPL11;MRPL12;MRPL13;MRPL15;MRPL17;MRPL18;MRPL19;MRPL2;MRPL21;MRPL22;MRPL23;MRPL24;MRPL28;MRPL3;MRPL34;MRPL37;MRPL38;MRPL39;MRPL4;MRPL40;MR…	0.58;0.85;0.58;0.65;0.88;0.96;0.87;0.55;0.86;0.88;0.7;0.72;0.85;0.8;0.63;0.76;0.76;0.94;0.98;0.73;0.61;0.65;0.96;0.89;0.89;0.82;0.66;0.56;1;0.66;0.77;1;0.77;0.76;0.8;0.6;0.92;0.66;0.51;0.87;0.9;1;1;1;1;1;1;1;1;1;1;1;1;1;1;1;1;1;1;1;1;1;1;1;1;1;0.99;0.99;1;1;1;1;1;1;0.72;1;0.61;0.96;0.95;0.85;0.86;0.51;0.87;0.57;0.52;0.95;0.77;0.65;0.57;0.77;0.85;0.81;0.98;0.94;1;0.94;0.63;0.5;0.58;0.61;1;0.73;0.8…	Low confidence;Medium confidence;Low confidence;Low confidence;Medium confidence;High confidence;Medium confidence;Low confidence;Medium confidence;Medium confidence;Low confidence;Low confidence;Medium confidence;Medium confidence;Low confidence;Medium confidence;Medium confidence;High confidence;High confidence;Low confidence;Low confidence;Low confidence;High confidence;Medium confidence;Mediu…	0	0.06;0.18;0.14;0.17;0.22;0;0;0;0;0;0.11;0.36;0.2;0.14;0.14;0.24;0.11;0.29;0.22;0.52;0.3;0.6;0.31;0.41;0.02;0.32;0.09;0.36;0.11;0.55;0.42;0.05;0;0;0.18;0.96;0.26;0.04;0.06;0.13;0.42;0.03;0.03;0.18;0.03;0.03;0.01;0.02;0.04;0.05;0.01;0.05;0.03;0.03;0.03;0.03;0.01;0.05;0.03;0.06;0.04;0.01;0.04;0.02;0.02;0.03;0.04;0.04;0.03;0.03;0;0;0;0.03;0.03;0.03;0.4;0.46;0.09;0.42;0.26;0.05;0.18;0.23;0.14;0.04;0.0…	;
MRPL40	Q9NQ50	24.49					AP3M1;BCKDHB;CNOT1;CTR9;EFTUD2;GADD45GIP1;KRT33A;MED23;MRPL1;MRPL11;MRPL15;MRPL17;MRPL18;MRPL19;MRPL2;MRPL20;MRPL22;MRPL23;MRPL3;MRPL34;MRPL37;MRPL39;MRPL4;MRPL41;MRPL43;MRPL44;MRPL45;MRPL46;MRPL47;MRPL48;MRPL49;MRPL50;MRPL55;MRPL9;MRPS18A;NIPSNAP3A;POLR1C;RBM25;RPAP2;SLC16A1;SMARCB1;UBR4	0.74;0.62;0.55;0.69;0.81;0.72;0.59;0.55;0.83;0.97;0.56;0.86;0.66;0.72;0.93;0.74;0.7;0.98;0.9;0.63;0.53;0.99;0.9;0.77;0.76;0.73;0.95;0.7;0.59;0.78;0.67;0.71;0.77;0.8;0.66;0.7;0.62;0.83;0.98;0.59;0.71;0.88	Low confidence;Low confidence;Low confidence;Low confidence;Medium confidence;Low confidence;Low confidence;Low confidence;Medium confidence;High confidence;Low confidence;Medium confidence;Low confidence;Low confidence;High confidence;Low confidence;Low confidence;High confidence;Medium confidence;Low confidence;Low confidence;High confidence;Medium confidence;Medium confidence;Medium confidence…	0.01	0.03;0.07;0.11;0.04;0.39;0.05;0.07;0.01;0.03;0.03;0.03;0.01;0.02;0.04;0.05;0;0.05;0.03;0.03;0.01;0.05;0.06;0.04;0.04;0.02;0.02;0.03;0.04;0.04;0.03;0.03;0;0;0.03;0.03;0;0.09;0.19;0.01;0.11;0.06;0.09	ACAA2;ACTL6A;AIMP2;ALDH9A1;ATP2A2;ATP5F1A;ATP5F1B;ATP5PO;BAG6;CAD;CKAP4;CLTA;CLTB;CLTC;CORO1C;CYFIP1;DARS;DBT;DDX3X;DDX46;DDX5;DDX6;DHX15;DPCD;DSG1;DYNC1H1;DYNC1LI1;EPRS;ERLIN2;FLNA;FLNB;GADD45GIP1;H4C1;HACD3;HADHB;HNRNPU;HSPA8;IARS;LANCL1;LBR;MATR3;MRPL1;MRPL11;MRPL12;MRPL13;MRPL15;MRPL17;MRPL18;MRPL19;MRPL2;MRPL20;MRPL21;MRPL22;MRPL23;MRPL24;MRPL28;MRPL3;MRPL34;MRPL37;MRPL38;MRPL39;MRPL4;MRPL41…	0.58;0.85;0.72;0.89;0.79;0.94;0.95;0.93;0.52;0.91;0.8;0.61;0.74;0.77;0.69;0.94;0.52;0.95;0.98;0.58;0.72;0.66;0.56;0.97;0.5;0.91;0.97;0.56;1;0.72;0.71;1;0.61;0.93;0.64;0.51;0.57;0.7;0.83;0.56;0.69;1;1;1;1;1;1;1;1;1;1;1;1;1;1;1;1;1;1;1;1;1;1;1;1;1;1;0.97;1;0.66;1;1;0.99;1;0.66;0.77;1;0.5;0.97;0.54;0.6;0.68;0.9;0.56;0.62;0.96;0.95;0.66;0.96;0.58;0.72;0.9;0.74;0.78;0.98;0.51;0.72;0.98;0.82;0.76;0.99;…	Low confidence;Medium confidence;Low confidence;Medium confidence;Medium confidence;High confidence;High confidence;High confidence;Low confidence;High confidence;Medium confidence;Low confidence;Low confidence;Medium confidence;Low confidence;High confidence;Low confidence;High confidence;High confidence;Low confidence;Low confidence;Low confidence;Low confidence;High confidence;Low confidence;H…	0.01	0.06;0.14;0.15;0.1;0.22;0;0;0;0.11;0.36;0.14;0.14;0.03;0.44;0.24;0.11;0.29;0.22;0.52;0.3;0.6;0.31;0.41;0.02;0.2;0.32;0.09;0.38;0.11;0.55;0.42;0.05;0;0;0.11;0.68;0.96;0.26;0.06;0.13;0.42;0.03;0.03;0.18;0.03;0.03;0.01;0.02;0.04;0.05;0;0.01;0.05;0.03;0.03;0.03;0.03;0.01;0.05;0.03;0.06;0.04;0.04;0.02;0.02;0.03;0.04;0.04;0.03;0.03;0;0;0;0.03;0.03;0.08;0.03;0.49;0.46;0.09;0.08;0.42;0.18;0.21;0.23;0.04;…	;
EFTUD2	Q15029	109.436	TCP1;RPAP3;CCT5;WDR92;PIH1D1;CCT7;RUVBL2;CCT8;CCT3;RUVBL1;CCT4;PDRG1;CCT2;CCT6A;PFDN2	P17987;Q9H6T3;P48643;Q96MX6;Q9NWS0;Q99832;Q9Y230;P50990;P49368;Q9Y265;P50991;Q9NUG6;P78371;P40227;Q9UHV9	CCT2;CCT3;CCT7;CCT8;PDRG1;PIH1D1;RPAP3;RUVBL1;TCP1;WDR92	0.98;0.98;0.98;0.73;0.55;0.64;0.6;0.63;0.98;0.82	ACTR1A;AP3B1;ATP5F1A;ATXN2L;BAG2;CAD;CCAR2;CCT2;CCT3;CCT4;CCT6A;CCT6B;CCT7;CCT8;CNOT1;CSTA;CYFIP1;DBT;DCTN1;DDX6;DNAJA2;DPCD;DPM1;DSG1;EEF1B2;EEF1D;EIF3A;EIF3B;EIF3C;EIF3D;EIF3E;EIF3F;EIF3M;FLNA;GAPDH;GID8;HCFC1;HDAC1;HLA-A;HNRNPAB;HNRNPH1;HNRNPUL2;IGF2BP1;IRS4;KDM1A;KIF11;KIF5B;KPNB1;LONP1;LSM12;MACF1;MRE11;MRPL12;MRPL20;MRPL39;MRPL40;MRPL45;MRPL48;MRPL58;MRPL9;MRPS31;MRPS7;MTA1;MYH10;MYL6;NUMA1…	0.7;0.6;0.85;0.72;0.66;0.9;0.82;0.98;0.98;0.94;0.92;0.94;0.98;0.73;0.58;0.6;0.94;0.98;0.53;0.61;0.78;0.85;0.72;0.78;0.6;0.94;0.76;0.54;0.77;0.59;0.65;0.84;0.94;0.96;0.59;0.79;0.86;0.69;0.81;0.88;0.55;0.72;0.91;0.7;0.81;0.93;0.65;0.7;0.52;0.69;0.98;0.96;0.69;0.67;0.61;0.81;0.79;0.77;0.56;0.65;0.92;0.92;0.56;0.67;0.79;0.62;0.6;0.77;0.52;0.74;0.92;0.55;0.64;0.98;0.97;0.66;0.62;0.96;0.77;0.53;0.88;0.…	Low confidence;Low confidence;Medium confidence;Low confidence;Low confidence;Medium confidence;Medium confidence;High confidence;High confidence;High confidence;High confidence;High confidence;High confidence;Low confidence;Low confidence;Low confidence;High confidence;High confidence;Low confidence;Low confidence;Medium confidence;Medium confidence;Low confidence;Medium confidence;Low confidenc…	0.39	0.23;0.1;0;0.31;0.23;0.36;0.29;0.44;0.4;0.45;0.43;0.25;0.42;0.45;0.11;0.11;0.11;0.22;0.21;0.31;0.22;0.02;0.07;0.2;0.41;0.38;0.27;0.26;0.27;0.2;0.23;0.27;0.16;0.55;0.6;0.05;0.18;0.26;0.07;0.5;0.64;0.15;0.28;0.37;0.09;0.4;0.24;0.39;0.18;0.19;0.09;0;0.18;0;0.06;0.01;0.03;0.03;0;0.03;0.08;0.07;0.13;0.4;0.46;0.19;0.42;0.35;0.12;0.44;0.17;0.02;0.06;0.04;0.09;0.02;0.12;0.14;0.13;0;0.62;0.29;0.22;0.39;0.…	AIMP1;CAD;CKAP4;DHX9;DYNC1H1;DYNC1LI1;EEF1E1;EPRS;GEMIN4;HADHB;HNRNPU;IRS4;KARS1;NUP210;PABPC4;PHB;PHB2;POLR3D;PRKDC;QARS;RARS;RNPS1;RPL19;RPL23;RPL27A;RPS10;RPS13;RPS15A;RPS3;RPS8;SFPQ;SLC25A3;SMC4;SNRNP200;SNRNP40;TUFM;VDAC2	0.58;0.92;0.65;0.51;0.9;0.93;0.92;0.51;0.93;0.65;0.89;0.89;0.89;0.53;0.75;0.82;0.87;0.67;0.69;0.59;0.61;0.92;0.92;0.87;0.98;0.69;0.78;0.77;0.61;0.8;0.54;0.64;0.93;0.53;0.92;0.81;0.64	Low confidence;High confidence;Low confidence;Low confidence;High confidence;High confidence;High confidence;Low confidence;High confidence;Low confidence;Medium confidence;Medium confidence;Medium confidence;Low confidence;Low confidence;Medium confidence;Medium confidence;Low confidence;Low confidence;Low confidence;Low confidence;High confidence;High confidence;Medium confidence;High confidenc…	0.39	0.17;0.36;0.14;0.5;0.32;0.09;0.2;0.38;0.11;0.11;0.68;0.37;0;0.06;0.35;0.21;0.23;0;0.43;0.23;0.27;0.27;0.51;0.59;0.48;0.43;0.38;0.43;0.65;0.55;0.49;0.32;0.22;0.36;0.17;0.34;0.14	;
ATP5MG	O75964	11.428					AAAS;ACSL3;AGK;AIMP1;AIMP2;AP2M1;AP3B1;APMAP;ATAD3A;ATP1A1;ATP1B1;ATP1B3;ATP2A2;ATP5F1A;ATP5F1C;ATP5MD;ATP5MF;ATP5PB;ATP5PO;BAG2;BCKDK;BYSL;CAD;CASP14;CHD4;CISD2;CKAP4;CNOT1;COPA;CSE1L;CYB5R3;DAD1;DARS;DCAF11;DDOST;DDX5;DHX15;DPM1;EEF1E1;EPRS;ERLIN2;FBL;GCN1;GEMIN5;H1-4;H1FX;HACD3;HARS;HLA-A;HM13;HNRNPC;HNRNPR;HSD17B12;IARS;IRS4;KARS1;KPNB1;LBR;LMAN2;LRRC59;MACF1;MARS;MED23;MOV10;MYH9;NOP56;NUP21…	0.68;0.64;0.74;0.98;0.88;0.86;0.55;0.96;0.57;0.99;0.93;0.51;0.99;0.74;0.66;1;1;1;1;0.82;0.63;0.74;0.86;0.96;0.86;0.99;0.8;0.71;0.76;0.92;0.8;0.96;0.99;0.58;1;0.73;0.89;0.94;1;0.94;0.94;0.92;0.97;0.67;0.74;0.58;1;0.66;0.98;0.57;0.58;0.72;0.98;1;0.58;0.79;0.77;0.61;0.84;1;0.81;0.99;0.53;0.54;0.61;0.93;0.97;0.98;0.88;0.97;0.81;0.99;0.7;0.99;0.8;0.86;1;0.53;0.82;0.65;0.52;0.56;1;1;0.69;0.85;0.82;0.99…	Low confidence;Low confidence;Low confidence;High confidence;Medium confidence;Medium confidence;Low confidence;High confidence;Low confidence;High confidence;High confidence;Low confidence;High confidence;Low confidence;Low confidence;High confidence;High confidence;High confidence;High confidence;Medium confidence;Low confidence;Low confidence;Medium confidence;High confidence;Medium confidence…	0	0.02;0.12;0.04;0.17;0.15;0.05;0.1;0.03;0.21;0.29;0;0.04;0.22;0;0;0;0;0;0;0.23;0.07;0.14;0.36;0.13;0.19;0;0.14;0.11;0.21;0.31;0.06;0.02;0.29;0;0.14;0.6;0.41;0.07;0.2;0.38;0.11;0.39;0;0.11;0;0.29;0;0.08;0.07;0.05;0.44;0.46;0.07;0.26;0.37;0;0.39;0.13;0.02;0.19;0.09;0.26;0.01;0.11;0.49;0.23;0.06;0.09;0.21;0.23;0.08;0.23;0.09;0.15;0.15;0.11;0.27;0.51;0.59;0.47;0.48;0.48;0.22;0.2;0.37;0.51;0.56;0.51;0.…	ACAT1;ATP2A2;ATP5F1A;ATP5F1C;ATP5PO;COPA;DDOST;DDX6;EEF1G;FLNA;HACD3;HADHB;HNRNPAB;HNRNPD;HNRNPDL;HNRNPL;HNRNPR;HNRNPUL2;LSM12;MATR3;MYL6;NUP93;PABPC1;PFDN2;PFDN6;PFKP;POLR1A;POLR2E;POLR3A;POLR3D;RPN1;SEC61A1;SFPQ;SLC25A6;SYNCRIP;TIMM50;URI1;UXT;WDR92	0.58;0.95;0.85;0.62;0.6;0.91;0.66;0.69;0.6;0.52;0.9;0.78;0.88;0.82;0.58;0.97;0.55;0.93;0.7;0.65;0.67;0.57;0.91;0.5;0.61;0.7;0.51;0.75;0.59;0.78;0.56;0.96;0.85;0.79;0.84;0.65;0.83;0.96;0.51	Low confidence;High confidence;Medium confidence;Low confidence;Low confidence;High confidence;Low confidence;Low confidence;Low confidence;Low confidence;Medium confidence;Medium confidence;Medium confidence;Medium confidence;Low confidence;High confidence;Low confidence;High confidence;Low confidence;Low confidence;Low confidence;Low confidence;High confidence;Low confidence;Low confidence;Low …	0	0.15;0.22;0;0;0;0.21;0.14;0.31;0.47;0.55;0;0.11;0.5;0.53;0.34;0.46;0.46;0.15;0.19;0.42;0.46;0.14;0.42;0.14;0.05;0.18;0.04;0.15;0.03;0;0.22;0.07;0.49;0.49;0.48;0.3;0.03;0;0.01	;
DHX15	O43143	90.933	PIH1D1	Q9NWS0			AGK;AIMP1;AIMP2;ALDH3A2;ALDOA;AP2M1;AP3B1;ATP1A1;ATP2A2;ATP5F1A;ATP5F1C;ATP5MF;ATP5MG;ATP5PO;BAG2;BCKDK;CKAP4;CSE1L;CYB5R3;DAD1;DARS;DDOST;DDX18;DHX30;DPM1;EEF1E1;EIF2S2;EIF4A3;EPRS;ERLIN2;EXOSC10;FBL;H1-4;HACD3;HARS;HNRNPC;HNRNPR;HNRNPUL1;IARS;ILF2;IRS4;KARS1;LARS;LRRC59;MARS;MKI67;MOV10;MSN;PGRMC2;PHB;PHB2;QARS;RALY;RARS;RPL19;RPL23;RPL24;RPL31;RPL38;RPN1;RPN2;RPS11;RPS2;RPS27;RPS6;RPS9;RRP12;S…	0.69;0.8;0.77;0.62;0.91;0.61;0.57;0.72;0.74;0.6;0.69;0.88;0.89;0.84;0.9;0.56;0.72;0.94;0.59;0.55;0.8;0.8;0.81;0.78;0.93;0.62;0.53;0.52;0.82;0.6;0.57;0.77;0.72;0.57;0.96;0.54;0.59;0.65;0.72;0.91;0.77;0.76;0.72;0.87;0.76;0.59;0.78;0.73;0.87;0.56;0.81;0.76;0.79;0.6;0.91;0.69;0.52;0.63;0.77;0.79;0.82;0.72;0.94;0.82;0.88;0.72;0.73;0.92;0.6;0.53;0.76;0.92;0.6;0.87;0.71;0.72;0.62;0.68;0.67;0.56;0.76;0.6…	Low confidence;Medium confidence;Medium confidence;Low confidence;High confidence;Low confidence;Low confidence;Low confidence;Low confidence;Low confidence;Low confidence;Medium confidence;Medium confidence;Medium confidence;High confidence;Low confidence;Low confidence;High confidence;Low confidence;Low confidence;Medium confidence;Medium confidence;Medium confidence;Medium confidence;High conf…	0.41	0.04;0.17;0.15;0.07;0.42;0.05;0.1;0.29;0.22;0;0;0;0;0;0.23;0.07;0.14;0.31;0.06;0.02;0.29;0.14;0.16;0.15;0.07;0.2;0.17;0.36;0.38;0.11;0.17;0.39;0;0;0.08;0.44;0.46;0.26;0.26;0.37;0.37;0;0.32;0.19;0.26;0.19;0.11;0.19;0.09;0.21;0.23;0.23;0.11;0.27;0.51;0.59;0.47;0.41;0.34;0.22;0.2;0.37;0.51;0.45;0.51;0.41;0.15;0.04;0.42;0.07;0.32;0.54;0.49;0.18;0.22;0.34;0.05;0.06;0.01;0.1;0.13;0.16;0.14;0.14;0.63;0.…	ACIN1;ACLY;ACTL6A;ACTR1A;ADAR;AIMP1;ATP5PB;BCKDK;CAD;CCAR2;CDK1;CHD4;CKAP4;CLTA;CNOT1;COG1;COPA;COPB1;COPG1;DAP3;DARS;DBT;DDX5;DDX6;DLST;DPCD;EEA1;EEF1D;EEF1E1;ERLIN2;GADD45GIP1;GCN1;HACD3;HADHA;HADHB;HAGH;HDAC2;HNRNPAB;HNRNPR;HNRNPU;HNRNPUL2;HSD17B12;IARS;IMMT;IRS4;ITPR3;KTN1;MAP1B;MRPL1;MRPL11;MRPL12;MRPL13;MRPL15;MRPL17;MRPL18;MRPL19;MRPL2;MRPL20;MRPL21;MRPL22;MRPL23;MRPL24;MRPL28;MRPL3;MRPL34…	0.58;0.98;0.92;0.65;0.97;0.62;0.75;0.69;0.66;0.84;0.71;0.73;0.99;0.9;0.87;0.73;0.68;0.52;0.7;0.88;0.79;0.72;0.5;0.54;0.7;0.94;0.62;0.7;0.54;0.55;0.8;0.9;0.7;0.94;0.5;0.92;0.53;0.64;0.9;0.89;0.57;0.76;0.84;0.98;0.84;0.93;0.99;0.99;0.61;0.82;0.93;0.84;0.92;0.77;0.7;0.79;0.65;0.89;0.53;0.79;0.71;0.71;0.86;0.73;0.66;0.77;0.77;0.94;0.73;0.56;0.86;0.89;0.62;0.72;0.82;0.64;0.74;0.88;0.67;0.53;0.92;0.85;…	Low confidence;High confidence;High confidence;Low confidence;High confidence;Low confidence;Low confidence;Low confidence;Low confidence;Medium confidence;Low confidence;Low confidence;High confidence;High confidence;Medium confidence;Low confidence;Low confidence;Low confidence;Low confidence;Medium confidence;Medium confidence;Low confidence;Low confidence;Low confidence;Low confidence;High co…	0.41	0.18;0.29;0.14;0.23;0.15;0.17;0;0.07;0.36;0.29;0.2;0.19;0.14;0.14;0.11;0;0.21;0.22;0.19;0.1;0.29;0.22;0.6;0.31;0.14;0.02;0.04;0.38;0.2;0.11;0.05;0;0;0.18;0.11;0.11;0.28;0.5;0.46;0.68;0.15;0.07;0.26;0.11;0.37;0.04;0.09;0.23;0.03;0.03;0.18;0.03;0.03;0.01;0.02;0.04;0.05;0;0.01;0.05;0.03;0.03;0.03;0.03;0.01;0.05;0.03;0.06;0.04;0.01;0.04;0.02;0.02;0.03;0.04;0.04;0.03;0.03;0;0;0;0.03;0.01;0.04;0.02;0.0…	;
HSD17B12	Q53GQ0	34.324					AAAS;ACSL3;AGK;AIMP1;AIMP2;ALDOA;AP3B1;APMAP;ATAD3A;ATF7IP;ATP1A1;ATP1B1;ATP1B3;ATP2A2;ATP5F1A;ATP5MD;ATP5MF;ATP5MG;ATP5PB;ATP5PO;CANX;CHD4;CISD2;CKAP4;CLTA;CLTB;COPA;CSNK1A1;CYB5R3;DAD1;DARS;DDOST;DDX18;DPM1;EEF1E1;EIF2A;ERLIN2;FAR1;FBL;GCN1;HACD3;HARS;HCFC1;HLA-A;HM13;HNRNPUL1;HRNR;IARS;KPNB1;LBR;LETM1;LMAN2;LRRC59;MARS;MED23;MOV10;MRPL1;MRPL15;MRPL17;MRPL18;MRPL19;MRPL20;MRPL22;MRPL28;MRPL49;M…	0.77;1;0.99;0.69;1;0.75;0.54;1;1;0.9;0.84;0.77;0.68;0.94;0.58;0.99;1;0.98;1;0.87;0.64;0.71;0.98;0.64;0.66;0.7;0.85;0.91;1;1;0.75;0.98;0.57;0.84;0.99;0.73;1;0.7;0.99;1;1;0.89;0.85;1;0.99;0.59;0.78;0.95;0.76;1;1;1;1;0.99;0.99;0.52;0.52;0.71;0.61;0.58;0.69;0.66;0.56;0.58;0.56;0.62;0.59;1;0.9;0.98;0.55;1;0.94;1;0.97;0.6;1;1;1;0.63;0.55;0.64;0.86;0.89;1;0.99;1;0.99;0.72;0.95;0.51;0.83;1;1;0.59;1;0.98;…	Medium confidence;High confidence;High confidence;Low confidence;High confidence;Medium confidence;Low confidence;High confidence;High confidence;Medium confidence;Medium confidence;Medium confidence;Low confidence;High confidence;Low confidence;High confidence;High confidence;High confidence;High confidence;Medium confidence;Low confidence;Low confidence;High confidence;Low confidence;Low confid…	0.07	0.02;0.12;0.04;0.17;0.15;0.42;0.1;0.03;0.21;0.03;0.29;0;0.04;0.22;0;0;0;0;0;0;0.31;0.19;0;0.14;0.14;0.03;0.21;0.05;0.06;0.02;0.29;0.14;0.16;0.07;0.2;0.07;0.11;0.03;0.39;0;0;0.08;0.18;0.07;0.05;0.26;0.29;0.26;0.39;0.13;0.04;0.02;0.19;0.26;0.01;0.11;0.03;0.03;0.01;0.02;0.04;0;0.05;0.03;0.03;0;0.03;0.05;0.49;0.02;0.05;0.03;0.23;0.06;0.09;0.16;0.09;0.21;0.23;0.02;0.14;0;0.08;0.23;0.09;0.15;0.15;0.11;…	ACTL6A;AIMP1;ATP5F1A;CYFIP1;DCTN1;DHX15;DYNC1H1;DYNC1LI1;HUWE1;IARS;MAP1B;MYL6;NUP98;PABPC1;POLR1A;POLR2C;PRPF19;PRPF40A;PRPF8;RUVBL1;RUVBL2;SF3B1;TPR;TUBB6;VARS	0.59;0.51;0.67;0.65;0.52;0.76;0.55;0.69;0.61;0.58;0.87;0.59;0.59;0.89;0.74;0.88;0.52;0.64;0.73;0.79;0.79;0.84;0.69;0.59;0.62	Low confidence;Low confidence;Low confidence;Low confidence;Low confidence;Medium confidence;Low confidence;Low confidence;Low confidence;Low confidence;Medium confidence;Low confidence;Low confidence;Medium confidence;Low confidence;Medium confidence;Low confidence;Low confidence;Low confidence;Medium confidence;Medium confidence;Medium confidence;Low confidence;Low confidence;Low confidence	0.07	0.14;0.17;0;0.11;0.21;0.41;0.32;0.09;0.18;0.26;0.23;0.46;0.09;0.42;0.04;0.06;0.29;0.18;0.39;0.37;0.34;0.42;0.18;0.77;0.24	;
AHCY	P23526	47.716	PIH1D1	Q9NWS0			ACTN1;ALDH1B1;CARS;DBN1;SHMT1	0.99;0.99;0.65;0.81;0.98	High confidence;High confidence;Low confidence;Medium confidence;High confidence	0.24	0.31;0.05;0.03;0.21;0.09	ATP5F1C;CCAR2;FLNB;HACD3;PABPC1;PRPF19;RPAP3;RUVBL2;SLC25A3;SMARCE1;SNRPD3	0.59;0.57;0.59;0.8;0.79;0.51;0.53;0.52;0.75;0.58;0.59	Low confidence;Low confidence;Low confidence;Medium confidence;Medium confidence;Low confidence;Low confidence;Low confidence;Low confidence;Low confidence;Low confidence	0.24	0;0.29;0.42;0;0.42;0.29;0.09;0.34;0.32;0.13;0.43	;
EIF3I	Q13347	36.502					EIF3B;EIF3C;EIF3D;EIF3E;EIF3F;EIF3G;EIF3H;EIF3L;MYH10;POLR2H	1;1;1;1;1;1;1;1;0.91;0.63	High confidence;High confidence;High confidence;High confidence;High confidence;High confidence;High confidence;High confidence;High confidence;Low confidence	0.31	0.26;0.27;0.2;0.23;0.27;0.27;0.2;0.22;0.4;0.13	ACAA2;ATP2A2;ATP5F1A;ATP5F1B;ATP5PB;ATP5PO;COPA;EIF3A;EIF3B;EIF3C;EIF3D;EIF3E;EIF3F;EIF3G;EIF3H;EIF3K;EIF3L;EIF3M;EPPK1;FLNA;FLNB;HACD3;HADHB;LBR;MYH10;MYL6;PABPC1;PABPC4;PIH1D1;POLR1A;POLR3A;POLR3D;RPAP3;RUVBL1;RUVBL2;SLC25A3;SLC25A6;UXT	0.59;0.63;0.73;0.87;0.54;0.93;0.65;0.99;1;0.99;0.84;0.96;0.96;0.91;0.99;0.9;0.99;0.91;1;0.52;0.58;0.65;0.58;0.84;0.83;1;0.64;0.51;0.59;0.9;0.98;0.72;0.98;0.66;0.63;0.9;0.6;0.56	Low confidence;Low confidence;Low confidence;Medium confidence;Low confidence;High confidence;Low confidence;High confidence;High confidence;High confidence;Medium confidence;High confidence;High confidence;High confidence;High confidence;Medium confidence;High confidence;High confidence;High confidence;Low confidence;Low confidence;Low confidence;Low confidence;Medium confidence;Medium confidenc…	0.31	0.06;0.22;0;0;0;0;0.21;0.27;0.26;0.27;0.2;0.23;0.27;0.27;0.2;0.14;0.22;0.16;0.31;0.55;0.42;0;0.11;0.13;0.4;0.46;0.42;0.35;0.06;0.04;0.03;0;0.09;0.37;0.34;0.32;0.49;0	;
ATP5PB	P24539	28.909					AAAS;ACSL3;AGK;AIMP2;ALDH3A2;ALDOA;AP3M1;APMAP;ATAD3A;ATP1A1;ATP1B1;ATP1B3;ATP5F1A;ATP5MD;ATP5MF;ATP5MG;ATP5PO;BAG2;BCKDK;BYSL;CANX;CHD4;CISD2;CNOT1;COPA;CYB5R3;DAD1;DARS;DDOST;DPF2;DPM1;EEF1E1;ERLIN2;FBL;FLNA;GCN1;GOT1;GPI;HACD3;HARS;HLA-A;HM13;HNRNPC;HNRNPUL2;HSD17B12;IARS;ILF2;IRS4;KPNB1;LARS;LBR;LETM1;LMAN2;LRRC59;MACF1;MARS;MED23;MOV10;MRE11;MRPL39;MRPL43;MRPL45;MRPL46;MRPS30;MT-CO2;MYBBP1A;…	0.73;0.99;0.98;0.91;0.55;0.97;0.74;1;0.89;0.93;0.9;0.83;0.87;1;1;1;0.97;0.98;0.5;0.51;0.61;0.66;0.98;0.53;0.75;1;1;1;1;0.88;0.51;0.99;1;0.97;0.52;1;0.7;0.92;1;0.74;1;1;0.59;0.72;1;1;0.56;0.74;0.82;0.54;1;0.96;0.98;1;0.95;0.95;0.99;0.9;0.7;0.55;0.55;0.63;0.72;0.94;0.99;0.8;0.81;0.98;0.65;1;0.51;1;1;1;0.77;0.77;0.98;1;0.98;1;0.91;1;0.98;0.67;0.7;1;1;0.67;0.54;1;1;0.95;0.97;1;0.99;1;0.99;0.99;0.99;0…	Low confidence;High confidence;High confidence;High confidence;Low confidence;High confidence;Low confidence;High confidence;Medium confidence;High confidence;High confidence;Medium confidence;Medium confidence;High confidence;High confidence;High confidence;High confidence;High confidence;Low confidence;Low confidence;Low confidence;Low confidence;High confidence;Low confidence;Medium confidence…	0	0.02;0.12;0.04;0.15;0.07;0.42;0.03;0.03;0.21;0.29;0;0.04;0;0;0;0;0;0.23;0.07;0.14;0.31;0.19;0;0.11;0.21;0.06;0.02;0.29;0.14;0.02;0.07;0.2;0.11;0.39;0.55;0;0.03;0.15;0;0.08;0.07;0.05;0.44;0.15;0.07;0.26;0.37;0.37;0.39;0.32;0.13;0.04;0.02;0.19;0.09;0.26;0.01;0.11;0;0.06;0.02;0.03;0.04;0.03;0.05;0.27;0.02;0.03;0.23;0.06;0.18;0.09;0.21;0.23;0.14;0.39;0.23;0.09;0.15;0.15;0.1;0.11;0.27;0.04;0.34;0.22;0…	ACAT1;ACLY;ACTL6A;ACTR1A;ADAR;ARCN1;ATP1A1;ATP2A2;ATP5F1A;ATP5F1B;ATP5F1C;ATP5PD;ATP5PO;BAG6;BCAP31;BCKDK;CCAR2;CDK1;CHD4;CKAP4;CNOT1;COG1;COPA;COPB1;COPB2;DAP3;DDOST;DDX21;DHX15;DHX9;DPCD;EEA1;EEF1D;EIF3B;EIF3I;EIF4G1;EPRS;FLNA;FLNB;GADD45GIP1;GCN1;H4C1;HACD3;HAGH;HDAC2;IARS;IMMT;IRS4;ITPR3;KIF5B;KTN1;LBR;MAP1B;MRPL11;MRPL12;MRPL13;MRPL15;MRPL17;MRPL20;MRPL22;MRPL23;MRPL28;MRPL3;MRPL37;MRPL38;MR…	0.59;0.75;0.95;0.85;0.98;0.96;0.54;0.65;0.98;0.95;0.99;0.97;0.78;0.94;0.62;0.7;0.94;0.59;0.74;0.87;0.89;0.98;0.53;0.89;0.51;0.81;0.65;0.56;0.75;0.5;0.66;0.89;0.94;0.98;0.54;0.5;0.79;0.91;0.99;0.79;0.82;0.61;0.98;0.84;0.85;0.59;0.96;0.98;0.83;0.62;0.9;0.99;0.98;0.81;0.96;0.9;0.89;0.89;0.86;0.93;0.8;0.89;0.54;0.52;0.87;0.84;0.86;0.72;0.53;0.66;0.91;0.93;0.97;0.85;0.82;0.7;0.69;0.84;0.61;0.85;0.79;0…	Low confidence;Low confidence;High confidence;Medium confidence;High confidence;High confidence;Low confidence;Low confidence;High confidence;High confidence;High confidence;High confidence;Medium confidence;High confidence;Low confidence;Low confidence;High confidence;Low confidence;Low confidence;Medium confidence;Medium confidence;High confidence;Low confidence;Medium confidence;Low confidence…	0	0.15;0.29;0.14;0.23;0.15;0.22;0.29;0.22;0;0;0;0;0;0.11;0.09;0.07;0.29;0.2;0.19;0.14;0.11;0;0.21;0.22;0.19;0.1;0.14;0.44;0.41;0.5;0.02;0.04;0.38;0.26;0.31;0.25;0.38;0.55;0.42;0.05;0;0;0;0.11;0.28;0.26;0.11;0.37;0.04;0.24;0.09;0.13;0.23;0.03;0.18;0.03;0.03;0.01;0;0.05;0.03;0.03;0.03;0.05;0.03;0.06;0.04;0.02;0.02;0;0;0.03;0.01;0.04;0.02;0.03;0.05;0.08;0.05;0.08;0.03;0.08;0.06;0.06;0.07;0.16;0.27;0.2…	;
TCP1	P17987	60.344	CCT8;CCT5;CCT7;CCT6A;CCT2;CCT3;PIH1D1;WDR92;CCT4;PFDN2	P50990;P48643;Q99832;P40227;P78371;P49368;Q9NWS0;Q96MX6;P50991;Q9UHV9	ACTL6A;BUB3;CCT2;CCT3;CCT4;CCT5;CCT6A;CCT6B;CCT7;CCT8;CDC5L;COPA;DCAF11;DNAJA2;DTL;DYNC1I2;EFTUD2;GNB2;GPN1;HDAC1;HDAC2;MCM2;PDCD5;PDCL;PFDN2;PIH1D1;PRPF8;RPAP2;RPN1;RPS3;SSR1;THOC3;TRIM28;TUBB;TXNDC9;WDR92	0.57;0.63;1;1;1;1;1;1;1;1;0.83;0.79;0.6;0.67;0.98;0.92;0.98;0.83;0.99;0.91;0.54;0.87;1;0.9;0.87;0.76;0.87;0.96;0.6;0.94;0.75;0.84;0.78;0.55;0.56;0.86	ABI1;ACACA;ACTL6A;ACTR1A;AHNAK;ARCN1;ASDURF;ATP5F1A;BCKDK;BUB3;CAD;CANX;CCT2;CCT3;CCT4;CCT5;CCT6A;CCT6B;CCT7;CCT8;CDC23;CDC5L;CHD4;CNOT1;COPB2;CST1;DARS2;DCAF11;DDX17;DDX21;DDX6;DEK;DHX9;DNAJA1;DNAJA2;DTL;DYNC1I2;EEF1D;EFTUD2;FLII;FLNA;GLUD1;GNB2;GPN1;H1-4;H1FX;HDAC1;HDAC2;IRS4;KIF5B;LONP1;MACF1;MCM2;MRE11;MRPS7;MTA1;MYH10;MYH9;MYL6;NCKAP1;PABPC1;PABPC4;PAICS;PARP1;PDCD5;PDCL;PDRG1;POLR1A;POLR1D;…	0.51;0.71;0.57;0.64;0.98;0.66;0.9;0.98;0.87;0.63;0.53;0.83;1;1;1;1;1;1;1;1;0.66;0.83;0.98;0.7;0.94;0.91;0.52;0.6;0.91;0.93;0.66;0.77;0.87;0.63;0.67;0.98;0.92;1;0.98;0.81;1;0.87;0.83;0.99;0.89;0.96;0.91;0.54;1;0.57;0.83;0.64;0.87;0.74;0.98;0.64;0.61;0.93;1;0.77;0.94;0.99;0.77;0.91;1;0.9;0.88;0.82;0.93;0.79;0.96;0.95;0.91;0.79;0.79;0.88;0.8;0.87;0.91;0.85;0.52;0.58;0.66;0.96;0.69;0.89;0.83;0.69;0.8…	Low confidence;Low confidence;Low confidence;Low confidence;High confidence;Low confidence;Medium confidence;High confidence;Medium confidence;Low confidence;Low confidence;Medium confidence;High confidence;High confidence;High confidence;High confidence;High confidence;High confidence;High confidence;High confidence;Low confidence;Medium confidence;High confidence;Low confidence;High confidence;…	0.45	0.09;0.21;0.14;0.23;0.15;0.22;0;0;0.07;0.27;0.36;0.31;0.44;0.4;0.45;0.44;0.43;0.25;0.42;0.45;0.06;0.19;0.19;0.11;0.19;0;0.07;0;0.58;0.44;0.31;0.13;0.5;0.28;0.22;0.01;0.16;0.38;0.39;0.09;0.55;0.22;0.15;0.03;0;0.29;0.26;0.28;0.37;0.24;0.18;0.09;0.23;0;0.07;0.13;0.4;0.49;0.46;0.09;0.42;0.35;0.26;0.44;0.17;0.02;0.02;0.04;0.02;0.12;0.14;0.03;0;0;0.3;0.43;0.29;0.39;0.2;0.08;0.1;0.22;0.36;0.01;0.09;0.51…	ASDURF;ATP5F1A;ATP5F1B;ATP5F1C;ATP5PO;CCT2;CCT8;COPA;FLNA;FLNB;GCN1;HACD3;HNRNPU;IRS4;MACF1;MYH9;PABPC1;PARP1;PDRG1;PFDN2;PFDN6;PIH1D1;POLR1A;POLR3A;PRKDC;RAD50;RPAP3;RPN1;RPS2;RUVBL1;RUVBL2;SEC61A1;SLC25A1;SLC25A6;SNRPD3;URI1;UXT;WDR92	0.59;0.82;0.79;0.59;0.92;1;1;0.79;0.98;0.93;0.73;0.96;0.93;0.57;0.96;0.97;1;0.56;0.7;0.87;0.8;0.76;0.71;0.83;0.51;0.81;0.98;0.6;0.68;0.63;0.69;0.77;0.99;0.75;0.56;0.88;0.97;0.86	Low confidence;Medium confidence;Medium confidence;Low confidence;High confidence;High confidence;High confidence;Medium confidence;High confidence;High confidence;Low confidence;High confidence;High confidence;Low confidence;High confidence;High confidence;High confidence;Low confidence;Low confidence;Medium confidence;Medium confidence;Medium confidence;Low confidence;Medium confidence;Low conf…	0.45	0;0;0;0;0;0.44;0.45;0.21;0.55;0.42;0;0;0.68;0.37;0.09;0.49;0.42;0.44;0.02;0.14;0.05;0.06;0.04;0.03;0.43;0.1;0.09;0.22;0.51;0.37;0.34;0.07;0.1;0.49;0.43;0.03;0;0.01	;
SMC4	Q9NTJ3	147.182	PIH1D1	Q9NWS0			AAAS;ABI1;ACTR1A;AIMP1;AIMP2;ANAPC7;AP3B1;APMAP;ATAD3A;ATF7IP;ATP1A1;ATP1B1;ATP2A2;ATP5F1A;ATP5F1C;ATP5MD;ATP5MF;ATP5MG;ATP5PB;ATP5PO;CASP14;CDC23;CDC27;CHD4;CISD2;CKAP4;CNOT1;COPA;CSE1L;CYB5R3;DAD1;DARS;DCTN1;DDOST;DHX15;DPM1;EEF1E1;ERLIN2;GCN1;GEMIN5;GID8;GOT2;HACD3;HADHB;HCFC1;HLA-A;HM13;HNRNPUL1;HSD17B12;IARS;KPNB1;LAMC1;LAS1L;LBR;LMAN2;LRRC59;MACF1;MARS;MED23;MRPS5;MT-CO2;MTA1;MYH9;NDUFA4;NN…	0.55;0.63;0.6;0.66;0.9;0.99;0.68;1;0.59;0.58;0.81;0.59;0.99;0.54;0.7;1;0.98;1;1;0.99;0.52;0.88;0.86;0.94;0.99;0.84;0.58;0.76;0.5;0.64;0.99;0.9;0.61;0.99;0.71;0.96;1;0.86;1;0.6;0.59;0.65;1;0.62;0.81;0.99;0.9;0.67;0.99;0.99;0.6;0.68;0.64;0.79;1;0.73;0.62;0.92;0.62;1;0.51;0.66;1;0.56;0.9;0.57;0.98;0.92;0.63;0.64;0.62;0.6;0.82;0.86;0.97;0.92;0.91;0.8;0.98;0.95;0.89;0.55;0.99;0.97;0.88;0.8;0.73;0.98;0…	Low confidence;Low confidence;Low confidence;Low confidence;High confidence;High confidence;Low confidence;High confidence;Low confidence;Low confidence;Medium confidence;Low confidence;High confidence;Low confidence;Low confidence;High confidence;High confidence;High confidence;High confidence;High confidence;Low confidence;Medium confidence;Medium confidence;High confidence;High confidence;Medi…	0.22	0.02;0.09;0.23;0.17;0.15;0.02;0.1;0.03;0.21;0.03;0.29;0;0.22;0;0;0;0;0;0;0;0.13;0.06;0.06;0.19;0;0.14;0.11;0.21;0.31;0.06;0.02;0.29;0.21;0.14;0.41;0.07;0.2;0.11;0;0.11;0.05;0.06;0;0.11;0.18;0.07;0.05;0.26;0.07;0.26;0.39;0.03;0.12;0.13;0.02;0.19;0.09;0.26;0.01;0.08;0.05;0.13;0.49;0.02;0.03;0.23;0.06;0.09;0.21;0.23;0.02;0;0;0.08;0.23;0.09;0.15;0.15;0.11;0.27;0;0.34;0.22;0.2;0.51;0.14;0.15;0.04;0.03…	AIMP1;AIMP2;CAD;CLTA;CLTB;CORO1C;DAP3;DARS;DBT;DDX3X;DDX5;DDX6;DLST;DYNC1H1;DYNC1LI1;EFTUD2;EIF4A3;ERLIN2;GCN1;GEMIN4;HADHA;HNRNPM;HNRNPR;HSPA8;IARS;IMMT;ITPR3;KARS1;KTN1;MATR3;MRPL1;MRPL12;MRPL18;MRPL2;MRPL21;MRPL23;MRPL24;MRPL3;MRPL34;MRPL37;MRPL4;MRPL40;MRPL43;MRPL44;MRPL45;MRPL46;MRPL47;MRPL48;MRPL50;MRPL55;MRPS14;MRPS16;MRPS2;MRPS22;MRPS23;MRPS27;MRPS31;PABPC4;PAICS;PHB;PHB2;POLR2B;PPIB;PPP1…	0.59;0.87;0.59;0.97;0.95;0.57;0.7;1;0.99;0.77;0.94;0.5;0.52;1;1;0.93;0.64;0.99;0.67;0.93;0.72;0.95;0.56;0.71;1;0.89;0.76;0.51;0.58;0.52;0.99;0.59;0.99;0.99;0.99;0.99;1;0.99;0.99;0.99;0.99;0.99;0.98;0.99;0.99;0.99;0.91;1;1;0.99;0.66;0.78;0.65;0.62;0.7;0.83;0.9;0.52;0.94;0.6;0.66;0.69;0.98;0.66;0.93;0.79;0.63;1;0.92;0.89;1;0.92;0.97;1;0.99;1;0.99;0.98;0.94;0.96;1;0.92;0.97;0.85;0.64;0.78;0.68;0.92;…	Low confidence;Medium confidence;Low confidence;High confidence;High confidence;Low confidence;Low confidence;High confidence;High confidence;Medium confidence;High confidence;Low confidence;Low confidence;High confidence;High confidence;High confidence;Low confidence;High confidence;Low confidence;High confidence;Low confidence;High confidence;Low confidence;Low confidence;High confidence;Medium…	0.22	0.17;0.15;0.36;0.14;0.03;0.24;0.1;0.29;0.22;0.52;0.6;0.31;0.14;0.32;0.09;0.39;0.36;0.11;0;0.11;0.18;0.54;0.46;0.96;0.26;0.11;0.04;0;0.09;0.42;0.03;0.18;0.02;0.05;0.01;0.03;0.03;0.03;0.01;0.05;0.04;0.01;0.02;0.02;0.03;0.04;0.04;0.03;0;0;0.04;0.02;0.05;0.08;0.05;0.08;0.08;0.35;0.26;0.21;0.23;0.14;0.29;0.3;0.43;0.39;0.07;0.27;0.4;0.41;0.51;0.59;0.47;0.48;0.37;0.43;0.56;0.51;0.38;0.65;0.49;0.55;0.41;…	;
DNAJB11	Q9UBS4	40.514					ALDOA;ILF2;KDM1A;NUP205;PRPF3;SHMT2	0.89;0.58;0.66;0.72;0.54;0.93	Medium confidence;Low confidence;Low confidence;Low confidence;Low confidence;High confidence	0.13	0.42;0.37;0.09;0.09;0.14;0.25	IRS4;SLC25A3;SLC25A6	0.59;0.91;0.85	Low confidence;High confidence;Medium confidence	0.13	0.37;0.32;0.49	;
SPTAN1	Q13813	284.5					ACACA;ACTL6A;ACTR1A;AIMP1;ALDOA;ARCN1;ARID1A;ATF7IP;ATP5PO;ATXN10;BYSL;CAD;CCAR2;CNOT1;COPA;COPB2;CST1;CST4;CYFIP1;DARS;DBT;DCAF11;DDX17;DDX18;DDX5;DIABLO;DPF2;DYNC1H1;EEA1;EEF1E1;ENO2;EPRS;FLNA;GADD45GIP1;GID8;GOT1;GYS1;H1FX;HARS;HCFC1;HNRNPF;HNRNPM;HNRNPU;IARS;IRS4;KPNB1;KRT18;LARP1;LARS;MARS;MRE11;MRPL1;MRPL15;MRPL17;MRPL18;MRPL19;MRPL20;MRPL22;MRPL28;MRPL41;MRPL45;MRPL48;MRPL49;MRPL50;MRPL55;…	0.82;1;0.97;1;0.81;0.92;0.86;0.65;0.65;0.53;0.63;0.61;0.79;0.79;0.95;0.65;0.96;0.98;0.84;1;0.93;0.99;0.85;0.69;0.7;0.5;0.89;0.98;0.55;0.77;0.68;0.99;0.73;0.7;0.93;0.92;0.93;1;0.72;0.97;1;0.51;0.66;1;0.66;0.78;0.5;0.52;0.71;1;0.52;0.57;0.72;0.65;0.58;0.55;0.63;0.57;0.6;0.61;0.75;0.72;0.62;0.57;0.68;0.63;0.74;0.63;0.87;0.77;0.98;0.84;0.88;0.75;0.64;0.99;0.96;0.51;1;0.52;0.87;0.56;0.99;0.57;0.99;0.8…	Medium confidence;High confidence;High confidence;High confidence;Medium confidence;High confidence;Medium confidence;Low confidence;Low confidence;Low confidence;Low confidence;Low confidence;Medium confidence;Medium confidence;High confidence;Low confidence;High confidence;High confidence;Medium confidence;High confidence;High confidence;High confidence;Medium confidence;Low confidence;Low conf…	0.39	0.21;0.14;0.23;0.17;0.42;0.22;0.06;0.03;0;0.06;0.14;0.36;0.29;0.11;0.21;0.19;0;0;0.11;0.29;0.22;0;0.58;0.16;0.6;0.12;0.02;0.32;0.04;0.2;0.41;0.38;0.55;0.05;0.05;0.03;0.05;0.29;0.08;0.18;0.59;0.54;0.68;0.26;0.37;0.39;0.58;0.19;0.32;0.26;0;0.03;0.03;0.01;0.02;0.04;0;0.05;0.03;0.04;0.03;0.03;0.03;0;0;0.03;0.03;0.25;0.42;0.21;0.23;0.12;0.14;0.13;0;0.43;0.2;0.08;0.23;0.1;0.04;0.22;0.27;0.41;0.51;0.59;…	ACAA2;ACTL6A;AIMP1;ATP5F1A;ATP5F1B;ATP5PB;ATP5PO;CAD;CCAR2;CKAP4;CNOT1;COPA;CORO1C;CYFIP1;DAP3;DARS;DBT;DDOST;DDX5;DDX6;DHX15;DPCD;DYNC1H1;DYNC1LI1;EEF1E1;FLNA;FLNB;H4C1;HACD3;HADHA;HADHB;HAGH;HNRNPAB;HNRNPR;HNRNPU;HSPA8;IARS;IRS4;ITPR3;LANCL1;MAP1B;MATR3;MRPL1;MRPL12;MRPL13;MRPL15;MRPL19;MRPL20;MRPL22;MRPL24;MRPL28;MRPL3;MRPL34;MRPL37;MRPL39;MRPL4;MRPL40;MRPL41;MRPL43;MRPL47;MRPL48;MRPL55;MRPL58…	0.59;1;0.57;0.99;0.98;0.81;0.98;0.99;0.53;0.99;0.84;0.56;0.65;0.85;0.79;0.57;0.86;0.75;0.51;0.78;0.98;0.99;0.71;0.85;0.54;0.83;0.52;0.94;0.92;0.74;0.95;0.55;0.56;0.82;0.86;0.78;0.78;0.97;0.91;0.75;0.59;0.58;0.6;0.63;0.69;0.69;0.89;0.59;0.51;0.58;0.52;0.65;0.61;0.57;0.69;0.65;0.57;0.56;0.76;0.7;0.73;0.54;0.89;0.73;0.91;0.75;0.59;0.77;0.69;0.95;0.79;0.79;0.62;0.86;0.99;0.57;0.96;0.77;0.74;0.9;0.72;…	Low confidence;High confidence;Low confidence;High confidence;High confidence;Medium confidence;High confidence;High confidence;Low confidence;High confidence;Medium confidence;Low confidence;Low confidence;Medium confidence;Medium confidence;Low confidence;Medium confidence;Low confidence;Low confidence;Medium confidence;High confidence;High confidence;Low confidence;Medium confidence;Low confid…	0.39	0.06;0.14;0.17;0;0;0;0;0.36;0.29;0.14;0.11;0.21;0.24;0.11;0.1;0.29;0.22;0.14;0.6;0.31;0.41;0.02;0.32;0.09;0.2;0.55;0.42;0;0;0.18;0.11;0.11;0.5;0.46;0.68;0.96;0.26;0.37;0.04;0.06;0.23;0.42;0.03;0.18;0.03;0.03;0.04;0;0.05;0.03;0.03;0.03;0.01;0.05;0.06;0.04;0.01;0.04;0.02;0.04;0.03;0;0;0.03;0.02;0.03;0.05;0.08;0.05;0.08;0.08;0.06;0.06;0.49;0.46;0.09;0.42;0.14;0.05;0.18;0.21;0.23;0.06;0.14;0.04;0.14;…	;
PRPF8	Q6P2Q9	273.6	CCT7;URI1;PIH1D1;RUVBL2;RUVBL1;TCP1;CCT8;WDR92;CCT5;CCT3;PDRG1;UXT;CCT2;POLR2E;RPAP3;CCT4;PFDN2	Q99832;O94763;Q9NWS0;Q9Y230;Q9Y265;P17987;P50990;Q96MX6;P48643;P49368;Q9NUG6;Q9UBK9;P78371;P19388;Q9H6T3;P50991;Q9UHV9	CCT2;CCT3;CCT7;CCT8;PDRG1;RPAP3;RUVBL1;TCP1;URI1;WDR92	0.69;0.88;0.75;0.53;0.89;0.51;0.86;0.87;0.98;0.98	AAR2;ABI1;ACTR1A;ADRM1;AHNAK;ANAPC1;ANAPC2;AP3B1;APMAP;ARCN1;ASDURF;ATP2A2;ATP5F1A;ATP5PB;CAD;CANX;CCAR2;CCT2;CCT3;CCT4;CCT6A;CCT6B;CCT7;CCT8;CDC16;CDC5L;CHD4;CISD2;COPA;COPB2;CSTF3;CTR9;CYFIP1;DBT;DHX30;DPF2;DPM1;DYNC1LI1;EEA1;EEF1D;EFTUD2;EIF3C;EIF3D;EIF3E;EIF3F;EIF3H;EIF3K;EIF3M;FLII;FLNA;FLNB;GCN1;GOT2;GPI;GPN1;GRIPAP1;HADHA;HADHB;HCFC1;HLA-A;HNRNPUL2;IGF2BP1;KDM1A;KIF11;LAMC1;MACF1;MED23;MRE…	0.84;0.75;0.96;0.55;0.67;0.91;0.61;0.8;0.79;0.67;1;0.53;0.57;0.77;0.85;0.55;0.8;0.69;0.88;0.9;0.88;0.86;0.75;0.53;0.89;0.65;0.94;0.74;0.69;0.77;0.71;0.89;0.91;0.57;0.53;0.55;0.75;0.62;0.59;0.54;0.87;0.68;0.7;0.94;0.78;0.78;0.69;0.76;0.59;0.84;0.75;0.63;0.61;0.69;0.7;0.59;0.96;0.64;0.76;0.82;0.9;0.79;0.84;0.99;0.85;0.81;0.53;0.9;0.8;0.69;0.67;0.75;0.56;0.91;0.84;0.9;0.86;0.56;0.51;0.63;0.7;0.53;0.…	Medium confidence;Medium confidence;High confidence;Low confidence;Low confidence;High confidence;Low confidence;Medium confidence;Medium confidence;Low confidence;High confidence;Low confidence;Low confidence;Medium confidence;Medium confidence;Low confidence;Medium confidence;Low confidence;Medium confidence;High confidence;Medium confidence;Medium confidence;Medium confidence;Low confidence;Me…	0.39	0.04;0.09;0.23;0.16;0.15;0.05;0;0.1;0.03;0.22;0;0.22;0;0;0.36;0.31;0.29;0.44;0.4;0.45;0.43;0.25;0.42;0.45;0.01;0.19;0.19;0;0.21;0.19;0.08;0.04;0.11;0.22;0.15;0.02;0.07;0.09;0.04;0.38;0.39;0.27;0.2;0.23;0.27;0.2;0.14;0.16;0.09;0.55;0.42;0;0.06;0.15;0.03;0;0.18;0.11;0.18;0.07;0.15;0.28;0.09;0.4;0.03;0.09;0.01;0;0.18;0.03;0.03;0.05;0.03;0.06;0.02;0.03;0.04;0;0.03;0.01;0.03;0.05;0.08;0.05;0.08;0.07;0…	ACAA2;ACIN1;ACLY;ACTL6A;ADAR;AIMP2;ATP5PB;BCKDK;CAD;CDK1;CLTA;CNOT1;COPA;COPB2;CORO1C;DARS;DBT;DDX21;DDX5;DDX6;DHX15;DPM1;DYNC1H1;EEF1E1;EIF4A3;ERLIN2;FBL;GADD45GIP1;GCN1;HADHA;HSD17B12;HSPA8;IARS;KTN1;LANCL1;LBR;MACF1;MAP1B;MARS;MATR3;MRPL1;MRPL11;MRPL12;MRPL13;MRPL15;MRPL17;MRPL18;MRPL19;MRPL2;MRPL20;MRPL21;MRPL22;MRPL23;MRPL24;MRPL28;MRPL3;MRPL34;MRPL37;MRPL38;MRPL39;MRPL4;MRPL40;MRPL41;MRPL43…	0.59;1;0.98;0.93;0.96;0.55;0.79;0.92;0.91;0.97;0.56;0.87;0.64;0.79;0.52;1;0.82;0.82;0.88;0.7;0.79;0.71;0.55;0.51;0.9;0.7;0.98;0.96;0.93;0.83;0.73;0.68;1;0.83;0.96;0.74;0.6;0.92;0.56;1;0.65;0.93;0.99;0.96;0.94;0.96;0.66;0.55;0.68;0.94;0.74;0.94;0.7;0.71;0.93;0.68;0.66;0.68;0.95;0.94;0.72;0.78;0.96;0.74;0.73;0.68;0.63;0.7;0.71;0.85;0.76;0.74;0.96;0.95;0.52;0.88;0.95;0.81;0.87;0.57;0.94;0.74;0.74;0.…	Low confidence;High confidence;High confidence;High confidence;High confidence;Low confidence;Medium confidence;High confidence;High confidence;High confidence;Low confidence;Medium confidence;Low confidence;Medium confidence;Low confidence;High confidence;Medium confidence;Medium confidence;Medium confidence;Low confidence;Medium confidence;Low confidence;Low confidence;Low confidence;High confi…	0.39	0.06;0.18;0.29;0.14;0.15;0.15;0;0.07;0.36;0.2;0.14;0.11;0.21;0.19;0.24;0.29;0.22;0.44;0.6;0.31;0.41;0.07;0.32;0.2;0.36;0.11;0.39;0.05;0;0.18;0.07;0.96;0.26;0.09;0.06;0.13;0.09;0.23;0.26;0.42;0.03;0.03;0.18;0.03;0.03;0.01;0.02;0.04;0.05;0;0.01;0.05;0.03;0.03;0.03;0.03;0.01;0.05;0.03;0.06;0.04;0.01;0.04;0.02;0.02;0.03;0.04;0.04;0.03;0.03;0;0;0;0.03;0.01;0.03;0.03;0.06;0.06;0.07;0.27;0.3;0.23;0.1;0.…	;
SRRT	Q9BXP5	100.666	PIH1D1	Q9NWS0			CPVL;DLD;LRPPRC;RPRD1B;XRCC5	0.55;0.75;0.92;0.62;1	Low confidence;Medium confidence;High confidence;Low confidence;High confidence	0.2	0.05;0.2;0.32;0.07;0.46	ALDH9A1;BASP1;CHERP;LAMP2;PC;PGD;RPLP0	0.6;0.54;0.93;0.53;0.63;0.71;0.62	Low confidence;Low confidence;High confidence;Low confidence;Low confidence;Low confidence;Low confidence	0.2	0.1;0.15;0.23;0.01;0.26;0.16;0.5	;
EEF1D	P29692	31.122	CCT2;CCT6A;CCT7;PIH1D1	P78371;P40227;Q99832;Q9NWS0	CCT2;CCT6A;CCT7;PIH1D1	1;1;1;0.62	AHNAK;AP3M1;ARCN1;ASDURF;ATP2A2;ATP5F1A;CAD;CANX;CCT2;CCT3;CCT4;CCT5;CCT6A;CCT6B;CCT7;CCT8;CDC23;CDC5L;CHD4;CNOT1;COPB2;CYFIP1;DCAF11;DEK;DTL;EFTUD2;EIF3F;EPS15;FAR1;FLII;FLNA;GLUD1;GNB2;GPN1;HADHA;HCFC1;HDAC1;IRS4;LONP1;MRE11;MRPS7;MTA1;MYH10;MYL6;NCKAP1;NT5DC2;PABPC4;PAICS;PDCD5;POLR1A;POLR1C;POLR1D;POLR2A;POLR2B;POLR2H;POLR3A;POLR3D;POLR3E;PPP1CC;PRPF19;PRPF8;PSMA4;PSMD7;PYCR2;RBM25;RPAP2;RPAP…	0.9;0.99;0.6;0.95;0.78;0.85;0.66;0.93;1;1;1;1;1;1;1;1;0.92;1;1;0.79;0.79;0.97;0.53;0.7;0.73;0.94;0.61;0.61;0.88;0.82;0.95;0.7;0.61;0.88;0.96;0.59;0.93;0.97;0.91;0.57;1;0.98;0.84;0.99;0.76;0.54;0.98;0.85;1;0.99;0.96;0.98;0.9;0.9;0.52;0.99;0.95;0.96;0.6;1;0.54;0.55;0.81;0.78;0.79;0.9;0.66;0.56;0.83;0.54;0.62;0.99;0.88;0.96;0.52;0.89;0.85;0.98;0.56;0.99;0.85;0.79;0.92;1;0.89;0.57;0.79;0.97;0.97;0.56…	High confidence;High confidence;Low confidence;High confidence;Medium confidence;Medium confidence;Low confidence;High confidence;High confidence;High confidence;High confidence;High confidence;High confidence;High confidence;High confidence;High confidence;High confidence;High confidence;High confidence;Medium confidence;Medium confidence;High confidence;Low confidence;Low confidence;Low confide…	0.38	0.15;0.03;0.22;0;0.22;0;0.36;0.31;0.44;0.4;0.45;0.44;0.43;0.25;0.42;0.45;0.06;0.19;0.19;0.11;0.19;0.11;0;0.13;0.01;0.39;0.27;0.07;0.03;0.09;0.55;0.22;0.15;0.03;0.18;0.18;0.26;0.37;0.18;0;0.07;0.13;0.4;0.46;0.09;0.07;0.35;0.26;0.17;0.04;0.09;0.02;0.12;0.14;0.13;0.03;0;0;0.3;0.29;0.39;0.2;0.18;0.08;0.19;0.01;0.09;0.59;0.51;0.65;0.39;0.37;0.34;0.1;0;0.42;0.42;0.32;0.1;0.17;0.47;0.05;0;0.45;0.18;0.77…	ACAA2;ACTL6A;ASDURF;ATP2A2;ATP5F1A;ATP5F1B;ATP5F1C;ATP5PB;ATP5PO;BAG6;CKAP4;COPA;DHX15;DPCD;DPM1;FLNA;FLNB;H4C1;HACD3;HADHB;HAGH;HDAC2;IRS4;LBR;MYH10;MYL6;PABPC1;PABPC4;PDRG1;PFDN2;PFDN6;PIH1D1;POLR1A;POLR1C;POLR2B;POLR2E;POLR2H;POLR3A;POLR3B;POLR3D;PPP1CA;PPP1CC;PRKDC;RAD50;RPAP3;RPN1;RPS11;RPS3;RUVBL1;RUVBL2;SEC61A1;SF3B3;SLC25A1;SLC25A3;SLC25A6;SNRNP200;SNRPA1;SNRPD3;TUBA1B;TUBB2B;TUBB4B;URI1;…	0.6;0.57;0.58;0.75;0.94;0.97;0.9;0.94;0.89;0.98;0.7;0.77;0.7;0.98;0.51;0.83;0.96;0.58;0.98;0.85;0.6;0.96;0.97;0.51;0.98;0.97;0.79;0.57;0.66;0.83;0.79;0.62;0.99;0.68;0.84;0.81;0.9;0.98;0.96;0.89;0.73;0.71;0.61;0.59;0.98;0.91;0.87;0.6;1;1;0.86;0.96;0.93;0.66;0.83;0.79;0.74;0.73;0.8;0.62;0.53;0.88;0.97;0.61;0.96	Low confidence;Low confidence;Low confidence;Medium confidence;High confidence;High confidence;Medium confidence;High confidence;Medium confidence;High confidence;Low confidence;Medium confidence;Low confidence;High confidence;Low confidence;Medium confidence;High confidence;Low confidence;High confidence;Medium confidence;Low confidence;High confidence;High confidence;Low confidence;High confide…	0.38	0.06;0.14;0;0.22;0;0;0;0;0;0.11;0.14;0.21;0.41;0.02;0.07;0.55;0.42;0;0;0.11;0.11;0.28;0.37;0.13;0.4;0.46;0.42;0.35;0.02;0.14;0.05;0.06;0.04;0.09;0.14;0.15;0.13;0.03;0.01;0;0.3;0.3;0.43;0.1;0.09;0.22;0.37;0.65;0.37;0.34;0.07;0.42;0.1;0.32;0.49;0.36;0.29;0.43;0.95;0.91;0.91;0.03;0;0.14;0.01	;
MRPL37	Q9BZE1	48.117					AMY1A;AP3M1;BCKDHA;BCKDHB;CAD;CNOT1;DAP3;DBT;DCTN1;DIABLO;DNAJA1;DPF2;EIF2A;GADD45GIP1;GID8;GLUD1;HDAC2;MRPL1;MRPL13;MRPL15;MRPL17;MRPL18;MRPL19;MRPL2;MRPL20;MRPL22;MRPL23;MRPL24;MRPL28;MRPL3;MRPL34;MRPL38;MRPL39;MRPL4;MRPL40;MRPL41;MRPL43;MRPL44;MRPL45;MRPL46;MRPL47;MRPL48;MRPL49;MRPL50;MRPL53;MRPL55;MRPL58;MRPL9;MRPS14;MRPS17;MRPS2;MRPS22;MRPS23;MRPS24;MRPS27;MRPS28;MRPS30;MRPS31;MRPS33;MRPS34;…	0.89;0.52;0.51;0.77;0.54;0.83;0.56;0.85;0.8;0.61;0.58;0.5;0.7;0.98;0.55;0.68;0.77;1;1;1;1;1;1;0.84;1;1;1;1;1;1;0.87;1;1;0.92;0.53;1;1;0.86;1;1;0.9;1;1;1;0.99;0.95;1;1;0.82;0.72;0.8;0.94;0.87;0.57;0.78;0.57;0.91;0.92;0.56;0.74;0.55;0.92;0.82;0.69;0.85;0.86;0.7;0.54;0.58;0.52;0.75;0.94;0.87;0.94;0.87;0.54;0.7;0.54;0.51;0.5;0.55;0.58;0.76;0.74;0.79;0.78;0.98;0.61	Medium confidence;Low confidence;Low confidence;Medium confidence;Low confidence;Medium confidence;Low confidence;Medium confidence;Medium confidence;Low confidence;Low confidence;Low confidence;Low confidence;High confidence;Low confidence;Low confidence;Medium confidence;High confidence;High confidence;High confidence;High confidence;High confidence;High confidence;Medium confidence;High confid…	0.05	0.01;0.03;0.13;0.07;0.36;0.11;0.1;0.22;0.21;0.12;0.28;0.02;0.07;0.05;0.05;0.22;0.28;0.03;0.03;0.03;0.01;0.02;0.04;0.05;0;0.05;0.03;0.03;0.03;0.03;0.01;0.03;0.06;0.04;0.01;0.04;0.02;0.02;0.03;0.04;0.04;0.03;0.03;0;0.01;0;0;0.03;0.04;0.03;0.05;0.08;0.05;0;0.08;0.05;0.03;0.08;0.01;0.06;0.06;0.08;0.02;0.07;0;0.36;0.04;0.13;0.03;0.18;0.39;0.04;0.19;0.01;0.46;0.43;0.42;0.1;0.11;0.49;0.2;0.1;0.23;0.35;0…	AIMP1;ALDH9A1;ATP5F1A;ATP5F1B;ATP5F1C;ATP5PB;ATP5PO;BAG6;CAD;CDK1;CKAP4;CLTA;CLTC;CORO1C;CYFIP1;DBT;DDX3X;DDX5;DDX6;DHX15;DPCD;DYNC1H1;DYNC1LI1;ERLIN2;FLNA;GADD45GIP1;H4C1;HACD3;HADHA;HADHB;HSPA8;IARS;ITPR3;LANCL1;LBR;MATR3;MRPL1;MRPL11;MRPL12;MRPL13;MRPL15;MRPL17;MRPL18;MRPL19;MRPL2;MRPL20;MRPL21;MRPL22;MRPL23;MRPL24;MRPL28;MRPL3;MRPL34;MRPL38;MRPL39;MRPL4;MRPL40;MRPL41;MRPL43;MRPL44;MRPL45;MRPL…	0.6;0.69;0.96;0.96;0.61;0.52;0.94;0.67;0.96;0.79;0.83;0.55;0.8;0.74;0.93;0.98;0.96;0.58;0.69;0.77;0.95;0.89;0.95;1;0.74;1;0.72;0.86;0.74;0.7;0.69;0.74;0.69;0.7;0.85;0.67;1;1;1;1;1;1;1;1;1;1;1;1;1;1;1;1;1;1;1;1;1;1;1;1;1;1;1;1;1;1;1;1;1;0.83;1;0.54;0.97;0.85;0.83;0.55;0.63;0.62;0.95;0.93;0.54;0.99;0.52;0.75;0.9;0.81;0.68;1;0.61;0.53;0.58;0.98;0.6;0.99;0.6;0.65;0.6;0.56;0.95;0.82;0.81;0.75;0.52;0.8…	Low confidence;Low confidence;High confidence;High confidence;Low confidence;Low confidence;High confidence;Low confidence;High confidence;Medium confidence;Medium confidence;Low confidence;Medium confidence;Low confidence;High confidence;High confidence;High confidence;Low confidence;Low confidence;Medium confidence;High confidence;Medium confidence;High confidence;High confidence;Low confidence…	0.05	0.17;0.1;0;0;0;0;0;0.11;0.36;0.2;0.14;0.14;0.44;0.24;0.11;0.22;0.52;0.6;0.31;0.41;0.02;0.32;0.09;0.11;0.55;0.05;0;0;0.18;0.11;0.96;0.26;0.04;0.06;0.13;0.42;0.03;0.03;0.18;0.03;0.03;0.01;0.02;0.04;0.05;0;0.01;0.05;0.03;0.03;0.03;0.03;0.01;0.03;0.06;0.04;0.01;0.04;0.02;0.02;0.03;0.04;0.04;0.03;0.03;0;0;0;0.03;0.03;0.03;0.49;0.46;0.42;0.18;0.21;0.23;0.14;0.04;0.03;0.01;0.29;0.3;0.3;0.43;0.18;0.39;0.…	;
CCT8	P50990	59.621	TCP1;CCT2;CCT3;CCT4;CCT5;CCT6A;CCT6B;CCT7;VBP1;PFDN2;PFDN5;WDR92;PFDN4;PIH1D1	P17987;P78371;P49368;P50991;P48643;P40227;Q92526;Q99832;P61758;Q9UHV9;Q99471;Q96MX6;Q9NQP4;Q9NWS0	CAD;CCT2;CCT3;CCT4;CCT5;CCT6A;CCT6B;CCT7;CDC5L;DTL;DYNC1I2;EFTUD2;GNB2;GPN1;HDAC1;LARS;MCM2;PFDN2;PIH1D1;PRPF8;RPN1;TCP1;TUBB;VBP1;VDAC1;WDR92	0.98;1;1;1;1;1;1;1;1;0.92;0.93;0.73;0.77;0.95;0.94;0.57;0.99;0.62;0.57;0.53;0.53;1;0.63;0.5;0.68;0.96	ABI1;AHNAK;ARCN1;ASDURF;ATP1A1;ATP2A2;ATP5F1A;CAD;CANX;CCT2;CCT3;CCT4;CCT5;CCT6A;CCT6B;CCT7;CDC23;CDC5L;CHD4;CNOT1;COPA;COPB2;CSTF3;CYFIP1;DEK;DNAJA1;DTL;DYNC1I2;EEF1D;EFTUD2;FAR1;FLII;FLNA;GLUD1;GNB2;GPN1;HADHA;HDAC1;IRS4;LONP1;MACF1;MCM2;MRE11;MRPS7;MTA1;MYH10;MYL6;NCKAP1;PABPC4;PAICS;PDCD5;PDCL;PIH1D1;POLR1A;POLR1C;POLR1D;POLR2A;POLR2B;POLR2H;POLR3A;POLR3D;POLR3E;PRPF19;PRPF40A;PRPF8;PSMD7;PYC…	0.78;0.93;0.89;0.79;0.66;0.93;0.79;0.98;0.94;1;1;1;1;1;1;1;0.72;1;1;0.88;0.6;0.86;0.65;0.75;0.63;0.91;0.92;0.93;1;0.73;0.53;0.91;1;0.84;0.77;0.95;0.98;0.94;0.97;0.89;0.56;0.99;0.75;0.99;0.95;0.99;0.99;0.87;0.99;0.79;0.98;0.87;0.69;0.99;0.99;0.99;0.77;0.95;0.51;0.99;0.95;0.87;1;0.6;0.53;0.61;0.92;0.65;0.98;0.91;0.56;0.5;0.83;0.73;0.99;0.95;0.94;0.98;0.98;0.98;0.55;0.74;0.81;0.89;0.6;0.97;0.53;0.57…	Medium confidence;High confidence;Medium confidence;Medium confidence;Low confidence;High confidence;Medium confidence;High confidence;High confidence;High confidence;High confidence;High confidence;High confidence;High confidence;High confidence;High confidence;Low confidence;High confidence;High confidence;Medium confidence;Low confidence;Medium confidence;Low confidence;Low confidence;Low conf…	0.45	0.09;0.15;0.22;0;0.29;0.22;0;0.36;0.31;0.44;0.4;0.45;0.44;0.43;0.25;0.42;0.06;0.19;0.19;0.11;0.21;0.19;0.08;0.11;0.13;0.28;0.01;0.16;0.38;0.39;0.03;0.09;0.55;0.22;0.15;0.03;0.18;0.26;0.37;0.18;0.09;0.23;0;0.07;0.13;0.4;0.46;0.09;0.35;0.26;0.17;0.02;0.06;0.04;0.09;0.02;0.12;0.14;0.13;0.03;0;0;0.29;0.18;0.39;0.18;0.08;0.27;0.01;0.09;0.22;0.43;0.51;0.65;0.37;0.34;0.1;0.42;0.42;0.32;0.54;0.49;0.1;0.2…	ASDURF;ATP5F1B;CCT2;COPA;DPCD;FLNB;GCN1;HACD3;HDAC2;HNRNPU;IRS4;LARS;MYH9;PABPC1;PDRG1;PFDN2;PFDN6;PIH1D1;POLR1A;POLR3A;RAD50;RPAP3;RPN1;RPS11;RPS20;RUVBL1;RUVBL2;SF3B3;SLC25A1;TCP1;TUBB6;URI1;UXT	0.6;0.82;1;0.93;0.9;0.58;0.92;0.87;0.58;0.71;0.91;0.57;0.88;0.85;0.72;0.62;0.81;0.57;0.57;0.7;0.58;0.71;0.53;0.86;0.53;0.56;0.79;0.57;0.95;1;0.5;0.9;0.92	Low confidence;Medium confidence;High confidence;High confidence;Medium confidence;Low confidence;High confidence;Medium confidence;Low confidence;Low confidence;High confidence;Low confidence;Medium confidence;Medium confidence;Low confidence;Low confidence;Medium confidence;Low confidence;Low confidence;Low confidence;Low confidence;Low confidence;Low confidence;Medium confidence;Low confidence…	0.45	0;0;0.44;0.21;0.02;0.42;0;0;0.28;0.68;0.37;0.32;0.49;0.42;0.02;0.14;0.05;0.06;0.04;0.03;0.1;0.09;0.22;0.37;0.44;0.37;0.34;0.42;0.1;0.45;0.77;0.03;0	;
PSMA4	P25789	29.484	PFDN5;PIH1D1	Q99471;Q9NWS0	PIH1D1	0.86	ACTR1A;AP3M1;ATP5F1A;ATXN2L;CCT3;CCT4;CCT6A;CCT6B;CCT7;CDC23;CDC27;CNOT1;COPB2;CYFIP1;DCTN1;EEF1B2;EEF1D;EFTUD2;EPRS;FLNA;GLUD1;GPN1;IRS4;KDM1A;KRT18;MRE11;MRPL3;MRPS30;MRPS7;MTA1;MYH10;MYH9;PIH1D1;POLR1A;POLR2B;PPP1CC;PRPF8;PSMA1;PSMA2;PSMA3;PSMA5;PSMA6;PSMB1;PSMB2;PSMB3;PSMB4;PSMB5;PSMB6;PSMB7;RARS;RBM25;RER1;RPAP2;RPAP3;RPL19;RPL24;RPL27A;RPL31;RPS13;RPS18;RPS19;RPS2;RPS26;RPS27;RPS3;RPS4X;SEP…	0.5;0.96;0.91;0.59;0.92;0.58;0.72;0.95;0.54;0.55;0.95;0.95;0.97;0.63;0.81;0.58;0.55;0.86;0.84;0.8;0.79;0.88;0.6;0.67;0.57;0.55;0.66;0.67;0.94;0.62;0.57;0.67;0.86;0.88;0.71;0.63;0.63;1;1;1;0.99;1;1;1;0.99;1;1;1;1;0.6;0.56;0.53;0.82;0.88;0.65;0.95;0.95;0.79;0.56;0.77;0.8;0.77;0.87;0.63;0.58;0.98;0.62;0.94;0.97;0.96;0.71;0.91;0.87;0.54;0.62;0.87	Low confidence;High confidence;High confidence;Low confidence;High confidence;Low confidence;Low confidence;High confidence;Low confidence;Low confidence;High confidence;High confidence;High confidence;Low confidence;Medium confidence;Low confidence;Low confidence;Medium confidence;Medium confidence;Medium confidence;Medium confidence;Medium confidence;Low confidence;Low confidence;Low confidence…	0.2	0.23;0.03;0;0.31;0.4;0.45;0.43;0.25;0.42;0.06;0.06;0.11;0.19;0.11;0.21;0.41;0.38;0.39;0.38;0.55;0.22;0.03;0.37;0.09;0.58;0;0.03;0.03;0.07;0.13;0.4;0.49;0.06;0.04;0.14;0.3;0.39;0.21;0.23;0.19;0.21;0.21;0.18;0.18;0.17;0.17;0.22;0.18;0.15;0.27;0.19;0;0.01;0.09;0.51;0.47;0.48;0.41;0.38;0.56;0.44;0.51;0.38;0.45;0.65;0.55;0;0.36;0.17;0.39;0.35;0.45;0.16;0.15;0.05;0.01	ATP5F1A;ATP5F1B;ATP5F1C;ATP5PB;ATP5PO;CAD;CKAP4;DHX15;DPCD;FLNB;HACD3;HAGH;MYH10;MYL6;POLR1A;POLR3A;POLR3B;PPP1CA;PPP1CC;PRKDC;PSMA1;PSMA2;PSMA3;PSMA5;PSMA6;PSMA7;PSMB1;PSMB2;PSMB3;PSMB4;PSMB5;PSMB6;PSMB7;RPN1;RUVBL1;RUVBL2;SF3B3;UXT	0.6;0.85;0.78;0.63;0.93;0.8;0.63;0.7;0.96;0.94;0.65;0.65;0.77;0.74;0.97;0.97;0.68;0.95;0.86;0.85;1;1;1;0.95;1;1;1;0.98;1;1;1;1;1;0.52;0.7;0.89;0.7;0.59	Low confidence;Medium confidence;Medium confidence;Low confidence;High confidence;Medium confidence;Low confidence;Low confidence;High confidence;High confidence;Low confidence;Low confidence;Medium confidence;Low confidence;High confidence;High confidence;Low confidence;High confidence;Medium confidence;Medium confidence;High confidence;High confidence;High confidence;High confidence;High confid…	0.2	0;0;0;0;0;0.36;0.14;0.41;0.02;0.42;0;0.11;0.4;0.46;0.04;0.03;0.01;0.3;0.3;0.43;0.21;0.23;0.19;0.21;0.21;0.22;0.18;0.18;0.17;0.17;0.22;0.18;0.15;0.22;0.37;0.34;0.42;0	;
HRNR	Q86YZ3	282.39					ATF7IP;ATP5MF;CLTA;CLTB;DCAF11;DDX18;HSD17B12;LETM1;MRPL1;MRPL15;MRPL17;MRPL24;MRPL28;MRPS2;MRPS34;MRPS5;PPAN;RAB5C;RPS2;SLC25A3;SMARCE1;SMC2;TECR	0.63;0.57;0.64;0.6;0.94;0.74;0.78;0.56;0.58;0.54;0.52;0.54;0.74;0.79;0.74;0.62;0.51;0.67;0.59;0.79;0.69;0.84;0.58	Low confidence;Low confidence;Low confidence;Low confidence;High confidence;Low confidence;Medium confidence;Low confidence;Low confidence;Low confidence;Low confidence;Low confidence;Low confidence;Medium confidence;Low confidence;Low confidence;Low confidence;Low confidence;Low confidence;Medium confidence;Low confidence;Medium confidence;Low confidence	0.29	0.03;0;0.14;0.03;0;0.16;0.07;0.04;0.03;0.03;0.01;0.03;0.03;0.05;0.06;0.08;0.1;0.15;0.51;0.32;0.13;0.2;0.13	ALDOA;DBT;KRT14;KRT6A;KRT84;MAP1B;MRPL15;MRPL22;MRPL50;POLR3B;SMARCA4;SMARCC2;SPTBN1;UBR4	0.6;0.85;1;0.94;0.99;0.75;0.78;0.52;0.79;0.69;0.51;0.71;0.81;0.65	Low confidence;Medium confidence;High confidence;High confidence;High confidence;Medium confidence;Medium confidence;Low confidence;Medium confidence;Low confidence;Low confidence;Low confidence;Medium confidence;Low confidence	0.29	0.42;0.22;0.69;0.69;0.36;0.23;0.03;0.05;0;0.01;0.14;0.16;0.35;0.09	;
PSMB5	P28074	28.48	PIH1D1	Q9NWS0	PIH1D1	0.6	ACACA;AP3M1;CDC23;CDC27;CNOT1;COPB2;CYFIP1;DCTN1;EIF4G1;FAR1;GLUD1;MRPS25;PABPC4;PIH1D1;PSMA1;PSMA2;PSMA3;PSMA4;PSMA5;PSMA6;PSMA7;PSMB1;PSMB2;PSMB3;PSMB4;PSMB6;PSMB7;RBM25;RER1;RPAP2;SEPTIN7;SF3B1;SMC2;SPTBN1;UBR5;WASF2	0.73;0.95;0.61;0.8;0.96;0.67;0.83;0.99;0.77;0.9;0.7;0.72;0.97;0.78;1;1;1;1;1;1;1;1;1;0.96;1;1;1;0.59;0.82;0.98;0.73;0.85;0.58;0.97;0.93;0.93	Low confidence;High confidence;Low confidence;Medium confidence;High confidence;Low confidence;Medium confidence;High confidence;Medium confidence;Medium confidence;Low confidence;Low confidence;High confidence;Medium confidence;High confidence;High confidence;High confidence;High confidence;High confidence;High confidence;High confidence;High confidence;High confidence;High confidence;High confi…	0.22	0.21;0.03;0.06;0.06;0.11;0.19;0.11;0.21;0.25;0.03;0.22;0.01;0.35;0.06;0.21;0.23;0.19;0.2;0.21;0.21;0.22;0.18;0.18;0.17;0.17;0.18;0.15;0.19;0;0.01;0;0.42;0.2;0.35;0.05;0.05	ATP5F1A;ATP5F1B;ATP5F1C;ATP5PB;ATP5PO;CAD;CKAP4;DHX15;DPCD;FLNA;FLNB;HACD3;HAGH;MYH10;MYL6;NCKAP1;PIH1D1;POLR1A;POLR3A;POLR3B;PPP1CA;PPP1CC;PRKDC;PSMA1;PSMA2;PSMA3;PSMA4;PSMA5;PSMA6;PSMA7;PSMB1;PSMB2;PSMB3;PSMB4;PSMB6;PSMB7;RPN1;RUVBL1;RUVBL2;SF3B3;UXT	0.6;0.86;0.87;0.79;0.93;0.87;0.6;0.76;0.95;0.56;0.97;0.78;0.52;0.52;0.81;0.54;0.6;0.97;0.98;0.79;0.96;0.87;0.82;1;1;1;1;0.98;1;1;1;1;1;1;1;1;0.64;0.77;0.91;0.81;0.54	Low confidence;Medium confidence;Medium confidence;Medium confidence;High confidence;Medium confidence;Low confidence;Medium confidence;High confidence;Low confidence;High confidence;Medium confidence;Low confidence;Low confidence;Medium confidence;Low confidence;Low confidence;High confidence;High confidence;Medium confidence;High confidence;Medium confidence;Medium confidence;High confidence;Hi…	0.22	0;0;0;0;0;0.36;0.14;0.41;0.02;0.55;0.42;0;0.11;0.4;0.46;0.09;0.06;0.04;0.03;0.01;0.3;0.3;0.43;0.21;0.23;0.19;0.2;0.21;0.21;0.22;0.18;0.18;0.17;0.17;0.18;0.15;0.22;0.37;0.34;0.42;0	;
ALDH1B1	P30837	57.249	VBP1;PFDN4	P61758;Q9NQP4			AHCY;CARS;DBN1;DDX46;SHMT1	0.99;0.99;0.98;0.51;0.75	High confidence;High confidence;High confidence;Low confidence;Low confidence	0.05	0.24;0.03;0.21;0.3;0.09	ALDH2;KCTD12	0.6;0.87	Low confidence;Medium confidence	0.05	0.04;0.05	;
MRPL41	Q8IXM3	15.383					BCKDHB;CNOT1;COPB2;DAP3;DBT;DCTN1;EIF2A;GADD45GIP1;HM13;MRPL1;MRPL11;MRPL13;MRPL15;MRPL17;MRPL18;MRPL19;MRPL2;MRPL20;MRPL22;MRPL23;MRPL24;MRPL28;MRPL3;MRPL34;MRPL37;MRPL38;MRPL39;MRPL4;MRPL40;MRPL43;MRPL44;MRPL45;MRPL46;MRPL47;MRPL48;MRPL49;MRPL50;MRPL53;MRPL55;MRPL58;MRPL9;MRPS14;MRPS15;MRPS18A;MRPS2;MRPS22;MRPS23;MRPS24;MRPS27;MRPS31;MRPS33;MRPS35;MRPS5;MRPS6;MRPS9;NIPSNAP3A;NUP210;PFN1;PIGR;PO…	0.62;0.76;0.75;0.75;0.71;0.73;0.99;1;0.57;1;0.61;1;1;1;1;1;1;1;1;1;1;0.99;1;1;1;1;1;0.97;0.77;1;0.57;1;0.88;1;1;1;1;1;1;0.99;1;0.96;0.77;0.93;0.6;0.99;0.68;0.87;0.92;0.55;0.89;0.88;1;0.94;0.73;0.66;0.66;0.99;0.75;0.59;0.99;0.89;0.89;0.82;0.77;0.52;0.61;0.68;0.63;0.96	Low confidence;Medium confidence;Medium confidence;Medium confidence;Low confidence;Low confidence;High confidence;High confidence;Low confidence;High confidence;Low confidence;High confidence;High confidence;High confidence;High confidence;High confidence;High confidence;High confidence;High confidence;High confidence;High confidence;High confidence;High confidence;High confidence;High confidenc…	0.04	0.07;0.11;0.19;0.1;0.22;0.21;0.07;0.05;0.05;0.03;0.03;0.03;0.03;0.01;0.02;0.04;0.05;0;0.05;0.03;0.03;0.03;0.03;0.01;0.05;0.03;0.06;0.04;0.01;0.02;0.02;0.03;0.04;0.04;0.03;0.03;0;0.01;0;0;0.03;0.04;0.04;0.03;0.05;0.08;0.05;0;0.08;0.08;0.01;0.06;0.08;0.02;0.07;0;0.06;0.36;0.02;0.04;0.04;0.01;0.46;0.16;0.13;0.2;0.39;0.35;0.02;0	ACAA2;ACIN1;ACTL6A;AIMP2;ATP2A2;ATP5F1A;ATP5F1B;ATP5F1C;ATP5PB;ATP5PO;BAG6;CAD;CDK1;CKAP4;CLTB;CLTC;CORO1C;CYFIP1;DARS;DBT;DDX3X;DDX5;DDX6;DHX15;DPCD;EEF1E1;EIF4A3;ERLIN2;FLNA;FLNB;GADD45GIP1;H4C1;HACD3;HNRNPU;HSPA8;IARS;LANCL1;LBR;MATR3;MRPL1;MRPL11;MRPL12;MRPL13;MRPL15;MRPL17;MRPL18;MRPL19;MRPL2;MRPL20;MRPL21;MRPL22;MRPL23;MRPL24;MRPL28;MRPL3;MRPL34;MRPL37;MRPL38;MRPL39;MRPL4;MRPL40;MRPL43;MRPL…	0.6;0.89;0.81;0.72;0.89;0.96;0.85;0.62;0.86;0.84;0.61;0.66;0.51;0.77;0.58;0.83;0.8;0.81;0.95;0.86;0.78;0.69;0.97;0.86;0.82;0.53;0.63;1;0.7;0.79;1;0.79;0.82;0.62;0.63;0.94;0.56;0.87;0.93;1;1;1;1;1;1;1;1;1;1;1;1;1;1;1;1;1;1;1;1;1;1;1;1;1;1;0.98;1;1;1;1;1;1;0.77;0.57;1;0.96;0.96;0.83;0.88;0.82;0.94;0.74;0.62;0.53;0.71;0.88;0.85;0.98;0.96;1;0.96;0.59;0.66;0.65;0.99;0.88;0.89;0.89;0.57;0.8;0.93;0.97;0…	Low confidence;Medium confidence;Medium confidence;Low confidence;Medium confidence;High confidence;Medium confidence;Low confidence;Medium confidence;Medium confidence;Low confidence;Low confidence;Low confidence;Medium confidence;Low confidence;Medium confidence;Medium confidence;Medium confidence;High confidence;Medium confidence;Medium confidence;Low confidence;High confidence;Medium confiden…	0.04	0.06;0.18;0.14;0.15;0.22;0;0;0;0;0;0.11;0.36;0.2;0.14;0.03;0.44;0.24;0.11;0.29;0.22;0.52;0.6;0.31;0.41;0.02;0.2;0.36;0.11;0.55;0.42;0.05;0;0;0.68;0.96;0.26;0.06;0.13;0.42;0.03;0.03;0.18;0.03;0.03;0.01;0.02;0.04;0.05;0;0.01;0.05;0.03;0.03;0.03;0.03;0.01;0.05;0.03;0.06;0.04;0.01;0.02;0.02;0.03;0.04;0.04;0.03;0.03;0;0;0;0.03;0.03;0.08;0.03;0.46;0.09;0.42;0.26;0.18;0.04;0.03;0.01;0.3;0.3;0.43;0.29;0.…	;
QARS	P47897	87.799	PIH1D1;VBP1	Q9NWS0;P61758			AAAS;AGK;AIMP1;AIMP2;ALDOA;AP2M1;APMAP;ATAD3A;ATP1A1;ATP2A2;ATP5F1C;ATP5MD;ATP5MF;ATP5MG;ATP5PB;ATP5PO;BAG2;CASP14;CISD2;CSE1L;CYB5R3;DAD1;DARS;DDOST;DHX15;DHX30;DLST;DPM1;DYNC1H1;EEF1E1;EPRS;ERLIN2;EXOSC10;FBL;GCN1;GID8;GOT2;GPI;HACD3;HARS;HLA-A;HM13;HNRNPC;HNRNPF;HNRNPUL2;HSD17B12;IARS;ILF2;KARS1;LARS;LBR;LMAN2;LRRC59;MACF1;MAP1B;MARS;MED23;MOV10;MT-CO2;MYBBP1A;NNT;NOP56;NUP210;PABPC4;PELP1;PGR…	0.69;0.75;1;0.99;0.51;0.61;0.86;0.97;0.88;0.77;0.84;0.96;0.98;0.99;0.98;0.96;0.86;0.56;0.94;0.69;0.95;0.99;1;1;0.76;0.93;0.9;0.91;0.86;1;0.54;1;0.72;0.97;0.95;0.59;0.91;0.99;1;0.65;0.86;0.79;0.52;0.85;0.62;0.89;1;0.71;0.67;0.56;0.94;0.89;1;0.75;0.5;1;0.74;0.81;0.87;0.62;0.82;1;0.87;0.63;0.51;0.97;1;1;1;0.98;0.83;0.99;0.51;1;1;0.98;1;0.98;0.53;0.63;1;1;0.79;1;0.96;0.95;1;0.89;1;0.52;0.99;0.99;0.8;…	Low confidence;Low confidence;High confidence;High confidence;Low confidence;Low confidence;Medium confidence;High confidence;Medium confidence;Medium confidence;Medium confidence;High confidence;High confidence;High confidence;High confidence;High confidence;Medium confidence;Low confidence;High confidence;Low confidence;High confidence;High confidence;High confidence;High confidence;Medium conf…	0.23	0.02;0.04;0.17;0.15;0.42;0.05;0.03;0.21;0.29;0.22;0;0;0;0;0;0;0.23;0.13;0;0.31;0.06;0.02;0.29;0.14;0.41;0.15;0.14;0.07;0.32;0.2;0.38;0.11;0.17;0.39;0;0.05;0.06;0.15;0;0.08;0.07;0.05;0.44;0.59;0.15;0.07;0.26;0.37;0;0.32;0.13;0.02;0.19;0.09;0.23;0.26;0.01;0.11;0.05;0.27;0.03;0.23;0.06;0.35;0.09;0.09;0.21;0.23;0.43;0.09;0.15;0.15;0.1;0.11;0.27;0.41;0.47;0.48;0.48;0.38;0.22;0.2;0.37;0.44;0.51;0.39;0.…	ACTR1A;AIMP2;ATP5MF;CCAR2;CNOT1;DARS;DPM1;DYNC1I2;EEF1E1;EFTUD2;FBL;HADHA;KARS1;LARS;LRRC59;LUC7L2;MARS;MRPL1;MRPL22;MRPL58;MRPS30;MYBBP1A;NUP210;PABPC4;RARS;RBM25;RPS27;RPS3;SHMT2;TUBB6;ZNF326	0.6;0.9;0.81;0.97;0.73;0.62;0.88;0.55;0.59;0.59;0.56;0.83;0.69;0.51;0.55;0.88;0.87;0.72;0.67;0.61;0.51;0.8;0.52;0.73;0.62;0.83;0.84;0.74;0.81;0.94;0.76	Low confidence;High confidence;Medium confidence;High confidence;Low confidence;Low confidence;Medium confidence;Low confidence;Low confidence;Low confidence;Low confidence;Medium confidence;Low confidence;Low confidence;Low confidence;Medium confidence;Medium confidence;Low confidence;Low confidence;Low confidence;Low confidence;Medium confidence;Low confidence;Low confidence;Low confidence;Medi…	0.23	0.23;0.15;0;0.29;0.11;0.29;0.07;0.16;0.2;0.39;0.39;0.18;0;0.32;0.19;0;0.26;0.03;0.05;0;0.03;0.27;0.06;0.35;0.27;0.19;0.45;0.65;0.25;0.77;0.16	;
MRPL19	P49406	33.535					CDC23;CDC5L;CNOT1;COPA;DAP3;DBT;DPF2;EIF2A;FLNA;GADD45GIP1;GID8;GLUD1;HM13;HSD17B12;IRS4;MRPL1;MRPL11;MRPL13;MRPL15;MRPL17;MRPL18;MRPL2;MRPL20;MRPL22;MRPL23;MRPL24;MRPL28;MRPL3;MRPL34;MRPL37;MRPL38;MRPL39;MRPL4;MRPL40;MRPL41;MRPL43;MRPL44;MRPL45;MRPL46;MRPL47;MRPL48;MRPL49;MRPL50;MRPL53;MRPL55;MRPL58;MRPL9;MRPS14;MRPS15;MRPS18A;MRPS2;MRPS22;MRPS23;MRPS24;MRPS27;MRPS31;MRPS33;MRPS34;MRPS35;MRPS5;M…	0.79;0.51;0.96;0.66;0.64;1;0.77;1;0.57;0.92;0.57;0.55;0.63;0.69;0.59;1;0.61;1;1;1;1;0.93;1;1;0.98;1;1;1;0.97;1;1;1;0.9;0.72;1;1;0.83;1;1;1;1;1;1;0.91;1;1;1;0.87;0.6;0.88;0.57;0.87;0.68;0.75;0.78;0.73;0.79;0.61;0.81;0.91;0.82;0.6;0.88;0.83;0.57;0.93;0.87;0.6;0.77;0.84;0.5;0.93;0.99;0.63;0.91;0.81;0.59;0.75;0.66;0.53;0.55;0.59;0.54;0.88;0.7;0.64;0.81;0.82	Medium confidence;Low confidence;High confidence;Low confidence;Low confidence;High confidence;Medium confidence;High confidence;Low confidence;High confidence;Low confidence;Low confidence;Low confidence;Low confidence;Low confidence;High confidence;Low confidence;High confidence;High confidence;High confidence;High confidence;High confidence;High confidence;High confidence;High confidence;High …	0.04	0.06;0.19;0.11;0.21;0.1;0.22;0.02;0.07;0.55;0.05;0.05;0.22;0.05;0.07;0.37;0.03;0.03;0.03;0.03;0.01;0.02;0.05;0;0.05;0.03;0.03;0.03;0.03;0.01;0.05;0.03;0.06;0.04;0.01;0.04;0.02;0.02;0.03;0.04;0.04;0.03;0.03;0;0.01;0;0;0.03;0.04;0.04;0.03;0.05;0.08;0.05;0;0.08;0.08;0.01;0.06;0.06;0.08;0.02;0.07;0;0.06;0.36;0.02;0.04;0.02;0;0.04;0.19;0.01;0.46;0.09;0.42;0.49;0.16;0.13;0.2;0.47;0.39;0.35;0.02;0.13;0.…	ACAA2;ACTL6A;AIMP2;ATP2A2;ATP5F1A;ATP5F1B;ATP5PO;CAD;CKAP4;CORO1C;DARS;DBT;DDOST;DDX6;DHX15;DPCD;ERLIN2;FLNB;GADD45GIP1;H4C1;HACD3;HNRNPU;HSPA8;IARS;IRS4;LARS;LBR;MATR3;MRPL1;MRPL11;MRPL12;MRPL13;MRPL15;MRPL17;MRPL18;MRPL2;MRPL20;MRPL21;MRPL22;MRPL23;MRPL24;MRPL28;MRPL3;MRPL34;MRPL37;MRPL38;MRPL39;MRPL4;MRPL40;MRPL41;MRPL43;MRPL44;MRPL45;MRPL46;MRPL47;MRPL48;MRPL49;MRPL50;MRPL55;MRPL58;MRPL9;MRPS…	0.61;0.53;0.8;0.89;0.96;0.8;0.7;0.83;0.74;0.62;0.53;0.9;0.57;0.83;0.79;0.53;0.99;0.66;1;0.98;0.62;0.62;0.78;0.55;0.66;0.62;0.64;0.57;0.98;1;1;1;1;1;1;1;1;1;1;1;1;1;1;1;1;1;1;1;1;1;1;1;1;1;0.96;1;1;1;0.74;1;1;1;1;0.96;0.76;0.84;0.9;0.72;0.76;0.71;0.82;0.84;0.91;0.55;1;0.52;0.73;0.71;0.57;0.82;0.55;0.6;0.59;0.68;0.91;0.8;0.82;0.57;0.87;0.89;0.52;0.53;0.89;0.89;0.83;0.51;0.77;0.79;0.56;0.81;0.53;0.72	Low confidence;Low confidence;Medium confidence;Medium confidence;High confidence;Medium confidence;Low confidence;Medium confidence;Low confidence;Low confidence;Low confidence;High confidence;Low confidence;Medium confidence;Medium confidence;Low confidence;High confidence;Low confidence;High confidence;High confidence;Low confidence;Low confidence;Medium confidence;Low confidence;Low confidenc…	0.04	0.06;0.14;0.15;0.22;0;0;0;0.36;0.14;0.24;0.29;0.22;0.14;0.31;0.41;0.02;0.11;0.42;0.05;0;0;0.68;0.96;0.26;0.37;0.32;0.13;0.42;0.03;0.03;0.18;0.03;0.03;0.01;0.02;0.05;0;0.01;0.05;0.03;0.03;0.03;0.03;0.01;0.05;0.03;0.06;0.04;0.01;0.04;0.02;0.02;0.03;0.04;0.04;0.03;0.03;0;0;0;0.03;0.03;0.03;0.46;0.09;0.42;0.18;0.04;0.03;0.3;0.3;0.43;0.18;0.39;0.04;0.27;0.09;0.51;0.48;0.22;0.49;0.37;0.07;0.49;0.25;0.1…	;
HNRNPH1	P31943	49.229	WDR92;PFDN6;CCT4;CCT5;PIH1D1	Q96MX6;O15212;P50991;P48643;Q9NWS0	PFDN6	0.58	ATP5F1A;BCKDK;DDX5;DHX9;EEF1E1;EFTUD2;H1-4;H1FX;HNRNPK;HNRNPL;HNRNPU;IRS4;KARS1;PABPC4;PABPN1;RPL31;RPS10;RPS13;RPS14;RPS16;RPS18;RPS19;RPS24;RPS27;RPS4X;RPS5;RPS8;SLC25A3;SLC25A6;SPTBN1;SRSF7;URI1	0.68;0.57;0.7;0.58;0.6;0.55;0.68;0.57;0.54;0.59;0.67;0.75;0.63;0.56;0.6;0.59;0.78;0.55;0.71;0.73;0.85;0.64;0.74;0.78;0.51;0.66;0.54;0.56;0.63;0.51;0.56;0.69	Low confidence;Low confidence;Low confidence;Low confidence;Low confidence;Low confidence;Low confidence;Low confidence;Low confidence;Low confidence;Low confidence;Low confidence;Low confidence;Low confidence;Low confidence;Low confidence;Medium confidence;Low confidence;Low confidence;Low confidence;Medium confidence;Low confidence;Low confidence;Medium confidence;Low confidence;Low confidence;…	0.64	0;0.07;0.6;0.5;0.2;0.39;0;0.29;0.7;0.46;0.68;0.37;0;0.35;0.12;0.41;0.43;0.38;0.63;0.51;0.56;0.44;0.44;0.45;0.55;0.39;0.55;0.32;0.49;0.35;0.46;0.03	ATP5F1A;ATP5F1B;DHX9;HAGH;HNRNPA2B1;HNRNPAB;HNRNPF;HNRNPK;HNRNPL;LBR;MAP1B;PCMT1;PFDN6;POLR2E;SEC61A1;SRSF3;SYNCRIP;YBX1	0.61;0.54;0.57;0.52;0.87;0.5;0.88;0.59;0.62;0.55;0.52;0.78;0.58;0.72;0.63;0.81;0.58;0.6	Low confidence;Low confidence;Low confidence;Low confidence;Medium confidence;Low confidence;Medium confidence;Low confidence;Low confidence;Low confidence;Low confidence;Medium confidence;Low confidence;Low confidence;Low confidence;Medium confidence;Low confidence;Low confidence	0.64	0;0;0.5;0.11;0.64;0.5;0.59;0.7;0.46;0.13;0.23;0.29;0.05;0.15;0.07;0.48;0.48;0.57	;
DDOST	P39656	50.801					AAAS;AGK;AIMP1;AIMP2;ALDOA;AP3B1;APMAP;ATAD3A;ATP1A1;ATP1B1;ATP2A2;ATP5F1A;ATP5F1C;ATP5MD;ATP5MF;ATP5MG;ATP5PB;ATP5PO;BAG2;BCKDK;BYSL;CASP14;CISD2;CKAP4;CNOT1;COPA;CSE1L;CST1;CYB5R3;DAD1;DARS;DCTN1;DDX5;DHX15;DPM1;DYNC1H1;DYNC1LI1;EEF1E1;EPRS;ERLIN2;EXOSC10;FBL;FKBP8;GCN1;GID8;GOT1;GOT2;H1-4;HACD3;HARS;HLA-A;HM13;HNRNPR;HNRNPUL1;HSD17B12;IARS;ILF2;IRS4;KARS1;KPNB1;LARS;LBR;LMAN2;LRRC59;MACF1;MARS…	0.83;0.89;0.94;0.98;0.92;0.62;0.99;0.96;0.94;0.98;0.95;0.69;0.76;0.97;0.99;1;1;1;0.95;0.84;0.64;0.74;0.98;0.92;0.53;0.69;0.97;0.67;0.99;1;1;0.66;0.66;0.8;0.87;0.88;0.7;1;0.98;0.94;0.83;0.84;0.69;1;0.79;0.54;0.52;0.8;1;0.92;0.99;0.86;0.71;0.59;0.98;1;0.73;0.91;0.83;0.69;0.8;0.82;0.59;0.99;0.77;0.99;0.81;0.86;0.58;0.55;0.62;0.82;0.56;0.74;0.91;0.51;0.64;0.95;0.95;0.97;0.51;1;0.61;0.98;0.96;0.93;0.9…	Medium confidence;Medium confidence;High confidence;High confidence;High confidence;Low confidence;High confidence;High confidence;High confidence;High confidence;High confidence;Low confidence;Medium confidence;High confidence;High confidence;High confidence;High confidence;High confidence;High confidence;Medium confidence;Low confidence;Low confidence;High confidence;High confidence;Low confide…	0.14	0.02;0.04;0.17;0.15;0.42;0.1;0.03;0.21;0.29;0;0.22;0;0;0;0;0;0;0;0.23;0.07;0.14;0.13;0;0.14;0.11;0.21;0.31;0;0.06;0.02;0.29;0.21;0.6;0.41;0.07;0.32;0.09;0.2;0.38;0.11;0.17;0.39;0.05;0;0.05;0.03;0.06;0;0;0.08;0.07;0.05;0.46;0.26;0.07;0.26;0.37;0.37;0;0.39;0.32;0.13;0.02;0.19;0.09;0.26;0.01;0.11;0;0.07;0.49;0.02;0.03;0.23;0.06;0.25;0.26;0.09;0.21;0.23;0.14;0.23;0.09;0.15;0.15;0.11;0.27;0.51;0.59;0.…	ACTL6A;AIFM1;ASDURF;ATP1A1;ATP2A2;ATP5F1A;ATP5F1C;ATP5MG;ATP5PB;ATP5PO;ATXN2L;BCAP31;COPA;DAP3;DHX9;EEF1B2;EEF1G;H4C1;HACD3;HNRNPAB;HNRNPC;HNRNPD;HNRNPL;HNRNPR;HNRNPUL2;HSP90AB1;HSPD1;ILF2;ILF3;IMPDH2;ITPR3;KRT8;LBR;LSM12;MAP1B;MRPL12;MRPL19;MRPS14;MRPS2;MRPS22;MRPS23;MRPS27;MRPS34;MYL6;NUP93;PABPC4;PABPN1;PDRG1;PFDN2;PFDN6;PFKP;PHGDH;PIH1D1;POLR2E;PRDX4;PSMA1;PTCD3;RALY;RPAP3;RPN2;SF3B1;SF3B2;SL…	0.61;0.6;0.91;0.86;0.95;0.54;0.87;0.66;0.65;0.65;0.74;0.88;0.66;0.56;0.51;0.66;0.56;0.78;0.71;0.57;0.95;0.66;0.85;0.8;0.78;0.52;0.58;0.93;0.89;0.69;0.67;0.76;0.67;0.85;0.65;0.65;0.57;0.58;0.55;0.71;0.56;0.52;0.56;0.57;0.92;0.63;0.78;0.91;0.91;0.95;0.75;0.77;0.85;0.93;0.83;0.54;0.57;0.76;0.67;0.93;0.67;0.67;0.81;0.65;0.82;0.55;0.75;0.57;0.6;0.68;0.94;0.9;0.57	Low confidence;Low confidence;High confidence;Medium confidence;High confidence;Low confidence;Medium confidence;Low confidence;Low confidence;Low confidence;Low confidence;Medium confidence;Low confidence;Low confidence;Low confidence;Low confidence;Low confidence;Medium confidence;Low confidence;Low confidence;High confidence;Low confidence;Medium confidence;Medium confidence;Medium confidence;…	0.14	0.14;0.25;0;0.29;0.22;0;0;0;0;0;0.31;0.09;0.21;0.1;0.5;0.41;0.47;0;0;0.5;0.44;0.53;0.46;0.46;0.15;0.67;0.56;0.37;0.38;0.2;0.04;0.58;0.13;0.19;0.23;0.18;0.04;0.04;0.05;0.08;0.05;0.08;0.06;0.46;0.14;0.35;0.12;0.02;0.14;0.05;0.18;0.37;0.06;0.15;0.39;0.21;0.07;0.11;0.09;0.2;0.42;0.33;0.11;0.16;0.1;0.17;0.39;0.35;0.48;0.22;0.43;0.03;0	;
SFN	P31947	27.774	PIH1D1	Q9NWS0								DHX15;DYNC1I2	0.61;0.62	Low confidence;Low confidence	0.28	0.41;0.16	;
HYOU1	Q9Y4L1	111.335					GNPDA1	0.91	High confidence	0.12	0.02	ACADM;CPOX;ECHS1;ECI1;HDAC6;ISYNA1;PRKCSH;UGGT1;WARS;WDR1	0.61;0.78;0.97;1;0.85;0.53;0.88;1;0.97;1	Low confidence;Medium confidence;High confidence;High confidence;Medium confidence;Low confidence;Medium confidence;High confidence;High confidence;High confidence	0.12	0.05;0.01;0.1;0.02;0.02;0.09;0.18;0.04;0.26;0.06	;
PSMC1	P62191	49.185					AAR2;ACTR1A;AHNAK;ANAPC1;ANAPC4;ANAPC7;CDC16;CDC23;CDC27;CNOT1;COPB2;GPN1;GPN3;KDM1A;MRPS34;MTA1;NUMA1;POLR1C;POLR1D;POLR2A;POLR2B;POLR3A;POLR3D;POLR3E;PRPF19;PRPF8;PSMC2;PSMC3;PSMC4;PSMC5;PSMC6;PSMD1;PSMD11;PSMD12;PSMD13;PSMD14;PSMD2;PSMD3;PSMD4;PSMD6;PSMD8;RPAP2;SF3B1;SF3B3;SNRNP40;WDR92;ZNHIT2	0.57;0.76;0.9;0.95;0.9;0.87;0.98;0.87;0.99;0.99;0.78;0.89;0.81;0.96;0.57;1;0.92;0.63;0.78;0.54;0.67;0.51;0.66;0.89;0.6;0.76;1;1;1;0.66;1;1;1;1;1;1;1;1;0.76;1;1;0.97;0.51;0.51;0.62;0.8;0.71	Low confidence;Medium confidence;Medium confidence;High confidence;High confidence;Medium confidence;High confidence;Medium confidence;High confidence;High confidence;Medium confidence;Medium confidence;Medium confidence;High confidence;Low confidence;High confidence;High confidence;Low confidence;Medium confidence;Low confidence;Low confidence;Low confidence;Low confidence;Medium confidence;Low …	0.23	0.04;0.23;0.15;0.05;0.04;0.02;0.01;0.06;0.06;0.11;0.19;0.03;0;0.09;0.06;0.13;0.19;0.09;0.02;0.12;0.14;0.03;0;0;0.29;0.39;0.31;0.27;0.24;0.28;0.22;0.25;0.24;0.24;0.19;0.2;0.3;0.27;0.18;0.2;0.11;0.01;0.42;0.42;0.17;0.01;0	ATP2A2;ATP5F1A;ATP5F1B;ATP5F1C;ATP5PO;COPA;DPCD;EEA1;FLNA;FLNB;HACD3;HDAC2;IRS4;LBR;MYH10;MYL6;PABPC4;PDRG1;PFDN2;PFDN6;POLR1A;POLR1C;POLR2B;POLR3A;POLR3D;PSMC2;PSMC3;PSMC4;PSMC5;PSMC6;PSMD1;PSMD12;PSMD13;PSMD2;PSMD3;PSMD4;PSMD6;PSMD7;PSMD8;RPAP3;RPN1;RUVBL1;RUVBL2;SEC61A1;SLC25A3;SNRNP40;SNRPD3;TUBB6;URI1;UXT;WDR92	0.61;0.88;0.84;0.97;0.94;0.72;0.94;0.86;0.96;0.98;0.96;0.79;0.73;0.97;0.98;0.96;0.85;0.82;0.94;0.91;1;0.75;0.77;1;0.6;1;1;1;1;1;0.99;1;0.98;1;1;1;0.9;0.97;1;0.72;0.6;1;0.81;0.6;0.72;0.6;0.52;0.64;0.96;0.98;0.62	Low confidence;Medium confidence;Medium confidence;High confidence;High confidence;Low confidence;High confidence;Medium confidence;High confidence;High confidence;High confidence;Medium confidence;Low confidence;High confidence;High confidence;High confidence;Medium confidence;Medium confidence;High confidence;High confidence;High confidence;Medium confidence;Medium confidence;High confidence;Lo…	0.23	0.22;0;0;0;0;0.21;0.02;0.04;0.55;0.42;0;0.28;0.37;0.13;0.4;0.46;0.35;0.02;0.14;0.05;0.04;0.09;0.14;0.03;0;0.31;0.27;0.24;0.28;0.22;0.25;0.24;0.19;0.3;0.27;0.18;0.2;0.18;0.11;0.09;0.22;0.37;0.34;0.07;0.32;0.17;0.43;0.77;0.03;0;0.01	;
MRPL17	Q9NRX2	20.05					ATF7IP;BCKDHA;CDC23;CNOT1;COPA;COPB2;DAP3;DPF2;EIF2A;FLNA;GADD45GIP1;HM13;HRNR;HSD17B12;IRS4;MRPL1;MRPL11;MRPL15;MRPL18;MRPL19;MRPL2;MRPL20;MRPL22;MRPL23;MRPL24;MRPL28;MRPL3;MRPL34;MRPL37;MRPL38;MRPL39;MRPL4;MRPL40;MRPL41;MRPL43;MRPL44;MRPL45;MRPL46;MRPL47;MRPL48;MRPL49;MRPL50;MRPL53;MRPL55;MRPL58;MRPL9;MRPS14;MRPS15;MRPS18A;MRPS2;MRPS22;MRPS23;MRPS24;MRPS27;MRPS28;MRPS31;MRPS33;MRPS34;MRPS35;MRP…	0.67;0.58;0.76;0.95;0.51;0.75;0.79;0.65;0.99;0.5;0.96;0.56;0.52;0.61;0.54;1;0.73;1;1;1;0.98;1;1;1;0.98;1;1;1;1;1;1;0.87;0.86;1;1;0.73;1;0.97;1;1;1;1;0.87;1;1;1;0.93;0.82;0.96;0.55;0.97;0.66;0.85;0.82;0.52;0.76;0.89;0.73;0.88;0.98;0.92;0.76;0.77;0.76;0.97;0.88;0.53;0.73;0.93;0.56;0.91;0.61;0.76;0.59;0.5;0.65;0.81;0.51;0.75	Low confidence;Low confidence;Medium confidence;High confidence;Low confidence;Low confidence;Medium confidence;Low confidence;High confidence;Low confidence;High confidence;Low confidence;Low confidence;Low confidence;Low confidence;High confidence;Low confidence;High confidence;High confidence;High confidence;High confidence;High confidence;High confidence;High confidence;High confidence;High c…	0.01	0.03;0.13;0.06;0.11;0.21;0.19;0.1;0.02;0.07;0.55;0.05;0.05;0.29;0.07;0.37;0.03;0.03;0.03;0.02;0.04;0.05;0;0.05;0.03;0.03;0.03;0.03;0.01;0.05;0.03;0.06;0.04;0.01;0.04;0.02;0.02;0.03;0.04;0.04;0.03;0.03;0;0.01;0;0;0.03;0.04;0.04;0.03;0.05;0.08;0.05;0;0.08;0.05;0.08;0.01;0.06;0.06;0.08;0.02;0.07;0;0.06;0.02;0.04;0.02;0;0.01;0.09;0.42;0.49;0.13;0.2;0.47;0.39;0.13;0.05;0.01	ACAA2;ACIN1;ACTL6A;ATP2A2;ATP5F1A;ATP5F1B;ATP5F1C;ATP5PB;ATP5PO;BAG6;CAD;CDK1;CKAP4;CLTB;CORO1C;CYFIP1;DARS;DBT;DDX3X;DDX46;DDX5;DDX6;DHX15;DPCD;EIF4A3;ERLIN2;FLNA;FLNB;GADD45GIP1;H4C1;HACD3;HADHA;HSPA8;IARS;LANCL1;LBR;MATR3;MRPL1;MRPL11;MRPL12;MRPL13;MRPL15;MRPL18;MRPL19;MRPL2;MRPL20;MRPL21;MRPL22;MRPL23;MRPL24;MRPL28;MRPL3;MRPL34;MRPL37;MRPL38;MRPL39;MRPL4;MRPL40;MRPL41;MRPL43;MRPL44;MRPL45;MRP…	0.61;0.89;0.61;0.91;0.97;0.88;0.79;0.89;0.86;0.53;0.62;0.61;0.72;0.5;0.79;0.8;0.94;0.99;0.84;0.52;0.68;0.97;0.77;0.81;0.63;1;0.57;0.79;1;0.78;0.79;0.68;0.56;0.92;0.57;0.88;0.94;1;1;1;1;1;1;1;1;1;1;1;1;1;1;1;1;1;1;1;1;1;1;1;1;1;0.96;0.97;1;1;1;1;1;1;0.65;1;0.97;0.97;0.81;0.9;0.53;0.84;0.94;0.75;0.58;0.64;0.86;0.81;0.98;0.96;1;0.95;0.58;0.71;0.65;0.99;0.88;0.9;0.6;0.8;0.91;0.97;0.58;0.7;0.61;0.58;0…	Low confidence;Medium confidence;Low confidence;High confidence;High confidence;Medium confidence;Medium confidence;Medium confidence;Medium confidence;Low confidence;Low confidence;Low confidence;Low confidence;Low confidence;Medium confidence;Medium confidence;High confidence;High confidence;Medium confidence;Low confidence;Low confidence;High confidence;Medium confidence;Medium confidence;Low …	0.01	0.06;0.18;0.14;0.22;0;0;0;0;0;0.11;0.36;0.2;0.14;0.03;0.24;0.11;0.29;0.22;0.52;0.3;0.6;0.31;0.41;0.02;0.36;0.11;0.55;0.42;0.05;0;0;0.18;0.96;0.26;0.06;0.13;0.42;0.03;0.03;0.18;0.03;0.03;0.02;0.04;0.05;0;0.01;0.05;0.03;0.03;0.03;0.03;0.01;0.05;0.03;0.06;0.04;0.01;0.04;0.02;0.02;0.03;0.04;0.04;0.03;0.03;0;0;0;0.03;0.03;0.03;0.46;0.09;0.42;0.26;0.05;0.18;0.04;0.03;0.01;0.3;0.43;0.29;0.18;0.39;0.04;0…	;
RANGAP1	P46060	63.542					AP3M1;CNOT1;EFTUD2;EIF3B;EIF3C;EIF3D;EIF3F;EIF3H;EIF3L;EIF3M;FLNA;GNB2;IGF2BP1;KDM1A;LRPPRC;MACF1;PABPC4;PHGDH;POLR3A;PRPF19;PRPF40A;RAD50;RPA1;RPAP2;SF3B1;SMARCC2;SMARCD2;SPTAN1;SPTBN1;TCP1;TUBB6;WASF2;WDR61	0.6;0.93;0.65;0.73;0.7;0.83;0.76;0.79;0.7;0.54;0.77;0.62;0.79;0.76;0.89;0.61;0.54;0.53;0.51;0.53;0.79;0.77;0.66;0.9;0.51;0.78;0.71;0.56;0.63;0.58;0.51;0.52;0.78	Low confidence;High confidence;Low confidence;Low confidence;Low confidence;Medium confidence;Medium confidence;Medium confidence;Low confidence;Low confidence;Medium confidence;Low confidence;Medium confidence;Medium confidence;Medium confidence;Low confidence;Low confidence;Low confidence;Low confidence;Low confidence;Medium confidence;Medium confidence;Low confidence;Medium confidence;Low conf…	0.22	0.03;0.11;0.39;0.26;0.27;0.2;0.27;0.2;0.22;0.16;0.55;0.15;0.28;0.09;0.32;0.09;0.35;0.37;0.03;0.29;0.18;0.1;0.2;0.01;0.42;0.16;0.03;0.39;0.35;0.45;0.77;0.05;0.12	ATP5F1C;ATP5PB;ATP5PO;BAG6;DPCD;FLNA;FLNB;HACD3;HDAC2;LBR;MYH10;MYL6;NUFIP2;PABPC1;PABPC4;PDRG1;PFDN2;PFDN6;POLR1A;POLR2B;POLR3A;POLR3D;PRKDC;RAD50;RANBP2;SF3B3;TUBB6;URI1;UXT;VARS;WDR92	0.61;0.92;0.74;0.86;0.52;0.97;0.81;0.55;0.6;0.68;0.86;0.66;0.57;0.59;0.97;0.94;0.98;0.93;0.89;0.76;0.85;0.9;0.55;0.89;0.66;0.62;0.52;0.97;0.99;0.62;0.98	Low confidence;High confidence;Low confidence;Medium confidence;Low confidence;High confidence;Medium confidence;Low confidence;Low confidence;Low confidence;Medium confidence;Low confidence;Low confidence;Low confidence;High confidence;High confidence;High confidence;High confidence;Medium confidence;Medium confidence;Medium confidence;Medium confidence;Low confidence;Medium confidence;Low confi…	0.22	0;0;0;0.11;0.02;0.55;0.42;0;0.28;0.13;0.4;0.46;0.23;0.42;0.35;0.02;0.14;0.05;0.04;0.14;0.03;0;0.43;0.1;0.22;0.42;0.77;0.03;0;0.24;0.01	;
EEF1B2	P24534	24.764	PIH1D1	Q9NWS0			ATP5F1A;EEF1G;EFTUD2;FLNA;MRPS25;PSMA4;RPS27;RUVBL1;RUVBL2;SLC25A6;WDR92	0.55;0.65;0.6;0.5;0.85;0.58;0.74;0.89;0.57;0.86;0.85	Low confidence;Low confidence;Low confidence;Low confidence;Medium confidence;Low confidence;Low confidence;Medium confidence;Low confidence;Medium confidence;Medium confidence	0.41	0;0.47;0.39;0.55;0.01;0.2;0.45;0.37;0.34;0.49;0.01	ASDURF;ATP5F1A;COPA;DDOST;FLNA;FLNB;H4C1;KRT84;LBR;PABPC1;PDRG1;PFDN2;PFDN6;PIH1D1;RPAP3;RUVBL1;RUVBL2;SEC61A1;URI1;UXT	0.61;0.93;0.78;0.66;0.52;0.7;0.56;0.69;0.53;0.65;0.88;0.82;0.78;0.86;0.99;0.89;0.62;0.94;0.9;0.92	Low confidence;High confidence;Medium confidence;Low confidence;Low confidence;Low confidence;Low confidence;Low confidence;Low confidence;Low confidence;Medium confidence;Medium confidence;Medium confidence;Medium confidence;High confidence;Medium confidence;Low confidence;High confidence;High confidence;High confidence	0.41	0;0;0.21;0.14;0.55;0.42;0;0.36;0.13;0.42;0.02;0.14;0.05;0.06;0.09;0.37;0.34;0.07;0.03;0	;
TUBB4B	P68371	49.831	RUVBL1;PIH1D1;CCT7	Q9Y265;Q9NWS0;Q99832	ABI1;RUVBL1	0.7;0.66	ABI1;ACTB;ASDURF;CCT6B;DHX9;GNB2;GTF3C4;HNRNPU;HSD17B4;HSP90AB1;PARP1;PDRG1;PFDN2;PFDN6;PPP1CA;PPP1CC;RCC2;RPS27A;RUVBL1;SLC25A6;TRIM28;TUBA1B;TUBA1C;TUBB;TUBB2B;TUBB6;UGGT1;UXT;WDR92;XRN2	0.7;0.54;0.77;0.63;0.7;0.61;0.7;0.53;0.61;0.52;0.58;0.72;0.76;0.59;0.66;0.66;0.63;0.76;0.66;0.53;0.52;0.93;0.63;1;1;0.91;0.97;0.97;0.82;0.61	Low confidence;Low confidence;Medium confidence;Low confidence;Low confidence;Low confidence;Low confidence;Low confidence;Low confidence;Low confidence;Low confidence;Low confidence;Medium confidence;Low confidence;Low confidence;Low confidence;Low confidence;Medium confidence;Low confidence;Low confidence;Low confidence;High confidence;Low confidence;High confidence;High confidence;High confide…	0.91	0.09;0.88;0;0.25;0.5;0.15;0.1;0.68;0.17;0.67;0.44;0.02;0.14;0.05;0.3;0.3;0.27;0.6;0.37;0.49;0.43;0.95;0.95;0.93;0.91;0.77;0.04;0;0.01;0.24	ACIN1;ACLY;ACTL6A;ADAR;AIMP1;ASDURF;ATP5F1C;ATP5MF;CAD;CDK1;CHD4;CKAP4;CLTC;CNOT1;COG1;COPA;DAP3;DARS;DBT;DDX3X;DDX5;DDX6;DHX15;DPM1;EEF1D;EIF4G1;ERLIN2;FLNA;GADD45GIP1;GCN1;HADHA;HAGH;HDAC2;HNRNPAB;HNRNPR;IARS;IMMT;IRS4;ITPR3;KTN1;LANCL1;MAP1B;MATR3;MRPL1;MRPL11;MRPL12;MRPL13;MRPL15;MRPL17;MRPL18;MRPL19;MRPL2;MRPL20;MRPL21;MRPL22;MRPL23;MRPL24;MRPL28;MRPL3;MRPL34;MRPL37;MRPL38;MRPL39;MRPL4;MRPL4…	0.61;0.96;0.88;0.75;0.63;0.64;0.61;0.95;0.83;0.7;0.7;0.91;0.94;0.7;0.68;0.53;0.58;0.63;0.97;0.83;0.99;1;0.63;0.87;0.53;0.7;0.74;0.66;0.81;0.84;0.9;0.52;0.8;0.66;0.92;0.92;0.63;0.64;0.64;0.65;1;0.76;1;0.79;0.87;0.97;0.85;0.85;0.87;0.82;0.81;0.81;0.82;0.84;0.76;0.91;0.84;0.87;0.83;0.81;0.79;0.86;0.87;0.87;0.89;0.85;0.79;0.89;0.82;0.78;0.9;0.86;0.56;0.88;0.85;0.86;0.82;0.51;0.83;0.67;0.63;0.61;0.64;…	Low confidence;High confidence;Medium confidence;Medium confidence;Low confidence;Low confidence;Low confidence;High confidence;Medium confidence;Low confidence;Low confidence;High confidence;High confidence;Low confidence;Low confidence;Low confidence;Low confidence;Low confidence;High confidence;Medium confidence;High confidence;High confidence;Low confidence;Medium confidence;Low confidence;Lo…	0.91	0.18;0.29;0.14;0.15;0.17;0;0;0;0.36;0.2;0.19;0.14;0.44;0.11;0;0.21;0.1;0.29;0.22;0.52;0.6;0.31;0.41;0.07;0.38;0.25;0.11;0.55;0.05;0;0.18;0.11;0.28;0.5;0.46;0.26;0.11;0.37;0.04;0.09;0.06;0.23;0.42;0.03;0.03;0.18;0.03;0.03;0.01;0.02;0.04;0.05;0;0.01;0.05;0.03;0.03;0.03;0.03;0.01;0.05;0.03;0.06;0.04;0.01;0.04;0.02;0.02;0.03;0.04;0.04;0.03;0.03;0;0;0;0.03;0.01;0.04;0.02;0.03;0.05;0.05;0.08;0.03;0.08;…	;
DSP	P15924	331.774	PIH1D1	Q9NWS0			AAAS;ALDOA;AP2M1;ATP1A1;CCT6A;CCT6B;CISD2;CYB5R3;DAD1;ENO2;EPRS;HACD3;PGRMC2;PHB;RPS2;SLC25A3;SLC25A5;SLC25A6;WDR18	0.62;0.92;0.71;0.51;0.72;0.53;0.68;0.55;0.81;0.72;0.53;0.64;0.91;0.5;0.6;0.62;0.66;0.73;0.87	Low confidence;High confidence;Low confidence;Low confidence;Low confidence;Low confidence;Low confidence;Low confidence;Medium confidence;Low confidence;Low confidence;Low confidence;High confidence;Low confidence;Low confidence;Low confidence;Low confidence;Low confidence;Medium confidence	0.31	0.02;0.42;0.05;0.29;0.43;0.25;0;0.06;0.02;0.41;0.38;0;0.09;0.21;0.51;0.32;0.54;0.49;0.13	DHX9;DSG1;KRT14;KRT6C	0.61;0.96;1;0.93	Low confidence;High confidence;High confidence;High confidence	0.31	0.5;0.2;0.69;0.69	;
TPI1	P60174	26.669	PIH1D1	Q9NWS0	PIH1D1	0.89	ABI1;ACTN1;AHNAK;ARCN1;ASDURF;CAD;CCT2;CCT3;CCT5;CCT6A;CCT6B;CCT7;CDC23;CDC27;CHD4;CNOT1;COPA;COPB2;CSTF3;CYFIP1;EIF3K;EIF3M;EIF4G1;EIF4G3;ENO1;FLNA;GLUD1;HADHA;HCFC1;KRT18;MACF1;MCM2;MRE11;MRPS7;MYH10;NCKAP1;NUFIP2;NUP205;PABPC4;PAICS;PARK7;POLR1A;POLR1C;POLR1D;POLR2A;POLR2B;POLR2H;POLR3A;POLR3D;POLR3E;PRPF19;PRPF40A;PRPF8;PSMD13;RAD50;RPAP2;RPAP3;SEC16A;SND1;SNRNP200;TCP1;TPR;URI1;WDR92;ZNHIT2;…	0.71;0.51;0.71;0.97;0.81;0.93;0.6;0.53;0.61;0.64;0.59;0.56;0.8;0.66;0.94;0.7;0.57;0.85;0.71;0.59;0.62;0.63;0.94;0.57;0.77;0.85;0.81;0.73;0.59;0.83;0.81;0.67;0.87;0.98;0.58;0.69;0.75;0.51;0.93;0.67;0.94;0.52;0.84;0.73;0.7;0.92;0.87;0.91;0.97;0.97;0.61;0.84;0.96;0.84;0.52;0.59;0.87;0.62;0.63;0.78;0.53;0.9;0.56;0.7;0.86;0.51	Low confidence;Low confidence;Low confidence;High confidence;Medium confidence;High confidence;Low confidence;Low confidence;Low confidence;Low confidence;Low confidence;Low confidence;Medium confidence;Low confidence;High confidence;Low confidence;Low confidence;Medium confidence;Low confidence;Low confidence;Low confidence;Low confidence;High confidence;Low confidence;Medium confidence;Medium c…	0.22	0.09;0.31;0.15;0.22;0;0.36;0.44;0.4;0.44;0.43;0.25;0.42;0.06;0.06;0.19;0.11;0.21;0.19;0.08;0.11;0.14;0.16;0.25;0.1;0.54;0.55;0.22;0.18;0.18;0.58;0.09;0.23;0;0.07;0.4;0.09;0.23;0.09;0.35;0.26;0.14;0.04;0.09;0.02;0.12;0.14;0.13;0.03;0;0;0.29;0.18;0.39;0.19;0.1;0.01;0.09;0.1;0.29;0.36;0.45;0.18;0.03;0.01;0;0.08	ATP2A2;ATP5F1A;ATP5F1B;ATP5F1C;ATP5PB;ATP5PO;BAG6;CKAP4;DDOST;DPCD;FLNA;FLNB;HACD3;HADHA;HADHB;HDAC2;HNRNPC;HNRNPR;HNRNPU;IRS4;LBR;LSM12;MYL6;NUFIP2;PABPC1;PDRG1;PFDN2;PFDN6;PFKP;PIH1D1;POLR1A;POLR2B;POLR3A;POLR3D;PPP1CC;PRKDC;RPAP3;RPN1;RUVBL1;RUVBL2;SEC61A1;SF3B3;SLC25A1;SLC25A3;SLC25A6;TUBA1B;TUBB6;URI1;UXT;WDR92	0.61;0.99;0.92;0.92;0.51;0.96;0.98;0.82;0.68;0.81;0.98;0.76;0.94;0.99;0.57;0.98;0.61;0.6;0.51;0.63;0.89;0.63;0.62;0.76;0.98;0.76;0.85;0.92;0.53;0.89;0.95;0.87;0.99;0.54;0.5;0.94;0.64;0.87;0.91;0.95;0.93;0.99;0.91;0.97;0.63;0.73;0.85;0.89;0.98;0.97	Low confidence;High confidence;High confidence;High confidence;Low confidence;High confidence;High confidence;Medium confidence;Low confidence;Medium confidence;High confidence;Medium confidence;High confidence;High confidence;Low confidence;High confidence;Low confidence;Low confidence;Low confidence;Low confidence;Medium confidence;Low confidence;Low confidence;Medium confidence;High confidence…	0.22	0.22;0;0;0;0;0;0.11;0.14;0.14;0.02;0.55;0.42;0;0.18;0.11;0.28;0.44;0.46;0.68;0.37;0.13;0.19;0.46;0.23;0.42;0.02;0.14;0.05;0.18;0.06;0.04;0.14;0.03;0;0.3;0.43;0.09;0.22;0.37;0.34;0.07;0.42;0.1;0.32;0.49;0.95;0.77;0.03;0;0.01	;
OGDH	Q02218	115.935					AIMP1;AIMP2;ANXA1;CLTA;DLST;DNAJA1;ELAVL1;FKBP8;HNRNPAB;KRT4;MAP1B;PHB2;RBBP5;RPS10;RPS11;RPS15A;RPS16;RPS20;RPS3;SMARCA4;SPTBN1;TPR;TUBGCP2	0.81;0.95;0.86;0.59;1;0.59;0.62;0.76;0.79;0.58;1;0.75;0.94;0.51;0.96;0.53;0.69;0.52;0.56;0.5;1;0.67;0.73	Medium confidence;High confidence;Medium confidence;Low confidence;High confidence;Low confidence;Low confidence;Medium confidence;Medium confidence;Low confidence;High confidence;Low confidence;High confidence;Low confidence;High confidence;Low confidence;Low confidence;Low confidence;Low confidence;Low confidence;High confidence;Low confidence;Low confidence	0.08	0.17;0.15;0.1;0.14;0.14;0.28;0.25;0.05;0.5;0.47;0.23;0.23;0.04;0.43;0.37;0.43;0.51;0.44;0.65;0.14;0.35;0.18;0.02	DLST;GADD45GIP1;HSP90AB1;MRPL34;MRPL40;MRPL44;MRPL46;STOML2	0.62;0.52;0.7;0.55;0.6;0.51;0.5;0.8	Low confidence;Low confidence;Low confidence;Low confidence;Low confidence;Low confidence;Low confidence;Medium confidence	0.08	0.14;0.05;0.67;0.01;0.01;0.02;0.04;0.08	;
ATXN2L	Q8WWM7	113.374					AGL;ATP5F1A;DARS2;EFTUD2;MCM3;PPP1CC;PRPF3;PSMA4;RBBP4;RUVBL1;SNRPD1	0.83;0.57;0.55;0.72;0.56;0.7;0.59;0.59;0.64;0.53;0.55	Medium confidence;Low confidence;Low confidence;Low confidence;Low confidence;Low confidence;Low confidence;Low confidence;Low confidence;Low confidence;Low confidence	0.31	0.17;0;0.07;0.39;0.29;0.3;0.14;0.2;0.36;0.37;0.47	ATP1A1;ATP2A2;ATP5F1C;BCAP31;DDOST;HNRNPD;HNRNPL;HNRNPUL2;ILF2;PABPC1;PFKP;POLR1A;PRDX4;RPAP3;RPN2;SEC61A1;SNAP23;SNRPA;SYNCRIP;WDR92	0.62;0.56;0.54;0.83;0.74;0.61;0.71;0.63;0.64;0.89;0.73;0.72;0.83;0.93;0.86;0.69;0.94;0.55;0.68;0.63	Low confidence;Low confidence;Low confidence;Medium confidence;Low confidence;Low confidence;Low confidence;Low confidence;Low confidence;Medium confidence;Low confidence;Low confidence;Medium confidence;High confidence;Medium confidence;Low confidence;High confidence;Low confidence;Low confidence;Low confidence	0.31	0.29;0.22;0;0.09;0.14;0.53;0.46;0.15;0.37;0.42;0.18;0.04;0.39;0.09;0.2;0.07;0.1;0.17;0.48;0.01	;
CORO1C	Q9ULV4	53.249					DLD;HPRT1;UGGT1	0.52;0.96;0.91	Low confidence;High confidence;High confidence	0.24	0.2;0.11;0.04	CAD;CLTC;DARS;DBT;DDX3X;DDX6;EEF2;ERLIN2;GADD45GIP1;H4C1;HNRNPR;HSPA8;LARS;LBR;MATR3;MRPL1;MRPL11;MRPL12;MRPL13;MRPL15;MRPL17;MRPL18;MRPL19;MRPL2;MRPL20;MRPL21;MRPL22;MRPL23;MRPL24;MRPL28;MRPL3;MRPL34;MRPL37;MRPL38;MRPL39;MRPL4;MRPL40;MRPL41;MRPL43;MRPL44;MRPL45;MRPL46;MRPL47;MRPL48;MRPL50;MRPL55;MRPL58;MRPL9;MRPS27;MRPS30;NUP93;PDRG1;PFDN6;POLR2E;PRPF40A;PRPF8;RANBP9;RBM25;RPL24;RPL27A;RPS11;RPS…	0.62;0.62;0.53;0.89;0.9;0.71;0.62;0.69;0.67;0.51;0.82;0.78;0.61;0.75;0.79;0.69;0.56;0.95;0.74;0.69;0.79;0.73;0.62;0.73;0.76;0.62;0.63;0.67;0.77;0.72;0.79;0.61;0.74;0.64;0.7;0.64;0.69;0.8;0.75;0.64;0.72;0.57;0.8;0.77;0.76;0.66;0.72;0.8;0.51;0.66;0.52;0.61;0.55;0.71;0.5;0.52;0.53;0.87;0.53;0.81;0.56;0.62;0.6;0.67;0.71;0.95;0.56;0.57;0.58;0.65;0.51;0.51	Low confidence;Low confidence;Low confidence;Medium confidence;Medium confidence;Low confidence;Low confidence;Low confidence;Low confidence;Low confidence;Medium confidence;Medium confidence;Low confidence;Medium confidence;Medium confidence;Low confidence;Low confidence;High confidence;Low confidence;Low confidence;Medium confidence;Low confidence;Low confidence;Low confidence;Medium confidence…	0.24	0.36;0.44;0.29;0.22;0.52;0.31;0.5;0.11;0.05;0;0.46;0.96;0.32;0.13;0.42;0.03;0.03;0.18;0.03;0.03;0.01;0.02;0.04;0.05;0;0.01;0.05;0.03;0.03;0.03;0.03;0.01;0.05;0.03;0.06;0.04;0.01;0.04;0.02;0.02;0.03;0.04;0.04;0.03;0;0;0;0.03;0.08;0.03;0.14;0.02;0.05;0.15;0.18;0.39;0.04;0.19;0.47;0.48;0.37;0.43;0.51;0.26;0.49;0.25;0.13;0.22;0.17;0.39;0.35;0.48	;
MRPL50	Q8N5N7	18.325					CDC23;CNOT1;COPB2;DAP3;DBT;DCTN1;DPF2;EIF2A;GADD45GIP1;HM13;HSD17B12;MRPL1;MRPL11;MRPL13;MRPL15;MRPL17;MRPL18;MRPL19;MRPL2;MRPL20;MRPL22;MRPL23;MRPL24;MRPL28;MRPL3;MRPL34;MRPL37;MRPL38;MRPL39;MRPL4;MRPL40;MRPL41;MRPL43;MRPL44;MRPL45;MRPL46;MRPL47;MRPL48;MRPL49;MRPL53;MRPL55;MRPL58;MRPL9;MRPS14;MRPS15;MRPS18A;MRPS2;MRPS22;MRPS23;MRPS24;MRPS27;MRPS31;MRPS33;MRPS35;MRPS5;MRPS6;MRPS9;NIPSNAP3A;NUP210…	0.56;0.92;0.78;0.74;0.67;0.79;0.51;0.98;1;0.64;0.62;1;0.76;1;1;1;1;1;0.97;1;1;0.99;1;0.99;1;0.99;1;1;1;0.77;0.71;1;1;0.73;1;0.96;1;0.99;1;0.99;1;0.95;1;0.94;0.68;0.85;0.5;0.95;0.7;0.8;0.84;0.72;0.85;0.89;0.99;0.89;0.75;0.67;0.75;0.99;0.63;0.67;0.55;0.98;0.93;0.72;0.53;0.87;0.75;0.53;0.57;0.8;0.6;0.55;0.52;0.63;0.81	Low confidence;High confidence;Medium confidence;Low confidence;Low confidence;Medium confidence;Low confidence;High confidence;High confidence;Low confidence;Low confidence;High confidence;Medium confidence;High confidence;High confidence;High confidence;High confidence;High confidence;High confidence;High confidence;High confidence;High confidence;High confidence;High confidence;High confidence…	0	0.06;0.11;0.19;0.1;0.22;0.21;0.02;0.07;0.05;0.05;0.07;0.03;0.03;0.03;0.03;0.01;0.02;0.04;0.05;0;0.05;0.03;0.03;0.03;0.03;0.01;0.05;0.03;0.06;0.04;0.01;0.04;0.02;0.02;0.03;0.04;0.04;0.03;0.03;0.01;0;0;0.03;0.04;0.04;0.03;0.05;0.08;0.05;0;0.08;0.08;0.01;0.06;0.08;0.02;0.07;0;0.06;0.36;0.02;0.04;0.14;0.04;0.01;0.46;0.42;0.16;0.13;0.2;0.39;0.35;0.02;0.13;0.09;0.01;0	ACTL6A;AIMP1;ALDH9A1;ATP2A2;ATP5F1A;ATP5F1B;ATP5F1C;ATP5PB;ATP5PO;BAG6;CAD;CDK1;CKAP4;CLTA;CLTC;CORO1C;CYFIP1;DBT;DDX3X;DDX46;DDX5;DDX6;DHX15;DPCD;DYNC1H1;DYNC1LI1;ERLIN2;FLNA;FLNB;GADD45GIP1;H4C1;HACD3;HADHA;HADHB;HRNR;HSPA8;IARS;ITPR3;LANCL1;LBR;MATR3;MRPL1;MRPL11;MRPL12;MRPL13;MRPL15;MRPL17;MRPL18;MRPL19;MRPL2;MRPL20;MRPL21;MRPL22;MRPL23;MRPL24;MRPL28;MRPL3;MRPL34;MRPL37;MRPL38;MRPL39;MRPL4;MR…	0.62;0.73;0.68;0.58;0.97;0.98;0.55;0.66;0.95;0.57;0.95;0.94;0.85;0.67;0.59;0.76;0.94;0.97;0.99;0.97;0.67;0.8;0.67;0.92;0.88;0.94;1;0.78;0.55;1;0.76;0.88;0.76;0.61;0.79;0.59;0.83;0.75;0.81;0.87;0.71;1;1;1;1;1;1;1;1;1;1;1;1;1;1;1;1;1;1;1;1;1;1;1;1;1;1;1;1;1;1;1;1;1;0.57;0.55;0.9;1;0.62;0.57;0.98;0.88;0.56;0.86;0.6;0.69;0.61;0.94;0.95;0.99;0.51;0.71;0.93;0.63;0.87;0.76;1;0.51;0.65;0.62;0.99;0.68;1;0…	Low confidence;Low confidence;Low confidence;Low confidence;High confidence;High confidence;Low confidence;Low confidence;High confidence;Low confidence;High confidence;High confidence;Medium confidence;Low confidence;Low confidence;Medium confidence;High confidence;High confidence;High confidence;High confidence;Low confidence;Medium confidence;Low confidence;High confidence;Medium confidence;Hi…	0	0.14;0.17;0.1;0.22;0;0;0;0;0;0.11;0.36;0.2;0.14;0.14;0.44;0.24;0.11;0.22;0.52;0.3;0.6;0.31;0.41;0.02;0.32;0.09;0.11;0.55;0.42;0.05;0;0;0.18;0.11;0.29;0.96;0.26;0.04;0.06;0.13;0.42;0.03;0.03;0.18;0.03;0.03;0.01;0.02;0.04;0.05;0;0.01;0.05;0.03;0.03;0.03;0.03;0.01;0.05;0.03;0.06;0.04;0.01;0.04;0.02;0.02;0.03;0.04;0.04;0.03;0.03;0;0;0.03;0.03;0.08;0.08;0.03;0.4;0.49;0.46;0.42;0.05;0.18;0.21;0.23;0.14…	;
CLTB	P09497	25.19					ATF7IP;CLTA;CLTC;DDX18;DYNC1LI1;ERLIN2;HM13;HRNR;HSD17B12;LETM1;MRPL28;NUP210;PIGR;PPAN;RER1;RRP12;SEC61B;SMC2;STT3B;SURF4;UBR4;XPOT	0.64;1;0.99;0.87;0.81;0.71;0.63;0.6;0.7;0.94;0.62;0.61;0.51;0.76;0.52;0.74;0.55;0.76;0.52;0.58;0.85;0.91	Low confidence;High confidence;High confidence;Medium confidence;Medium confidence;Low confidence;Low confidence;Low confidence;Low confidence;High confidence;Low confidence;Low confidence;Low confidence;Medium confidence;Low confidence;Low confidence;Low confidence;Medium confidence;Low confidence;Low confidence;Medium confidence;High confidence	0.03	0.03;0.14;0.44;0.16;0.09;0.11;0.05;0.29;0.07;0.04;0.03;0.06;0.02;0.1;0;0.15;0.09;0.2;0.02;0.09;0.09;0.05	AIMP2;ALDH9A1;CAD;CLTA;CLTC;DBT;DPCD;DSG1;DYNC1H1;DYNC1LI1;EPRS;GADD45GIP1;MRPL11;MRPL12;MRPL17;MRPL21;MRPL34;MRPL4;MRPL40;MRPL41;MRPL46;MRPL55;MRPS17;MRPS30;PRPF19;RPL19;RPL23A;RPL27A;SMC2;SMC3;SMC4;SMCHD1;SNRNP40;STOML2;TUFM	0.62;0.86;0.54;1;1;0.88;0.67;0.84;0.57;0.94;0.58;0.58;0.62;0.6;0.5;0.74;0.57;0.54;0.74;0.58;0.93;0.67;0.52;0.55;0.53;0.87;0.66;0.87;0.63;0.87;0.95;0.52;0.85;0.76;0.77	Low confidence;Medium confidence;Low confidence;High confidence;High confidence;Medium confidence;Low confidence;Medium confidence;Low confidence;High confidence;Low confidence;Low confidence;Low confidence;Low confidence;Low confidence;Low confidence;Low confidence;Low confidence;Low confidence;Low confidence;High confidence;Low confidence;Low confidence;Low confidence;Low confidence;Medium conf…	0.03	0.15;0.1;0.36;0.14;0.44;0.22;0.02;0.2;0.32;0.09;0.38;0.05;0.03;0.18;0.01;0.01;0.01;0.04;0.01;0.04;0.04;0;0.03;0.03;0.29;0.51;0.55;0.48;0.2;0.18;0.22;0.11;0.17;0.08;0.34	;
TUBB2B	Q9BVA1	49.953	CCT7;CCT3;CCT6A;CCT2;CCT6B	Q99832;P49368;P40227;P78371;Q92526	CCT2;CCT7	0.69;0.61	ATP5F1A;CCT2;CCT4;CCT7;DEK;DHX9;DLD;FLNA;GNB2;GPN1;H1-4;HDAC1;HSP90AB1;HSPA6;IRS4;KDM1A;LRPPRC;MYL6;PFDN2;PFDN6;POLR3A;PPP1CA;PPP1CC;RPS15A;RPS27A;RUVBL1;SLC25A3;SLC25A5;SLC25A6;TCP1;THOC3;TUBA1B;TUBB;TUBB4B;TUBB6;TYMS;UBA2;UXT;WDR61;WDR92;XRN2	0.66;0.58;0.54;0.61;0.56;0.76;0.77;0.67;0.7;0.57;0.52;0.56;0.59;0.6;0.75;0.56;0.68;0.65;0.82;0.72;0.66;0.68;0.6;0.61;0.62;0.7;0.74;0.57;0.54;0.55;0.89;0.75;1;1;0.99;0.52;0.61;0.91;0.67;0.56;0.51	Low confidence;Low confidence;Low confidence;Low confidence;Low confidence;Medium confidence;Medium confidence;Low confidence;Low confidence;Low confidence;Low confidence;Low confidence;Low confidence;Low confidence;Low confidence;Low confidence;Low confidence;Low confidence;Medium confidence;Low confidence;Low confidence;Low confidence;Low confidence;Low confidence;Low confidence;Low confidence;…	0.91	0;0.44;0.45;0.42;0.13;0.5;0.2;0.55;0.15;0.03;0;0.26;0.67;0.92;0.37;0.09;0.32;0.46;0.14;0.05;0.03;0.3;0.3;0.43;0.6;0.37;0.32;0.54;0.49;0.45;0.12;0.95;0.93;0.91;0.77;0.01;0.1;0;0.12;0.01;0.24	ACAA2;ACIN1;ACTL6A;ADAR;ASDURF;ATP5F1B;ATP5MF;ATP5PB;ATP5PO;BAG6;CCT2;DAP3;DARS;DBT;DDX17;DDX3X;DDX5;DDX6;EEF1D;EPRS;FLNA;GADD45GIP1;H4C1;HADHA;HDAC2;HNRNPC;HNRNPR;HNRNPUL2;IARS;IMMT;ITPR3;KTN1;LANCL1;LARS;MAP1B;MATR3;MRPL1;MRPL12;MRPL13;MRPL15;MRPL17;MRPL18;MRPL2;MRPL20;MRPL22;MRPL23;MRPL24;MRPL38;MRPL39;MRPL4;MRPL40;MRPL41;MRPL43;MRPL44;MRPL45;MRPL47;MRPL48;MRPL50;MRPL55;MRPL58;MRPL9;MRPS10;MRP…	0.62;0.87;0.79;0.57;0.71;0.53;0.77;0.6;0.91;0.79;0.69;0.51;0.62;0.92;0.51;0.58;0.99;0.96;0.62;0.8;0.87;0.53;0.56;0.65;0.58;0.61;0.8;0.68;0.91;0.6;0.58;0.77;1;0.63;0.56;1;0.59;0.84;0.55;0.54;0.51;0.51;0.57;0.52;0.51;0.67;0.57;0.62;0.54;0.52;0.61;0.51;0.58;0.55;0.5;0.87;0.56;0.73;0.53;0.71;0.53;0.51;0.52;0.51;0.65;0.59;0.53;0.57;0.78;0.51;0.58;0.51;0.59;0.56;0.61;0.69;0.7;0.78;0.8;0.81;0.58;0.55;1;…	Low confidence;Medium confidence;Medium confidence;Low confidence;Low confidence;Low confidence;Medium confidence;Low confidence;High confidence;Medium confidence;Low confidence;Low confidence;Low confidence;High confidence;Low confidence;Low confidence;High confidence;High confidence;Low confidence;Medium confidence;Medium confidence;Low confidence;Low confidence;Low confidence;Low confidence;Lo…	0.91	0.06;0.18;0.14;0.15;0;0;0;0;0;0.11;0.44;0.1;0.29;0.22;0.58;0.52;0.6;0.31;0.38;0.38;0.55;0.05;0;0.18;0.28;0.44;0.46;0.15;0.26;0.11;0.04;0.09;0.06;0.32;0.23;0.42;0.03;0.18;0.03;0.03;0.01;0.02;0.05;0;0.05;0.03;0.03;0.03;0.06;0.04;0.01;0.04;0.02;0.02;0.03;0.04;0.03;0;0;0;0.03;0.01;0.04;0.02;0.03;0.08;0.03;0.08;0.4;0.23;0.1;0.11;0.35;0.26;0.02;0.14;0.05;0.21;0.23;0.09;0.01;0.3;0.43;0.18;0.39;0.21;0.28…	;
VCL	P18206	123.799										FH;USO1	0.63;0.52	Low confidence;Low confidence	0.14	0.06;0.15	;
SMCHD1	A6NHR9	226.374										ALYREF;CLTB;DYNC1I2;EPRS;MRPL1;MRPL11;MRPL12;MRPL21;MRPL22;MRPL24;MRPL34;MRPL39;MRPL41;MRPS30;RBM39;RPS24;SFPQ;SMN1	0.63;0.52;0.64;0.62;0.53;0.57;0.74;0.55;0.52;0.6;0.58;0.54;0.57;0.58;0.91;0.73;0.62;0.56	Low confidence;Low confidence;Low confidence;Low confidence;Low confidence;Low confidence;Low confidence;Low confidence;Low confidence;Low confidence;Low confidence;Low confidence;Low confidence;Low confidence;High confidence;Low confidence;Low confidence;Low confidence	0.11	0.43;0.03;0.16;0.38;0.03;0.03;0.18;0.01;0.05;0.03;0.01;0.06;0.04;0.03;0.4;0.44;0.49;0.12	;
HM13	Q8TCT9	41.488					AAAS;ACACA;ACSL3;ACTR1A;AGK;AIMP2;ALDOA;APMAP;ATAD3A;ATF7IP;ATP1A1;ATP1B1;ATP1B3;ATP2A2;ATP5F1A;ATP5MD;ATP5MF;ATP5MG;ATP5PB;ATP5PO;BAG2;BYSL;CDC23;CHD4;CLTA;CLTB;CNOT1;COPA;DAD1;DARS;DCAF11;DDOST;DYNC1LI1;EEA1;EEF1E1;EIF2A;ERLIN2;FAR1;FBL;GCN1;GEMIN5;GOT1;GPI;HACD3;HARS;HCFC1;HLA-A;HSD17B12;IARS;IRS4;KPNB1;LAS1L;LBR;LETM1;LMAN2;LRRC59;MARS;MED23;MKI67;MRPL1;MRPL15;MRPL17;MRPL18;MRPL19;MRPL20;MRPL…	0.97;0.76;0.95;0.75;1;0.98;0.72;0.96;0.92;0.86;0.83;0.79;0.8;0.76;0.54;0.98;0.99;0.57;1;0.79;0.75;0.6;0.52;0.56;0.64;0.63;0.68;0.69;0.95;0.8;0.9;0.86;0.55;0.6;0.67;0.62;0.93;0.95;0.97;1;0.78;0.55;0.57;1;0.64;0.96;0.98;0.99;0.78;0.83;0.74;0.54;0.72;0.98;0.88;0.98;0.61;1;0.6;0.51;0.54;0.56;0.57;0.63;0.59;0.62;0.52;0.57;0.64;0.64;0.55;0.81;0.54;0.99;0.88;0.71;0.8;0.86;1;0.91;0.93;0.67;0.97;0.97;0.99…	High confidence;Medium confidence;High confidence;Medium confidence;High confidence;High confidence;Low confidence;High confidence;High confidence;Medium confidence;Medium confidence;Medium confidence;Medium confidence;Medium confidence;Low confidence;High confidence;High confidence;Low confidence;High confidence;Medium confidence;Low confidence;Low confidence;Low confidence;Low confidence;Low co…	0.05	0.02;0.21;0.12;0.23;0.04;0.15;0.42;0.03;0.21;0.03;0.29;0;0.04;0.22;0;0;0;0;0;0;0.23;0.14;0.06;0.19;0.14;0.03;0.11;0.21;0.02;0.29;0;0.14;0.09;0.04;0.2;0.07;0.11;0.03;0.39;0;0.11;0.03;0.15;0;0.08;0.18;0.07;0.07;0.26;0.37;0.39;0.12;0.13;0.04;0.02;0.19;0.26;0.01;0.19;0.03;0.03;0.01;0.02;0.04;0;0.05;0.03;0.04;0.03;0;0.03;0.03;0.19;0.05;0.49;0.09;0.03;0.23;0.06;0.25;0.09;0.16;0.09;0.21;0.23;0.02;0.14;0…	HSPE1;RPAP3	0.63;0.53	Low confidence;Low confidence	0.05	0.21;0.09	;
WDR92	Q96MX6	39.74	PIH1D1;PFDN6;POLR2E;RPAP3;PFDN2;UXT;RUVBL1;PDRG1;CCT8;URI1;CCT3;CCT7;CCT6B;TCP1;CCT2;CCT4;CCT5;RUVBL2;CCT6A	Q9NWS0;O15212;P19388;Q9H6T3;Q9UHV9;Q9UBK9;Q9Y265;Q9NUG6;P50990;O94763;P49368;Q99832;Q92526;P17987;P78371;P50991;P48643;Q9Y230;P40227	CCT2;CCT3;CCT4;CCT5;CCT6A;CCT6B;CCT7;CCT8;DPCD;EFTUD2;PDRG1;PFDN2;PFDN6;PIH1D1;POLR1A;POLR1C;POLR2A;POLR2B;POLR2C;POLR2E;POLR2H;POLR3A;POLR3D;POLR3E;PPP1CA;PPP1CC;PRPF8;RPAP2;RPAP3;RUVBL1;RUVBL2;TCP1;URI1;UXT;ZNHIT2	0.9;0.96;0.93;0.84;0.96;0.88;0.9;0.96;0.59;0.82;1;1;0.99;0.8;0.98;0.86;0.97;0.59;0.98;1;0.8;0.89;0.55;0.82;0.77;0.66;0.98;0.96;0.82;0.61;0.63;0.86;0.99;0.98;0.86	ABI1;ACTR1A;AHNAK;ANAPC1;ANAPC2;ANAPC7;APMAP;ARCN1;ASDURF;ATP1A1;ATP1B3;ATP2A2;ATP5F1A;ATP5MD;ATP5MG;ATP5PO;BAG2;BCKDK;CAD;CCT2;CCT3;CCT4;CCT5;CCT6A;CCT6B;CCT7;CCT8;CDC16;CDC27;CHD4;CLUH;CNOT1;COPB1;COPB2;CSTF3;DAP3;DBT;DCTN1;DDOST;DPCD;EEF1B2;EEF1D;EFTUD2;EIF3C;EIF3D;EIF3F;EIF3H;EIF4G1;EIF4G3;FKBP8;FLNA;GAPDH;GLUD1;HADHA;HARS;HCFC1;HDAC1;HLA-A;HM13;HSD17B12;IMPDH2;KIF5B;KPNB1;KRT18;LMNB1;LONP1;L…	0.85;0.97;0.58;0.93;0.99;0.89;0.64;0.76;0.95;0.52;0.54;0.9;0.6;0.6;0.55;0.81;0.66;0.98;0.7;0.9;0.96;0.93;0.84;0.96;0.88;0.9;0.96;0.86;0.5;0.97;0.68;0.92;0.56;0.85;0.8;0.64;0.72;0.6;0.52;0.71;0.85;0.97;0.82;0.53;0.79;0.62;0.96;0.97;0.91;0.52;0.62;0.7;0.98;0.99;0.58;0.92;0.75;0.66;0.6;0.61;0.64;0.89;0.71;0.92;0.63;0.73;0.9;0.55;0.91;0.77;0.77;0.54;0.67;0.83;0.75;0.74;0.81;0.83;0.56;0.54;0.81;0.57;0…	Medium confidence;High confidence;Low confidence;High confidence;High confidence;Medium confidence;Low confidence;Medium confidence;High confidence;Low confidence;Low confidence;Medium confidence;Low confidence;Low confidence;Low confidence;Medium confidence;Low confidence;High confidence;Low confidence;High confidence;High confidence;High confidence;Medium confidence;High confidence;Medium confi…	0.01	0.09;0.23;0.15;0.05;0;0.02;0.03;0.22;0;0.29;0.04;0.22;0;0;0;0;0.23;0.07;0.36;0.44;0.4;0.45;0.44;0.43;0.25;0.42;0.45;0.01;0.06;0.19;0.05;0.11;0.22;0.19;0.08;0.1;0.22;0.21;0.14;0.02;0.41;0.38;0.39;0.27;0.2;0.27;0.2;0.25;0.1;0.05;0.55;0.6;0.22;0.18;0.08;0.18;0.26;0.07;0.05;0.07;0.2;0.24;0.39;0.58;0.28;0.18;0.19;0.23;0.01;0;0.03;0.18;0.03;0.03;0.01;0.02;0.04;0;0.05;0.03;0.03;0.03;0.01;0.03;0.06;0.02;…	ACTR1A;ADAR;ARCN1;ASDURF;ATP2A2;ATP5F1A;ATP5F1B;ATP5F1C;ATP5MG;ATP5PB;ATP5PD;ATP5PO;ATXN2L;BAG6;CCAR2;CHD4;COPA;COPB1;DPCD;DPM1;EEF1D;EEF1G;FLNA;FLNB;HACD3;HADHA;HADHB;HDAC2;HNRNPAB;HNRNPC;HNRNPD;HNRNPL;HNRNPR;HNRNPUL2;ILF2;IMMT;IQGAP1;IRS4;ITPR3;KRT8;KTN1;LSM12;MCM5;MRPS35;MTA2;MYL6;NUFIP2;NUP107;NUP98;PABPC1;PABPC4;PABPN1;PDRG1;PFDN2;PFDN6;PFKP;PIH1D1;PODXL;POLR1A;POLR1C;POLR2A;POLR2B;POLR2C;PO…	0.63;0.59;0.82;0.99;0.54;0.85;0.74;0.9;0.51;0.8;0.5;0.85;0.63;0.98;0.95;0.92;0.71;0.51;0.59;0.7;0.96;0.71;0.78;0.56;0.82;0.62;0.88;0.93;0.59;0.94;0.71;0.92;0.98;0.92;0.81;0.83;0.63;0.61;0.53;0.95;0.5;0.55;0.59;0.52;0.75;0.65;0.93;0.68;0.9;0.99;0.93;0.84;1;1;0.99;0.54;0.8;0.98;0.98;0.86;0.97;0.59;0.98;1;0.8;0.89;0.55;0.66;0.85;0.5;0.68;0.62;0.52;0.92;0.67;0.61;0.52;0.62;0.78;0.98;0.99;0.98;0.82;0.…	Low confidence;Low confidence;Medium confidence;High confidence;Low confidence;Medium confidence;Low confidence;High confidence;Low confidence;Medium confidence;Low confidence;Medium confidence;Low confidence;High confidence;High confidence;High confidence;Low confidence;Low confidence;Low confidence;Low confidence;High confidence;Low confidence;Medium confidence;Low confidence;Medium confidence;…	0.01	0.23;0.15;0.22;0;0.22;0;0;0;0;0;0;0;0.31;0.11;0.29;0.19;0.21;0.22;0.02;0.07;0.38;0.47;0.55;0.42;0;0.18;0.11;0.28;0.5;0.44;0.53;0.46;0.46;0.15;0.37;0.11;0.23;0.37;0.04;0.58;0.09;0.19;0.24;0.06;0.16;0.46;0.23;0.1;0.09;0.42;0.35;0.12;0.02;0.14;0.05;0.18;0.06;0.02;0.04;0.09;0.12;0.14;0.06;0.15;0.13;0.03;0;0.3;0.23;0.21;0.18;0.23;0.31;0.28;0.2;0.3;0.27;0.2;0.18;0.11;0.22;0.22;0.09;0.37;0.34;0.07;0.26;…	;
PUF60	Q9UHX1	59.875					ALDH5A1;BAG6;CAND1;CANX;CUL1;CUL4B;CUL5;DNMT1;DYNC1I2;MRPL12;NUP205;PNPT1;SEC24C;SNRPB2;SUPT6H;UFL1	0.99;0.63;0.99;0.58;0.97;1;0.99;0.57;0.63;0.61;0.61;0.99;0.97;0.99;0.84;0.7	High confidence;Low confidence;High confidence;Low confidence;High confidence;High confidence;High confidence;Low confidence;Low confidence;Low confidence;Low confidence;High confidence;High confidence;High confidence;Medium confidence;Low confidence	0.35	0.04;0.11;0.21;0.31;0.07;0.14;0.01;0.1;0.16;0.18;0.09;0.05;0.07;0.23;0.08;0.03	KCTD12;SFPQ;SNRPD3	0.63;0.62;0.53	Low confidence;Low confidence;Low confidence	0.35	0.05;0.49;0.43	;
HSPE1	P61604	10.932	CCT2;CCT3;CCT4;CCT5	P78371;P49368;P50991;P48643			ACO2;PDHB;SERBP1	0.8;0.91;0.74	Medium confidence;High confidence;Low confidence	0.21	0.07;0.13;0.43	HM13;HPRT1;KPNB1;PGK1;PIH1D1;RPAP3;STAT3;TRAP1	0.63;0.65;0.83;0.54;0.68;0.65;0.91;0.67	Low confidence;Low confidence;Medium confidence;Low confidence;Low confidence;Low confidence;High confidence;Low confidence	0.21	0.05;0.11;0.39;0.21;0.06;0.09;0.09;0.29	;
RPS26	P62854	13.015	PIH1D1	Q9NWS0			ACTL6A;AIMP1;AP2M1;ATP1B1;CAD;CKAP4;CST1;CST4;CYFIP1;DARS;DDOST;DDX17;DDX5;DDX54;DYNC1H1;EEF1E1;EIF2S2;EPRS;GNL3;H1-4;H1FX;HARS;HNRNPF;HNRNPM;HNRNPU;IARS;IRS4;KARS1;LARS;LRRC59;MARS;MRPL45;PHB;PHB2;POLR2B;POLR2H;PRKDC;PSMA4;QARS;RARS;RBMX;RPL10;RPL13A;RPL17;RPL19;RPL23;RPL23A;RPL24;RPL27A;RPL31;RPL35;RPL6;RPL9;RPS10;RPS11;RPS13;RPS15A;RPS18;RPS19;RPS2;RPS23;RPS24;RPS27;RPS4X;RPS6;RPS8;RPS9;RSL1D1…	1;1;0.53;0.51;0.65;0.81;0.55;0.62;0.86;1;0.92;0.92;0.62;0.77;0.94;0.99;0.57;0.97;0.99;0.95;1;0.56;0.96;0.81;0.71;1;0.69;0.97;0.69;0.57;1;0.59;0.99;0.99;0.57;0.65;0.99;0.87;1;0.93;0.52;1;0.52;1;1;0.58;0.93;1;1;0.71;0.95;0.55;0.6;0.79;0.79;1;1;0.81;1;1;1;0.9;0.77;1;0.93;1;0.95;0.7;0.83;0.71;0.95;0.92;0.9;0.97;0.95;1;0.75;1;1;0.76;1;1;0.54;0.67;1	High confidence;High confidence;Low confidence;Low confidence;Low confidence;Medium confidence;Low confidence;Low confidence;Medium confidence;High confidence;High confidence;High confidence;Low confidence;Medium confidence;High confidence;High confidence;Low confidence;High confidence;High confidence;High confidence;High confidence;Low confidence;High confidence;Medium confidence;Low confidence;…	0.38	0.14;0.17;0.05;0;0.36;0.14;0;0;0.11;0.29;0.14;0.58;0.6;0.12;0.32;0.2;0.17;0.38;0.19;0;0.29;0.08;0.59;0.54;0.68;0.26;0.37;0;0.32;0.19;0.26;0.03;0.21;0.23;0.14;0.13;0.43;0.2;0.23;0.27;0.41;0.36;0.35;0.46;0.51;0.59;0.55;0.47;0.48;0.41;0.38;0.42;0.41;0.43;0.37;0.38;0.43;0.56;0.44;0.51;0.39;0.44;0.45;0.55;0.51;0.55;0.41;0.24;0.09;0.42;0.54;0.16;0.17;0.26;0.43;0.39;0.09;0.34;0.46;0.01;0.16;0.27;0.23;0.…	ACAA2;ACIN1;ACLY;ACTL6A;ALDOA;CLTC;CNOT1;CYFIP1;DARS;DDX5;DPM1;DYNC1H1;EEF2;EIF4A3;FBL;GADD45GIP1;HNRNPM;HSPA8;IARS;IMPDH2;LANCL1;LARS;MAP1B;MATR3;MRPL11;MRPL12;MRPL13;MRPL15;MRPL17;MRPL20;MRPL28;MRPL38;MRPL39;MRPL41;MRPL58;MRPL9;MRPS17;MRPS30;PAICS;PRKDC;PRPF8;RARS;RBM25;RBMX;RNPS1;RPL19;RPL22;RPL23;RPL24;RPL27A;RPL31;RPS11;RPS14;RPS15A;RPS16;RPS18;RPS19;RPS2;RPS20;RPS25;RPS27;RPS3;RPS7;RPS8;RPS…	0.63;0.68;0.92;0.57;0.99;0.92;0.61;0.74;0.99;0.96;0.54;0.98;0.59;1;0.99;0.62;0.93;0.61;1;0.52;0.93;0.86;0.59;0.97;0.59;0.93;0.59;0.68;0.61;0.55;0.64;0.57;0.68;0.61;0.78;0.6;0.53;0.59;0.56;0.95;1;0.99;0.52;0.55;0.82;0.64;0.86;0.67;1;1;0.96;1;0.94;1;0.75;0.98;0.86;1;0.67;0.99;0.72;0.78;1;1;0.99;0.98;0.66;0.81;0.78;0.94;0.94;1;1;1;0.92;0.95;0.92	Low confidence;Low confidence;High confidence;Low confidence;High confidence;High confidence;Low confidence;Low confidence;High confidence;High confidence;Low confidence;High confidence;Low confidence;High confidence;High confidence;Low confidence;High confidence;Low confidence;High confidence;Low confidence;High confidence;Medium confidence;Low confidence;High confidence;Low confidence;High conf…	0.38	0.06;0.18;0.29;0.14;0.42;0.44;0.11;0.11;0.29;0.6;0.07;0.32;0.5;0.36;0.39;0.05;0.54;0.96;0.26;0.2;0.06;0.32;0.23;0.42;0.03;0.18;0.03;0.03;0.01;0;0.03;0.03;0.06;0.04;0;0.03;0.03;0.03;0.26;0.43;0.39;0.27;0.19;0.41;0.27;0.51;0.47;0.59;0.47;0.48;0.41;0.37;0.63;0.43;0.51;0.56;0.44;0.51;0.44;0.48;0.45;0.65;0.49;0.55;0.41;0.26;0.49;0.25;0.11;0.22;0.17;0.18;0.95;0.93;0.91;0.91;0.06	;
STOML2	Q9UJZ1	38.534					ATAD3A;ATP1B1;BAG2;BYSL;CISD2;HNRNPC;LETM1;RPS18;SEC63;SLC1A5;SNAP23;SSR1;TECR;WDR18;XPO1	0.54;0.78;0.65;0.52;0.91;0.7;0.6;0.56;0.64;0.67;0.83;0.54;0.77;0.73;0.79	Low confidence;Medium confidence;Low confidence;Low confidence;High confidence;Low confidence;Low confidence;Low confidence;Low confidence;Low confidence;Medium confidence;Low confidence;Medium confidence;Low confidence;Medium confidence	0.08	0.21;0;0.23;0.14;0;0.44;0.04;0.56;0.03;0.17;0.1;0.05;0.13;0.13;0.23	CLTA;CLTB;HSP90AA1;OGDH;PRKCSH	0.63;0.76;0.55;0.8;0.55	Low confidence;Medium confidence;Low confidence;Medium confidence;Low confidence	0.08	0.14;0.03;0.66;0.08;0.18	;
RANBP9	Q96S59	77.847					ACACA;AP2M1;ARID1A;BCKDK;CAD;CDC5L;CNOT1;COPA;DBT;DCTN1;DPF2;DYNC1H1;EIF2A;GADD45GIP1;GID8;GLUD1;GPI;HNRNPC;KPNA6;MRPL1;MRPL13;MRPL15;MRPL18;MRPL19;MRPL20;MRPL22;MRPL23;MRPL24;MRPL3;MRPL37;MRPL38;MRPL39;MRPL41;MRPL43;MRPL44;MRPL45;MRPL46;MRPL47;MRPL48;MRPL49;MRPL50;MRPL53;MRPL58;MRPL9;MRPS14;MRPS22;MRPS23;MRPS27;MRPS31;MRPS33;MRPS35;MRPS6;NIPSNAP3A;PFKL;POLR1A;POLR1C;POLR1D;POLR2B;PRKDC;PTBP1;RBM…	0.63;0.61;0.68;0.57;0.55;0.54;0.96;0.56;1;0.67;0.79;0.96;0.84;1;0.96;0.58;0.94;0.67;0.71;0.97;0.87;0.9;0.86;0.84;1;0.99;1;0.98;0.99;0.94;0.98;0.96;0.99;0.98;0.91;1;1;0.92;1;1;0.98;1;0.96;1;0.63;0.82;0.68;0.81;0.65;0.51;0.55;0.57;0.9;0.76;0.67;0.56;0.51;0.64;0.58;0.88;0.73;0.93;0.54;0.89;0.83;0.66;0.84;0.86;0.94;0.83;0.87;0.55;0.69;0.96;0.55;0.63;0.97;0.74	Low confidence;Low confidence;Low confidence;Low confidence;Low confidence;Low confidence;High confidence;Low confidence;High confidence;Low confidence;Medium confidence;High confidence;Medium confidence;High confidence;High confidence;Low confidence;High confidence;Low confidence;Low confidence;High confidence;Medium confidence;High confidence;Medium confidence;Medium confidence;High confidence;…	0.04	0.21;0.05;0.06;0.07;0.36;0.19;0.11;0.21;0.22;0.21;0.02;0.32;0.07;0.05;0.05;0.22;0.15;0.44;0.12;0.03;0.03;0.03;0.02;0.04;0;0.05;0.03;0.03;0.03;0.05;0.03;0.06;0.04;0.02;0.02;0.03;0.04;0.04;0.03;0.03;0;0.01;0;0.03;0.04;0.08;0.05;0.08;0.08;0.01;0.06;0.02;0;0.16;0.04;0.09;0.02;0.14;0.43;0.42;0.19;0.01;0.2;0.42;0.12;0.49;0.14;0.06;0.16;0.2;0.39;0.35;0.1;0.13;0.09;0.05;0.07;0.01	ACIN1;ACTL6A;AIMP1;AIMP2;ATP2A2;ATP5F1A;ATP5F1B;ATP5F1C;ATP5PB;ATP5PO;CAD;CDK1;CKAP4;CLTA;CORO1C;CYFIP1;DARS;DBT;DDX3X;DDX46;DDX5;DDX6;DHX15;DPCD;DYNC1H1;DYNC1LI1;EIF4A3;ERLIN2;FLNA;FLNB;GADD45GIP1;H4C1;HACD3;IARS;ITPR3;LBR;MATR3;MRPL1;MRPL11;MRPL12;MRPL13;MRPL15;MRPL17;MRPL18;MRPL19;MRPL2;MRPL20;MRPL21;MRPL22;MRPL23;MRPL24;MRPL28;MRPL3;MRPL34;MRPL37;MRPL38;MRPL39;MRPL4;MRPL40;MRPL41;MRPL43;MRPL4…	0.63;0.98;0.69;0.66;0.92;0.94;0.96;0.59;0.98;0.95;0.61;0.88;0.7;0.59;0.53;0.75;0.85;0.89;0.92;0.9;0.61;0.94;0.69;0.78;0.82;0.76;0.62;0.54;0.74;0.84;1;0.51;0.76;0.81;0.91;0.91;0.83;0.97;1;1;1;1;1;0.67;1;1;1;1;1;1;1;1;1;1;1;1;1;1;0.98;1;1;1;1;0.97;0.89;1;1;1;0.64;1;1;0.63;0.63;0.93;1;0.6;0.72;0.81;0.96;0.85;0.69;0.78;0.83;0.53;0.59;0.69;0.87;0.64;0.97;0.79;0.63;0.82;0.65;0.83;0.81;0.96;0.91;0.87;0.…	Low confidence;High confidence;Low confidence;Low confidence;High confidence;High confidence;High confidence;Low confidence;High confidence;High confidence;Low confidence;Medium confidence;Low confidence;Low confidence;Low confidence;Medium confidence;Medium confidence;Medium confidence;High confidence;Medium confidence;Low confidence;High confidence;Low confidence;Medium confidence;Medium confid…	0.04	0.18;0.14;0.17;0.15;0.22;0;0;0;0;0;0.36;0.2;0.14;0.14;0.24;0.11;0.29;0.22;0.52;0.3;0.6;0.31;0.41;0.02;0.32;0.09;0.36;0.11;0.55;0.42;0.05;0;0;0.26;0.04;0.13;0.42;0.03;0.03;0.18;0.03;0.03;0.01;0.02;0.04;0.05;0;0.01;0.05;0.03;0.03;0.03;0.03;0.01;0.05;0.03;0.06;0.04;0.01;0.04;0.02;0.02;0.03;0.04;0.04;0.03;0.03;0;0;0;0.03;0.03;0.08;0.08;0.03;0.08;0.06;0.07;0.46;0.09;0.19;0.42;0.26;0.02;0.14;0.05;0.18;…	;
BSG	P35613	42.2										PDIA3;SRSF3	0.64;0.52	Low confidence;Low confidence	0.1	0.25;0.48	;
PDIA3	P30101	56.782	PIH1D1	Q9NWS0								BSG;NCL	0.64;0.53	Low confidence;Low confidence	0.25	0.1;0.64	;
HADHB	P55084	51.294					ABI1;ACTR1A;AP3M1;ATP5PO;CCT6A;CCT6B;CKAP4;CKMT1A;CNOT1;COPA;CSE1L;CSTF3;FLNA;GLUD1;IGF2BP1;KIF5B;MACF1;MAP1B;MRE11;MYH9;NCKAP1;PA2G4;POLR1C;POLR2B;POLR2H;PRPF40A;PRPF8;PSMD7;RAD50;RPL24;RPS9;SEC16A;SLC25A5;SMC4;SRRM2;TANGO6;WDR18	0.53;0.67;0.6;0.74;0.51;0.52;0.6;0.58;0.88;0.92;0.81;0.56;0.53;0.7;0.62;0.57;0.9;0.59;0.5;0.87;0.9;0.71;0.88;0.76;0.69;0.81;0.64;0.66;0.77;0.69;0.73;0.98;0.7;0.62;0.57;0.71;0.51	Low confidence;Low confidence;Low confidence;Low confidence;Low confidence;Low confidence;Low confidence;Low confidence;Medium confidence;High confidence;Medium confidence;Low confidence;Low confidence;Low confidence;Low confidence;Low confidence;Medium confidence;Low confidence;Low confidence;Medium confidence;Medium confidence;Low confidence;Medium confidence;Medium confidence;Low confidence;Me…	0.11	0.09;0.23;0.03;0;0.43;0.25;0.14;0.05;0.11;0.21;0.31;0.08;0.55;0.22;0.28;0.24;0.09;0.23;0;0.49;0.09;0.25;0.09;0.14;0.13;0.18;0.39;0.18;0.1;0.47;0.41;0.1;0.54;0.22;0.34;0.01;0.13	ACLY;AIMP2;ARCN1;ASDURF;ATP5F1A;ATP5F1B;ATP5F1C;ATP5MG;ATP5PO;BAG6;CAD;CCAR2;CHD4;CKAP4;CNOT1;COPA;DAP3;DHX15;DHX9;DPCD;DPM1;EEF1D;EEF1G;EFTUD2;EIF3C;EIF3I;EIF4G1;ERLIN2;GCN1;HACD3;HADHA;HDAC2;HNRNPAB;HNRNPC;HNRNPD;HNRNPL;HNRNPR;HNRNPU;HNRNPUL2;ILF2;ILF3;IMMT;IRS4;ITPR3;KARS1;KRT8;KTN1;LSM12;MAP1B;MATR3;MRPL1;MRPL11;MRPL18;MRPL2;MRPL21;MRPL23;MRPL24;MRPL3;MRPL34;MRPL37;MRPL4;MRPL40;MRPL43;MRPL44;…	0.64;0.56;0.62;0.64;0.92;0.76;0.76;0.78;0.66;0.73;0.97;0.88;0.92;0.85;0.8;0.54;0.81;0.5;0.76;0.72;0.8;0.85;0.61;0.65;0.66;0.58;0.83;0.6;0.94;0.81;0.99;0.99;0.85;0.61;0.86;0.9;0.99;0.96;0.98;0.82;0.6;0.7;0.99;0.87;0.92;0.64;0.81;0.54;0.53;0.62;0.67;0.56;0.62;0.65;0.58;0.54;0.58;0.58;0.65;0.7;0.66;0.64;0.69;0.65;0.63;0.71;0.59;0.61;0.55;0.55;0.86;0.93;0.89;0.91;0.66;0.94;0.8;0.86;0.94;0.69;0.57;0.5…	Low confidence;Low confidence;Low confidence;Low confidence;High confidence;Medium confidence;Medium confidence;Medium confidence;Low confidence;Low confidence;High confidence;Medium confidence;High confidence;Medium confidence;Medium confidence;Low confidence;Medium confidence;Low confidence;Medium confidence;Low confidence;Medium confidence;Medium confidence;Low confidence;Low confidence;Low co…	0.11	0.29;0.15;0.22;0;0;0;0;0;0;0.11;0.36;0.29;0.19;0.14;0.11;0.21;0.1;0.41;0.5;0.02;0.07;0.38;0.47;0.39;0.27;0.31;0.25;0.11;0;0;0.18;0.28;0.5;0.44;0.53;0.46;0.46;0.68;0.15;0.37;0.38;0.11;0.37;0.04;0;0.58;0.09;0.19;0.23;0.42;0.03;0.03;0.02;0.05;0.01;0.03;0.03;0.03;0.01;0.05;0.04;0.01;0.02;0.02;0.03;0.04;0.03;0;0;0.04;0.02;0.05;0.08;0.05;0.08;0.23;0.19;0.42;0.12;0.26;0.18;0.21;0.23;0.06;0.04;0.09;0.12;…	;
RALY	Q9UKM9	32.463					ACACA;ACSL3;ACTL6A;AGK;AIMP1;AIMP2;ALDOA;APMAP;ATAD3A;ATP1A1;ATP1B1;ATP1B3;ATP5F1A;ATP5MD;ATP5MF;ATP5MG;ATP5PB;ATP5PO;BAG2;BYSL;CASP14;CCAR2;CISD2;CYB5R3;DAD1;DARS;DDOST;DDX18;DHX15;DHX9;EEF1E1;ELAVL1;EPRS;ERLIN2;EXOSC10;FBL;FKBP8;GCN1;GOT1;GOT2;GPI;HACD3;HLA-A;HM13;HNRNPAB;HNRNPC;HNRNPH3;HNRNPL;HNRNPU;HNRNPUL1;HSD17B12;IARS;ILF2;IRS4;KPNB1;LARS;LBR;LETM1;LMAN2;LRRC59;MACF1;MARS;MT-CO2;MYBBP1A;NN…	0.59;0.85;0.97;0.97;0.9;0.89;0.84;0.76;0.98;0.59;0.51;0.64;0.73;0.94;0.82;0.86;1;0.95;0.84;0.68;0.6;0.54;0.7;1;1;1;0.93;0.55;0.79;0.82;0.99;0.99;0.52;1;0.71;0.98;0.55;1;0.67;0.65;0.98;1;0.82;0.95;0.77;0.77;1;0.75;0.59;0.64;0.99;1;0.61;0.56;0.56;0.83;0.98;0.72;0.84;0.97;0.62;0.98;0.96;0.55;0.98;1;0.99;0.98;1;1;0.57;1;1;0.8;0.99;1;0.99;1;0.95;0.62;0.87;1;0.94;0.61;0.89;0.93;0.93;0.96;0.97;0.79;0.98…	Low confidence;Medium confidence;High confidence;High confidence;High confidence;Medium confidence;Medium confidence;Medium confidence;High confidence;Low confidence;Low confidence;Low confidence;Low confidence;High confidence;Medium confidence;Medium confidence;High confidence;High confidence;Medium confidence;Low confidence;Low confidence;Low confidence;Low confidence;High confidence;High confi…	0.11	0.21;0.12;0.14;0.04;0.17;0.15;0.42;0.03;0.21;0.29;0;0.04;0;0;0;0;0;0;0.23;0.14;0.13;0.29;0;0.06;0.02;0.29;0.14;0.16;0.41;0.5;0.2;0.25;0.38;0.11;0.17;0.39;0.05;0;0.03;0.06;0.15;0;0.07;0.05;0.5;0.44;0.23;0.46;0.68;0.26;0.07;0.26;0.37;0.37;0.39;0.32;0.13;0.04;0.02;0.19;0.09;0.26;0.05;0.27;0.03;0.23;0.06;0.09;0.21;0.23;0.43;0.23;0.09;0.15;0.15;0.27;0.22;0.2;0.43;0.51;0.39;0.15;0.04;0.09;0.03;0.07;0.1…	ACAA2;AIMP1;ASDURF;ATP2A2;ATP5F1A;ATP5F1B;ATP5F1C;ATP5MF;ATP5PB;ATP5PO;CAD;CKAP4;COPA;DDOST;DHX15;DHX9;FBL;FLNA;FLNB;GAPDH;H4C1;HACD3;HADHB;HAGH;HDAC2;HNRNPC;HNRNPD;HNRNPL;HNRNPR;HNRNPU;HNRNPUL2;IARS;ILF2;IRS4;LANCL1;LBR;MATR3;MYL6;PABPC1;PABPC4;PABPN1;PDRG1;PFDN2;PFKP;PHB;PHB2;PIH1D1;POLR1A;POLR3A;POLR3B;POLR3D;PPP1CA;PPP1CC;PRKDC;PRPF40A;RBM25;RPAP3;RPL19;RPN1;RPS13;RUVBL1;RUVBL2;SEC61A1;SF3B3;…	0.64;0.6;0.6;0.68;0.89;0.72;0.83;0.52;0.53;0.93;0.99;0.96;0.68;0.76;0.74;0.83;0.64;0.97;0.91;0.8;0.98;0.98;0.96;0.65;0.57;0.87;0.6;0.74;0.95;0.95;0.7;0.84;0.79;0.98;0.73;0.96;0.53;0.52;0.99;0.82;0.78;0.57;0.5;0.59;0.94;0.87;0.76;0.99;0.88;0.96;0.87;0.6;0.8;0.94;0.87;0.59;0.87;0.83;0.93;0.52;0.98;0.97;0.9;0.99;0.96;0.96;0.62;0.82;0.98;1;0.59;0.78;0.64;0.54;0.62;0.54;0.92;0.83;0.83;0.98;0.92	Low confidence;Low confidence;Low confidence;Low confidence;Medium confidence;Low confidence;Medium confidence;Low confidence;Low confidence;High confidence;High confidence;High confidence;Low confidence;Medium confidence;Low confidence;Medium confidence;Low confidence;High confidence;High confidence;Medium confidence;High confidence;High confidence;High confidence;Low confidence;Low confidence;M…	0.11	0.06;0.17;0;0.22;0;0;0;0;0;0;0.36;0.14;0.21;0.14;0.41;0.5;0.39;0.55;0.42;0.6;0;0;0.11;0.11;0.28;0.44;0.53;0.46;0.46;0.68;0.15;0.26;0.37;0.37;0.06;0.13;0.42;0.46;0.42;0.35;0.12;0.02;0.14;0.18;0.21;0.23;0.06;0.04;0.03;0.01;0;0.3;0.3;0.43;0.18;0.19;0.09;0.51;0.22;0.38;0.37;0.34;0.07;0.42;0.1;0.32;0.54;0.49;0.42;0.43;0.48;0.95;0.93;0.91;0.03;0;0;0.14;0.14;0.01;0.16	;
ITGB1	P05556	88.415	PIH1D1	Q9NWS0								CYFIP1;FLNB;POLR3A;PRPF19;RUVBL1	0.64;0.61;0.77;0.65;0.64	Low confidence;Low confidence;Medium confidence;Low confidence;Low confidence	0.06	0.11;0.42;0.03;0.29;0.37	;
HSPA9	P38646	73.68	PIH1D1	Q9NWS0			TPM4	0.52	Low confidence	0.75	0.31	ACAT1;ATP2A2;CPOX;HNRNPU;HSPA8;PGK1;SHMT2;TIMM50	0.64;0.65;0.53;0.57;0.87;0.96;0.8;0.73	Low confidence;Low confidence;Low confidence;Low confidence;Medium confidence;High confidence;Medium confidence;Low confidence	0.75	0.15;0.22;0.01;0.68;0.96;0.21;0.25;0.3	;
YBX1	P67809	35.924	PIH1D1;CCT4	Q9NWS0;P50991			DHX9;EIF5B;RPS28;RUVBL2	0.7;0.72;0.78;0.53	Low confidence;Low confidence;Medium confidence;Low confidence	0.57	0.5;0.21;0.44;0.34	CAD;CKAP4;HNRNPA3;HNRNPF;HNRNPH1;HSPA8;NUP93;PFKP;PKM;PPP1CC;PRKDC;PRPF40A;RBMX;RPL19;SNRNP200;SYNCRIP	0.64;0.76;0.53;0.55;0.6;0.64;0.6;0.58;0.57;0.52;0.6;0.61;0.58;0.59;0.63;0.69	Low confidence;Medium confidence;Low confidence;Low confidence;Low confidence;Low confidence;Low confidence;Low confidence;Low confidence;Low confidence;Low confidence;Low confidence;Low confidence;Low confidence;Low confidence;Low confidence	0.57	0.36;0.14;0.45;0.59;0.64;0.96;0.14;0.18;0.61;0.3;0.43;0.18;0.41;0.51;0.36;0.48	;
CLTA	P09496	27.077					AIMP1;ATF7IP;ATP5F1A;CLTB;CLTC;CNOT1;DDX18;DIABLO;DLST;DYNC1LI1;ERLIN2;FAR1;FLII;FLNB;GPN1;HM13;HNRNPA0;HNRNPAB;HNRNPF;HRNR;HSD17B12;LETM1;MAP1B;NUP210;OGDH;PHB2;PIGR;POLR1A;PPAN;RER1;RPL19;RPL24;RPL27A;RPS11;RRP12;RUVBL1;SEC61B;SMARCA4;SMARCE1;SMC2;SPTBN1;STT3B;SURF4;TECR;TPR;UBR4;XPOT;ZNHIT2	0.87;0.57;0.68;1;1;0.52;0.84;0.59;0.73;0.71;0.69;0.56;0.5;0.53;0.65;0.64;0.58;0.79;0.69;0.64;0.66;0.93;0.92;0.56;0.59;0.62;0.69;0.64;0.78;0.64;0.55;0.51;0.81;1;0.68;0.51;0.54;1;1;0.84;0.67;0.5;0.62;0.57;0.6;1;0.91;0.97	Medium confidence;Low confidence;Low confidence;High confidence;High confidence;Low confidence;Medium confidence;Low confidence;Low confidence;Low confidence;Low confidence;Low confidence;Low confidence;Low confidence;Low confidence;Low confidence;Low confidence;Medium confidence;Low confidence;Low confidence;Low confidence;High confidence;High confidence;Low confidence;Low confidence;Low confide…	0.14	0.17;0.03;0;0.03;0.44;0.11;0.16;0.12;0.14;0.09;0.11;0.03;0.09;0.42;0.03;0.05;0.4;0.5;0.59;0.29;0.07;0.04;0.23;0.06;0.08;0.23;0.02;0.04;0.1;0;0.51;0.47;0.48;0.37;0.15;0.37;0.09;0.14;0.13;0.2;0.35;0.02;0.09;0.13;0.18;0.09;0.05;0	AIMP2;ALDH9A1;CAD;CLTB;CLTC;DBT;DHX15;DLST;DPCD;DSG1;DYNC1H1;DYNC1LI1;EEF1E1;ERLIN2;GADD45GIP1;MRPL11;MRPL12;MRPL13;MRPL20;MRPL21;MRPL3;MRPL34;MRPL37;MRPL4;MRPL40;MRPL43;MRPL44;MRPL46;MRPL48;MRPL49;MRPL50;MRPL55;MRPL9;MRPS17;MRPS30;NUP210;PRPF19;PRPF8;RANBP9;RPL10;RPL19;RPL27A;RPS8;SMARCA4;SMC2;SMC4;SNRNP40;STOML2;TPR;TUFM	0.64;0.79;0.62;1;1;0.89;0.9;0.57;0.63;0.79;0.61;0.96;0.52;0.59;0.6;0.56;0.57;0.57;0.63;0.89;0.68;0.59;0.55;0.64;0.61;0.52;0.65;0.94;0.65;0.67;0.67;0.78;0.64;0.63;0.59;0.63;0.63;0.56;0.59;0.82;0.89;0.89;0.56;0.78;0.72;0.97;0.88;0.63;0.89;0.77	Low confidence;Medium confidence;Low confidence;High confidence;High confidence;Medium confidence;High confidence;Low confidence;Low confidence;Medium confidence;Low confidence;High confidence;Low confidence;Low confidence;Low confidence;Low confidence;Low confidence;Low confidence;Low confidence;Medium confidence;Low confidence;Low confidence;Low confidence;Low confidence;Low confidence;Low conf…	0.14	0.15;0.1;0.36;0.03;0.44;0.22;0.41;0.14;0.02;0.2;0.32;0.09;0.2;0.11;0.05;0.03;0.18;0.03;0;0.01;0.03;0.01;0.05;0.04;0.01;0.02;0.02;0.04;0.03;0.03;0;0;0.03;0.03;0.03;0.06;0.29;0.39;0.04;0.36;0.51;0.48;0.55;0.14;0.2;0.22;0.17;0.08;0.18;0.34	;
MRPL15	Q9P015	33.42					ATF7IP;ATP1B3;BCKDHB;CDC23;CDC5L;CNOT1;COPA;COPB2;DAP3;DBT;DCTN1;DPF2;EIF2A;FLNA;GADD45GIP1;GID8;GLUD1;HM13;HNRNPC;HRNR;HSD17B12;IRS4;MRPL1;MRPL13;MRPL17;MRPL18;MRPL19;MRPL2;MRPL20;MRPL22;MRPL23;MRPL24;MRPL28;MRPL3;MRPL34;MRPL37;MRPL38;MRPL39;MRPL4;MRPL40;MRPL41;MRPL43;MRPL44;MRPL45;MRPL46;MRPL47;MRPL48;MRPL49;MRPL50;MRPL53;MRPL55;MRPL58;MRPL9;MRPS14;MRPS15;MRPS18A;MRPS2;MRPS22;MRPS23;MRPS24;MRPS…	0.79;0.65;0.59;0.78;0.63;0.96;0.58;0.68;0.9;0.6;0.9;0.6;0.99;0.59;0.87;0.54;0.65;0.54;0.66;0.54;0.71;0.71;1;1;1;1;1;0.85;1;1;0.95;1;1;1;0.9;1;1;1;0.71;0.56;1;1;0.9;1;1;1;1;1;1;0.73;1;1;1;0.92;0.84;0.76;0.73;0.93;0.94;0.77;0.54;0.81;0.84;0.82;0.84;0.83;0.86;0.98;0.82;0.69;0.8;0.77;0.91;0.94;0.61;0.56;0.57;0.79;0.9;0.93;0.93;0.57;0.97;0.66;0.87;0.65;0.56;0.72;0.56;0.54;0.72;0.81;0.92;0.63;0.83;0.58…	Medium confidence;Low confidence;Low confidence;Medium confidence;Low confidence;High confidence;Low confidence;Low confidence;High confidence;Low confidence;Medium confidence;Low confidence;High confidence;Low confidence;Medium confidence;Low confidence;Low confidence;Low confidence;Low confidence;Low confidence;Low confidence;Low confidence;High confidence;High confidence;High confidence;High c…	0.03	0.03;0.04;0.07;0.06;0.19;0.11;0.21;0.19;0.1;0.22;0.21;0.02;0.07;0.55;0.05;0.05;0.22;0.05;0.44;0.29;0.07;0.37;0.03;0.03;0.01;0.02;0.04;0.05;0;0.05;0.03;0.03;0.03;0.03;0.01;0.05;0.03;0.06;0.04;0.01;0.04;0.02;0.02;0.03;0.04;0.04;0.03;0.03;0;0.01;0;0;0.03;0.04;0.04;0.03;0.05;0.08;0.05;0;0.01;0.08;0.05;0.08;0.01;0.06;0.06;0.08;0.02;0.07;0;0.06;0.02;0.04;0.09;0.02;0.03;0;0.04;0.01;0.46;0.09;0.42;0.42;0…	ACAA2;ACIN1;ACTL6A;AIMP2;ATP2A2;ATP5F1A;ATP5F1B;ATP5F1C;ATP5PB;ATP5PO;BAG6;CAD;CKAP4;CORO1C;CYFIP1;DARS;DBT;DDX3X;DDX5;DDX6;DHX15;DPCD;DYNC1I2;EEF1E1;EIF4A3;ERLIN2;FLNA;FLNB;GADD45GIP1;H4C1;HACD3;HADHA;HRNR;HSPA8;IARS;IRS4;ITPR3;LANCL1;LBR;MATR3;MRPL1;MRPL11;MRPL12;MRPL13;MRPL17;MRPL18;MRPL19;MRPL2;MRPL20;MRPL21;MRPL22;MRPL23;MRPL24;MRPL28;MRPL3;MRPL34;MRPL37;MRPL38;MRPL39;MRPL4;MRPL40;MRPL41;MRP…	0.64;0.8;0.72;0.7;0.93;0.97;0.82;0.55;0.89;0.93;0.67;0.72;0.85;0.69;0.79;0.95;0.98;0.68;0.61;0.94;0.92;0.89;0.58;0.59;0.64;0.99;0.66;0.78;1;0.73;0.88;0.81;0.78;0.71;0.93;0.57;0.58;0.62;0.75;0.87;1;1;1;1;1;1;1;1;1;1;1;1;1;1;1;1;1;1;1;1;1;1;1;1;1;1;0.99;1;1;1;1;1;1;0.94;1;0.63;0.95;0.97;0.84;0.72;0.88;0.58;0.95;0.79;0.68;0.53;0.75;0.9;0.88;0.98;0.94;1;0.95;0.64;0.54;0.7;0.88;0.72;0.9;0.55;0.77;0.91…	Low confidence;Medium confidence;Low confidence;Low confidence;High confidence;High confidence;Medium confidence;Low confidence;Medium confidence;High confidence;Low confidence;Low confidence;Medium confidence;Low confidence;Medium confidence;High confidence;High confidence;Low confidence;Low confidence;High confidence;High confidence;Medium confidence;Low confidence;Low confidence;Low confidence…	0.03	0.06;0.18;0.14;0.15;0.22;0;0;0;0;0;0.11;0.36;0.14;0.24;0.11;0.29;0.22;0.52;0.6;0.31;0.41;0.02;0.16;0.2;0.36;0.11;0.55;0.42;0.05;0;0;0.18;0.29;0.96;0.26;0.37;0.04;0.06;0.13;0.42;0.03;0.03;0.18;0.03;0.01;0.02;0.04;0.05;0;0.01;0.05;0.03;0.03;0.03;0.03;0.01;0.05;0.03;0.06;0.04;0.01;0.04;0.02;0.02;0.03;0.04;0.04;0.03;0.03;0;0;0;0.03;0.03;0.03;0.4;0.46;0.09;0.42;0.26;0.18;0.23;0.04;0.03;0.01;0.3;0.3;0.…	;
PSMC5	P62195	45.626					AHNAK;ANAPC1;ANAPC7;CNOT1;DARS2;FLNA;GPN1;KDM1A;MACF1;MRE11;MRPS7;MTA2;NUMA1;POLR1A;POLR3A;POLR3D;POLR3E;PRPF8;PRR14L;PSMC1;PSMC2;PSMC3;PSMC4;PSMC6;PSMD1;PSMD11;PSMD12;PSMD13;PSMD14;PSMD2;PSMD3;PSMD6;PSMD8;RPAP2;SNRPD1;WDR92	0.6;0.61;0.73;0.81;0.63;0.84;0.73;0.88;0.56;0.8;0.73;0.61;0.53;0.8;0.62;0.52;0.59;0.79;0.59;0.66;0.79;0.59;0.76;0.67;0.99;0.73;0.7;0.79;0.62;0.77;0.66;0.64;0.67;0.94;0.56;0.61	Low confidence;Low confidence;Low confidence;Medium confidence;Low confidence;Medium confidence;Low confidence;Medium confidence;Low confidence;Medium confidence;Low confidence;Low confidence;Low confidence;Medium confidence;Low confidence;Low confidence;Low confidence;Medium confidence;Low confidence;Low confidence;Medium confidence;Low confidence;Medium confidence;Low confidence;High confidence…	0.28	0.15;0.05;0.02;0.11;0.07;0.55;0.03;0.09;0.09;0;0.07;0.16;0.19;0.04;0.03;0;0;0.39;0.02;0.23;0.31;0.27;0.24;0.22;0.25;0.24;0.24;0.19;0.2;0.3;0.27;0.2;0.11;0.01;0.47;0.01	ACAA2;ATP2A2;ATP5F1A;ATP5F1B;ATP5F1C;ATP5PB;ATP5PO;CAD;COPA;DPCD;EEA1;FLNA;FLNB;HACD3;HDAC2;IRS4;LBR;PABPC1;PABPC4;PDRG1;PFDN2;PFDN6;PIH1D1;POLR1A;POLR3A;POLR3D;PSMC1;PSMC2;PSMC3;PSMC4;PSMC6;PSMD1;PSMD11;PSMD12;PSMD13;PSMD2;PSMD3;PSMD4;PSMD6;PSMD7;PSMD8;RPAP3;RUVBL1;RUVBL2;SEC61A1;SF3B3;SLC25A3;SLC25A6;TUBA1B;TUBB2B;TUBB6;URI1;USP21;UXT;WDR92	0.64;0.82;0.79;0.68;0.91;0.86;0.83;0.52;0.69;0.78;0.76;0.99;0.93;0.92;0.83;0.81;1;0.83;0.69;0.83;0.87;0.89;0.78;1;0.83;0.87;1;1;1;1;0.97;1;0.5;0.99;0.9;1;1;1;0.99;1;1;0.97;0.72;0.84;0.51;0.71;0.75;0.58;0.83;0.71;0.92;0.96;0.54;0.98;0.92	Low confidence;Medium confidence;Medium confidence;Low confidence;High confidence;Medium confidence;Medium confidence;Low confidence;Low confidence;Medium confidence;Medium confidence;High confidence;High confidence;High confidence;Medium confidence;Medium confidence;High confidence;Medium confidence;Low confidence;Medium confidence;Medium confidence;Medium confidence;Medium confidence;High confi…	0.28	0.06;0.22;0;0;0;0;0;0.36;0.21;0.02;0.04;0.55;0.42;0;0.28;0.37;0.13;0.42;0.35;0.02;0.14;0.05;0.06;0.04;0.03;0;0.23;0.31;0.27;0.24;0.22;0.25;0.24;0.24;0.19;0.3;0.27;0.18;0.2;0.18;0.11;0.09;0.37;0.34;0.07;0.42;0.32;0.49;0.95;0.91;0.77;0.03;0;0;0.01	;
SNRNP40	Q96DI7	39.311	PFDN1;PFDN2	O60925;Q9UHV9	PFDN2;PFDN6	0.87;0.92	ACTB;ACTR1A;AHNAK;AIMP1;ALDOA;ANAPC2;APMAP;ASDURF;ATP2A2;ATP5F1A;BCKDHB;BCKDK;CAD;CANX;CCAR2;CCT2;CCT3;CCT4;CCT5;CCT6A;CCT6B;CCT7;CCT8;CDC23;CDC27;CDC5L;CHD4;CNOT1;COPB2;DARS2;DCAF11;DCTN1;DEK;DHX9;DNAJA1;DNAJA2;EEF1D;EIF3A;EIF3B;EIF3C;EIF3D;EIF3E;EIF3F;EIF3H;EIF3M;EPRS;FAR1;FKBP8;FLII;FLNA;GLUD1;GNB2;GPN1;HADHA;HDAC1;HDAC2;IARS;IRS4;KDM1A;KIF5B;LMNB1;MACF1;MATR3;MED23;MRPS7;MYH10;MYH9;MYL6;PABPC…	0.76;0.71;0.54;0.73;0.76;1;0.56;0.67;0.55;0.92;0.5;0.94;0.52;0.8;0.78;0.96;0.99;1;0.96;1;0.99;0.99;0.97;0.56;0.59;0.84;0.91;0.87;0.88;0.66;0.92;0.65;0.89;0.81;0.56;0.67;0.99;0.8;0.83;0.95;0.95;0.93;0.83;0.95;0.53;0.65;0.9;0.51;0.67;1;0.81;0.73;0.59;0.73;0.91;0.91;0.73;0.95;0.99;0.98;0.88;0.81;0.84;0.9;0.96;0.95;0.79;0.95;0.57;0.81;0.71;0.98;0.72;0.75;0.87;0.65;0.92;0.71;0.7;0.93;0.95;0.77;0.78;0.…	Medium confidence;Low confidence;Low confidence;Low confidence;Medium confidence;High confidence;Low confidence;Low confidence;Low confidence;High confidence;Low confidence;High confidence;Low confidence;Medium confidence;Medium confidence;High confidence;High confidence;High confidence;High confidence;High confidence;High confidence;High confidence;High confidence;Low confidence;Low confidence;M…	0.17	0.88;0.23;0.15;0.17;0.42;0;0.03;0;0.22;0;0.07;0.07;0.36;0.31;0.29;0.44;0.4;0.45;0.44;0.43;0.25;0.42;0.45;0.06;0.06;0.19;0.19;0.11;0.19;0.07;0;0.21;0.13;0.5;0.28;0.22;0.38;0.27;0.26;0.27;0.2;0.23;0.27;0.2;0.16;0.38;0.03;0.05;0.09;0.55;0.22;0.15;0.03;0.18;0.26;0.28;0.26;0.37;0.09;0.24;0.28;0.09;0.42;0.01;0.07;0.4;0.49;0.46;0.42;0.35;0.44;0.17;0.02;0.09;0.14;0.1;0.05;0.04;0.09;0.02;0.12;0.14;0.03;0;…	ACAA2;ACIN1;ACTL6A;ADAR;AIMP1;AIMP2;CKAP4;CLTA;CLTB;CORO1C;DAP3;DARS;DBT;DDX3X;DDX46;DDX5;DLST;DYNC1H1;DYNC1LI1;EFTUD2;EIF3A;EIF3K;EIF4A3;EPRS;ERLIN2;GCN1;GEMIN4;HNRNPM;IARS;IMMT;IRS4;ITPR3;KRT34;LUC7L2;MRPL1;MRPL11;MRPL12;MRPL15;MRPL17;MRPL18;MRPL19;MRPL2;MRPL21;MRPL22;MRPL23;MRPL24;MRPL3;MRPL34;MRPL37;MRPL38;MRPL39;MRPL4;MRPL40;MRPL41;MRPL43;MRPL44;MRPL45;MRPL46;MRPL47;MRPL48;MRPL50;MRPL55;MRPL…	0.64;0.9;0.8;0.6;0.71;0.86;0.62;0.88;0.85;0.58;0.53;1;0.98;0.69;0.7;0.96;0.55;1;1;0.92;0.69;0.5;0.78;0.58;0.98;0.64;0.93;0.87;1;0.79;0.63;0.75;0.55;0.84;0.98;0.84;0.9;0.89;0.84;0.98;0.53;0.98;0.97;0.9;0.97;0.98;0.99;0.97;0.98;0.8;0.84;0.98;0.98;0.82;0.99;0.98;0.98;0.96;0.85;0.98;0.97;0.98;0.88;0.54;0.67;0.58;0.78;0.86;0.76;0.75;0.77;0.84;0.67;0.9;0.62;0.67;0.86;0.5;0.7;0.59;0.6;0.57;1;0.86;0.82;0…	Low confidence;Medium confidence;Medium confidence;Low confidence;Low confidence;Medium confidence;Low confidence;Medium confidence;Medium confidence;Low confidence;Low confidence;High confidence;High confidence;Low confidence;Low confidence;High confidence;Low confidence;High confidence;High confidence;High confidence;Low confidence;Low confidence;Medium confidence;Low confidence;High confidence…	0.17	0.06;0.18;0.14;0.15;0.17;0.15;0.14;0.14;0.03;0.24;0.1;0.29;0.22;0.52;0.3;0.6;0.14;0.32;0.09;0.39;0.27;0.14;0.36;0.38;0.11;0;0.11;0.54;0.26;0.11;0.37;0.04;0.07;0;0.03;0.03;0.18;0.03;0.01;0.02;0.04;0.05;0.01;0.05;0.03;0.03;0.03;0.01;0.05;0.03;0.06;0.04;0.01;0.04;0.02;0.02;0.03;0.04;0.04;0.03;0;0;0;0.04;0.02;0.08;0.08;0.03;0.08;0.06;0.09;0.23;0.26;0.18;0.21;0.23;0.29;0.3;0.43;0.39;0.23;0.11;0.27;0.1…	;
PCMT1	P22061	24.636	PIH1D1;PFDN2	Q9NWS0;Q9UHV9			PPIA	0.8	Medium confidence	0.29	0.45	CS;HNRNPA1;HNRNPA2B1;HNRNPA3;HNRNPH1	0.64;0.91;0.51;0.51;0.78	Low confidence;High confidence;Low confidence;Low confidence;Medium confidence	0.29	0.22;0.65;0.64;0.45;0.64	;
PABPN1	Q86U42	32.749					ATP5F1A;EFTUD2;H1-4;HNRNPH1;HNRNPH3;HNRNPL;MRPS7;RPS19;RPS24;RPS9;RUVBL1;SLC25A5;SYNCRIP;TPR	0.77;0.52;0.56;0.6;0.54;0.77;0.64;0.59;0.64;0.52;0.75;0.8;0.72;0.95	Medium confidence;Low confidence;Low confidence;Low confidence;Low confidence;Medium confidence;Low confidence;Low confidence;Low confidence;Low confidence;Low confidence;Medium confidence;Low confidence;High confidence	0.12	0;0.39;0;0.64;0.23;0.46;0.07;0.44;0.44;0.41;0.37;0.54;0.48;0.18	ACAA2;ATP2A2;ATP5F1A;ATP5F1B;ATP5F1C;ATP5PB;ATP5PO;COPA;DDOST;DHX9;DPCD;FLNA;FLNB;H4C1;HACD3;HADHB;HAGH;HDAC2;HNRNPR;HNRNPUL2;IRS4;LBR;MYH10;MYL6;NUMA1;PABPC1;PABPC4;PDRG1;PFDN2;PFDN6;PFKP;PIH1D1;POLR1A;POLR2A;POLR3A;POLR3D;PPP1CA;PPP1CC;RALY;RBMX;RPAP3;RPN1;RPS2;RUVBL1;RUVBL2;SF3B1;SF3B3;SLC25A3;SLC25A5;SLC25A6;SNRNP200;SNRPD2;SNRPD3;TECR;TUBA1B;TUBB4B;URI1;UXT;WDR92	0.64;0.93;1;0.99;0.95;0.94;0.85;0.95;0.78;0.51;0.74;0.8;0.78;0.57;0.99;0.94;0.65;0.9;0.75;0.65;0.8;0.96;0.59;0.58;0.61;0.91;0.98;0.61;0.92;0.86;0.87;0.7;1;0.94;0.96;0.89;0.5;0.81;0.78;0.79;0.75;0.6;0.55;0.83;0.65;0.67;0.92;0.66;0.86;0.74;0.57;0.94;0.97;0.7;0.65;0.57;0.97;0.97;0.84	Low confidence;High confidence;High confidence;High confidence;High confidence;High confidence;Medium confidence;High confidence;Medium confidence;Low confidence;Low confidence;Medium confidence;Medium confidence;Low confidence;High confidence;High confidence;Low confidence;High confidence;Medium confidence;Low confidence;Medium confidence;High confidence;Low confidence;Low confidence;Low confide…	0.12	0.06;0.22;0;0;0;0;0;0.21;0.14;0.5;0.02;0.55;0.42;0;0;0.11;0.11;0.28;0.46;0.15;0.37;0.13;0.4;0.46;0.19;0.42;0.35;0.02;0.14;0.05;0.18;0.06;0.04;0.12;0.03;0;0.3;0.3;0.11;0.41;0.09;0.22;0.51;0.37;0.34;0.42;0.42;0.32;0.54;0.49;0.36;0.42;0.43;0.13;0.95;0.91;0.03;0;0.01	;
ALYREF	Q86V81	26.888					DDX17;MARS;RPS10;SRSF7;THOC2	0.8;0.72;0.61;0.98;0.71	Medium confidence;Low confidence;Low confidence;High confidence;Low confidence	0.43	0.58;0.26;0.43;0.46;0.16	RNPS1;RPS14;SMCHD1	0.65;0.52;0.63	Low confidence;Low confidence;Low confidence	0.43	0.27;0.63;0.11	;
KRT9	P35527	62.064	PIH1D1	Q9NWS0			KRT1;KRT14;KRT2;KRT5;KRT6B;TGM1	0.95;0.99;0.71;0.67;0.95;0.71	High confidence;High confidence;Low confidence;Low confidence;High confidence;Low confidence	0.82	0.94;0.69;0.87;0.69;0.78;0.08	DSG1;KRT1;KRT2;KRT5;KRT6B	0.65;0.53;0.78;0.72;0.63	Low confidence;Low confidence;Medium confidence;Low confidence;Low confidence	0.82	0.2;0.94;0.87;0.69;0.78	;
CNDP2	Q96KP4	52.878					DLD;SAE1	0.54;0.69	Low confidence;Low confidence	0.01	0.2;0.1	ALDH9A1;CRTAP;NUDC;P3H1;PC;PFDN4;PFDN5;PNP;XRCC5;XRCC6	0.65;0.53;1;0.7;0.65;0.83;1;1;0.95;0.93	Low confidence;Low confidence;High confidence;Low confidence;Low confidence;Medium confidence;High confidence;High confidence;High confidence;High confidence	0.01	0.1;0.02;0.24;0;0.26;0.06;0.1;0.09;0.46;0.43	;
HADHA	P40939	83	PIH1D1	Q9NWS0			ABI1;ACACA;AHNAK;AP3M1;ARCN1;ASDURF;ATP1B3;CAD;CASP14;CCAR2;CCT2;CCT3;CCT4;CCT5;CCT6A;CCT6B;CCT7;CCT8;CHD4;CNOT1;CYFIP1;DCAF11;DNAJA2;EEF1D;EIF3C;EIF3F;EIF4G3;GEMIN5;GLUD1;GYS1;HARS;HCFC1;HDAC2;KIF5B;KPRP;KRT18;MACF1;MAP1B;PA2G4;PABPC4;PAICS;POLR1A;POLR1D;POLR3A;POLR3E;PRKDC;PRPF40A;PRPF8;PSMD14;PYCR2;RPL17;RPL24;RPS13;RPS15A;RPS16;RPS9;SEC16A;SF3B1;SF3B3;SLC25A13;SLC25A6;SND1;SNRNP40;SSR1;TECR;T…	0.98;0.85;0.95;0.77;0.55;1;0.65;0.78;0.78;0.92;0.9;0.96;0.9;0.88;0.92;0.95;0.96;0.98;1;0.57;0.82;0.91;0.6;0.96;0.52;0.88;0.99;0.99;0.84;0.9;0.52;0.93;0.56;0.98;0.73;0.65;0.76;0.6;0.98;0.68;0.81;0.86;0.91;0.53;0.52;0.64;0.75;0.96;0.79;0.94;0.55;0.81;0.63;0.61;0.58;0.81;0.79;0.55;0.63;0.5;0.87;0.76;0.73;0.63;0.86;0.73;0.5;1;0.99;0.69	High confidence;Medium confidence;High confidence;Medium confidence;Low confidence;High confidence;Low confidence;Medium confidence;Medium confidence;High confidence;Medium confidence;High confidence;Medium confidence;Medium confidence;High confidence;High confidence;High confidence;High confidence;High confidence;Low confidence;Medium confidence;High confidence;Low confidence;High confidence;Low…	0.18	0.09;0.21;0.15;0.03;0.22;0;0.04;0.36;0.13;0.29;0.44;0.4;0.45;0.44;0.43;0.25;0.42;0.45;0.19;0.11;0.11;0;0.22;0.38;0.27;0.27;0.1;0.11;0.22;0.05;0.08;0.18;0.28;0.24;0.15;0.58;0.09;0.23;0.25;0.35;0.26;0.04;0.02;0.03;0;0.43;0.18;0.39;0.2;0.08;0.46;0.47;0.38;0.43;0.51;0.41;0.1;0.42;0.42;0.12;0.49;0.29;0.17;0.05;0.13;0.22;0.18;0.03;0.01;0	ACAA2;ACIN1;ACLY;AIMP1;ATP5F1A;ATP5F1B;ATP5F1C;ATP5MF;ATP5PO;BAG6;CAD;CHD4;CKAP4;COPB1;CYFIP1;DARS;DBT;DDX6;DHX15;DHX9;DPCD;EEF1E1;EIF3E;EIF3F;EIF4G1;FBL;FLNA;FLNB;GAPDH;H4C1;HACD3;HADHB;HDAC2;HNRNPR;HNRNPU;HNRNPUL2;IARS;IRS4;KRT8;LANCL1;LBR;LSM12;MAP1B;MARS;MATR3;MRPL1;MRPL12;MRPL15;MRPL17;MRPL2;MRPL20;MRPL28;MRPL37;MRPL38;MRPL39;MRPL44;MRPL48;MRPL49;MRPL50;MRPS17;MRPS2;MRPS22;MRPS23;MRPS27;MRPS…	0.65;0.64;0.76;0.7;0.96;0.98;0.96;0.62;0.71;0.77;1;0.96;0.94;0.83;0.72;0.71;0.7;0.64;0.94;0.93;0.8;0.95;0.72;0.64;0.6;0.91;0.76;0.84;0.72;0.87;0.94;0.99;0.99;0.64;0.93;0.8;0.74;0.87;0.91;0.7;0.55;0.52;0.59;0.9;0.94;0.78;0.69;0.81;0.68;0.79;0.8;0.77;0.74;0.7;0.8;0.78;0.69;0.55;0.76;0.87;0.65;0.59;0.66;0.82;0.79;0.82;0.86;0.97;0.96;0.73;0.69;0.63;0.87;0.85;0.76;0.8;0.91;0.75;0.98;0.98;0.59;0.66;0.9…	Low confidence;Low confidence;Medium confidence;Low confidence;High confidence;High confidence;High confidence;Low confidence;Low confidence;Medium confidence;High confidence;High confidence;High confidence;Medium confidence;Low confidence;Low confidence;Low confidence;Low confidence;High confidence;High confidence;Medium confidence;High confidence;Low confidence;Low confidence;Low confidence;Hig…	0.18	0.06;0.18;0.29;0.17;0;0;0;0;0;0.11;0.36;0.19;0.14;0.22;0.11;0.29;0.22;0.31;0.41;0.5;0.02;0.2;0.23;0.27;0.25;0.39;0.55;0.42;0.6;0;0;0.11;0.28;0.46;0.68;0.15;0.26;0.37;0.58;0.06;0.13;0.19;0.23;0.26;0.42;0.03;0.18;0.03;0.01;0.05;0;0.03;0.05;0.03;0.06;0.02;0.03;0.03;0;0.03;0.05;0.08;0.05;0.08;0.06;0.06;0.09;0.42;0.26;0.14;0.05;0.18;0.21;0.23;0.14;0.04;0.12;0.06;0.03;0.01;0;0.3;0.43;0.29;0.18;0.39;0.2…	;
HNRNPC	P07910	33.67	PIH1D1	Q9NWS0	PIH1D1	0.99	AIMP1;ALDH3A2;ATP1A1;ATP1B1;ATP1B3;ATP5MG;ATP5PB;ATP5PO;BAG2;BYSL;CANX;CASP14;CCT3;CCT5;CCT6A;CCT7;DCAF11;DDX5;DHX15;DHX9;DPM1;EEF1E1;EPRS;H1-4;HACD3;HARS;HNRNPF;HNRNPH3;HNRNPL;HNRNPUL1;IARS;ILF2;ILF3;IRS4;KARS1;KPNB1;MACF1;MARS;MRPL15;MRPL28;NOP58;PA2G4;PFKL;PFKP;PGRMC2;PHB;QARS;RAB7A;RALY;RANBP9;RPL23;RPS10;RPS13;RPS14;RPS24;RPS3;RPS3A;RPS5;RUVBL1;RUVBL2;S100A14;SF3B1;SF3B3;SLC25A5;SLC25A6;SMAR…	0.66;0.74;0.73;0.66;0.53;0.58;0.59;0.53;0.78;0.77;0.84;0.6;0.6;0.69;0.72;0.56;0.63;0.53;0.54;0.81;0.7;0.66;0.61;0.61;0.57;0.76;0.68;0.58;0.78;0.6;0.51;0.84;0.78;0.73;0.58;0.74;0.62;0.73;0.66;0.53;0.71;0.61;0.61;0.54;0.82;0.62;0.52;0.56;0.77;0.67;0.94;0.7;0.52;0.87;0.63;0.87;0.76;0.86;0.87;0.63;0.82;0.67;0.58;0.92;0.59;0.54;0.5;0.88;0.85;0.9;0.7;0.54;0.76;0.75;0.68;0.6;0.51;0.87;0.54;0.57;0.59;0.5…	Low confidence;Low confidence;Low confidence;Low confidence;Low confidence;Low confidence;Low confidence;Low confidence;Medium confidence;Medium confidence;Medium confidence;Low confidence;Low confidence;Low confidence;Low confidence;Low confidence;Low confidence;Low confidence;Low confidence;Medium confidence;Low confidence;Low confidence;Low confidence;Low confidence;Low confidence;Medium confi…	0.44	0.17;0.07;0.29;0;0.04;0;0;0;0.23;0.14;0.31;0.13;0.4;0.44;0.43;0.42;0;0.6;0.41;0.5;0.07;0.2;0.38;0;0;0.08;0.59;0.23;0.46;0.26;0.26;0.37;0.38;0.37;0;0.39;0.09;0.26;0.03;0.03;0.22;0.25;0.16;0.18;0.09;0.21;0.23;0.15;0.11;0.04;0.59;0.43;0.38;0.63;0.44;0.65;0.49;0.39;0.37;0.34;0.03;0.42;0.42;0.54;0.49;0.14;0.16;0.13;0.02;0.34;0.08;0.06;0;0.3;0.12;0.31;0.1;0.18;0.05;0.63;0.13;0.23;0.16;0.08	ACAA2;AIFM1;ATP2A2;ATP5F1A;ATP5F1B;ATP5F1C;ATP5MF;ATP5PO;CAD;DDOST;DHX9;DPCD;DPM1;FLNB;H4C1;HACD3;HADHB;HDAC2;HNRNPAB;HNRNPD;HNRNPL;HNRNPR;HNRNPU;HNRNPUL2;ILF2;ILF3;IRS4;KRT8;LBR;MATR3;NUFIP2;PABPC1;PFKP;PIH1D1;POLR1A;POLR2A;POLR2B;POLR2C;POLR3A;PPP1CC;RALY;RPAP3;RPN2;RUVBL1;RUVBL2;SEC61A1;SF3B3;SLC16A1;SLC25A1;SLC25A3;SLC25A5;SNRPD2;SNRPD3;SYNCRIP;TECR;TPI1;TRIM28;TUBA1B;TUBB;TUBB2B;UXT;VDAC2;WD…	0.65;0.73;0.9;0.71;0.71;0.98;0.66;0.75;0.66;0.95;0.9;0.55;0.71;0.55;0.55;0.94;0.61;0.61;0.83;0.68;0.75;0.84;0.94;0.84;0.69;0.91;0.91;0.63;0.87;0.73;0.64;0.99;0.85;0.99;0.95;0.58;0.68;0.56;0.96;0.71;0.87;0.97;0.76;0.99;0.99;0.94;0.54;0.87;0.79;0.97;0.57;0.87;0.89;0.68;0.79;0.61;0.97;0.69;0.68;0.61;0.59;0.91;0.94	Low confidence;Low confidence;High confidence;Low confidence;Low confidence;High confidence;Low confidence;Low confidence;Low confidence;High confidence;High confidence;Low confidence;Low confidence;Low confidence;Low confidence;High confidence;Low confidence;Low confidence;Medium confidence;Low confidence;Low confidence;Medium confidence;High confidence;Medium confidence;Low confidence;High conf…	0.44	0.06;0.25;0.22;0;0;0;0;0;0.36;0.14;0.5;0.02;0.07;0.42;0;0;0.11;0.28;0.5;0.53;0.46;0.46;0.68;0.15;0.37;0.38;0.37;0.58;0.13;0.42;0.23;0.42;0.18;0.06;0.04;0.12;0.14;0.06;0.03;0.3;0.11;0.09;0.2;0.37;0.34;0.07;0.42;0.11;0.1;0.32;0.54;0.42;0.43;0.48;0.13;0.22;0.43;0.95;0.93;0.91;0;0.14;0.01	;
PSMA2	P25787	25.899	CCT7;CCT3	Q99832;P49368			AHNAK;AP3M1;CDC27;CNOT1;COPB1;COPB2;DCTN1;FLNA;GPN1;MRPS25;MRPS7;MYH9;PABPC4;POLR1A;POLR2B;PSMA1;PSMA3;PSMA4;PSMA5;PSMA6;PSMA7;PSMB1;PSMB2;PSMB3;PSMB4;PSMB5;PSMB6;PSMB7;RPAP2;RPAP3;SEPTIN7;SF3B1;SF3B3;SPTBN1;WASF2;WDR92	0.92;0.8;0.85;0.82;0.65;0.95;0.98;0.54;0.92;0.71;0.65;0.74;0.96;0.94;0.71;1;1;1;0.99;1;1;1;1;1;1;1;1;1;0.57;0.9;0.55;0.71;0.55;0.65;1;0.82	High confidence;Medium confidence;Medium confidence;Medium confidence;Low confidence;High confidence;High confidence;Low confidence;High confidence;Low confidence;Low confidence;Low confidence;High confidence;High confidence;Low confidence;High confidence;High confidence;High confidence;High confidence;High confidence;High confidence;High confidence;High confidence;High confidence;High confidence…	0.23	0.15;0.03;0.06;0.11;0.22;0.19;0.21;0.55;0.03;0.01;0.07;0.49;0.35;0.04;0.14;0.21;0.19;0.2;0.21;0.21;0.22;0.18;0.18;0.17;0.17;0.22;0.18;0.15;0.01;0.09;0;0.42;0.42;0.35;0.05;0.01	ATP5F1A;ATP5F1B;ATP5F1C;ATP5PB;ATP5PO;CAD;CKAP4;DHX15;DPCD;FLNB;HACD3;HAGH;MYH10;MYL6;POLR1A;POLR3A;POLR3B;PPP1CA;PPP1CC;PRKDC;PSMA1;PSMA3;PSMA4;PSMA5;PSMA6;PSMA7;PSMB1;PSMB2;PSMB3;PSMB4;PSMB5;PSMB6;PSMB7;RPS11;RPS27;RUVBL1;RUVBL2;SF3B3;UXT	0.65;0.86;0.78;0.71;0.96;0.69;0.65;0.61;0.97;0.9;0.7;0.81;0.82;0.78;0.98;0.97;0.75;0.96;0.89;0.85;1;1;1;0.74;1;1;1;0.99;0.95;0.99;1;1;1;0.94;0.75;0.72;0.91;0.8;0.57	Low confidence;Medium confidence;Medium confidence;Low confidence;High confidence;Low confidence;Low confidence;Low confidence;High confidence;High confidence;Low confidence;Medium confidence;Medium confidence;Medium confidence;High confidence;High confidence;Low confidence;High confidence;Medium confidence;Medium confidence;High confidence;High confidence;High confidence;Low confidence;High conf…	0.23	0;0;0;0;0;0.36;0.14;0.41;0.02;0.42;0;0.11;0.4;0.46;0.04;0.03;0.01;0.3;0.3;0.43;0.21;0.19;0.2;0.21;0.21;0.22;0.18;0.18;0.17;0.17;0.22;0.18;0.15;0.37;0.45;0.37;0.34;0.42;0	;
PPIB	P23284	23.743	PIH1D1	Q9NWS0			DDX21;EIF2S2;RPL31	0.57;0.76;0.63	Low confidence;Medium confidence;Low confidence	0.29	0.44;0.17;0.41	ACBD3;ATP5F1B;ATP5PB;ATP5PO;CAD;CRTAP;DBT;DDX3X;DSG1;ERLIN2;MRPL1;MRPL12;MRPL18;MRPL2;MRPL21;MRPL23;MRPL24;MRPL3;MRPL34;MRPL37;MRPL4;MRPL40;MRPL43;MRPL44;MRPL45;MRPL46;MRPL47;MRPL48;MRPL50;MRPL55;MRPL9;MYL6;P3H1;PFDN4;PFDN5;POLR1A;POLR3A;PRDX2;RANBP9;RPL19;RPL27A;RPN1;RPS3;RPS8;RUVBL1;RUVBL2;SLC25A6;SMC4;SNRNP40;TUBB4B;UXT;XRCC5	0.65;0.9;0.76;0.61;0.6;1;0.93;0.87;0.91;0.94;0.98;0.63;0.98;0.97;0.94;0.99;0.97;0.97;0.97;0.99;0.97;0.96;0.95;0.96;0.97;0.86;0.68;0.99;0.99;0.95;0.64;0.96;1;0.67;0.69;0.59;0.83;0.58;0.82;0.97;0.77;0.77;0.58;0.7;0.76;0.74;0.74;0.98;0.86;0.64;0.67;0.58	Low confidence;Medium confidence;Medium confidence;Low confidence;Low confidence;High confidence;High confidence;Medium confidence;High confidence;High confidence;High confidence;Low confidence;High confidence;High confidence;High confidence;High confidence;High confidence;High confidence;High confidence;High confidence;High confidence;High confidence;High confidence;High confidence;High confiden…	0.29	0.05;0;0;0;0.36;0.02;0.22;0.52;0.2;0.11;0.03;0.18;0.02;0.05;0.01;0.03;0.03;0.03;0.01;0.05;0.04;0.01;0.02;0.02;0.03;0.04;0.04;0.03;0;0;0.03;0.46;0;0.06;0.1;0.04;0.03;0.5;0.04;0.51;0.48;0.22;0.65;0.55;0.37;0.34;0.49;0.22;0.17;0.91;0;0.46	;
RPS16	P62249	16.445	PIH1D1	Q9NWS0			AAAS;ACTL6A;ALDH3A2;ALDOA;ATP1A1;ATP1B1;ATP1B3;ATP2A2;ATP5F1A;ATP5F1B;ATP5MD;ATP5MG;ATP5PO;BCAP31;BCKDK;BYSL;CAD;CANX;CASP14;CCT2;CCT3;CCT4;CCT5;CCT6A;CCT6B;CCT7;CCT8;COPA;CSE1L;DAD1;DBT;DDX5;DHX30;DIABLO;DNAJA2;DPCD;DPM1;DYNC1H1;DYNC1I2;EEF1D;EFTUD2;FBL;GNL3;GOT1;H1-4;H1FX;HACD3;HADHA;HARS;HNRNPAB;HNRNPF;HNRNPH1;HNRNPR;HNRNPU;HNRNPUL2;IGF2BP1;ILF2;IRS4;KARS1;KIF5B;KPNB1;LARP1;LYZ;MACF1;MAP1B;MAR…	0.58;0.69;0.77;0.59;0.82;0.78;0.73;0.69;0.85;0.54;0.66;0.85;0.55;0.73;0.91;0.8;0.77;0.54;0.91;0.98;0.88;0.98;0.67;0.94;0.64;0.92;0.83;0.9;0.81;0.53;0.87;0.62;0.82;0.53;0.9;0.56;0.84;0.58;0.55;0.83;0.76;0.72;0.51;0.87;0.99;0.91;0.58;0.58;0.66;0.57;0.89;0.73;0.99;0.78;0.95;0.87;0.81;0.99;0.94;0.68;0.62;0.54;0.59;0.65;0.68;0.51;0.51;0.54;0.58;0.59;0.69;0.65;0.89;0.68;0.56;0.53;0.67;0.88;0.59;0.73;0.…	Low confidence;Low confidence;Medium confidence;Low confidence;Medium confidence;Medium confidence;Low confidence;Low confidence;Medium confidence;Low confidence;Low confidence;Medium confidence;Low confidence;Low confidence;High confidence;Medium confidence;Medium confidence;Low confidence;High confidence;High confidence;Medium confidence;High confidence;Low confidence;High confidence;Low confid…	0.51	0.02;0.14;0.07;0.42;0.29;0;0.04;0.22;0;0;0;0;0;0.09;0.07;0.14;0.36;0.31;0.13;0.44;0.4;0.45;0.44;0.43;0.25;0.42;0.45;0.21;0.31;0.02;0.22;0.6;0.15;0.12;0.22;0.02;0.07;0.32;0.16;0.38;0.39;0.39;0.19;0.03;0;0.29;0;0.18;0.08;0.5;0.59;0.64;0.46;0.68;0.15;0.28;0.37;0.37;0;0.24;0.39;0.19;0.14;0.09;0.23;0.26;0.19;0.07;0.19;0.22;0.08;0.25;0.42;0.35;0.17;0.16;0.09;0.21;0.06;0.04;0.14;0.13;0.03;0.29;0.15;0.09…	ACAT1;ACIN1;ACLY;CAD;CKAP4;CORO1C;DARS;DBT;DDX5;DDX6;EIF4A3;GCN1;HADHB;HNRNPM;HNRNPR;IARS;KTN1;LANCL1;MATR3;MRPL47;NUFIP2;NUP107;PAICS;POLR2E;PPP1CA;PPP1CC;PRKDC;PRPF8;RARS;RBM25;RBM39;RBMX;RPL19;RPL22;RPL23;RPL27A;RPN1;RPS10;RPS11;RPS14;RPS15A;RPS18;RPS19;RPS2;RPS20;RPS24;RPS25;RPS26;RPS3;RPS4X;RPS7;RPS9;SHMT2;SLC25A3;SLC25A6;SNRNP40;SNRPA1;SSBP1;TUBA1B;TUBB;TUBB2B;TUBB4B;TUFM;U2AF2;WRNIP1;ZNF326	0.65;1;0.9;0.87;0.67;0.6;0.97;0.79;0.97;0.61;0.55;0.84;0.57;0.83;0.51;0.99;0.74;0.98;0.77;0.57;0.92;0.51;0.51;0.66;0.77;0.57;1;1;0.99;0.99;0.93;0.99;0.59;0.99;1;0.79;0.9;0.55;0.95;0.99;0.83;1;0.84;1;1;0.89;1;0.75;1;0.61;0.88;0.95;0.58;0.84;0.82;0.55;0.59;0.78;1;0.98;0.99;0.99;0.52;0.52;0.98;0.54	Low confidence;High confidence;Medium confidence;Medium confidence;Low confidence;Low confidence;High confidence;Medium confidence;High confidence;Low confidence;Low confidence;Medium confidence;Low confidence;Medium confidence;Low confidence;High confidence;Low confidence;High confidence;Medium confidence;Low confidence;High confidence;Low confidence;Low confidence;Low confidence;Medium confiden…	0.51	0.15;0.18;0.29;0.36;0.14;0.24;0.29;0.22;0.6;0.31;0.36;0;0.11;0.54;0.46;0.26;0.09;0.06;0.42;0.04;0.23;0.1;0.26;0.15;0.3;0.3;0.43;0.39;0.27;0.19;0.4;0.41;0.51;0.47;0.59;0.48;0.22;0.43;0.37;0.63;0.43;0.56;0.44;0.51;0.44;0.44;0.48;0.38;0.65;0.55;0.49;0.41;0.25;0.32;0.49;0.17;0.29;0.19;0.95;0.93;0.91;0.91;0.34;0.3;0.06;0.16	;
NUDT21	O43809	26.227	PIH1D1	Q9NWS0	PIH1D1	0.61	TRIM28	0.65	Low confidence	0.29	0.43	ATP2A2;ATP5F1A;PIH1D1;RPAP3;RPN1;SNRNP70;SNRPA;SNRPD2;SNRPD3	0.66;0.5;0.61;0.87;0.67;0.98;0.56;0.87;0.62	Low confidence;Low confidence;Low confidence;Medium confidence;Low confidence;High confidence;Low confidence;Medium confidence;Low confidence	0.29	0.22;0;0.06;0.09;0.22;0.26;0.17;0.42;0.43	;
MRPL45	Q9BRJ2	35.4	PFDN5	Q99471			ACACA;ACTL6A;ALDOA;AMY1A;AP3M1;ATP1B3;ATP5PB;BCKDHB;CAD;CDC5L;CNOT1;DAP3;DARS;DBT;DCTN1;DPF2;DYNC1H1;EFTUD2;EIF2A;GADD45GIP1;GCN1;GID8;GLUD1;GPI;IRS4;KPNA6;MACF1;MARS;MED23;MRPL1;MRPL11;MRPL12;MRPL13;MRPL15;MRPL17;MRPL18;MRPL19;MRPL2;MRPL20;MRPL22;MRPL23;MRPL24;MRPL28;MRPL3;MRPL34;MRPL37;MRPL38;MRPL39;MRPL4;MRPL40;MRPL41;MRPL43;MRPL44;MRPL46;MRPL47;MRPL48;MRPL49;MRPL50;MRPL53;MRPL55;MRPL58;MRPL9;…	0.56;0.55;0.52;0.69;0.81;0.76;0.63;0.87;0.57;0.52;0.9;0.94;0.64;1;0.83;0.96;0.87;0.79;0.92;1;0.61;0.92;0.83;0.82;0.55;0.73;0.82;0.58;0.75;1;0.9;0.64;1;1;1;1;1;1;1;1;1;1;1;1;0.97;1;1;1;0.85;0.95;1;1;0.99;1;0.98;1;1;1;1;0.99;1;1;0.52;0.99;0.88;0.65;0.97;0.8;0.74;0.98;0.96;0.96;0.56;0.89;0.76;0.59;0.92;0.95;0.93;0.97;0.93;0.99;0.99;0.72;0.56;0.52;0.92;0.61;0.83;1;0.73;0.96;0.67;0.9;0.66;1;0.52;0.94;…	Low confidence;Low confidence;Low confidence;Low confidence;Medium confidence;Medium confidence;Low confidence;Medium confidence;Low confidence;Low confidence;High confidence;High confidence;Low confidence;High confidence;Medium confidence;High confidence;Medium confidence;Medium confidence;High confidence;High confidence;Low confidence;High confidence;Medium confidence;Medium confidence;Low conf…	0.03	0.21;0.14;0.42;0.01;0.03;0.04;0;0.07;0.36;0.19;0.11;0.1;0.29;0.22;0.21;0.02;0.32;0.39;0.07;0.05;0;0.05;0.22;0.15;0.37;0.12;0.09;0.26;0.01;0.03;0.03;0.18;0.03;0.03;0.01;0.02;0.04;0.05;0;0.05;0.03;0.03;0.03;0.03;0.01;0.05;0.03;0.06;0.04;0.01;0.04;0.02;0.02;0.04;0.04;0.03;0.03;0;0.01;0;0;0.03;0.01;0.04;0.04;0.03;0.03;0.05;0.02;0.08;0.05;0;0.01;0.08;0.05;0.03;0.08;0.01;0.06;0.06;0.08;0.02;0.07;0.07;0…	ALDH9A1;ATP2A2;ATP5F1A;ATP5F1B;ATP5PO;BAG6;CAD;CKAP4;CLTC;CORO1C;CYFIP1;DARS;DBT;DDX3X;DDX5;DDX6;DHX15;DPCD;DYNC1H1;DYNC1LI1;ERLIN2;FLNA;GADD45GIP1;H4C1;HACD3;HADHB;HSPA8;IARS;LANCL1;LBR;MATR3;MRPL1;MRPL11;MRPL12;MRPL13;MRPL15;MRPL17;MRPL18;MRPL19;MRPL2;MRPL20;MRPL21;MRPL22;MRPL23;MRPL24;MRPL28;MRPL3;MRPL34;MRPL37;MRPL38;MRPL39;MRPL4;MRPL40;MRPL41;MRPL43;MRPL44;MRPL46;MRPL47;MRPL48;MRPL49;MRPL50;…	0.66;0.51;0.96;0.95;0.91;0.69;0.94;0.83;0.85;0.72;0.93;0.52;0.96;0.98;0.63;0.73;0.72;0.88;0.92;0.98;1;0.66;1;0.87;0.81;0.63;0.71;0.57;0.76;0.71;0.71;1;1;1;1;1;1;1;1;1;1;1;1;1;1;1;1;1;1;1;1;1;1;1;1;1;1;1;1;1;1;1;1;1;0.7;1;0.5;0.54;0.97;0.89;0.79;0.57;0.9;0.91;0.97;0.61;0.9;0.85;0.68;1;0.54;0.98;0.61;0.99;0.57;0.59;0.59;0.53;0.63;0.56;0.94;0.73;0.73;0.56;0.76;0.52;0.77;0.82;0.83;0.51;0.99;0.66;0.87…	Low confidence;Low confidence;High confidence;High confidence;High confidence;Low confidence;High confidence;Medium confidence;Medium confidence;Low confidence;High confidence;Low confidence;High confidence;High confidence;Low confidence;Low confidence;Low confidence;Medium confidence;High confidence;High confidence;High confidence;Low confidence;High confidence;Medium confidence;Medium confidenc…	0.03	0.1;0.22;0;0;0;0.11;0.36;0.14;0.44;0.24;0.11;0.29;0.22;0.52;0.6;0.31;0.41;0.02;0.32;0.09;0.11;0.55;0.05;0;0;0.11;0.96;0.26;0.06;0.13;0.42;0.03;0.03;0.18;0.03;0.03;0.01;0.02;0.04;0.05;0;0.01;0.05;0.03;0.03;0.03;0.03;0.01;0.05;0.03;0.06;0.04;0.01;0.04;0.02;0.02;0.04;0.04;0.03;0.03;0;0;0;0.03;0.03;0.03;0.4;0.49;0.46;0.42;0.18;0.23;0.04;0.03;0.29;0.3;0.43;0.18;0.39;0.04;0.27;0.51;0.47;0.48;0.22;0.37;…	;
PKM	P14618	57.937	PIH1D1	Q9NWS0			PRDX1;RPAP3	0.61;0.56	Low confidence;Low confidence	0.61	0.62;0.09	HNRNPD;HNRNPL;MRPL12;POLR2E;YBX1	0.66;0.56;0.53;0.5;0.57	Low confidence;Low confidence;Low confidence;Low confidence;Low confidence	0.61	0.53;0.46;0.18;0.15;0.57	;
RBM25	P49756	100.185					ABI1;ACACA;ACTR1A;AP1G1;AP3B1;AP3D1;AP3M1;ARCN1;ATP2A2;ATP5F1A;ATP5F1B;CDC5L;CHD4;COPA;COPB1;COPB2;CSTF3;CYFIP1;DAP3;DCAF11;DHX30;DPF2;DPM1;DYNC1LI1;EEF1D;EIF2A;EIF3C;EIF3D;EIF3H;EIF4G1;EIF4G3;GADD45GIP1;GEMIN5;GPN1;GYS1;HCFC1;HNRNPH3;HNRNPUL2;KIF5B;LARP1;MRPL13;MRPL19;MRPL2;MRPL23;MRPL3;MRPL37;MRPL39;MRPL40;MRPL43;MRPL44;MRPL45;MRPL46;MRPL47;MRPL48;MRPL58;MRPS14;MRPS15;MRPS16;MRPS17;MRPS18A;MRPS…	0.91;0.56;0.83;0.87;0.75;0.87;0.89;0.77;0.51;0.53;0.66;0.77;0.96;0.97;0.89;0.89;0.91;0.97;0.88;0.66;0.53;0.96;0.7;0.87;0.79;0.68;0.63;0.6;0.54;0.76;0.82;0.91;0.96;0.61;0.95;0.99;0.91;0.85;0.98;0.68;0.72;0.5;0.59;0.85;0.79;0.87;0.95;0.83;0.94;0.93;0.94;0.95;0.93;0.88;0.95;0.9;0.76;0.55;0.79;0.87;0.75;0.94;0.88;0.88;0.89;0.95;0.9;0.9;0.84;0.59;0.91;0.93;0.7;0.96;0.51;0.98;0.79;0.9;0.97;0.56;0.68;0.…	High confidence;Low confidence;Medium confidence;Medium confidence;Low confidence;Medium confidence;Medium confidence;Medium confidence;Low confidence;Low confidence;Low confidence;Medium confidence;High confidence;High confidence;Medium confidence;Medium confidence;High confidence;High confidence;Medium confidence;Low confidence;Low confidence;High confidence;Low confidence;Medium confidence;Med…	0.19	0.09;0.21;0.23;0.01;0.1;0.18;0.03;0.22;0.22;0;0;0.19;0.19;0.21;0.22;0.19;0.08;0.11;0.1;0;0.15;0.02;0.07;0.09;0.38;0.07;0.27;0.2;0.2;0.25;0.1;0.05;0.11;0.03;0.05;0.18;0.23;0.15;0.24;0.19;0.03;0.04;0.05;0.03;0.03;0.05;0.06;0.01;0.02;0.02;0.03;0.04;0.04;0.03;0;0.04;0.04;0.02;0.03;0.03;0.02;0.08;0.05;0;0.08;0.03;0.01;0.06;0.02;0.07;0.07;0.09;0;0.23;0.1;0.26;0.02;0.12;0.14;0.2;0.21;0.18;0.17;0.17;0.22…	ACAA2;ACAT1;ACIN1;ACTL6A;AIMP1;ATP5F1C;ATP5MF;CAD;CCAR2;CHD4;CKAP4;CNOT1;CORO1C;CYFIP1;DARS;DBT;DDX5;DDX6;DHX15;DHX9;DYNC1H1;DYNC1I2;DYNC1LI1;EEF1E1;EIF4A3;FBL;FLNA;FLNB;GEMIN4;HACD3;HADHB;HNRNPM;HNRNPU;IARS;IRS4;LANCL1;LARS;MAP1B;MARS;MATR3;MYH10;NCKAP1;NUFIP2;NUMA1;PABPC1;PAICS;PFKP;PHB;PHB2;PNN;POLR1A;POLR1C;POLR3A;POLR3B;PPP1CA;PPP1CC;PRDX1;PRKDC;PRPF19;PRPF40A;PRPF8;QARS;RALY;RARS;RBM39;RBMX…	0.66;0.77;0.99;0.54;0.99;0.73;0.55;0.99;0.71;0.58;1;0.57;0.87;0.98;0.56;0.79;0.73;0.98;0.98;0.98;0.95;0.8;0.97;0.97;0.59;0.99;0.7;0.88;0.67;0.53;0.89;0.88;0.62;0.98;0.97;0.98;0.9;0.78;0.87;0.99;0.58;0.95;0.68;0.58;0.77;0.95;0.68;0.95;0.9;0.9;0.58;0.8;0.9;0.66;0.63;0.69;0.61;1;1;1;0.98;0.83;0.59;0.72;0.69;0.98;0.85;0.95;0.91;0.93;0.86;0.67;0.55;0.92;0.94;0.5;0.84;0.99;0.79;0.7;0.98;0.76;0.96;0.52;…	Low confidence;Medium confidence;High confidence;Low confidence;High confidence;Low confidence;Low confidence;High confidence;Low confidence;Low confidence;High confidence;Low confidence;Medium confidence;High confidence;Low confidence;Medium confidence;Low confidence;High confidence;High confidence;High confidence;High confidence;Medium confidence;High confidence;High confidence;Low confidence;H…	0.19	0.06;0.15;0.18;0.14;0.17;0;0;0.36;0.29;0.19;0.14;0.11;0.24;0.11;0.29;0.22;0.6;0.31;0.41;0.5;0.32;0.16;0.09;0.2;0.36;0.39;0.55;0.42;0.11;0;0.11;0.54;0.68;0.26;0.37;0.06;0.32;0.23;0.26;0.42;0.4;0.09;0.23;0.19;0.42;0.26;0.18;0.21;0.23;0.14;0.04;0.09;0.03;0.01;0.3;0.3;0.62;0.43;0.29;0.18;0.39;0.23;0.11;0.27;0.4;0.41;0.27;0.51;0.51;0.47;0.59;0.47;0.22;0.43;0.38;0.63;0.43;0.51;0.56;0.44;0.51;0.44;0.48;…	;
NUP133	Q8WUM0	128.979										ATP2A2;ATP5F1B;ATP5F1C;ATP5PB;ATP5PO;CAD;DPCD;HNRNPU;MACF1;MRE11;MYH10;MYH9;MYL6;NSF;NUP107;PABPC4;POLR1A;POLR3A;POLR3B;POLR3D;RUVBL1;RUVBL2;SLC25A1;TUBB2B	0.66;0.85;0.87;0.66;0.72;0.68;0.66;0.56;0.58;0.58;0.96;0.68;0.93;0.95;0.94;0.91;0.77;0.53;0.83;0.93;0.8;0.82;0.72;0.51	Low confidence;Medium confidence;Medium confidence;Low confidence;Low confidence;Low confidence;Low confidence;Low confidence;Low confidence;Low confidence;High confidence;Low confidence;High confidence;High confidence;High confidence;High confidence;Medium confidence;Low confidence;Medium confidence;High confidence;Medium confidence;Medium confidence;Low confidence;Low confidence	0.11	0.22;0;0;0;0;0.36;0.02;0.68;0.09;0;0.4;0.49;0.46;0.08;0.1;0.35;0.04;0.03;0.01;0;0.37;0.34;0.1;0.91	;
H4C1	P62805	11.367	RUVBL2;POLR2E;CCT2;RUVBL1;PIH1D1	Q9Y230;P19388;P78371;Q9Y265;Q9NWS0			PIH1D1;RPAP3	0.83;0.88	Medium confidence;Medium confidence	0	0.06;0.09	ACLY;ACTL6A;AIFM1;AIMP2;ALDOA;ASDURF;ATP1A1;ATP2A2;ATP5PB;ATP5PD;BCAP31;CDK1;CHD4;CNOT1;CORO1C;DAP3;DBT;DDOST;DDX46;DDX6;EEF1B2;EEF1D;EIF3L;EPRS;ERLIN2;GADD45GIP1;GOLIM4;HADHA;HDAC2;HNRNPC;HNRNPL;HNRNPR;HNRNPUL2;IMPDH2;ITPR3;KARS1;MAP1B;MRPL1;MRPL11;MRPL12;MRPL13;MRPL15;MRPL17;MRPL18;MRPL19;MRPL2;MRPL20;MRPL21;MRPL22;MRPL23;MRPL24;MRPL28;MRPL3;MRPL37;MRPL38;MRPL39;MRPL40;MRPL41;MRPL43;MRPL44;MRPL…	0.66;0.85;0.96;0.52;0.62;0.7;0.88;0.83;0.61;0.55;0.81;0.85;0.55;0.78;0.51;0.85;0.89;0.78;0.88;0.85;0.56;0.58;0.62;0.6;0.89;0.68;0.57;0.87;0.61;0.55;0.54;0.62;0.54;0.5;0.89;0.6;0.95;0.92;0.52;0.97;0.8;0.73;0.78;0.82;0.98;0.93;0.77;0.57;0.54;0.66;0.88;0.55;0.84;0.72;0.9;0.74;0.61;0.79;0.79;0.72;0.87;0.72;0.95;0.59;0.76;0.76;0.7;0.66;0.73;0.83;0.54;0.84;0.78;0.85;0.9;0.59;0.53;0.83;0.77;0.73;0.84;0.…	Low confidence;Medium confidence;High confidence;Low confidence;Low confidence;Low confidence;Medium confidence;Medium confidence;Low confidence;Low confidence;Medium confidence;Medium confidence;Low confidence;Medium confidence;Low confidence;Medium confidence;Medium confidence;Medium confidence;Medium confidence;Medium confidence;Low confidence;Low confidence;Low confidence;Low confidence;Mediu…	0	0.29;0.14;0.25;0.15;0.42;0;0.29;0.22;0;0;0.09;0.2;0.19;0.11;0.24;0.1;0.22;0.14;0.3;0.31;0.41;0.38;0.22;0.38;0.11;0.05;0.01;0.18;0.28;0.44;0.46;0.46;0.15;0.2;0.04;0;0.23;0.03;0.03;0.18;0.03;0.03;0.01;0.02;0.04;0.05;0;0.01;0.05;0.03;0.03;0.03;0.03;0.05;0.03;0.06;0.01;0.04;0.02;0.02;0.03;0.04;0.04;0.03;0;0;0.03;0.01;0.04;0.02;0.03;0.05;0.08;0.05;0.08;0.03;0.08;0.06;0.06;0.07;0.19;0.35;0.12;0.02;0.14…	;
BAG6	P46379	119.409					DNMT1;IGF2BP1;MYO6;PABPC4;PUF60;RPL23;SYNCRIP;TPR	0.51;0.71;0.59;0.72;0.63;0.58;0.56;0.73	Low confidence;Low confidence;Low confidence;Low confidence;Low confidence;Low confidence;Low confidence;Low confidence	0.11	0.1;0.28;0.1;0.35;0.35;0.59;0.48;0.18	ACTR1A;AIMP1;AIMP2;ATP5F1A;ATP5F1B;ATP5F1C;ATP5PB;ATP5PO;CCAR2;CKAP4;CNOT1;COPB1;DAP3;DARS;DPCD;DPM1;EEF1D;EIF3A;EIF3C;EIF3D;EIF3E;EIF3F;EIF3G;EIF3L;FLNA;FLNB;GADD45GIP1;HACD3;HADHA;HADHB;HUWE1;IARS;IRS4;ITPR3;LBR;MARS;MRE11;MRPL1;MRPL11;MRPL12;MRPL13;MRPL15;MRPL17;MRPL2;MRPL20;MRPL21;MRPL23;MRPL28;MRPL3;MRPL34;MRPL37;MRPL39;MRPL4;MRPL40;MRPL41;MRPL43;MRPL44;MRPL45;MRPL47;MRPL49;MRPL50;MRPL58;MRP…	0.66;0.86;0.94;0.72;0.75;0.89;0.94;0.57;0.88;0.69;0.5;0.93;0.69;0.86;1;0.91;0.98;0.93;0.97;0.91;0.99;0.99;0.98;0.81;0.86;0.96;0.82;0.7;0.77;0.73;0.99;0.95;0.97;0.58;0.94;0.83;0.56;0.62;0.6;0.91;0.68;0.67;0.53;0.66;0.7;0.5;0.72;0.62;0.57;0.54;0.67;0.65;0.57;0.52;0.61;0.51;0.69;0.69;0.83;0.78;0.57;0.65;0.53;0.89;0.86;0.63;0.59;0.5;0.7;0.98;0.73;0.94;0.86;0.59;0.51;0.65;0.67;0.68;0.93;0.96;0.96;0.92…	Low confidence;Medium confidence;High confidence;Low confidence;Medium confidence;Medium confidence;High confidence;Low confidence;Medium confidence;Low confidence;Low confidence;High confidence;Low confidence;Medium confidence;High confidence;High confidence;High confidence;High confidence;High confidence;High confidence;High confidence;High confidence;High confidence;Medium confidence;Medium co…	0.11	0.23;0.17;0.15;0;0;0;0;0;0.29;0.14;0.11;0.22;0.1;0.29;0.02;0.07;0.38;0.27;0.27;0.2;0.23;0.27;0.27;0.22;0.55;0.42;0.05;0;0.18;0.11;0.18;0.26;0.37;0.04;0.13;0.26;0;0.03;0.03;0.18;0.03;0.03;0.01;0.05;0;0.01;0.03;0.03;0.03;0.01;0.05;0.06;0.04;0.01;0.04;0.02;0.02;0.03;0.04;0.03;0;0;0.04;0.03;0.08;0.05;0.08;0.03;0.06;0.4;0.49;0.46;0.1;0.42;0.35;0.26;0.21;0.23;0.04;0.09;0.12;0.14;0.06;0.15;0.03;0.01;0;0…	;
POLR2C	P19387	31.441	PIH1D1;RPAP3;WDR92;PDRG1;PFDN2;TCP1;CCT2;CCT3;CCT7;CCT8	Q9NWS0;Q9H6T3;Q96MX6;Q9NUG6;Q9UHV9;P17987;P78371;P49368;Q99832;P50990	PDRG1;PFDN2;PIH1D1;RPAP3;WDR92	0.87;0.99;0.63;0.85;0.98	CDC23;CNOT1;FLNA;IRS4;MYL6;PABPC4;POLR2H;POLR3E;PRPF8;PSMD13;RPAP2;TRIM28;WDR92	0.72;0.53;0.83;0.78;0.94;0.56;0.82;0.85;0.99;0.56;0.71;0.54;0.59	Low confidence;Low confidence;Medium confidence;Medium confidence;High confidence;Low confidence;Medium confidence;Medium confidence;High confidence;Low confidence;Low confidence;Low confidence;Low confidence	0.06	0.06;0.11;0.55;0.37;0.46;0.35;0.13;0;0.39;0.19;0.01;0.43;0.01	ASDURF;ATP5F1A;ATP5F1B;ATP5F1C;ATP5PO;BAG6;CAD;CKAP4;COPA;FBL;FLNA;FLNB;H4C1;HACD3;HADHA;HADHB;HDAC2;HNRNPC;HNRNPUL2;HSD17B12;IARS;IRS4;LBR;MYH10;MYH9;MYL6;NUP210;PABPC1;PDRG1;PFDN2;PFDN6;PHB;PHB2;PIH1D1;POLR1A;POLR1C;POLR2A;POLR2B;POLR2E;POLR3A;POLR3B;POLR3D;PPP1CA;PPP1CC;PRKDC;RAD50;RPAP3;RUVBL1;RUVBL2;SEC61A1;SF3B3;SLC25A1;SLC25A3;SNRNP200;SNRPD2;SNRPD3;URI1;UXT;VDAC1;VDAC2;WDR92	0.66;0.99;0.95;0.96;0.99;0.98;0.92;0.74;0.78;0.6;0.97;0.87;0.97;0.92;0.75;0.93;0.69;0.56;0.6;0.88;0.51;0.64;0.82;0.99;0.94;0.89;0.65;0.91;0.87;0.99;0.87;0.55;0.5;0.63;0.95;0.92;0.7;0.98;0.67;0.93;0.93;0.97;0.56;0.53;0.95;0.89;0.85;0.93;0.94;0.58;0.97;0.85;0.65;0.67;0.85;0.97;0.97;0.99;0.57;0.68;0.98	Low confidence;High confidence;High confidence;High confidence;High confidence;High confidence;High confidence;Low confidence;Medium confidence;Low confidence;High confidence;Medium confidence;High confidence;High confidence;Medium confidence;High confidence;Low confidence;Low confidence;Low confidence;Medium confidence;Low confidence;Low confidence;Medium confidence;High confidence;High confiden…	0.06	0;0;0;0;0;0.11;0.36;0.14;0.21;0.39;0.55;0.42;0;0;0.18;0.11;0.28;0.44;0.15;0.07;0.26;0.37;0.13;0.4;0.49;0.46;0.06;0.42;0.02;0.14;0.05;0.21;0.23;0.06;0.04;0.09;0.12;0.14;0.15;0.03;0.01;0;0.3;0.3;0.43;0.1;0.09;0.37;0.34;0.07;0.42;0.1;0.32;0.36;0.42;0.43;0.03;0;0.14;0.14;0.01	;
VPS35	Q96QK1	91.707					DDX23;EZR;MMUT;PAWR;TXNRD1;VPS26A	0.56;0.71;0.93;0.65;0.79;0.97	Low confidence;Low confidence;High confidence;Low confidence;Medium confidence;High confidence	0.09	0.15;0.27;0;0.07;0.01;0.04	RPL12;VPS26A	0.66;1	Low confidence;High confidence	0.09	0.49;0.04	;
TRAP1	Q12931	80.11	RPAP3;HSP90AA1	Q9H6T3;P07900								HSPE1;KPNB1;RBM39	0.67;0.53;0.75	Low confidence;Low confidence;Low confidence	0.29	0.21;0.39;0.4	;
ATP5MF	P56134	10.918					AAAS;ACSL3;AGK;AIMP1;AIMP2;AP3B1;APMAP;ASDURF;ATAD3A;ATP1A1;ATP1B1;ATP1B3;ATP2A2;ATP5F1C;ATP5MD;ATP5MG;ATP5PB;ATP5PO;CANX;CASP14;CISD2;CKAP4;COPA;CYB5R3;DAD1;DARS;DDOST;DHX15;DIABLO;DPM1;EEF1E1;EPRS;ERLIN2;FAR1;FBL;GCN1;H1-4;HACD3;HARS;HLA-A;HM13;HNRNPR;HNRNPUL1;HRNR;HSD17B12;IARS;IRS4;KARS1;KPNB1;LBR;LETM1;LMAN2;LRRC59;MARS;MED23;MT-CO2;MYH9;NDUFA4;NOP56;NUP210;PA2G4;PELP1;PFKP;PGRMC2;PHB;PHB2;Q…	0.95;0.96;0.99;0.81;1;0.61;0.91;0.62;0.88;0.99;0.81;0.94;0.99;0.65;0.98;1;1;0.91;0.88;0.54;0.93;0.76;0.58;0.95;1;0.99;0.99;0.88;0.5;0.88;1;0.76;1;0.65;0.99;1;0.55;1;0.84;0.95;0.99;0.58;0.54;0.57;1;1;0.63;0.57;0.81;0.76;0.85;0.95;1;1;0.91;0.81;0.85;0.62;0.98;1;0.8;0.73;0.65;1;0.99;1;0.98;1;1;1;0.82;0.98;0.54;0.77;0.53;1;1;0.96;0.56;1;0.99;0.63;0.75;0.83;0.65;1;0.78;1;0.58;0.99;1;0.96;0.97;0.87;0.5…	High confidence;High confidence;High confidence;Medium confidence;High confidence;Low confidence;High confidence;Low confidence;Medium confidence;High confidence;Medium confidence;High confidence;High confidence;Low confidence;High confidence;High confidence;High confidence;High confidence;Medium confidence;Low confidence;High confidence;Medium confidence;Low confidence;High confidence;High confi…	0	0.02;0.12;0.04;0.17;0.15;0.1;0.03;0;0.21;0.29;0;0.04;0.22;0;0;0;0;0;0.31;0.13;0;0.14;0.21;0.06;0.02;0.29;0.14;0.41;0.12;0.07;0.2;0.38;0.11;0.03;0.39;0;0;0;0.08;0.07;0.05;0.46;0.26;0.29;0.07;0.26;0.37;0;0.39;0.13;0.04;0.02;0.19;0.26;0.01;0.05;0.49;0.02;0.23;0.06;0.25;0.09;0.18;0.09;0.21;0.23;0.23;0.09;0.15;0.15;0.11;0.27;0;0.59;0.38;0.22;0.2;0.51;0.41;0.15;0.04;0;0.09;0.03;0.42;0.07;0.11;0.17;0.1;…	ATP2A2;ATP5PO;BCKDK;CKAP4;CYFIP1;DDX21;DHX9;EEF1E1;GAPDH;HACD3;HADHA;HDAC2;HNRNPC;HNRNPU;IRS4;KRT8;LANCL1;MARS;PABPC1;POLR2B;POLR3A;PRKDC;QARS;RALY;RBM25;RBMX;RPL11;RPL17;RPS13;RPS18;RPS2;RPS20;RPS24;RPS25;RPS27;RPS3;SF3B3;SLC25A1;SLC25A3;SLC25A5;SLC25A6;SNRNP200;TECR;TUBA1B;TUBB;TUBB2B;TUBB4B;TUBB6;U2AF2;UXT;VDAC2	0.67;0.61;0.75;0.72;0.69;0.55;0.77;0.97;0.9;0.96;0.62;0.68;0.66;0.94;0.83;0.96;0.96;0.55;0.73;0.53;0.88;0.52;0.81;0.52;0.55;0.56;0.83;0.55;0.69;0.86;0.61;0.64;0.87;0.78;0.59;0.84;0.54;0.83;0.94;0.9;0.91;0.68;0.69;0.92;0.96;0.77;0.95;0.58;0.58;0.6;0.58	Low confidence;Low confidence;Low confidence;Low confidence;Low confidence;Low confidence;Medium confidence;High confidence;Medium confidence;High confidence;Low confidence;Low confidence;Low confidence;High confidence;Medium confidence;High confidence;High confidence;Low confidence;Low confidence;Low confidence;Medium confidence;Low confidence;Medium confidence;Low confidence;Low confidence;Low …	0	0.22;0;0.07;0.14;0.11;0.44;0.5;0.2;0.6;0;0.18;0.28;0.44;0.68;0.37;0.58;0.06;0.26;0.42;0.14;0.03;0.43;0.23;0.11;0.19;0.41;0.51;0.46;0.38;0.56;0.51;0.44;0.44;0.48;0.45;0.65;0.42;0.1;0.32;0.54;0.49;0.36;0.13;0.95;0.93;0.91;0.91;0.77;0.3;0;0.14	;
ME2	P23368	65.444										RPAP3;SFPQ;SNRPD3;USO1	0.67;0.63;0.57;0.9	Low confidence;Low confidence;Low confidence;Medium confidence	0.05	0.09;0.49;0.43;0.15	;
P4HA1	P13674	61.049					BCKDHA;BCKDHB	0.76;0.52	Medium confidence;Low confidence	0.06	0.13;0.07	ATIC;FKBP10;P4HB;XPO1	0.67;0.72;1;0.65	Low confidence;Low confidence;High confidence;Low confidence	0.06	0.09;0.02;0.28;0.23	;
DSG1	Q02413	113.748	RUVBL1	Q9Y265			CAD;CASP14;CSTA;EFTUD2;KRT14;KRT2;KRT5;KRT6B;PABPC4;PIH1D1;RPL23;RPS2;SLC25A6	0.68;0.73;0.58;0.78;0.9;0.94;0.96;0.95;0.93;0.71;0.86;0.51;0.72	Low confidence;Low confidence;Low confidence;Medium confidence;Medium confidence;High confidence;High confidence;High confidence;High confidence;Low confidence;Medium confidence;Low confidence;Low confidence	0.2	0.36;0.13;0.11;0.39;0.69;0.87;0.69;0.78;0.35;0.06;0.59;0.51;0.49	ACIN1;CLTA;CLTB;DBT;DSP;KRT1;KRT14;KRT2;KRT6B;KRT6C;KRT9;MRPL21;MRPL23;MRPL34;MRPL40;MRPL44;MRPL55;POLR1A;PPIB	0.67;0.79;0.84;0.55;0.96;0.94;0.88;0.96;0.96;0.94;0.65;0.63;0.64;0.72;0.5;0.55;0.52;0.55;0.91	Low confidence;Medium confidence;Medium confidence;Low confidence;High confidence;High confidence;Medium confidence;High confidence;High confidence;High confidence;Low confidence;Low confidence;Low confidence;Low confidence;Low confidence;Low confidence;Low confidence;Low confidence;High confidence	0.2	0.18;0.14;0.03;0.22;0.31;0.94;0.69;0.87;0.78;0.69;0.82;0.01;0.03;0.01;0.01;0.02;0;0.04;0.29	;
RPS20	P60866	13.373	PIH1D1;TCP1	Q9NWS0;P17987			AIMP1;ALDOA;ATP5F1A;DHX9;DYNC1H1;EFTUD2;GPN1;HNRNPF;HNRNPH3;IARS;IGF2BP1;ILF2;KPNB1;OGDH;PABPC1;POLR1A;POLR2B;RPS10;RPS15A;RPS3;RPS3A;RPS5;S100A7;SLC3A2;SNRNP200;TPR;TUBG1	0.68;0.52;0.74;0.58;0.7;0.78;0.75;0.52;0.56;0.55;0.53;0.52;0.59;0.52;0.79;0.89;0.81;0.88;0.56;0.92;0.71;0.93;0.71;0.87;0.69;0.72;0.61	Low confidence;Low confidence;Low confidence;Low confidence;Low confidence;Medium confidence;Medium confidence;Low confidence;Low confidence;Low confidence;Low confidence;Low confidence;Low confidence;Low confidence;Medium confidence;Medium confidence;Medium confidence;Medium confidence;Low confidence;High confidence;Low confidence;High confidence;Low confidence;Medium confidence;Low confidence;L…	0.44	0.17;0.42;0;0.5;0.32;0.39;0.03;0.59;0.23;0.26;0.28;0.37;0.39;0.08;0.42;0.04;0.14;0.43;0.43;0.65;0.49;0.39;0.09;0.14;0.36;0.18;0.11	ACIN1;ADAR;ATP5MF;BCKDK;CAD;CCT8;CKAP4;DARS;DDX21;DHX15;DPM1;DYNC1LI2;EEF1E1;HADHA;KTN1;LUC7L2;MAP1B;MARS;MYBBP1A;NUFIP2;PABPC4;PFKP;RBM25;RBMX;RNPS1;RPL13A;RPL17;RPL18A;RPL23;RPS11;RPS14;RPS16;RPS18;RPS2;RPS24;RPS25;RPS26;RPS27;RPS4X;SNRNP200;TUBA1B;TUBB6;WRNIP1	0.67;0.8;0.64;0.96;0.51;0.53;0.98;0.53;0.93;0.53;0.82;0.53;0.96;0.68;0.81;0.6;0.53;0.65;0.86;0.62;0.66;0.53;0.76;0.68;1;0.82;0.86;0.6;0.93;0.88;0.91;1;0.98;0.99;0.99;0.98;0.67;0.7;0.77;0.57;0.78;0.9;0.51	Low confidence;Medium confidence;Low confidence;High confidence;Low confidence;Low confidence;High confidence;Low confidence;High confidence;Low confidence;Medium confidence;Low confidence;High confidence;Low confidence;Medium confidence;Low confidence;Low confidence;Low confidence;Medium confidence;Low confidence;Low confidence;Low confidence;Medium confidence;Low confidence;High confidence;Medi…	0.44	0.18;0.15;0;0.07;0.36;0.45;0.14;0.29;0.44;0.41;0.07;0.06;0.2;0.18;0.09;0;0.23;0.26;0.27;0.23;0.35;0.18;0.19;0.41;0.27;0.35;0.46;0.27;0.59;0.37;0.63;0.51;0.56;0.51;0.44;0.48;0.38;0.45;0.55;0.36;0.95;0.77;0.06	;
MRPL43	Q8N983	23.431					AP3M1;ATP5PB;DAP3;DBT;DCTN1;EIF2A;GADD45GIP1;GID8;MED23;MRPL1;MRPL11;MRPL13;MRPL15;MRPL17;MRPL18;MRPL19;MRPL2;MRPL20;MRPL22;MRPL23;MRPL24;MRPL28;MRPL3;MRPL34;MRPL37;MRPL38;MRPL39;MRPL4;MRPL40;MRPL41;MRPL44;MRPL45;MRPL46;MRPL47;MRPL48;MRPL49;MRPL50;MRPL53;MRPL55;MRPL58;MRPL9;MRPS14;MRPS18A;MRPS2;MRPS22;MRPS23;MRPS24;MRPS27;MRPS28;MRPS31;MRPS33;MRPS34;MRPS35;MRPS5;MRPS6;MRPS9;MYBBP1A;NIPSNAP3A;NT5D…	0.77;0.55;0.53;0.86;0.77;0.94;0.97;0.59;0.78;1;0.98;1;1;1;1;1;1;1;1;1;1;0.99;1;1;1;1;1;0.89;0.76;1;1;1;1;1;1;1;1;0.98;0.94;0.99;1;0.99;0.79;0.78;1;0.95;0.94;0.99;0.99;0.77;0.83;0.68;0.95;0.93;1;0.6;0.54;0.8;0.71;0.91;0.98;0.94;0.75;0.99;0.74;0.86;0.65;0.78;0.76;0.52;0.6;0.61;0.65;0.96	Medium confidence;Low confidence;Low confidence;Medium confidence;Medium confidence;High confidence;High confidence;Low confidence;Medium confidence;High confidence;High confidence;High confidence;High confidence;High confidence;High confidence;High confidence;High confidence;High confidence;High confidence;High confidence;High confidence;High confidence;High confidence;High confidence;High confi…	0.02	0.03;0;0.1;0.22;0.21;0.07;0.05;0.05;0.01;0.03;0.03;0.03;0.03;0.01;0.02;0.04;0.05;0;0.05;0.03;0.03;0.03;0.03;0.01;0.05;0.03;0.06;0.04;0.01;0.04;0.02;0.03;0.04;0.04;0.03;0.03;0;0.01;0;0;0.03;0.04;0.03;0.05;0.08;0.05;0;0.08;0.05;0.08;0.01;0.06;0.06;0.08;0.02;0.07;0.27;0;0;0.36;0.04;0.19;0.01;0.46;0.43;0.1;0.11;0.16;0.03;0.19;0.35;0.09;0.07;0	AIMP1;AIMP2;ALDH9A1;ATP5F1A;ATP5F1B;ATP5F1C;ATP5PB;ATP5PO;BAG6;CAD;CDK1;CKAP4;CLTA;CORO1C;CYFIP1;DBT;DDX3X;DDX5;DDX6;DHX15;DPCD;DYNC1H1;DYNC1LI1;ERLIN2;FBL;FLNA;GADD45GIP1;H4C1;HACD3;HADHB;HSPA8;IARS;LANCL1;LBR;MATR3;MRPL1;MRPL11;MRPL12;MRPL13;MRPL15;MRPL17;MRPL18;MRPL19;MRPL2;MRPL20;MRPL21;MRPL22;MRPL23;MRPL24;MRPL28;MRPL3;MRPL34;MRPL37;MRPL38;MRPL39;MRPL4;MRPL40;MRPL41;MRPL44;MRPL45;MRPL46;MRPL…	0.67;0.84;0.64;0.97;0.98;0.71;0.72;0.96;0.51;0.97;0.95;0.87;0.52;0.75;0.92;0.97;0.81;0.64;0.78;0.89;0.98;0.82;0.93;1;0.54;0.75;1;0.79;0.89;0.69;0.64;0.82;0.78;0.91;0.74;1;1;1;1;1;1;1;1;1;1;1;1;1;1;1;1;1;1;1;1;1;1;1;1;1;0.99;1;1;1;1;1;1;1;0.64;0.87;1;0.8;0.63;0.97;0.83;0.54;0.67;0.85;0.59;0.67;0.79;0.98;0.94;0.56;0.95;0.55;0.84;0.92;0.89;0.74;1;0.65;0.82;0.99;0.52;0.66;0.99;0.61;0.72;0.71;0.59;0.9…	Low confidence;Medium confidence;Low confidence;High confidence;High confidence;Low confidence;Low confidence;High confidence;Low confidence;High confidence;High confidence;Medium confidence;Low confidence;Medium confidence;High confidence;High confidence;Medium confidence;Low confidence;Medium confidence;Medium confidence;High confidence;Medium confidence;High confidence;High confidence;Low conf…	0.02	0.17;0.15;0.1;0;0;0;0;0;0.11;0.36;0.2;0.14;0.14;0.24;0.11;0.22;0.52;0.6;0.31;0.41;0.02;0.32;0.09;0.11;0.39;0.55;0.05;0;0;0.11;0.96;0.26;0.06;0.13;0.42;0.03;0.03;0.18;0.03;0.03;0.01;0.02;0.04;0.05;0;0.01;0.05;0.03;0.03;0.03;0.03;0.01;0.05;0.03;0.06;0.04;0.01;0.04;0.02;0.03;0.04;0.04;0.03;0.03;0;0;0;0.03;0.01;0.03;0.03;0.07;0.49;0.46;0.42;0.14;0.05;0.18;0.21;0.23;0.14;0.04;0.03;0.01;0.29;0.3;0.3;0.…	;
MRPL38	Q96DV4	44.6	CCT6B	Q92526			ASNA1;ATP1B3;BCKDHB;CNOT1;DBT;DCTN1;DIABLO;GADD45GIP1;GID8;GLUD1;IRS4;MKI67;MRPL1;MRPL12;MRPL13;MRPL15;MRPL17;MRPL18;MRPL19;MRPL2;MRPL20;MRPL22;MRPL23;MRPL24;MRPL28;MRPL3;MRPL34;MRPL37;MRPL39;MRPL4;MRPL41;MRPL43;MRPL44;MRPL45;MRPL46;MRPL47;MRPL48;MRPL49;MRPL50;MRPL53;MRPL55;MRPL58;MRPL9;MRPS14;MRPS17;MRPS2;MRPS22;MRPS23;MRPS27;MRPS28;MRPS31;MRPS34;MRPS5;MRPS6;NIPSNAP3A;PFN1;POLR3A;PRPF8;RANBP9;RP…	0.53;0.75;0.65;0.7;0.86;0.7;0.53;1;0.5;0.76;0.59;0.5;1;0.58;1;1;1;1;1;0.95;1;1;0.98;1;1;1;0.91;1;1;0.93;1;1;0.97;1;1;0.97;1;1;1;1;0.91;1;1;0.56;0.55;0.85;0.85;0.92;0.61;0.66;0.92;0.85;0.89;0.75;0.93;0.98;0.56;0.56;0.98;0.8;0.82;0.62;0.6;0.57;0.62;0.77;0.64;0.68;0.67;0.76;0.66;0.57;0.52;0.94;0.69	Low confidence;Medium confidence;Low confidence;Low confidence;Medium confidence;Low confidence;Low confidence;High confidence;Low confidence;Medium confidence;Low confidence;Low confidence;High confidence;Low confidence;High confidence;High confidence;High confidence;High confidence;High confidence;High confidence;High confidence;High confidence;High confidence;High confidence;High confidence;Hi…	0.03	0.03;0.04;0.07;0.11;0.22;0.21;0.12;0.05;0.05;0.22;0.37;0.19;0.03;0.18;0.03;0.03;0.01;0.02;0.04;0.05;0;0.05;0.03;0.03;0.03;0.03;0.01;0.05;0.06;0.04;0.04;0.02;0.02;0.03;0.04;0.04;0.03;0.03;0;0.01;0;0;0.03;0.04;0.03;0.05;0.08;0.05;0.08;0.05;0.08;0.06;0.08;0.02;0;0.36;0.03;0.39;0.04;0.01;0.46;0.42;0.33;0.1;0.16;0.36;0.23;0.35;0.34;0.05;0.07;0.01;0.23;0;0.08	ACAA2;ACIN1;ACTL6A;ATP2A2;ATP5F1A;ATP5F1B;ATP5F1C;ATP5PB;ATP5PO;CAD;CKAP4;CORO1C;CYFIP1;DARS;DBT;DDX3X;DDX5;DDX6;DHX15;DPCD;EIF4A3;ERLIN2;FLNA;FLNB;GADD45GIP1;H4C1;HACD3;HADHA;HSPA8;IARS;LANCL1;LBR;MATR3;MRPL1;MRPL11;MRPL12;MRPL13;MRPL15;MRPL17;MRPL18;MRPL19;MRPL2;MRPL20;MRPL21;MRPL22;MRPL23;MRPL24;MRPL28;MRPL3;MRPL34;MRPL37;MRPL39;MRPL4;MRPL40;MRPL41;MRPL43;MRPL44;MRPL45;MRPL46;MRPL47;MRPL48;MRP…	0.67;0.88;0.67;0.9;0.96;0.9;0.64;0.87;0.87;0.72;0.82;0.64;0.71;0.94;0.98;0.6;0.72;0.97;0.77;0.79;0.62;0.99;0.65;0.77;1;0.9;0.86;0.7;0.52;0.91;0.56;0.77;0.93;1;1;1;1;1;1;1;1;1;1;1;1;1;1;1;1;1;1;1;1;1;1;1;1;1;0.92;0.97;1;1;1;1;1;1;0.82;1;0.96;0.96;0.88;0.86;0.53;0.89;0.95;0.78;0.64;0.58;0.72;0.85;0.83;0.99;0.95;1;0.94;0.57;0.58;0.58;0.67;0.67;1;0.83;0.73;0.52;0.73;0.86;0.96;0.57;0.62;0.57;0.68;0.96…	Low confidence;Medium confidence;Low confidence;Medium confidence;High confidence;Medium confidence;Low confidence;Medium confidence;Medium confidence;Low confidence;Medium confidence;Low confidence;Low confidence;High confidence;High confidence;Low confidence;Low confidence;High confidence;Medium confidence;Medium confidence;Low confidence;High confidence;Low confidence;Medium confidence;High co…	0.03	0.06;0.18;0.14;0.22;0;0;0;0;0;0.36;0.14;0.24;0.11;0.29;0.22;0.52;0.6;0.31;0.41;0.02;0.36;0.11;0.55;0.42;0.05;0;0;0.18;0.96;0.26;0.06;0.13;0.42;0.03;0.03;0.18;0.03;0.03;0.01;0.02;0.04;0.05;0;0.01;0.05;0.03;0.03;0.03;0.03;0.01;0.05;0.06;0.04;0.01;0.04;0.02;0.02;0.03;0.04;0.04;0.03;0.03;0;0;0;0.03;0.03;0.03;0.46;0.09;0.42;0.26;0.05;0.18;0.04;0.03;0.01;0.3;0.3;0.43;0.29;0.18;0.39;0.04;0.27;0.41;0.09;…	;
GCN1	Q92616	292.71	PIH1D1	Q9NWS0			ACSL3;AGK;AIMP2;ALDOA;AP3M1;APMAP;ATAD3A;ATP1A1;ATP1B1;ATP1B3;ATP2A2;ATP5F1A;ATP5F1C;ATP5MD;ATP5MF;ATP5MG;ATP5PB;ATP5PO;BAG2;BYSL;CHD4;CISD2;COPA;CYB5R3;DAD1;DARS;DDOST;DHX30;DPF2;DPM1;DYNC1LI1;EEF1E1;ERLIN2;FBL;FKBP8;GOT1;GPI;HACD3;HARS;HCFC1;HLA-A;HM13;HNRNPUL2;HSD17B12;IARS;ILF2;IRS4;KPNB1;LAS1L;LBR;LETM1;LMAN2;LRRC59;MACF1;MARS;MED23;MOV10;MRE11;MRPL39;MRPL45;MRPL46;MRPS30;MT-CO2;MYBBP1A;NCKA…	1;0.99;0.96;0.98;0.8;1;1;0.82;0.96;0.56;0.75;0.82;0.66;0.99;1;0.97;1;0.91;0.94;0.59;0.59;0.99;0.72;1;1;0.99;1;0.53;0.9;0.54;0.55;0.97;1;0.66;0.65;0.74;0.7;1;0.69;0.62;1;1;0.78;1;0.98;0.58;0.55;0.65;0.88;1;1;1;0.99;0.95;0.85;1;0.76;0.73;0.57;0.61;0.68;0.96;1;0.78;0.54;0.99;0.61;1;0.59;1;0.68;1;1;1;0.7;0.63;0.95;1;1;1;0.93;1;0.96;0.57;0.66;0.7;1;1;0.75;1;0.55;0.99;0.98;1;1;1;1;0.96;0.99;0.95;0.86;0…	High confidence;High confidence;High confidence;High confidence;Medium confidence;High confidence;High confidence;Medium confidence;High confidence;Low confidence;Low confidence;Medium confidence;Low confidence;High confidence;High confidence;High confidence;High confidence;High confidence;High confidence;Low confidence;Low confidence;High confidence;Low confidence;High confidence;High confidence…	0	0.12;0.04;0.15;0.42;0.03;0.03;0.21;0.29;0;0.04;0.22;0;0;0;0;0;0;0;0.23;0.14;0.19;0;0.21;0.06;0.02;0.29;0.14;0.15;0.02;0.07;0.09;0.2;0.11;0.39;0.05;0.03;0.15;0;0.08;0.18;0.07;0.05;0.15;0.07;0.26;0.37;0.37;0.39;0.12;0.13;0.04;0.02;0.19;0.09;0.26;0.01;0.11;0;0.06;0.03;0.04;0.03;0.05;0.27;0.09;0.02;0;0.03;0.23;0.06;0.09;0.09;0.21;0.23;0.14;0.39;0.23;0.09;0.15;0.15;0.1;0.11;0.27;0.04;0;0.34;0.22;0.2;0…	ACAA2;ACIN1;ASDURF;ATP2A2;ATP5F1A;ATP5F1B;ATP5F1C;ATP5PB;ATP5PO;CAD;CCT8;CKAP4;COPA;COPB1;CYFIP1;DARS;DDX5;DDX6;DHX15;DHX9;DPM1;DYNC1LI1;EEF1E1;FBL;FLNB;HACD3;HADHB;HAGH;HDAC2;HNRNPUL2;IARS;IRS4;LANCL1;LBR;MATR3;MYL6;NCKAP1;NUP107;PABPC1;PABPC4;PAICS;PFDN6;PFKP;POLR1A;POLR3A;POLR3B;PPP1CA;PPP1CC;PRKDC;PRPF19;PRPF40A;PRPF8;RARS;RBMX;RPL11;RPL23;RPL24;RPL27A;RPN1;RPS11;RPS13;RPS15A;RPS16;RPS18;RPS2…	0.67;0.95;0.7;0.64;0.83;0.73;0.7;0.82;0.53;0.66;0.92;0.94;0.58;0.51;0.81;0.66;0.66;0.73;0.9;0.55;0.73;0.57;0.83;0.64;0.69;0.91;0.94;0.96;0.58;0.55;0.74;0.67;0.94;0.98;0.83;0.67;0.94;0.56;0.97;0.78;0.81;0.82;0.91;0.74;0.93;0.86;0.59;0.55;0.94;0.95;0.99;0.93;0.82;0.62;0.98;0.99;0.81;0.78;0.9;0.5;0.58;0.73;0.84;0.67;0.62;0.58;0.83;0.94;0.6;0.58;0.69;0.54;0.53;0.73;0.62;0.66;0.9;0.75;0.93;0.67;0.91;0…	Low confidence;High confidence;Low confidence;Low confidence;Medium confidence;Low confidence;Low confidence;Medium confidence;Low confidence;Low confidence;High confidence;High confidence;Low confidence;Low confidence;Medium confidence;Low confidence;Low confidence;Low confidence;High confidence;Low confidence;Low confidence;Low confidence;Medium confidence;Low confidence;Low confidence;High con…	0	0.06;0.18;0;0.22;0;0;0;0;0;0.36;0.45;0.14;0.21;0.22;0.11;0.29;0.6;0.31;0.41;0.5;0.07;0.09;0.2;0.39;0.42;0;0.11;0.11;0.28;0.15;0.26;0.37;0.06;0.13;0.42;0.46;0.09;0.1;0.42;0.35;0.26;0.05;0.18;0.04;0.03;0.01;0.3;0.3;0.43;0.29;0.18;0.39;0.27;0.41;0.51;0.59;0.47;0.48;0.22;0.37;0.38;0.43;0.51;0.56;0.51;0.48;0.65;0.55;0.49;0.55;0.41;0.07;0.26;0.42;0.49;0.1;0.32;0.54;0.49;0.22;0.36;0.17;0.19;0.45;0.13;0.…	;
ASDURF	L0R819	11	UXT;URI1	Q9UBK9;O94763	URI1;UXT	1;0.99	ACTR1A;AHNAK;ALDOA;ANAPC1;ARCN1;ATAD3A;ATP2A2;ATP5MF;BAG2;BCKDK;CAD;CCT2;CCT3;CCT4;CCT5;CCT6A;CCT6B;CCT7;CCT8;CDC5L;CLUH;CNOT1;DARS2;EEF1D;EIF3A;EIF3C;EIF3D;EIF3H;EIF4G1;EIF4G3;GAPDH;GART;GLUD1;GPN1;HADHA;HCFC1;HDAC1;HSP90AB1;IMPDH2;KDM1A;KIF5B;KRT18;KRT8;MACF1;MAP4;MCM3;MCM7;MRE11;MRPS7;MYH10;NUFIP2;PAICS;PDRG1;PFDN2;PFDN4;PFDN5;PFDN6;PIH1D1;POLR1A;POLR1C;POLR1D;POLR2H;POLR3A;POLR3D;POLR3E;PPP1C…	0.95;0.53;0.62;0.77;0.73;0.73;0.86;0.62;0.64;0.88;0.97;0.98;0.8;0.89;0.79;0.87;0.78;0.89;0.79;0.74;0.64;0.99;0.59;0.95;0.78;0.7;0.77;0.79;0.72;0.83;0.52;0.84;0.93;0.98;1;0.74;0.96;0.58;0.85;0.59;0.88;0.87;0.66;0.95;0.51;0.55;0.77;0.51;0.63;0.78;0.65;0.76;0.73;0.96;0.71;0.68;0.79;1;0.91;0.95;0.86;1;0.96;0.93;0.98;0.96;0.78;0.65;0.91;1;0.69;0.52;0.84;1;0.81;0.6;0.63;0.76;0.7;0.54;0.91;0.73;0.52;0.6…	High confidence;Low confidence;Low confidence;Medium confidence;Low confidence;Low confidence;Medium confidence;Low confidence;Low confidence;Medium confidence;High confidence;High confidence;Medium confidence;Medium confidence;Medium confidence;Medium confidence;Medium confidence;Medium confidence;Medium confidence;Low confidence;Low confidence;High confidence;Low confidence;High confidence;Medi…	0	0.23;0.15;0.42;0.05;0.22;0.21;0.22;0;0.23;0.07;0.36;0.44;0.4;0.45;0.44;0.43;0.25;0.42;0.45;0.19;0.05;0.11;0.07;0.38;0.27;0.27;0.2;0.2;0.25;0.1;0.6;0.25;0.22;0.03;0.18;0.18;0.26;0.67;0.2;0.09;0.24;0.58;0.58;0.09;0.21;0.29;0.3;0;0.07;0.4;0.23;0.26;0.02;0.14;0.06;0.1;0.05;0.06;0.04;0.09;0.02;0.13;0.03;0;0;0.3;0.39;0.38;0.18;0.39;0.19;0.08;0.1;0.01;0.09;0.56;0.44;0.37;0.34;0.42;0.1;0.12;0.49;0.1;0.36…	ACAA2;ACAT1;ATP5F1A;ATP5F1B;ATP5F1C;ATP5PO;CCT8;COPA;DDOST;DHX9;DPCD;EEF1B2;EEF1D;EEF2;FLNA;FLNB;GCN1;H4C1;HACD3;HADHB;HDAC2;HNRNPAB;HNRNPU;HNRNPUL2;IMPDH2;IRS4;LBR;MYH10;MYH9;MYL6;NUFIP2;PABPC1;PDRG1;PFDN2;PFDN6;PFKP;PIH1D1;POLR1A;POLR1C;POLR2B;POLR2C;POLR2E;POLR3A;PPP1CC;PRPF40A;PSMD14;RALY;RANBP2;RPAP3;RPN1;RPS2;RUVBL1;RUVBL2;SEC61A1;SF3A1;SF3A3;SF3B3;SF3B6;SLC16A1;SLC25A1;SLC25A3;SLC25A6;SNRP…	0.68;0.53;0.99;0.84;1;0.97;0.6;0.86;0.91;0.91;0.97;0.61;0.58;0.95;0.99;0.87;0.7;0.7;1;0.64;0.92;0.7;0.99;0.59;0.93;0.96;0.99;0.56;0.53;0.64;0.65;1;1;1;1;0.96;1;1;0.95;0.6;0.66;0.97;1;0.98;0.7;0.56;0.6;0.57;1;0.93;0.65;0.98;1;0.99;0.69;0.65;0.91;0.68;0.89;0.93;0.99;0.87;0.65;0.82;0.59;0.85;0.71;0.71;0.64;0.81;1;0.94;0.99;0.6;0.99	Low confidence;Low confidence;High confidence;Medium confidence;High confidence;High confidence;Low confidence;Medium confidence;High confidence;High confidence;High confidence;Low confidence;Low confidence;High confidence;High confidence;Medium confidence;Low confidence;Low confidence;High confidence;Low confidence;High confidence;Low confidence;High confidence;Low confidence;High confidence;Hig…	0	0.06;0.15;0;0;0;0;0.45;0.21;0.14;0.5;0.02;0.41;0.38;0.5;0.55;0.42;0;0;0;0.11;0.28;0.5;0.68;0.15;0.2;0.37;0.13;0.4;0.49;0.46;0.23;0.42;0.02;0.14;0.05;0.18;0.06;0.04;0.09;0.14;0.06;0.15;0.03;0.3;0.18;0.2;0.11;0.22;0.09;0.22;0.51;0.37;0.34;0.07;0.33;0.26;0.42;0;0.11;0.1;0.32;0.49;0.42;0.43;0.45;0.13;0.3;0.91;0.91;0.77;0.03;0;0;0.14;0.01	;
UBR4	Q5T4S7	573.841	PIH1D1	Q9NWS0			AAAS;AIMP1;AIMP2;ALDOA;AP3M1;ARID1A;ATF7IP;ATP1A1;ATP1B3;ATP5F1A;ATP5PB;BCKDHB;CLTA;CLTB;CLTC;CNOT1;CTR9;DBT;DHX30;DIABLO;DLD;DPF2;DYNC1H1;DYNC1I2;DYNC1LI1;FAR1;GADD45GIP1;GCN1;GID8;GLUD1;GOT1;GPI;HNRNPAB;HNRNPF;HNRNPUL2;IARS;IGHA1;LBR;LMAN2;MACF1;MAP1B;MED23;MRPL19;MRPL2;MRPL20;MRPL22;MRPL23;MRPL3;MRPL39;MRPL40;MRPL43;MRPL50;MRPL53;MRPS18A;MRPS30;MT-CO2;NIPSNAP3A;NNT;NUP205;PHB;PHB2;PIGR;POLR1A;…	0.87;0.95;0.82;0.79;0.69;0.94;0.92;0.5;0.72;0.65;0.71;0.84;1;0.85;0.91;0.92;0.63;0.87;0.8;0.76;0.96;0.98;0.64;0.68;0.5;0.57;0.77;0.88;0.56;0.75;0.54;0.56;0.62;0.79;0.5;0.75;0.62;0.61;0.65;0.72;0.81;0.85;0.7;0.78;0.58;0.51;0.76;0.57;0.63;0.88;0.61;0.52;0.54;0.85;0.53;0.87;0.87;0.69;0.64;0.53;0.77;0.58;0.88;0.55;0.69;0.8;0.75;0.76;0.55;0.87;0.9;0.88;0.89;0.98;0.88;0.74;0.7;0.73;0.73;0.85;1;0.98;0.8…	Medium confidence;High confidence;Medium confidence;Medium confidence;Low confidence;High confidence;High confidence;Low confidence;Low confidence;Low confidence;Low confidence;Medium confidence;High confidence;Medium confidence;High confidence;High confidence;Low confidence;Medium confidence;Medium confidence;Medium confidence;High confidence;High confidence;Low confidence;Low confidence;Low con…	0.09	0.02;0.17;0.15;0.42;0.03;0.06;0.03;0.29;0.04;0;0;0.07;0.14;0.03;0.44;0.11;0.04;0.22;0.15;0.12;0.2;0.02;0.32;0.16;0.09;0.03;0.05;0;0.05;0.22;0.03;0.15;0.5;0.59;0.15;0.26;0;0.13;0.02;0.09;0.23;0.01;0.04;0.05;0;0.05;0.03;0.03;0.06;0.01;0.02;0;0.01;0.03;0.03;0.05;0;0.03;0.09;0.21;0.23;0.02;0.04;0.09;0.18;0.39;0.09;0.15;0.04;0.19;0.01;0.51;0.47;0.48;0.37;0.51;0;0.03;0.07;0.11;0.14;0.06;0.16;0.16;0.13;…	ACAA2;ACTL6A;AIMP1;ATP2A2;ATP5F1A;ATP5F1B;ATP5F1C;ATP5PB;ATP5PO;BAG6;CAD;CKAP4;CYFIP1;DARS;DHX15;DPCD;FLNB;HACD3;HAGH;HRNR;IARS;IRS4;LANCL1;LBR;MAP1B;MRPL47;MRPS34;MYH10;MYL6;PABPC1;PFKP;PHB;PHB2;POLR1A;POLR3A;POLR3B;PPP1CA;PPP1CC;PRKDC;PRPF40A;PRPF8;RARS;RBMX;RPAP3;RPL19;RPL23;RPL24;RPL27A;RPN1;RPS11;RPS15A;RPS18;RPS2;RPS3;RPS8;RUVBL1;RUVBL2;SF3B1;SF3B3;SHMT2;SLC25A1;SLC25A3;SLC25A5;SLC25A6;SMC4…	0.68;0.54;0.55;0.85;0.84;0.94;0.88;0.73;0.89;0.54;0.94;0.86;0.94;0.7;0.94;0.72;0.65;0.97;0.93;0.65;0.77;0.73;0.91;0.94;0.74;0.59;0.67;0.77;0.89;0.58;0.92;0.66;0.73;0.99;0.66;0.91;0.69;0.87;0.97;0.82;0.79;0.51;0.74;0.7;0.75;0.67;0.67;0.93;0.6;0.92;0.73;0.63;0.54;0.8;0.72;0.53;0.63;0.57;0.95;0.74;0.66;0.89;0.64;0.9;0.65;0.71;0.87;0.88;0.78;0.61;0.78;0.63;0.84;0.95;0.92;0.51;0.81	Low confidence;Low confidence;Low confidence;Medium confidence;Medium confidence;High confidence;Medium confidence;Low confidence;Medium confidence;Low confidence;High confidence;Medium confidence;High confidence;Low confidence;High confidence;Low confidence;Low confidence;High confidence;High confidence;Low confidence;Medium confidence;Low confidence;High confidence;High confidence;Low confidenc…	0.09	0.06;0.14;0.17;0.22;0;0;0;0;0;0.11;0.36;0.14;0.11;0.29;0.41;0.02;0.42;0;0.11;0.29;0.26;0.37;0.06;0.13;0.23;0.04;0.06;0.4;0.46;0.42;0.18;0.21;0.23;0.04;0.03;0.01;0.3;0.3;0.43;0.18;0.39;0.27;0.41;0.09;0.51;0.59;0.47;0.48;0.22;0.37;0.43;0.56;0.51;0.65;0.55;0.37;0.34;0.42;0.42;0.25;0.1;0.32;0.54;0.49;0.22;0.36;0.17;0.29;0.43;0.13;0.95;0.93;0.91;0.91;0.77;0.03;0	;
MRPL18	Q9H0U6	20.577					ATF7IP;BCKDHA;CDC23;CDC5L;CNOT1;COPB2;DAP3;DIABLO;DPF2;EIF2A;GADD45GIP1;GLUD1;HM13;HSD17B12;MRPL1;MRPL15;MRPL17;MRPL19;MRPL2;MRPL20;MRPL22;MRPL23;MRPL24;MRPL28;MRPL3;MRPL34;MRPL37;MRPL38;MRPL39;MRPL4;MRPL40;MRPL41;MRPL43;MRPL44;MRPL45;MRPL46;MRPL47;MRPL48;MRPL49;MRPL50;MRPL53;MRPL55;MRPL58;MRPL9;MRPS14;MRPS15;MRPS18A;MRPS2;MRPS22;MRPS23;MRPS24;MRPS27;MRPS28;MRPS31;MRPS33;MRPS34;MRPS35;MRPS5;MRPS6…	0.6;0.51;0.76;0.62;0.96;0.66;0.82;0.61;0.68;0.99;0.77;0.55;0.57;0.58;1;1;1;1;0.93;1;1;0.94;0.99;1;1;0.84;1;1;0.99;0.74;0.66;1;1;0.89;1;0.99;0.93;1;1;1;0.77;1;1;1;0.96;0.88;0.87;0.85;0.97;0.86;0.93;0.93;0.73;0.85;0.93;0.85;0.93;0.99;0.95;0.82;0.86;0.74;0.94;0.89;0.53;0.79;0.86;0.54;0.96;0.53;0.92;0.5;0.59;0.75;0.69;0.65;0.56;0.5;0.58;0.54;0.86;0.71;0.74	Low confidence;Low confidence;Medium confidence;Low confidence;High confidence;Low confidence;Medium confidence;Low confidence;Low confidence;High confidence;Medium confidence;Low confidence;Low confidence;Low confidence;High confidence;High confidence;High confidence;High confidence;High confidence;High confidence;High confidence;High confidence;High confidence;High confidence;High confidence;Me…	0.02	0.03;0.13;0.06;0.19;0.11;0.19;0.1;0.12;0.02;0.07;0.05;0.22;0.05;0.07;0.03;0.03;0.01;0.04;0.05;0;0.05;0.03;0.03;0.03;0.03;0.01;0.05;0.03;0.06;0.04;0.01;0.04;0.02;0.02;0.03;0.04;0.04;0.03;0.03;0;0.01;0;0;0.03;0.04;0.04;0.03;0.05;0.08;0.05;0;0.08;0.05;0.08;0.01;0.06;0.06;0.08;0.02;0.07;0;0.06;0.02;0.04;0.02;0;0.04;0;0.01;0.09;0.42;0.42;0.1;0.49;0.13;0.2;0.47;0.23;0.39;0.35;0.13;0.07;0.01	ALDH9A1;ATP2A2;ATP5F1A;ATP5F1B;ATP5PO;CAD;CKAP4;CLTC;CORO1C;CYFIP1;DBT;DDX3X;DDX5;DDX6;DHX15;DPCD;DYNC1H1;DYNC1LI1;ERLIN2;FLNA;GADD45GIP1;H4C1;HACD3;HADHB;HSPA8;IARS;LANCL1;MATR3;MRPL1;MRPL11;MRPL12;MRPL13;MRPL15;MRPL17;MRPL19;MRPL2;MRPL20;MRPL21;MRPL22;MRPL23;MRPL24;MRPL28;MRPL3;MRPL34;MRPL37;MRPL38;MRPL39;MRPL4;MRPL40;MRPL41;MRPL43;MRPL44;MRPL45;MRPL46;MRPL47;MRPL48;MRPL50;MRPL55;MRPL58;MRPL9;M…	0.68;0.54;0.97;0.96;0.92;0.95;0.82;0.87;0.73;0.94;0.96;0.98;0.6;0.71;0.7;0.89;0.91;0.97;1;0.71;1;0.82;0.82;0.62;0.74;0.55;0.73;0.69;1;1;1;1;1;1;1;1;1;1;1;1;1;1;1;1;1;1;1;1;1;1;1;1;1;1;1;1;1;1;1;1;0.76;1;0.55;0.98;0.88;0.8;0.57;0.91;0.91;0.98;0.65;0.9;0.86;0.66;0.67;0.54;0.51;0.98;0.6;0.99;0.59;0.6;0.56;0.53;0.59;0.95;0.76;0.76;0.76;0.51;0.76;0.83;0.82;0.89;0.99;0.57;0.98;0.66;0.51;0.83;0.88;0.71;…	Low confidence;Low confidence;High confidence;High confidence;High confidence;High confidence;Medium confidence;Medium confidence;Low confidence;High confidence;High confidence;High confidence;Low confidence;Low confidence;Low confidence;Medium confidence;High confidence;High confidence;High confidence;Low confidence;High confidence;Medium confidence;Medium confidence;Low confidence;Low confidenc…	0.02	0.1;0.22;0;0;0;0.36;0.14;0.44;0.24;0.11;0.22;0.52;0.6;0.31;0.41;0.02;0.32;0.09;0.11;0.55;0.05;0;0;0.11;0.96;0.26;0.06;0.42;0.03;0.03;0.18;0.03;0.03;0.01;0.04;0.05;0;0.01;0.05;0.03;0.03;0.03;0.03;0.01;0.05;0.03;0.06;0.04;0.01;0.04;0.02;0.02;0.03;0.04;0.04;0.03;0;0;0;0.03;0.03;0.03;0.49;0.46;0.42;0.18;0.23;0.04;0.03;0.29;0.3;0.43;0.18;0.39;0.04;0.09;0.27;0.51;0.47;0.48;0.22;0.37;0.43;0.56;0.65;0.55…	;
KHSRP	Q92945	73.115	PIH1D1	Q9NWS0			DIS3;DLD;IARS2;IPO4;LDHA;LRPPRC;NARS1;NCL;U2AF2;UBA2	0.77;0.55;0.52;0.84;0.51;0.78;0.79;1;0.67;0.52	Medium confidence;Low confidence;Low confidence;Medium confidence;Low confidence;Medium confidence;Medium confidence;High confidence;Low confidence;Low confidence	0.32	0.04;0.2;0.04;0.07;0.34;0.32;0;0.64;0.3;0.1	DDX3X;RBM39;XRCC5	0.68;0.62;0.5	Low confidence;Low confidence;Low confidence	0.32	0.52;0.4;0.46	;
CS	O75390	51.712					IDH1;NADK2;NHLRC2;SUMF2;SUPV3L1;TPM4	0.72;0.8;0.91;0.69;0.61;0.95	Low confidence;Medium confidence;High confidence;Low confidence;Low confidence;High confidence	0.22	0.05;0.02;0.02;0.01;0.01;0.31	HNRNPA1;PCMT1	0.68;0.64	Low confidence;Low confidence	0.22	0.65;0.29	;
TPR	P12270	267.293					ABI1;ACTR1A;AP2M1;ARCN1;ASDURF;ATAD3A;ATP1A1;ATP5F1A;ATP5MG;BAG6;CAD;CCAR2;CCT2;CCT3;CCT4;CCT5;CCT6A;CCT6B;CCT7;CCT8;CLTA;CLTC;COPA;CSE1L;CSTF3;CYFIP1;DDX5;DHX9;DNAJA2;DPM1;DYNC1H1;EEF1D;EFTUD2;EIF3C;EIF3F;EIF3M;EIF4G3;ELAVL1;EPRS;FLNA;FTL;GAPDH;GEMIN5;GLUD1;GPN1;GYS1;H1-4;HADHA;HCFC1;HDAC1;HNRNPA2B1;HNRNPAB;HNRNPC;HNRNPD;HNRNPDL;HNRNPF;HNRNPH3;HNRNPU;HNRNPUL2;IGF2BP1;ILF3;IRS4;KIF5B;LARP1;LSM12;…	0.82;0.75;0.68;0.88;0.97;0.57;0.62;0.81;0.53;0.73;0.62;0.69;0.93;0.97;0.9;0.94;0.95;0.97;0.95;0.98;0.6;0.79;0.88;0.57;0.93;0.87;0.72;0.85;0.78;0.98;0.53;0.89;0.66;0.66;0.94;0.53;0.9;0.92;0.6;0.66;0.66;0.59;0.74;0.96;0.6;0.92;0.89;0.5;0.91;0.7;0.69;0.94;0.87;0.6;0.58;0.69;0.93;0.9;0.93;0.72;0.68;0.53;0.98;0.56;0.88;0.77;0.54;0.74;0.56;0.54;0.56;0.95;0.74;0.98;0.67;0.68;0.53;0.95;0.95;0.63;0.64;0.8…	Medium confidence;Medium confidence;Low confidence;Medium confidence;High confidence;Low confidence;Low confidence;Medium confidence;Low confidence;Low confidence;Low confidence;Low confidence;High confidence;High confidence;High confidence;High confidence;High confidence;High confidence;High confidence;High confidence;Low confidence;Medium confidence;Medium confidence;Low confidence;High confide…	0.18	0.09;0.23;0.05;0.22;0;0.21;0.29;0;0;0.11;0.36;0.29;0.44;0.4;0.45;0.44;0.43;0.25;0.42;0.45;0.14;0.44;0.21;0.31;0.08;0.11;0.6;0.5;0.22;0.07;0.32;0.38;0.39;0.27;0.27;0.16;0.1;0.25;0.38;0.55;0;0.6;0.11;0.22;0.03;0.05;0;0.18;0.18;0.26;0.64;0.5;0.44;0.53;0.34;0.59;0.23;0.68;0.15;0.28;0.38;0.37;0.24;0.19;0.19;0.23;0.42;0.23;0.3;0.19;0.02;0.07;0.09;0.23;0.08;0.25;0.42;0.12;0.26;0.17;0.09;0.12;0.14;0.29;0…	ACAA2;ACIN1;ACTL6A;ADAR;AIMP1;ALDOA;BCKDK;CDK1;CLTA;CLTC;CNOT1;COPA;DARS;DBT;DCTN1;DDX21;DLST;DYNC1H1;DYNC1LI1;EIF4A3;FBL;GADD45GIP1;GCN1;GEMIN4;HNRNPM;HSD17B12;HSPA8;IARS;LUC7L2;MAP1B;MARS;MRPL11;MRPL12;MRPL13;MRPL15;MRPL17;MRPL19;MRPL20;MRPL22;MRPL28;MRPL38;MRPL39;MRPL41;MRPL49;MRPL58;MRPL9;MRPS10;MRPS17;MRPS30;MRPS35;MRPS7;MYBBP1A;PGAM5;PHB;PHB2;PNN;PRPF8;RANBP9;RARS;RBM25;RNPS1;RPL10;RPL13A;R…	0.68;0.64;0.8;0.56;0.61;0.5;0.72;0.96;0.89;0.75;0.52;0.78;0.99;0.68;0.73;0.5;0.68;1;0.99;1;0.97;0.99;0.82;0.77;0.92;0.69;0.76;1;0.54;0.82;0.6;0.99;0.99;0.99;0.97;0.99;0.77;0.98;0.97;0.99;0.99;0.97;0.98;0.81;0.96;0.97;0.68;0.91;0.99;0.76;0.52;0.74;0.58;0.59;0.51;0.55;0.9;0.96;0.99;0.83;0.94;0.69;0.75;0.8;0.92;0.88;0.87;1;1;0.51;0.98;0.73;1;0.79;0.86;1;0.82;1;0.86;0.82;0.65;0.61;0.74;0.83;1;0.97;0.…	Low confidence;Low confidence;Medium confidence;Low confidence;Low confidence;Low confidence;Low confidence;High confidence;Medium confidence;Low confidence;Low confidence;Medium confidence;High confidence;Low confidence;Low confidence;Low confidence;Low confidence;High confidence;High confidence;High confidence;High confidence;High confidence;Medium confidence;Medium confidence;High confidence;L…	0.18	0.06;0.18;0.14;0.15;0.17;0.42;0.07;0.2;0.14;0.44;0.11;0.21;0.29;0.22;0.21;0.44;0.14;0.32;0.09;0.36;0.39;0.05;0;0.11;0.54;0.07;0.96;0.26;0;0.23;0.26;0.03;0.18;0.03;0.03;0.01;0.04;0;0.05;0.03;0.03;0.06;0.04;0.03;0;0.03;0.01;0.03;0.03;0.06;0.07;0.27;0.18;0.21;0.23;0.14;0.39;0.04;0.27;0.19;0.27;0.36;0.35;0.46;0.27;0.51;0.59;0.47;0.48;0.41;0.37;0.63;0.43;0.51;0.48;0.38;0.45;0.49;0.55;0.41;0.42;0.25;0.…	;
ILF3	Q12906	95.338	PIH1D1	Q9NWS0			HNRNPC;HNRNPH3;HNRNPL;HNRNPU;MAP1B;RUVBL1;TPR	0.78;0.75;0.53;0.53;0.67;0.5;0.68	Medium confidence;Medium confidence;Low confidence;Low confidence;Low confidence;Low confidence;Low confidence	0.38	0.44;0.23;0.46;0.68;0.23;0.37;0.18	ATP2A2;ATP5F1A;ATP5F1C;ATP5PO;COPA;DDOST;DHX9;FLNA;HACD3;HADHB;HNRNPC;HNRNPL;HNRNPR;HNRNPU;ILF2;IRS4;LBR;LSM12;PABPC1;PDRG1;PFDN2;PFDN6;PIH1D1;POLR1A;POLR3A;POLR3B;RPAP3;RPN1;RUVBL1;RUVBL2;SEC61A1;SF3B3;SLC25A6;SNRPD2;SNRPD3;SYNCRIP;URI1;UXT;VDAC2	0.68;0.73;0.75;0.54;0.56;0.89;0.77;0.73;0.73;0.6;0.91;0.67;0.61;0.59;0.94;0.83;0.79;0.83;0.69;0.72;0.84;0.59;0.95;0.94;0.9;0.59;0.85;0.85;0.96;0.92;0.82;0.58;0.62;0.59;0.7;0.74;0.9;0.98;0.81	Low confidence;Low confidence;Medium confidence;Low confidence;Low confidence;Medium confidence;Medium confidence;Low confidence;Low confidence;Low confidence;High confidence;Low confidence;Low confidence;Low confidence;High confidence;Medium confidence;Medium confidence;Medium confidence;Low confidence;Low confidence;Medium confidence;Low confidence;High confidence;High confidence;High confidenc…	0.38	0.22;0;0;0;0.21;0.14;0.5;0.55;0;0.11;0.44;0.46;0.46;0.68;0.37;0.37;0.13;0.19;0.42;0.02;0.14;0.05;0.06;0.04;0.03;0.01;0.09;0.22;0.37;0.34;0.07;0.42;0.49;0.42;0.43;0.48;0.03;0;0.14	;
HNRNPA1	P09651	38.747	PIH1D1	Q9NWS0			HNRNPA3;HNRNPK;PCBP2;PPIA;RPS28;STK26	0.84;0.86;0.65;0.58;0.5;0.99	Medium confidence;Medium confidence;Low confidence;Low confidence;Low confidence;High confidence	0.65	0.45;0.7;0.46;0.45;0.44;0	CS;ELAVL1;HNRNPA2B1;HNRNPA3;HNRNPDL;HNRNPK;PCMT1	0.68;0.82;0.81;0.78;0.9;0.98;0.91	Low confidence;Medium confidence;Medium confidence;Medium confidence;Medium confidence;High confidence;High confidence	0.65	0.22;0.25;0.64;0.45;0.34;0.7;0.29	;
SF3A1	Q15459	88.886	PIH1D1	Q9NWS0			AP1B1;ARPC4;CANX;CST4;PHB;RPAP2;SF3B1;SNRPD1;SNRPF;SRSF7;THOC2;UFL1	0.66;0.65;0.54;0.65;0.73;0.67;0.94;0.94;0.99;1;0.86;0.58	Low confidence;Low confidence;Low confidence;Low confidence;Low confidence;Low confidence;High confidence;High confidence;High confidence;High confidence;Medium confidence;Low confidence	0.33	0.11;0.09;0.31;0;0.21;0.01;0.42;0.47;0.22;0.46;0.16;0.03	ACAA2;ACTL6A;ASDURF;ATP2A2;ATP5F1B;ATP5F1C;ATP5PB;ATP5PO;BAG6;CKAP4;CYFIP1;DDX6;DHX15;DPCD;FBL;FLNA;FLNB;H4C1;HACD3;HADHB;HAGH;HDAC2;IARS;LBR;MATR3;MRPS35;MYH10;MYL6;NCKAP1;PAICS;PDRG1;PFDN2;PFDN6;PFKP;PNN;POLR1A;POLR2B;POLR3A;POLR3B;PPP1CA;PPP1CC;PRKDC;PRPF19;PRPF40A;RPAP3;RPL24;RPN1;RPS11;RPS15A;RPS2;RPS3;RUVBL1;RUVBL2;SF3B1;SF3B3;SLC25A3;SLC25A5;SLC25A6;SMARCE1;SNRNP200;SNRPA1;SNRPD3;TECR;TUBA…	0.68;0.83;0.69;0.72;0.91;0.93;0.76;0.95;0.96;0.58;0.94;0.96;0.88;0.99;0.72;0.94;0.99;0.96;0.86;0.78;0.98;0.81;0.5;0.96;0.73;0.5;0.65;0.76;0.62;1;0.97;0.98;0.98;0.75;0.51;0.98;0.56;0.99;0.82;0.88;0.98;0.86;0.9;0.99;0.55;0.75;0.76;0.92;0.68;0.7;0.68;0.99;0.99;0.54;0.98;0.79;0.93;0.98;0.52;0.57;0.86;0.68;0.95;0.93;0.58;0.81;0.97;0.61;0.98;1;0.66	Low confidence;Medium confidence;Low confidence;Low confidence;High confidence;High confidence;Medium confidence;High confidence;High confidence;Low confidence;High confidence;High confidence;Medium confidence;High confidence;Low confidence;High confidence;High confidence;High confidence;Medium confidence;Medium confidence;High confidence;Medium confidence;Low confidence;High confidence;Low confi…	0.33	0.06;0.14;0;0.22;0;0;0;0;0.11;0.14;0.11;0.31;0.41;0.02;0.39;0.55;0.42;0;0;0.11;0.11;0.28;0.26;0.13;0.42;0.06;0.4;0.46;0.09;0.26;0.02;0.14;0.05;0.18;0.14;0.04;0.14;0.03;0.01;0.3;0.3;0.43;0.29;0.18;0.09;0.47;0.22;0.37;0.43;0.51;0.65;0.37;0.34;0.42;0.42;0.32;0.54;0.49;0.13;0.36;0.29;0.43;0.13;0.95;0.93;0.91;0.91;0.77;0.03;0;0.14	;
HAGH	Q16775	33.806	PIH1D1	Q9NWS0								ACAA2;ACTL6A;ADAR;ATP5F1B;ATP5PB;ATP5PO;CAD;CKAP4;COPA;COPB1;DAP3;DDX46;DHX15;DPCD;EEF1D;EIF3B;FLNA;GCN1;HACD3;HDAC2;HNRNPA3;HNRNPAB;HNRNPD;HNRNPH1;HNRNPL;HNRNPR;HNRNPUL2;IMMT;ITPR3;KTN1;LBR;LSM12;MAP1B;MRPL47;MRPS10;MRPS2;MRPS22;MRPS23;MRPS27;MRPS31;MRPS35;MRPS7;NUFIP2;PABPC4;PABPN1;PAICS;PDRG1;PFDN2;PFDN6;POLR1A;POLR2H;POLR3B;PPP1CA;PPP1CC;PPP2R2A;PRKDC;PRPF40A;PSMA1;PSMA2;PSMA3;PSMA4;PSMB5;RAL…	0.68;0.83;0.92;0.83;0.84;0.61;0.8;0.85;0.67;0.57;0.5;0.56;0.92;0.79;0.6;0.81;0.61;0.96;0.75;0.53;0.86;0.88;0.58;0.52;0.53;0.85;0.86;0.81;0.57;0.77;0.53;0.61;0.87;0.66;0.61;0.52;0.82;0.51;0.68;0.71;0.57;0.57;0.53;0.66;0.65;0.55;0.9;0.85;0.95;0.89;0.64;0.91;0.66;0.75;0.98;0.57;0.64;0.99;0.81;0.74;0.65;0.52;0.65;0.66;0.57;0.6;0.98;0.95;0.94;0.92;0.9;0.77;0.76;0.69;0.63;0.53;0.53;0.88;0.55;0.52;0.52;…	Low confidence;Medium confidence;High confidence;Medium confidence;Medium confidence;Low confidence;Medium confidence;Medium confidence;Low confidence;Low confidence;Low confidence;Low confidence;High confidence;Medium confidence;Low confidence;Medium confidence;Low confidence;High confidence;Medium confidence;Low confidence;Medium confidence;Medium confidence;Low confidence;Low confidence;Low co…	0.11	0.06;0.14;0.15;0;0;0;0.36;0.14;0.21;0.22;0.1;0.3;0.41;0.02;0.38;0.26;0.55;0;0;0.28;0.45;0.5;0.53;0.64;0.46;0.46;0.15;0.11;0.04;0.09;0.13;0.19;0.23;0.04;0.01;0.05;0.08;0.05;0.08;0.08;0.06;0.07;0.23;0.35;0.12;0.26;0.02;0.14;0.05;0.04;0.13;0.01;0.3;0.3;0.23;0.43;0.18;0.21;0.23;0.19;0.2;0.22;0.11;0.41;0.65;0.34;0.33;0.26;0.42;0.33;0.42;0;0.1;0.32;0;0.16;0.13;0.29;0.39;0.93;0.91;0.3;0.09;0.03;0.06;0.16	;
MRPL58	Q14197	23.63					AAAS;ALDOA;AP3B1;AP3M1;ATP1A1;ATP1B3;ATP5MD;BAG2;BCKDHB;CDC5L;CISD2;CKAP4;CNOT1;DBT;DLD;EFTUD2;GADD45GIP1;GLUD1;HLA-A;IRS4;MKI67;MRPL1;MRPL12;MRPL13;MRPL15;MRPL17;MRPL18;MRPL19;MRPL20;MRPL22;MRPL23;MRPL24;MRPL28;MRPL3;MRPL34;MRPL37;MRPL38;MRPL39;MRPL4;MRPL41;MRPL43;MRPL44;MRPL45;MRPL46;MRPL47;MRPL48;MRPL49;MRPL50;MRPL53;MRPL55;MRPL9;MRPS14;MRPS17;MRPS2;MRPS22;MRPS23;MRPS27;MRPS28;MRPS31;MRPS34;MR…	0.65;0.56;0.81;0.76;0.66;0.95;0.53;0.53;0.84;0.71;0.75;0.87;0.97;0.93;0.52;0.56;1;0.91;0.74;0.88;0.7;1;0.62;1;1;1;1;1;1;1;1;1;1;1;0.76;1;1;1;0.86;0.99;0.99;0.98;1;1;0.99;1;1;0.95;0.99;0.76;1;0.5;0.58;0.95;0.97;0.98;0.89;0.53;0.94;0.96;0.93;0.51;0.6;0.74;0.91;0.6;0.7;0.59;0.68;0.56;0.96;0.95;0.99;0.91;0.64;0.69;0.89;0.88;0.92;0.66;0.8;0.68;0.83;0.96;0.96	Low confidence;Low confidence;Medium confidence;Medium confidence;Low confidence;High confidence;Low confidence;Low confidence;Medium confidence;Low confidence;Low confidence;Medium confidence;High confidence;High confidence;Low confidence;Low confidence;High confidence;High confidence;Low confidence;Medium confidence;Low confidence;High confidence;Low confidence;High confidence;High confidence;H…	0	0.02;0.42;0.1;0.03;0.29;0.04;0;0.23;0.07;0.19;0;0.14;0.11;0.22;0.2;0.39;0.05;0.22;0.07;0.37;0.19;0.03;0.18;0.03;0.03;0.01;0.02;0.04;0;0.05;0.03;0.03;0.03;0.03;0.01;0.05;0.03;0.06;0.04;0.04;0.02;0.02;0.03;0.04;0.04;0.03;0.03;0;0.01;0;0.03;0.04;0.03;0.05;0.08;0.05;0.08;0.05;0.08;0.06;0.08;0.02;0.07;0.4;0;0.35;0.09;0.03;0.18;0.39;0.04;0.19;0.01;0;0.42;0.42;0.49;0.1;0.35;0.05;0.01;0.05;0.07;0.23;0.08	ACAA2;ACIN1;ACTL6A;AIMP2;ATP2A2;ATP5F1A;ATP5F1B;ATP5F1C;ATP5PB;ATP5PO;BAG6;CAD;CKAP4;CORO1C;CYFIP1;DARS;DBT;DDX3X;DDX5;DDX6;DHX15;DPCD;DYNC1I2;EEF1E1;EIF4A3;ERLIN2;FLNA;FLNB;GADD45GIP1;H4C1;HACD3;HNRNPU;HSPA8;IARS;IRS4;LANCL1;MATR3;MRPL1;MRPL11;MRPL12;MRPL13;MRPL15;MRPL17;MRPL18;MRPL19;MRPL2;MRPL20;MRPL21;MRPL22;MRPL23;MRPL24;MRPL28;MRPL3;MRPL34;MRPL37;MRPL38;MRPL39;MRPL4;MRPL40;MRPL41;MRPL43;MRP…	0.68;0.84;0.71;0.75;0.92;0.98;0.75;0.53;0.91;0.93;0.65;0.8;0.92;0.72;0.84;0.97;0.99;0.82;0.65;0.95;0.92;0.89;0.67;0.66;0.65;0.98;0.67;0.79;1;0.76;0.92;0.53;0.76;0.96;0.63;0.66;0.91;0.97;1;1;1;1;1;1;1;1;1;1;1;1;1;1;1;1;1;1;1;1;0.99;1;1;1;1;1;0.97;1;1;1;0.95;1;0.96;1;0.96;0.98;0.88;0.76;0.53;0.89;0.57;0.67;0.96;0.79;0.76;0.59;0.79;0.93;0.91;0.98;0.96;0.61;1;0.97;0.75;0.61;0.78;0.91;0.75;0.87;0.78;0…	Low confidence;Medium confidence;Low confidence;Medium confidence;High confidence;High confidence;Low confidence;Low confidence;High confidence;High confidence;Low confidence;Medium confidence;High confidence;Low confidence;Medium confidence;High confidence;High confidence;Medium confidence;Low confidence;High confidence;High confidence;Medium confidence;Low confidence;Low confidence;Low confiden…	0	0.06;0.18;0.14;0.15;0.22;0;0;0;0;0;0.11;0.36;0.14;0.24;0.11;0.29;0.22;0.52;0.6;0.31;0.41;0.02;0.16;0.2;0.36;0.11;0.55;0.42;0.05;0;0;0.68;0.96;0.26;0.37;0.06;0.42;0.03;0.03;0.18;0.03;0.03;0.01;0.02;0.04;0.05;0;0.01;0.05;0.03;0.03;0.03;0.03;0.01;0.05;0.03;0.06;0.04;0.01;0.04;0.02;0.02;0.03;0.04;0.04;0.03;0.03;0;0;0.03;0.03;0.03;0.46;0.09;0.42;0.26;0.05;0.18;0.21;0.23;0.04;0.03;0.01;0.3;0.3;0.43;0.2…	;
ATP5F1A	P25705	59.751	PIH1D1	Q9NWS0	PIH1D1	0.85	AAAS;ACSL3;ACTL6A;AIMP1;AIMP2;ALDH3A2;APMAP;ATAD3A;ATP1A1;ATP1B1;ATP1B3;ATP2A2;ATP5F1B;ATP5MD;ATP5MG;ATP5PB;ATP5PO;ATXN2L;BAG2;BCAP31;BCKDK;CAD;CANX;CCT3;CCT4;CCT6A;CCT6B;CCT7;CCT8;CKAP4;CLTA;COPA;CYB5R3;CYFIP1;DAD1;DARS;DBT;DDOST;DDX21;DHX15;DPCD;EEF1B2;EEF1D;EEF1E1;EFTUD2;ELAVL1;EPRS;FAR1;FKBP8;GAPDH;GCN1;GOT1;H1-4;HACD3;HARS;HLA-A;HM13;HNRNPAB;HNRNPH1;HNRNPH3;HNRNPU;HNRNPUL1;HNRNPUL2;HSD17B12;…	0.78;0.68;0.72;0.75;0.67;0.8;0.61;0.8;0.81;0.75;0.56;0.75;0.71;0.53;0.74;0.87;0.82;0.57;0.84;0.55;0.74;0.71;0.88;0.98;0.99;0.98;0.98;0.83;0.79;0.73;0.68;0.53;0.67;0.86;0.74;0.56;0.91;0.69;0.61;0.6;0.74;0.55;0.85;0.59;0.85;0.74;0.74;0.55;0.73;0.97;0.82;0.7;0.66;0.73;0.83;0.56;0.54;0.96;0.68;0.63;0.67;0.75;0.93;0.58;0.77;0.88;0.67;0.59;0.79;0.72;0.72;0.55;0.54;0.65;0.84;0.67;0.89;0.77;0.6;0.51;0.68…	Medium confidence;Low confidence;Low confidence;Medium confidence;Low confidence;Medium confidence;Low confidence;Medium confidence;Medium confidence;Medium confidence;Low confidence;Low confidence;Low confidence;Low confidence;Low confidence;Medium confidence;Medium confidence;Low confidence;Medium confidence;Low confidence;Low confidence;Low confidence;Medium confidence;High confidence;High con…	0	0.02;0.12;0.14;0.17;0.15;0.07;0.03;0.21;0.29;0;0.04;0.22;0;0;0;0;0;0.31;0.23;0.09;0.07;0.36;0.31;0.4;0.45;0.43;0.25;0.42;0.45;0.14;0.14;0.21;0.06;0.11;0.02;0.29;0.22;0.14;0.44;0.41;0.02;0.41;0.38;0.2;0.39;0.25;0.38;0.03;0.05;0.6;0;0.03;0;0;0.08;0.07;0.05;0.5;0.64;0.23;0.68;0.26;0.15;0.07;0.26;0.37;0.13;0.04;0.26;0.01;0.11;0.03;0.05;0.02;0.06;0.25;0.42;0.12;0.17;0.02;0.18;0.09;0.21;0.23;0.06;0.04;…	ACAA2;ACAT1;ACLY;ACTL6A;ACTR1A;ADAR;AIMP2;ALDOA;ARCN1;ASDURF;ATP1A1;ATP5F1B;ATP5F1C;ATP5MG;ATP5PB;ATP5PD;ATP5PO;BAG6;CAD;CCAR2;CCT2;CDK1;CHD4;CKAP4;CNOT1;COG1;COPA;COPB1;COPB2;DAP3;DBT;DCTN1;DCTN2;DDOST;DDX46;DHX9;DPCD;DPM1;EEA1;EEF1B2;EEF1D;EEF1G;EIF3D;EIF3I;EIF3L;ERLIN2;FLNB;GADD45GIP1;GCN1;GOLIM4;HACD3;HADHA;HADHB;HDAC2;HNRNPAB;HNRNPC;HNRNPD;HNRNPH1;HNRNPL;HNRNPR;HNRNPU;HNRNPUL2;HSD17B12;HUWE1…	0.68;0.85;0.88;0.98;0.93;0.7;0.58;0.6;0.98;0.99;0.81;0.95;0.98;0.85;0.98;0.95;0.89;0.72;0.61;0.84;0.81;0.67;0.98;0.92;0.97;0.96;0.93;0.91;0.88;0.99;0.92;0.69;0.78;0.54;0.86;0.7;0.7;0.73;0.75;0.93;0.94;0.8;0.9;0.73;0.79;0.94;0.88;0.93;0.83;0.83;0.98;0.96;0.92;0.91;0.96;0.71;0.63;0.61;0.98;0.99;0.57;0.94;0.67;0.62;0.73;0.74;1;0.99;0.93;0.99;0.8;0.75;0.94;0.77;0.99;0.95;0.91;0.99;0.97;0.97;0.97;0.97…	Low confidence;Medium confidence;Medium confidence;High confidence;High confidence;Low confidence;Low confidence;Low confidence;High confidence;High confidence;Medium confidence;High confidence;High confidence;Medium confidence;High confidence;High confidence;Medium confidence;Low confidence;Low confidence;Medium confidence;Medium confidence;Low confidence;High confidence;High confidence;High con…	0	0.06;0.15;0.29;0.14;0.23;0.15;0.15;0.42;0.22;0;0.29;0;0;0;0;0;0;0.11;0.36;0.29;0.44;0.2;0.19;0.14;0.11;0;0.21;0.22;0.19;0.1;0.22;0.21;0.22;0.14;0.3;0.5;0.02;0.07;0.04;0.41;0.38;0.47;0.2;0.31;0.22;0.11;0.42;0.05;0;0.01;0;0.18;0.11;0.28;0.5;0.44;0.53;0.64;0.46;0.46;0.68;0.15;0.07;0.18;0.38;0.11;0.2;0.23;0.37;0.04;0;0.09;0.13;0.19;0.23;0.03;0.03;0.18;0.03;0.03;0.01;0.02;0.04;0.05;0;0.01;0.05;0.03;0.…	;
DDX46	Q7L014	117.362					ALDH1B1;CANX;CLTC;DCXR;FLII;HDAC1;ISOC1;NUP205;PIH1D1;SNRPD1;SNRPD3;SNRPE;XRN2	0.51;0.86;0.66;0.66;0.83;0.61;0.99;0.8;0.59;0.74;0.61;0.68;0.56	Low confidence;Medium confidence;Low confidence;Low confidence;Medium confidence;Low confidence;High confidence;Medium confidence;Low confidence;Low confidence;Low confidence;Low confidence;Low confidence	0.3	0.05;0.31;0.44;0.04;0.09;0.26;0.02;0.09;0.06;0.47;0.43;0.23;0.24	ACTL6A;ATP5F1A;ATP5F1C;ATP5PO;CDK1;COG1;COPA;CYFIP1;DAP3;DBT;DPCD;FLNA;FLNB;H4C1;HACD3;HAGH;ITPR3;LBR;MRPL1;MRPL13;MRPL17;MRPL2;MRPL20;MRPL24;MRPL28;MRPL34;MRPL39;MRPL40;MRPL44;MRPL48;MRPL50;MRPL55;MRPL9;MRPS10;MRPS17;MRPS22;MRPS27;MRPS30;MRPS31;MRPS35;MRPS7;PIH1D1;POLR1A;POLR3A;POLR3B;PRKDC;RANBP9;RPL27A;RPL31;RPN1;RUVBL1;SLC25A3;SLMAP;SMARCA4;SMARCC2;SMC1A;SNRNP40;SNRPA1;SNRPD3	0.68;0.86;0.98;0.7;0.98;0.95;0.71;0.72;0.62;0.85;0.57;0.58;0.93;0.88;0.96;0.56;0.88;0.99;0.98;0.66;0.52;0.52;0.61;0.65;0.78;0.5;0.62;0.58;0.63;0.88;0.97;0.83;0.65;0.96;0.8;0.68;1;0.54;0.94;0.93;0.99;0.59;0.93;0.95;0.53;0.63;0.9;0.93;0.89;0.81;0.66;0.52;1;0.78;1;0.51;0.7;0.73;0.75	Low confidence;Medium confidence;High confidence;Low confidence;High confidence;High confidence;Low confidence;Low confidence;Low confidence;Medium confidence;Low confidence;Low confidence;High confidence;Medium confidence;High confidence;Low confidence;Medium confidence;High confidence;High confidence;Low confidence;Low confidence;Low confidence;Low confidence;Low confidence;Medium confidence;Lo…	0.3	0.14;0;0;0;0.2;0;0.21;0.11;0.1;0.22;0.02;0.55;0.42;0;0;0.11;0.04;0.13;0.03;0.03;0.01;0.05;0;0.03;0.03;0.01;0.06;0.01;0.02;0.03;0;0;0.03;0.01;0.03;0.08;0.08;0.03;0.08;0.06;0.07;0.06;0.04;0.03;0.01;0.43;0.04;0.48;0.41;0.22;0.37;0.32;0;0.14;0.16;0.19;0.17;0.29;0.43	;
ARCN1	P48444	57.21					ABI1;ACACA;ANAPC2;AP3M1;ASDURF;BYSL;CCT3;CCT4;CCT5;CCT6A;CCT6B;CCT7;CCT8;CDC23;CDC5L;CHD4;COPA;COPB1;COPB2;CYFIP1;EEF1D;EIF3D;GLUD1;HADHA;KIF5B;LMNB1;MYH10;MYH9;MYL6;NCKAP1;NUP205;PABPC4;PDCD5;POLR1D;POLR3A;POLR3D;POLR3E;PRPF40A;PRPF8;PSMB1;PSMB3;PSMD13;RBM25;RER1;SMC1A;SMC2;SPTAN1;SPTBN1;TCP1;TIMM50;TOP2A;TPI1;TPR;TUBGCP3;WASF2;WDR92;ZW10	0.53;0.72;0.87;0.92;0.73;0.59;0.85;0.69;0.53;0.85;0.89;0.83;0.89;0.52;0.95;0.91;0.98;0.98;1;0.82;0.6;0.6;0.81;0.55;0.94;0.68;0.7;0.64;0.64;0.83;0.95;0.83;0.95;0.84;0.87;0.53;0.71;0.67;0.67;0.51;0.51;0.66;0.77;0.68;0.58;0.71;0.92;0.86;0.66;0.63;0.82;0.97;0.88;0.62;0.75;0.76;0.65	Low confidence;Low confidence;Medium confidence;High confidence;Low confidence;Low confidence;Medium confidence;Low confidence;Low confidence;Medium confidence;Medium confidence;Medium confidence;Medium confidence;Low confidence;High confidence;High confidence;High confidence;High confidence;High confidence;Medium confidence;Low confidence;Low confidence;Medium confidence;Low confidence;High conf…	0.22	0.09;0.21;0;0.03;0;0.14;0.4;0.45;0.44;0.43;0.25;0.42;0.45;0.06;0.19;0.19;0.21;0.22;0.19;0.11;0.38;0.2;0.22;0.18;0.24;0.28;0.4;0.49;0.46;0.09;0.09;0.35;0.17;0.02;0.03;0;0;0.18;0.39;0.18;0.17;0.19;0.19;0;0.19;0.2;0.39;0.35;0.45;0.3;0.17;0.22;0.18;0.04;0.05;0.01;0.08	ACAA2;ATP5F1A;ATP5F1B;ATP5F1C;ATP5PB;ATP5PD;ATP5PO;CAD;CKAP4;COPA;COPB2;DPCD;FLNA;FLNB;HACD3;HADHB;IRS4;KTN1;LANCL1;LBR;MYL6;PABPC1;PIH1D1;POLR1A;POLR2E;POLR3A;POLR3D;PRKDC;RPAP3;RPL11;RPL23;RPN1;RPS5;RUVBL1;RUVBL2;SEC61A1;SF3B3;SLC25A1;SLC25A3;SLC25A6;SNRPA1;TECR;USP21;UXT;VDAC1;VDAC2;WDR92	0.68;0.98;0.97;0.99;0.96;0.97;0.86;0.91;0.97;0.66;0.62;0.85;0.81;0.76;0.93;0.62;0.95;0.97;0.74;0.98;0.92;0.75;0.55;0.92;0.65;0.94;0.63;0.76;0.75;0.53;0.51;0.78;0.61;0.89;0.99;0.58;0.93;0.77;0.95;0.82;0.6;0.68;0.82;0.54;0.69;0.55;0.82	Low confidence;High confidence;High confidence;High confidence;High confidence;High confidence;Medium confidence;High confidence;High confidence;Low confidence;Low confidence;Medium confidence;Medium confidence;Medium confidence;High confidence;Low confidence;High confidence;High confidence;Low confidence;High confidence;High confidence;Low confidence;Low confidence;High confidence;Low confidence…	0.22	0.06;0;0;0;0;0;0;0.36;0.14;0.21;0.19;0.02;0.55;0.42;0;0.11;0.37;0.09;0.06;0.13;0.46;0.42;0.06;0.04;0.15;0.03;0;0.43;0.09;0.51;0.59;0.22;0.39;0.37;0.34;0.07;0.42;0.1;0.32;0.49;0.29;0.13;0;0;0.14;0.14;0.01	;
KRT13	P13646	49.588					ANXA2;CSTA;JUP;KPRP;KRT1;KRT10;KRT14;KRT2;KRT5;KRT6A;KRT77;S100A8;S100A9;TGM1;XP32	0.51;0.58;0.78;0.83;0.55;0.96;0.74;0.86;0.63;0.64;0.79;0.95;0.85;0.66;0.72	Low confidence;Low confidence;Medium confidence;Medium confidence;Low confidence;High confidence;Low confidence;Medium confidence;Low confidence;Low confidence;Medium confidence;High confidence;Medium confidence;Low confidence;Low confidence	0.57	0.36;0.11;0.27;0.15;0.94;0.86;0.69;0.87;0.69;0.69;0.79;0.14;0.15;0.08;0	GAPDH;KRT2;KRT6C	0.68;0.99;0.67	Low confidence;High confidence;Low confidence	0.57	0.6;0.87;0.69	;
RPL3	P39023	46.109	PIH1D1	Q9NWS0			AP2M1;C7orf50;CSNK1A1;DDX18;DDX54;ERLIN2;LETM1;PPAN;RPL10;RPL13A;RPL14;RPL18;RPL27;RPL27A;RPL28;RPL35A;RPL36;RPL37A;RPL6;RPL7;RPL7A;RPL8;RPL9;RRP15;SURF4;TFRC;TUBGCP3;XPOT	0.71;1;0.58;0.73;0.57;0.57;0.53;1;0.81;1;0.78;0.99;1;0.85;0.56;1;1;0.99;0.96;1;0.72;1;0.81;0.97;0.58;0.53;0.57;0.54	Low confidence;High confidence;Low confidence;Low confidence;Low confidence;Low confidence;Low confidence;High confidence;Medium confidence;High confidence;Medium confidence;High confidence;High confidence;Medium confidence;Low confidence;High confidence;High confidence;High confidence;High confidence;High confidence;Low confidence;High confidence;Medium confidence;High confidence;Low confidence;…	0.4	0.05;0.06;0.05;0.16;0.12;0.11;0.04;0.1;0.36;0.35;0.38;0.46;0.39;0.48;0.27;0.26;0.23;0.24;0.42;0.43;0.48;0.38;0.41;0.1;0.09;0.11;0.04;0.05	ACAA2;ATP2A2;ATP5F1A;ATP5F1B;ATP5PO;CKAP4;CYFIP1;DDX5;DDX6;DPCD;FLNB;H4C1;HACD3;HADHB;MATR3;MYL6;NCKAP1;PABPC1;PAICS;PFKP;POLR1A;POLR3A;PPP1CA;PPP1CC;PRKDC;PRPF19;PRPF40A;PRPF8;RPL11;RPL23;RPL24;RPN1;RPS13;RPS15A;RPS18;RPS3;RUVBL1;RUVBL2;SLC25A3;SLC25A5;SLC25A6;SNRNP200;TECR;TUBA1B;TUBB;TUBB4B;UXT;VDAC2	0.69;0.53;0.86;0.93;0.7;0.86;0.71;0.82;0.97;0.97;0.99;0.56;0.88;0.97;0.7;0.93;0.71;0.75;0.99;0.76;0.88;0.99;0.86;0.64;0.66;0.99;0.96;0.6;0.88;0.92;0.56;0.66;0.76;0.54;0.55;0.87;0.98;0.99;0.82;0.94;0.84;0.57;0.69;0.77;0.71;0.81;0.95;0.79	Low confidence;Low confidence;Medium confidence;High confidence;Low confidence;Medium confidence;Low confidence;Medium confidence;High confidence;High confidence;High confidence;Low confidence;Medium confidence;High confidence;Low confidence;High confidence;Low confidence;Low confidence;High confidence;Medium confidence;Medium confidence;High confidence;Medium confidence;Low confidence;Low confid…	0.4	0.06;0.22;0;0;0;0.14;0.11;0.6;0.31;0.02;0.42;0;0;0.11;0.42;0.46;0.09;0.42;0.26;0.18;0.04;0.03;0.3;0.3;0.43;0.29;0.18;0.39;0.51;0.59;0.47;0.22;0.38;0.43;0.56;0.65;0.37;0.34;0.32;0.54;0.49;0.36;0.13;0.95;0.93;0.91;0;0.14	;
MRPL49	Q13405	19.198					ACACA;AMY1A;ARID1A;CAD;CDC23;CNOT1;COPB2;DAP3;DBT;DCTN1;DPF2;DYNC1H1;EIF2A;GADD45GIP1;GID8;GPI;HM13;HSD17B12;KPNA6;MRPL1;MRPL11;MRPL13;MRPL15;MRPL17;MRPL18;MRPL19;MRPL2;MRPL20;MRPL22;MRPL23;MRPL24;MRPL28;MRPL3;MRPL34;MRPL37;MRPL38;MRPL39;MRPL4;MRPL40;MRPL41;MRPL43;MRPL44;MRPL45;MRPL46;MRPL47;MRPL48;MRPL50;MRPL53;MRPL55;MRPL58;MRPL9;MRPS14;MRPS15;MRPS18A;MRPS2;MRPS22;MRPS23;MRPS24;MRPS27;MRPS31;MR…	0.77;0.88;0.76;0.59;0.56;0.91;0.81;0.83;1;0.85;0.81;0.87;1;1;0.96;0.98;0.64;0.56;0.83;1;0.74;1;1;1;1;1;0.98;1;1;1;1;0.99;1;0.99;1;1;1;0.69;0.67;1;1;0.8;1;0.99;1;1;1;1;1;1;1;0.96;0.77;0.89;0.58;0.97;0.82;0.86;0.91;0.71;0.9;0.92;0.99;0.92;0.73;0.77;0.69;0.73;0.91;0.57;0.8;0.55;0.5;0.95;1;0.92;0.54;0.85;0.84;0.87;0.71;0.89;0.62;0.57;0.53;0.6	Medium confidence;Medium confidence;Medium confidence;Low confidence;Low confidence;High confidence;Medium confidence;Medium confidence;High confidence;Medium confidence;Medium confidence;Medium confidence;High confidence;High confidence;High confidence;High confidence;Low confidence;Low confidence;Medium confidence;High confidence;Low confidence;High confidence;High confidence;High confidence;Hi…	0.03	0.21;0.01;0.06;0.36;0.06;0.11;0.19;0.1;0.22;0.21;0.02;0.32;0.07;0.05;0.05;0.15;0.05;0.07;0.12;0.03;0.03;0.03;0.03;0.01;0.02;0.04;0.05;0;0.05;0.03;0.03;0.03;0.03;0.01;0.05;0.03;0.06;0.04;0.01;0.04;0.02;0.02;0.03;0.04;0.04;0.03;0;0.01;0;0;0.03;0.04;0.04;0.03;0.05;0.08;0.05;0;0.08;0.08;0.01;0.06;0.08;0.02;0.07;0.07;0;0.06;0.16;0.02;0.04;0.14;0.13;0.42;0.04;0.01;0.42;0.14;0.06;0.16;0.13;0.2;0.39;0.02…	AIMP1;AIMP2;ATP2A2;ATP5F1B;ATP5PO;BAG6;CDK1;CKAP4;CLTA;CYFIP1;DARS;DBT;DDX6;DHX15;DPCD;DYNC1H1;DYNC1LI1;FLNA;GADD45GIP1;HACD3;HADHA;HNRNPU;IARS;IRS4;LBR;MRPL1;MRPL11;MRPL12;MRPL13;MRPL15;MRPL17;MRPL19;MRPL2;MRPL20;MRPL21;MRPL22;MRPL23;MRPL24;MRPL28;MRPL3;MRPL34;MRPL37;MRPL38;MRPL39;MRPL4;MRPL40;MRPL41;MRPL43;MRPL44;MRPL45;MRPL46;MRPL48;MRPL50;MRPL55;MRPL58;MRPL9;MRPS30;MYL6;PABPC1;PNN;POLR1A;POLR…	0.69;0.57;0.79;0.88;0.76;0.78;0.79;0.52;0.67;0.57;0.67;0.87;0.53;0.88;0.67;0.82;0.73;0.61;1;0.59;0.55;0.72;0.8;0.52;0.84;0.6;1;1;1;1;1;1;1;1;0.99;1;1;1;1;1;1;1;1;1;1;0.66;1;1;0.99;1;0.99;1;1;0.55;1;1;1;0.81;0.56;0.6;0.87;0.51;0.65;0.53;0.71;0.85;1;0.71;0.54;0.74;0.69;0.73;0.51;0.59;0.69;0.51;0.62;0.56;0.66;0.57;0.81;0.56;0.89;0.92	Low confidence;Low confidence;Medium confidence;Medium confidence;Medium confidence;Medium confidence;Medium confidence;Low confidence;Low confidence;Low confidence;Low confidence;Medium confidence;Low confidence;Medium confidence;Low confidence;Medium confidence;Low confidence;Low confidence;High confidence;Low confidence;Low confidence;Low confidence;Medium confidence;Low confidence;Medium conf…	0.03	0.17;0.15;0.22;0;0;0.11;0.2;0.14;0.14;0.11;0.29;0.22;0.31;0.41;0.02;0.32;0.09;0.55;0.05;0;0.18;0.68;0.26;0.37;0.13;0.03;0.03;0.18;0.03;0.03;0.01;0.04;0.05;0;0.01;0.05;0.03;0.03;0.03;0.03;0.01;0.05;0.03;0.06;0.04;0.01;0.04;0.02;0.02;0.03;0.04;0.03;0;0;0;0.03;0.03;0.46;0.42;0.14;0.04;0.14;0.01;0.29;0.18;0.39;0.04;0.27;0.09;0.51;0.43;0.49;0.15;0.37;0.25;0.32;0.54;0.36;0.29;0.3;0.18;0.91;0.77;0	;
PAICS	P22234	47.079	PIH1D1	Q9NWS0			AHNAK;ALDOA;AP3B1;AP3M1;ASDURF;ATP2A2;ATP5MD;BAG2;BCKDK;CAD;CCT2;CCT4;CCT5;CCT6B;CCT7;CCT8;CDC5L;CISD2;CKAP4;CNOT1;CSE1L;DARS2;DDOST;EEF1D;GGCT;GLUD1;GPN1;HACD3;HADHA;HLA-A;KRT18;LONP1;MRPS7;MYH10;PABPC4;PARP1;POLR1A;POLR1C;POLR1D;POLR2H;POLR3A;PRIM1;PRIM2;PRKDC;PRPF19;PRPF40A;RBM25;RER1;RPAP2;RPN1;RPP30;RPS18;SF3B1;SF3B3;SLC16A1;SLC25A5;SNAP23;SRRM2;SSR1;STT3A;TARSL2;TCP1;TECR;TPI1;TPR;TTC37;UBR…	0.59;0.82;0.83;0.89;0.76;0.9;0.59;0.95;0.96;0.98;0.86;0.74;0.62;0.63;0.62;0.79;0.93;0.59;0.65;1;0.59;0.94;0.64;0.85;0.63;0.97;0.89;0.52;0.81;0.85;0.84;0.83;0.9;1;0.98;0.79;0.57;0.86;0.84;1;0.93;0.95;0.78;0.52;0.56;1;0.98;0.82;0.99;0.54;0.98;0.64;0.56;0.8;0.54;0.95;0.58;0.92;0.64;0.77;0.79;0.77;0.63;0.67;0.95;1;0.99;0.64;0.77;0.62;0.98;1;0.96;0.57;0.86	Low confidence;Medium confidence;Medium confidence;Medium confidence;Medium confidence;Medium confidence;Low confidence;High confidence;High confidence;High confidence;Medium confidence;Low confidence;Low confidence;Low confidence;Low confidence;Medium confidence;High confidence;Low confidence;Low confidence;High confidence;Low confidence;High confidence;Low confidence;Medium confidence;Low confi…	0.26	0.15;0.42;0.1;0.03;0;0.22;0;0.23;0.07;0.36;0.44;0.45;0.44;0.25;0.42;0.45;0.19;0;0.14;0.11;0.31;0.07;0.14;0.38;0.07;0.22;0.03;0;0.18;0.07;0.58;0.18;0.07;0.4;0.35;0.44;0.04;0.09;0.02;0.13;0.03;0;0.06;0.43;0.29;0.18;0.19;0;0.01;0.22;0.04;0.56;0.42;0.42;0.11;0.54;0.1;0.34;0.05;0.06;0.01;0.45;0.13;0.22;0.18;0.04;0.05;0.03;0;0.12;0.01;0.23;0.46;0.43;0.08	ACLY;ACTL6A;BAG6;CCAR2;CDK1;CYFIP1;DARS;DBT;DDX5;DDX6;DHX15;DLST;GADD45GIP1;GCN1;GEMIN4;HADHA;HADHB;HAGH;HDAC2;HNRNPM;HNRNPR;IARS;LANCL1;MAP1B;MATR3;MRPL11;MRPL12;MRPL13;MRPL15;MRPL17;MRPL20;MRPL22;MRPL28;MRPL38;MRPL39;MRPL41;MRPL47;MRPL58;MRPL9;MRPS10;MRPS30;MRPS7;MTA2;MYH10;NUFIP2;NUMA1;PABPC4;PFDN2;PFDN6;PHB;PHB2;POLR1A;POLR1C;POLR2B;POLR2E;POLR3B;PPP1CA;PPP1CC;PPP2R2A;PRKDC;PRPF40A;PSMA1;PSMB…	0.69;0.72;0.65;0.94;0.66;0.77;0.6;0.87;0.92;0.86;0.9;0.81;0.84;0.81;0.56;0.96;0.69;0.55;0.92;0.87;0.55;0.59;0.94;0.57;0.79;0.77;0.97;0.86;0.72;0.9;0.86;0.74;0.82;0.86;0.78;0.88;0.6;0.76;0.9;0.58;0.84;0.64;0.52;0.75;0.81;0.52;0.78;0.58;0.55;0.56;0.5;0.61;0.55;0.95;0.68;0.52;0.91;0.85;0.8;0.89;0.56;0.99;0.84;0.91;0.85;0.57;0.78;0.83;0.56;0.95;0.55;0.87;0.95;0.82;0.96;0.93;0.53;0.92;0.99;0.97;0.93;0…	Low confidence;Low confidence;Low confidence;High confidence;Low confidence;Medium confidence;Low confidence;Medium confidence;High confidence;Medium confidence;Medium confidence;Medium confidence;Medium confidence;Medium confidence;Low confidence;High confidence;Low confidence;Low confidence;High confidence;Medium confidence;Low confidence;Low confidence;High confidence;Low confidence;Medium con…	0.26	0.29;0.14;0.11;0.29;0.2;0.11;0.29;0.22;0.6;0.31;0.41;0.14;0.05;0;0.11;0.18;0.11;0.11;0.28;0.54;0.46;0.26;0.06;0.23;0.42;0.03;0.18;0.03;0.03;0.01;0;0.05;0.03;0.03;0.06;0.04;0.04;0;0.03;0.01;0.03;0.07;0.16;0.4;0.23;0.19;0.35;0.14;0.05;0.21;0.23;0.04;0.09;0.14;0.15;0.01;0.3;0.3;0.23;0.43;0.18;0.21;0.18;0.17;0.18;0.24;0.1;0.04;0.27;0.19;0.4;0.41;0.27;0.51;0.47;0.59;0.47;0.48;0.4;0.22;0.37;0.43;0.51;0…	;
SF3B2	Q13435	100.228					ARPC3;DNAJA1;DNAJA2;KRT18;MRPL12;MRPL38;NUP93;PRDX4;RAD50;RTCB;SNRPE;TCOF1	0.7;0.55;0.58;0.67;0.72;0.6;0.88;0.83;0.56;0.74;0.6;0.53	Low confidence;Low confidence;Low confidence;Low confidence;Low confidence;Low confidence;Medium confidence;Medium confidence;Low confidence;Low confidence;Low confidence;Low confidence	0.33	0.04;0.28;0.22;0.58;0.18;0.03;0.14;0.39;0.1;0.3;0.23;0.25	ACAA2;ACTL6A;ATP5F1A;ATP5F1B;ATP5F1C;ATP5PB;ATP5PO;CAD;COPA;DAP3;DBT;DDOST;DHX15;DHX9;DPCD;EPRS;FLNA;FLNB;H4C1;HACD3;HADHB;HAGH;HDAC2;HNRNPR;HNRNPU;IRS4;LBR;MAP1B;MRPS16;MRPS2;MRPS22;MRPS23;MRPS34;MYH10;MYH9;MYL6;PABPC1;PABPC4;PFDN2;PFDN6;PFKP;PHB;PHB2;PIH1D1;POLR1A;POLR2B;POLR3A;POLR3B;POLR3D;PPP1CA;PPP1CC;PRKDC;RNPS1;RPAP3;RPL19;RPL27A;RPN1;RPS11;RPS8;RUVBL1;RUVBL2;SF3B1;SF3B3;SF3B6;SLC25A1;SLC…	0.69;0.8;0.99;0.98;1;0.93;1;0.97;0.95;0.82;0.53;0.67;0.56;0.66;0.99;0.56;0.94;0.92;0.79;0.98;0.86;0.92;0.95;0.74;0.89;0.95;0.99;0.8;0.6;0.66;0.57;0.98;0.87;0.89;0.67;0.97;0.94;0.77;0.77;0.61;0.66;0.78;0.8;0.67;1;0.96;0.97;0.63;0.82;0.51;0.68;0.89;0.54;0.92;0.72;0.97;0.55;0.51;0.99;0.93;0.75;1;0.99;0.99;0.65;0.95;0.58;0.57;0.64;0.98;0.73;0.75;0.99;0.81;0.76;0.91;0.61;0.77	Low confidence;Medium confidence;High confidence;High confidence;High confidence;High confidence;High confidence;High confidence;High confidence;Medium confidence;Low confidence;Low confidence;Low confidence;Low confidence;High confidence;Low confidence;High confidence;High confidence;Medium confidence;High confidence;Medium confidence;High confidence;High confidence;Low confidence;Medium confide…	0.33	0.06;0.14;0;0;0;0;0;0.36;0.21;0.1;0.22;0.14;0.41;0.5;0.02;0.38;0.55;0.42;0;0;0.11;0.11;0.28;0.46;0.68;0.37;0.13;0.23;0.02;0.05;0.08;0.05;0.06;0.4;0.49;0.46;0.42;0.35;0.14;0.05;0.18;0.21;0.23;0.06;0.04;0.14;0.03;0.01;0;0.3;0.3;0.43;0.27;0.09;0.51;0.48;0.22;0.37;0.55;0.37;0.34;0.42;0.42;0;0.1;0.32;0.54;0.49;0.22;0.29;0.43;0.95;0.77;0.34;0.03;0;0.01;0.16	;
[truncated: 977 more rows]
