# Supplementary material for: DIP-MS: ultra-deep interaction proteomics for the deconvolution of protein complexes
Source: Nat Methods. 2024 Mar 26;21(4):635–47. doi: 10.1038/s41592-024-02211-y (PMC11009110; doi:10.1038/s41592-024-02211-y)
Supplement: Supplementary file 7 — Absolute bait quantification of PFDN2 and UXT DIP-MS inputs. [file 41592_2024_2211_MOESM7_ESM.xlsx]

## Sheet: SupData3_Legend
SHEET DESCRIPTION			COLUMNS DETAILS
Sheet	Short Description		Column	Description
SupData3	Bait Quantification		SupData3: Bait Quantification
			Replicate Name	PFDN2, UXT DIP-MS inputs and heavy SH-peptide in different concentrations from 10, 100, 1000 to 5000 fmol (AQUA peptide) to generate an external calibration curve.
			Replicate of DIP-MS	Replicate injections corresponding to the different DIP-MS experiments.
			Total Area MS1	LFQ MS1 based intensities of either the light SH-peptide or the heavy-SH peptide extracted by Skyline using the total area.
			log10(Total Area MS1)	log10 transformation of the total Area MS1 intensities
			Best Retention Time	Best fitting LC retention time extracted by Skyline for the SH-peptide.
			Isotope Label Type	Isotope label type indicating either if it is the light or heavy version.
			Precursor Mz	Peptide precursor mass to charge
			fmol	femto mol concentration of AQUA SH-peptide
			log(fmol)	log10 transformation of femto mol concentration of AQUA SH-peptide
			MW (in Da)	Molecular weight/mass of bait proteins downloaded from UniProtKB
			Calibration curve (linear regression; calculated in R)	Calibration curve calculated by a linear regression calculated by R with the external SH-peptide standards.
			fmol	Calculated concentration in fmol of bait protein in DIP-MS inputs
			ug in Injection	Calculated absolute amount of bait protein in DIP-MS inputs in ug per each injection
			Dilution Factor (2 uL out of 20 uL)	Dilution factor of DIP-MS input in injection vial
			Original Dilution Factor	Dilution factor of DIP-MS sample as part of the total volume of DIP-MS input after biotin elution.
			ug	Estimated amount of bait protein in the DIP-MS input/ AP-eluate loaded on the blue native-PAGE.

## Sheet: SupData3
Replicate Name	Replicate of DIP-MS	Total Area MS1	log10(Total Area MS1)	Best Retention Time	Isotope Label Type	Precursor Mz	fmol	log(fmol)	MW (in Da)	Calibration curve (linear regression; calculated in R)	fmol	ug in Injection	Dilution Factor (2 uL out of 20 uL)	Original Dilution Factor	ug
AP-BNP-PFDN2	1	74818043904	10.874	32.77	light	491.266			16648	y = 0.8258x + 8.6503	492.936	0.0082064	10	1 out of 40	3.28256
AP-BNP-PFDN2	2	29481717760	10.4696	33.93	light	491.266			16648	y = 0.8258x + 8.6503	159.595	0.00265693	10	1 out of 45	1.19562
AP-BNP-UXT	1	11646995456	10.0662	33.95	light	491.266			18246	y = 0.8258x + 8.6503	51.8318	0.000945724	10	0.5 out of 55	1.0403
5000fmol	1	665573392384	11.8232	32.74	heavy	495.273	5000	3.69897		y = 0.8258x + 8.6503
1000fmol	1	123929075712	11.0932	34.17	heavy	495.273	1000	3		y = 0.8258x + 8.6503
100fmol	1	11271235584	10.052	34.41	heavy	495.273	100	2		y = 0.8258x + 8.6503
10fmol	1	4389559296	9.64242	34.96	heavy	495.273	10	1		y = 0.8258x + 8.6503
