# Supplementary material for: DIP-MS: ultra-deep interaction proteomics for the deconvolution of protein complexes
Source: Nat Methods. 2024 Mar 26;21(4):635–47. doi: 10.1038/s41592-024-02211-y (PMC11009110; doi:10.1038/s41592-024-02211-y)
Supplement: Supplementary file 8 — Identity matrix of sequence alignment of PDRG1 with PFDN4. [file 41592_2024_2211_MOESM8_ESM.xlsx]

## Sheet: SupData4_Legend
	SHEET DESCRIPTION			COLUMNS DETAILS
Sheet	Short Description	Content		Column	Description
SupData4	Identity matrix	Percent Identity Matrix - created by Clustal2.1		SupData4: Identity matrix
				Gene_Name	Gene Names/ Symbols as reported in UniProtKB.
				UniProtKB_accession	Unique UniProtKB accession reported in the UniProtKB database.
				Sequence_Identifier	Numerical identifier for gene identifier unique for each sequence.
				Identity_Sequence_to_1	Identity to sequence identifier 1.
				Identity_to_Sequence_2	Identity to sequence identifier 2.

## Sheet: SupData4
Gene_Name	UniProtKB_accession	Sequence_Identifier	Identity_Sequence_to_1	Identity_to_Sequence_2
PFDN4	Q9NQP4	1	100	30.19
PDRG1	Q9NUG6	2	30.19	100
