# Supplementary material for: DIP-MS: ultra-deep interaction proteomics for the deconvolution of protein complexes
Source: Nat Methods. 2024 Mar 26;21(4):635–47. doi: 10.1038/s41592-024-02211-y (PMC11009110; doi:10.1038/s41592-024-02211-y)
Supplement: Supplementary file 9 — Sequence alignment file of PDRG1 and PFDN4. [file 41592_2024_2211_MOESM9_ESM.zip]

Archive with 1 entries (1 files):
- FROMMELT_Supplementary_Data_5.jvp
