# Supplementary material for: DIP-MS: ultra-deep interaction proteomics for the deconvolution of protein complexes
Source: Nat Methods. 2024 Mar 26;21(4):635–47. doi: 10.1038/s41592-024-02211-y (PMC11009110; doi:10.1038/s41592-024-02211-y)
Supplement: Supplementary file 10 — Statistical source data. [file 41592_2024_2211_MOESM10_ESM.xlsx]

## Sheet: SupFig1_Legend
SHEET DESCRIPTION			COLUMNS DETAILS
Sheet	Sheet		Column	Description
SupFig1_Output_scoring_tools	Results from cofractionation analysis tools.		SupFig1_Output_scoring_tools: Results from cofractionation analysis tools.
SugFig1A	Analysis tool comparison on PPI level		UniProtKB_accession_NodeA	Unique UniProtKB accession reported in the UniProtKB database for node A.
SupFig1B	Percentage PPIs reported in STRING		UniProtKB_accession_NodeB	Unique UniProtKB accession reported in the UniProtKB database for node B.
SupFig1C	Recovery of canonical PFD and PAQosome complex with different tools.		PPI_score	Probability of interaction reported by scoring tool.
			Tool	Indicates computational tool used to derive PPIs from DIP-MS PFDN2.
			SupFig1A: Analysis tool comparison on PPI level
			Analysis_tool	Indicates computational tool used to derive PPIs from DIP-MS PFDN2.
			PPIs	Count of PPIs scored per analysis tool.
			SupFig1B: Percentage PPIs reported in STRING
			Analysis_tool	Indicates computational tool used to derive PPIs from DIP-MS PFDN2.
			Categorization_variable	Categorization into PPIs reported in STRING and PPIs which are absent.
			Percentage	Percentage of recovery of STRING reported PPIs.
			SupFig1C: Recovery of canonical PFD and PAQosome complex with different tools.
			Complex_grouping	Grouping of protein complexes as used in the illustration.
			Analysis_tool	Indicates computational tool used to derive PPIs from DIP-MS PFDN2.
			TP	True positive rate.
			FP	False positive rate.
			Precision	Precision.

## Sheet: SupFig1_Output_scoring_tools
UniProtKB_accession_NodeA	UniProtKB_accession_NodeB	PPI_score	Tool
P28070	Q15008	0.844	EPIC
Q14103	Q9BV20	0.507	EPIC
P47756	Q00013	0.677	EPIC
P17980	Q13200	0.989	EPIC
P46776	Q8WTT2	0.576	EPIC
P82933	Q9H0U6	0.787	EPIC
Q7KZ85	Q86VP6	0.967	EPIC
P14923	Q13510	0.62	EPIC
P51991	Q9UKM9	0.728	EPIC
P46783	Q13813	0.544	EPIC
P00966	Q96IQ7	0.847	EPIC
O94776	Q969G3	0.633	EPIC
P49006	P60709	0.653	EPIC
P13797	Q96C86	0.533	EPIC
P53396	Q96F07	0.787	EPIC
P30050	P40429	0.901	EPIC
P54725	P67936	0.8	EPIC
O95757	Q16643	0.657	EPIC
O00151	P36405	0.535	EPIC
P16615	P54709	0.54	EPIC
P62241	Q92973	0.529	EPIC
P07686	Q14684	0.657	EPIC
P52565	Q9BQ67	0.631	EPIC
P78346	Q9UDR5	0.699	EPIC
P46779	Q9Y3T9	0.631	EPIC
O15371	P21333	0.524	EPIC
P52565	Q16775	0.549	EPIC
P62851	Q9Y3U8	0.514	EPIC
P19623	Q9H910	0.791	EPIC
Q9H444	Q9Y617	0.607	EPIC
P05787	Q9BXJ9	0.676	EPIC
Q12996	Q9Y2A7	0.945	EPIC
O15145	P61158	0.836	EPIC
P51659	P52209	0.55	EPIC
P62937	Q8N726	0.669	EPIC
P62316	Q16629	0.775	EPIC
O43681	Q8TES7	0.511	EPIC
Q16181	Q9UBW8	0.685	EPIC
P25398	P60709	0.547	EPIC
P46777	Q07020	0.739	EPIC
P49406	Q13084	0.988	EPIC
P18077	P39023	0.998	EPIC
P82930	Q9Y2Q9	0.997	EPIC
Q92552	Q96ST3	0.64	EPIC
Q15008	Q15075	0.546	EPIC
P01040	P42357	0.537	EPIC
P17066	P24534	0.547	EPIC
P04843	P31151	0.651	EPIC
O75694	Q9Y4L1	0.647	EPIC
P18669	P36405	0.643	EPIC
P05423	Q9NW08	0.74	EPIC
P24752	P30048	0.651	EPIC
P12956	Q15233	0.66	EPIC
P05198	Q12905	0.803	EPIC
P82933	Q01082	0.512	EPIC
P83731	Q8TDN6	0.674	EPIC
O00487	Q14980	0.975	EPIC
P19338	P26641	0.552	EPIC
P28074	P61289	0.661	EPIC
O96000	Q16795	0.915	EPIC
O75400	Q9Y6W5	0.506	EPIC
P24539	P25705	0.842	EPIC
P60866	P62249	0.922	EPIC
P60866	P62241	0.713	EPIC
P60866	P62244	0.822	EPIC
Q96EL3	Q9BZE1	0.988	EPIC
O60911	P51659	0.845	EPIC
P48506	P61978	0.514	EPIC
Q13835	Q8IW75	0.723	EPIC
P16949	Q6NVY1	0.527	EPIC
P52597	P62249	0.501	EPIC
Q7Z794	Q9HCY8	0.51	EPIC
P49589	Q7L014	0.784	EPIC
P09661	Q13435	0.625	EPIC
Q14980	Q99460	0.962	EPIC
P07910	P52272	0.773	EPIC
P49755	P62269	0.521	EPIC
P05091	Q8IVD9	0.509	EPIC
Q92925	Q96GM5	0.992	EPIC
P18433	P30101	0.641	EPIC
P51991	Q9P289	0.9	EPIC
P18206	Q6ZVX7	0.602	EPIC
Q6ZVX7	Q9NZT1	0.577	EPIC
O14979	Q92597	0.609	EPIC
P62280	Q9NVP1	0.593	EPIC
O15042	P62306	0.668	EPIC
P11166	Q9NVI1	0.748	EPIC
P61978	Q9BZZ5	0.974	EPIC
O60506	P25705	0.695	EPIC
P16615	P51149	0.51	EPIC
P16152	Q13148	0.788	EPIC
O95573	Q92616	0.516	EPIC
O00487	P0DPB6	0.848	EPIC
O75964	Q9ULK4	0.519	EPIC
P40429	P50914	0.99	EPIC
A6NHR9	Q8TDN6	0.599	EPIC
P09211	Q6NVY1	0.614	EPIC
P11142	P23246	0.741	EPIC
O14818	Q9UL46	0.801	EPIC
Q9HD45	Q9Y277	0.827	EPIC
P09104	Q5D862	0.508	EPIC
O75533	Q86YZ3	0.531	EPIC
P62851	P62854	0.823	EPIC
P48147	Q8NCW5	0.708	EPIC
P11940	P46781	0.706	EPIC
P11940	P46782	0.601	EPIC
P11940	P46783	0.597	EPIC
P11908	P16278	0.529	EPIC
P10599	P14735	0.514	EPIC
P46783	Q86U42	0.533	EPIC
P06280	P29966	0.578	EPIC
P62937	Q9P289	0.681	EPIC
P56537	P60228	0.989	EPIC
Q6PD62	Q9UBQ5	0.662	EPIC
Q9BQ48	Q9NRX2	0.994	EPIC
P19338	P60709	0.753	EPIC
O95793	P52272	0.597	EPIC
O43432	Q12996	0.699	EPIC
P29692	Q8TEB1	0.784	EPIC
P22033	Q16881	0.68	EPIC
A8K2U0	P07384	0.662	EPIC
P01857	P27482	0.808	EPIC
O43324	Q5BKZ1	0.83	EPIC
Q14684	Q9BZE4	0.791	EPIC
P98175	Q96CN7	0.501	EPIC
P02533	Q9UI42	0.549	EPIC
P52209	Q9H0D6	0.528	EPIC
P62937	Q00688	0.84	EPIC
P31946	Q9H910	0.949	EPIC
P84098	Q9BQG0	0.699	EPIC
Q02543	Q9Y3U8	0.989	EPIC
P21796	P22735	0.503	EPIC
P49406	Q9H0U6	0.999	EPIC
P30050	Q99848	0.533	EPIC
P07355	Q8NEX9	0.75	EPIC
Q96C36	Q9Y2R9	0.504	EPIC
P04279	P48643	0.652	EPIC
P55884	Q99613	0.985	EPIC
P02545	P50402	0.668	EPIC
Q9BQ48	Q9H2W6	0.888	EPIC
Q9BZE4	Q9Y3B9	0.807	EPIC
P13796	P46777	0.728	EPIC
P62701	Q9Y3B9	0.547	EPIC
P61978	Q15459	0.754	EPIC
Q01780	Q9NQT5	0.678	EPIC
P32119	Q06830	0.585	EPIC
P53618	P53621	0.689	EPIC
P52907	Q86U42	0.51	EPIC
Q13405	Q96GC5	0.996	EPIC
P08579	P31943	0.653	EPIC
P42766	P62829	0.766	EPIC
Q01085	Q8IXJ6	0.543	EPIC
P62917	Q9NQ55	0.743	EPIC
Q9UHR6	Q9UNM6	0.555	EPIC
P46776	Q14690	0.605	EPIC
P14866	P51858	0.738	EPIC
P40429	P46777	0.814	EPIC
P40429	P46776	0.981	EPIC
P40429	P46779	0.953	EPIC
P40429	P46778	0.912	EPIC
P13646	Q6UWP8	0.582	EPIC
O94906	Q9UKM9	0.77	EPIC
P11362	Q02413	0.554	EPIC
P29508	Q5D862	0.64	EPIC
Q9BYD1	Q9BYD6	0.985	EPIC
Q9BYD1	Q9BYD3	0.767	EPIC
Q9BYD1	Q9BYD2	0.95	EPIC
P62136	Q92616	0.641	EPIC
P32969	Q14684	0.566	EPIC
P04062	P07339	0.572	EPIC
P40925	Q15813	0.754	EPIC
P30086	Q8NEX9	0.69	EPIC
O60911	P05089	0.859	EPIC
O43852	P68106	0.59	EPIC
Q14103	Q9NTK5	0.781	EPIC
P20930	P25311	0.694	EPIC
P30520	Q9UJU6	0.592	EPIC
Q00839	Q07955	0.798	EPIC
Q07020	Q8WTT2	0.685	EPIC
P50502	Q99873	0.785	EPIC
P13796	Q6UWP8	0.808	EPIC
P29508	Q13510	0.676	EPIC
P27348	Q8IXJ6	0.68	EPIC
Q16822	Q9BV20	0.531	EPIC
P07910	P38919	0.752	EPIC
P01298	P22735	0.511	EPIC
P82914	Q92552	0.996	EPIC
P07858	P19013	0.79	EPIC
P46776	Q9Y3B9	0.843	EPIC
Q5UIP0	Q9BZF1	0.511	EPIC
P14406	P57678	0.626	EPIC
P06576	P30050	0.617	EPIC
P45880	Q5T749	0.596	EPIC
P35232	Q07065	0.513	EPIC
P06753	Q9H444	0.617	EPIC
P22314	Q13564	0.501	EPIC
P48163	P58107	0.596	EPIC
P11047	P20930	0.678	EPIC
P53999	Q9NUJ1	0.647	EPIC
A8K2U0	Q6IB77	0.917	EPIC
P48163	Q5T750	0.506	EPIC
P30086	P51659	0.527	EPIC
P30048	P35610	0.628	EPIC
P35637	Q9BUJ2	0.651	EPIC
O14874	P62847	0.625	EPIC
P13797	Q13595	0.531	EPIC
P02533	Q5T749	0.554	EPIC
P27482	Q5T750	0.677	EPIC
P62241	P62701	0.964	EPIC
O14979	P62081	0.55	EPIC
P05109	P12236	0.525	EPIC
Q9Y3B7	Q9Y676	0.746	EPIC
P38159	Q9HBD1	0.521	EPIC
P13647	P35908	0.825	EPIC
P37108	P46781	0.506	EPIC
P35637	Q92499	0.644	EPIC
P11142	Q9H6T3	0.525	EPIC
P47897	Q9P2J5	0.735	EPIC
Q7L576	Q9Y6W5	0.998	EPIC
P07814	Q13155	0.691	EPIC
Q13435	Q9UMS4	0.684	EPIC
Q08945	Q9Y262	0.634	EPIC
A8K2U0	P51659	0.571	EPIC
O15173	P60468	0.556	EPIC
P30040	P31943	0.527	EPIC
Q07020	Q9NW13	0.835	EPIC
P46778	Q9Y3B9	0.609	EPIC
O43390	Q9Y262	0.634	EPIC
P61353	P83731	0.886	EPIC
Q13177	Q15293	0.62	EPIC
P09651	Q9Y333	0.66	EPIC
O96000	Q15006	0.868	EPIC
Q13098	Q7L5N1	0.998	EPIC
O14654	P62249	0.527	EPIC
Q9BQ67	Q9BRP8	0.581	EPIC
P61964	Q92925	0.607	EPIC
O95573	Q9P035	0.539	EPIC
P46782	P63220	0.766	EPIC
P52566	P61604	0.546	EPIC
P82909	P82914	0.826	EPIC
Q8N983	Q9H7D7	0.826	EPIC
P50914	P62906	0.85	EPIC
P07858	P25311	0.594	EPIC
P11279	Q01469	0.71	EPIC
O14980	Q99459	0.61	EPIC
P25787	P51665	0.776	EPIC
O60506	Q9BUQ8	0.664	EPIC
P09874	Q9NTJ3	0.715	EPIC
Q8TCC3	Q9HD33	0.981	EPIC
O43432	Q8WUW1	0.559	EPIC
Q14739	Q9P035	0.709	EPIC
P62318	Q15393	0.82	EPIC
Q9Y291	Q9Y2R5	0.989	EPIC
Q9Y291	Q9Y2R9	0.845	EPIC
Q53EL6	Q8NBF2	0.555	EPIC
O14617	O43432	0.715	EPIC
P05089	P59998	0.686	EPIC
Q8TDD1	Q9Y3B9	0.839	EPIC
P06702	P11279	0.691	EPIC
Q04695	Q9C075	0.597	EPIC
P40939	Q13310	0.575	EPIC
Q5UIP0	Q8N5K1	0.514	EPIC
Q8WTT2	Q9NQT5	0.56	EPIC
P54136	Q9P2J5	0.786	EPIC
Q9BY44	Q9BYN8	0.722	EPIC
Q08554	Q8IW75	0.506	EPIC
Q02413	Q53RT3	0.555	EPIC
O75436	Q8WVV4	0.724	EPIC
P05388	P49207	0.651	EPIC
P18077	P61313	0.986	EPIC
P18583	Q9NTJ3	0.506	EPIC
P35268	P39023	0.896	EPIC
P05109	Q9C075	0.691	EPIC
P32119	Q13442	0.62	EPIC
P19013	Q14574	0.502	EPIC
Q07666	Q8TCT9	0.506	EPIC
P25311	P51659	0.589	EPIC
A6NHR9	Q9NW13	0.733	EPIC
P06748	P60709	0.728	EPIC
P11021	Q7L2E3	0.674	EPIC
Q04695	Q6UWP8	0.617	EPIC
P46781	P62750	0.553	EPIC
P46781	P62753	0.874	EPIC
P11362	P25311	0.698	EPIC
Q15428	Q7L014	0.664	EPIC
P04439	P13746	0.972	EPIC
P25311	Q9HCY8	0.528	EPIC
P37802	Q9Y2Z0	0.668	EPIC
O00571	P17844	0.697	EPIC
P22626	P51991	0.965	EPIC
P50402	Q9NXF1	0.503	EPIC
P62277	P62701	0.987	EPIC
P40429	P62424	0.957	EPIC
P18621	P48729	0.642	EPIC
P62266	Q9Y3B9	0.528	EPIC
Q8IY81	Q9Y3T9	0.64	EPIC
P51659	Q6KB66	0.597	EPIC
O75874	Q13177	0.506	EPIC
P50502	Q9Y295	0.76	EPIC
O14802	Q09666	0.655	EPIC
P29401	Q13835	0.666	EPIC
O96019	Q12824	0.694	EPIC
O95777	P32119	0.68	EPIC
O75844	Q9Y277	0.511	EPIC
Q10713	Q14103	0.8	EPIC
P49642	Q6PGP7	0.9	EPIC
P48651	Q86UE4	0.631	EPIC
P37802	Q9BYD6	0.527	EPIC
P10599	Q04695	0.615	EPIC
Q08554	Q7Z794	0.661	EPIC
O75934	P11142	0.674	EPIC
P48651	P48729	0.535	EPIC
P05109	P27482	0.72	EPIC
P51532	Q5T4S7	0.9	EPIC
O95202	P53007	0.704	EPIC
Q15006	Q6P1A2	0.64	EPIC
P15880	Q9NVP1	0.664	EPIC
Q5T653	Q9NYK5	0.998	EPIC
P82650	P82933	1	EPIC
P17844	P52272	0.841	EPIC
O14776	Q52LJ0	0.853	EPIC
P40429	Q9NVP1	0.574	EPIC
P08238	Q86UP2	0.661	EPIC
P62304	Q14103	0.507	EPIC
O00203	P47756	0.664	EPIC
P52815	Q8N5N7	0.935	EPIC
P52597	Q9UQ35	0.814	EPIC
Q5JTH9	Q9HD45	0.543	EPIC
O95831	Q8NBJ7	0.563	EPIC
O14979	Q9UKM9	0.669	EPIC
P52597	Q99729	0.501	EPIC
Q13405	Q9BRJ2	0.998	EPIC
P05387	P62829	0.701	EPIC
P49406	Q5T653	0.994	EPIC
P35232	P57678	0.573	EPIC
P30520	Q13126	0.735	EPIC
P13646	P22735	0.555	EPIC
Q58FF3	Q9Y617	0.659	EPIC
P08708	P62081	0.726	EPIC
O43324	Q12904	0.998	EPIC
O43488	Q14257	0.557	EPIC
Q6P2Q9	Q9UKM9	0.704	EPIC
Q15397	Q9BRJ6	0.655	EPIC
P16615	P51572	0.505	EPIC
P20700	Q13263	0.675	EPIC
P29508	Q16610	0.611	EPIC
P12236	P62249	0.627	EPIC
O43719	P07900	0.655	EPIC
P27348	P60709	0.79	EPIC
O75436	P51659	0.724	EPIC
P02794	Q709F0	0.641	EPIC
P60866	P62847	0.76	EPIC
P04040	Q5T750	0.522	EPIC
O76021	P62750	0.595	EPIC
P05386	Q07020	0.67	EPIC
P54578	Q07955	0.598	EPIC
P48556	Q9UHW5	0.935	EPIC
P51665	P62195	0.809	EPIC
P80723	Q9NQG5	0.639	EPIC
P02538	P22528	0.588	EPIC
O60684	O95347	0.795	EPIC
P06280	Q9BUQ8	0.554	EPIC
P39748	P82979	0.618	EPIC
Q12931	Q9P258	0.605	EPIC
O43143	P01036	0.667	EPIC
P07900	Q8TCS8	0.56	EPIC
Q99543	Q9UKX7	0.521	EPIC
O00469	P43246	0.588	EPIC
P11279	Q13835	0.734	EPIC
P42285	P50502	0.632	EPIC
P49189	P63220	0.503	EPIC
P04406	Q6ZVX7	0.622	EPIC
O75694	P11279	0.593	EPIC
P31943	Q9NY93	0.596	EPIC
P35268	P62424	0.669	EPIC
P30101	Q13442	0.798	EPIC
Q8TAE8	Q9HD33	0.63	EPIC
O15173	P00403	0.675	EPIC
P62753	Q9Y2Z4	0.554	EPIC
P32119	Q13057	0.567	EPIC
Q9BVM2	Q9Y2R5	0.56	EPIC
P62241	Q9Y3B9	0.593	EPIC
P27635	P50914	0.956	EPIC
O76094	P49419	0.502	EPIC
P18206	P40926	0.502	EPIC
P05388	Q9H6T3	0.527	EPIC
P62269	Q86U42	0.572	EPIC
P07339	Q6IB77	0.502	EPIC
P13645	Q6UWP8	0.654	EPIC
P46778	P62851	0.614	EPIC
Q15185	Q8N726	0.744	EPIC
L0R819	Q9UBK9	0.91	EPIC
P45974	Q9UJU6	0.502	EPIC
Q9BT78	Q9UBW8	0.817	EPIC
P62937	Q9Y2Z0	0.682	EPIC
P12270	Q9Y230	0.865	EPIC
Q09028	Q8TAQ2	0.699	EPIC
P01040	Q53RT3	0.533	EPIC
P04075	P22392	0.587	EPIC
P06493	P11387	0.667	EPIC
Q02487	Q9UI42	0.715	EPIC
P09874	Q99543	0.557	EPIC
L0R819	Q5VTR2	0.522	EPIC
Q8TEB1	Q99832	0.757	EPIC
P0DPB5	P49959	0.513	EPIC
P38919	P62081	0.598	EPIC
P46776	P62910	0.93	EPIC
P46776	P62913	0.797	EPIC
P46776	P62917	0.958	EPIC
O75934	P84098	0.585	EPIC
O95202	P62269	0.654	EPIC
P01857	P32119	0.72	EPIC
O00148	P20700	0.665	EPIC
A8K2U0	O75694	0.517	EPIC
Q12824	Q13813	0.772	EPIC
P61313	P62906	0.822	EPIC
Q96S59	Q9H2W6	0.917	EPIC
P04040	Q7Z794	0.526	EPIC
P04792	P05089	0.705	EPIC
P01298	P51659	0.516	EPIC
P82932	Q96GC5	0.651	EPIC
P19013	Q8NEX9	0.773	EPIC
Q8TCC3	Q96ST3	0.561	EPIC
P0DPB6	Q15075	0.707	EPIC
Q86X55	Q96GM5	0.632	EPIC
P12236	P52272	0.525	EPIC
P26368	P62304	0.703	EPIC
P26368	P62306	0.673	EPIC
P14735	Q6ZVX7	0.874	EPIC
Q16610	Q8NEX9	0.714	EPIC
P23246	P78527	0.724	EPIC
O00232	P55036	0.995	EPIC
O60684	O95886	0.592	EPIC
O15160	P55036	0.522	EPIC
P48651	Q5T3J3	0.504	EPIC
Q9NWU5	Q9Y3B7	0.862	EPIC
P13639	P17066	0.523	EPIC
P46783	P62851	0.953	EPIC
P46783	P62854	0.804	EPIC
P46783	P62857	0.793	EPIC
P46781	Q7L2E3	0.714	EPIC
P14406	Q8N257	0.719	EPIC
Q6P1A2	Q9NXF1	0.532	EPIC
P50914	P61353	0.974	EPIC
P50914	Q8WTT2	0.563	EPIC
P27708	Q13310	0.588	EPIC
Q06203	Q9H2J4	0.558	EPIC
P47929	Q01469	0.774	EPIC
O75663	P68402	0.579	EPIC
Q9BVA0	Q9BW62	0.779	EPIC
P00491	P40926	0.602	EPIC
P35268	P49207	0.752	EPIC
O60256	Q9P258	0.88	EPIC
Q13595	Q13838	0.564	EPIC
Q52LJ0	Q6IN85	0.556	EPIC
P25786	P35998	0.926	EPIC
P59998	Q9C075	0.837	EPIC
Q13510	Q8IV08	0.721	EPIC
Q13435	Q7L014	0.674	EPIC
O43795	Q9Y277	0.596	EPIC
P04843	P11279	0.734	EPIC
P04818	P51991	0.521	EPIC
Q02790	Q53EL6	0.577	EPIC
Q01130	Q07955	0.706	EPIC
Q13510	Q96P63	0.764	EPIC
P25788	P28066	0.998	EPIC
O95886	Q9NVS2	0.761	EPIC
P01857	P31944	0.648	EPIC
Q16775	Q9Y266	0.6	EPIC
P01857	Q14574	0.838	EPIC
P46821	Q96FV9	0.529	EPIC
P56192	P83731	0.581	EPIC
O14818	Q06323	0.734	EPIC
P18621	Q99848	0.637	EPIC
Q01130	Q15181	0.549	EPIC
P50570	Q7KZ85	0.505	EPIC
P30041	Q9UJ83	0.669	EPIC
Q7Z7F7	Q96EL3	0.978	EPIC
P51148	P61803	0.699	EPIC
Q15365	Q9HB71	0.541	EPIC
P06702	Q9C075	0.743	EPIC
P27482	Q7Z794	0.659	EPIC
P10515	Q02878	0.584	EPIC
P05386	P61313	0.665	EPIC
Q5T3J3	Q9Y581	0.974	EPIC
P06748	Q9Y5B9	0.684	EPIC
Q96EP5	Q9UGI8	0.653	EPIC
P29966	Q16881	0.833	EPIC
P78347	Q13547	0.69	EPIC
P31943	Q12906	0.786	EPIC
P19388	P22626	0.599	EPIC
O14579	Q9Y678	0.985	EPIC
Q9HD33	Q9NQ50	0.934	EPIC
Q13177	Q8N1G4	0.552	EPIC
O43324	P62277	0.716	EPIC
P62316	Q16637	0.835	EPIC
P18621	Q9Y2Z4	0.611	EPIC
O95202	Q9Y277	0.511	EPIC
P46777	P50914	0.744	EPIC
P20042	P20073	0.517	EPIC
P61978	P62304	0.728	EPIC
P61978	P62306	0.755	EPIC
P52815	Q96DV4	0.935	EPIC
P11362	Q96P63	0.794	EPIC
P02765	Q96EP5	0.519	EPIC
P11177	Q9Y230	0.51	EPIC
P54136	Q86W42	0.526	EPIC
P11940	P31943	0.846	EPIC
P08865	P62249	0.824	EPIC
P08865	P62244	0.676	EPIC
P08865	P62241	0.795	EPIC
P27482	Q16832	0.662	EPIC
P27635	Q9NW13	0.877	EPIC
O76009	Q9C075	0.641	EPIC
P15309	Q6UWP8	0.721	EPIC
Q13177	Q5TC12	0.502	EPIC
Q92552	Q9BYN8	0.979	EPIC
P13647	Q01469	0.553	EPIC
Q96EY7	Q9Y291	0.83	EPIC
P38919	P39019	0.6	EPIC
P23246	Q9UQ35	0.516	EPIC
P04439	P30450	0.971	EPIC
P04439	P30455	0.972	EPIC
P04439	P30456	0.972	EPIC
P04439	P30457	0.979	EPIC
P04439	P30459	0.973	EPIC
P30040	P53999	0.567	EPIC
Q9NQW7	Q9Y4W2	0.531	EPIC
P30050	Q9HCE1	0.67	EPIC
O60506	P46781	0.678	EPIC
O60506	P46783	0.628	EPIC
O00483	O95202	0.502	EPIC
P12081	Q8WVV4	0.738	EPIC
P61086	Q9UGI8	0.501	EPIC
Q5D862	Q96QA5	0.535	EPIC
P05089	P07339	0.674	EPIC
P16278	Q00013	0.553	EPIC
P05534	Q9UJS0	0.665	EPIC
P34932	P63104	0.665	EPIC
P18124	P18621	0.869	EPIC
P51858	P54725	0.514	EPIC
Q14690	Q9BZE4	0.571	EPIC
P82673	P82930	0.997	EPIC
P82673	P82932	0.99	EPIC
Q13616	Q15436	0.85	EPIC
Q13616	Q15437	0.837	EPIC
P52597	Q96DI7	0.727	EPIC
P05109	P62913	0.59	EPIC
P46777	P61513	0.614	EPIC
Q13510	Q13835	0.785	EPIC
P14868	Q9UKM9	0.621	EPIC
P15309	Q5T750	0.673	EPIC
O43143	P10809	0.704	EPIC
O95163	Q9BPU6	0.633	EPIC
Q969G3	Q9ULK4	0.55	EPIC
P50402	P67812	0.632	EPIC
Q9BYD2	Q9Y3D5	0.508	EPIC
P51649	Q86VP6	0.955	EPIC
O60783	Q9NRX2	0.763	EPIC
P22695	P57678	0.694	EPIC
P07814	P62280	0.527	EPIC
Q86UE4	Q9Y581	0.553	EPIC
Q15084	Q15181	0.77	EPIC
P60709	Q13263	0.782	EPIC
Q9BQ67	Q9HB07	0.734	EPIC
P62424	P62906	0.709	EPIC
P31948	P47756	0.719	EPIC
P62244	P62263	0.803	EPIC
P62244	P62266	0.915	EPIC
P62244	P62269	0.799	EPIC
O43852	P40925	0.885	EPIC
P46940	Q53EL6	0.716	EPIC
P06753	Q8NBJ7	0.961	EPIC
P17844	Q13148	0.686	EPIC
Q15293	Q9NQ29	0.742	EPIC
O94776	Q14839	0.665	EPIC
O75533	O75934	0.699	EPIC
P49959	Q9UPN3	0.657	EPIC
P15880	Q9Y2Z4	0.595	EPIC
O75223	Q8WVV4	0.748	EPIC
Q16832	Q7Z794	0.615	EPIC
O14979	P39748	0.557	EPIC
Q7KZF4	Q9UQ80	0.607	EPIC
Q9NUJ1	Q9P289	0.553	EPIC
P51659	Q08554	0.645	EPIC
P82932	Q9Y3B7	0.55	EPIC
P06493	P09874	0.691	EPIC
P07355	P11362	0.662	EPIC
P42285	Q9BXP5	0.709	EPIC
P11362	Q8NEX9	0.704	EPIC
P61978	P62258	0.697	EPIC
P51149	Q8TCJ2	0.556	EPIC
P13645	P59998	0.573	EPIC
Q00839	Q53EL6	0.677	EPIC
P21796	Q9UI42	0.663	EPIC
P12236	Q7KZF4	0.596	EPIC
Q9BYC9	Q9P015	0.993	EPIC
P51858	P52907	0.635	EPIC
P62917	Q9Y3T9	0.623	EPIC
P18621	Q07020	0.841	EPIC
P27635	P62701	0.771	EPIC
P01040	P62266	0.516	EPIC
O43395	P25205	0.626	EPIC
Q00013	Q12874	0.542	EPIC
P10599	P22735	0.591	EPIC
Q15185	Q7Z4H3	0.567	EPIC
O00628	Q96P63	0.571	EPIC
P82663	Q9Y399	0.79	EPIC
O76075	Q9Y230	0.67	EPIC
P01857	P02538	0.636	EPIC
P11279	Q04695	0.598	EPIC
Q08J23	Q5TC12	0.576	EPIC
O75533	Q86V81	0.784	EPIC
O60506	P39019	0.601	EPIC
P46781	P62913	0.528	EPIC
Q9H0U6	Q9Y3B7	0.844	EPIC
P05423	P48556	0.657	EPIC
O14818	P48556	0.747	EPIC
O00628	P22735	0.556	EPIC
P18077	Q92522	0.66	EPIC
P39019	P62979	0.718	EPIC
P06702	Q6UWP8	0.771	EPIC
P61289	Q9NTZ6	0.524	EPIC
P51991	Q15717	0.611	EPIC
P28074	P62333	0.978	EPIC
P62314	Q15029	0.766	EPIC
P29692	Q8IWJ2	0.514	EPIC
P07814	Q9P2J5	0.809	EPIC
P01298	P27482	0.781	EPIC
P61353	P61513	0.943	EPIC
Q5D862	Q7Z794	0.595	EPIC
P09211	P22061	0.634	EPIC
Q14684	Q86UE4	0.887	EPIC
P05455	P62314	0.649	EPIC
P01892	P18462	0.97	EPIC
P62263	P62753	0.849	EPIC
O43795	P60468	0.531	EPIC
P35998	Q99460	0.998	EPIC
P13797	Q16775	0.653	EPIC
P20930	Q04695	0.605	EPIC
Q08J23	Q8NBJ7	0.584	EPIC
O14802	Q15075	0.53	EPIC
O43488	Q9NUB1	0.606	EPIC
P30450	P30512	0.978	EPIC
Q13310	Q15029	0.572	EPIC
O75844	P48651	0.538	EPIC
Q15029	Q16576	0.716	EPIC
P0DPB6	Q9UHR6	0.711	EPIC
P27695	P52907	0.526	EPIC
O95793	Q9NZI8	0.673	EPIC
P61353	P62266	0.593	EPIC
P02538	Q9C075	0.602	EPIC
P35908	Q7Z794	0.533	EPIC
P04406	P05386	0.514	EPIC
P04406	P05387	0.628	EPIC
P04406	P05388	0.854	EPIC
P04792	Q9NQ50	0.58	EPIC
Q14980	Q15075	0.782	EPIC
P08243	Q9NRG9	0.654	EPIC
O60256	P30520	0.524	EPIC
P11021	P11177	0.613	EPIC
O00567	Q6DKI1	0.749	EPIC
Q16543	Q9NUG6	0.717	EPIC
Q4G0N4	Q9H444	0.525	EPIC
P30086	Q02413	0.528	EPIC
Q00325	Q9HCN4	0.657	EPIC
P53041	Q9HB07	0.529	EPIC
O00148	P11908	0.759	EPIC
O14979	P27348	0.683	EPIC
P21912	P55084	0.569	EPIC
P11166	P50402	0.76	EPIC
P00491	P22735	0.508	EPIC
P12270	P60709	0.571	EPIC
P06733	Q9P2R7	0.507	EPIC
P55084	P61803	0.54	EPIC
P20618	P60900	0.992	EPIC
O43242	P20618	0.978	EPIC
P09884	Q6PGP7	0.531	EPIC
Q96EL2	Q9Y3B7	0.527	EPIC
Q9UHV9	Q9Y265	0.865	EPIC
P46940	Q14444	0.762	EPIC
Q9H7D7	Q9NVS2	0.549	EPIC
P62249	P62280	0.848	EPIC
P13646	P81605	0.507	EPIC
P62304	P67809	0.707	EPIC
P45954	P52597	0.534	EPIC
P62854	Q9Y3B9	0.594	EPIC
P04062	P53805	0.586	EPIC
P02545	P51659	0.645	EPIC
P11182	Q8IXM3	0.664	EPIC
P13010	P78527	0.763	EPIC
Q9BXR0	Q9Y383	0.526	EPIC
P27695	Q13595	0.614	EPIC
P46782	P62851	0.868	EPIC
P46782	P62857	0.824	EPIC
P46782	P62854	0.735	EPIC
O14654	P09661	0.759	EPIC
P47756	Q9Y383	0.815	EPIC
O60783	P09001	0.525	EPIC
P07954	P14314	0.582	EPIC
Q01082	Q9BY44	0.857	EPIC
Q5T749	Q6UWP8	0.731	EPIC
P48729	P61513	0.51	EPIC
P48729	P62277	0.584	EPIC
Q13813	Q9BZK7	0.626	EPIC
Q9C075	Q9HCY8	0.746	EPIC
P28066	P61289	0.661	EPIC
O43765	P31948	0.579	EPIC
P82932	Q9HD33	0.77	EPIC
P60709	Q09028	0.67	EPIC
P29508	Q8NEX9	0.76	EPIC
P62750	P62888	0.873	EPIC
P00505	Q14684	0.736	EPIC
O43488	Q15102	0.836	EPIC
P00558	P11908	0.817	EPIC
P61313	P62266	0.615	EPIC
P07858	P10619	0.846	EPIC
Q15436	Q86XP3	0.538	EPIC
Q12874	Q9UKM9	0.641	EPIC
P62910	Q8TDD1	0.556	EPIC
P33991	P49736	0.746	EPIC
P10619	P12081	0.528	EPIC
P07910	P60709	0.805	EPIC
O43765	Q99615	0.53	EPIC
O95302	P00441	0.607	EPIC
P18669	P20073	0.66	EPIC
P25789	Q99460	0.739	EPIC
Q96S59	Q9NYK5	0.971	EPIC
Q53RT3	Q7Z794	0.857	EPIC
O14776	Q86X55	0.941	EPIC
Q8NI27	Q96J01	0.686	EPIC
O14530	Q8WVV4	0.571	EPIC
P24928	P52434	0.845	EPIC
P52272	P62314	0.716	EPIC
P52272	P62318	0.803	EPIC
P61313	Q9NW13	0.998	EPIC
P48651	P57678	0.94	EPIC
P32969	Q99848	0.88	EPIC
O75643	Q6P2Q9	0.839	EPIC
P78371	Q96DI7	0.87	EPIC
P22234	Q04637	0.705	EPIC
P20930	Q14574	0.691	EPIC
P05089	P35908	0.595	EPIC
Q13310	Q15393	0.58	EPIC
Q14574	Q53RT3	0.76	EPIC
P50990	Q92466	0.54	EPIC
P28072	Q99436	0.996	EPIC
Q16531	Q9NZJ0	0.665	EPIC
P12081	Q13510	0.715	EPIC
P25705	P62899	0.584	EPIC
P31943	Q08211	0.801	EPIC
O76003	Q00688	0.673	EPIC
P51149	Q9P035	0.872	EPIC
P62314	Q9BZZ5	0.641	EPIC
O60271	P33176	0.804	EPIC
O75934	Q15678	0.652	EPIC
O94906	P07910	0.755	EPIC
O60911	P01857	0.856	EPIC
Q14677	Q15006	0.515	EPIC
P61353	Q07020	0.984	EPIC
O95602	P82933	0.521	EPIC
P22528	P51659	0.856	EPIC
P22087	Q99873	0.681	EPIC
P04792	P12532	0.579	EPIC
A8K2U0	P02545	0.927	EPIC
Q8IXJ6	Q9UKN8	0.631	EPIC
P35268	P62888	0.709	EPIC
Q9UHW5	Q9Y399	0.832	EPIC
O95239	Q13547	0.67	EPIC
P11279	P45880	0.705	EPIC
O14530	Q8TEB1	0.695	EPIC
Q12874	Q9P258	0.592	EPIC
P20700	Q12906	0.636	EPIC
P05089	Q6UWP8	0.809	EPIC
P23246	Q99459	0.686	EPIC
P50213	P51553	0.931	EPIC
O75367	Q16637	0.887	EPIC
P25311	Q6UWP8	0.739	EPIC
P09661	P62318	0.845	EPIC
P09661	P62314	0.722	EPIC
P46781	Q5T749	0.561	EPIC
P50914	Q9Y3U8	0.985	EPIC
P01040	P83731	0.504	EPIC
P22528	Q6UWP8	0.637	EPIC
P0DPB5	P52732	0.534	EPIC
P09884	Q9NR46	0.532	EPIC
Q13835	Q5T749	0.717	EPIC
O75521	P28838	0.559	EPIC
O75342	Q9UI42	0.57	EPIC
P00491	P12955	0.614	EPIC
P43307	Q07020	0.549	EPIC
P51610	Q96MX6	0.707	EPIC
P62910	P62917	0.871	EPIC
O14745	P31153	0.547	EPIC
P06733	P27482	0.632	EPIC
P82664	Q9Y3D3	0.912	EPIC
Q13867	Q8NEX9	0.714	EPIC
O75400	P00367	0.511	EPIC
P30046	Q9Y2J2	0.532	EPIC
P18077	P62266	0.54	EPIC
P40926	Q5SVS4	0.561	EPIC
Q92769	Q96ST3	0.65	EPIC
P17066	P22392	0.587	EPIC
Q5T750	Q9C075	0.671	EPIC
P38919	Q07955	0.774	EPIC
Q6P1A2	Q86UE4	0.512	EPIC
P62191	Q13330	0.756	EPIC
P20618	P35998	0.97	EPIC
P11940	Q15428	0.731	EPIC
P38159	Q10713	0.93	EPIC
P62318	Q7L014	0.67	EPIC
P51532	Q13547	0.669	EPIC
P02545	Q00839	0.679	EPIC
P62857	Q15366	0.518	EPIC
P13797	Q9H773	0.567	EPIC
P40227	Q9H2J4	0.59	EPIC
P12532	Q8NEX9	0.681	EPIC
P58107	Q13510	0.881	EPIC
P50914	P62277	0.772	EPIC
P04792	P07339	0.88	EPIC
P07384	P07858	0.851	EPIC
P40429	Q9NW13	0.855	EPIC
P62851	P62899	0.854	EPIC
Q12874	Q13435	0.7	EPIC
O00628	Q8IX12	0.561	EPIC
O14744	O96019	0.629	EPIC
P48729	Q9Y3T9	0.686	EPIC
Q15029	Q9Y333	0.686	EPIC
P62269	P62899	0.917	EPIC
P00492	Q99543	0.675	EPIC
O14874	Q8TCC3	0.678	EPIC
P42166	P62249	0.574	EPIC
P27482	Q16610	0.698	EPIC
P63104	Q6NVY1	0.561	EPIC
P11279	P50395	0.753	EPIC
P02768	P36405	0.645	EPIC
O75436	Q9UI42	0.735	EPIC
P11279	P12081	0.592	EPIC
P50395	Q13835	0.663	EPIC
Q8TEB1	Q92526	0.757	EPIC
P06733	P19623	0.597	EPIC
P31946	Q9P289	0.791	EPIC
O14737	P78371	0.781	EPIC
O00628	Q9UHD8	0.76	EPIC
Q9NTK5	Q9UGI8	0.56	EPIC
O95394	Q5TC12	0.784	EPIC
P62306	Q8TEQ6	0.627	EPIC
P19623	Q86U42	0.656	EPIC
Q5SY16	Q9NXF1	0.731	EPIC
P82921	Q9Y3D5	0.958	EPIC
P18669	P39748	0.595	EPIC
P25705	P56134	0.65	EPIC
P12235	Q16795	0.501	EPIC
O60506	P62269	0.751	EPIC
P04843	Q9HCY8	0.602	EPIC
P01298	P42357	0.809	EPIC
P37198	Q15459	0.686	EPIC
Q92665	Q9Y2R5	0.773	EPIC
P42765	Q13045	0.543	EPIC
O00628	P11362	0.638	EPIC
Q9BRJ6	Q9NQT5	0.653	EPIC
Q16540	Q8IXM3	0.997	EPIC
P46940	P61978	0.714	EPIC
P22234	Q13263	0.525	EPIC
P62304	Q9Y3F4	0.652	EPIC
P16152	P54578	0.606	EPIC
P30101	Q10713	0.883	EPIC
Q08554	Q13835	0.65	EPIC
P13804	P48506	0.529	EPIC
P51149	P61019	0.766	EPIC
O75533	Q9UQ35	0.797	EPIC
P62888	P78347	0.667	EPIC
P49720	P62195	0.873	EPIC
P49720	P62191	0.936	EPIC
P27635	P32969	0.895	EPIC
P52292	Q13576	0.654	EPIC
P24752	P31948	0.514	EPIC
P02545	P05089	0.624	EPIC
O00487	O43396	0.686	EPIC
A0MZ66	Q9BVL2	0.702	EPIC
Q13405	Q9BQ48	0.977	EPIC
Q9P289	Q9Y2Z0	0.967	EPIC
P51610	Q13547	0.685	EPIC
P04062	Q6ZVX7	0.543	EPIC
P56537	P62913	0.596	EPIC
Q14651	Q9NXG2	0.544	EPIC
O60911	Q01469	0.701	EPIC
P13796	P20930	0.869	EPIC
L0R819	Q9NUG6	0.586	EPIC
P46779	P62851	0.584	EPIC
P06748	P16989	0.681	EPIC
P61966	Q15459	0.508	EPIC
P52732	P60228	0.898	EPIC
P82673	Q9P015	0.597	EPIC
P01036	Q16629	0.515	EPIC
P82675	Q9H0U6	0.785	EPIC
P51532	P60709	0.721	EPIC
P08243	Q9H857	0.639	EPIC
P42677	P49458	0.503	EPIC
P30041	Q86VP6	0.523	EPIC
P62829	Q07020	0.799	EPIC
Q5T750	Q6UWP8	0.74	EPIC
P11413	P27695	0.749	EPIC
O43707	P11142	0.667	EPIC
Q15181	Q9BZZ5	0.663	EPIC
O60762	Q13423	0.502	EPIC
P05388	Q9NZL4	0.547	EPIC
P04792	P32119	0.838	EPIC
O00161	P02786	0.648	EPIC
P62913	Q9P258	0.527	EPIC
Q14684	Q9BQG0	0.56	EPIC
P55084	Q14157	0.501	EPIC
P05455	P06748	0.801	EPIC
P04083	Q9BV38	0.595	EPIC
O94776	Q13330	0.688	EPIC
Q9H9B4	Q9UGP8	0.674	EPIC
P17844	P62899	0.553	EPIC
O43143	Q9BUJ2	0.783	EPIC
Q13405	Q8IXM3	0.997	EPIC
O60925	P14174	0.533	EPIC
P51991	Q12874	0.681	EPIC
P31943	Q13435	0.694	EPIC
P02792	P02794	0.561	EPIC
P46778	P62917	0.907	EPIC
P46778	P62913	0.825	EPIC
P46778	P62910	0.789	EPIC
P06748	Q15293	0.512	EPIC
Q15800	Q9NVI1	0.663	EPIC
P07910	P62847	0.584	EPIC
P17844	Q00839	0.886	EPIC
Q8TCC3	Q9NQ50	0.99	EPIC
P07355	P12236	0.516	EPIC
P82930	Q9Y3D9	0.993	EPIC
P62263	P62847	0.92	EPIC
P52597	Q7Z794	0.536	EPIC
Q9H910	Q9P289	0.803	EPIC
O14737	Q5SVS4	0.596	EPIC
P49589	Q9H6T3	0.55	EPIC
P27635	P62829	0.718	EPIC
Q9BXS5	Q9UHB9	0.782	EPIC
P13645	Q5T750	0.606	EPIC
Q13838	Q96J01	0.677	EPIC
O00483	Q13423	0.562	EPIC
P47897	Q9BZF1	0.601	EPIC
O14654	O75533	0.563	EPIC
P48047	P56134	0.843	EPIC
P23396	Q5T749	0.534	EPIC
Q15424	Q86YZ3	0.523	EPIC
P16152	P30040	0.673	EPIC
Q10713	Q15813	0.726	EPIC
Q8TCC3	Q9H7D7	0.631	EPIC
P48163	Q6UWP8	0.718	EPIC
P34931	Q9UNE7	0.635	EPIC
P19623	Q07955	0.563	EPIC
Q16555	Q86X55	0.612	EPIC
P04792	Q9C075	0.837	EPIC
Q9NVP1	Q9P2E9	0.633	EPIC
P17844	P62263	0.516	EPIC
P19387	P30876	0.882	EPIC
O00628	Q9NZJ0	0.799	EPIC
O95239	Q8IZP0	0.886	EPIC
P04406	P29508	0.501	EPIC
P09651	Q15029	0.854	EPIC
P09211	P19013	0.542	EPIC
P22626	P62263	0.602	EPIC
P24539	P36542	0.757	EPIC
P05388	Q02878	0.748	EPIC
O43324	Q00325	0.713	EPIC
P09661	Q01130	0.679	EPIC
P46782	Q9NZI8	0.594	EPIC
O75643	Q12874	0.701	EPIC
P52597	Q86V81	0.759	EPIC
P62495	Q9H254	0.502	EPIC
P04040	Q9BXS5	0.564	EPIC
Q13148	Q15185	0.579	EPIC
O95602	P35580	0.543	EPIC
O75521	Q16630	0.576	EPIC
P28070	P62191	0.895	EPIC
P28070	P62195	0.797	EPIC
P51553	Q93008	0.559	EPIC
P62304	Q13435	0.727	EPIC
P16190	Q9UJS0	0.68	EPIC
P18077	P49458	0.564	EPIC
P05387	P61313	0.658	EPIC
P52907	Q00610	0.668	EPIC
P04062	P22528	0.607	EPIC
P46778	P46779	0.874	EPIC
P99999	Q9HC38	0.674	EPIC
P01857	Q02413	0.654	EPIC
P38919	Q15428	0.682	EPIC
P49458	P62277	0.521	EPIC
Q15008	Q9NR09	0.65	EPIC
P51398	Q9UJX2	0.64	EPIC
P25398	Q00688	0.626	EPIC
P49006	P54725	0.53	EPIC
O00571	P00966	0.584	EPIC
P62829	P62899	0.781	EPIC
P09012	P62318	0.789	EPIC
P32969	Q02878	0.997	EPIC
Q5T750	Q6IB77	0.523	EPIC
P60866	P62266	0.755	EPIC
P60866	P62269	0.834	EPIC
O95347	Q9Y3D5	0.881	EPIC
P13645	Q04695	0.512	EPIC
P04406	Q13835	0.703	EPIC
Q15257	Q15813	0.781	EPIC
Q09028	Q14839	0.729	EPIC
P14735	P31151	0.652	EPIC
P35998	P52732	0.623	EPIC
P30041	Q9H9T3	0.605	EPIC
P30040	P37802	0.595	EPIC
P00441	P68106	0.619	EPIC
P61313	Q15397	0.583	EPIC
P26373	P62917	0.987	EPIC
P62318	Q12905	0.78	EPIC
P37837	P53805	0.545	EPIC
P11182	Q9H7D7	0.502	EPIC
P84098	Q9NY93	0.55	EPIC
P07900	Q16576	0.743	EPIC
O95573	P21796	0.647	EPIC
P46977	Q13423	0.532	EPIC
Q8TEQ6	Q9UBW8	0.507	EPIC
P09960	Q02790	0.526	EPIC
P04264	P35908	0.804	EPIC
P18077	P61513	0.95	EPIC
P27635	P62888	0.932	EPIC
P78347	Q92769	0.685	EPIC
P82921	Q9UHW5	0.8	EPIC
Q8N1G4	Q9NR45	0.628	EPIC
Q15459	Q86V81	0.8	EPIC
P11171	P30041	0.85	EPIC
P62306	Q6P2Q9	0.658	EPIC
P25311	P53805	0.65	EPIC
P20618	P49721	0.985	EPIC
Q12824	Q9NWU2	0.508	EPIC
Q15393	Q9NVI7	0.566	EPIC
P11172	P50991	0.51	EPIC
P04843	P07339	0.58	EPIC
P82675	Q9H2W6	0.8	EPIC
P19013	Q9UI42	0.794	EPIC
P59998	Q14574	0.617	EPIC
P18206	Q13867	0.525	EPIC
P08238	P40222	0.641	EPIC
P24534	P62263	0.509	EPIC
P12532	P27482	0.712	EPIC
P05109	Q13510	0.667	EPIC
P16152	Q15717	0.589	EPIC
P78527	Q12905	0.727	EPIC
P78527	Q12906	0.693	EPIC
P38159	Q12874	0.663	EPIC
P25786	P43686	0.92	EPIC
P46776	Q8TDN6	0.784	EPIC
P18433	Q9NUJ1	0.715	EPIC
P51649	Q7KZ85	0.741	EPIC
P49755	Q9P035	0.716	EPIC
P02538	Q53RT3	0.598	EPIC
P62266	P62979	0.758	EPIC
P82914	Q9UHW5	0.696	EPIC
P12814	P18206	0.652	EPIC
P08579	P09661	0.883	EPIC
Q96MX6	Q9Y230	0.657	EPIC
P62316	Q8TEQ6	0.838	EPIC
Q8TDN6	Q9BZE4	0.716	EPIC
P49207	P62888	0.936	EPIC
P62910	Q15397	0.624	EPIC
O95373	P68106	0.519	EPIC
P04062	P25311	0.517	EPIC
Q8TAT6	Q8TEX9	0.585	EPIC
O95376	Q14166	0.762	EPIC
P06744	Q8TCJ2	0.591	EPIC
P30086	Q13835	0.513	EPIC
Q13084	Q9NQ50	0.99	EPIC
O75663	Q9NUB1	0.693	EPIC
O14497	Q92922	0.826	EPIC
P22061	P27348	0.817	EPIC
Q15029	Q9BUQ8	0.667	EPIC
P12955	Q6IB77	0.593	EPIC
Q12792	Q9NUJ1	0.78	EPIC
P04040	Q6UWP8	0.699	EPIC
P0DPB5	Q9NW08	0.641	EPIC
P02538	Q6ZVX7	0.618	EPIC
P43686	Q9UNM6	0.988	EPIC
P09874	P34932	0.738	EPIC
P42766	P84098	0.975	EPIC
Q8TDN6	Q9BRJ6	0.963	EPIC
Q86V81	Q9UKM9	0.684	EPIC
P35637	Q9UKM9	0.694	EPIC
O15372	P28328	0.909	EPIC
O43143	Q15428	0.704	EPIC
A0MZ66	P61966	0.511	EPIC
P19338	Q96K17	0.534	EPIC
O43390	Q15428	0.709	EPIC
P10809	P62314	0.73	EPIC
P10809	P62316	0.77	EPIC
O00148	Q12906	0.68	EPIC
P13646	Q7Z794	0.592	EPIC
P26373	P48729	0.859	EPIC
P13797	P30101	0.521	EPIC
P41252	Q9P2J5	0.813	EPIC
P01036	P46779	0.629	EPIC
P00338	Q96K17	0.52	EPIC
P20930	Q16610	0.695	EPIC
P62847	Q92522	0.717	EPIC
Q8TEX9	Q96K17	0.809	EPIC
P55036	Q16186	0.715	EPIC
O95831	Q96GD0	0.502	EPIC
P04062	Q16610	0.509	EPIC
P35232	P45880	0.867	EPIC
Q12824	Q8TAQ2	0.997	EPIC
Q13042	Q9H1A4	0.965	EPIC
P09651	Q9P289	0.803	EPIC
P38919	P62753	0.519	EPIC
P09651	Q00839	0.808	EPIC
P61978	P63244	0.885	EPIC
P45974	Q01105	0.635	EPIC
P29692	P50990	0.978	EPIC
P25788	Q99460	0.861	EPIC
Q14197	Q8N5N7	0.997	EPIC
P07954	P13798	0.566	EPIC
P08621	Q04206	0.626	EPIC
Q15029	Q92769	0.737	EPIC
P26038	Q9BSJ2	0.504	EPIC
P12236	P55060	0.529	EPIC
P00441	P47756	0.713	EPIC
P49755	Q14739	0.706	EPIC
P26640	P26641	0.582	EPIC
Q9BY44	Q9NYK5	0.625	EPIC
P15880	Q8TEM1	0.558	EPIC
P25398	P60866	0.74	EPIC
P82921	Q9BQ48	0.672	EPIC
Q14790	Q96HE7	0.707	EPIC
Q92878	Q9UPN3	0.754	EPIC
P29401	Q8NEX9	0.691	EPIC
P15309	Q96P63	0.756	EPIC
Q13838	Q9BZZ5	0.783	EPIC
P04406	Q9UI42	0.614	EPIC
P46779	Q15459	0.574	EPIC
Q92925	Q9Y5B9	0.637	EPIC
P04406	P12268	0.516	EPIC
Q9BZE1	Q9H2W6	0.933	EPIC
Q99714	Q9BUF5	0.591	EPIC
P08579	Q9UQ35	0.647	EPIC
Q96P63	Q9C075	0.783	EPIC
P05109	Q6ZVX7	0.761	EPIC
Q14684	Q9Y3U8	0.628	EPIC
Q15393	Q96DI7	0.765	EPIC
P46781	P62081	0.772	EPIC
P22102	Q15436	0.783	EPIC
Q01130	Q92616	0.646	EPIC
O95202	P49755	0.731	EPIC
P0DPB6	Q9NVU0	0.95	EPIC
Q13177	Q8NC51	0.583	EPIC
Q13409	Q8TAQ2	0.943	EPIC
P62937	Q9NTJ4	0.677	EPIC
O60506	P09651	0.75	EPIC
P06702	Q6KB66	0.514	EPIC
P07900	P62280	0.642	EPIC
P05109	Q16832	0.597	EPIC
P09104	Q9H254	0.507	EPIC
P42285	Q96KP4	0.581	EPIC
P11142	Q9UMS4	0.794	EPIC
P06737	Q15436	0.511	EPIC
P55209	Q9BZZ5	0.852	EPIC
P09661	P23246	0.79	EPIC
P59998	Q08554	0.603	EPIC
P04062	Q96QA5	0.647	EPIC
Q9BUF5	Q9BVA1	0.797	EPIC
P25311	Q13510	0.723	EPIC
P08579	Q15029	0.668	EPIC
P27635	P42766	0.924	EPIC
P12955	Q6UWP8	0.746	EPIC
P32119	P48739	0.578	EPIC
Q13442	Q14103	0.828	EPIC
Q14684	Q9NW13	0.598	EPIC
P28070	P35998	0.86	EPIC
Q14166	Q8WZA9	0.855	EPIC
Q02978	Q13423	0.786	EPIC
Q5T3J3	Q96HS1	0.744	EPIC
P25398	Q14165	0.721	EPIC
P35908	Q6UWP8	0.56	EPIC
Q93008	Q9BXS5	0.57	EPIC
Q14839	Q96ST3	0.64	EPIC
P43034	Q9Y2L1	0.69	EPIC
P22695	Q15800	0.512	EPIC
P16189	P30512	0.973	EPIC
P09496	P26038	0.519	EPIC
P09874	P13010	0.767	EPIC
O75390	Q9H444	0.585	EPIC
P33993	Q14566	0.989	EPIC
P62314	Q12874	0.809	EPIC
Q7Z2W9	Q9NRX2	0.943	EPIC
P62829	P67812	0.507	EPIC
P62851	Q8TDN6	0.641	EPIC
Q86XP3	Q9NWS0	0.555	EPIC
P82664	Q9Y291	0.989	EPIC
Q14684	Q14690	0.802	EPIC
P06733	P09104	0.918	EPIC
O00567	Q07666	0.506	EPIC
O95831	Q12931	0.967	EPIC
Q6KB66	Q9HCY8	0.742	EPIC
P62136	P62857	0.69	EPIC
O95202	Q13423	0.616	EPIC
P35613	P61019	0.568	EPIC
P52434	Q9Y230	0.51	EPIC
P60468	Q14677	0.857	EPIC
P05091	Q9NPH2	0.788	EPIC
P12814	Q9NTZ6	0.538	EPIC
Q5SVS4	Q99832	0.667	EPIC
P31151	Q13835	0.732	EPIC
O43719	Q9UJ83	0.532	EPIC
P17174	Q9NZ01	0.556	EPIC
O75694	Q6UWP8	0.581	EPIC
P35908	Q8WVV4	0.616	EPIC
Q96S59	Q9NRX2	0.968	EPIC
P28066	Q9UL46	0.796	EPIC
P11908	P62495	0.65	EPIC
Q7Z7F7	Q9H0U6	0.966	EPIC
P00403	P61019	0.668	EPIC
O14979	Q14103	0.514	EPIC
P15309	Q13510	0.708	EPIC
O75390	P52888	0.662	EPIC
Q13405	Q9BZE1	1	EPIC
O60911	Q16610	0.667	EPIC
P53999	Q15181	0.771	EPIC
P01857	P13796	0.702	EPIC
Q13835	Q8IV08	0.721	EPIC
P46977	Q9NRG9	0.55	EPIC
Q9BZZ5	Q9NQ29	0.779	EPIC
P00491	P47929	0.551	EPIC
O14979	Q9P289	0.798	EPIC
Q14980	Q9NVU0	0.733	EPIC
P49368	Q13371	0.62	EPIC
O15160	P43686	0.511	EPIC
P23528	P42167	0.593	EPIC
P23528	P42166	0.587	EPIC
P62937	Q9H910	0.804	EPIC
P07910	Q13435	0.764	EPIC
P00352	P62701	0.518	EPIC
P60953	Q9NUJ1	0.681	EPIC
O14744	P61966	0.53	EPIC
P35998	Q9NR09	0.708	EPIC
P62826	P67775	0.508	EPIC
O15173	Q5UIP0	0.643	EPIC
P38919	Q86YZ3	0.719	EPIC
Q00688	Q9P289	0.981	EPIC
P04792	Q13510	0.82	EPIC
O00628	P00491	0.593	EPIC
O94979	P09884	0.736	EPIC
Q3ZCQ8	Q8TCT9	0.566	EPIC
P62753	P67809	0.87	EPIC
P52272	Q9Y333	0.688	EPIC
O75663	Q8NEZ5	0.998	EPIC
P42766	P61513	0.852	EPIC
P14923	P15309	0.67	EPIC
P12236	P62269	0.502	EPIC
P15880	P49458	0.536	EPIC
P05388	P62829	0.715	EPIC
P49959	P52732	0.876	EPIC
Q13620	Q9UJ83	0.538	EPIC
P17844	Q9NY93	0.613	EPIC
P31944	Q9UI42	0.712	EPIC
P0DPB6	P35580	0.522	EPIC
P05455	P60842	0.525	EPIC
P07954	Q9Y4L1	0.732	EPIC
P10599	Q7Z794	0.627	EPIC
O75694	Q9C075	0.566	EPIC
O43143	P52272	0.812	EPIC
P82650	Q9NVS2	0.828	EPIC
P25788	P60900	0.993	EPIC
O75533	Q9UMS4	0.74	EPIC
P01298	P22528	0.732	EPIC
P07437	Q15365	0.548	EPIC
P15880	P51149	0.567	EPIC
P62081	Q9BRP8	0.559	EPIC
A8K2U0	P01298	0.511	EPIC
P60709	Q15233	0.703	EPIC
Q5JTH9	Q9BZF1	0.506	EPIC
O60841	Q7KZF4	0.587	EPIC
O14497	Q12824	0.932	EPIC
O14818	P28072	0.998	EPIC
P61978	Q96GD0	0.648	EPIC
P20042	P42677	0.642	EPIC
Q92945	Q9UBT2	0.554	EPIC
P57678	Q99623	0.504	EPIC
P53396	Q9Y2A7	0.722	EPIC
P61313	Q9NQT5	0.866	EPIC
O00231	P30260	0.523	EPIC
O43143	O43390	0.71	EPIC
O75874	Q8NBJ7	0.898	EPIC
O00148	P12277	0.719	EPIC
P07942	P37198	0.677	EPIC
P40227	P50990	0.995	EPIC
P40227	P50991	0.999	EPIC
Q14690	Q8IY81	0.87	EPIC
P53999	Q13838	0.533	EPIC
O00267	Q9Y3I0	0.542	EPIC
P40925	P68106	0.544	EPIC
P50570	Q9BPU6	0.636	EPIC
P25788	P62191	0.971	EPIC
Q16629	Q5T749	0.513	EPIC
P51398	Q9NP92	0.717	EPIC
Q9UHX1	Q9UM54	0.754	EPIC
P67812	Q53H12	0.746	EPIC
P11362	P51659	0.804	EPIC
O00571	Q9NR45	0.556	EPIC
P17066	P34931	0.729	EPIC
P11279	P40926	0.715	EPIC
P61513	Q02543	0.946	EPIC
P46779	Q86YZ3	0.503	EPIC
P02786	P12235	0.686	EPIC
P08727	P51784	0.507	EPIC
O43592	Q8TEM1	0.526	EPIC
O14802	Q9Y2R9	0.785	EPIC
Q16610	Q7Z794	0.611	EPIC
P19338	Q00839	0.882	EPIC
P28838	Q15459	0.52	EPIC
O14979	Q15717	0.619	EPIC
P10809	P42167	0.627	EPIC
P10809	P42166	0.636	EPIC
P08621	Q10567	0.516	EPIC
P08865	P62847	0.807	EPIC
P20290	P78410	0.967	EPIC
P54725	Q9Y383	0.592	EPIC
Q15293	Q9H444	0.532	EPIC
P60228	Q8N7H5	0.971	EPIC
P82933	Q9Y3D5	0.93	EPIC
P07814	P46781	0.543	EPIC
P26640	P61163	0.518	EPIC
O15372	Q8N7H5	0.905	EPIC
Q96HE7	Q9BRP8	0.855	EPIC
P51991	Q04837	0.534	EPIC
O94905	P48047	0.538	EPIC
P11908	Q9H444	0.531	EPIC
P42285	Q15393	0.656	EPIC
P62241	P83731	0.943	EPIC
P49643	P78346	0.615	EPIC
O43390	P52597	0.824	EPIC
Q7L2E3	Q8N257	0.684	EPIC
Q16851	Q9UBW8	0.506	EPIC
O43390	Q13435	0.657	EPIC
P67936	Q9Y617	0.613	EPIC
O00505	Q01085	0.568	EPIC
P61353	Q9NQ55	0.596	EPIC
P22626	Q8N726	0.652	EPIC
P00403	P47897	0.521	EPIC
P37837	Q08554	0.53	EPIC
P27482	Q99829	0.699	EPIC
P08238	Q58FG1	0.626	EPIC
P46060	Q9UQ35	0.511	EPIC
P11166	Q8N257	0.775	EPIC
A8K2U0	Q5T750	0.892	EPIC
P61966	Q6IB77	0.693	EPIC
P61160	Q9Y3I0	0.561	EPIC
P07858	P58107	0.71	EPIC
P05089	P12955	0.636	EPIC
P40429	P84098	0.868	EPIC
Q9C0B7	Q9UHR6	0.566	EPIC
P11171	P43246	0.515	EPIC
Q92785	Q92922	0.841	EPIC
Q92785	Q92925	0.941	EPIC
Q52LJ0	Q86X55	0.912	EPIC
P30456	Q9UJS0	0.668	EPIC
O95886	P82932	0.94	EPIC
Q96EY7	Q9P015	0.588	EPIC
Q00688	Q8N726	0.849	EPIC
O75533	Q7KZF4	0.611	EPIC
P27482	Q9NQ50	0.746	EPIC
Q13177	Q9P2R7	0.907	EPIC
P15309	Q16610	0.681	EPIC
P11142	Q92769	0.689	EPIC
P19013	P22528	0.721	EPIC
Q14197	Q9NQ50	0.921	EPIC
O76009	P37837	0.558	EPIC
P19013	Q6ZVX7	0.763	EPIC
P28070	P49721	0.998	EPIC
P62081	P62263	0.775	EPIC
P62081	P62269	0.775	EPIC
P31943	Q15428	0.731	EPIC
P01857	P25311	0.696	EPIC
P36957	Q9UQ35	0.767	EPIC
Q13011	Q8N1F7	0.512	EPIC
Q01518	Q9UBW8	0.636	EPIC
P18433	P32119	0.518	EPIC
O76003	P09417	0.501	EPIC
O60506	O94906	0.741	EPIC
P02545	Q53RT3	0.76	EPIC
O60749	O75436	0.679	EPIC
P62306	Q15428	0.641	EPIC
O15160	Q9UHW5	0.745	EPIC
P82933	Q92665	0.934	EPIC
Q14684	Q8TDN6	0.685	EPIC
P82650	Q9Y2Q9	1	EPIC
P09104	Q9C075	0.744	EPIC
P11387	P83731	0.652	EPIC
P27482	Q6KB66	0.684	EPIC
P05387	P35268	0.718	EPIC
P10314	P30512	0.977	EPIC
P23284	P25705	0.557	EPIC
P13646	P45880	0.516	EPIC
P61758	Q9UHV9	0.912	EPIC
O14617	Q9UBC2	0.754	EPIC
P06753	P67936	0.648	EPIC
Q9BYD3	Q9Y3B7	0.807	EPIC
P29508	Q96P63	0.703	EPIC
P05089	P42357	0.813	EPIC
O95202	P67812	0.745	EPIC
Q9Y3D5	Q9Y3D9	0.924	EPIC
P06744	P62910	0.635	EPIC
P25789	P49721	0.993	EPIC
P25789	P49720	0.985	EPIC
P62917	Q02878	1	EPIC
O94905	Q5JTH9	0.547	EPIC
P04040	P10619	0.591	EPIC
Q9Y399	Q9Y3D3	0.949	EPIC
Q9Y399	Q9Y3D9	1	EPIC
P23921	Q12931	0.607	EPIC
O15145	Q86X55	0.82	EPIC
O15260	Q8TCJ2	0.904	EPIC
Q92526	Q9H2J4	0.633	EPIC
Q7L2E3	Q9NTJ3	0.544	EPIC
P00352	Q12905	0.517	EPIC
P40926	Q13835	0.663	EPIC
P62847	Q9Y2Z4	0.549	EPIC
O60232	Q9BYN8	0.594	EPIC
P08865	P62263	0.777	EPIC
P08865	P62266	0.784	EPIC
P08865	P62269	0.775	EPIC
P07858	Q08554	0.804	EPIC
Q08945	Q15437	0.62	EPIC
P82650	Q13405	0.518	EPIC
P61201	Q16531	0.656	EPIC
P11940	P62306	0.756	EPIC
Q7Z7F7	Q8TCC3	0.993	EPIC
Q15008	Q99460	0.997	EPIC
Q8IXM3	Q9BZE1	0.992	EPIC
O76021	P47914	0.712	EPIC
O60506	Q6P2Q9	0.712	EPIC
P24539	P56134	0.782	EPIC
Q13155	Q14690	0.508	EPIC
O15355	P17812	0.608	EPIC
O00148	Q9BZZ5	0.895	EPIC
P51003	Q9BUQ8	0.814	EPIC
Q99459	Q9Y333	0.67	EPIC
P26599	Q9P2R7	0.539	EPIC
Q8IXW5	Q9Y3D3	0.546	EPIC
P51610	Q92769	0.741	EPIC
P25311	Q8NEX9	0.714	EPIC
P46782	P62753	0.802	EPIC
P06744	Q14690	0.704	EPIC
P52888	Q9BZZ5	0.629	EPIC
P22626	Q14103	0.595	EPIC
P25705	P42677	0.599	EPIC
Q16186	Q9UNM6	0.626	EPIC
P26373	Q9Y3U8	0.989	EPIC
P06733	Q53RT3	0.62	EPIC
P07339	P07355	0.502	EPIC
P82673	P82914	0.997	EPIC
P36405	Q9H910	0.75	EPIC
O75342	P01857	0.692	EPIC
Q9Y3D3	Q9Y676	0.813	EPIC
P09104	Q96P63	0.668	EPIC
Q6KB66	Q6ZVX7	0.793	EPIC
P35637	Q13148	0.684	EPIC
P14618	P38646	0.524	EPIC
Q9BXP5	Q9Y5B9	0.658	EPIC
P0DPB5	Q9UNM6	0.94	EPIC
P02545	Q6IB77	0.73	EPIC
P13796	P27482	0.737	EPIC
P51398	Q9Y291	0.996	EPIC
P09211	Q8WVV4	0.804	EPIC
O00567	Q8TDN6	0.611	EPIC
Q06830	Q16658	0.598	EPIC
O95777	P14866	0.766	EPIC
Q96GC5	Q9BYD1	0.947	EPIC
Q96GC5	Q9BYD2	1	EPIC
Q96GC5	Q9BYD3	0.961	EPIC
Q96GC5	Q9BYD6	0.995	EPIC
P63244	Q9UHV9	0.558	EPIC
P05386	P43307	0.59	EPIC
P13797	P40925	0.648	EPIC
P22626	Q86V81	0.842	EPIC
P12273	P25398	0.505	EPIC
O75436	Q8NEX9	0.782	EPIC
P25205	P49736	0.657	EPIC
P05388	Q96CN7	0.656	EPIC
O43242	P28066	0.929	EPIC
P26038	P27348	0.504	EPIC
P11362	Q7Z794	0.767	EPIC
P07384	Q13510	0.735	EPIC
P08238	P34932	0.793	EPIC
P46777	P83731	0.728	EPIC
O60684	Q9NRX2	0.751	EPIC
P60709	Q9Y333	0.703	EPIC
P13667	Q10713	0.63	EPIC
P58107	Q6UWP8	0.633	EPIC
O75436	P50502	0.838	EPIC
O15173	P49755	0.675	EPIC
P15880	P62280	0.957	EPIC
P35998	Q15008	0.998	EPIC
Q07955	Q9BRP8	0.751	EPIC
P05386	P39023	0.677	EPIC
P00491	P19013	0.591	EPIC
O43488	O43681	0.61	EPIC
P27348	Q53EL6	0.665	EPIC
P80723	Q9BUF5	0.522	EPIC
P17655	P68106	0.904	EPIC
P62424	Q9NVI7	0.628	EPIC
P62701	Q9BZE4	0.606	EPIC
Q14197	Q96A35	0.979	EPIC
P53985	Q9Y277	0.533	EPIC
P12532	P42357	0.636	EPIC
P22626	P62304	0.771	EPIC
P22626	P62306	0.67	EPIC
O76021	P62277	0.891	EPIC
P22735	P31944	0.578	EPIC
P26373	P62913	0.892	EPIC
P11142	Q08945	0.66	EPIC
P40227	P48643	0.998	EPIC
Q9BUL8	Q9BZZ5	0.52	EPIC
P05089	P10619	0.693	EPIC
P00403	Q9Y5Q8	0.551	EPIC
Q9H0U6	Q9Y3D3	0.502	EPIC
Q8IY81	Q9NW13	0.533	EPIC
P62917	P63173	0.874	EPIC
P46781	P62979	0.824	EPIC
P13645	Q8NEX9	0.623	EPIC
P29401	P61313	0.648	EPIC
P04259	P62241	0.511	EPIC
O95777	P18433	0.647	EPIC
P32969	P62913	0.886	EPIC
P32969	P62910	0.899	EPIC
P32969	P62917	0.987	EPIC
P0DPB5	P43686	0.875	EPIC
P35998	Q16186	0.841	EPIC
P07910	Q9NY93	0.654	EPIC
P07858	P53805	0.804	EPIC
P11387	P84098	0.663	EPIC
P53985	Q9H3N1	0.517	EPIC
O95302	Q9H773	0.688	EPIC
P04062	P10619	0.536	EPIC
P48444	P53621	0.954	EPIC
P08670	P20042	0.606	EPIC
P29508	Q5T749	0.641	EPIC
O95602	Q9Y265	0.524	EPIC
P04406	P27482	0.623	EPIC
P11387	P62854	0.598	EPIC
Q12905	Q9BXJ9	0.529	EPIC
Q01105	Q9BUL8	0.544	EPIC
P49643	Q92734	0.789	EPIC
P52272	P62910	0.863	EPIC
O00628	P08243	0.807	EPIC
Q8TAE8	Q9H0U6	0.693	EPIC
Q12905	Q9BUJ2	0.838	EPIC
O95886	Q9Y399	1	EPIC
P62277	Q9UQ80	0.582	EPIC
Q16531	Q9UNS2	0.668	EPIC
O95831	P51858	0.539	EPIC
P62314	Q14254	0.553	EPIC
P22695	P51149	0.68	EPIC
O76003	Q8IXJ6	0.527	EPIC
P07954	Q16643	0.83	EPIC
P11216	P61289	0.599	EPIC
P82909	Q9Y3D3	0.74	EPIC
P62753	P62917	0.504	EPIC
P13646	P30086	0.549	EPIC
P46783	P62081	0.854	EPIC
P82979	Q9BRP8	0.634	EPIC
P25311	Q53RT3	0.75	EPIC
P40429	Q14684	0.772	EPIC
P54819	Q15645	0.55	EPIC
P11388	P62136	0.645	EPIC
O00628	Q92526	0.644	EPIC
P36873	P62136	0.803	EPIC
P47929	Q8NEX9	0.698	EPIC
P82650	Q9Y399	0.994	EPIC
P05089	P09211	0.632	EPIC
P01857	P40926	0.68	EPIC
P0DPB6	Q99460	0.902	EPIC
P07737	Q00610	0.636	EPIC
Q8WVC0	Q9UBQ5	0.539	EPIC
P31944	Q6UWP8	0.602	EPIC
O75694	P10768	0.588	EPIC
P60468	Q8N5K1	0.505	EPIC
Q15006	Q9Y277	0.627	EPIC
P49755	Q99623	0.577	EPIC
Q15428	Q9UMS4	0.643	EPIC
O95816	Q9H3N1	0.582	EPIC
P13647	P62847	0.52	EPIC
P15531	Q9BXJ9	0.504	EPIC
Q99459	Q9UQ35	0.727	EPIC
P29144	P53992	0.534	EPIC
O60841	Q13045	0.627	EPIC
P54578	P54819	0.635	EPIC
O15173	P53985	0.739	EPIC
P07910	Q86V81	0.778	EPIC
P18621	P46778	0.791	EPIC
P18621	P46776	0.95	EPIC
P18621	P46777	0.654	EPIC
P08621	Q92783	0.558	EPIC
P23284	P41091	0.57	EPIC
P62306	P62753	0.579	EPIC
P06748	Q8N726	0.662	EPIC
P62899	Q9UQ80	0.757	EPIC
P22695	P35613	0.907	EPIC
P23396	P62753	0.749	EPIC
O00469	P30041	0.54	EPIC
Q96DV4	Q9NWU5	1	EPIC
O00478	Q92945	0.541	EPIC
P43686	Q99436	0.929	EPIC
O43242	P62191	0.996	EPIC
P40926	Q15637	0.537	EPIC
P07355	Q53RT3	0.727	EPIC
P17844	P42677	0.519	EPIC
P62195	Q9UNM6	0.928	EPIC
Q00839	Q9BXP5	0.676	EPIC
P19623	P36405	0.605	EPIC
Q13435	Q15029	0.68	EPIC
O60232	O60684	0.79	EPIC
P08865	P26368	0.635	EPIC
P62888	Q9BRJ6	0.941	EPIC
P18077	Q9Y3U8	0.996	EPIC
P42704	P46060	0.511	EPIC
O75400	O94763	0.633	EPIC
P13647	P42357	0.569	EPIC
Q9H9T3	Q9Y224	0.875	EPIC
O75436	Q9HCY8	0.659	EPIC
O14802	Q9UHW5	0.599	EPIC
P35268	P35908	0.559	EPIC
P33992	P49736	0.676	EPIC
O43242	Q9NR09	0.677	EPIC
P05423	Q9UNM6	0.842	EPIC
P53992	Q13616	0.912	EPIC
Q8TCC3	Q9Y3D3	0.681	EPIC
Q14677	Q8N257	0.591	EPIC
Q16540	Q96A35	0.999	EPIC
A8K2U0	P00491	0.511	EPIC
P82921	Q9Y399	0.994	EPIC
P09661	P60709	0.503	EPIC
Q14152	Q9UBQ5	0.998	EPIC
Q12792	Q13442	0.732	EPIC
P11142	P19338	0.708	EPIC
P01040	Q5D862	0.614	EPIC
P82673	Q16540	0.591	EPIC
P50402	Q9Y277	0.9	EPIC
P00558	P27695	0.648	EPIC
P25789	P51665	0.711	EPIC
Q15291	Q16576	0.67	EPIC
P60900	P61289	0.653	EPIC
Q9H254	Q9H444	0.541	EPIC
P06702	P09104	0.594	EPIC
P62910	Q07666	0.531	EPIC
P62081	P62701	0.845	EPIC
P49207	P56537	0.636	EPIC
Q96S59	Q9P015	0.979	EPIC
P61247	P62913	0.59	EPIC
P13646	Q6ZVX7	0.605	EPIC
P50213	Q7Z3B4	0.883	EPIC
P16152	Q9P289	0.857	EPIC
P08238	P36405	0.643	EPIC
O15173	Q9Y581	0.657	EPIC
P20700	Q92922	0.667	EPIC
P11279	P32119	0.604	EPIC
P02533	P10599	0.602	EPIC
Q96A35	Q9BZE1	0.992	EPIC
P33176	P36776	0.676	EPIC
Q9H2W6	Q9Y2R5	0.529	EPIC
P13647	Q13510	0.568	EPIC
P53999	Q9UHV9	0.505	EPIC
P31946	Q13148	0.562	EPIC
Q7Z4W1	Q8IVD9	0.597	EPIC
P48651	Q14254	0.507	EPIC
P05387	P62906	0.689	EPIC
P42357	Q6KB66	0.816	EPIC
P82921	Q96EL2	0.888	EPIC
P61086	Q8TES7	0.639	EPIC
P61513	Q9Y3B9	0.746	EPIC
P09960	Q9NQ29	0.663	EPIC
P22735	Q53RT3	0.759	EPIC
P50990	Q92526	0.966	EPIC
Q13310	Q9UQ35	0.578	EPIC
O43390	P62318	0.839	EPIC
O43390	P62314	0.733	EPIC
O43390	P62316	0.871	EPIC
Q15631	Q99598	0.678	EPIC
O00231	Q06323	0.688	EPIC
P04040	P07858	0.851	EPIC
P00505	Q9UQE7	0.51	EPIC
P51858	Q4G0N4	0.514	EPIC
Q6UWP8	Q9NZT1	0.595	EPIC
Q7Z6Z7	Q8N163	0.79	EPIC
P04843	Q16610	0.616	EPIC
O76075	P40939	0.674	EPIC
O60506	Q12874	0.78	EPIC
O43242	P0DPB6	0.929	EPIC
O43242	P0DPB5	0.887	EPIC
Q00839	Q9Y295	0.504	EPIC
P35579	P50402	0.702	EPIC
Q6ZRS2	Q92785	0.767	EPIC
P51659	Q6UWP8	0.854	EPIC
O00483	P53007	0.554	EPIC
P59998	Q99829	0.535	EPIC
P11182	Q96GC5	0.701	EPIC
P11216	P98175	0.731	EPIC
P55884	P60228	0.981	EPIC
Q13285	Q15637	0.975	EPIC
Q9Y2R9	Q9Y3D9	0.759	EPIC
Q9BYD2	Q9H9J2	0.969	EPIC
Q8TCT9	Q9UKM9	0.523	EPIC
O15372	Q7L2H7	0.81	EPIC
O95602	P05141	0.526	EPIC
P10768	Q15631	0.876	EPIC
P22626	P42677	0.655	EPIC
P62277	Q5BKZ1	0.645	EPIC
P16949	Q9H910	0.724	EPIC
Q8IZP0	Q96MX6	0.593	EPIC
Q7Z7F7	Q96S59	0.81	EPIC
P18621	P39023	0.816	EPIC
P07339	Q5T750	0.596	EPIC
P63241	Q99733	0.606	EPIC
Q16540	Q9Y3D5	0.54	EPIC
P82675	P82914	0.994	EPIC
P07384	P12955	0.543	EPIC
Q9UHB9	Q9ULT8	0.686	EPIC
Q9Y2Q9	Q9Y2R9	0.899	EPIC
Q52LJ0	Q9BPU6	0.608	EPIC
P28070	Q99436	0.991	EPIC
O60911	Q5D862	0.636	EPIC
O75223	Q6UWP8	0.7	EPIC
Q14974	Q5TAQ9	0.639	EPIC
P39023	P61353	0.967	EPIC
Q13576	Q9H9T3	0.565	EPIC
O43264	P00403	0.577	EPIC
P62277	P84098	0.996	EPIC
P05388	P40429	0.739	EPIC
P31944	P37837	0.661	EPIC
P08243	P13798	0.551	EPIC
P07814	P48047	0.631	EPIC
O14874	P62249	0.597	EPIC
P16152	Q16775	0.503	EPIC
P42285	Q12874	0.678	EPIC
O00429	Q13620	0.627	EPIC
P36578	Q9Y3B9	0.973	EPIC
P62195	Q16186	0.568	EPIC
P42766	P52272	0.523	EPIC
Q5JTH9	Q9H9B4	0.682	EPIC
Q09666	Q13310	0.525	EPIC
P37802	P53041	0.526	EPIC
Q53H12	Q5SY16	0.509	EPIC
P62266	Q02878	0.588	EPIC
P16152	P19623	0.767	EPIC
O75874	Q9NQ29	0.645	EPIC
O00148	P49411	0.603	EPIC
P11388	P62318	0.688	EPIC
P11388	P62316	0.868	EPIC
P11388	P62314	0.876	EPIC
P45880	Q9Y581	0.502	EPIC
O60911	P09211	0.667	EPIC
Q9NR28	Q9UBB4	0.581	EPIC
P21912	Q8TEM1	0.568	EPIC
P14406	Q9HD45	0.62	EPIC
Q03426	Q9BV20	0.617	EPIC
P18077	P62280	0.538	EPIC
O95573	P05026	0.589	EPIC
P16278	Q99615	0.593	EPIC
P04792	Q6ZVX7	0.822	EPIC
P01857	P04792	0.756	EPIC
P38159	Q14651	0.503	EPIC
P18124	Q9NQ55	0.91	EPIC
P09012	Q12905	0.655	EPIC
P31943	Q9NVI7	0.503	EPIC
P39023	Q8TDD1	0.878	EPIC
O14818	Q99460	0.936	EPIC
P04792	P07355	0.63	EPIC
P30520	Q5TC12	0.65	EPIC
O60256	Q12931	0.75	EPIC
Q14677	Q6P1A2	0.777	EPIC
P04040	P28838	0.62	EPIC
P54725	Q9P2R7	0.698	EPIC
P52907	Q00013	0.51	EPIC
A5YKK6	P52434	0.595	EPIC
Q13435	Q9UQ35	0.819	EPIC
O94776	Q13547	0.681	EPIC
P54727	Q96AY3	0.528	EPIC
P10599	P42357	0.677	EPIC
P14735	Q8WVV4	0.591	EPIC
Q01844	Q13148	0.641	EPIC
Q86UE4	Q9BZE4	0.553	EPIC
P62316	Q7L014	0.764	EPIC
P36578	Q13595	0.548	EPIC
P07737	Q9Y3U8	0.506	EPIC
P17844	P52597	0.906	EPIC
P04040	Q7Z3B4	0.816	EPIC
Q02487	Q9C075	0.698	EPIC
P39019	P62701	0.845	EPIC
P51398	Q8NI60	0.536	EPIC
Q9NVI1	Q9UHI6	0.602	EPIC
P07858	P42357	0.758	EPIC
P52272	Q96DI7	0.699	EPIC
P41252	Q99623	0.929	EPIC
P06702	P11362	0.821	EPIC
P49720	Q99460	0.846	EPIC
P17987	P29692	0.981	EPIC
O60506	P62249	0.648	EPIC
O60506	P62241	0.607	EPIC
P30040	Q16775	0.751	EPIC
P01857	Q6KB66	0.732	EPIC
P05141	P62899	0.547	EPIC
P09661	Q13616	0.576	EPIC
P00491	P06702	0.56	EPIC
P46379	P62269	0.697	EPIC
O75822	Q99613	0.662	EPIC
Q5T4S7	Q6VMQ6	0.701	EPIC
P62910	Q02878	0.881	EPIC
P36405	P48147	0.514	EPIC
P09012	Q14204	0.651	EPIC
P01892	P05534	0.975	EPIC
O43390	Q86V81	0.778	EPIC
Q8N983	Q9NRX2	0.995	EPIC
Q8NI27	Q96FV9	0.908	EPIC
P25786	Q99436	0.996	EPIC
O43390	P46781	0.655	EPIC
P26358	Q8NE71	0.549	EPIC
P00491	Q53RT3	0.772	EPIC
P51858	Q53EL6	0.917	EPIC
P04075	Q13510	0.77	EPIC
P05423	P62333	0.84	EPIC
P34931	Q9GZT8	0.506	EPIC
Q01469	Q9UI42	0.726	EPIC
P12004	P19623	0.702	EPIC
P11021	Q92769	0.713	EPIC
O75436	P22528	0.722	EPIC
P54578	Q9HB07	0.715	EPIC
P18077	P36578	0.997	EPIC
P34897	P52565	0.545	EPIC
P01036	P23246	0.584	EPIC
P14868	P56192	0.978	EPIC
Q96IQ7	Q9NYU2	0.535	EPIC
P04075	P10599	0.52	EPIC
P22528	Q14574	0.851	EPIC
O43390	P17066	0.513	EPIC
P11142	Q9Y5B9	0.7	EPIC
P62333	Q99436	0.974	EPIC
P15880	P32969	0.625	EPIC
P99999	Q9P289	0.537	EPIC
O43592	P23634	0.546	EPIC
Q9BYD2	Q9BYD6	1	EPIC
P22528	P22735	0.873	EPIC
O43264	Q9Y581	0.559	EPIC
O15355	P31948	0.871	EPIC
P61513	P62750	0.878	EPIC
P50570	Q9UHX1	0.647	EPIC
P23396	Q92925	0.758	EPIC
P22528	Q5T750	0.609	EPIC
O14530	P29692	0.635	EPIC
Q9HD33	Q9Y3D9	0.883	EPIC
Q9HD33	Q9Y3D3	0.667	EPIC
P52732	P55036	0.676	EPIC
P14923	P40926	0.52	EPIC
P11142	Q00610	0.672	EPIC
P62750	Q9UQ80	0.6	EPIC
P01298	Q13867	0.603	EPIC
P09661	P38919	0.754	EPIC
P05089	P37837	0.57	EPIC
O43765	P30048	0.537	EPIC
Q9H3N1	Q9UJS0	0.611	EPIC
P18124	Q9NVP1	0.624	EPIC
Q7Z794	Q8IW75	0.587	EPIC
O15027	P27708	0.587	EPIC
P53999	Q07955	0.563	EPIC
P42704	Q9H3G5	0.748	EPIC
Q13098	Q13620	0.636	EPIC
Q9H1A4	Q9Y5K5	0.573	EPIC
O60506	Q99459	0.698	EPIC
P61201	Q99627	0.883	EPIC
O75663	P02765	0.679	EPIC
P62306	P67809	0.716	EPIC
P31948	Q9Y383	0.869	EPIC
P83731	Q9NVP1	0.826	EPIC
P01857	P04406	0.744	EPIC
Q16555	Q9BPU6	0.564	EPIC
P01040	P53999	0.62	EPIC
O00267	Q04206	0.7	EPIC
O15027	O95816	0.544	EPIC
P07737	P52566	0.895	EPIC
Q12931	Q9NQ29	0.55	EPIC
P28070	Q9UL46	0.883	EPIC
P49458	Q9Y3U8	0.587	EPIC
O14776	Q16630	0.774	EPIC
P11021	P16989	0.739	EPIC
Q86V81	Q86W42	0.686	EPIC
Q13435	Q9Y333	0.678	EPIC
Q13263	Q6PI48	0.555	EPIC
Q1KMD3	Q9UKM9	0.666	EPIC
Q00325	Q15029	0.673	EPIC
P82673	Q9Y3D9	0.999	EPIC
P07900	P31946	0.71	EPIC
Q16555	Q6IN85	0.826	EPIC
Q92905	Q9UNS2	0.989	EPIC
Q01844	Q9H444	0.569	EPIC
O43143	Q92499	0.695	EPIC
O43264	Q9Y277	0.58	EPIC
P06733	P07858	0.633	EPIC
P23246	Q8WXF1	0.671	EPIC
P12236	P38159	0.514	EPIC
P29401	P30086	0.531	EPIC
P36578	Q02878	0.996	EPIC
P80723	Q96K17	0.798	EPIC
P62826	P62851	0.51	EPIC
O94906	Q86V81	0.634	EPIC
P11908	P38919	0.52	EPIC
A8K2U0	Q13867	0.917	EPIC
P09104	Q8WVV4	0.6	EPIC
P25787	Q13200	0.931	EPIC
O94776	P61964	0.663	EPIC
P82663	Q9Y291	0.729	EPIC
P62269	P62753	0.886	EPIC
P49755	Q8TEM1	0.557	EPIC
P62244	Q9Y3B9	0.763	EPIC
A8K2U0	Q5T749	0.915	EPIC
P46777	Q02543	0.603	EPIC
P14406	P23634	0.967	EPIC
P57678	P62316	0.738	EPIC
P14923	Q16832	0.502	EPIC
O14737	P50990	0.743	EPIC
O14737	P50991	0.733	EPIC
P49368	P50991	0.999	EPIC
P49368	P50990	0.997	EPIC
O00267	P24928	0.66	EPIC
Q15181	Q9Y266	0.707	EPIC
P15924	Q13835	0.682	EPIC
P05109	P09211	0.54	EPIC
O95816	Q9Y581	0.67	EPIC
Q7Z6Z7	Q9UPN3	0.537	EPIC
O14530	P48643	0.694	EPIC
Q92696	Q9BV20	0.572	EPIC
Q16555	Q9Y5B9	0.554	EPIC
Q15813	Q8WZA9	0.624	EPIC
Q16576	Q96GM5	0.675	EPIC
O60911	P06733	0.681	EPIC
P01298	P11362	0.774	EPIC
P05455	P11940	0.667	EPIC
P37108	P49458	0.579	EPIC
P42766	Q9NQ55	0.629	EPIC
Q16576	Q8TCS8	0.538	EPIC
O94979	Q15018	0.507	EPIC
P45954	Q15717	0.591	EPIC
P18124	P30050	0.888	EPIC
P62750	P62753	0.673	EPIC
Q9H9J2	Q9Y3D5	0.693	EPIC
P02545	P07858	0.848	EPIC
P08579	Q13435	0.679	EPIC
O14530	P17987	0.649	EPIC
O00567	P62753	0.591	EPIC
O95861	P02768	0.549	EPIC
P20930	Q5D862	0.655	EPIC
P62277	P62888	0.879	EPIC
P11047	P22528	0.643	EPIC
A8K2U0	P31944	0.678	EPIC
O43837	P50213	0.682	EPIC
P06744	P35232	0.554	EPIC
O75821	Q8N7H5	0.974	EPIC
Q9H7D7	Q9NRX2	0.535	EPIC
O43143	P62906	0.672	EPIC
P22033	Q96QK1	0.924	EPIC
Q12931	Q15428	0.682	EPIC
Q08188	Q8IXJ6	0.657	EPIC
O43390	P08865	0.501	EPIC
P18621	P62701	0.655	EPIC
O96019	P51532	0.719	EPIC
P10619	Q6IB77	0.591	EPIC
P82932	Q9BRJ2	0.754	EPIC
O43242	Q99460	1	EPIC
P01298	P15309	0.769	EPIC
	Q92945	0.525	EPIC
Q5SVS4	Q9NTJ4	0.594	EPIC
P27482	P60174	0.647	EPIC
Q9H9J2	Q9NYK5	0.981	EPIC
P10619	Q14574	0.586	EPIC
A6NHR9	P61313	0.594	EPIC
Q13435	Q14204	0.666	EPIC
P35908	P62750	0.6	EPIC
P11362	Q9UI42	0.696	EPIC
P13647	P15924	0.509	EPIC
P04075	P15309	0.794	EPIC
O60762	P00387	0.577	EPIC
P0DPB5	P62195	0.757	EPIC
P0DPB5	P62191	0.837	EPIC
Q96EL3	Q9BQ48	0.896	EPIC
P09884	P11388	0.673	EPIC
P48651	Q9Y277	0.915	EPIC
P62241	Q9BZE4	0.559	EPIC
P61353	P62906	0.847	EPIC
P62277	P78347	0.686	EPIC
P52565	Q15102	0.667	EPIC
P16615	P48047	0.52	EPIC
P00403	Q14739	0.749	EPIC
P11279	Q9HCY8	0.683	EPIC
P48643	Q8TEB1	0.739	EPIC
P06744	Q9P035	0.535	EPIC
[truncated: 47,866 more rows]

## Sheet: SupFig1A
Analysis_tool	PPIs
DIP	2484
EPIC_RF	20143
PCprophet	10474
PrINCE	19248

## Sheet: SugFig1B
Analysis_tool	Categorization_variable	Percentage
DIP	STRING	48.8924
EPIC_RF	STRING	47.1429
PCprophet	STRING	92.4208
PrINCE	STRING	29.2461
DIP	Other	51.1076
EPIC_RF	Other	52.8571
PCprophet	Other	7.57922
PrINCE	Other	70.7539

## Sheet: SupFig1C
Complex_grouping	Analysis_tool	TP	FP	Precision
PFD	DIP	33	2	0.942857
PFD	EPIC_RF	36	44	0.45
PFD	PCprophet	53	31	0.630952
PFD	PrINCE	33	162	0.169231
PFDL	DIP	42	28	0.6
PFDL	EPIC_RF	66	167	0.283262
PFDL	PCprophet	22	18	0.55
PFDL	PrINCE	44	245	0.152249
