# Supplementary material for: DIP-MS: ultra-deep interaction proteomics for the deconvolution of protein complexes
Source: Nat Methods. 2024 Mar 26;21(4):635–47. doi: 10.1038/s41592-024-02211-y (PMC11009110; doi:10.1038/s41592-024-02211-y)
Supplement: Supplementary file 11 — Statistical source data. [file 41592_2024_2211_MOESM11_ESM.xlsx]

## Sheet: SupFig2_Legend
SHEET DESCRIPTION			COLUMNS DETAILS
Sheet	Short Description		Column	Description
SupFig2A	Comparison of PFD/PFDL coelution in DIP-MS vs. SEC		Fig2A: Comparison of PFD/PFDL coelution in DIP-MS vs. SEC
SupFig2B	Recovery of PFDL subunits in other coelution studies		Complex_grouping	Indicates if it is PFD or PFDL complex module.
			Experiment	Indicates if it is DIP-MS experiment of UXT or PFDN2 or SEC-MS data.
			Gene_Names_Node	Gene Names/ Symbols as reported in UniProtKB for node A.
			Fraction	Reports gel slice/fraction across the size dimension for SEC or DIP-MS.
			Normalized protein intensity	Reports the normalized and smoothed protein intensity per protein.
			Fig2B: Recovery of PFDL subunits in other coelution studies
			Study_file_name	Gene Names/ Symbols as reported in UniProtKB for node A.
			Resource	Gene Names/ Symbols as reported in UniProtKB for node B.
			Percentage recovery	Column indicates if interaction was found in DIP-MS

## Sheet: SupFig2A
Complex_grouping	Experiment	Gene_Names	Fraction	Normalized protein intensity
PFD	PFDN2 DIP-MS	PFDN1	1	0.00551446
PFD	PFDN2 DIP-MS	PFDN2	1	0.0142968
PFD	PFDN2 DIP-MS	PFDN4	1	0.00583132
PFD	PFDN2 DIP-MS	PFDN5	1	0.00483466
PFD	PFDN2 DIP-MS	PFDN6	1	0.0154655
PFD	PFDN2 DIP-MS	VBP1	1	0.00275889
PFD	PFDN2 DIP-MS	PFDN1	2	0.00550616
PFD	PFDN2 DIP-MS	PFDN2	2	0.010344
PFD	PFDN2 DIP-MS	PFDN4	2	0.0050327
PFD	PFDN2 DIP-MS	PFDN5	2	0.00402179
PFD	PFDN2 DIP-MS	PFDN6	2	0.0120439
PFD	PFDN2 DIP-MS	VBP1	2	0.0020959
PFD	PFDN2 DIP-MS	PFDN1	3	0.00498851
PFD	PFDN2 DIP-MS	PFDN2	3	0.0072515
PFD	PFDN2 DIP-MS	PFDN4	3	0.00433394
PFD	PFDN2 DIP-MS	PFDN5	3	0.00330717
PFD	PFDN2 DIP-MS	PFDN6	3	0.00917657
PFD	PFDN2 DIP-MS	VBP1	3	0.00154444
PFD	PFDN2 DIP-MS	PFDN1	4	0.00415737
PFD	PFDN2 DIP-MS	PFDN2	4	0.00145132
PFD	PFDN2 DIP-MS	PFDN4	4	0.00308751
PFD	PFDN2 DIP-MS	PFDN5	4	0.00210105
PFD	PFDN2 DIP-MS	PFDN6	4	0.00447481
PFD	PFDN2 DIP-MS	VBP1	4	0.000511355
PFD	PFDN2 DIP-MS	PFDN1	5	0.004106
PFD	PFDN2 DIP-MS	PFDN2	5	0.00100178
PFD	PFDN2 DIP-MS	PFDN4	5	0.00313851
PFD	PFDN2 DIP-MS	PFDN5	5	0.00198353
PFD	PFDN2 DIP-MS	PFDN6	5	0.00316216
PFD	PFDN2 DIP-MS	VBP1	5	0.000181993
PFD	PFDN2 DIP-MS	PFDN1	6	0.00295613
PFD	PFDN2 DIP-MS	PFDN2	6	0
PFD	PFDN2 DIP-MS	PFDN4	6	0.00273338
PFD	PFDN2 DIP-MS	PFDN5	6	0.00163951
PFD	PFDN2 DIP-MS	PFDN6	6	0.00163324
PFD	PFDN2 DIP-MS	VBP1	6	0
PFD	PFDN2 DIP-MS	PFDN1	7	0.00281127
PFD	PFDN2 DIP-MS	PFDN2	7	0.000171728
PFD	PFDN2 DIP-MS	PFDN4	7	0.00329475
PFD	PFDN2 DIP-MS	PFDN5	7	0.00160213
PFD	PFDN2 DIP-MS	PFDN6	7	0.00214529
PFD	PFDN2 DIP-MS	VBP1	7	0.000139691
PFD	PFDN2 DIP-MS	PFDN1	8	0.0034729
PFD	PFDN2 DIP-MS	PFDN2	8	0.000514373
PFD	PFDN2 DIP-MS	PFDN4	8	0.00374885
PFD	PFDN2 DIP-MS	PFDN5	8	0.00168388
PFD	PFDN2 DIP-MS	PFDN6	8	0.00216758
PFD	PFDN2 DIP-MS	VBP1	8	0.000269037
PFD	PFDN2 DIP-MS	PFDN1	9	0.00447763
PFD	PFDN2 DIP-MS	PFDN2	9	0.00129977
PFD	PFDN2 DIP-MS	PFDN4	9	0.00428448
PFD	PFDN2 DIP-MS	PFDN5	9	0.00182534
PFD	PFDN2 DIP-MS	PFDN6	9	0.00236769
PFD	PFDN2 DIP-MS	VBP1	9	0.000344206
PFD	PFDN2 DIP-MS	PFDN1	10	0.00512816
PFD	PFDN2 DIP-MS	PFDN2	10	0.0032738
PFD	PFDN2 DIP-MS	PFDN4	10	0.00494713
PFD	PFDN2 DIP-MS	PFDN5	10	0.00221913
PFD	PFDN2 DIP-MS	PFDN6	10	0.00323902
PFD	PFDN2 DIP-MS	VBP1	10	0.000867475
PFD	PFDN2 DIP-MS	PFDN1	11	0.00588777
PFD	PFDN2 DIP-MS	PFDN2	11	0.00519436
PFD	PFDN2 DIP-MS	PFDN4	11	0.00551717
PFD	PFDN2 DIP-MS	PFDN5	11	0.00262831
PFD	PFDN2 DIP-MS	PFDN6	11	0.00486203
PFD	PFDN2 DIP-MS	VBP1	11	0.001542
PFD	PFDN2 DIP-MS	PFDN1	12	0.00633718
PFD	PFDN2 DIP-MS	PFDN2	12	0.00723129
PFD	PFDN2 DIP-MS	PFDN4	12	0.00575054
PFD	PFDN2 DIP-MS	PFDN5	12	0.0031398
PFD	PFDN2 DIP-MS	PFDN6	12	0.00659127
PFD	PFDN2 DIP-MS	VBP1	12	0.00233276
PFD	PFDN2 DIP-MS	PFDN1	13	0.00590823
PFD	PFDN2 DIP-MS	PFDN2	13	0.00794852
PFD	PFDN2 DIP-MS	PFDN4	13	0.00569844
PFD	PFDN2 DIP-MS	PFDN5	13	0.00331042
PFD	PFDN2 DIP-MS	PFDN6	13	0.00800592
PFD	PFDN2 DIP-MS	VBP1	13	0.00277027
PFD	PFDN2 DIP-MS	PFDN1	14	0.00612809
PFD	PFDN2 DIP-MS	PFDN2	14	0.00962269
PFD	PFDN2 DIP-MS	PFDN4	14	0.00606881
PFD	PFDN2 DIP-MS	PFDN5	14	0.00365299
PFD	PFDN2 DIP-MS	PFDN6	14	0.010513
PFD	PFDN2 DIP-MS	VBP1	14	0.0036012
PFD	PFDN2 DIP-MS	PFDN1	15	0.00715299
PFD	PFDN2 DIP-MS	PFDN2	15	0.011549
PFD	PFDN2 DIP-MS	PFDN4	15	0.00690278
PFD	PFDN2 DIP-MS	PFDN5	15	0.0041992
PFD	PFDN2 DIP-MS	PFDN6	15	0.0120359
PFD	PFDN2 DIP-MS	VBP1	15	0.00423822
PFD	PFDN2 DIP-MS	PFDN1	16	0.00803356
PFD	PFDN2 DIP-MS	PFDN2	16	0.0146069
PFD	PFDN2 DIP-MS	PFDN4	16	0.00818227
PFD	PFDN2 DIP-MS	PFDN5	16	0.00494328
PFD	PFDN2 DIP-MS	PFDN6	16	0.0130338
PFD	PFDN2 DIP-MS	VBP1	16	0.00484309
PFD	PFDN2 DIP-MS	PFDN1	17	0.00948596
PFD	PFDN2 DIP-MS	PFDN2	17	0.0178452
PFD	PFDN2 DIP-MS	PFDN4	17	0.00958222
PFD	PFDN2 DIP-MS	PFDN5	17	0.0061025
PFD	PFDN2 DIP-MS	PFDN6	17	0.0152708
PFD	PFDN2 DIP-MS	VBP1	17	0.00589256
PFD	PFDN2 DIP-MS	PFDN1	18	0.0109077
PFD	PFDN2 DIP-MS	PFDN2	18	0.0208527
PFD	PFDN2 DIP-MS	PFDN4	18	0.0108379
PFD	PFDN2 DIP-MS	PFDN5	18	0.00666307
PFD	PFDN2 DIP-MS	PFDN6	18	0.0174396
PFD	PFDN2 DIP-MS	VBP1	18	0.00657663
PFD	PFDN2 DIP-MS	PFDN1	19	0.0109086
PFD	PFDN2 DIP-MS	PFDN2	19	0.0216072
PFD	PFDN2 DIP-MS	PFDN4	19	0.0110206
PFD	PFDN2 DIP-MS	PFDN5	19	0.00664199
PFD	PFDN2 DIP-MS	PFDN6	19	0.0179503
PFD	PFDN2 DIP-MS	VBP1	19	0.00674793
PFD	PFDN2 DIP-MS	PFDN1	20	0.010704
PFD	PFDN2 DIP-MS	PFDN2	20	0.0270712
PFD	PFDN2 DIP-MS	PFDN4	20	0.0103554
PFD	PFDN2 DIP-MS	PFDN5	20	0.0065384
PFD	PFDN2 DIP-MS	PFDN6	20	0.0183163
PFD	PFDN2 DIP-MS	VBP1	20	0.00793634
PFD	PFDN2 DIP-MS	PFDN1	21	0.0108885
PFD	PFDN2 DIP-MS	PFDN2	21	0.0279258
PFD	PFDN2 DIP-MS	PFDN4	21	0.0102825
PFD	PFDN2 DIP-MS	PFDN5	21	0.00642708
PFD	PFDN2 DIP-MS	PFDN6	21	0.018843
PFD	PFDN2 DIP-MS	VBP1	21	0.00851176
PFD	PFDN2 DIP-MS	PFDN1	22	0.0110839
PFD	PFDN2 DIP-MS	PFDN2	22	0.0292946
PFD	PFDN2 DIP-MS	PFDN4	22	0.0109716
PFD	PFDN2 DIP-MS	PFDN5	22	0.00673431
PFD	PFDN2 DIP-MS	PFDN6	22	0.0194429
PFD	PFDN2 DIP-MS	VBP1	22	0.00878259
PFD	PFDN2 DIP-MS	PFDN1	23	0.0137968
PFD	PFDN2 DIP-MS	PFDN2	23	0.0327458
PFD	PFDN2 DIP-MS	PFDN4	23	0.0138771
PFD	PFDN2 DIP-MS	PFDN5	23	0.00943119
PFD	PFDN2 DIP-MS	PFDN6	23	0.0219936
PFD	PFDN2 DIP-MS	VBP1	23	0.0114788
PFD	PFDN2 DIP-MS	PFDN1	24	0.0169424
PFD	PFDN2 DIP-MS	PFDN2	24	0.0341693
PFD	PFDN2 DIP-MS	PFDN4	24	0.0167382
PFD	PFDN2 DIP-MS	PFDN5	24	0.0119003
PFD	PFDN2 DIP-MS	PFDN6	24	0.0227431
PFD	PFDN2 DIP-MS	VBP1	24	0.0137237
PFD	PFDN2 DIP-MS	PFDN1	25	0.0230979
PFD	PFDN2 DIP-MS	PFDN2	25	0.0344564
PFD	PFDN2 DIP-MS	PFDN4	25	0.0221188
PFD	PFDN2 DIP-MS	PFDN5	25	0.0171485
PFD	PFDN2 DIP-MS	PFDN6	25	0.0275343
PFD	PFDN2 DIP-MS	VBP1	25	0.0175406
PFD	PFDN2 DIP-MS	PFDN1	26	0.0294448
PFD	PFDN2 DIP-MS	PFDN2	26	0.0434866
PFD	PFDN2 DIP-MS	PFDN4	26	0.0279982
PFD	PFDN2 DIP-MS	PFDN5	26	0.0222961
PFD	PFDN2 DIP-MS	PFDN6	26	0.034089
PFD	PFDN2 DIP-MS	VBP1	26	0.0226108
PFD	PFDN2 DIP-MS	PFDN1	27	0.0329389
PFD	PFDN2 DIP-MS	PFDN2	27	0.047729
PFD	PFDN2 DIP-MS	PFDN4	27	0.0304321
PFD	PFDN2 DIP-MS	PFDN5	27	0.0243837
PFD	PFDN2 DIP-MS	PFDN6	27	0.0380875
PFD	PFDN2 DIP-MS	VBP1	27	0.0242987
PFD	PFDN2 DIP-MS	PFDN1	28	0.0321038
PFD	PFDN2 DIP-MS	PFDN2	28	0.0495759
PFD	PFDN2 DIP-MS	PFDN4	28	0.029681
PFD	PFDN2 DIP-MS	PFDN5	28	0.0234623
PFD	PFDN2 DIP-MS	PFDN6	28	0.0406509
PFD	PFDN2 DIP-MS	VBP1	28	0.0235697
PFD	PFDN2 DIP-MS	PFDN1	29	0.0302909
PFD	PFDN2 DIP-MS	PFDN2	29	0.0527021
PFD	PFDN2 DIP-MS	PFDN4	29	0.0288106
PFD	PFDN2 DIP-MS	PFDN5	29	0.0221975
PFD	PFDN2 DIP-MS	PFDN6	29	0.0440819
PFD	PFDN2 DIP-MS	VBP1	29	0.0223132
PFD	PFDN2 DIP-MS	PFDN1	30	0.0254881
PFD	PFDN2 DIP-MS	PFDN2	30	0.0544433
PFD	PFDN2 DIP-MS	PFDN4	30	0.0262449
PFD	PFDN2 DIP-MS	PFDN5	30	0.0187364
PFD	PFDN2 DIP-MS	PFDN6	30	0.0415106
PFD	PFDN2 DIP-MS	VBP1	30	0.0185253
PFD	PFDN2 DIP-MS	PFDN1	31	0.0201901
PFD	PFDN2 DIP-MS	PFDN2	31	0.0518103
PFD	PFDN2 DIP-MS	PFDN4	31	0.0216256
PFD	PFDN2 DIP-MS	PFDN5	31	0.0151539
PFD	PFDN2 DIP-MS	PFDN6	31	0.0377862
PFD	PFDN2 DIP-MS	VBP1	31	0.015873
PFD	PFDN2 DIP-MS	PFDN1	32	0.0191179
PFD	PFDN2 DIP-MS	PFDN2	32	0.0555521
PFD	PFDN2 DIP-MS	PFDN4	32	0.0220257
PFD	PFDN2 DIP-MS	PFDN5	32	0.0154424
PFD	PFDN2 DIP-MS	PFDN6	32	0.0394171
PFD	PFDN2 DIP-MS	VBP1	32	0.0163258
PFD	PFDN2 DIP-MS	PFDN1	33	0.0196183
PFD	PFDN2 DIP-MS	PFDN2	33	0.0563975
PFD	PFDN2 DIP-MS	PFDN4	33	0.0228521
PFD	PFDN2 DIP-MS	PFDN5	33	0.0155029
PFD	PFDN2 DIP-MS	PFDN6	33	0.0413365
PFD	PFDN2 DIP-MS	VBP1	33	0.0155664
PFD	PFDN2 DIP-MS	PFDN1	34	0.0314725
PFD	PFDN2 DIP-MS	PFDN2	34	0.0671099
PFD	PFDN2 DIP-MS	PFDN4	34	0.0330736
PFD	PFDN2 DIP-MS	PFDN5	34	0.0240572
PFD	PFDN2 DIP-MS	PFDN6	34	0.0542664
PFD	PFDN2 DIP-MS	VBP1	34	0.0254799
PFD	PFDN2 DIP-MS	PFDN1	35	0.0395043
PFD	PFDN2 DIP-MS	PFDN2	35	0.0773414
PFD	PFDN2 DIP-MS	PFDN4	35	0.0401797
PFD	PFDN2 DIP-MS	PFDN5	35	0.0283283
PFD	PFDN2 DIP-MS	PFDN6	35	0.0651346
PFD	PFDN2 DIP-MS	VBP1	35	0.0293506
PFD	PFDN2 DIP-MS	PFDN1	36	0.0439131
PFD	PFDN2 DIP-MS	PFDN2	36	0.0852805
PFD	PFDN2 DIP-MS	PFDN4	36	0.0460105
PFD	PFDN2 DIP-MS	PFDN5	36	0.0321579
PFD	PFDN2 DIP-MS	PFDN6	36	0.0711361
PFD	PFDN2 DIP-MS	VBP1	36	0.0326939
PFD	PFDN2 DIP-MS	PFDN1	37	0.0455406
PFD	PFDN2 DIP-MS	PFDN2	37	0.0856999
PFD	PFDN2 DIP-MS	PFDN4	37	0.0470929
PFD	PFDN2 DIP-MS	PFDN5	37	0.0330642
PFD	PFDN2 DIP-MS	PFDN6	37	0.0751873
PFD	PFDN2 DIP-MS	VBP1	37	0.0349856
PFD	PFDN2 DIP-MS	PFDN1	38	0.0477657
PFD	PFDN2 DIP-MS	PFDN2	38	0.0921894
PFD	PFDN2 DIP-MS	PFDN4	38	0.0502247
PFD	PFDN2 DIP-MS	PFDN5	38	0.0364147
PFD	PFDN2 DIP-MS	PFDN6	38	0.0764821
PFD	PFDN2 DIP-MS	VBP1	38	0.0364455
PFD	PFDN2 DIP-MS	PFDN1	39	0.0378206
PFD	PFDN2 DIP-MS	PFDN2	39	0.0832352
PFD	PFDN2 DIP-MS	PFDN4	39	0.0425758
PFD	PFDN2 DIP-MS	PFDN5	39	0.0304776
PFD	PFDN2 DIP-MS	PFDN6	39	0.0645672
PFD	PFDN2 DIP-MS	VBP1	39	0.0292418
PFD	PFDN2 DIP-MS	PFDN1	40	0.0433052
PFD	PFDN2 DIP-MS	PFDN2	40	0.0867862
PFD	PFDN2 DIP-MS	PFDN4	40	0.0472732
PFD	PFDN2 DIP-MS	PFDN5	40	0.0361014
PFD	PFDN2 DIP-MS	PFDN6	40	0.0630524
PFD	PFDN2 DIP-MS	VBP1	40	0.0363325
PFD	PFDN2 DIP-MS	PFDN1	41	0.0510744
PFD	PFDN2 DIP-MS	PFDN2	41	0.0984397
PFD	PFDN2 DIP-MS	PFDN4	41	0.0561035
PFD	PFDN2 DIP-MS	PFDN5	41	0.0437549
PFD	PFDN2 DIP-MS	PFDN6	41	0.0617055
PFD	PFDN2 DIP-MS	VBP1	41	0.041872
PFD	PFDN2 DIP-MS	PFDN1	42	0.0547185
PFD	PFDN2 DIP-MS	PFDN2	42	0.105328
PFD	PFDN2 DIP-MS	PFDN4	42	0.0610498
PFD	PFDN2 DIP-MS	PFDN5	42	0.0507219
PFD	PFDN2 DIP-MS	PFDN6	42	0.0573696
PFD	PFDN2 DIP-MS	VBP1	42	0.0479229
PFD	PFDN2 DIP-MS	PFDN1	43	0.059362
PFD	PFDN2 DIP-MS	PFDN2	43	0.117799
PFD	PFDN2 DIP-MS	PFDN4	43	0.0670353
PFD	PFDN2 DIP-MS	PFDN5	43	0.0604236
PFD	PFDN2 DIP-MS	PFDN6	43	0.063485
PFD	PFDN2 DIP-MS	VBP1	43	0.0568022
PFD	PFDN2 DIP-MS	PFDN1	44	0.0753509
PFD	PFDN2 DIP-MS	PFDN2	44	0.142835
PFD	PFDN2 DIP-MS	PFDN4	44	0.0896893
PFD	PFDN2 DIP-MS	PFDN5	44	0.0802232
PFD	PFDN2 DIP-MS	PFDN6	44	0.0821507
PFD	PFDN2 DIP-MS	VBP1	44	0.0746033
PFD	PFDN2 DIP-MS	PFDN1	45	0.0839971
PFD	PFDN2 DIP-MS	PFDN2	45	0.161864
PFD	PFDN2 DIP-MS	PFDN4	45	0.104798
PFD	PFDN2 DIP-MS	PFDN5	45	0.0935165
PFD	PFDN2 DIP-MS	PFDN6	45	0.0914241
PFD	PFDN2 DIP-MS	VBP1	45	0.0855404
PFD	PFDN2 DIP-MS	PFDN1	46	0.0926209
PFD	PFDN2 DIP-MS	PFDN2	46	0.179237
PFD	PFDN2 DIP-MS	PFDN4	46	0.117
PFD	PFDN2 DIP-MS	PFDN5	46	0.104688
PFD	PFDN2 DIP-MS	PFDN6	46	0.111379
PFD	PFDN2 DIP-MS	VBP1	46	0.0993292
PFD	PFDN2 DIP-MS	PFDN1	47	0.102476
PFD	PFDN2 DIP-MS	PFDN2	47	0.20036
PFD	PFDN2 DIP-MS	PFDN4	47	0.131688
PFD	PFDN2 DIP-MS	PFDN5	47	0.117549
PFD	PFDN2 DIP-MS	PFDN6	47	0.132057
PFD	PFDN2 DIP-MS	VBP1	47	0.11215
PFD	PFDN2 DIP-MS	PFDN1	48	0.100867
PFD	PFDN2 DIP-MS	PFDN2	48	0.193795
PFD	PFDN2 DIP-MS	PFDN4	48	0.127931
PFD	PFDN2 DIP-MS	PFDN5	48	0.115131
PFD	PFDN2 DIP-MS	PFDN6	48	0.129332
PFD	PFDN2 DIP-MS	VBP1	48	0.114989
PFD	PFDN2 DIP-MS	PFDN1	49	0.0884107
PFD	PFDN2 DIP-MS	PFDN2	49	0.180785
PFD	PFDN2 DIP-MS	PFDN4	49	0.110925
PFD	PFDN2 DIP-MS	PFDN5	49	0.105953
PFD	PFDN2 DIP-MS	PFDN6	49	0.11327
PFD	PFDN2 DIP-MS	VBP1	49	0.105414
PFD	PFDN2 DIP-MS	PFDN1	50	0.0836802
PFD	PFDN2 DIP-MS	PFDN2	50	0.172421
PFD	PFDN2 DIP-MS	PFDN4	50	0.101259
PFD	PFDN2 DIP-MS	PFDN5	50	0.104521
PFD	PFDN2 DIP-MS	PFDN6	50	0.102285
PFD	PFDN2 DIP-MS	VBP1	50	0.100206
PFD	PFDN2 DIP-MS	PFDN1	51	0.0916818
PFD	PFDN2 DIP-MS	PFDN2	51	0.183637
PFD	PFDN2 DIP-MS	PFDN4	51	0.104392
PFD	PFDN2 DIP-MS	PFDN5	51	0.116218
PFD	PFDN2 DIP-MS	PFDN6	51	0.0938029
PFD	PFDN2 DIP-MS	VBP1	51	0.097854
PFD	PFDN2 DIP-MS	PFDN1	52	0.128506
PFD	PFDN2 DIP-MS	PFDN2	52	0.244765
PFD	PFDN2 DIP-MS	PFDN4	52	0.135243
PFD	PFDN2 DIP-MS	PFDN5	52	0.158017
PFD	PFDN2 DIP-MS	PFDN6	52	0.112891
PFD	PFDN2 DIP-MS	VBP1	52	0.125417
PFD	PFDN2 DIP-MS	PFDN1	53	0.189767
PFD	PFDN2 DIP-MS	PFDN2	53	0.320445
PFD	PFDN2 DIP-MS	PFDN4	53	0.178994
PFD	PFDN2 DIP-MS	PFDN5	53	0.224744
PFD	PFDN2 DIP-MS	PFDN6	53	0.145763
PFD	PFDN2 DIP-MS	VBP1	53	0.177538
PFD	PFDN2 DIP-MS	PFDN1	54	0.298883
PFD	PFDN2 DIP-MS	PFDN2	54	0.438888
PFD	PFDN2 DIP-MS	PFDN4	54	0.270469
PFD	PFDN2 DIP-MS	PFDN5	54	0.334436
PFD	PFDN2 DIP-MS	PFDN6	54	0.207575
PFD	PFDN2 DIP-MS	VBP1	54	0.269062
PFD	PFDN2 DIP-MS	PFDN1	55	0.429138
PFD	PFDN2 DIP-MS	PFDN2	55	0.580597
PFD	PFDN2 DIP-MS	PFDN4	55	0.414595
PFD	PFDN2 DIP-MS	PFDN5	55	0.470293
PFD	PFDN2 DIP-MS	PFDN6	55	0.320711
PFD	PFDN2 DIP-MS	VBP1	55	0.38192
PFD	PFDN2 DIP-MS	PFDN1	56	0.68061
PFD	PFDN2 DIP-MS	PFDN2	56	0.768524
PFD	PFDN2 DIP-MS	PFDN4	56	0.631048
PFD	PFDN2 DIP-MS	PFDN5	56	0.674968
PFD	PFDN2 DIP-MS	PFDN6	56	0.555717
PFD	PFDN2 DIP-MS	VBP1	56	0.592796
PFD	PFDN2 DIP-MS	PFDN1	57	0.960032
PFD	PFDN2 DIP-MS	PFDN2	57	0.959417
PFD	PFDN2 DIP-MS	PFDN4	57	0.898747
PFD	PFDN2 DIP-MS	PFDN5	57	0.901497
PFD	PFDN2 DIP-MS	PFDN6	57	0.80624
PFD	PFDN2 DIP-MS	VBP1	57	0.845937
PFD	PFDN2 DIP-MS	PFDN1	58	1
PFD	PFDN2 DIP-MS	PFDN2	58	1
PFD	PFDN2 DIP-MS	PFDN4	58	0.994555
PFD	PFDN2 DIP-MS	PFDN5	58	0.981801
PFD	PFDN2 DIP-MS	PFDN6	58	0.9201
PFD	PFDN2 DIP-MS	VBP1	58	0.953954
PFD	PFDN2 DIP-MS	PFDN1	59	0.89372
PFD	PFDN2 DIP-MS	PFDN2	59	0.965547
PFD	PFDN2 DIP-MS	PFDN4	59	1
PFD	PFDN2 DIP-MS	PFDN5	59	1
PFD	PFDN2 DIP-MS	PFDN6	59	1
PFD	PFDN2 DIP-MS	VBP1	59	1
PFD	PFDN2 DIP-MS	PFDN1	60	0.686372
PFD	PFDN2 DIP-MS	PFDN2	60	0.820663
PFD	PFDN2 DIP-MS	PFDN4	60	0.867248
PFD	PFDN2 DIP-MS	PFDN5	60	0.887423
PFD	PFDN2 DIP-MS	PFDN6	60	0.958288
PFD	PFDN2 DIP-MS	VBP1	60	0.911915
PFD	PFDN2 DIP-MS	PFDN1	61	0.359857
PFD	PFDN2 DIP-MS	PFDN2	61	0.581653
PFD	PFDN2 DIP-MS	PFDN4	61	0.617051
PFD	PFDN2 DIP-MS	PFDN5	61	0.650638
PFD	PFDN2 DIP-MS	PFDN6	61	0.735124
PFD	PFDN2 DIP-MS	VBP1	61	0.69159
PFD	PFDN2 DIP-MS	PFDN1	62	0.072604
PFD	PFDN2 DIP-MS	PFDN2	62	0.378462
PFD	PFDN2 DIP-MS	PFDN4	62	0.37457
PFD	PFDN2 DIP-MS	PFDN5	62	0.414705
PFD	PFDN2 DIP-MS	PFDN6	62	0.570125
PFD	PFDN2 DIP-MS	VBP1	62	0.466371
PFD	PFDN2 DIP-MS	PFDN1	63	0.0277031
PFD	PFDN2 DIP-MS	PFDN2	63	0.306063
PFD	PFDN2 DIP-MS	PFDN4	63	0.274682
PFD	PFDN2 DIP-MS	PFDN5	63	0.28905
PFD	PFDN2 DIP-MS	PFDN6	63	0.469789
PFD	PFDN2 DIP-MS	VBP1	63	0.344364
PFD	PFDN2 DIP-MS	PFDN1	64	0.0095117
PFD	PFDN2 DIP-MS	PFDN2	64	0.207672
PFD	PFDN2 DIP-MS	PFDN4	64	0.157925
PFD	PFDN2 DIP-MS	PFDN5	64	0.147062
PFD	PFDN2 DIP-MS	PFDN6	64	0.303918
PFD	PFDN2 DIP-MS	VBP1	64	0.209176
PFD	PFDN2 DIP-MS	PFDN1	65	0.00638176
PFD	PFDN2 DIP-MS	PFDN2	65	0.162907
PFD	PFDN2 DIP-MS	PFDN4	65	0.0945153
PFD	PFDN2 DIP-MS	PFDN5	65	0.0822771
PFD	PFDN2 DIP-MS	PFDN6	65	0.176413
PFD	PFDN2 DIP-MS	VBP1	65	0.14195
PFD	PFDN2 DIP-MS	PFDN1	66	0.0057524
PFD	PFDN2 DIP-MS	PFDN2	66	0.14716
PFD	PFDN2 DIP-MS	PFDN4	66	0.0647288
PFD	PFDN2 DIP-MS	PFDN5	66	0.0515897
PFD	PFDN2 DIP-MS	PFDN6	66	0.114218
PFD	PFDN2 DIP-MS	VBP1	66	0.08846
PFD	PFDN2 DIP-MS	PFDN1	67	0.00446019
PFD	PFDN2 DIP-MS	PFDN2	67	0.0969281
PFD	PFDN2 DIP-MS	PFDN4	67	0.0125769
PFD	PFDN2 DIP-MS	PFDN5	67	0.0127681
PFD	PFDN2 DIP-MS	PFDN6	67	0.0249904
PFD	PFDN2 DIP-MS	VBP1	67	0.0314829
PFD	PFDN2 DIP-MS	PFDN1	68	0.00430977
PFD	PFDN2 DIP-MS	PFDN2	68	0.0900205
PFD	PFDN2 DIP-MS	PFDN4	68	0.00492627
PFD	PFDN2 DIP-MS	PFDN5	68	0.00725251
PFD	PFDN2 DIP-MS	PFDN6	68	0.0120418
PFD	PFDN2 DIP-MS	VBP1	68	0.0263609
PFD	PFDN2 DIP-MS	PFDN1	69	0.0040451
PFD	PFDN2 DIP-MS	PFDN2	69	0.0907507
PFD	PFDN2 DIP-MS	PFDN4	69	0.00340781
PFD	PFDN2 DIP-MS	PFDN5	69	0.00592383
PFD	PFDN2 DIP-MS	PFDN6	69	0.00738932
PFD	PFDN2 DIP-MS	VBP1	69	0.0231641
PFD	PFDN2 DIP-MS	PFDN1	70	0.00257422
PFD	PFDN2 DIP-MS	PFDN2	70	0.0900695
PFD	PFDN2 DIP-MS	PFDN4	70	0.00237185
PFD	PFDN2 DIP-MS	PFDN5	70	0.00563881
PFD	PFDN2 DIP-MS	PFDN6	70	0.00718325
PFD	PFDN2 DIP-MS	VBP1	70	0.0202033
PFD	PFDN2 DIP-MS	PFDN1	71	0.00196309
PFD	PFDN2 DIP-MS	PFDN2	71	0.0814471
PFD	PFDN2 DIP-MS	PFDN4	71	0.00211021
PFD	PFDN2 DIP-MS	PFDN5	71	0.00593292
PFD	PFDN2 DIP-MS	PFDN6	71	0.00848558
PFD	PFDN2 DIP-MS	VBP1	71	0.0212497
PFD	PFDN2 DIP-MS	PFDN1	72	0.00169238
PFD	PFDN2 DIP-MS	PFDN2	72	0.0747241
PFD	PFDN2 DIP-MS	PFDN4	72	0.00194158
PFD	PFDN2 DIP-MS	PFDN5	72	0.00548994
PFD	PFDN2 DIP-MS	PFDN6	72	0.00889437
PFD	PFDN2 DIP-MS	VBP1	72	0.0205887
PFD	PFDN2 DIP-MS	PFDN1	73	0.000880867
PFD	PFDN2 DIP-MS	PFDN2	73	0.0539564
PFD	PFDN2 DIP-MS	PFDN4	73	0.00143092
PFD	PFDN2 DIP-MS	PFDN5	73	0.0042489
PFD	PFDN2 DIP-MS	PFDN6	73	0.00750299
PFD	PFDN2 DIP-MS	VBP1	73	0.0156517
PFD	PFDN2 DIP-MS	PFDN1	74	0.000632952
PFD	PFDN2 DIP-MS	PFDN2	74	0.035656
PFD	PFDN2 DIP-MS	PFDN4	74	0.000798167
PFD	PFDN2 DIP-MS	PFDN5	74	0.00289017
PFD	PFDN2 DIP-MS	PFDN6	74	0.0056762
PFD	PFDN2 DIP-MS	VBP1	74	0.0108389
PFD	PFDN2 DIP-MS	PFDN1	75	0.000446351
PFD	PFDN2 DIP-MS	PFDN2	75	0.0198242
PFD	PFDN2 DIP-MS	PFDN4	75	0.000708757
PFD	PFDN2 DIP-MS	PFDN5	75	0.00164802
PFD	PFDN2 DIP-MS	PFDN6	75	0.00380319
PFD	PFDN2 DIP-MS	VBP1	75	0.00858486
PFD	PFDN2 DIP-MS	PFDN1	76	0
PFD	PFDN2 DIP-MS	PFDN2	76	0.00515675
PFD	PFDN2 DIP-MS	PFDN4	76	0
PFD	PFDN2 DIP-MS	PFDN5	76	0
PFD	PFDN2 DIP-MS	PFDN6	76	0
PFD	PFDN2 DIP-MS	VBP1	76	0.00188641
PFDL	UXT DIP-MS	PFDN2	1	0.108862
PFDL	UXT DIP-MS	PFDN4	1	0
PFDL	UXT DIP-MS	PFDN5	1	0
PFDL	UXT DIP-MS	PFDN6	1	0.0867496
PFDL	UXT DIP-MS	PFDN2	2	0.0967731
PFDL	UXT DIP-MS	PFDN4	2	1.59937e-10
PFDL	UXT DIP-MS	PFDN5	2	2.49877e-30
PFDL	UXT DIP-MS	PFDN6	2	0.0755881
PFDL	UXT DIP-MS	PFDN2	3	0.0900139
PFDL	UXT DIP-MS	PFDN4	3	1.65426e-10
PFDL	UXT DIP-MS	PFDN5	3	7.49612e-30
PFDL	UXT DIP-MS	PFDN6	3	0.0689561
PFDL	UXT DIP-MS	PFDN2	4	0.0800065
PFDL	UXT DIP-MS	PFDN4	4	2.07424e-09
PFDL	UXT DIP-MS	PFDN5	4	3.91289e-29
PFDL	UXT DIP-MS	PFDN6	4	0.0616391
PFDL	UXT DIP-MS	PFDN2	5	0.0761908
PFDL	UXT DIP-MS	PFDN4	5	2.56461e-09
PFDL	UXT DIP-MS	PFDN5	5	1.16587e-28
PFDL	UXT DIP-MS	PFDN6	5	0.056591
PFDL	UXT DIP-MS	PFDN2	6	0.0807202
PFDL	UXT DIP-MS	PFDN4	6	2.91509e-08
PFDL	UXT DIP-MS	PFDN5	6	5.57271e-28
PFDL	UXT DIP-MS	PFDN6	6	0.0624045
PFDL	UXT DIP-MS	PFDN2	7	0.0842411
PFDL	UXT DIP-MS	PFDN4	7	3.59809e-08
PFDL	UXT DIP-MS	PFDN5	7	1.63583e-27
PFDL	UXT DIP-MS	PFDN6	7	0.0690669
PFDL	UXT DIP-MS	PFDN2	8	0.0895609
PFDL	UXT DIP-MS	PFDN4	8	4.0628e-07
PFDL	UXT DIP-MS	PFDN5	8	7.76688e-27
PFDL	UXT DIP-MS	PFDN6	8	0.073131
PFDL	UXT DIP-MS	PFDN2	9	0.096601
PFDL	UXT DIP-MS	PFDN4	9	5.01409e-07
PFDL	UXT DIP-MS	PFDN5	9	2.27701e-26
PFDL	UXT DIP-MS	PFDN6	9	0.0751082
PFDL	UXT DIP-MS	PFDN2	10	0.099534
PFDL	UXT DIP-MS	PFDN4	10	5.65923e-06
PFDL	UXT DIP-MS	PFDN5	10	1.08307e-25
PFDL	UXT DIP-MS	PFDN6	10	0.077671
PFDL	UXT DIP-MS	PFDN2	11	0.102137
PFDL	UXT DIP-MS	PFDN4	11	0.00176531
PFDL	UXT DIP-MS	PFDN5	11	3.17781e-25
PFDL	UXT DIP-MS	PFDN6	11	0.0816168
PFDL	UXT DIP-MS	PFDN2	12	0.10231
PFDL	UXT DIP-MS	PFDN4	12	0.00405241
PFDL	UXT DIP-MS	PFDN5	12	1.51021e-24
PFDL	UXT DIP-MS	PFDN6	12	0.0848427
PFDL	UXT DIP-MS	PFDN2	13	0.106326
PFDL	UXT DIP-MS	PFDN4	13	0.00472856
PFDL	UXT DIP-MS	PFDN5	13	4.42796e-24
PFDL	UXT DIP-MS	PFDN6	13	0.094379
PFDL	UXT DIP-MS	PFDN2	14	0.116684
PFDL	UXT DIP-MS	PFDN4	14	0.00473421
PFDL	UXT DIP-MS	PFDN5	14	2.10191e-23
PFDL	UXT DIP-MS	PFDN6	14	0.11157
PFDL	UXT DIP-MS	PFDN2	15	0.138511
PFDL	UXT DIP-MS	PFDN4	15	0.00406096
PFDL	UXT DIP-MS	PFDN5	15	6.16055e-23
PFDL	UXT DIP-MS	PFDN6	15	0.131269
PFDL	UXT DIP-MS	PFDN2	16	0.152819
PFDL	UXT DIP-MS	PFDN4	16	0.00181424
PFDL	UXT DIP-MS	PFDN5	16	3.59155e-06
PFDL	UXT DIP-MS	PFDN6	16	0.143178
PFDL	UXT DIP-MS	PFDN2	17	0.16127
PFDL	UXT DIP-MS	PFDN4	17	0.000793042
PFDL	UXT DIP-MS	PFDN5	17	6.1373e-06
PFDL	UXT DIP-MS	PFDN6	17	0.147607
PFDL	UXT DIP-MS	PFDN2	18	0.159475
PFDL	UXT DIP-MS	PFDN4	18	0.00207146
PFDL	UXT DIP-MS	PFDN5	18	8.78246e-06
PFDL	UXT DIP-MS	PFDN6	18	0.145182
PFDL	UXT DIP-MS	PFDN2	19	0.162142
PFDL	UXT DIP-MS	PFDN4	19	0.00244189
PFDL	UXT DIP-MS	PFDN5	19	9.06731e-06
PFDL	UXT DIP-MS	PFDN6	19	0.146609
PFDL	UXT DIP-MS	PFDN2	20	0.162001
PFDL	UXT DIP-MS	PFDN4	20	0.00312498
PFDL	UXT DIP-MS	PFDN5	20	8.12138e-06
PFDL	UXT DIP-MS	PFDN6	20	0.151004
PFDL	UXT DIP-MS	PFDN2	21	0.171924
PFDL	UXT DIP-MS	PFDN4	21	0.0145622
PFDL	UXT DIP-MS	PFDN5	21	3.90888e-06
PFDL	UXT DIP-MS	PFDN6	21	0.161065
PFDL	UXT DIP-MS	PFDN2	22	0.184064
PFDL	UXT DIP-MS	PFDN4	22	0.0166979
PFDL	UXT DIP-MS	PFDN5	22	1.83861e-06
PFDL	UXT DIP-MS	PFDN6	22	0.173498
PFDL	UXT DIP-MS	PFDN2	23	0.191341
PFDL	UXT DIP-MS	PFDN4	23	0.016803
PFDL	UXT DIP-MS	PFDN5	23	2.31792e-18
PFDL	UXT DIP-MS	PFDN6	23	0.183153
PFDL	UXT DIP-MS	PFDN2	24	0.200955
PFDL	UXT DIP-MS	PFDN4	24	0.0169634
PFDL	UXT DIP-MS	PFDN5	24	1.10024e-17
PFDL	UXT DIP-MS	PFDN6	24	0.18649
PFDL	UXT DIP-MS	PFDN2	25	0.213189
PFDL	UXT DIP-MS	PFDN4	25	0.0175949
PFDL	UXT DIP-MS	PFDN5	25	3.22928e-17
PFDL	UXT DIP-MS	PFDN6	25	0.198159
PFDL	UXT DIP-MS	PFDN2	26	0.223629
PFDL	UXT DIP-MS	PFDN4	26	0.0072566
PFDL	UXT DIP-MS	PFDN5	26	1.53479e-16
PFDL	UXT DIP-MS	PFDN6	26	0.203533
PFDL	UXT DIP-MS	PFDN2	27	0.251884
PFDL	UXT DIP-MS	PFDN4	27	0.007512
PFDL	UXT DIP-MS	PFDN5	27	4.50086e-16
PFDL	UXT DIP-MS	PFDN6	27	0.230688
PFDL	UXT DIP-MS	PFDN2	28	0.276259
PFDL	UXT DIP-MS	PFDN4	28	0.00665228
PFDL	UXT DIP-MS	PFDN5	28	2.1352e-15
PFDL	UXT DIP-MS	PFDN6	28	0.249324
PFDL	UXT DIP-MS	PFDN2	29	0.288957
PFDL	UXT DIP-MS	PFDN4	29	0.00400452
PFDL	UXT DIP-MS	PFDN5	29	6.26238e-15
PFDL	UXT DIP-MS	PFDN6	29	0.264393
PFDL	UXT DIP-MS	PFDN2	30	0.303278
PFDL	UXT DIP-MS	PFDN4	30	8.55653e-08
PFDL	UXT DIP-MS	PFDN5	30	2.97235e-14
PFDL	UXT DIP-MS	PFDN6	30	0.274564
PFDL	UXT DIP-MS	PFDN2	31	0.325823
PFDL	UXT DIP-MS	PFDN4	31	6.93305e-08
PFDL	UXT DIP-MS	PFDN5	31	8.72353e-14
PFDL	UXT DIP-MS	PFDN6	31	0.301235
PFDL	UXT DIP-MS	PFDN2	32	0.354988
PFDL	UXT DIP-MS	PFDN4	32	6.19753e-09
PFDL	UXT DIP-MS	PFDN5	32	4.13891e-13
PFDL	UXT DIP-MS	PFDN6	32	0.327177
PFDL	UXT DIP-MS	PFDN2	33	0.408574
PFDL	UXT DIP-MS	PFDN4	33	5.0488e-09
PFDL	UXT DIP-MS	PFDN5	33	1.21563e-12
PFDL	UXT DIP-MS	PFDN6	33	0.377729
PFDL	UXT DIP-MS	PFDN2	34	0.493422
PFDL	UXT DIP-MS	PFDN4	34	1.44202e-09
PFDL	UXT DIP-MS	PFDN5	34	5.77183e-12
PFDL	UXT DIP-MS	PFDN6	34	0.456492
PFDL	UXT DIP-MS	PFDN2	35	0.644027
PFDL	UXT DIP-MS	PFDN4	35	1.59577e-09
PFDL	UXT DIP-MS	PFDN5	35	1.69053e-11
PFDL	UXT DIP-MS	PFDN6	35	0.589797
PFDL	UXT DIP-MS	PFDN2	36	0.884585
PFDL	UXT DIP-MS	PFDN4	36	1.42468e-08
PFDL	UXT DIP-MS	PFDN5	36	8.03467e-11
PFDL	UXT DIP-MS	PFDN6	36	0.838301
PFDL	UXT DIP-MS	PFDN2	37	1
PFDL	UXT DIP-MS	PFDN4	37	1.75745e-08
PFDL	UXT DIP-MS	PFDN5	37	2.35876e-10
PFDL	UXT DIP-MS	PFDN6	37	0.995378
PFDL	UXT DIP-MS	PFDN2	38	0.987293
PFDL	UXT DIP-MS	PFDN4	38	1.98308e-07
PFDL	UXT DIP-MS	PFDN5	38	1.11937e-09
PFDL	UXT DIP-MS	PFDN6	38	1
PFDL	UXT DIP-MS	PFDN2	39	0.846947
PFDL	UXT DIP-MS	PFDN4	39	2.44745e-07
PFDL	UXT DIP-MS	PFDN5	39	3.28284e-09
PFDL	UXT DIP-MS	PFDN6	39	0.876746
PFDL	UXT DIP-MS	PFDN2	40	0.603783
PFDL	UXT DIP-MS	PFDN4	40	2.76236e-06
PFDL	UXT DIP-MS	PFDN5	40	1.55875e-08
PFDL	UXT DIP-MS	PFDN6	40	0.643824
PFDL	UXT DIP-MS	PFDN2	41	0.299958
PFDL	UXT DIP-MS	PFDN4	41	3.40913e-06
PFDL	UXT DIP-MS	PFDN5	41	4.57204e-08
PFDL	UXT DIP-MS	PFDN6	41	0.322487
PFDL	UXT DIP-MS	PFDN2	42	0.150343
PFDL	UXT DIP-MS	PFDN4	42	3.8475e-05
PFDL	UXT DIP-MS	PFDN5	42	2.17102e-07
PFDL	UXT DIP-MS	PFDN6	42	0.139192
PFDL	UXT DIP-MS	PFDN2	43	0.0912249
PFDL	UXT DIP-MS	PFDN4	43	4.74834e-05
PFDL	UXT DIP-MS	PFDN5	43	6.368e-07
PFDL	UXT DIP-MS	PFDN6	43	0.0803219
PFDL	UXT DIP-MS	PFDN2	44	0.0748871
PFDL	UXT DIP-MS	PFDN4	44	0.000535888
PFDL	UXT DIP-MS	PFDN5	44	3.02384e-06
PFDL	UXT DIP-MS	PFDN6	44	0.0594833
PFDL	UXT DIP-MS	PFDN2	45	0.0715372
PFDL	UXT DIP-MS	PFDN4	45	0.000661358
PFDL	UXT DIP-MS	PFDN5	45	8.86948e-06
PFDL	UXT DIP-MS	PFDN6	45	0.0553855
PFDL	UXT DIP-MS	PFDN2	46	0.0821135
PFDL	UXT DIP-MS	PFDN4	46	0.0108658
PFDL	UXT DIP-MS	PFDN5	46	4.21167e-05
PFDL	UXT DIP-MS	PFDN6	46	0.0589769
PFDL	UXT DIP-MS	PFDN2	47	0.0850476
PFDL	UXT DIP-MS	PFDN4	47	0.0311558
PFDL	UXT DIP-MS	PFDN5	47	0.000123536
PFDL	UXT DIP-MS	PFDN6	47	0.0592512
PFDL	UXT DIP-MS	PFDN2	48	0.0795727
PFDL	UXT DIP-MS	PFDN4	48	0.0502849
PFDL	UXT DIP-MS	PFDN5	48	0.00058661
PFDL	UXT DIP-MS	PFDN6	48	0.0560769
PFDL	UXT DIP-MS	PFDN2	49	0.0733943
PFDL	UXT DIP-MS	PFDN4	49	0.0698677
PFDL	UXT DIP-MS	PFDN5	49	0.00251801
PFDL	UXT DIP-MS	PFDN6	49	0.0509178
PFDL	UXT DIP-MS	PFDN2	50	0.0602967
PFDL	UXT DIP-MS	PFDN4	50	0.124266
PFDL	UXT DIP-MS	PFDN5	50	0.029451
PFDL	UXT DIP-MS	PFDN6	50	0.0431883
PFDL	UXT DIP-MS	PFDN2	51	0.0408048
PFDL	UXT DIP-MS	PFDN4	51	0.24612
PFDL	UXT DIP-MS	PFDN5	51	0.0970626
PFDL	UXT DIP-MS	PFDN6	51	0.0318905
PFDL	UXT DIP-MS	PFDN2	52	0.030662
PFDL	UXT DIP-MS	PFDN4	52	0.424775
PFDL	UXT DIP-MS	PFDN5	52	0.268117
PFDL	UXT DIP-MS	PFDN6	52	0.0255702
PFDL	UXT DIP-MS	PFDN2	53	0.0235437
PFDL	UXT DIP-MS	PFDN4	53	0.704701
PFDL	UXT DIP-MS	PFDN5	53	0.580299
PFDL	UXT DIP-MS	PFDN6	53	0.018982
PFDL	UXT DIP-MS	PFDN2	54	0.0239594
PFDL	UXT DIP-MS	PFDN4	54	0.940165
PFDL	UXT DIP-MS	PFDN5	54	0.849052
PFDL	UXT DIP-MS	PFDN6	54	0.0180987
PFDL	UXT DIP-MS	PFDN2	55	0.0252419
PFDL	UXT DIP-MS	PFDN4	55	1
PFDL	UXT DIP-MS	PFDN5	55	1
PFDL	UXT DIP-MS	PFDN6	55	0.0184691
PFDL	UXT DIP-MS	PFDN2	56	0.0266278
PFDL	UXT DIP-MS	PFDN4	56	0.92011
PFDL	UXT DIP-MS	PFDN5	56	0.958144
PFDL	UXT DIP-MS	PFDN6	56	0.0203008
PFDL	UXT DIP-MS	PFDN2	57	0.0244269
PFDL	UXT DIP-MS	PFDN4	57	0.752306
PFDL	UXT DIP-MS	PFDN5	57	0.765233
PFDL	UXT DIP-MS	PFDN6	57	0.0200713
PFDL	UXT DIP-MS	PFDN2	58	0.0222008
PFDL	UXT DIP-MS	PFDN4	58	0.488551
PFDL	UXT DIP-MS	PFDN5	58	0.461557
PFDL	UXT DIP-MS	PFDN6	58	0.019917
PFDL	UXT DIP-MS	PFDN2	59	0.0134552
PFDL	UXT DIP-MS	PFDN4	59	0.285651
PFDL	UXT DIP-MS	PFDN5	59	0.243852
PFDL	UXT DIP-MS	PFDN6	59	0.015945
PFDL	UXT DIP-MS	PFDN2	60	0.0100561
PFDL	UXT DIP-MS	PFDN4	60	0.181767
PFDL	UXT DIP-MS	PFDN5	60	0.107338
PFDL	UXT DIP-MS	PFDN6	60	0.0129426
PFDL	UXT DIP-MS	PFDN2	61	0.0107021
PFDL	UXT DIP-MS	PFDN4	61	0.0968942
PFDL	UXT DIP-MS	PFDN5	61	0.06556
PFDL	UXT DIP-MS	PFDN6	61	0.0128715
PFDL	UXT DIP-MS	PFDN2	62	0.0100895
PFDL	UXT DIP-MS	PFDN4	62	0.0351883
PFDL	UXT DIP-MS	PFDN5	62	0.0292979
PFDL	UXT DIP-MS	PFDN6	62	0.0126687
PFDL	UXT DIP-MS	PFDN2	63	0.00964
PFDL	UXT DIP-MS	PFDN4	63	0.01044
PFDL	UXT DIP-MS	PFDN5	63	0.0079435
PFDL	UXT DIP-MS	PFDN6	63	0.0119594
PFDL	UXT DIP-MS	PFDN2	64	0.00975358
PFDL	UXT DIP-MS	PFDN4	64	0.000260418
PFDL	UXT DIP-MS	PFDN5	64	0.000534678
PFDL	UXT DIP-MS	PFDN6	64	0.0120964
PFDL	UXT DIP-MS	PFDN2	65	0.00950469
PFDL	UXT DIP-MS	PFDN4	65	2.30749e-05
PFDL	UXT DIP-MS	PFDN5	65	0.000433241
PFDL	UXT DIP-MS	PFDN6	65	0.0125006
PFDL	UXT DIP-MS	PFDN2	66	0.0070806
PFDL	UXT DIP-MS	PFDN4	66	1.86972e-05
PFDL	UXT DIP-MS	PFDN5	66	3.83882e-05
PFDL	UXT DIP-MS	PFDN6	66	0.00970212
PFDL	UXT DIP-MS	PFDN2	67	0.00611588
PFDL	UXT DIP-MS	PFDN4	67	1.65668e-06
PFDL	UXT DIP-MS	PFDN5	67	3.11051e-05
PFDL	UXT DIP-MS	PFDN6	67	0.00776661
PFDL	UXT DIP-MS	PFDN2	68	0.00488163
PFDL	UXT DIP-MS	PFDN4	68	1.34237e-06
PFDL	UXT DIP-MS	PFDN5	68	2.75587e-06
PFDL	UXT DIP-MS	PFDN6	68	0.00625525
PFDL	UXT DIP-MS	PFDN2	69	0.0047065
PFDL	UXT DIP-MS	PFDN4	69	1.18919e-07
PFDL	UXT DIP-MS	PFDN5	69	2.23015e-06
PFDL	UXT DIP-MS	PFDN6	69	0.00530082
PFDL	UXT DIP-MS	PFDN2	70	0.00536112
PFDL	UXT DIP-MS	PFDN4	70	9.63472e-08
PFDL	UXT DIP-MS	PFDN5	70	1.94039e-07
PFDL	UXT DIP-MS	PFDN6	70	0.00575474
PFDL	UXT DIP-MS	PFDN2	71	0.00489955
PFDL	UXT DIP-MS	PFDN4	71	8.50674e-09
PFDL	UXT DIP-MS	PFDN5	71	1.55506e-07
PFDL	UXT DIP-MS	PFDN6	71	0.00579937
PFDL	UXT DIP-MS	PFDN2	72	0.00473928
PFDL	UXT DIP-MS	PFDN4	72	6.88711e-09
PFDL	UXT DIP-MS	PFDN5	72	9.67143e-09
PFDL	UXT DIP-MS	PFDN6	72	0.00504311
PFDL	UXT DIP-MS	PFDN2	73	0.00410261
PFDL	UXT DIP-MS	PFDN4	73	5.86089e-10
PFDL	UXT DIP-MS	PFDN5	73	7.60847e-09
PFDL	UXT DIP-MS	PFDN6	73	0.00427243
PFDL	UXT DIP-MS	PFDN2	74	0.00186535
PFDL	UXT DIP-MS	PFDN4	74	4.70313e-10
PFDL	UXT DIP-MS	PFDN5	74	1.99133e-12
PFDL	UXT DIP-MS	PFDN6	74	0.00179858
PFDL	UXT DIP-MS	PFDN2	75	0.00022484
PFDL	UXT DIP-MS	PFDN4	75	3.10874e-11
PFDL	UXT DIP-MS	PFDN5	75	1.93111e-12
PFDL	UXT DIP-MS	PFDN6	75	7.81969e-09
PFDL	UXT DIP-MS	PFDN2	76	0
PFDL	UXT DIP-MS	PFDN4	76	3.51286e-11
PFDL	UXT DIP-MS	PFDN5	76	2.10302e-13
PFDL	UXT DIP-MS	PFDN6	76	0
PFDL	Bait	Gene_ID	variable	value
PFDL	PFDN2 DIP-MS	ASDURF	1	0.229884
PFDL	PFDN2 DIP-MS	PDRG1	1	0.132335
PFDL	PFDN2 DIP-MS	PFDN2	1	0.0142968
PFDL	PFDN2 DIP-MS	PFDN6	1	0.0154655
PFDL	PFDN2 DIP-MS	URI1	1	0.279516
PFDL	PFDN2 DIP-MS	UXT	1	0.200473
PFDL	UXT DIP-MS	ASDURF	1	0.123039
PFDL	UXT DIP-MS	PDRG1	1	0.0815388
PFDL	UXT DIP-MS	PFDN2	1	0.108862
PFDL	UXT DIP-MS	PFDN6	1	0.0867496
PFDL	UXT DIP-MS	URI1	1	0.0701764
PFDL	UXT DIP-MS	UXT	1	0.0610564
PFDL	PFDN2 DIP-MS	ASDURF	2	0.191898
PFDL	PFDN2 DIP-MS	PDRG1	2	0.104771
PFDL	PFDN2 DIP-MS	PFDN2	2	0.010344
PFDL	PFDN2 DIP-MS	PFDN6	2	0.0120439
PFDL	PFDN2 DIP-MS	URI1	2	0.224788
PFDL	PFDN2 DIP-MS	UXT	2	0.15593
PFDL	UXT DIP-MS	ASDURF	2	0.106418
PFDL	UXT DIP-MS	PDRG1	2	0.0727524
PFDL	UXT DIP-MS	PFDN2	2	0.0967731
PFDL	UXT DIP-MS	PFDN6	2	0.0755881
PFDL	UXT DIP-MS	URI1	2	0.0635866
PFDL	UXT DIP-MS	UXT	2	0.0575146
PFDL	PFDN2 DIP-MS	ASDURF	3	0.157775
PFDL	PFDN2 DIP-MS	PDRG1	3	0.0829497
PFDL	PFDN2 DIP-MS	PFDN2	3	0.0072515
PFDL	PFDN2 DIP-MS	PFDN6	3	0.00917657
PFDL	PFDN2 DIP-MS	URI1	3	0.177397
PFDL	PFDN2 DIP-MS	UXT	3	0.120566
PFDL	UXT DIP-MS	ASDURF	3	0.100154
PFDL	UXT DIP-MS	PDRG1	3	0.0660469
PFDL	UXT DIP-MS	PFDN2	3	0.0900139
PFDL	UXT DIP-MS	PFDN6	3	0.0689561
PFDL	UXT DIP-MS	URI1	3	0.0605105
PFDL	UXT DIP-MS	UXT	3	0.0550775
PFDL	PFDN2 DIP-MS	ASDURF	4	0.0968345
PFDL	PFDN2 DIP-MS	PDRG1	4	0.0432991
PFDL	PFDN2 DIP-MS	PFDN2	4	0.00145132
PFDL	PFDN2 DIP-MS	PFDN6	4	0.00447481
PFDL	PFDN2 DIP-MS	URI1	4	0.0991968
PFDL	PFDN2 DIP-MS	UXT	4	0.0577569
PFDL	UXT DIP-MS	ASDURF	4	0.0881068
PFDL	UXT DIP-MS	PDRG1	4	0.0575614
PFDL	UXT DIP-MS	PFDN2	4	0.0800065
PFDL	UXT DIP-MS	PFDN6	4	0.0616391
PFDL	UXT DIP-MS	URI1	4	0.055923
PFDL	UXT DIP-MS	UXT	4	0.0551085
PFDL	PFDN2 DIP-MS	ASDURF	5	0.0818186
PFDL	PFDN2 DIP-MS	PDRG1	5	0.0306153
PFDL	PFDN2 DIP-MS	PFDN2	5	0.00100178
PFDL	PFDN2 DIP-MS	PFDN6	5	0.00316216
PFDL	PFDN2 DIP-MS	URI1	5	0.0813301
PFDL	PFDN2 DIP-MS	UXT	5	0.0550594
PFDL	UXT DIP-MS	ASDURF	5	0.0826882
PFDL	UXT DIP-MS	PDRG1	5	0.052899
PFDL	UXT DIP-MS	PFDN2	5	0.0761908
PFDL	UXT DIP-MS	PFDN6	5	0.056591
PFDL	UXT DIP-MS	URI1	5	0.0553364
PFDL	UXT DIP-MS	UXT	5	0.0551211
PFDL	PFDN2 DIP-MS	ASDURF	6	0.0670615
PFDL	PFDN2 DIP-MS	PDRG1	6	0.023978
PFDL	PFDN2 DIP-MS	PFDN2	6	0
PFDL	PFDN2 DIP-MS	PFDN6	6	0.00163324
PFDL	PFDN2 DIP-MS	URI1	6	0.0700981
PFDL	PFDN2 DIP-MS	UXT	6	0.050712
PFDL	UXT DIP-MS	ASDURF	6	0.0911076
PFDL	UXT DIP-MS	PDRG1	6	0.0532215
PFDL	UXT DIP-MS	PFDN2	6	0.0807202
PFDL	UXT DIP-MS	PFDN6	6	0.0624045
PFDL	UXT DIP-MS	URI1	6	0.0605695
PFDL	UXT DIP-MS	UXT	6	0.0623039
PFDL	PFDN2 DIP-MS	ASDURF	7	0.0630042
PFDL	PFDN2 DIP-MS	PDRG1	7	0.020697
PFDL	PFDN2 DIP-MS	PFDN2	7	0.000171728
PFDL	PFDN2 DIP-MS	PFDN6	7	0.00214529
PFDL	PFDN2 DIP-MS	URI1	7	0.0742729
PFDL	PFDN2 DIP-MS	UXT	7	0.0540016
PFDL	UXT DIP-MS	ASDURF	7	0.105018
PFDL	UXT DIP-MS	PDRG1	7	0.0579139
PFDL	UXT DIP-MS	PFDN2	7	0.0842411
PFDL	UXT DIP-MS	PFDN6	7	0.0690669
PFDL	UXT DIP-MS	URI1	7	0.0682126
PFDL	UXT DIP-MS	UXT	7	0.068383
PFDL	PFDN2 DIP-MS	ASDURF	8	0.0640753
PFDL	PFDN2 DIP-MS	PDRG1	8	0.016096
PFDL	PFDN2 DIP-MS	PFDN2	8	0.000514373
PFDL	PFDN2 DIP-MS	PFDN6	8	0.00216758
PFDL	PFDN2 DIP-MS	URI1	8	0.0761852
PFDL	PFDN2 DIP-MS	UXT	8	0.0616622
PFDL	UXT DIP-MS	ASDURF	8	0.106929
PFDL	UXT DIP-MS	PDRG1	8	0.0601376
PFDL	UXT DIP-MS	PFDN2	8	0.0895609
PFDL	UXT DIP-MS	PFDN6	8	0.073131
PFDL	UXT DIP-MS	URI1	8	0.0729033
PFDL	UXT DIP-MS	UXT	8	0.0721785
PFDL	PFDN2 DIP-MS	ASDURF	9	0.0644694
PFDL	PFDN2 DIP-MS	PDRG1	9	0.0234713
PFDL	PFDN2 DIP-MS	PFDN2	9	0.00129977
PFDL	PFDN2 DIP-MS	PFDN6	9	0.00236769
PFDL	PFDN2 DIP-MS	URI1	9	0.0919652
PFDL	PFDN2 DIP-MS	UXT	9	0.0761606
PFDL	UXT DIP-MS	ASDURF	9	0.109085
PFDL	UXT DIP-MS	PDRG1	9	0.062018
PFDL	UXT DIP-MS	PFDN2	9	0.096601
PFDL	UXT DIP-MS	PFDN6	9	0.0751082
PFDL	UXT DIP-MS	URI1	9	0.0768324
PFDL	UXT DIP-MS	UXT	9	0.073661
PFDL	PFDN2 DIP-MS	ASDURF	10	0.0785468
PFDL	PFDN2 DIP-MS	PDRG1	10	0.0307699
PFDL	PFDN2 DIP-MS	PFDN2	10	0.0032738
PFDL	PFDN2 DIP-MS	PFDN6	10	0.00323902
PFDL	PFDN2 DIP-MS	URI1	10	0.107899
PFDL	PFDN2 DIP-MS	UXT	10	0.0944201
PFDL	UXT DIP-MS	ASDURF	10	0.112471
PFDL	UXT DIP-MS	PDRG1	10	0.0647948
PFDL	UXT DIP-MS	PFDN2	10	0.099534
PFDL	UXT DIP-MS	PFDN6	10	0.077671
PFDL	UXT DIP-MS	URI1	10	0.0787564
PFDL	UXT DIP-MS	UXT	10	0.0770096
PFDL	PFDN2 DIP-MS	ASDURF	11	0.102804
PFDL	PFDN2 DIP-MS	PDRG1	11	0.0453463
PFDL	PFDN2 DIP-MS	PFDN2	11	0.00519436
PFDL	PFDN2 DIP-MS	PFDN6	11	0.00486203
PFDL	PFDN2 DIP-MS	URI1	11	0.129389
PFDL	PFDN2 DIP-MS	UXT	11	0.117316
PFDL	UXT DIP-MS	ASDURF	11	0.111589
PFDL	UXT DIP-MS	PDRG1	11	0.0700984
PFDL	UXT DIP-MS	PFDN2	11	0.102137
PFDL	UXT DIP-MS	PFDN6	11	0.0816168
PFDL	UXT DIP-MS	URI1	11	0.0834916
PFDL	UXT DIP-MS	UXT	11	0.0850643
PFDL	PFDN2 DIP-MS	ASDURF	12	0.128418
PFDL	PFDN2 DIP-MS	PDRG1	12	0.0613612
PFDL	PFDN2 DIP-MS	PFDN2	12	0.00723129
PFDL	PFDN2 DIP-MS	PFDN6	12	0.00659127
PFDL	PFDN2 DIP-MS	URI1	12	0.153514
PFDL	PFDN2 DIP-MS	UXT	12	0.147129
PFDL	UXT DIP-MS	ASDURF	12	0.106725
PFDL	UXT DIP-MS	PDRG1	12	0.0740585
PFDL	UXT DIP-MS	PFDN2	12	0.10231
PFDL	UXT DIP-MS	PFDN6	12	0.0848427
PFDL	UXT DIP-MS	URI1	12	0.0879003
PFDL	UXT DIP-MS	UXT	12	0.0942299
PFDL	PFDN2 DIP-MS	ASDURF	13	0.151607
PFDL	PFDN2 DIP-MS	PDRG1	13	0.0738118
PFDL	PFDN2 DIP-MS	PFDN2	13	0.00794852
PFDL	PFDN2 DIP-MS	PFDN6	13	0.00800592
PFDL	PFDN2 DIP-MS	URI1	13	0.188074
PFDL	PFDN2 DIP-MS	UXT	13	0.171281
PFDL	UXT DIP-MS	ASDURF	13	0.10984
PFDL	UXT DIP-MS	PDRG1	13	0.0849578
PFDL	UXT DIP-MS	PFDN2	13	0.106326
PFDL	UXT DIP-MS	PFDN6	13	0.094379
PFDL	UXT DIP-MS	URI1	13	0.0995443
PFDL	UXT DIP-MS	UXT	13	0.106882
PFDL	PFDN2 DIP-MS	ASDURF	14	0.19011
PFDL	PFDN2 DIP-MS	PDRG1	14	0.0887525
PFDL	PFDN2 DIP-MS	PFDN2	14	0.00962269
PFDL	PFDN2 DIP-MS	PFDN6	14	0.010513
PFDL	PFDN2 DIP-MS	URI1	14	0.218926
PFDL	PFDN2 DIP-MS	UXT	14	0.19597
PFDL	UXT DIP-MS	ASDURF	14	0.125179
PFDL	UXT DIP-MS	PDRG1	14	0.0942561
PFDL	UXT DIP-MS	PFDN2	14	0.116684
PFDL	UXT DIP-MS	PFDN6	14	0.11157
PFDL	UXT DIP-MS	URI1	14	0.113698
PFDL	UXT DIP-MS	UXT	14	0.125827
PFDL	PFDN2 DIP-MS	ASDURF	15	0.22027
PFDL	PFDN2 DIP-MS	PDRG1	15	0.107265
PFDL	PFDN2 DIP-MS	PFDN2	15	0.011549
PFDL	PFDN2 DIP-MS	PFDN6	15	0.0120359
PFDL	PFDN2 DIP-MS	URI1	15	0.268032
PFDL	PFDN2 DIP-MS	UXT	15	0.224542
PFDL	UXT DIP-MS	ASDURF	15	0.136313
PFDL	UXT DIP-MS	PDRG1	15	0.10684
PFDL	UXT DIP-MS	PFDN2	15	0.138511
PFDL	UXT DIP-MS	PFDN6	15	0.131269
PFDL	UXT DIP-MS	URI1	15	0.130808
PFDL	UXT DIP-MS	UXT	15	0.143456
PFDL	PFDN2 DIP-MS	ASDURF	16	0.257467
PFDL	PFDN2 DIP-MS	PDRG1	16	0.127727
PFDL	PFDN2 DIP-MS	PFDN2	16	0.0146069
PFDL	PFDN2 DIP-MS	PFDN6	16	0.0130338
PFDL	PFDN2 DIP-MS	URI1	16	0.323093
PFDL	PFDN2 DIP-MS	UXT	16	0.274585
PFDL	UXT DIP-MS	ASDURF	16	0.147206
PFDL	UXT DIP-MS	PDRG1	16	0.114538
PFDL	UXT DIP-MS	PFDN2	16	0.152819
PFDL	UXT DIP-MS	PFDN6	16	0.143178
PFDL	UXT DIP-MS	URI1	16	0.137384
PFDL	UXT DIP-MS	UXT	16	0.150587
PFDL	PFDN2 DIP-MS	ASDURF	17	0.280576
PFDL	PFDN2 DIP-MS	PDRG1	17	0.157756
PFDL	PFDN2 DIP-MS	PFDN2	17	0.0178452
PFDL	PFDN2 DIP-MS	PFDN6	17	0.0152708
PFDL	PFDN2 DIP-MS	URI1	17	0.360921
PFDL	PFDN2 DIP-MS	UXT	17	0.308868
PFDL	UXT DIP-MS	ASDURF	17	0.155292
PFDL	UXT DIP-MS	PDRG1	17	0.116465
PFDL	UXT DIP-MS	PFDN2	17	0.16127
PFDL	UXT DIP-MS	PFDN6	17	0.147607
PFDL	UXT DIP-MS	URI1	17	0.137959
PFDL	UXT DIP-MS	UXT	17	0.14998
PFDL	PFDN2 DIP-MS	ASDURF	18	0.301714
PFDL	PFDN2 DIP-MS	PDRG1	18	0.184284
PFDL	PFDN2 DIP-MS	PFDN2	18	0.0208527
PFDL	PFDN2 DIP-MS	PFDN6	18	0.0174396
PFDL	PFDN2 DIP-MS	URI1	18	0.390049
PFDL	PFDN2 DIP-MS	UXT	18	0.337236
PFDL	UXT DIP-MS	ASDURF	18	0.153476
PFDL	UXT DIP-MS	PDRG1	18	0.116028
PFDL	UXT DIP-MS	PFDN2	18	0.159475
PFDL	UXT DIP-MS	PFDN6	18	0.145182
PFDL	UXT DIP-MS	URI1	18	0.138578
PFDL	UXT DIP-MS	UXT	18	0.148747
PFDL	PFDN2 DIP-MS	ASDURF	19	0.314859
PFDL	PFDN2 DIP-MS	PDRG1	19	0.197657
PFDL	PFDN2 DIP-MS	PFDN2	19	0.0216072
PFDL	PFDN2 DIP-MS	PFDN6	19	0.0179503
PFDL	PFDN2 DIP-MS	URI1	19	0.401697
PFDL	PFDN2 DIP-MS	UXT	19	0.352095
PFDL	UXT DIP-MS	ASDURF	19	0.155012
PFDL	UXT DIP-MS	PDRG1	19	0.123402
PFDL	UXT DIP-MS	PFDN2	19	0.162142
PFDL	UXT DIP-MS	PFDN6	19	0.146609
PFDL	UXT DIP-MS	URI1	19	0.146109
PFDL	UXT DIP-MS	UXT	19	0.151532
PFDL	PFDN2 DIP-MS	ASDURF	20	0.317481
PFDL	PFDN2 DIP-MS	PDRG1	20	0.194408
PFDL	PFDN2 DIP-MS	PFDN2	20	0.0270712
PFDL	PFDN2 DIP-MS	PFDN6	20	0.0183163
PFDL	PFDN2 DIP-MS	URI1	20	0.360221
PFDL	PFDN2 DIP-MS	UXT	20	0.31458
PFDL	UXT DIP-MS	ASDURF	20	0.158799
PFDL	UXT DIP-MS	PDRG1	20	0.126317
PFDL	UXT DIP-MS	PFDN2	20	0.162001
PFDL	UXT DIP-MS	PFDN6	20	0.151004
PFDL	UXT DIP-MS	URI1	20	0.152125
PFDL	UXT DIP-MS	UXT	20	0.155911
PFDL	PFDN2 DIP-MS	ASDURF	21	0.309232
PFDL	PFDN2 DIP-MS	PDRG1	21	0.19801
PFDL	PFDN2 DIP-MS	PFDN2	21	0.0279258
PFDL	PFDN2 DIP-MS	PFDN6	21	0.018843
PFDL	PFDN2 DIP-MS	URI1	21	0.361901
PFDL	PFDN2 DIP-MS	UXT	21	0.305464
PFDL	UXT DIP-MS	ASDURF	21	0.182418
PFDL	UXT DIP-MS	PDRG1	21	0.133388
PFDL	UXT DIP-MS	PFDN2	21	0.171924
PFDL	UXT DIP-MS	PFDN6	21	0.161065
PFDL	UXT DIP-MS	URI1	21	0.16713
PFDL	UXT DIP-MS	UXT	21	0.167282
PFDL	PFDN2 DIP-MS	ASDURF	22	0.343254
PFDL	PFDN2 DIP-MS	PDRG1	22	0.183613
PFDL	PFDN2 DIP-MS	PFDN2	22	0.0292946
PFDL	PFDN2 DIP-MS	PFDN6	22	0.0194429
PFDL	PFDN2 DIP-MS	URI1	22	0.38595
PFDL	PFDN2 DIP-MS	UXT	22	0.330161
PFDL	UXT DIP-MS	ASDURF	22	0.192304
PFDL	UXT DIP-MS	PDRG1	22	0.143179
PFDL	UXT DIP-MS	PFDN2	22	0.184064
PFDL	UXT DIP-MS	PFDN6	22	0.173498
PFDL	UXT DIP-MS	URI1	22	0.183338
PFDL	UXT DIP-MS	UXT	22	0.184667
PFDL	PFDN2 DIP-MS	ASDURF	23	0.368155
PFDL	PFDN2 DIP-MS	PDRG1	23	0.18882
PFDL	PFDN2 DIP-MS	PFDN2	23	0.0327458
PFDL	PFDN2 DIP-MS	PFDN6	23	0.0219936
PFDL	PFDN2 DIP-MS	URI1	23	0.411873
PFDL	PFDN2 DIP-MS	UXT	23	0.370391
PFDL	UXT DIP-MS	ASDURF	23	0.210519
PFDL	UXT DIP-MS	PDRG1	23	0.146466
PFDL	UXT DIP-MS	PFDN2	23	0.191341
PFDL	UXT DIP-MS	PFDN6	23	0.183153
PFDL	UXT DIP-MS	URI1	23	0.190463
PFDL	UXT DIP-MS	UXT	23	0.195105
PFDL	PFDN2 DIP-MS	ASDURF	24	0.380747
PFDL	PFDN2 DIP-MS	PDRG1	24	0.198211
PFDL	PFDN2 DIP-MS	PFDN2	24	0.0341693
PFDL	PFDN2 DIP-MS	PFDN6	24	0.0227431
PFDL	PFDN2 DIP-MS	URI1	24	0.449802
PFDL	PFDN2 DIP-MS	UXT	24	0.410559
PFDL	UXT DIP-MS	ASDURF	24	0.20711
PFDL	UXT DIP-MS	PDRG1	24	0.156051
PFDL	UXT DIP-MS	PFDN2	24	0.200955
PFDL	UXT DIP-MS	PFDN6	24	0.18649
PFDL	UXT DIP-MS	URI1	24	0.197868
PFDL	UXT DIP-MS	UXT	24	0.197081
PFDL	PFDN2 DIP-MS	ASDURF	25	0.39029
PFDL	PFDN2 DIP-MS	PDRG1	25	0.229518
PFDL	PFDN2 DIP-MS	PFDN2	25	0.0344564
PFDL	PFDN2 DIP-MS	PFDN6	25	0.0275343
PFDL	PFDN2 DIP-MS	URI1	25	0.514706
PFDL	PFDN2 DIP-MS	UXT	25	0.484294
PFDL	UXT DIP-MS	ASDURF	25	0.212703
PFDL	UXT DIP-MS	PDRG1	25	0.16939
PFDL	UXT DIP-MS	PFDN2	25	0.213189
PFDL	UXT DIP-MS	PFDN6	25	0.198159
PFDL	UXT DIP-MS	URI1	25	0.212503
PFDL	UXT DIP-MS	UXT	25	0.210801
PFDL	PFDN2 DIP-MS	ASDURF	26	0.430882
PFDL	PFDN2 DIP-MS	PDRG1	26	0.260657
PFDL	PFDN2 DIP-MS	PFDN2	26	0.0434866
PFDL	PFDN2 DIP-MS	PFDN6	26	0.034089
PFDL	PFDN2 DIP-MS	URI1	26	0.559355
PFDL	PFDN2 DIP-MS	UXT	26	0.531197
PFDL	UXT DIP-MS	ASDURF	26	0.20552
PFDL	UXT DIP-MS	PDRG1	26	0.175536
PFDL	UXT DIP-MS	PFDN2	26	0.223629
PFDL	UXT DIP-MS	PFDN6	26	0.203533
PFDL	UXT DIP-MS	URI1	26	0.222544
PFDL	UXT DIP-MS	UXT	26	0.218366
PFDL	PFDN2 DIP-MS	ASDURF	27	0.45467
PFDL	PFDN2 DIP-MS	PDRG1	27	0.311394
PFDL	PFDN2 DIP-MS	PFDN2	27	0.047729
PFDL	PFDN2 DIP-MS	PFDN6	27	0.0380875
PFDL	PFDN2 DIP-MS	URI1	27	0.606055
PFDL	PFDN2 DIP-MS	UXT	27	0.576252
PFDL	UXT DIP-MS	ASDURF	27	0.232207
PFDL	UXT DIP-MS	PDRG1	27	0.202979
PFDL	UXT DIP-MS	PFDN2	27	0.251884
PFDL	UXT DIP-MS	PFDN6	27	0.230688
PFDL	UXT DIP-MS	URI1	27	0.253751
PFDL	UXT DIP-MS	UXT	27	0.243978
PFDL	PFDN2 DIP-MS	ASDURF	28	0.498318
PFDL	PFDN2 DIP-MS	PDRG1	28	0.360291
PFDL	PFDN2 DIP-MS	PFDN2	28	0.0495759
PFDL	PFDN2 DIP-MS	PFDN6	28	0.0406509
PFDL	PFDN2 DIP-MS	URI1	28	0.669237
PFDL	PFDN2 DIP-MS	UXT	28	0.640131
PFDL	UXT DIP-MS	ASDURF	28	0.247001
PFDL	UXT DIP-MS	PDRG1	28	0.227433
PFDL	UXT DIP-MS	PFDN2	28	0.276259
PFDL	UXT DIP-MS	PFDN6	28	0.249324
PFDL	UXT DIP-MS	URI1	28	0.280076
PFDL	UXT DIP-MS	UXT	28	0.266261
PFDL	PFDN2 DIP-MS	ASDURF	29	0.564673
PFDL	PFDN2 DIP-MS	PDRG1	29	0.377117
PFDL	PFDN2 DIP-MS	PFDN2	29	0.0527021
PFDL	PFDN2 DIP-MS	PFDN6	29	0.0440819
PFDL	PFDN2 DIP-MS	URI1	29	0.744926
PFDL	PFDN2 DIP-MS	UXT	29	0.708484
PFDL	UXT DIP-MS	ASDURF	29	0.276566
PFDL	UXT DIP-MS	PDRG1	29	0.235481
PFDL	UXT DIP-MS	PFDN2	29	0.288957
PFDL	UXT DIP-MS	PFDN6	29	0.264393
PFDL	UXT DIP-MS	URI1	29	0.302281
PFDL	UXT DIP-MS	UXT	29	0.28877
PFDL	PFDN2 DIP-MS	ASDURF	30	0.645197
PFDL	PFDN2 DIP-MS	PDRG1	30	0.383742
PFDL	PFDN2 DIP-MS	PFDN2	30	0.0544433
PFDL	PFDN2 DIP-MS	PFDN6	30	0.0415106
PFDL	PFDN2 DIP-MS	URI1	30	0.819526
PFDL	PFDN2 DIP-MS	UXT	30	0.780807
PFDL	UXT DIP-MS	ASDURF	30	0.292943
PFDL	UXT DIP-MS	PDRG1	30	0.251999
PFDL	UXT DIP-MS	PFDN2	30	0.303278
PFDL	UXT DIP-MS	PFDN6	30	0.274564
PFDL	UXT DIP-MS	URI1	30	0.318521
PFDL	UXT DIP-MS	UXT	30	0.30306
PFDL	PFDN2 DIP-MS	ASDURF	31	0.666254
PFDL	PFDN2 DIP-MS	PDRG1	31	0.379544
PFDL	PFDN2 DIP-MS	PFDN2	31	0.0518103
PFDL	PFDN2 DIP-MS	PFDN6	31	0.0377862
PFDL	PFDN2 DIP-MS	URI1	31	0.781789
PFDL	PFDN2 DIP-MS	UXT	31	0.760421
PFDL	UXT DIP-MS	ASDURF	31	0.31266
PFDL	UXT DIP-MS	PDRG1	31	0.283589
PFDL	UXT DIP-MS	PFDN2	31	0.325823
PFDL	UXT DIP-MS	PFDN6	31	0.301235
PFDL	UXT DIP-MS	URI1	31	0.348584
PFDL	UXT DIP-MS	UXT	31	0.326483
PFDL	PFDN2 DIP-MS	ASDURF	32	0.709759
PFDL	PFDN2 DIP-MS	PDRG1	32	0.420909
PFDL	PFDN2 DIP-MS	PFDN2	32	0.0555521
PFDL	PFDN2 DIP-MS	PFDN6	32	0.0394171
PFDL	PFDN2 DIP-MS	URI1	32	0.792395
PFDL	PFDN2 DIP-MS	UXT	32	0.761495
PFDL	UXT DIP-MS	ASDURF	32	0.34121
PFDL	UXT DIP-MS	PDRG1	32	0.31344
PFDL	UXT DIP-MS	PFDN2	32	0.354988
PFDL	UXT DIP-MS	PFDN6	32	0.327177
PFDL	UXT DIP-MS	URI1	32	0.376298
PFDL	UXT DIP-MS	UXT	32	0.360076
PFDL	PFDN2 DIP-MS	ASDURF	33	0.720404
PFDL	PFDN2 DIP-MS	PDRG1	33	0.409822
PFDL	PFDN2 DIP-MS	PFDN2	33	0.0563975
PFDL	PFDN2 DIP-MS	PFDN6	33	0.0413365
PFDL	PFDN2 DIP-MS	URI1	33	0.823821
PFDL	PFDN2 DIP-MS	UXT	33	0.769884
PFDL	UXT DIP-MS	ASDURF	33	0.400808
PFDL	UXT DIP-MS	PDRG1	33	0.362574
PFDL	UXT DIP-MS	PFDN2	33	0.408574
PFDL	UXT DIP-MS	PFDN6	33	0.377729
PFDL	UXT DIP-MS	URI1	33	0.429321
PFDL	UXT DIP-MS	UXT	33	0.40846
PFDL	PFDN2 DIP-MS	ASDURF	34	0.802474
PFDL	PFDN2 DIP-MS	PDRG1	34	0.452165
PFDL	PFDN2 DIP-MS	PFDN2	34	0.0671099
PFDL	PFDN2 DIP-MS	PFDN6	34	0.0542664
PFDL	PFDN2 DIP-MS	URI1	34	0.873862
PFDL	PFDN2 DIP-MS	UXT	34	0.842985
PFDL	UXT DIP-MS	ASDURF	34	0.466143
PFDL	UXT DIP-MS	PDRG1	34	0.44642
PFDL	UXT DIP-MS	PFDN2	34	0.493422
PFDL	UXT DIP-MS	PFDN6	34	0.456492
PFDL	UXT DIP-MS	URI1	34	0.513992
PFDL	UXT DIP-MS	UXT	34	0.485207
PFDL	PFDN2 DIP-MS	ASDURF	35	0.918724
PFDL	PFDN2 DIP-MS	PDRG1	35	0.488671
PFDL	PFDN2 DIP-MS	PFDN2	35	0.0773414
PFDL	PFDN2 DIP-MS	PFDN6	35	0.0651346
PFDL	PFDN2 DIP-MS	URI1	35	0.944178
PFDL	PFDN2 DIP-MS	UXT	35	0.921872
PFDL	UXT DIP-MS	ASDURF	35	0.612887
PFDL	UXT DIP-MS	PDRG1	35	0.594578
PFDL	UXT DIP-MS	PFDN2	35	0.644027
PFDL	UXT DIP-MS	PFDN6	35	0.589797
PFDL	UXT DIP-MS	URI1	35	0.665952
PFDL	UXT DIP-MS	UXT	35	0.636424
PFDL	PFDN2 DIP-MS	ASDURF	36	1
PFDL	PFDN2 DIP-MS	PDRG1	36	0.541097
PFDL	PFDN2 DIP-MS	PFDN2	36	0.0852805
PFDL	PFDN2 DIP-MS	PFDN6	36	0.0711361
PFDL	PFDN2 DIP-MS	URI1	36	1
PFDL	PFDN2 DIP-MS	UXT	36	1
PFDL	UXT DIP-MS	ASDURF	36	0.866233
PFDL	UXT DIP-MS	PDRG1	36	0.86454
PFDL	UXT DIP-MS	PFDN2	36	0.884585
PFDL	UXT DIP-MS	PFDN6	36	0.838301
PFDL	UXT DIP-MS	URI1	36	0.893923
PFDL	UXT DIP-MS	UXT	36	0.879425
PFDL	PFDN2 DIP-MS	ASDURF	37	0.983581
PFDL	PFDN2 DIP-MS	PDRG1	37	0.539978
PFDL	PFDN2 DIP-MS	PFDN2	37	0.0856999
PFDL	PFDN2 DIP-MS	PFDN6	37	0.0751873
PFDL	PFDN2 DIP-MS	URI1	37	0.923619
PFDL	PFDN2 DIP-MS	UXT	37	0.975623
PFDL	UXT DIP-MS	ASDURF	37	0.994892
PFDL	UXT DIP-MS	PDRG1	37	1
PFDL	UXT DIP-MS	PFDN2	37	1
PFDL	UXT DIP-MS	PFDN6	37	0.995378
PFDL	UXT DIP-MS	URI1	37	1
PFDL	UXT DIP-MS	UXT	37	1
PFDL	PFDN2 DIP-MS	ASDURF	38	0.962243
PFDL	PFDN2 DIP-MS	PDRG1	38	0.583477
PFDL	PFDN2 DIP-MS	PFDN2	38	0.0921894
PFDL	PFDN2 DIP-MS	PFDN6	38	0.0764821
PFDL	PFDN2 DIP-MS	URI1	38	0.824082
PFDL	PFDN2 DIP-MS	UXT	38	0.893866
PFDL	UXT DIP-MS	ASDURF	38	1
PFDL	UXT DIP-MS	PDRG1	38	0.991771
PFDL	UXT DIP-MS	PFDN2	38	0.987293
PFDL	UXT DIP-MS	PFDN6	38	1
PFDL	UXT DIP-MS	URI1	38	0.984409
PFDL	UXT DIP-MS	UXT	38	0.993076
PFDL	PFDN2 DIP-MS	ASDURF	39	0.790507
PFDL	PFDN2 DIP-MS	PDRG1	39	0.523323
PFDL	PFDN2 DIP-MS	PFDN2	39	0.0832352
PFDL	PFDN2 DIP-MS	PFDN6	39	0.0645672
PFDL	PFDN2 DIP-MS	URI1	39	0.665853
PFDL	PFDN2 DIP-MS	UXT	39	0.706328
PFDL	UXT DIP-MS	ASDURF	39	0.889523
PFDL	UXT DIP-MS	PDRG1	39	0.852572
PFDL	UXT DIP-MS	PFDN2	39	0.846947
PFDL	UXT DIP-MS	PFDN6	39	0.876746
PFDL	UXT DIP-MS	URI1	39	0.838849
PFDL	UXT DIP-MS	UXT	39	0.857495
PFDL	PFDN2 DIP-MS	ASDURF	40	0.601957
PFDL	PFDN2 DIP-MS	PDRG1	40	0.455846
PFDL	PFDN2 DIP-MS	PFDN2	40	0.0867862
PFDL	PFDN2 DIP-MS	PFDN6	40	0.0630524
PFDL	PFDN2 DIP-MS	URI1	40	0.511246
PFDL	PFDN2 DIP-MS	UXT	40	0.527304
PFDL	UXT DIP-MS	ASDURF	40	0.657773
PFDL	UXT DIP-MS	PDRG1	40	0.598179
PFDL	UXT DIP-MS	PFDN2	40	0.603783
PFDL	UXT DIP-MS	PFDN6	40	0.643824
PFDL	UXT DIP-MS	URI1	40	0.592233
PFDL	UXT DIP-MS	UXT	40	0.607287
PFDL	PFDN2 DIP-MS	ASDURF	41	0.467281
PFDL	PFDN2 DIP-MS	PDRG1	41	0.346043
PFDL	PFDN2 DIP-MS	PFDN2	41	0.0984397
PFDL	PFDN2 DIP-MS	PFDN6	41	0.0617055
PFDL	PFDN2 DIP-MS	URI1	41	0.416866
PFDL	PFDN2 DIP-MS	UXT	41	0.403309
PFDL	UXT DIP-MS	ASDURF	41	0.344938
PFDL	UXT DIP-MS	PDRG1	41	0.268917
PFDL	UXT DIP-MS	PFDN2	41	0.299958
PFDL	UXT DIP-MS	PFDN6	41	0.322487
PFDL	UXT DIP-MS	URI1	41	0.299168
PFDL	UXT DIP-MS	UXT	41	0.301148
PFDL	PFDN2 DIP-MS	ASDURF	42	0.374922
PFDL	PFDN2 DIP-MS	PDRG1	42	0.272463
PFDL	PFDN2 DIP-MS	PFDN2	42	0.105328
PFDL	PFDN2 DIP-MS	PFDN6	42	0.0573696
PFDL	PFDN2 DIP-MS	URI1	42	0.346921
PFDL	PFDN2 DIP-MS	UXT	42	0.311007
PFDL	UXT DIP-MS	ASDURF	42	0.189081
PFDL	UXT DIP-MS	PDRG1	42	0.118026
PFDL	UXT DIP-MS	PFDN2	42	0.150343
PFDL	UXT DIP-MS	PFDN6	42	0.139192
PFDL	UXT DIP-MS	URI1	42	0.15602
PFDL	UXT DIP-MS	UXT	42	0.143962
PFDL	PFDN2 DIP-MS	ASDURF	43	0.271305
PFDL	PFDN2 DIP-MS	PDRG1	43	0.202066
PFDL	PFDN2 DIP-MS	PFDN2	43	0.117799
PFDL	PFDN2 DIP-MS	PFDN6	43	0.063485
PFDL	PFDN2 DIP-MS	URI1	43	0.255307
PFDL	PFDN2 DIP-MS	UXT	43	0.22933
PFDL	UXT DIP-MS	ASDURF	43	0.1146
PFDL	UXT DIP-MS	PDRG1	43	0.0685239
PFDL	UXT DIP-MS	PFDN2	43	0.0912249
PFDL	UXT DIP-MS	PFDN6	43	0.0803219
PFDL	UXT DIP-MS	URI1	43	0.092479
PFDL	UXT DIP-MS	UXT	43	0.0852688
PFDL	PFDN2 DIP-MS	ASDURF	44	0.225183
PFDL	PFDN2 DIP-MS	PDRG1	44	0.191511
PFDL	PFDN2 DIP-MS	PFDN2	44	0.142835
PFDL	PFDN2 DIP-MS	PFDN6	44	0.0821507
PFDL	PFDN2 DIP-MS	URI1	44	0.220596
PFDL	PFDN2 DIP-MS	UXT	44	0.205305
PFDL	UXT DIP-MS	ASDURF	44	0.0868768
PFDL	UXT DIP-MS	PDRG1	44	0.0517633
PFDL	UXT DIP-MS	PFDN2	44	0.0748871
PFDL	UXT DIP-MS	PFDN6	44	0.0594833
PFDL	UXT DIP-MS	URI1	44	0.0732666
PFDL	UXT DIP-MS	UXT	44	0.0645451
PFDL	PFDN2 DIP-MS	ASDURF	45	0.198665
PFDL	PFDN2 DIP-MS	PDRG1	45	0.172961
PFDL	PFDN2 DIP-MS	PFDN2	45	0.161864
PFDL	PFDN2 DIP-MS	PFDN6	45	0.0914241
PFDL	PFDN2 DIP-MS	URI1	45	0.203476
PFDL	PFDN2 DIP-MS	UXT	45	0.197204
PFDL	UXT DIP-MS	ASDURF	45	0.0794549
PFDL	UXT DIP-MS	PDRG1	45	0.0518734
PFDL	UXT DIP-MS	PFDN2	45	0.0715372
PFDL	UXT DIP-MS	PFDN6	45	0.0553855
PFDL	UXT DIP-MS	URI1	45	0.0728903
PFDL	UXT DIP-MS	UXT	45	0.0606256
PFDL	PFDN2 DIP-MS	ASDURF	46	0.198681
PFDL	PFDN2 DIP-MS	PDRG1	46	0.179266
PFDL	PFDN2 DIP-MS	PFDN2	46	0.179237
PFDL	PFDN2 DIP-MS	PFDN6	46	0.111379
PFDL	PFDN2 DIP-MS	URI1	46	0.194201
PFDL	PFDN2 DIP-MS	UXT	46	0.209502
PFDL	UXT DIP-MS	ASDURF	46	0.0851893
PFDL	UXT DIP-MS	PDRG1	46	0.0567713
PFDL	UXT DIP-MS	PFDN2	46	0.0821135
PFDL	UXT DIP-MS	PFDN6	46	0.0589769
PFDL	UXT DIP-MS	URI1	46	0.0750019
PFDL	UXT DIP-MS	UXT	46	0.0655791
PFDL	PFDN2 DIP-MS	ASDURF	47	0.203206
PFDL	PFDN2 DIP-MS	PDRG1	47	0.196659
PFDL	PFDN2 DIP-MS	PFDN2	47	0.20036
PFDL	PFDN2 DIP-MS	PFDN6	47	0.132057
PFDL	PFDN2 DIP-MS	URI1	47	0.188454
PFDL	PFDN2 DIP-MS	UXT	47	0.226971
PFDL	UXT DIP-MS	ASDURF	47	0.0852567
PFDL	UXT DIP-MS	PDRG1	47	0.0604007
PFDL	UXT DIP-MS	PFDN2	47	0.0850476
PFDL	UXT DIP-MS	PFDN6	47	0.0592512
PFDL	UXT DIP-MS	URI1	47	0.0763972
PFDL	UXT DIP-MS	UXT	47	0.0655802
PFDL	PFDN2 DIP-MS	ASDURF	48	0.200542
PFDL	PFDN2 DIP-MS	PDRG1	48	0.196313
PFDL	PFDN2 DIP-MS	PFDN2	48	0.193795
PFDL	PFDN2 DIP-MS	PFDN6	48	0.129332
PFDL	PFDN2 DIP-MS	URI1	48	0.174046
PFDL	PFDN2 DIP-MS	UXT	48	0.22574
PFDL	UXT DIP-MS	ASDURF	48	0.0829429
PFDL	UXT DIP-MS	PDRG1	48	0.0592795
PFDL	UXT DIP-MS	PFDN2	48	0.0795727
PFDL	UXT DIP-MS	PFDN6	48	0.0560769
PFDL	UXT DIP-MS	URI1	48	0.073515
PFDL	UXT DIP-MS	UXT	48	0.0638105
PFDL	PFDN2 DIP-MS	ASDURF	49	0.188788
PFDL	PFDN2 DIP-MS	PDRG1	49	0.179991
PFDL	PFDN2 DIP-MS	PFDN2	49	0.180785
PFDL	PFDN2 DIP-MS	PFDN6	49	0.11327
PFDL	PFDN2 DIP-MS	URI1	49	0.146678
PFDL	PFDN2 DIP-MS	UXT	49	0.20239
PFDL	UXT DIP-MS	ASDURF	49	0.0767358
PFDL	UXT DIP-MS	PDRG1	49	0.0566823
PFDL	UXT DIP-MS	PFDN2	49	0.0733943
PFDL	UXT DIP-MS	PFDN6	49	0.0509178
PFDL	UXT DIP-MS	URI1	49	0.0698002
PFDL	UXT DIP-MS	UXT	49	0.0610892
PFDL	PFDN2 DIP-MS	ASDURF	50	0.162281
PFDL	PFDN2 DIP-MS	PDRG1	50	0.164565
PFDL	PFDN2 DIP-MS	PFDN2	50	0.172421
PFDL	PFDN2 DIP-MS	PFDN6	50	0.102285
PFDL	PFDN2 DIP-MS	URI1	50	0.111886
PFDL	PFDN2 DIP-MS	UXT	50	0.166433
PFDL	UXT DIP-MS	ASDURF	50	0.0632822
PFDL	UXT DIP-MS	PDRG1	50	0.0480181
PFDL	UXT DIP-MS	PFDN2	50	0.0602967
PFDL	UXT DIP-MS	PFDN6	50	0.0431883
PFDL	UXT DIP-MS	URI1	50	0.0572125
PFDL	UXT DIP-MS	UXT	50	0.052707
PFDL	PFDN2 DIP-MS	ASDURF	51	0.130356
PFDL	PFDN2 DIP-MS	PDRG1	51	0.158784
PFDL	PFDN2 DIP-MS	PFDN2	51	0.183637
PFDL	PFDN2 DIP-MS	PFDN6	51	0.0938029
PFDL	PFDN2 DIP-MS	URI1	51	0.0867357
PFDL	PFDN2 DIP-MS	UXT	51	0.130752
PFDL	UXT DIP-MS	ASDURF	51	0.0474653
PFDL	UXT DIP-MS	PDRG1	51	0.0352754
PFDL	UXT DIP-MS	PFDN2	51	0.0408048
PFDL	UXT DIP-MS	PFDN6	51	0.0318905
PFDL	UXT DIP-MS	URI1	51	0.0429045
PFDL	UXT DIP-MS	UXT	51	0.0396797
PFDL	PFDN2 DIP-MS	ASDURF	52	0.110185
PFDL	PFDN2 DIP-MS	PDRG1	52	0.169366
PFDL	PFDN2 DIP-MS	PFDN2	52	0.244765
PFDL	PFDN2 DIP-MS	PFDN6	52	0.112891
PFDL	PFDN2 DIP-MS	URI1	52	0.066961
PFDL	PFDN2 DIP-MS	UXT	52	0.104941
PFDL	UXT DIP-MS	ASDURF	52	0.0344674
PFDL	UXT DIP-MS	PDRG1	52	0.026026
PFDL	UXT DIP-MS	PFDN2	52	0.030662
PFDL	UXT DIP-MS	PFDN6	52	0.0255702
PFDL	UXT DIP-MS	URI1	52	0.0294236
PFDL	UXT DIP-MS	UXT	52	0.0316131
PFDL	PFDN2 DIP-MS	ASDURF	53	0.101833
PFDL	PFDN2 DIP-MS	PDRG1	53	0.223405
PFDL	PFDN2 DIP-MS	PFDN2	53	0.320445
PFDL	PFDN2 DIP-MS	PFDN6	53	0.145763
PFDL	PFDN2 DIP-MS	URI1	53	0.0536785
PFDL	PFDN2 DIP-MS	UXT	53	0.100052
PFDL	UXT DIP-MS	ASDURF	53	0.0245701
PFDL	UXT DIP-MS	PDRG1	53	0.0190855
PFDL	UXT DIP-MS	PFDN2	53	0.0235437
PFDL	UXT DIP-MS	PFDN6	53	0.018982
PFDL	UXT DIP-MS	URI1	53	0.0183846
PFDL	UXT DIP-MS	UXT	53	0.024253
PFDL	PFDN2 DIP-MS	ASDURF	54	0.0983298
PFDL	PFDN2 DIP-MS	PDRG1	54	0.348237
PFDL	PFDN2 DIP-MS	PFDN2	54	0.438888
PFDL	PFDN2 DIP-MS	PFDN6	54	0.207575
PFDL	PFDN2 DIP-MS	URI1	54	0.0504717
PFDL	PFDN2 DIP-MS	UXT	54	0.128209
PFDL	UXT DIP-MS	ASDURF	54	0.0241413
PFDL	UXT DIP-MS	PDRG1	54	0.0148281
PFDL	UXT DIP-MS	PFDN2	54	0.0239594
PFDL	UXT DIP-MS	PFDN6	54	0.0180987
PFDL	UXT DIP-MS	URI1	54	0.010374
PFDL	UXT DIP-MS	UXT	54	0.0205847
PFDL	PFDN2 DIP-MS	ASDURF	55	0.112941
PFDL	PFDN2 DIP-MS	PDRG1	55	0.552269
PFDL	PFDN2 DIP-MS	PFDN2	55	0.580597
PFDL	PFDN2 DIP-MS	PFDN6	55	0.320711
PFDL	PFDN2 DIP-MS	URI1	55	0.0470478
PFDL	PFDN2 DIP-MS	UXT	55	0.158177
PFDL	UXT DIP-MS	ASDURF	55	0.0270263
PFDL	UXT DIP-MS	PDRG1	55	0.0123676
PFDL	UXT DIP-MS	PFDN2	55	0.0252419
PFDL	UXT DIP-MS	PFDN6	55	0.0184691
PFDL	UXT DIP-MS	URI1	55	0.00663904
PFDL	UXT DIP-MS	UXT	55	0.0203669
PFDL	PFDN2 DIP-MS	ASDURF	56	0.136473
PFDL	PFDN2 DIP-MS	PDRG1	56	0.823278
PFDL	PFDN2 DIP-MS	PFDN2	56	0.768524
PFDL	PFDN2 DIP-MS	PFDN6	56	0.555717
PFDL	PFDN2 DIP-MS	URI1	56	0.0371853
PFDL	PFDN2 DIP-MS	UXT	56	0.19942
PFDL	UXT DIP-MS	ASDURF	56	0.0295407
PFDL	UXT DIP-MS	PDRG1	56	0.0154164
PFDL	UXT DIP-MS	PFDN2	56	0.0266278
PFDL	UXT DIP-MS	PFDN6	56	0.0203008
PFDL	UXT DIP-MS	URI1	56	0.00810716
PFDL	UXT DIP-MS	UXT	56	0.020785
PFDL	PFDN2 DIP-MS	ASDURF	57	0.16721
PFDL	PFDN2 DIP-MS	PDRG1	57	0.988883
PFDL	PFDN2 DIP-MS	PFDN2	57	0.959417
PFDL	PFDN2 DIP-MS	PFDN6	57	0.80624
PFDL	PFDN2 DIP-MS	URI1	57	0.0258163
PFDL	PFDN2 DIP-MS	UXT	57	0.257931
PFDL	UXT DIP-MS	ASDURF	57	0.0288011
PFDL	UXT DIP-MS	PDRG1	57	0.0168265
PFDL	UXT DIP-MS	PFDN2	57	0.0244269
PFDL	UXT DIP-MS	PFDN6	57	0.0200713
PFDL	UXT DIP-MS	URI1	57	0.00871934
PFDL	UXT DIP-MS	UXT	57	0.0197755
PFDL	PFDN2 DIP-MS	ASDURF	58	0.174165
PFDL	PFDN2 DIP-MS	PDRG1	58	1
PFDL	PFDN2 DIP-MS	PFDN2	58	1
PFDL	PFDN2 DIP-MS	PFDN6	58	0.9201
PFDL	PFDN2 DIP-MS	URI1	58	0.0200506
PFDL	PFDN2 DIP-MS	UXT	58	0.284547
PFDL	UXT DIP-MS	ASDURF	58	0.028543
PFDL	UXT DIP-MS	PDRG1	58	0.0180865
PFDL	UXT DIP-MS	PFDN2	58	0.0222008
PFDL	UXT DIP-MS	PFDN6	58	0.019917
PFDL	UXT DIP-MS	URI1	58	0.00971127
PFDL	UXT DIP-MS	UXT	58	0.0204032
PFDL	PFDN2 DIP-MS	ASDURF	59	0.159555
PFDL	PFDN2 DIP-MS	PDRG1	59	0.860277
PFDL	PFDN2 DIP-MS	PFDN2	59	0.965547
PFDL	PFDN2 DIP-MS	PFDN6	59	1
PFDL	PFDN2 DIP-MS	URI1	59	0.0114888
PFDL	PFDN2 DIP-MS	UXT	59	0.267667
PFDL	UXT DIP-MS	ASDURF	59	0.0212615
PFDL	UXT DIP-MS	PDRG1	59	0.0158659
PFDL	UXT DIP-MS	PFDN2	59	0.0134552
PFDL	UXT DIP-MS	PFDN6	59	0.015945
PFDL	UXT DIP-MS	URI1	59	0.0082861
PFDL	UXT DIP-MS	UXT	59	0.0187497
PFDL	PFDN2 DIP-MS	ASDURF	60	0.132353
PFDL	PFDN2 DIP-MS	PDRG1	60	0.601618
PFDL	PFDN2 DIP-MS	PFDN2	60	0.820663
PFDL	PFDN2 DIP-MS	PFDN6	60	0.958288
PFDL	PFDN2 DIP-MS	URI1	60	0.00829713
PFDL	PFDN2 DIP-MS	UXT	60	0.248932
PFDL	UXT DIP-MS	ASDURF	60	0.0156428
PFDL	UXT DIP-MS	PDRG1	60	0.0148331
PFDL	UXT DIP-MS	PFDN2	60	0.0100561
PFDL	UXT DIP-MS	PFDN6	60	0.0129426
PFDL	UXT DIP-MS	URI1	60	0.00765144
PFDL	UXT DIP-MS	UXT	60	0.0175234
PFDL	PFDN2 DIP-MS	ASDURF	61	0.112012
PFDL	PFDN2 DIP-MS	PDRG1	61	0.316275
PFDL	PFDN2 DIP-MS	PFDN2	61	0.581653
PFDL	PFDN2 DIP-MS	PFDN6	61	0.735124
PFDL	PFDN2 DIP-MS	URI1	61	0.00800158
PFDL	PFDN2 DIP-MS	UXT	61	0.196266
PFDL	UXT DIP-MS	ASDURF	61	0.022171
PFDL	UXT DIP-MS	PDRG1	61	0.0138645
PFDL	UXT DIP-MS	PFDN2	61	0.0107021
PFDL	UXT DIP-MS	PFDN6	61	0.0128715
PFDL	UXT DIP-MS	URI1	61	0.00665942
PFDL	UXT DIP-MS	UXT	61	0.0175002
PFDL	PFDN2 DIP-MS	ASDURF	62	0.0998915
PFDL	PFDN2 DIP-MS	PDRG1	62	0.170376
PFDL	PFDN2 DIP-MS	PFDN2	62	0.378462
PFDL	PFDN2 DIP-MS	PFDN6	62	0.570125
PFDL	PFDN2 DIP-MS	URI1	62	0.0129097
PFDL	PFDN2 DIP-MS	UXT	62	0.15139
PFDL	UXT DIP-MS	ASDURF	62	0.0253315
PFDL	UXT DIP-MS	PDRG1	62	0.0137868
PFDL	UXT DIP-MS	PFDN2	62	0.0100895
PFDL	UXT DIP-MS	PFDN6	62	0.0126687
PFDL	UXT DIP-MS	URI1	62	0.0064314
PFDL	UXT DIP-MS	UXT	62	0.0172427
PFDL	PFDN2 DIP-MS	ASDURF	63	0.13506
PFDL	PFDN2 DIP-MS	PDRG1	63	0.131613
PFDL	PFDN2 DIP-MS	PFDN2	63	0.306063
PFDL	PFDN2 DIP-MS	PFDN6	63	0.469789
PFDL	PFDN2 DIP-MS	URI1	63	0.0153656
PFDL	PFDN2 DIP-MS	UXT	63	0.124324
PFDL	UXT DIP-MS	ASDURF	63	0.0258242
PFDL	UXT DIP-MS	PDRG1	63	0.013372
PFDL	UXT DIP-MS	PFDN2	63	0.00964
PFDL	UXT DIP-MS	PFDN6	63	0.0119594
PFDL	UXT DIP-MS	URI1	63	0.00689878
PFDL	UXT DIP-MS	UXT	63	0.0152901
PFDL	PFDN2 DIP-MS	ASDURF	64	0.141632
PFDL	PFDN2 DIP-MS	PDRG1	64	0.117902
PFDL	PFDN2 DIP-MS	PFDN2	64	0.207672
PFDL	PFDN2 DIP-MS	PFDN6	64	0.303918
PFDL	PFDN2 DIP-MS	URI1	64	0.0151353
PFDL	PFDN2 DIP-MS	UXT	64	0.0985723
PFDL	UXT DIP-MS	ASDURF	64	0.0261847
PFDL	UXT DIP-MS	PDRG1	64	0.015911
PFDL	UXT DIP-MS	PFDN2	64	0.00975358
PFDL	UXT DIP-MS	PFDN6	64	0.0120964
PFDL	UXT DIP-MS	URI1	64	0.00775458
PFDL	UXT DIP-MS	UXT	64	0.0147742
PFDL	PFDN2 DIP-MS	ASDURF	65	0.139586
PFDL	PFDN2 DIP-MS	PDRG1	65	0.120217
PFDL	PFDN2 DIP-MS	PFDN2	65	0.162907
PFDL	PFDN2 DIP-MS	PFDN6	65	0.176413
PFDL	PFDN2 DIP-MS	URI1	65	0.0158457
PFDL	PFDN2 DIP-MS	UXT	65	0.0740394
PFDL	UXT DIP-MS	ASDURF	65	0.0242588
PFDL	UXT DIP-MS	PDRG1	65	0.0174492
PFDL	UXT DIP-MS	PFDN2	65	0.00950469
PFDL	UXT DIP-MS	PFDN6	65	0.0125006
PFDL	UXT DIP-MS	URI1	65	0.00738648
PFDL	UXT DIP-MS	UXT	65	0.0136099
PFDL	PFDN2 DIP-MS	ASDURF	66	0.122394
PFDL	PFDN2 DIP-MS	PDRG1	66	0.11092
PFDL	PFDN2 DIP-MS	PFDN2	66	0.14716
PFDL	PFDN2 DIP-MS	PFDN6	66	0.114218
PFDL	PFDN2 DIP-MS	URI1	66	0.0155789
PFDL	PFDN2 DIP-MS	UXT	66	0.0663632
PFDL	UXT DIP-MS	ASDURF	66	0.015279
PFDL	UXT DIP-MS	PDRG1	66	0.016132
PFDL	UXT DIP-MS	PFDN2	66	0.0070806
PFDL	UXT DIP-MS	PFDN6	66	0.00970212
PFDL	UXT DIP-MS	URI1	66	0.00597747
PFDL	UXT DIP-MS	UXT	66	0.0131793
PFDL	PFDN2 DIP-MS	ASDURF	67	0.0941127
PFDL	PFDN2 DIP-MS	PDRG1	67	0.0911587
PFDL	PFDN2 DIP-MS	PFDN2	67	0.0969281
PFDL	PFDN2 DIP-MS	PFDN6	67	0.0249904
PFDL	PFDN2 DIP-MS	URI1	67	0.0101504
PFDL	PFDN2 DIP-MS	UXT	67	0.0432807
PFDL	UXT DIP-MS	ASDURF	67	0.01264
PFDL	UXT DIP-MS	PDRG1	67	0.0142733
PFDL	UXT DIP-MS	PFDN2	67	0.00611588
PFDL	UXT DIP-MS	PFDN6	67	0.00776661
PFDL	UXT DIP-MS	URI1	67	0.00478656
PFDL	UXT DIP-MS	UXT	67	0.0123867
PFDL	PFDN2 DIP-MS	ASDURF	68	0.0657343
PFDL	PFDN2 DIP-MS	PDRG1	68	0.0846018
PFDL	PFDN2 DIP-MS	PFDN2	68	0.0900205
PFDL	PFDN2 DIP-MS	PFDN6	68	0.0120418
PFDL	PFDN2 DIP-MS	URI1	68	0.00889957
PFDL	PFDN2 DIP-MS	UXT	68	0.0383506
PFDL	UXT DIP-MS	ASDURF	68	0.0111264
PFDL	UXT DIP-MS	PDRG1	68	0.0120167
PFDL	UXT DIP-MS	PFDN2	68	0.00488163
PFDL	UXT DIP-MS	PFDN6	68	0.00625525
PFDL	UXT DIP-MS	URI1	68	0.00345982
PFDL	UXT DIP-MS	UXT	68	0.0108865
PFDL	PFDN2 DIP-MS	ASDURF	69	0.0701339
PFDL	PFDN2 DIP-MS	PDRG1	69	0.078944
PFDL	PFDN2 DIP-MS	PFDN2	69	0.0907507
PFDL	PFDN2 DIP-MS	PFDN6	69	0.00738932
PFDL	PFDN2 DIP-MS	URI1	69	0.00791321
PFDL	PFDN2 DIP-MS	UXT	69	0.0389946
PFDL	UXT DIP-MS	ASDURF	69	0.00971354
PFDL	UXT DIP-MS	PDRG1	69	0.00917111
PFDL	UXT DIP-MS	PFDN2	69	0.0047065
PFDL	UXT DIP-MS	PFDN6	69	0.00530082
PFDL	UXT DIP-MS	URI1	69	0.00368367
PFDL	UXT DIP-MS	UXT	69	0.00912261
PFDL	PFDN2 DIP-MS	ASDURF	70	0.0752263
PFDL	PFDN2 DIP-MS	PDRG1	70	0.0782603
PFDL	PFDN2 DIP-MS	PFDN2	70	0.0900695
PFDL	PFDN2 DIP-MS	PFDN6	70	0.00718325
PFDL	PFDN2 DIP-MS	URI1	70	0.00452744
PFDL	PFDN2 DIP-MS	UXT	70	0.0337356
PFDL	UXT DIP-MS	ASDURF	70	0.0103863
PFDL	UXT DIP-MS	PDRG1	70	0.00867227
PFDL	UXT DIP-MS	PFDN2	70	0.00536112
PFDL	UXT DIP-MS	PFDN6	70	0.00575474
PFDL	UXT DIP-MS	URI1	70	0.00657999
PFDL	UXT DIP-MS	UXT	70	0.00901563
PFDL	PFDN2 DIP-MS	ASDURF	71	0.0718704
PFDL	PFDN2 DIP-MS	PDRG1	71	0.0892674
PFDL	PFDN2 DIP-MS	PFDN2	71	0.0814471
PFDL	PFDN2 DIP-MS	PFDN6	71	0.00848558
PFDL	PFDN2 DIP-MS	URI1	71	0.00205223
PFDL	PFDN2 DIP-MS	UXT	71	0.0247838
PFDL	UXT DIP-MS	ASDURF	71	0.00929124
PFDL	UXT DIP-MS	PDRG1	71	0.00711647
PFDL	UXT DIP-MS	PFDN2	71	0.00489955
PFDL	UXT DIP-MS	PFDN6	71	0.00579937
PFDL	UXT DIP-MS	URI1	71	0.00660882
PFDL	UXT DIP-MS	UXT	71	0.00741961
PFDL	PFDN2 DIP-MS	ASDURF	72	0.0701222
PFDL	PFDN2 DIP-MS	PDRG1	72	0.0852663
PFDL	PFDN2 DIP-MS	PFDN2	72	0.0747241
PFDL	PFDN2 DIP-MS	PFDN6	72	0.00889437
PFDL	PFDN2 DIP-MS	URI1	72	8.67994e-05
PFDL	PFDN2 DIP-MS	UXT	72	0.0183917
PFDL	UXT DIP-MS	ASDURF	72	0.007689
PFDL	UXT DIP-MS	PDRG1	72	0.00616319
PFDL	UXT DIP-MS	PFDN2	72	0.00473928
PFDL	UXT DIP-MS	PFDN6	72	0.00504311
PFDL	UXT DIP-MS	URI1	72	0.00620643
PFDL	UXT DIP-MS	UXT	72	0.00610811
PFDL	PFDN2 DIP-MS	ASDURF	73	0.0544618
PFDL	PFDN2 DIP-MS	PDRG1	73	0.0643485
PFDL	PFDN2 DIP-MS	PFDN2	73	0.0539564
PFDL	PFDN2 DIP-MS	PFDN6	73	0.00750299
PFDL	PFDN2 DIP-MS	URI1	73	2.32123e-05
PFDL	PFDN2 DIP-MS	UXT	73	0.0106997
PFDL	UXT DIP-MS	ASDURF	73	0.00611467
PFDL	UXT DIP-MS	PDRG1	73	0.00504317
PFDL	UXT DIP-MS	PFDN2	73	0.00410261
PFDL	UXT DIP-MS	PFDN6	73	0.00427243
PFDL	UXT DIP-MS	URI1	73	0.00525631
PFDL	UXT DIP-MS	UXT	73	0.00548149
PFDL	PFDN2 DIP-MS	ASDURF	74	0.0340076
PFDL	PFDN2 DIP-MS	PDRG1	74	0.0421097
PFDL	PFDN2 DIP-MS	PFDN2	74	0.035656
PFDL	PFDN2 DIP-MS	PFDN6	74	0.0056762
PFDL	PFDN2 DIP-MS	URI1	74	4.63577e-09
PFDL	PFDN2 DIP-MS	UXT	74	0.00341952
PFDL	UXT DIP-MS	ASDURF	74	0.00303975
PFDL	UXT DIP-MS	PDRG1	74	0.00226315
PFDL	UXT DIP-MS	PFDN2	74	0.00186535
PFDL	UXT DIP-MS	PFDN6	74	0.00179858
PFDL	UXT DIP-MS	URI1	74	0.00266274
PFDL	UXT DIP-MS	UXT	74	0.00310447
PFDL	PFDN2 DIP-MS	ASDURF	75	0.0116265
PFDL	PFDN2 DIP-MS	PDRG1	75	0.0280235
PFDL	PFDN2 DIP-MS	PFDN2	75	0.0198242
PFDL	PFDN2 DIP-MS	PFDN6	75	0.00380319
PFDL	PFDN2 DIP-MS	URI1	75	2.92624e-08
PFDL	PFDN2 DIP-MS	UXT	75	0.000396435
PFDL	UXT DIP-MS	ASDURF	75	0.000389688
PFDL	UXT DIP-MS	PDRG1	75	0.000463977
PFDL	UXT DIP-MS	PFDN2	75	0.00022484
PFDL	UXT DIP-MS	PFDN6	75	7.81969e-09
PFDL	UXT DIP-MS	URI1	75	0
PFDL	UXT DIP-MS	UXT	75	0.00135457
PFDL	PFDN2 DIP-MS	ASDURF	76	0
PFDL	PFDN2 DIP-MS	PDRG1	76	0
PFDL	PFDN2 DIP-MS	PFDN2	76	0.00515675
PFDL	PFDN2 DIP-MS	PFDN6	76	0
PFDL	PFDN2 DIP-MS	URI1	76	0
PFDL	PFDN2 DIP-MS	UXT	76	0
PFDL	UXT DIP-MS	ASDURF	76	0
PFDL	UXT DIP-MS	PDRG1	76	0
PFDL	UXT DIP-MS	PFDN2	76	0
PFDL	UXT DIP-MS	PFDN6	76	0
PFDL	UXT DIP-MS	URI1	76	4.92109e-09
PFDL	UXT DIP-MS	UXT	76	0
PFD	SEC-SWATH	PFDN2	1	0.00126943
PFD	SEC-SWATH	PFDN2	2	0.000858229
PFD	SEC-SWATH	PFDN2	3	0.00468989
PFD	SEC-SWATH	PFDN2	4	0.00646242
PFD	SEC-SWATH	PFDN2	5	0.0064484
PFD	SEC-SWATH	PFDN2	6	0.00871313
PFD	SEC-SWATH	PFDN2	7	0.00793823
PFD	SEC-SWATH	PFDN2	8	0.00925829
PFD	SEC-SWATH	PFDN2	9	0.0110332
PFD	SEC-SWATH	PFDN2	10	0.0119856
PFD	SEC-SWATH	PFDN2	11	0.0123649
PFD	SEC-SWATH	PFDN2	12	0.00954722
PFD	SEC-SWATH	PFDN2	13	0.0110923
PFD	SEC-SWATH	PFDN2	14	0.0119249
PFD	SEC-SWATH	PFDN2	15	0.0102411
PFD	SEC-SWATH	PFDN2	16	0.0133563
PFD	SEC-SWATH	PFDN2	17	0.0202432
PFD	SEC-SWATH	PFDN2	18	0.014051
PFD	SEC-SWATH	PFDN2	19	0.015695
PFD	SEC-SWATH	PFDN2	20	0.023275
PFD	SEC-SWATH	PFDN2	21	0.0259065
PFD	SEC-SWATH	PFDN2	22	0.023254
PFD	SEC-SWATH	PFDN2	23	0.017621
PFD	SEC-SWATH	PFDN2	24	0.0231371
PFD	SEC-SWATH	PFDN2	25	0.0184605
PFD	SEC-SWATH	PFDN2	26	0.0229222
PFD	SEC-SWATH	PFDN2	27	0.0260249
PFD	SEC-SWATH	PFDN2	28	0.00950361
PFD	SEC-SWATH	PFDN2	29	0.0107045
PFD	SEC-SWATH	PFDN2	30	0.00681911
PFD	SEC-SWATH	PFDN2	31	0.00570388
PFD	SEC-SWATH	PFDN2	32	0.00546167
PFD	SEC-SWATH	PFDN2	33	0.00668671
PFD	SEC-SWATH	PFDN2	34	0.00601695
PFD	SEC-SWATH	PFDN2	35	0.00670463
PFD	SEC-SWATH	PFDN2	36	0.00769681
PFD	SEC-SWATH	PFDN2	37	0.0200422
PFD	SEC-SWATH	PFDN2	38	0.0278839
PFD	SEC-SWATH	PFDN2	39	0.0293457
PFD	SEC-SWATH	PFDN2	40	0.0278434
PFD	SEC-SWATH	PFDN2	41	0.0444839
PFD	SEC-SWATH	PFDN2	42	0.0660424
PFD	SEC-SWATH	PFDN2	43	0.099916
PFD	SEC-SWATH	PFDN2	44	0.135807
PFD	SEC-SWATH	PFDN2	45	0.227351
PFD	SEC-SWATH	PFDN2	46	0.436059
PFD	SEC-SWATH	PFDN2	47	0.707884
PFD	SEC-SWATH	PFDN2	48	1
PFD	SEC-SWATH	PFDN2	49	0.715758
PFD	SEC-SWATH	PFDN2	50	0.411816
PFD	SEC-SWATH	PFDN2	51	0.192394
PFD	SEC-SWATH	PFDN2	52	0.123013
PFD	SEC-SWATH	PFDN2	53	0.142479
PFD	SEC-SWATH	PFDN2	54	0.204643
PFD	SEC-SWATH	PFDN2	55	0.153967
PFD	SEC-SWATH	PFDN2	56	0.0896024
PFD	SEC-SWATH	PFDN2	57	0.0564796
PFD	SEC-SWATH	PFDN2	58	0.0562537
PFD	SEC-SWATH	PFDN2	59	0.045888
PFD	SEC-SWATH	PFDN2	60	0.0173126
PFD	SEC-SWATH	PFDN2	61	0.0187891
PFD	SEC-SWATH	PFDN2	62	0.00880503
PFD	SEC-SWATH	PFDN2	63	0.00120168
PFD	SEC-SWATH	PFDN2	64	0.000954021
PFD	SEC-SWATH	PFDN2	65	0
PFD	SEC-SWATH	PFDN2	66	0
PFD	SEC-SWATH	PFDN2	67	0
PFD	SEC-SWATH	PFDN2	68	0.000468054
PFD	SEC-SWATH	PFDN2	69	0.0030848
PFD	SEC-SWATH	PFDN2	70	0.000685337
PFD	SEC-SWATH	PFDN4	1	0
PFD	SEC-SWATH	PFDN4	2	0
PFD	SEC-SWATH	PFDN4	3	0
PFD	SEC-SWATH	PFDN4	4	0
PFD	SEC-SWATH	PFDN4	5	0
PFD	SEC-SWATH	PFDN4	6	0
PFD	SEC-SWATH	PFDN4	7	0
PFD	SEC-SWATH	PFDN4	8	0
PFD	SEC-SWATH	PFDN4	9	0
PFD	SEC-SWATH	PFDN4	10	0
PFD	SEC-SWATH	PFDN4	11	0
PFD	SEC-SWATH	PFDN4	12	0
PFD	SEC-SWATH	PFDN4	13	0
PFD	SEC-SWATH	PFDN4	14	0
PFD	SEC-SWATH	PFDN4	15	0
PFD	SEC-SWATH	PFDN4	16	0
PFD	SEC-SWATH	PFDN4	17	0
PFD	SEC-SWATH	PFDN4	18	0
PFD	SEC-SWATH	PFDN4	19	0
PFD	SEC-SWATH	PFDN4	20	0
PFD	SEC-SWATH	PFDN4	21	0
PFD	SEC-SWATH	PFDN4	22	0
PFD	SEC-SWATH	PFDN4	23	0.0044869
PFD	SEC-SWATH	PFDN4	24	0.00941896
PFD	SEC-SWATH	PFDN4	25	0.00962095
PFD	SEC-SWATH	PFDN4	26	0.0220442
PFD	SEC-SWATH	PFDN4	27	0.022256
PFD	SEC-SWATH	PFDN4	28	0.013345
PFD	SEC-SWATH	PFDN4	29	0.0071206
PFD	SEC-SWATH	PFDN4	30	0
PFD	SEC-SWATH	PFDN4	31	0
PFD	SEC-SWATH	PFDN4	32	0
PFD	SEC-SWATH	PFDN4	33	0
PFD	SEC-SWATH	PFDN4	34	0
PFD	SEC-SWATH	PFDN4	35	0.0115663
PFD	SEC-SWATH	PFDN4	36	0.00173161
PFD	SEC-SWATH	PFDN4	37	0.0122801
PFD	SEC-SWATH	PFDN4	38	0.0101053
PFD	SEC-SWATH	PFDN4	39	0.034648
PFD	SEC-SWATH	PFDN4	40	0.0460417
PFD	SEC-SWATH	PFDN4	41	0.0528917
PFD	SEC-SWATH	PFDN4	42	0.066168
PFD	SEC-SWATH	PFDN4	43	0.0952858
PFD	SEC-SWATH	PFDN4	44	0.140718
PFD	SEC-SWATH	PFDN4	45	0.203752
PFD	SEC-SWATH	PFDN4	46	0.399607
PFD	SEC-SWATH	PFDN4	47	0.765797
PFD	SEC-SWATH	PFDN4	48	1
PFD	SEC-SWATH	PFDN4	49	0.768152
PFD	SEC-SWATH	PFDN4	50	0.32149
PFD	SEC-SWATH	PFDN4	51	0.192805
PFD	SEC-SWATH	PFDN4	52	0.106223
PFD	SEC-SWATH	PFDN4	53	0.0663288
PFD	SEC-SWATH	PFDN4	54	0.0241288
PFD	SEC-SWATH	PFDN4	55	0
PFD	SEC-SWATH	PFDN4	56	0
PFD	SEC-SWATH	PFDN4	57	0
PFD	SEC-SWATH	PFDN4	58	0
PFD	SEC-SWATH	PFDN4	59	0
PFD	SEC-SWATH	PFDN4	60	0
PFD	SEC-SWATH	PFDN4	61	0
PFD	SEC-SWATH	PFDN4	62	0
PFD	SEC-SWATH	PFDN4	63	0
PFD	SEC-SWATH	PFDN4	64	0
PFD	SEC-SWATH	PFDN4	65	0
PFD	SEC-SWATH	PFDN4	66	0
PFD	SEC-SWATH	PFDN4	67	0
PFD	SEC-SWATH	PFDN4	68	0
PFD	SEC-SWATH	PFDN4	69	0
PFD	SEC-SWATH	PFDN4	70	0
PFD	SEC-SWATH	PFDN5	1	0
PFD	SEC-SWATH	PFDN5	2	0
PFD	SEC-SWATH	PFDN5	3	0
PFD	SEC-SWATH	PFDN5	4	0
PFD	SEC-SWATH	PFDN5	5	0
PFD	SEC-SWATH	PFDN5	6	0.00282013
PFD	SEC-SWATH	PFDN5	7	0.00308312
PFD	SEC-SWATH	PFDN5	8	0.00267459
PFD	SEC-SWATH	PFDN5	9	0.00341377
PFD	SEC-SWATH	PFDN5	10	0.00375081
PFD	SEC-SWATH	PFDN5	11	0.00385166
PFD	SEC-SWATH	PFDN5	12	0
PFD	SEC-SWATH	PFDN5	13	0
PFD	SEC-SWATH	PFDN5	14	0.00369719
PFD	SEC-SWATH	PFDN5	15	0.00434317
PFD	SEC-SWATH	PFDN5	16	0.00801994
PFD	SEC-SWATH	PFDN5	17	0.00470574
PFD	SEC-SWATH	PFDN5	18	0.00276778
PFD	SEC-SWATH	PFDN5	19	0.00470702
PFD	SEC-SWATH	PFDN5	20	0.00377506
PFD	SEC-SWATH	PFDN5	21	0.0045002
PFD	SEC-SWATH	PFDN5	22	0.00479128
PFD	SEC-SWATH	PFDN5	23	0.00714415
PFD	SEC-SWATH	PFDN5	24	0.0122354
PFD	SEC-SWATH	PFDN5	25	0.0111452
PFD	SEC-SWATH	PFDN5	26	0.0143994
PFD	SEC-SWATH	PFDN5	27	0.0236283
PFD	SEC-SWATH	PFDN5	28	0.0181847
PFD	SEC-SWATH	PFDN5	29	0.0168557
PFD	SEC-SWATH	PFDN5	30	0.0110226
PFD	SEC-SWATH	PFDN5	31	0.00822803
PFD	SEC-SWATH	PFDN5	32	0.0169335
PFD	SEC-SWATH	PFDN5	33	0.0188383
PFD	SEC-SWATH	PFDN5	34	0.0194856
PFD	SEC-SWATH	PFDN5	35	0.0200805
PFD	SEC-SWATH	PFDN5	36	0.0262352
PFD	SEC-SWATH	PFDN5	37	0.0261548
PFD	SEC-SWATH	PFDN5	38	0.0137866
PFD	SEC-SWATH	PFDN5	39	0.0407431
PFD	SEC-SWATH	PFDN5	40	0.0582626
PFD	SEC-SWATH	PFDN5	41	0.0603806
PFD	SEC-SWATH	PFDN5	42	0.088947
PFD	SEC-SWATH	PFDN5	43	0.124987
PFD	SEC-SWATH	PFDN5	44	0.177757
PFD	SEC-SWATH	PFDN5	45	0.237202
PFD	SEC-SWATH	PFDN5	46	0.449507
PFD	SEC-SWATH	PFDN5	47	0.799193
PFD	SEC-SWATH	PFDN5	48	1
PFD	SEC-SWATH	PFDN5	49	0.729251
PFD	SEC-SWATH	PFDN5	50	0.335838
PFD	SEC-SWATH	PFDN5	51	0.177752
PFD	SEC-SWATH	PFDN5	52	0.0962048
PFD	SEC-SWATH	PFDN5	53	0.046114
PFD	SEC-SWATH	PFDN5	54	0.0393707
PFD	SEC-SWATH	PFDN5	55	0.0208363
PFD	SEC-SWATH	PFDN5	56	0.0166642
PFD	SEC-SWATH	PFDN5	57	0.0200218
PFD	SEC-SWATH	PFDN5	58	0.0208337
PFD	SEC-SWATH	PFDN5	59	0.0168761
PFD	SEC-SWATH	PFDN5	60	0.00834421
PFD	SEC-SWATH	PFDN5	61	0.0121588
PFD	SEC-SWATH	PFDN5	62	0.0120797
PFD	SEC-SWATH	PFDN5	63	0.00553429
PFD	SEC-SWATH	PFDN5	64	0.00617134
PFD	SEC-SWATH	PFDN5	65	0.00241032
PFD	SEC-SWATH	PFDN5	66	0.00254182
PFD	SEC-SWATH	PFDN5	67	0.00172221
PFD	SEC-SWATH	PFDN5	68	0.00559557
PFD	SEC-SWATH	PFDN5	69	0.00454744
PFD	SEC-SWATH	PFDN5	70	0.00364102
PFD	SEC-SWATH	VBP1	1	0
PFD	SEC-SWATH	VBP1	2	0
PFD	SEC-SWATH	VBP1	3	0
PFD	SEC-SWATH	VBP1	4	0
PFD	SEC-SWATH	VBP1	5	0
PFD	SEC-SWATH	VBP1	6	0
PFD	SEC-SWATH	VBP1	7	0
PFD	SEC-SWATH	VBP1	8	0
PFD	SEC-SWATH	VBP1	9	0
PFD	SEC-SWATH	VBP1	10	0
PFD	SEC-SWATH	VBP1	11	0
PFD	SEC-SWATH	VBP1	12	0
PFD	SEC-SWATH	VBP1	13	0
PFD	SEC-SWATH	VBP1	14	0
PFD	SEC-SWATH	VBP1	15	0
PFD	SEC-SWATH	VBP1	16	0
PFD	SEC-SWATH	VBP1	17	0
PFD	SEC-SWATH	VBP1	18	0
PFD	SEC-SWATH	VBP1	19	0
PFD	SEC-SWATH	VBP1	20	0
PFD	SEC-SWATH	VBP1	21	0
PFD	SEC-SWATH	VBP1	22	0
PFD	SEC-SWATH	VBP1	23	0
PFD	SEC-SWATH	VBP1	24	0
PFD	SEC-SWATH	VBP1	25	0.00474775
PFD	SEC-SWATH	VBP1	26	0.012369
PFD	SEC-SWATH	VBP1	27	0.0164336
PFD	SEC-SWATH	VBP1	28	0.0105796
PFD	SEC-SWATH	VBP1	29	0.0132985
PFD	SEC-SWATH	VBP1	30	0.00687014
PFD	SEC-SWATH	VBP1	31	0.00433653
PFD	SEC-SWATH	VBP1	32	0
PFD	SEC-SWATH	VBP1	33	0
PFD	SEC-SWATH	VBP1	34	0.00535949
PFD	SEC-SWATH	VBP1	35	0.0131761
PFD	SEC-SWATH	VBP1	36	0.0126358
PFD	SEC-SWATH	VBP1	37	0.0139442
PFD	SEC-SWATH	VBP1	38	0.0209163
PFD	SEC-SWATH	VBP1	39	0.0288502
PFD	SEC-SWATH	VBP1	40	0.0423423
PFD	SEC-SWATH	VBP1	41	0.0466789
PFD	SEC-SWATH	VBP1	42	0.0714661
PFD	SEC-SWATH	VBP1	43	0.119572
PFD	SEC-SWATH	VBP1	44	0.161405
PFD	SEC-SWATH	VBP1	45	0.239107
PFD	SEC-SWATH	VBP1	46	0.485584
PFD	SEC-SWATH	VBP1	47	0.672121
PFD	SEC-SWATH	VBP1	48	1
PFD	SEC-SWATH	VBP1	49	0.763321
PFD	SEC-SWATH	VBP1	50	0.316687
PFD	SEC-SWATH	VBP1	51	0.185373
PFD	SEC-SWATH	VBP1	52	0.124677
PFD	SEC-SWATH	VBP1	53	0.13916
PFD	SEC-SWATH	VBP1	54	0.179976
PFD	SEC-SWATH	VBP1	55	0.130378
PFD	SEC-SWATH	VBP1	56	0.0701542
PFD	SEC-SWATH	VBP1	57	0.0399872
PFD	SEC-SWATH	VBP1	58	0.0112203
PFD	SEC-SWATH	VBP1	59	0.00667812
PFD	SEC-SWATH	VBP1	60	0.00307397
PFD	SEC-SWATH	VBP1	61	0
PFD	SEC-SWATH	VBP1	62	0
PFD	SEC-SWATH	VBP1	63	0
PFD	SEC-SWATH	VBP1	64	0
PFD	SEC-SWATH	VBP1	65	0
PFD	SEC-SWATH	VBP1	66	0
PFD	SEC-SWATH	VBP1	67	0
PFD	SEC-SWATH	VBP1	68	0
PFD	SEC-SWATH	VBP1	69	0
PFD	SEC-SWATH	VBP1	70	0
PFD	SEC-SWATH	PFDN1	1	0
PFD	SEC-SWATH	PFDN1	2	0
PFD	SEC-SWATH	PFDN1	3	0
PFD	SEC-SWATH	PFDN1	4	0
PFD	SEC-SWATH	PFDN1	5	0
PFD	SEC-SWATH	PFDN1	6	0
PFD	SEC-SWATH	PFDN1	7	0.00353287
PFD	SEC-SWATH	PFDN1	8	0.0041118
PFD	SEC-SWATH	PFDN1	9	0.00541019
PFD	SEC-SWATH	PFDN1	10	0.0102556
PFD	SEC-SWATH	PFDN1	11	0.0110744
PFD	SEC-SWATH	PFDN1	12	0.00859236
PFD	SEC-SWATH	PFDN1	13	0.0049486
PFD	SEC-SWATH	PFDN1	14	0.00402283
PFD	SEC-SWATH	PFDN1	15	0
PFD	SEC-SWATH	PFDN1	16	0.00473843
PFD	SEC-SWATH	PFDN1	17	0.00533283
PFD	SEC-SWATH	PFDN1	18	0.00423429
PFD	SEC-SWATH	PFDN1	19	0.016112
PFD	SEC-SWATH	PFDN1	20	0.0126229
PFD	SEC-SWATH	PFDN1	21	0.0135616
PFD	SEC-SWATH	PFDN1	22	0.0112562
PFD	SEC-SWATH	PFDN1	23	0.00711732
PFD	SEC-SWATH	PFDN1	24	0.0144306
PFD	SEC-SWATH	PFDN1	25	0.0138182
PFD	SEC-SWATH	PFDN1	26	0.0187616
PFD	SEC-SWATH	PFDN1	27	0.0201361
PFD	SEC-SWATH	PFDN1	28	0.0141753
PFD	SEC-SWATH	PFDN1	29	0
PFD	SEC-SWATH	PFDN1	30	0.00361797
PFD	SEC-SWATH	PFDN1	31	0.00397126
PFD	SEC-SWATH	PFDN1	32	0.00455921
PFD	SEC-SWATH	PFDN1	33	0.00482224
PFD	SEC-SWATH	PFDN1	34	0.00399704
PFD	SEC-SWATH	PFDN1	35	0.00595689
PFD	SEC-SWATH	PFDN1	36	0.0118712
PFD	SEC-SWATH	PFDN1	37	0.0133553
PFD	SEC-SWATH	PFDN1	38	0.0162164
PFD	SEC-SWATH	PFDN1	39	0.0226684
PFD	SEC-SWATH	PFDN1	40	0.0348878
PFD	SEC-SWATH	PFDN1	41	0.0484958
PFD	SEC-SWATH	PFDN1	42	0.0724832
PFD	SEC-SWATH	PFDN1	43	0.106916
PFD	SEC-SWATH	PFDN1	44	0.133223
PFD	SEC-SWATH	PFDN1	45	0.199464
PFD	SEC-SWATH	PFDN1	46	0.388934
[truncated: 304 more rows]

## Sheet: SupFig2B
Study_file_name	Resource	Percentage recovery
BN1-heavy.tsv	Skinnider et al. 2021	0.375
BN1-medium.tsv	Skinnider et al. 2021	0.375
Bio1.tsv	Skinnider et al. 2021	0.5
Bio2.tsv	Skinnider et al. 2021	0.5
Control.tsv	Skinnider et al. 2021	1
Ctrl.tsv	Skinnider et al. 2021	0.75
Hs_HCW_1.tsv	Skinnider et al. 2021	0.25
Hs_HCW_2.tsv	Skinnider et al. 2021	0.625
Hs_HCW_3.tsv	Skinnider et al. 2021	0.25
Hs_HCW_4.tsv	Skinnider et al. 2021	0.625
Hs_HCW_6.tsv	Skinnider et al. 2021	0.375
Hs_HCW_7.tsv	Skinnider et al. 2021	0.25
Hs_HCW_8.tsv	Skinnider et al. 2021	0.25
Hs_HCW_9.tsv	Skinnider et al. 2021	0.25
Hs_IEX_1.tsv	Skinnider et al. 2021	0.25
Hs_IEX_2.tsv	Skinnider et al. 2021	0.5
PT3281S1.tsv	Skinnider et al. 2021	1
PT3441S1.tsv	Skinnider et al. 2021	0.875
PT3442S1.tsv	Skinnider et al. 2021	0.75
PT3701S1.tsv	Skinnider et al. 2021	0.875
PTSS3801.tsv	Skinnider et al. 2021	0.75
PTSS3802.tsv	Skinnider et al. 2021	0.75
RNaseA.tsv	Skinnider et al. 2021	0.875
SEC1-heavy.tsv	Skinnider et al. 2021	0.625
SEC1-medium.tsv	Skinnider et al. 2021	0.625
SEC2-heavy.tsv	Skinnider et al. 2021	0.625
SEC2-medium.tsv	Skinnider et al. 2021	0.625
SEC3-heavy.tsv	Skinnider et al. 2021	0.75
SEC3-medium.tsv	Skinnider et al. 2021	0.75
rep1.tsv	Skinnider et al. 2021	0.875
rep2.tsv	Skinnider et al. 2021	0.75
rep3.tsv	Skinnider et al. 2021	0.625
