# Supplementary material for: DIP-MS: ultra-deep interaction proteomics for the deconvolution of protein complexes
Source: Nat Methods. 2024 Mar 26;21(4):635–47. doi: 10.1038/s41592-024-02211-y (PMC11009110; doi:10.1038/s41592-024-02211-y)
Supplement: Supplementary file 12 — Statistical source data. [file 41592_2024_2211_MOESM12_ESM.xlsx]

## Sheet: SupFig3_Legend
SHEET DESCRIPTION			COLUMNS DETAILS
Sheet	Short Description		Column	Description
SupFig3A	BioID reference datasets vs. DIP-MS		Fig3A: BioID reference datasets vs. DIP-MS
SupFig3B	Overlapping BioID data		UniProtKB_accession_NodeA	Unique UniProtKB accession reported in the UniProtKB database for node A.
			UniProtKB_accession_NodeB	Unique UniProtKB accession reported in the UniProtKB database for node B.
			Gene_Names_NodeA	Gene Names/ Symbols as reported in UniProtKB for node A.
			Gene_Names_NodeB	Gene Names/ Symbols as reported in UniProtKB for node B.
			Author	Name of the first author and publication year.
			PubMedID	References as PubMed IDs per proximity interaction.
			Role_nodeA	Role of node A in the experiment.
			Role_nodeB	Role of node B in the experiment.
			Method	Method employed to map PPI.
			Alphabetical_Sorted_Unique_PPI_combination	PPI-sorted alphabetical (node A and node B) in Gene Names. Duplicates are kept for the table, but were removed for the Venn Diagram shown in Supplementary Figure 4A.
			Fig3B: Overlapping BioID data
			Gene_Names_NodeA	Gene Names/ Symbols as reported in UniProtKB for node A.
			Gene_Names_NodeB	Gene Names/ Symbols as reported in UniProtKB for node B.
			Found_by_DIP-MS	Column indicates if interaction was found in DIP-MS
			Found_by_BioID	Column indicates if interaction was found by BioID
			Biological_function_categorization	Coarse categorization of identfied PPIs by biolocial function.
			In_reference_list_(Supplementary_Table_S1)	Indicates with TRUE if the interaction is inlcuded in the manually curated protein interaction list reported in Supplementary Table S1

## Sheet: SupFig3A
UniProtKB_accession_NodeA	UniProtKB_accession_NodeB	Gene_Names_NodeA	Gene_Names_NodeB	Author	References_(PubMed_IDs)	Role_nodeA	Role_nodeB	Method	Alphabetical_Sorted_Unique_PPI_combination
P68032	Q9NQP4	ACTC1	PFDN4	Viita T (2019)	30890647	Bait	Prey	BioID	ACTC1~PFDN4
P68032	Q99471	ACTC1	PFDN5	Viita T (2019)	30890647	Bait	Prey	BioID	ACTC1~PFDN5
P68032	O15212	ACTC1	PFDN6	Viita T (2019)	30890647	Bait	Prey	BioID	ACTC1~PFDN6
P61163	Q9UHV9	ACTR1A	PFDN2	Go CD (2021)	34079125	Bait	Prey	BioID	ACTR1A~PFDN2
P61163	Q99471	ACTR1A	PFDN5	Go CD (2021)	34079125	Bait	Prey	BioID	ACTR1A~PFDN5
P61163	O15212	ACTR1A	PFDN6	Go CD (2021)	34079125	Bait	Prey	BioID	ACTR1A~PFDN6
P61163	Q9NWS0	ACTR1A	PIH1D1	Go CD (2021)	34079125	Bait	Prey	BioID	ACTR1A~PIH1D1
P61163	Q9H6T3	ACTR1A	RPAP3	Go CD (2021)	34079125	Bait	Prey	BioID	ACTR1A~RPAP3
P61163	P61758	ACTR1A	VBP1	Go CD (2021)	34079125	Bait	Prey	BioID	ACTR1A~VBP1
P61160	Q9UHV9	ACTR2	PFDN2	Go CD (2021)	34079125	Bait	Prey	BioID	ACTR2~PFDN2
P61160	Q9NWS0	ACTR2	PIH1D1	Go CD (2021)	34079125	Bait	Prey	BioID	ACTR2~PIH1D1
P61160	Q9Y265	ACTR2	RUVBL1	Go CD (2021)	34079125	Bait	Prey	BioID	ACTR2~RUVBL1
P61158	Q9UHV9	ACTR3	PFDN2	Go CD (2021)	34079125	Bait	Prey	BioID	ACTR3~PFDN2
P61158	Q99471	ACTR3	PFDN5	Go CD (2021)	34079125	Bait	Prey	BioID	ACTR3~PFDN5
P61158	O15212	ACTR3	PFDN6	Go CD (2021)	34079125	Bait	Prey	BioID	ACTR3~PFDN6
P61158	P61758	ACTR3	VBP1	Go CD (2021)	34079125	Bait	Prey	BioID	ACTR3~VBP1
P55265	Q9Y230	ADAR	RUVBL2	Freund EC (2020)	32433965	Bait	Prey	BioID	ADAR~RUVBL2
P78563	Q9Y230	ADARB1	RUVBL2	Freund EC (2020)	32433965	Bait	Prey	BioID	ADARB1~RUVBL2
Q5VU57	Q9NWS0	AGBL4	PIH1D1	Rodriguez-Calado S (2023)	36674791	Bait	Prey	BioID	AGBL4~PIH1D1
Q5VU57	Q9H6T3	AGBL4	RPAP3	Rodriguez-Calado S (2023)	36674791	Bait	Prey	BioID	AGBL4~RPAP3
O95994	Q9Y265	AGR2	RUVBL1	Tiemann K (2018)	30575818	Bait	Prey	BioID	AGR2~RUVBL1
Q92667	O94763	AKAP1	URI1	Go CD (2021)	34079125	Bait	Prey	BioID	AKAP1~URI1
Q9UM73	O60925	ALK	PFDN1	Salokas K (2022)	35384245	Bait	Prey	BioID	ALK~PFDN1
Q9UM73	Q9NQP4	ALK	PFDN4	Salokas K (2022)	35384245	Bait	Prey	BioID	ALK~PFDN4
Q9UM73	Q99471	ALK	PFDN5	Salokas K (2022)	35384245	Bait	Prey	BioID	ALK~PFDN5
Q9UM73	O15212	ALK	PFDN6	Salokas K (2022)	35384245	Bait	Prey	BioID	ALK~PFDN6
Q9UM73	P61758	ALK	VBP1	Salokas K (2022)	35384245	Bait	Prey	BioID	ALK~VBP1
Q9UJX6	Q9H6T3	ANAPC2	RPAP3	Go CD (2021)	34079125	Bait	Prey	BioID	ANAPC2~RPAP3
Q13795	Q9NWS0	ARFRP1	PIH1D1	Li FL (2022)	35844135	Bait	Prey	BioID	ARFRP1~PIH1D1
P30530	Q9Y265	AXL	RUVBL1	Majumder A (2022)	35022314	Bait	Prey	BioID	AXL~RUVBL1
Q9UPM9	Q9NQP4	B9D1	PFDN4	Gupta GD (2015)	26638075	Bait	Prey	BioID	B9D1~PFDN4
Q9UPM9	Q9Y265	B9D1	RUVBL1	Gupta GD (2015)	26638075	Bait	Prey	BioID	B9D1~RUVBL1
Q8TD16	Q9NWS0	BICD2	PIH1D1	Redwine WB (2017)	28718761	Bait	Prey	BioID	BICD2~PIH1D1
Q8TD16	Q9H6T3	BICD2	RPAP3	Redwine WB (2017)	28718761	Bait	Prey	BioID	BICD2~RPAP3
Q9Y297	O60925	BTRC	PFDN1	Coyaud E (2015)	25900982	Bait	Prey	BioID	BTRC~PFDN1
Q9Y297	Q9UHV9	BTRC	PFDN2	Coyaud E (2015)	25900982	Bait	Prey	BioID	BTRC~PFDN2
Q9Y297	Q9NQP4	BTRC	PFDN4	Coyaud E (2015)	25900982	Bait	Prey	BioID	BTRC~PFDN4
Q9Y297	Q99471	BTRC	PFDN5	Coyaud E (2015)	25900982	Bait	Prey	BioID	BTRC~PFDN5
Q9Y297	O15212	BTRC	PFDN6	Coyaud E (2015)	25900982	Bait	Prey	BioID	BTRC~PFDN6
Q9Y297	P61758	BTRC	VBP1	Coyaud E (2015)	25900982	Bait	Prey	BioID	BTRC~VBP1
P41002	Q9H6T3	CCNF	RPAP3	Siebert A (2022)	36114006	Bait	Prey	BioID	CCNF~RPAP3
P41002	Q9Y265	CCNF	RUVBL1	Siebert A (2022)	36114006	Bait	Prey	BioID	CCNF~RUVBL1
P41002	Q9Y230	CCNF	RUVBL2	Rayner SL (2021)	33729478	Bait	Prey	BioID	CCNF~RUVBL2
P41002	Q9Y230	CCNF	RUVBL2	Siebert A (2022)	36114006	Bait	Prey	BioID	CCNF~RUVBL2
P41002	P61758	CCNF	VBP1	Siebert A (2022)	36114006	Bait	Prey	BioID	CCNF~VBP1
P12830	Q9Y265	CDH1	RUVBL1	Guo Z (2014)	25468996	Bait	Prey	BioID	CDH1~RUVBL1
Q9HC77	Q9NQP4	CENPJ	PFDN4	Gupta GD (2015)	26638075	Bait	Prey	BioID	CENPJ~PFDN4
O60308	Q9H6T3	CEP104	RPAP3	Gupta GD (2015)	26638075	Bait	Prey	BioID	CEP104~RPAP3
O60308	Q9UBK9	CEP104	UXT	Gupta GD (2015)	26638075	Bait	Prey	BioID	CEP104~UXT
Q9BZB8	O60925	CPEB1	PFDN1	Göös H (2022)	35140242	Bait	Prey	BioID	CPEB1~PFDN1
Q9NQC7	Q9H6T3	CYLD	RPAP3	Yang XD (2020)	31762063	Bait	Prey	BioID	CYLD~RPAP3
Q66K64	Q9UBK9	DCAF15	UXT	Pech MF (2019)	31452512	Bait	Prey	BioID	DCAF15~UXT
Q13561	Q9Y265	DCTN2	RUVBL1	Go CD (2021)	34079125	Bait	Prey	BioID	DCTN2~RUVBL1
Q86XF0	Q9UHV9	DHFR2	PFDN2	Go CD (2021)	34079125	Bait	Prey	BioID	DHFR2~PFDN2
Q86XF0	Q99471	DHFR2	PFDN5	Go CD (2021)	34079125	Bait	Prey	BioID	DHFR2~PFDN5
Q86XF0	P61758	DHFR2	VBP1	Go CD (2021)	34079125	Bait	Prey	BioID	DHFR2~VBP1
Q8NHS0	Q99471	DNAJB8	PFDN5	Piette BL (2021)	33957083	Bait	Prey	BioID	DNAJB8~PFDN5
O14576	O60925	DYNC1I1	PFDN1	Redwine WB (2017)	28718761	Bait	Prey	BioID	DYNC1I1~PFDN1
O14576	Q9UHV9	DYNC1I1	PFDN2	Redwine WB (2017)	28718761	Bait	Prey	BioID	DYNC1I1~PFDN2
O14576	Q9NQP4	DYNC1I1	PFDN4	Redwine WB (2017)	28718761	Bait	Prey	BioID	DYNC1I1~PFDN4
O14576	Q99471	DYNC1I1	PFDN5	Redwine WB (2017)	28718761	Bait	Prey	BioID	DYNC1I1~PFDN5
O14576	O15212	DYNC1I1	PFDN6	Redwine WB (2017)	28718761	Bait	Prey	BioID	DYNC1I1~PFDN6
O14576	Q9Y265	DYNC1I1	RUVBL1	Redwine WB (2017)	28718761	Bait	Prey	BioID	DYNC1I1~RUVBL1
O14576	P61758	DYNC1I1	VBP1	Redwine WB (2017)	28718761	Bait	Prey	BioID	DYNC1I1~VBP1
Q13409	O60925	DYNC1I2	PFDN1	Redwine WB (2017)	28718761	Bait	Prey	BioID	DYNC1I2~PFDN1
Q13409	Q9UHV9	DYNC1I2	PFDN2	Go CD (2021)	34079125	Bait	Prey	BioID	DYNC1I2~PFDN2
Q13409	Q9UHV9	DYNC1I2	PFDN2	Redwine WB (2017)	28718761	Bait	Prey	BioID	DYNC1I2~PFDN2
Q13409	Q9NQP4	DYNC1I2	PFDN4	Redwine WB (2017)	28718761	Bait	Prey	BioID	DYNC1I2~PFDN4
Q13409	Q99471	DYNC1I2	PFDN5	Go CD (2021)	34079125	Bait	Prey	BioID	DYNC1I2~PFDN5
Q13409	Q99471	DYNC1I2	PFDN5	Redwine WB (2017)	28718761	Bait	Prey	BioID	DYNC1I2~PFDN5
Q13409	O15212	DYNC1I2	PFDN6	Go CD (2021)	34079125	Bait	Prey	BioID	DYNC1I2~PFDN6
Q13409	O15212	DYNC1I2	PFDN6	Redwine WB (2017)	28718761	Bait	Prey	BioID	DYNC1I2~PFDN6
Q13409	Q9Y265	DYNC1I2	RUVBL1	Redwine WB (2017)	28718761	Bait	Prey	BioID	DYNC1I2~RUVBL1
Q13409	Q9Y230	DYNC1I2	RUVBL2	Redwine WB (2017)	28718761	Bait	Prey	BioID	DYNC1I2~RUVBL2
Q13409	P61758	DYNC1I2	VBP1	Go CD (2021)	34079125	Bait	Prey	BioID	DYNC1I2~VBP1
Q13409	P61758	DYNC1I2	VBP1	Redwine WB (2017)	28718761	Bait	Prey	BioID	DYNC1I2~VBP1
P00533	O60925	EGFR	PFDN1	Salokas K (2022)	35384245	Bait	Prey	BioID	EGFR~PFDN1
P41970	Q9NQP4	ELK3	PFDN4	Göös H (2022)	35140242	Bait	Prey	BioID	ELK3~PFDN4
Q01844	Q9UHV9	EWSR1	PFDN2	Elzi DJ (2014)	24999758	Bait	Prey	BioID	EWSR1~PFDN2
Q01844	O15212	EWSR1	PFDN6	Elzi DJ (2014)	24999758	Bait	Prey	BioID	EWSR1~PFDN6
Q01844	P61758	EWSR1	VBP1	Elzi DJ (2014)	24999758	Bait	Prey	BioID	EWSR1~VBP1
Q9NX05	Q9NUG6	FAM120C	PDRG1	Youn JY (2018)	29395067	Bait	Prey	BioID	FAM120C~PDRG1
Q9NX05	Q9NWS0	FAM120C	PIH1D1	Youn JY (2018)	29395067	Bait	Prey	BioID	FAM120C~PIH1D1
Q9NX05	Q9H6T3	FAM120C	RPAP3	Youn JY (2018)	29395067	Bait	Prey	BioID	FAM120C~RPAP3
P25445	P19388	FAS	POLR2E	Guegan JP (2021)	34917906	Bait	Prey	BioID	FAS~POLR2E
P22607	Q9NWS0	FGFR3	PIH1D1	Salokas K (2022)	35384245	Bait	Prey	BioID	FGFR3~PIH1D1
P22607	O94763	FGFR3	URI1	Salokas K (2022)	35384245	Bait	Prey	BioID	FGFR3~URI1
P22607	Q96MX6	FGFR3	WDR92	Salokas K (2022)	35384245	Bait	Prey	BioID	FGFR3~WDR92
O75955	Q9Y265	FLOT1	RUVBL1	Go CD (2021)	34079125	Bait	Prey	BioID	FLOT1~RUVBL1
P35916	Q9NWS0	FLT4	PIH1D1	Salokas K (2022)	35384245	Bait	Prey	BioID	FLT4~PIH1D1
P35916	O94763	FLT4	URI1	Salokas K (2022)	35384245	Bait	Prey	BioID	FLT4~URI1
P35916	Q96MX6	FLT4	WDR92	Salokas K (2022)	35384245	Bait	Prey	BioID	FLT4~WDR92
Q12951	Q9NQP4	FOXI1	PFDN4	Göös H (2022)	35140242	Bait	Prey	BioID	FOXI1~PFDN4
Q12951	P61758	FOXI1	VBP1	Göös H (2022)	35140242	Bait	Prey	BioID	FOXI1~VBP1
Q12778	Q9UHV9	FOXO1	PFDN2	Su Y (2023)	36964488	Bait	Prey	BioID	FOXO1~PFDN2
Q12778	Q99471	FOXO1	PFDN5	Su Y (2023)	36964488	Bait	Prey	BioID	FOXO1~PFDN5
Q12778	P61758	FOXO1	VBP1	Su Y (2023)	36964488	Bait	Prey	BioID	FOXO1~VBP1
Q92538	Q9H6T3	GBF1	RPAP3	Chan CJ (2019)	31519766	Bait	Prey	BioID	GBF1~RPAP3
P10071	Q9NQP4	GLI3	PFDN4	Göös H (2022)	35140242	Bait	Prey	BioID	GLI3~PFDN4
Q13547	Q9H6T3	HDAC1	RPAP3	Barnes CE (2022)	34709266	Bait	Prey	BioID	HDAC1~RPAP3
Q16695	Q9NWS0	HIST3H3	PIH1D1	Fasci D (2018)	30021884	Bait	Prey	BioID	HIST3H3~PIH1D1
P0DMV8	Q9Y265	HSPA1A	RUVBL1	Ryu SW (2020)	32687490	Bait	Prey	BioID	HSPA1A~RUVBL1
P0DMV8	Q9Y230	HSPA1A	RUVBL2	Ryu SW (2020)	32687490	Bait	Prey	BioID	HSPA1A~RUVBL2
P0DMV8	P61758	HSPA1A	VBP1	Ryu SW (2020)	32687490	Bait	Prey	BioID	HSPA1A~VBP1
Q9NVX7	Q9NUG6	KBTBD4	PDRG1	Chagraoui J (2021)	33417871	Bait	Prey	BioID	KBTBD4~PDRG1
Q9NVX7	O60925	KBTBD4	PFDN1	Chagraoui J (2021)	33417871	Bait	Prey	BioID	KBTBD4~PFDN1
Q9NVX7	Q9NWS0	KBTBD4	PIH1D1	Chagraoui J (2021)	33417871	Bait	Prey	BioID	KBTBD4~PIH1D1
Q9NVX7	Q9H6T3	KBTBD4	RPAP3	Chagraoui J (2021)	33417871	Bait	Prey	BioID	KBTBD4~RPAP3
O60341	Q9H6T3	KDM1A	RPAP3	Barnes CE (2022)	34709266	Bait	Prey	BioID	KDM1A~RPAP3
O60341	Q9H6T3	KDM1A	RPAP3	Go CD (2021)	34079125	Bait	Prey	BioID	KDM1A~RPAP3
Q99612	Q9NQP4	KLF6	PFDN4	Göös H (2022)	35140242	Bait	Prey	BioID	KLF6~PFDN4
Q6IAA8	Q9Y265	LAMTOR1	RUVBL1	Go CD (2021)	34079125	Bait	Prey	BioID	LAMTOR1~RUVBL1
P06239	Q9NWS0	LCK	PIH1D1	Go CD (2021)	34079125	Bait	Prey	BioID	LCK~PIH1D1
O00182	Q9Y265	LGALS9	RUVBL1	Jia J (2020)	31995728	Bait	Prey	BioID	LGALS9~RUVBL1
P49257	Q9NWS0	LMAN1	PIH1D1	Go CD (2021)	34079125	Bait	Prey	BioID	LMAN1~PIH1D1
P49257	Q9H6T3	LMAN1	RPAP3	Go CD (2021)	34079125	Bait	Prey	BioID	LMAN1~RPAP3
P02545	Q9Y265	LMNA	RUVBL1	Roux KJ (2012)	22412018	Bait	Prey	BioID	LMNA~RUVBL1
Q96AG4	Q9Y265	LRRC59	RUVBL1	Hannigan MM (2020)	32788342	Bait	Prey	BioID	LRRC59~RUVBL1
O95140	Q9NWS0	MFN2	PIH1D1	Antonicka H (2020)	32877691	Bait	Prey	BioID	MFN2~PIH1D1
Q9NXB0	Q9NWS0	MKS1	PIH1D1	Gupta GD (2015)	26638075	Bait	Prey	BioID	MKS1~PIH1D1
Q9NXB0	Q9H6T3	MKS1	RPAP3	Gupta GD (2015)	26638075	Bait	Prey	BioID	MKS1~RPAP3
Q9NXB0	Q9UBK9	MKS1	UXT	Gupta GD (2015)	26638075	Bait	Prey	BioID	MKS1~UXT
Q04912	Q99471	MST1R	PFDN5	Salokas K (2022)	35384245	Bait	Prey	BioID	MST1R~PFDN5
Q04912	O15212	MST1R	PFDN6	Salokas K (2022)	35384245	Bait	Prey	BioID	MST1R~PFDN6
Q04912	Q9UBK9	MST1R	UXT	Salokas K (2022)	35384245	Bait	Prey	BioID	MST1R~UXT
Q04912	P61758	MST1R	VBP1	Salokas K (2022)	35384245	Bait	Prey	BioID	MST1R~VBP1
Q04912	Q96MX6	MST1R	WDR92	Salokas K (2022)	35384245	Bait	Prey	BioID	MST1R~WDR92
P01106	Q9NQP4	MYC	PFDN4	Göös H (2022)	35140242	Bait	Prey	BioID	MYC~PFDN4
P01106	Q9Y230	MYC	RUVBL2	Göös H (2022)	35140242	Bait	Prey	BioID	MYC~RUVBL2
Q86UY6	Q9NWS0	NAA40	PIH1D1	Jonckheere V (2021)	33916271	Bait	Prey	BioID	NAA40~PIH1D1
Q86UY6	Q9H6T3	NAA40	RPAP3	Jonckheere V (2021)	33916271	Bait	Prey	BioID	NAA40~RPAP3
Q86UY6	Q9Y265	NAA40	RUVBL1	Jonckheere V (2021)	33916271	Bait	Prey	BioID	NAA40~RUVBL1
Q86UY6	P61758	NAA40	VBP1	Jonckheere V (2021)	33916271	Bait	Prey	BioID	NAA40~VBP1
Q99608	Q9Y265	NDN	RUVBL1	Sanderson MR (2020)	32529326	Bait	Prey	BioID	NDN~RUVBL1
Q99608	Q9Y230	NDN	RUVBL2	Sanderson MR (2020)	32529326	Bait	Prey	BioID	NDN~RUVBL2
Q86SG6	Q9NWS0	NEK8	PIH1D1	Gupta GD (2015)	26638075	Bait	Prey	BioID	NEK8~PIH1D1
Q86SG6	Q9H6T3	NEK8	RPAP3	Gupta GD (2015)	26638075	Bait	Prey	BioID	NEK8~RPAP3
Q86SG6	Q9UBK9	NEK8	UXT	Gupta GD (2015)	26638075	Bait	Prey	BioID	NEK8~UXT
P25963	Q9H6T3	NFKBIA	RPAP3	Liu Y (2020)	32912968	Bait	Prey	BioID	NFKBIA~RPAP3
O15259	Q9NUG6	NPHP1	PDRG1	Gupta GD (2015)	26638075	Bait	Prey	BioID	NPHP1~PDRG1
O15259	Q9NWS0	NPHP1	PIH1D1	Gupta GD (2015)	26638075	Bait	Prey	BioID	NPHP1~PIH1D1
O15259	P19388	NPHP1	POLR2E	Gupta GD (2015)	26638075	Bait	Prey	BioID	NPHP1~POLR2E
O15259	Q9H6T3	NPHP1	RPAP3	Gupta GD (2015)	26638075	Bait	Prey	BioID	NPHP1~RPAP3
O15259	O94763	NPHP1	URI1	Gupta GD (2015)	26638075	Bait	Prey	BioID	NPHP1~URI1
O15259	Q9UBK9	NPHP1	UXT	Gupta GD (2015)	26638075	Bait	Prey	BioID	NPHP1~UXT
O15259	Q96MX6	NPHP1	WDR92	Gupta GD (2015)	26638075	Bait	Prey	BioID	NPHP1~WDR92
O75161	Q9NWS0	NPHP4	PIH1D1	Gupta GD (2015)	26638075	Bait	Prey	BioID	NPHP4~PIH1D1
O75161	Q9H6T3	NPHP4	RPAP3	Gupta GD (2015)	26638075	Bait	Prey	BioID	NPHP4~RPAP3
P04150	O60925	NR3C1	PFDN1	Dendoncker K (2019)	31182584	Bait	Prey	BioID	NR3C1~PFDN1
P04150	O15212	NR3C1	PFDN6	Dendoncker K (2019)	31182584	Bait	Prey	BioID	NR3C1~PFDN6
Q8NFH3	Q9UHV9	NUP43	PFDN2	Kim DI (2016)	26912792	Bait	Prey	BioID	NUP43~PFDN2
Q8NFH3	Q9UHV9	NUP43	PFDN2	May DG (2020)	32344865	Bait	Prey	BioID	NUP43~PFDN2
Q8NFH3	Q99471	NUP43	PFDN5	Kim DI (2016)	26912792	Bait	Prey	BioID	NUP43~PFDN5
Q8NFH3	O15212	NUP43	PFDN6	Kim DI (2016)	26912792	Bait	Prey	BioID	NUP43~PFDN6
Q8NFH3	Q9Y265	NUP43	RUVBL1	Kim DI (2016)	26912792	Bait	Prey	BioID	NUP43~RUVBL1
Q8NFH3	P61758	NUP43	VBP1	Kim DI (2016)	26912792	Bait	Prey	BioID	NUP43~VBP1
O75665	Q9NUG6	OFD1	PDRG1	Gupta GD (2015)	26638075	Bait	Prey	BioID	OFD1~PDRG1
O75665	Q9NWS0	OFD1	PIH1D1	Gupta GD (2015)	26638075	Bait	Prey	BioID	OFD1~PIH1D1
O75665	P19388	OFD1	POLR2E	Gupta GD (2015)	26638075	Bait	Prey	BioID	OFD1~POLR2E
O75665	Q9H6T3	OFD1	RPAP3	Gupta GD (2015)	26638075	Bait	Prey	BioID	OFD1~RPAP3
O75665	O94763	OFD1	URI1	Gupta GD (2015)	26638075	Bait	Prey	BioID	OFD1~URI1
O75665	Q9UBK9	OFD1	UXT	Gupta GD (2015)	26638075	Bait	Prey	BioID	OFD1~UXT
O75665	Q96MX6	OFD1	WDR92	Gupta GD (2015)	26638075	Bait	Prey	BioID	OFD1~WDR92
Q96BD5	Q9H6T3	PHF21A	RPAP3	Barnes CE (2022)	34709266	Bait	Prey	BioID	PHF21A~RPAP3
O60346	Q9NWS0	PHLPP1	PIH1D1	Kawashima AT (2021)	33397691	Bait	Prey	BioID	PHLPP1~PIH1D1
O60346	Q9H6T3	PHLPP1	RPAP3	Kawashima AT (2021)	33397691	Bait	Prey	BioID	PHLPP1~RPAP3
O60346	Q9Y265	PHLPP1	RUVBL1	Kawashima AT (2021)	33397691	Bait	Prey	BioID	PHLPP1~RUVBL1
Q9NWS0	P61221	PIH1D1	ABCE1	Cloutier P (2019)	31738558	Bait	Prey	BioID	ABCE1~PIH1D1
Q9NWS0	O00170	PIH1D1	AIP	Cloutier P (2019)	31738558	Bait	Prey	BioID	AIP~PIH1D1
Q9NWS0	Q9UKA4	PIH1D1	AKAP11	Cloutier P (2019)	31738558	Bait	Prey	BioID	AKAP11~PIH1D1
Q9NWS0	P51648	PIH1D1	ALDH3A2	Cloutier P (2019)	31738558	Bait	Prey	BioID	ALDH3A2~PIH1D1
Q9NWS0	Q9UPS8	PIH1D1	ANKRD26	Cloutier P (2019)	31738558	Bait	Prey	BioID	ANKRD26~PIH1D1
Q9NWS0	Q5TH69	PIH1D1	ARFGEF3	Cloutier P (2019)	31738558	Bait	Prey	BioID	ARFGEF3~PIH1D1
Q9NWS0	Q96BM9	PIH1D1	ARL8A	Cloutier P (2019)	31738558	Bait	Prey	BioID	ARL8A~PIH1D1
Q9NWS0	L0R819	PIH1D1	ASDURF	Cloutier P (2019)	31738558	Bait	Prey	BioID	ASDURF~PIH1D1
Q9NWS0	B4DET1	PIH1D1	B4DET1	Cloutier P (2019)	31738558	Bait	Prey	BioID	B4DET1~PIH1D1
Q9NWS0	P51587	PIH1D1	BRCA2	Cloutier P (2019)	31738558	Bait	Prey	BioID	BRCA2~PIH1D1
Q9NWS0	Q3V6T2	PIH1D1	CCDC88A	Cloutier P (2019)	31738558	Bait	Prey	BioID	CCDC88A~PIH1D1
Q9NWS0	O94986	PIH1D1	CEP152	Cloutier P (2019)	31738558	Bait	Prey	BioID	CEP152~PIH1D1
Q9NWS0	Q9HCK8	PIH1D1	CHD8	Cloutier P (2019)	31738558	Bait	Prey	BioID	CHD8~PIH1D1
Q9NWS0	P0CG13	PIH1D1	CHTF8	Cloutier P (2019)	31738558	Bait	Prey	BioID	CHTF8~PIH1D1
Q9NWS0	Q9H078	PIH1D1	CLPB	Cloutier P (2019)	31738558	Bait	Prey	BioID	CLPB~PIH1D1
Q9NWS0	Q9NV06	PIH1D1	DCAF13	Cloutier P (2019)	31738558	Bait	Prey	BioID	DCAF13~PIH1D1
Q9NWS0	P36957	PIH1D1	DLST	Cloutier P (2019)	31738558	Bait	Prey	BioID	DLST~PIH1D1
Q9NWS0	P31689	PIH1D1	DNAJA1	Cloutier P (2019)	31738558	Bait	Prey	BioID	DNAJA1~PIH1D1
Q9NWS0	O60884	PIH1D1	DNAJA2	Cloutier P (2019)	31738558	Bait	Prey	BioID	DNAJA2~PIH1D1
Q9NWS0	Q8TEK3	PIH1D1	DOT1L	Cloutier P (2019)	31738558	Bait	Prey	BioID	DOT1L~PIH1D1
Q9NWS0	Q9BVC3	PIH1D1	DSCC1	Cloutier P (2019)	31738558	Bait	Prey	BioID	DSCC1~PIH1D1
Q9NWS0	Q9UKD1	PIH1D1	GMEB2	Cloutier P (2019)	31738558	Bait	Prey	BioID	GMEB2~PIH1D1
Q9NWS0	Q8WUA4	PIH1D1	GTF3C2	Cloutier P (2019)	31738558	Bait	Prey	BioID	GTF3C2~PIH1D1
Q9NWS0	Q9ULT8	PIH1D1	HECTD1	Cloutier P (2019)	31738558	Bait	Prey	BioID	HECTD1~PIH1D1
Q9NWS0	P15822	PIH1D1	HIVEP1	Cloutier P (2019)	31738558	Bait	Prey	BioID	HIVEP1~PIH1D1
Q9NWS0	P33947	PIH1D1	KDELR2	Cloutier P (2019)	31738558	Bait	Prey	BioID	KDELR2~PIH1D1
Q9NWS0	Q96II8	PIH1D1	LRCH3	Cloutier P (2019)	31738558	Bait	Prey	BioID	LRCH3~PIH1D1
Q9NWS0	O15116	PIH1D1	LSM1	Cloutier P (2019)	31738558	Bait	Prey	BioID	LSM1~PIH1D1
Q9NWS0	Q9Y333	PIH1D1	LSM2	Cloutier P (2019)	31738558	Bait	Prey	BioID	LSM2~PIH1D1
Q9NWS0	O60244	PIH1D1	MED14	Cloutier P (2019)	31738558	Bait	Prey	BioID	MED14~PIH1D1
Q9NWS0	Q8IWI9	PIH1D1	MGA	Cloutier P (2019)	31738558	Bait	Prey	BioID	MGA~PIH1D1
Q9NWS0	Q96PC5	PIH1D1	MIA2	Cloutier P (2019)	31738558	Bait	Prey	BioID	MIA2~PIH1D1
Q9NWS0	Q5JRA6	PIH1D1	MIA3	Cloutier P (2019)	31738558	Bait	Prey	BioID	MIA3~PIH1D1
Q9NWS0	P51970	PIH1D1	NDUFA8	Cloutier P (2019)	31738558	Bait	Prey	BioID	NDUFA8~PIH1D1
Q9NWS0	A8MXV4	PIH1D1	NUDT19	Cloutier P (2019)	31738558	Bait	Prey	BioID	NUDT19~PIH1D1
Q9NWS0	Q96E52	PIH1D1	OMA1	Cloutier P (2019)	31738558	Bait	Prey	BioID	OMA1~PIH1D1
Q9NWS0	Q9BSM1	PIH1D1	PCGF1	Cloutier P (2019)	31738558	Bait	Prey	BioID	PCGF1~PIH1D1
Q9NWS0	Q9NUG6	PIH1D1	PDRG1	Cloutier P (2019)	31738558	Bait	Prey	BioID	PDRG1~PIH1D1
Q9NWS0	Q9H792	PIH1D1	PEAK1	Cloutier P (2019)	31738558	Bait	Prey	BioID	PEAK1~PIH1D1
Q9NWS0	O15067	PIH1D1	PFAS	Cloutier P (2019)	31738558	Bait	Prey	BioID	PFAS~PIH1D1
Q9NWS0	O60925	PIH1D1	PFDN1	Cloutier P (2019)	31738558	Bait	Prey	BioID	PFDN1~PIH1D1
Q9NWS0	Q9UHV9	PIH1D1	PFDN2	Cloutier P (2019)	31738558	Bait	Prey	BioID	PFDN2~PIH1D1
Q9NWS0	Q9NQP4	PIH1D1	PFDN4	Cloutier P (2019)	31738558	Bait	Prey	BioID	PFDN4~PIH1D1
Q9NWS0	Q99471	PIH1D1	PFDN5	Cloutier P (2019)	31738558	Bait	Prey	BioID	PFDN5~PIH1D1
Q9NWS0	O15212	PIH1D1	PFDN6	Cloutier P (2019)	31738558	Bait	Prey	BioID	PFDN6~PIH1D1
Q9NWS0	Q9NWS0	PIH1D1	PIH1D1	Cloutier P (2019)	31738558	Bait	Prey	BioID	NA
Q9NWS0	O95602	PIH1D1	POLR1A	Cloutier P (2019)	31738558	Bait	Prey	BioID	PIH1D1~POLR1A
Q9NWS0	P24928	PIH1D1	POLR2A	Cloutier P (2019)	31738558	Bait	Prey	BioID	PIH1D1~POLR2A
Q9NWS0	P30876	PIH1D1	POLR2B	Cloutier P (2019)	31738558	Bait	Prey	BioID	PIH1D1~POLR2B
Q9NWS0	P19387	PIH1D1	POLR2C	Cloutier P (2019)	31738558	Bait	Prey	BioID	PIH1D1~POLR2C
Q9NWS0	O15514	PIH1D1	POLR2D	Cloutier P (2019)	31738558	Bait	Prey	BioID	PIH1D1~POLR2D
Q9NWS0	P19388	PIH1D1	POLR2E	Cloutier P (2019)	31738558	Bait	Prey	BioID	PIH1D1~POLR2E
Q9NWS0	P62487	PIH1D1	POLR2G	Cloutier P (2019)	31738558	Bait	Prey	BioID	PIH1D1~POLR2G
Q9NWS0	P36954	PIH1D1	POLR2I	Cloutier P (2019)	31738558	Bait	Prey	BioID	PIH1D1~POLR2I
Q9NWS0	P62875	PIH1D1	POLR2L	Cloutier P (2019)	31738558	Bait	Prey	BioID	PIH1D1~POLR2L
Q9NWS0	P0CAP2	PIH1D1	POLR2M	Cloutier P (2019)	31738558	Bait	Prey	BioID	PIH1D1~POLR2M
Q9NWS0	Q8IXW5	PIH1D1	RPAP2	Cloutier P (2019)	31738558	Bait	Prey	BioID	PIH1D1~RPAP2
Q9NWS0	Q9H6T3	PIH1D1	RPAP3	Cloutier P (2019)	31738558	Bait	Prey	BioID	PIH1D1~RPAP3
Q9NWS0	Q9Y265	PIH1D1	RUVBL1	Cloutier P (2019)	31738558	Bait	Prey	BioID	PIH1D1~RUVBL1
Q9NWS0	O15027	PIH1D1	SEC16A	Cloutier P (2019)	31738558	Bait	Prey	BioID	PIH1D1~SEC16A
Q9NWS0	Q99719	PIH1D1	SEPTIN5	Cloutier P (2019)	31738558	Bait	Prey	BioID	PIH1D1~SEPTIN5
Q9NWS0	Q5SXM2	PIH1D1	SNAPC4	Cloutier P (2019)	31738558	Bait	Prey	BioID	PIH1D1~SNAPC4
Q9NWS0	Q15036	PIH1D1	SNX17	Cloutier P (2019)	31738558	Bait	Prey	BioID	PIH1D1~SNX17
Q9NWS0	Q92545	PIH1D1	TMEM131	Cloutier P (2019)	31738558	Bait	Prey	BioID	PIH1D1~TMEM131
Q9NWS0	Q15643	PIH1D1	TRIP11	Cloutier P (2019)	31738558	Bait	Prey	BioID	PIH1D1~TRIP11
Q9NWS0	O95071	PIH1D1	UBR5	Cloutier P (2019)	31738558	Bait	Prey	BioID	PIH1D1~UBR5
Q9NWS0	P09936	PIH1D1	UCHL1	Cloutier P (2019)	31738558	Bait	Prey	BioID	PIH1D1~UCHL1
Q9NWS0	O94763	PIH1D1	URI1	Cloutier P (2019)	31738558	Bait	Prey	BioID	PIH1D1~URI1
Q9NWS0	Q9UBK9	PIH1D1	UXT	Cloutier P (2019)	31738558	Bait	Prey	BioID	PIH1D1~UXT
Q9NWS0	Q9H6R7	PIH1D1	WDCP	Cloutier P (2019)	31738558	Bait	Prey	BioID	PIH1D1~WDCP
Q9NWS0	Q96MX6	PIH1D1	WDR92	Cloutier P (2019)	31738558	Bait	Prey	BioID	PIH1D1~WDR92
Q9NWS0	Q9Y2G7	PIH1D1	ZFP30	Cloutier P (2019)	31738558	Bait	Prey	BioID	PIH1D1~ZFP30
P29590	Q9H6T3	PML	RPAP3	Barroso-Gomila O (2021)	34795231	Bait	Prey	BioID	PML~RPAP3
Q8NBT0	O60925	POC1A	PFDN1	Gupta GD (2015)	26638075	Bait	Prey	BioID	PFDN1~POC1A
Q8NBT0	Q9UHV9	POC1A	PFDN2	Gupta GD (2015)	26638075	Bait	Prey	BioID	PFDN2~POC1A
Q8NBT0	Q9NQP4	POC1A	PFDN4	Gupta GD (2015)	26638075	Bait	Prey	BioID	PFDN4~POC1A
Q8NBT0	Q99471	POC1A	PFDN5	Gupta GD (2015)	26638075	Bait	Prey	BioID	PFDN5~POC1A
Q8NBT0	O15212	POC1A	PFDN6	Gupta GD (2015)	26638075	Bait	Prey	BioID	PFDN6~POC1A
Q8NBT0	Q9H6T3	POC1A	RPAP3	Gupta GD (2015)	26638075	Bait	Prey	BioID	POC1A~RPAP3
Q8NBT0	P61758	POC1A	VBP1	Gupta GD (2015)	26638075	Bait	Prey	BioID	POC1A~VBP1
Q8TC44	O60925	POC1B	PFDN1	Gupta GD (2015)	26638075	Bait	Prey	BioID	PFDN1~POC1B
Q8TC44	Q9UHV9	POC1B	PFDN2	Gupta GD (2015)	26638075	Bait	Prey	BioID	PFDN2~POC1B
Q8TC44	Q9NQP4	POC1B	PFDN4	Gupta GD (2015)	26638075	Bait	Prey	BioID	PFDN4~POC1B
Q8TC44	Q99471	POC1B	PFDN5	Gupta GD (2015)	26638075	Bait	Prey	BioID	PFDN5~POC1B
Q8TC44	O15212	POC1B	PFDN6	Gupta GD (2015)	26638075	Bait	Prey	BioID	PFDN6~POC1B
Q8TC44	P61758	POC1B	VBP1	Gupta GD (2015)	26638075	Bait	Prey	BioID	POC1B~VBP1
P19387	Q9H6T3	POLR2C	RPAP3	Go CD (2021)	34079125	Bait	Prey	BioID	POLR2C~RPAP3
P19387	O94763	POLR2C	URI1	Go CD (2021)	34079125	Bait	Prey	BioID	POLR2C~URI1
O14830	Q9NWS0	PPEF2	PIH1D1	St-Denis N (2016)	27880917	Bait	Prey	BioID	PIH1D1~PPEF2
O14830	Q9H6T3	PPEF2	RPAP3	St-Denis N (2016)	27880917	Bait	Prey	BioID	PPEF2~RPAP3
O14830	O94763	PPEF2	URI1	St-Denis N (2016)	27880917	Bait	Prey	BioID	PPEF2~URI1
O14830	Q96MX6	PPEF2	WDR92	St-Denis N (2016)	27880917	Bait	Prey	BioID	PPEF2~WDR92
P62136	Q9NUG6	PPP1CA	PDRG1	Yadav L (2017)	28330616	Bait	Prey	BioID	PDRG1~PPP1CA
P62136	Q9UHV9	PPP1CA	PFDN2	Yadav L (2017)	28330616	Bait	Prey	BioID	PFDN2~PPP1CA
P62136	O15212	PPP1CA	PFDN6	Yadav L (2017)	28330616	Bait	Prey	BioID	PFDN6~PPP1CA
P62136	Q9NWS0	PPP1CA	PIH1D1	Yadav L (2017)	28330616	Bait	Prey	BioID	PIH1D1~PPP1CA
P62136	P19388	PPP1CA	POLR2E	Yadav L (2017)	28330616	Bait	Prey	BioID	POLR2E~PPP1CA
P62136	Q9H6T3	PPP1CA	RPAP3	Yadav L (2017)	28330616	Bait	Prey	BioID	PPP1CA~RPAP3
P62136	Q9Y265	PPP1CA	RUVBL1	Yadav L (2017)	28330616	Bait	Prey	BioID	PPP1CA~RUVBL1
P62136	Q9Y230	PPP1CA	RUVBL2	Yadav L (2017)	28330616	Bait	Prey	BioID	PPP1CA~RUVBL2
P62136	O94763	PPP1CA	URI1	Yadav L (2017)	28330616	Bait	Prey	BioID	PPP1CA~URI1
P62136	Q9UBK9	PPP1CA	UXT	Yadav L (2017)	28330616	Bait	Prey	BioID	PPP1CA~UXT
P62136	Q96MX6	PPP1CA	WDR92	Yadav L (2017)	28330616	Bait	Prey	BioID	PPP1CA~WDR92
P36873	Q9NUG6	PPP1CC	PDRG1	Yadav L (2017)	28330616	Bait	Prey	BioID	PDRG1~PPP1CC
P36873	Q9UHV9	PPP1CC	PFDN2	Yadav L (2017)	28330616	Bait	Prey	BioID	PFDN2~PPP1CC
P36873	O15212	PPP1CC	PFDN6	Yadav L (2017)	28330616	Bait	Prey	BioID	PFDN6~PPP1CC
P36873	P19388	PPP1CC	POLR2E	Yadav L (2017)	28330616	Bait	Prey	BioID	POLR2E~PPP1CC
P36873	Q9H6T3	PPP1CC	RPAP3	Yadav L (2017)	28330616	Bait	Prey	BioID	PPP1CC~RPAP3
P36873	Q9Y230	PPP1CC	RUVBL2	Yadav L (2017)	28330616	Bait	Prey	BioID	PPP1CC~RUVBL2
P36873	O94763	PPP1CC	URI1	Yadav L (2017)	28330616	Bait	Prey	BioID	PPP1CC~URI1
P36873	Q9UBK9	PPP1CC	UXT	Yadav L (2017)	28330616	Bait	Prey	BioID	PPP1CC~UXT
P36873	Q96MX6	PPP1CC	WDR92	Yadav L (2017)	28330616	Bait	Prey	BioID	PPP1CC~WDR92
Q9UPN7	Q9UHV9	PPP6R1	PFDN2	Couzens AL (2013)	24255178	Bait	Prey	BioID	PFDN2~PPP6R1
Q9UPN7	Q99471	PPP6R1	PFDN5	Couzens AL (2013)	24255178	Bait	Prey	BioID	PFDN5~PPP6R1
Q9UPN7	O15212	PPP6R1	PFDN6	Couzens AL (2013)	24255178	Bait	Prey	BioID	PFDN6~PPP6R1
O75170	Q9UHV9	PPP6R2	PFDN2	Couzens AL (2013)	24255178	Bait	Prey	BioID	PFDN2~PPP6R2
O75170	Q99471	PPP6R2	PFDN5	Couzens AL (2013)	24255178	Bait	Prey	BioID	PFDN5~PPP6R2
O75170	O15212	PPP6R2	PFDN6	Couzens AL (2013)	24255178	Bait	Prey	BioID	PFDN6~PPP6R2
O75170	Q9Y230	PPP6R2	RUVBL2	Couzens AL (2013)	24255178	Bait	Prey	BioID	PPP6R2~RUVBL2
O75170	Q96MX6	PPP6R2	WDR92	Couzens AL (2013)	24255178	Bait	Prey	BioID	PPP6R2~WDR92
O75626	Q9NQP4	PRDM1	PFDN4	Göös H (2022)	35140242	Bait	Prey	BioID	PFDN4~PRDM1
O60260	Q9Y265	PRKN	RUVBL1	Zhai Y (2022)	35987950	Bait	Prey	BioID	PRKN~RUVBL1
Q9UMS4	O60925	PRPF19	PFDN1	Youn JY (2018)	29395067	Bait	Prey	BioID	PFDN1~PRPF19
Q9UMS4	Q99471	PRPF19	PFDN5	Youn JY (2018)	29395067	Bait	Prey	BioID	PFDN5~PRPF19
Q9UMS4	P61758	PRPF19	VBP1	Youn JY (2018)	29395067	Bait	Prey	BioID	PRPF19~VBP1
Q6P2Q9	Q9NWS0	PRPF8	PIH1D1	Go CD (2021)	34079125	Bait	Prey	BioID	PIH1D1~PRPF8
Q6P2Q9	Q9H6T3	PRPF8	RPAP3	Go CD (2021)	34079125	Bait	Prey	BioID	PRPF8~RPAP3
Q6P2Q9	Q9Y265	PRPF8	RUVBL1	Go CD (2021)	34079125	Bait	Prey	BioID	PRPF8~RUVBL1
Q6P2Q9	Q9Y230	PRPF8	RUVBL2	Go CD (2021)	34079125	Bait	Prey	BioID	PRPF8~RUVBL2
Q6P2Q9	Q96MX6	PRPF8	WDR92	Go CD (2021)	34079125	Bait	Prey	BioID	PRPF8~WDR92
A0AV96	O60925	RBM47	PFDN1	Youn JY (2018)	29395067	Bait	Prey	BioID	PFDN1~RBM47
P07949	O60925	RET	PFDN1	Salokas K (2022)	35384245	Bait	Prey	BioID	PFDN1~RET
O60942	P19388	RNGTT	POLR2E	Youn JY (2018)	29395067	Bait	Prey	BioID	POLR2E~RNGTT
Q01974	O60925	ROR2	PFDN1	Salokas K (2022)	35384245	Bait	Prey	BioID	PFDN1~ROR2
Q9Y512	O60925	SAMM50	PFDN1	Antonicka H (2020)	32877691	Bait	Prey	BioID	PFDN1~SAMM50
Q9Y512	Q9NQP4	SAMM50	PFDN4	Antonicka H (2020)	32877691	Bait	Prey	BioID	PFDN4~SAMM50
Q9Y512	Q99471	SAMM50	PFDN5	Antonicka H (2020)	32877691	Bait	Prey	BioID	PFDN5~SAMM50
Q9Y512	Q9H6T3	SAMM50	RPAP3	Antonicka H (2020)	32877691	Bait	Prey	BioID	RPAP3~SAMM50
Q9Y512	P61758	SAMM50	VBP1	Antonicka H (2020)	32877691	Bait	Prey	BioID	SAMM50~VBP1
Q9Y512	Q96MX6	SAMM50	WDR92	Antonicka H (2020)	32877691	Bait	Prey	BioID	SAMM50~WDR92
Q96NL6	Q9NQP4	SCLT1	PFDN4	Gupta GD (2015)	26638075	Bait	Prey	BioID	PFDN4~SCLT1
Q7Z7L1	Q9Y265	SLFN11	RUVBL1	Murai Y (2021)	33863777	Bait	Prey	BioID	RUVBL1~SLFN11
Q7Z7L1	Q9Y230	SLFN11	RUVBL2	Murai Y (2021)	33863777	Bait	Prey	BioID	RUVBL2~SLFN11
Q8WU79	O60925	SMAP2	PFDN1	Youn JY (2018)	29395067	Bait	Prey	BioID	PFDN1~SMAP2
Q8WU79	Q9UHV9	SMAP2	PFDN2	Youn JY (2018)	29395067	Bait	Prey	BioID	PFDN2~SMAP2
Q8WU79	Q99471	SMAP2	PFDN5	Youn JY (2018)	29395067	Bait	Prey	BioID	PFDN5~SMAP2
Q8WU79	Q9Y265	SMAP2	RUVBL1	Youn JY (2018)	29395067	Bait	Prey	BioID	RUVBL1~SMAP2
Q8WU79	Q9Y230	SMAP2	RUVBL2	Youn JY (2018)	29395067	Bait	Prey	BioID	RUVBL2~SMAP2
Q8WU79	P61758	SMAP2	VBP1	Youn JY (2018)	29395067	Bait	Prey	BioID	SMAP2~VBP1
P37840	Q9Y265	SNCA	RUVBL1	Griffin TA (2023)	36634849	Bait	Prey	BioID	RUVBL1~SNCA
P37840	Q9Y230	SNCA	RUVBL2	Griffin TA (2023)	36634849	Bait	Prey	BioID	RUVBL2~SNCA
O14544	Q9NQP4	SOCS6	PFDN4	Pilling C (2017)	28883622	Bait	Prey	BioID	PFDN4~SOCS6
O95793	Q9UHV9	STAU1	PFDN2	Gonzalez Quesada Y (2022)	36232890	Bait	Prey	BioID	PFDN2~STAU1
O95793	Q9H6T3	STAU1	RPAP3	Gonzalez Quesada Y (2022)	36232890	Bait	Prey	BioID	RPAP3~STAU1
O95793	Q9Y265	STAU1	RUVBL1	Gonzalez Quesada Y (2022)	36232890	Bait	Prey	BioID	RUVBL1~STAU1
O95793	Q9Y230	STAU1	RUVBL2	Gonzalez Quesada Y (2022)	36232890	Bait	Prey	BioID	RUVBL2~STAU1
Q15468	Q9NQP4	STIL	PFDN4	Gupta GD (2015)	26638075	Bait	Prey	BioID	PFDN4~STIL
Q15468	Q9H6T3	STIL	RPAP3	Gupta GD (2015)	26638075	Bait	Prey	BioID	RPAP3~STIL
Q5T5C0	Q9Y265	STXBP5	RUVBL1	Fasci D (2018)	30021884	Bait	Prey	BioID	RUVBL1~STXBP5
Q96NH3	O94763	TBC1D32	URI1	Hietamaeki J (2020)	32060556	Bait	Prey	BioID	TBC1D32~URI1
Q96NH3	Q9UBK9	TBC1D32	UXT	Hietamaeki J (2020)	32060556	Bait	Prey	BioID	TBC1D32~UXT
Q96NH3	Q96MX6	TBC1D32	WDR92	Hietamaeki J (2020)	32060556	Bait	Prey	BioID	TBC1D32~WDR92
Q9UHD2	Q9Y230	TBK1	RUVBL2	Youn JY (2018)	29395067	Bait	Prey	BioID	RUVBL2~TBK1
Q71U36	Q9NUG6	TUBA1A	PDRG1	Go CD (2021)	34079125	Bait	Prey	BioID	PDRG1~TUBA1A
Q71U36	O60925	TUBA1A	PFDN1	Liu X (2018)	29568061	Bait	Prey	BioID	PFDN1~TUBA1A
Q71U36	Q9UHV9	TUBA1A	PFDN2	Go CD (2021)	34079125	Bait	Prey	BioID	PFDN2~TUBA1A
Q71U36	Q9NQP4	TUBA1A	PFDN4	Liu X (2018)	29568061	Bait	Prey	BioID	PFDN4~TUBA1A
Q71U36	Q99471	TUBA1A	PFDN5	Go CD (2021)	34079125	Bait	Prey	BioID	PFDN5~TUBA1A
Q71U36	Q99471	TUBA1A	PFDN5	Liu X (2018)	29568061	Bait	Prey	BioID	PFDN5~TUBA1A
Q71U36	O15212	TUBA1A	PFDN6	Go CD (2021)	34079125	Bait	Prey	BioID	PFDN6~TUBA1A
Q71U36	O15212	TUBA1A	PFDN6	Liu X (2018)	29568061	Bait	Prey	BioID	PFDN6~TUBA1A
Q71U36	P61758	TUBA1A	VBP1	Go CD (2021)	34079125	Bait	Prey	BioID	TUBA1A~VBP1
Q71U36	P61758	TUBA1A	VBP1	Liu X (2018)	29568061	Bait	Prey	BioID	TUBA1A~VBP1
P68366	Q9NUG6	TUBA4A	PDRG1	Go CD (2021)	34079125	Bait	Prey	BioID	PDRG1~TUBA4A
P68366	Q9UHV9	TUBA4A	PFDN2	Go CD (2021)	34079125	Bait	Prey	BioID	PFDN2~TUBA4A
P68366	Q99471	TUBA4A	PFDN5	Go CD (2021)	34079125	Bait	Prey	BioID	PFDN5~TUBA4A
P68366	O15212	TUBA4A	PFDN6	Go CD (2021)	34079125	Bait	Prey	BioID	PFDN6~TUBA4A
P68366	Q9NWS0	TUBA4A	PIH1D1	Go CD (2021)	34079125	Bait	Prey	BioID	PIH1D1~TUBA4A
P68366	P61758	TUBA4A	VBP1	Go CD (2021)	34079125	Bait	Prey	BioID	TUBA4A~VBP1
P07437	Q9UHV9	TUBB	PFDN2	Go CD (2021)	34079125	Bait	Prey	BioID	PFDN2~TUBB
P07437	Q99471	TUBB	PFDN5	Go CD (2021)	34079125	Bait	Prey	BioID	PFDN5~TUBB
P07437	O15212	TUBB	PFDN6	Go CD (2021)	34079125	Bait	Prey	BioID	PFDN6~TUBB
P07437	P61758	TUBB	VBP1	Go CD (2021)	34079125	Bait	Prey	BioID	TUBB~VBP1
P23258	O60925	TUBG1	PFDN1	Liu X (2018)	29568061	Bait	Prey	BioID	PFDN1~TUBG1
Q9UBK9	Q13085	UXT	ACACA	Cloutier P (2019)	31738558	Bait	Prey	BioID	ACACA~UXT
Q9UBK9	O00763	UXT	ACACB	Cloutier P (2019)	31738558	Bait	Prey	BioID	ACACB~UXT
Q9UBK9	Q9UPS8	UXT	ANKRD26	Cloutier P (2019)	31738558	Bait	Prey	BioID	ANKRD26~UXT
Q9UBK9	Q9NWB6	UXT	ARGLU1	Cloutier P (2019)	31738558	Bait	Prey	BioID	ARGLU1~UXT
Q9UBK9	Q8NFD5	UXT	ARID1B	Cloutier P (2019)	31738558	Bait	Prey	BioID	ARID1B~UXT
Q9UBK9	Q66PJ3	UXT	ARL6IP4	Cloutier P (2019)	31738558	Bait	Prey	BioID	ARL6IP4~UXT
Q9UBK9	L0R819	UXT	ASDURF	Cloutier P (2019)	31738558	Bait	Prey	BioID	ASDURF~UXT
Q9UBK9	Q9NVI7	UXT	ATAD3A	Cloutier P (2019)	31738558	Bait	Prey	BioID	ATAD3A~UXT
Q9UBK9	B4DET1	UXT	B4DET1	Cloutier P (2019)	31738558	Bait	Prey	BioID	B4DET1~UXT
Q9UBK9	Q9NR09	UXT	BIRC6	Cloutier P (2019)	31738558	Bait	Prey	BioID	BIRC6~UXT
Q9UBK9	P27797	UXT	CALR	Cloutier P (2019)	31738558	Bait	Prey	BioID	CALR~UXT
Q9UBK9	Q7Z7K6	UXT	CENPV	Cloutier P (2019)	31738558	Bait	Prey	BioID	CENPV~UXT
Q9UBK9	A0A0M3HER2	UXT	CENPV	Cloutier P (2019)	31738558	Bait	Prey	BioID	CENPV~UXT
Q9UBK9	O94986	UXT	CEP152	Cloutier P (2019)	31738558	Bait	Prey	BioID	CEP152~UXT
Q9UBK9	Q8NBJ5	UXT	COLGALT1	Cloutier P (2019)	31738558	Bait	Prey	BioID	COLGALT1~UXT
Q9UBK9	O75575	UXT	CRCP	Cloutier P (2019)	31738558	Bait	Prey	BioID	CRCP~UXT
Q9UBK9	Q68D27	UXT	DKFZp686B20267	Cloutier P (2019)	31738558	Bait	Prey	BioID	DKFZp686B20267~UXT
Q9UBK9	O14641	UXT	DVL2	Cloutier P (2019)	31738558	Bait	Prey	BioID	DVL2~UXT
Q9UBK9	P63172	UXT	DYNLT1	Cloutier P (2019)	31738558	Bait	Prey	BioID	DYNLT1~UXT
Q9UBK9	Q96P31	UXT	FCRL3	Cloutier P (2019)	31738558	Bait	Prey	BioID	FCRL3~UXT
Q9UBK9	P07954	UXT	FH	Cloutier P (2019)	31738558	Bait	Prey	BioID	FH~UXT
Q9UBK9	Q9HCN4	UXT	GPN1	Cloutier P (2019)	31738558	Bait	Prey	BioID	GPN1~UXT
Q9UBK9	Q96PE3	UXT	INPP4A	Cloutier P (2019)	31738558	Bait	Prey	BioID	INPP4A~UXT
Q9UBK9	Q8N6L1	UXT	KRTCAP2	Cloutier P (2019)	31738558	Bait	Prey	BioID	KRTCAP2~UXT
Q9UBK9	Q96RQ3	UXT	MCCC1	Cloutier P (2019)	31738558	Bait	Prey	BioID	MCCC1~UXT
Q9UBK9	Q9HCC0	UXT	MCCC2	Cloutier P (2019)	31738558	Bait	Prey	BioID	MCCC2~UXT
Q9UBK9	Q9ULK4	UXT	MED23	Cloutier P (2019)	31738558	Bait	Prey	BioID	MED23~UXT
Q9UBK9	P35580	UXT	MYH10	Cloutier P (2019)	31738558	Bait	Prey	BioID	MYH10~UXT
Q9UBK9	P11498	UXT	PC	Cloutier P (2019)	31738558	Bait	Prey	BioID	PC~UXT
Q9UBK9	Q15366	UXT	PCBP2	Cloutier P (2019)	31738558	Bait	Prey	BioID	PCBP2~UXT
Q9UBK9	P05165	UXT	PCCA	Cloutier P (2019)	31738558	Bait	Prey	BioID	PCCA~UXT
Q9UBK9	P05166	UXT	PCCB	Cloutier P (2019)	31738558	Bait	Prey	BioID	PCCB~UXT
Q9UBK9	Q9BSM1	UXT	PCGF1	Cloutier P (2019)	31738558	Bait	Prey	BioID	PCGF1~UXT
Q9UBK9	O95613	UXT	PCNT	Cloutier P (2019)	31738558	Bait	Prey	BioID	PCNT~UXT
Q9UBK9	Q9NUG6	UXT	PDRG1	Cloutier P (2019)	31738558	Bait	Prey	BioID	PDRG1~UXT
Q9UBK9	O15067	UXT	PFAS	Cloutier P (2019)	31738558	Bait	Prey	BioID	PFAS~UXT
Q9UBK9	O60925	UXT	PFDN1	Cloutier P (2019)	31738558	Bait	Prey	BioID	PFDN1~UXT
Q9UBK9	Q9UHV9	UXT	PFDN2	Cloutier P (2019)	31738558	Bait	Prey	BioID	PFDN2~UXT
Q9UBK9	Q9NQP4	UXT	PFDN4	Cloutier P (2019)	31738558	Bait	Prey	BioID	PFDN4~UXT
Q9UBK9	Q99471	UXT	PFDN5	Cloutier P (2019)	31738558	Bait	Prey	BioID	PFDN5~UXT
Q9UBK9	O15212	UXT	PFDN6	Cloutier P (2019)	31738558	Bait	Prey	BioID	PFDN6~UXT
Q9UBK9	Q92643	UXT	PIGK	Cloutier P (2019)	31738558	Bait	Prey	BioID	PIGK~UXT
Q9UBK9	Q9NWS0	UXT	PIH1D1	Cloutier P (2019)	31738558	Bait	Prey	BioID	PIH1D1~UXT
Q9UBK9	O95602	UXT	POLR1A	Cloutier P (2019)	31738558	Bait	Prey	BioID	POLR1A~UXT
Q9UBK9	Q9H9Y6	UXT	POLR1B	Cloutier P (2019)	31738558	Bait	Prey	BioID	POLR1B~UXT
Q9UBK9	O15160	UXT	POLR1C	Cloutier P (2019)	31738558	Bait	Prey	BioID	POLR1C~UXT
Q9UBK9	P0DPB6	UXT	POLR1D	Cloutier P (2019)	31738558	Bait	Prey	BioID	POLR1D~UXT
Q9UBK9	P24928	UXT	POLR2A	Cloutier P (2019)	31738558	Bait	Prey	BioID	POLR2A~UXT
Q9UBK9	P30876	UXT	POLR2B	Cloutier P (2019)	31738558	Bait	Prey	BioID	POLR2B~UXT
Q9UBK9	P19387	UXT	POLR2C	Cloutier P (2019)	31738558	Bait	Prey	BioID	POLR2C~UXT
Q9UBK9	O15514	UXT	POLR2D	Cloutier P (2019)	31738558	Bait	Prey	BioID	POLR2D~UXT
Q9UBK9	P19388	UXT	POLR2E	Cloutier P (2019)	31738558	Bait	Prey	BioID	POLR2E~UXT
Q9UBK9	P62487	UXT	POLR2G	Cloutier P (2019)	31738558	Bait	Prey	BioID	POLR2G~UXT
Q9UBK9	P52434	UXT	POLR2H	Cloutier P (2019)	31738558	Bait	Prey	BioID	POLR2H~UXT
Q9UBK9	P36954	UXT	POLR2I	Cloutier P (2019)	31738558	Bait	Prey	BioID	POLR2I~UXT
Q9UBK9	P62875	UXT	POLR2L	Cloutier P (2019)	31738558	Bait	Prey	BioID	POLR2L~UXT
Q9UBK9	O14802	UXT	POLR3A	Cloutier P (2019)	31738558	Bait	Prey	BioID	POLR3A~UXT
Q9UBK9	Q9NW08	UXT	POLR3B	Cloutier P (2019)	31738558	Bait	Prey	BioID	POLR3B~UXT
Q9UBK9	P05423	UXT	POLR3D	Cloutier P (2019)	31738558	Bait	Prey	BioID	POLR3D~UXT
Q9UBK9	Q9NVU0	UXT	POLR3E	Cloutier P (2019)	31738558	Bait	Prey	BioID	POLR3E~UXT
Q9UBK9	Q9Y535	UXT	POLR3H	Cloutier P (2019)	31738558	Bait	Prey	BioID	POLR3H~UXT
Q9UBK9	Q9Y2Y1	UXT	POLR3K	Cloutier P (2019)	31738558	Bait	Prey	BioID	POLR3K~UXT
Q9UBK9	Q13427	UXT	PPIG	Cloutier P (2019)	31738558	Bait	Prey	BioID	PPIG~UXT
Q9UBK9	Q5VTL8	UXT	PRPF38B	Cloutier P (2019)	31738558	Bait	Prey	BioID	PRPF38B~UXT
Q9UBK9	Q8IXW5	UXT	RPAP2	Cloutier P (2019)	31738558	Bait	Prey	BioID	RPAP2~UXT
Q9UBK9	Q9H6T3	UXT	RPAP3	Cloutier P (2019)	31738558	Bait	Prey	BioID	RPAP3~UXT
Q9UBK9	P42766	UXT	RPL35	Cloutier P (2019)	31738558	Bait	Prey	BioID	RPL35~UXT
Q9UBK9	Q9Y265	UXT	RUVBL1	Cloutier P (2019)	31738558	Bait	Prey	BioID	RUVBL1~UXT
Q9UBK9	Q9BYB0	UXT	SHANK3	Cloutier P (2019)	31738558	Bait	Prey	BioID	SHANK3~UXT
Q9UBK9	O94813	UXT	SLIT2	Cloutier P (2019)	31738558	Bait	Prey	BioID	SLIT2~UXT
Q9UBK9	P04637	UXT	TP53	Cloutier P (2019)	31738558	Bait	Prey	BioID	TP53~UXT
Q9UBK9	P10599	UXT	TXN	Cloutier P (2019)	31738558	Bait	Prey	BioID	TXN~UXT
Q9UBK9	O95071	UXT	UBR5	Cloutier P (2019)	31738558	Bait	Prey	BioID	UBR5~UXT
Q9UBK9	O94763	UXT	URI1	Cloutier P (2019)	31738558	Bait	Prey	BioID	URI1~UXT
Q9UBK9	Q9UBK9	UXT	UXT	Cloutier P (2019)	31738558	Bait	Prey	BioID	NA
Q9UBK9	P61758	UXT	VBP1	Cloutier P (2019)	31738558	Bait	Prey	BioID	UXT~VBP1
Q9UBK9	Q96MX6	UXT	WDR92	Cloutier P (2019)	31738558	Bait	Prey	BioID	UXT~WDR92
Q9UBK9	P67809	UXT	YBX1	Cloutier P (2019)	31738558	Bait	Prey	BioID	UXT~YBX1
Q9UBK9	Q86T24	UXT	ZBTB33	Cloutier P (2019)	31738558	Bait	Prey	BioID	UXT~ZBTB33
P12956	Q9Y265	XRCC6	RUVBL1	Abbasi S (2019)	30585729	Bait	Prey	BioID	RUVBL1~XRCC6
Q96MU7	Q9UBK9	YTHDC1	UXT	Fasci D (2018)	30021884	Bait	Prey	BioID	UXT~YTHDC1
Q9Y5A9	O60925	YTHDF2	PFDN1	Youn JY (2018)	29395067	Bait	Prey	BioID	PFDN1~YTHDF2
Q9UHR6	Q9NWS0	ZNHIT2	PIH1D1	Cloutier P (2017)	28561026	Bait	Prey	BioID	PIH1D1~ZNHIT2
Q9UHR6	Q9H6T3	ZNHIT2	RPAP3	Cloutier P (2017)	28561026	Bait	Prey	BioID	RPAP3~ZNHIT2
Q9UHR6	Q9Y265	ZNHIT2	RUVBL1	Cloutier P (2017)	28561026	Bait	Prey	BioID	RUVBL1~ZNHIT2
Q9UHR6	Q9Y230	ZNHIT2	RUVBL2	Cloutier P (2017)	28561026	Bait	Prey	BioID	RUVBL2~ZNHIT2
Q9UHR6	O94763	ZNHIT2	URI1	Cloutier P (2017)	28561026	Bait	Prey	BioID	URI1~ZNHIT2
Q8IZP0	Q9Y230	ABI1	RUVBL2	This Study	NA	NA	NA	DIP-MS	ABI1~RUVBL2
Q8IZP0	Q96MX6	ABI1	WDR92	This Study	NA	NA	NA	DIP-MS	ABI1~WDR92
P42765	L0R819	ACAA2	ASDURF	This Study	NA	NA	NA	DIP-MS	ACAA2~ASDURF
P42765	Q9NUG6	ACAA2	PDRG1	This Study	NA	NA	NA	DIP-MS	ACAA2~PDRG1
P42765	Q9UHV9	ACAA2	PFDN2	This Study	NA	NA	NA	DIP-MS	ACAA2~PFDN2
P42765	O15212	ACAA2	PFDN6	This Study	NA	NA	NA	DIP-MS	ACAA2~PFDN6
P42765	P19388	ACAA2	POLR2E	This Study	NA	NA	NA	DIP-MS	ACAA2~POLR2E
P42765	Q9Y265	ACAA2	RUVBL1	This Study	NA	NA	NA	DIP-MS	ACAA2~RUVBL1
P42765	O94763	ACAA2	URI1	This Study	NA	NA	NA	DIP-MS	ACAA2~URI1
P42765	Q9UBK9	ACAA2	UXT	This Study	NA	NA	NA	DIP-MS	ACAA2~UXT
Q13085	Q9NWS0	ACACA	PIH1D1	This Study	NA	NA	NA	DIP-MS	ACACA~PIH1D1
P24752	L0R819	ACAT1	ASDURF	This Study	NA	NA	NA	DIP-MS	ACAT1~ASDURF
P24752	Q9NUG6	ACAT1	PDRG1	This Study	NA	NA	NA	DIP-MS	ACAT1~PDRG1
P24752	P19388	ACAT1	POLR2E	This Study	NA	NA	NA	DIP-MS	ACAT1~POLR2E
P24752	O94763	ACAT1	URI1	This Study	NA	NA	NA	DIP-MS	ACAT1~URI1
P24752	Q9UBK9	ACAT1	UXT	This Study	NA	NA	NA	DIP-MS	ACAT1~UXT
P53396	Q9H6T3	ACLY	RPAP3	This Study	NA	NA	NA	DIP-MS	ACLY~RPAP3
P53396	Q9Y265	ACLY	RUVBL1	This Study	NA	NA	NA	DIP-MS	ACLY~RUVBL1
P53396	Q9Y230	ACLY	RUVBL2	This Study	NA	NA	NA	DIP-MS	ACLY~RUVBL2
P53396	Q9UBK9	ACLY	UXT	This Study	NA	NA	NA	DIP-MS	ACLY~UXT
Q99798	Q9NQP4	ACO2	PFDN4	This Study	NA	NA	NA	DIP-MS	ACO2~PFDN4
O96019	Q9NWS0	ACTL6A	PIH1D1	This Study	NA	NA	NA	DIP-MS	ACTL6A~PIH1D1
O96019	Q9H6T3	ACTL6A	RPAP3	This Study	NA	NA	NA	DIP-MS	ACTL6A~RPAP3
O96019	Q9Y265	ACTL6A	RUVBL1	This Study	NA	NA	NA	DIP-MS	ACTL6A~RUVBL1
O96019	Q9Y230	ACTL6A	RUVBL2	This Study	NA	NA	NA	DIP-MS	ACTL6A~RUVBL2
O96019	Q9UBK9	ACTL6A	UXT	This Study	NA	NA	NA	DIP-MS	ACTL6A~UXT
P61163	L0R819	ACTR1A	ASDURF	This Study	NA	NA	NA	DIP-MS	ACTR1A~ASDURF
P61163	Q9UHV9	ACTR1A	PFDN2	This Study	NA	NA	NA	DIP-MS	ACTR1A~PFDN2
P61163	Q9NWS0	ACTR1A	PIH1D1	This Study	NA	NA	NA	DIP-MS	ACTR1A~PIH1D1
P61163	Q9H6T3	ACTR1A	RPAP3	This Study	NA	NA	NA	DIP-MS	ACTR1A~RPAP3
P61163	Q9Y265	ACTR1A	RUVBL1	This Study	NA	NA	NA	DIP-MS	ACTR1A~RUVBL1
P61163	Q9Y230	ACTR1A	RUVBL2	This Study	NA	NA	NA	DIP-MS	ACTR1A~RUVBL2
P61163	O94763	ACTR1A	URI1	This Study	NA	NA	NA	DIP-MS	ACTR1A~URI1
P61163	Q9UBK9	ACTR1A	UXT	This Study	NA	NA	NA	DIP-MS	ACTR1A~UXT
P61163	Q96MX6	ACTR1A	WDR92	This Study	NA	NA	NA	DIP-MS	ACTR1A~WDR92
P61160	Q9NWS0	ACTR2	PIH1D1	This Study	NA	NA	NA	DIP-MS	ACTR2~PIH1D1
P55265	Q9NUG6	ADAR	PDRG1	This Study	NA	NA	NA	DIP-MS	ADAR~PDRG1
P55265	Q9UHV9	ADAR	PFDN2	This Study	NA	NA	NA	DIP-MS	ADAR~PFDN2
P55265	O15212	ADAR	PFDN6	This Study	NA	NA	NA	DIP-MS	ADAR~PFDN6
P55265	Q9H6T3	ADAR	RPAP3	This Study	NA	NA	NA	DIP-MS	ADAR~RPAP3
P55265	Q9Y265	ADAR	RUVBL1	This Study	NA	NA	NA	DIP-MS	ADAR~RUVBL1
P55265	Q9Y230	ADAR	RUVBL2	This Study	NA	NA	NA	DIP-MS	ADAR~RUVBL2
P55265	O94763	ADAR	URI1	This Study	NA	NA	NA	DIP-MS	ADAR~URI1
P55265	Q9UBK9	ADAR	UXT	This Study	NA	NA	NA	DIP-MS	ADAR~UXT
P55265	Q96MX6	ADAR	WDR92	This Study	NA	NA	NA	DIP-MS	ADAR~WDR92
P35573	Q9H6T3	AGL	RPAP3	This Study	NA	NA	NA	DIP-MS	AGL~RPAP3
P23526	Q9H6T3	AHCY	RPAP3	This Study	NA	NA	NA	DIP-MS	AHCY~RPAP3
P23526	Q9Y230	AHCY	RUVBL2	This Study	NA	NA	NA	DIP-MS	AHCY~RUVBL2
Q09666	L0R819	AHNAK	ASDURF	This Study	NA	NA	NA	DIP-MS	AHNAK~ASDURF
Q09666	Q9NWS0	AHNAK	PIH1D1	This Study	NA	NA	NA	DIP-MS	AHNAK~PIH1D1
Q09666	Q96MX6	AHNAK	WDR92	This Study	NA	NA	NA	DIP-MS	AHNAK~WDR92
O95831	O94763	AIFM1	URI1	This Study	NA	NA	NA	DIP-MS	AIFM1~URI1
O95831	Q9UBK9	AIFM1	UXT	This Study	NA	NA	NA	DIP-MS	AIFM1~UXT
P49189	Q99471	ALDH9A1	PFDN5	This Study	NA	NA	NA	DIP-MS	ALDH9A1~PFDN5
P04075	L0R819	ALDOA	ASDURF	This Study	NA	NA	NA	DIP-MS	ALDOA~ASDURF
P04075	Q9NWS0	ALDOA	PIH1D1	This Study	NA	NA	NA	DIP-MS	ALDOA~PIH1D1
P04075	Q9H6T3	ALDOA	RPAP3	This Study	NA	NA	NA	DIP-MS	ALDOA~RPAP3
Q9H1A4	L0R819	ANAPC1	ASDURF	This Study	NA	NA	NA	DIP-MS	ANAPC1~ASDURF
Q9H1A4	Q96MX6	ANAPC1	WDR92	This Study	NA	NA	NA	DIP-MS	ANAPC1~WDR92
Q9UJX6	Q9H6T3	ANAPC2	RPAP3	This Study	NA	NA	NA	DIP-MS	ANAPC2~RPAP3
Q9UJX6	Q96MX6	ANAPC2	WDR92	This Study	NA	NA	NA	DIP-MS	ANAPC2~WDR92
Q9UJX3	Q96MX6	ANAPC7	WDR92	This Study	NA	NA	NA	DIP-MS	ANAPC7~WDR92
Q10567	Q9H6T3	AP1B1	RPAP3	This Study	NA	NA	NA	DIP-MS	AP1B1~RPAP3
Q9HDC9	Q96MX6	APMAP	WDR92	This Study	NA	NA	NA	DIP-MS	APMAP~WDR92
P48444	L0R819	ARCN1	ASDURF	This Study	NA	NA	NA	DIP-MS	ARCN1~ASDURF
P48444	Q9NWS0	ARCN1	PIH1D1	This Study	NA	NA	NA	DIP-MS	ARCN1~PIH1D1
P48444	P19388	ARCN1	POLR2E	This Study	NA	NA	NA	DIP-MS	ARCN1~POLR2E
P48444	Q9H6T3	ARCN1	RPAP3	This Study	NA	NA	NA	DIP-MS	ARCN1~RPAP3
P48444	Q9Y265	ARCN1	RUVBL1	This Study	NA	NA	NA	DIP-MS	ARCN1~RUVBL1
P48444	Q9Y230	ARCN1	RUVBL2	This Study	NA	NA	NA	DIP-MS	ARCN1~RUVBL2
P48444	Q9UBK9	ARCN1	UXT	This Study	NA	NA	NA	DIP-MS	ARCN1~UXT
P48444	Q96MX6	ARCN1	WDR92	This Study	NA	NA	NA	DIP-MS	ARCN1~WDR92
L0R819	Q9NVI7	ASDURF	ATAD3A	This Study	NA	NA	NA	DIP-MS	ASDURF~ATAD3A
L0R819	P16615	ASDURF	ATP2A2	This Study	NA	NA	NA	DIP-MS	ASDURF~ATP2A2
L0R819	P25705	ASDURF	ATP5F1A	This Study	NA	NA	NA	DIP-MS	ASDURF~ATP5F1A
L0R819	P06576	ASDURF	ATP5F1B	This Study	NA	NA	NA	DIP-MS	ASDURF~ATP5F1B
L0R819	P36542	ASDURF	ATP5F1C	This Study	NA	NA	NA	DIP-MS	ASDURF~ATP5F1C
L0R819	P56134	ASDURF	ATP5MF	This Study	NA	NA	NA	DIP-MS	ASDURF~ATP5MF
L0R819	P48047	ASDURF	ATP5PO	This Study	NA	NA	NA	DIP-MS	ASDURF~ATP5PO
L0R819	O95816	ASDURF	BAG2	This Study	NA	NA	NA	DIP-MS	ASDURF~BAG2
L0R819	O14874	ASDURF	BCKDK	This Study	NA	NA	NA	DIP-MS	ASDURF~BCKDK
L0R819	O76075	ASDURF	CAD	This Study	NA	NA	NA	DIP-MS	ASDURF~CAD
L0R819	O60583	ASDURF	CCT2	This Study	NA	NA	NA	DIP-MS	ASDURF~CCT2
L0R819	P49368	ASDURF	CCT3	This Study	NA	NA	NA	DIP-MS	ASDURF~CCT3
L0R819	P50991	ASDURF	CCT4	This Study	NA	NA	NA	DIP-MS	ASDURF~CCT4
L0R819	P48643	ASDURF	CCT5	This Study	NA	NA	NA	DIP-MS	ASDURF~CCT5
L0R819	P40227	ASDURF	CCT6A	This Study	NA	NA	NA	DIP-MS	ASDURF~CCT6A
L0R819	Q92526	ASDURF	CCT6B	This Study	NA	NA	NA	DIP-MS	ASDURF~CCT6B
L0R819	Q99832	ASDURF	CCT7	This Study	NA	NA	NA	DIP-MS	ASDURF~CCT7
L0R819	P50990	ASDURF	CCT8	This Study	NA	NA	NA	DIP-MS	ASDURF~CCT8
L0R819	Q99459	ASDURF	CDC5L	This Study	NA	NA	NA	DIP-MS	ASDURF~CDC5L
L0R819	O75153	ASDURF	CLUH	This Study	NA	NA	NA	DIP-MS	ASDURF~CLUH
L0R819	A5YKK6	ASDURF	CNOT1	This Study	NA	NA	NA	DIP-MS	ASDURF~CNOT1
L0R819	P53621	ASDURF	COPA	This Study	NA	NA	NA	DIP-MS	ASDURF~COPA
L0R819	Q6PI48	ASDURF	DARS2	This Study	NA	NA	NA	DIP-MS	ASDURF~DARS2
L0R819	P39656	ASDURF	DDOST	This Study	NA	NA	NA	DIP-MS	ASDURF~DDOST
L0R819	Q08211	ASDURF	DHX9	This Study	NA	NA	NA	DIP-MS	ASDURF~DHX9
L0R819	Q9BVM2	ASDURF	DPCD	This Study	NA	NA	NA	DIP-MS	ASDURF~DPCD
L0R819	P24534	ASDURF	EEF1B2	This Study	NA	NA	NA	DIP-MS	ASDURF~EEF1B2
L0R819	P29692	ASDURF	EEF1D	This Study	NA	NA	NA	DIP-MS	ASDURF~EEF1D
L0R819	P13639	ASDURF	EEF2	This Study	NA	NA	NA	DIP-MS	ASDURF~EEF2
L0R819	Q14152	ASDURF	EIF3A	This Study	NA	NA	NA	DIP-MS	ASDURF~EIF3A
L0R819	Q99613	ASDURF	EIF3C	This Study	NA	NA	NA	DIP-MS	ASDURF~EIF3C
L0R819	O15371	ASDURF	EIF3D	This Study	NA	NA	NA	DIP-MS	ASDURF~EIF3D
L0R819	O15372	ASDURF	EIF3H	This Study	NA	NA	NA	DIP-MS	ASDURF~EIF3H
L0R819	Q04637	ASDURF	EIF4G1	This Study	NA	NA	NA	DIP-MS	ASDURF~EIF4G1
L0R819	O43432	ASDURF	EIF4G3	This Study	NA	NA	NA	DIP-MS	ASDURF~EIF4G3
L0R819	P21333	ASDURF	FLNA	This Study	NA	NA	NA	DIP-MS	ASDURF~FLNA
L0R819	O75369	ASDURF	FLNB	This Study	NA	NA	NA	DIP-MS	ASDURF~FLNB
L0R819	P04406	ASDURF	GAPDH	This Study	NA	NA	NA	DIP-MS	ASDURF~GAPDH
L0R819	P22102	ASDURF	GART	This Study	NA	NA	NA	DIP-MS	ASDURF~GART
L0R819	Q92616	ASDURF	GCN1	This Study	NA	NA	NA	DIP-MS	ASDURF~GCN1
L0R819	P00367	ASDURF	GLUD1	This Study	NA	NA	NA	DIP-MS	ASDURF~GLUD1
L0R819	Q9HCN4	ASDURF	GPN1	This Study	NA	NA	NA	DIP-MS	ASDURF~GPN1
L0R819	P62805	ASDURF	H4C1	This Study	NA	NA	NA	DIP-MS	ASDURF~H4C1
L0R819	Q9P035	ASDURF	HACD3	This Study	NA	NA	NA	DIP-MS	ASDURF~HACD3
L0R819	P40939	ASDURF	HADHA	This Study	NA	NA	NA	DIP-MS	ASDURF~HADHA
L0R819	P55084	ASDURF	HADHB	This Study	NA	NA	NA	DIP-MS	ASDURF~HADHB
L0R819	P51610	ASDURF	HCFC1	This Study	NA	NA	NA	DIP-MS	ASDURF~HCFC1
L0R819	Q13547	ASDURF	HDAC1	This Study	NA	NA	NA	DIP-MS	ASDURF~HDAC1
L0R819	Q92769	ASDURF	HDAC2	This Study	NA	NA	NA	DIP-MS	ASDURF~HDAC2
L0R819	Q99729	ASDURF	HNRNPAB	This Study	NA	NA	NA	DIP-MS	ASDURF~HNRNPAB
L0R819	Q00839	ASDURF	HNRNPU	This Study	NA	NA	NA	DIP-MS	ASDURF~HNRNPU
L0R819	Q1KMD3	ASDURF	HNRNPUL2	This Study	NA	NA	NA	DIP-MS	ASDURF~HNRNPUL2
L0R819	P08238	ASDURF	HSP90AB1	This Study	NA	NA	NA	DIP-MS	ASDURF~HSP90AB1
L0R819	P12268	ASDURF	IMPDH2	This Study	NA	NA	NA	DIP-MS	ASDURF~IMPDH2
L0R819	O14654	ASDURF	IRS4	This Study	NA	NA	NA	DIP-MS	ASDURF~IRS4
L0R819	O60341	ASDURF	KDM1A	This Study	NA	NA	NA	DIP-MS	ASDURF~KDM1A
L0R819	P33176	ASDURF	KIF5B	This Study	NA	NA	NA	DIP-MS	ASDURF~KIF5B
L0R819	P05783	ASDURF	KRT18	This Study	NA	NA	NA	DIP-MS	ASDURF~KRT18
L0R819	P05787	ASDURF	KRT8	This Study	NA	NA	NA	DIP-MS	ASDURF~KRT8
L0R819	Q14739	ASDURF	LBR	This Study	NA	NA	NA	DIP-MS	ASDURF~LBR
L0R819	Q9UPN3	ASDURF	MACF1	This Study	NA	NA	NA	DIP-MS	ASDURF~MACF1
L0R819	P27816	ASDURF	MAP4	This Study	NA	NA	NA	DIP-MS	ASDURF~MAP4
L0R819	P25205	ASDURF	MCM3	This Study	NA	NA	NA	DIP-MS	ASDURF~MCM3
L0R819	P33993	ASDURF	MCM7	This Study	NA	NA	NA	DIP-MS	ASDURF~MCM7
L0R819	P49959	ASDURF	MRE11	This Study	NA	NA	NA	DIP-MS	ASDURF~MRE11
L0R819	Q9Y2R9	ASDURF	MRPS7	This Study	NA	NA	NA	DIP-MS	ASDURF~MRPS7
L0R819	P35580	ASDURF	MYH10	This Study	NA	NA	NA	DIP-MS	ASDURF~MYH10
L0R819	P35579	ASDURF	MYH9	This Study	NA	NA	NA	DIP-MS	ASDURF~MYH9
L0R819	P60660	ASDURF	MYL6	This Study	NA	NA	NA	DIP-MS	ASDURF~MYL6
L0R819	Q7Z417	ASDURF	NUFIP2	This Study	NA	NA	NA	DIP-MS	ASDURF~NUFIP2
L0R819	P11940	ASDURF	PABPC1	This Study	NA	NA	NA	DIP-MS	ASDURF~PABPC1
L0R819	P22234	ASDURF	PAICS	This Study	NA	NA	NA	DIP-MS	ASDURF~PAICS
L0R819	Q9NUG6	ASDURF	PDRG1	This Study	NA	NA	NA	DIP-MS	ASDURF~PDRG1
L0R819	Q9UHV9	ASDURF	PFDN2	This Study	NA	NA	NA	DIP-MS	ASDURF~PFDN2
L0R819	Q9NQP4	ASDURF	PFDN4	This Study	NA	NA	NA	DIP-MS	ASDURF~PFDN4
L0R819	Q99471	ASDURF	PFDN5	This Study	NA	NA	NA	DIP-MS	ASDURF~PFDN5
L0R819	O15212	ASDURF	PFDN6	This Study	NA	NA	NA	DIP-MS	ASDURF~PFDN6
L0R819	Q01813	ASDURF	PFKP	This Study	NA	NA	NA	DIP-MS	ASDURF~PFKP
L0R819	Q9NWS0	ASDURF	PIH1D1	This Study	NA	NA	NA	DIP-MS	ASDURF~PIH1D1
L0R819	O95602	ASDURF	POLR1A	This Study	NA	NA	NA	DIP-MS	ASDURF~POLR1A
L0R819	O15160	ASDURF	POLR1C	This Study	NA	NA	NA	DIP-MS	ASDURF~POLR1C
L0R819	P0DPB6	ASDURF	POLR1D	This Study	NA	NA	NA	DIP-MS	ASDURF~POLR1D
L0R819	P30876	ASDURF	POLR2B	This Study	NA	NA	NA	DIP-MS	ASDURF~POLR2B
L0R819	P19387	ASDURF	POLR2C	This Study	NA	NA	NA	DIP-MS	ASDURF~POLR2C
L0R819	P19388	ASDURF	POLR2E	This Study	NA	NA	NA	DIP-MS	ASDURF~POLR2E
L0R819	P52434	ASDURF	POLR2H	This Study	NA	NA	NA	DIP-MS	ASDURF~POLR2H
L0R819	O14802	ASDURF	POLR3A	This Study	NA	NA	NA	DIP-MS	ASDURF~POLR3A
L0R819	P05423	ASDURF	POLR3D	This Study	NA	NA	NA	DIP-MS	ASDURF~POLR3D
L0R819	Q9NVU0	ASDURF	POLR3E	This Study	NA	NA	NA	DIP-MS	ASDURF~POLR3E
L0R819	P62136	ASDURF	PPP1CA	This Study	NA	NA	NA	DIP-MS	ASDURF~PPP1CA
L0R819	P36873	ASDURF	PPP1CC	This Study	NA	NA	NA	DIP-MS	ASDURF~PPP1CC
L0R819	Q13162	ASDURF	PRDX4	This Study	NA	NA	NA	DIP-MS	ASDURF~PRDX4
L0R819	P30041	ASDURF	PRDX6	This Study	NA	NA	NA	DIP-MS	ASDURF~PRDX6
L0R819	O75400	ASDURF	PRPF40A	This Study	NA	NA	NA	DIP-MS	ASDURF~PRPF40A
L0R819	Q6P2Q9	ASDURF	PRPF8	This Study	NA	NA	NA	DIP-MS	ASDURF~PRPF8
L0R819	Q9UNM6	ASDURF	PSMD13	This Study	NA	NA	NA	DIP-MS	ASDURF~PSMD13
L0R819	O00487	ASDURF	PSMD14	This Study	NA	NA	NA	DIP-MS	ASDURF~PSMD14
L0R819	Q96C36	ASDURF	PYCR2	This Study	NA	NA	NA	DIP-MS	ASDURF~PYCR2
L0R819	Q92878	ASDURF	RAD50	This Study	NA	NA	NA	DIP-MS	ASDURF~RAD50
L0R819	Q9UKM9	ASDURF	RALY	This Study	NA	NA	NA	DIP-MS	ASDURF~RALY
L0R819	P49792	ASDURF	RANBP2	This Study	NA	NA	NA	DIP-MS	ASDURF~RANBP2
L0R819	Q8IXW5	ASDURF	RPAP2	This Study	NA	NA	NA	DIP-MS	ASDURF~RPAP2
L0R819	Q9H6T3	ASDURF	RPAP3	This Study	NA	NA	NA	DIP-MS	ASDURF~RPAP3
L0R819	P04843	ASDURF	RPN1	This Study	NA	NA	NA	DIP-MS	ASDURF~RPN1
L0R819	P62269	ASDURF	RPS18	This Study	NA	NA	NA	DIP-MS	ASDURF~RPS18
L0R819	P39019	ASDURF	RPS19	This Study	NA	NA	NA	DIP-MS	ASDURF~RPS19
L0R819	P15880	ASDURF	RPS2	This Study	NA	NA	NA	DIP-MS	ASDURF~RPS2
L0R819	Q9Y265	ASDURF	RUVBL1	This Study	NA	NA	NA	DIP-MS	ASDURF~RUVBL1
L0R819	Q9Y230	ASDURF	RUVBL2	This Study	NA	NA	NA	DIP-MS	ASDURF~RUVBL2
L0R819	P61619	ASDURF	SEC61A1	This Study	NA	NA	NA	DIP-MS	ASDURF~SEC61A1
L0R819	Q15459	ASDURF	SF3A1	This Study	NA	NA	NA	DIP-MS	ASDURF~SF3A1
L0R819	Q12874	ASDURF	SF3A3	This Study	NA	NA	NA	DIP-MS	ASDURF~SF3A3
L0R819	O75533	ASDURF	SF3B1	This Study	NA	NA	NA	DIP-MS	ASDURF~SF3B1
L0R819	Q15393	ASDURF	SF3B3	This Study	NA	NA	NA	DIP-MS	ASDURF~SF3B3
L0R819	Q9Y3B4	ASDURF	SF3B6	This Study	NA	NA	NA	DIP-MS	ASDURF~SF3B6
L0R819	P53985	ASDURF	SLC16A1	This Study	NA	NA	NA	DIP-MS	ASDURF~SLC16A1
L0R819	P53007	ASDURF	SLC25A1	This Study	NA	NA	NA	DIP-MS	ASDURF~SLC25A1
L0R819	Q9UJS0	ASDURF	SLC25A13	This Study	NA	NA	NA	DIP-MS	ASDURF~SLC25A13
L0R819	Q00325	ASDURF	SLC25A3	This Study	NA	NA	NA	DIP-MS	ASDURF~SLC25A3
L0R819	P12236	ASDURF	SLC25A6	This Study	NA	NA	NA	DIP-MS	ASDURF~SLC25A6
L0R819	O00161	ASDURF	SNAP23	This Study	NA	NA	NA	DIP-MS	ASDURF~SNAP23
L0R819	O75643	ASDURF	SNRNP200	This Study	NA	NA	NA	DIP-MS	ASDURF~SNRNP200
L0R819	Q96DI7	ASDURF	SNRNP40	This Study	NA	NA	NA	DIP-MS	ASDURF~SNRNP40
L0R819	P62316	ASDURF	SNRPD2	This Study	NA	NA	NA	DIP-MS	ASDURF~SNRPD2
L0R819	P62318	ASDURF	SNRPD3	This Study	NA	NA	NA	DIP-MS	ASDURF~SNRPD3
L0R819	P04179	ASDURF	SOD2	This Study	NA	NA	NA	DIP-MS	ASDURF~SOD2
L0R819	P26639	ASDURF	TARS1	This Study	NA	NA	NA	DIP-MS	ASDURF~TARS1
L0R819	P17987	ASDURF	TCP1	This Study	NA	NA	NA	DIP-MS	ASDURF~TCP1
L0R819	Q9NZ01	ASDURF	TECR	This Study	NA	NA	NA	DIP-MS	ASDURF~TECR
L0R819	Q3ZCQ8	ASDURF	TIMM50	This Study	NA	NA	NA	DIP-MS	ASDURF~TIMM50
L0R819	P42166	ASDURF	TMPO	This Study	NA	NA	NA	DIP-MS	ASDURF~TMPO
L0R819	Q92973	ASDURF	TNPO1	This Study	NA	NA	NA	DIP-MS	ASDURF~TNPO1
L0R819	P60174	ASDURF	TPI1	This Study	NA	NA	NA	DIP-MS	ASDURF~TPI1
L0R819	P12270	ASDURF	TPR	This Study	NA	NA	NA	DIP-MS	ASDURF~TPR
L0R819	Q13263	ASDURF	TRIM28	This Study	NA	NA	NA	DIP-MS	ASDURF~TRIM28
L0R819	Q9BVA1	ASDURF	TUBB2B	This Study	NA	NA	NA	DIP-MS	ASDURF~TUBB2B
L0R819	P68371	ASDURF	TUBB4B	This Study	NA	NA	NA	DIP-MS	ASDURF~TUBB4B
L0R819	Q9BUF5	ASDURF	TUBB6	This Study	NA	NA	NA	DIP-MS	ASDURF~TUBB6
L0R819	O95071	ASDURF	UBR5	This Study	NA	NA	NA	DIP-MS	ASDURF~UBR5
L0R819	O94763	ASDURF	URI1	This Study	NA	NA	NA	DIP-MS	ASDURF~URI1
L0R819	Q9UK80	ASDURF	USP21	This Study	NA	NA	NA	DIP-MS	ASDURF~USP21
L0R819	Q9UBK9	ASDURF	UXT	This Study	NA	NA	NA	DIP-MS	ASDURF~UXT
L0R819	P61758	ASDURF	VBP1	This Study	NA	NA	NA	DIP-MS	ASDURF~VBP1
L0R819	P45880	ASDURF	VDAC2	This Study	NA	NA	NA	DIP-MS	ASDURF~VDAC2
L0R819	P08670	ASDURF	VIM	This Study	NA	NA	NA	DIP-MS	ASDURF~VIM
L0R819	Q9Y6W5	ASDURF	WASF2	This Study	NA	NA	NA	DIP-MS	ASDURF~WASF2
L0R819	Q96MX6	ASDURF	WDR92	This Study	NA	NA	NA	DIP-MS	ASDURF~WDR92
P05023	Q9NWS0	ATP1A1	PIH1D1	This Study	NA	NA	NA	DIP-MS	ATP1A1~PIH1D1
P05023	Q9H6T3	ATP1A1	RPAP3	This Study	NA	NA	NA	DIP-MS	ATP1A1~RPAP3
P05023	Q9UBK9	ATP1A1	UXT	This Study	NA	NA	NA	DIP-MS	ATP1A1~UXT
P05023	Q96MX6	ATP1A1	WDR92	This Study	NA	NA	NA	DIP-MS	ATP1A1~WDR92
P54709	Q96MX6	ATP1B3	WDR92	This Study	NA	NA	NA	DIP-MS	ATP1B3~WDR92
P16615	Q9NUG6	ATP2A2	PDRG1	This Study	NA	NA	NA	DIP-MS	ATP2A2~PDRG1
P16615	Q9UHV9	ATP2A2	PFDN2	This Study	NA	NA	NA	DIP-MS	ATP2A2~PFDN2
P16615	O15212	ATP2A2	PFDN6	This Study	NA	NA	NA	DIP-MS	ATP2A2~PFDN6
P16615	Q9NWS0	ATP2A2	PIH1D1	This Study	NA	NA	NA	DIP-MS	ATP2A2~PIH1D1
P16615	P19388	ATP2A2	POLR2E	This Study	NA	NA	NA	DIP-MS	ATP2A2~POLR2E
P16615	Q9H6T3	ATP2A2	RPAP3	This Study	NA	NA	NA	DIP-MS	ATP2A2~RPAP3
P16615	O94763	ATP2A2	URI1	This Study	NA	NA	NA	DIP-MS	ATP2A2~URI1
P16615	Q9UBK9	ATP2A2	UXT	This Study	NA	NA	NA	DIP-MS	ATP2A2~UXT
P16615	Q96MX6	ATP2A2	WDR92	This Study	NA	NA	NA	DIP-MS	ATP2A2~WDR92
P25705	Q9NUG6	ATP5F1A	PDRG1	This Study	NA	NA	NA	DIP-MS	ATP5F1A~PDRG1
P25705	Q9UHV9	ATP5F1A	PFDN2	This Study	NA	NA	NA	DIP-MS	ATP5F1A~PFDN2
P25705	O15212	ATP5F1A	PFDN6	This Study	NA	NA	NA	DIP-MS	ATP5F1A~PFDN6
P25705	Q9NWS0	ATP5F1A	PIH1D1	This Study	NA	NA	NA	DIP-MS	ATP5F1A~PIH1D1
P25705	P19388	ATP5F1A	POLR2E	This Study	NA	NA	NA	DIP-MS	ATP5F1A~POLR2E
P25705	Q9H6T3	ATP5F1A	RPAP3	This Study	NA	NA	NA	DIP-MS	ATP5F1A~RPAP3
P25705	Q9Y265	ATP5F1A	RUVBL1	This Study	NA	NA	NA	DIP-MS	ATP5F1A~RUVBL1
P25705	Q9Y230	ATP5F1A	RUVBL2	This Study	NA	NA	NA	DIP-MS	ATP5F1A~RUVBL2
P25705	O94763	ATP5F1A	URI1	This Study	NA	NA	NA	DIP-MS	ATP5F1A~URI1
P25705	Q9UBK9	ATP5F1A	UXT	This Study	NA	NA	NA	DIP-MS	ATP5F1A~UXT
P25705	Q96MX6	ATP5F1A	WDR92	This Study	NA	NA	NA	DIP-MS	ATP5F1A~WDR92
P06576	Q9NUG6	ATP5F1B	PDRG1	This Study	NA	NA	NA	DIP-MS	ATP5F1B~PDRG1
P06576	Q9UHV9	ATP5F1B	PFDN2	This Study	NA	NA	NA	DIP-MS	ATP5F1B~PFDN2
P06576	O15212	ATP5F1B	PFDN6	This Study	NA	NA	NA	DIP-MS	ATP5F1B~PFDN6
P06576	P19388	ATP5F1B	POLR2E	This Study	NA	NA	NA	DIP-MS	ATP5F1B~POLR2E
P06576	Q9H6T3	ATP5F1B	RPAP3	This Study	NA	NA	NA	DIP-MS	ATP5F1B~RPAP3
P06576	Q9Y265	ATP5F1B	RUVBL1	This Study	NA	NA	NA	DIP-MS	ATP5F1B~RUVBL1
P06576	Q9Y230	ATP5F1B	RUVBL2	This Study	NA	NA	NA	DIP-MS	ATP5F1B~RUVBL2
P06576	O94763	ATP5F1B	URI1	This Study	NA	NA	NA	DIP-MS	ATP5F1B~URI1
P06576	Q9UBK9	ATP5F1B	UXT	This Study	NA	NA	NA	DIP-MS	ATP5F1B~UXT
P06576	Q96MX6	ATP5F1B	WDR92	This Study	NA	NA	NA	DIP-MS	ATP5F1B~WDR92
P36542	Q9NUG6	ATP5F1C	PDRG1	This Study	NA	NA	NA	DIP-MS	ATP5F1C~PDRG1
P36542	Q9UHV9	ATP5F1C	PFDN2	This Study	NA	NA	NA	DIP-MS	ATP5F1C~PFDN2
P36542	O15212	ATP5F1C	PFDN6	This Study	NA	NA	NA	DIP-MS	ATP5F1C~PFDN6
P36542	P19388	ATP5F1C	POLR2E	This Study	NA	NA	NA	DIP-MS	ATP5F1C~POLR2E
P36542	Q9Y265	ATP5F1C	RUVBL1	This Study	NA	NA	NA	DIP-MS	ATP5F1C~RUVBL1
P36542	Q9Y230	ATP5F1C	RUVBL2	This Study	NA	NA	NA	DIP-MS	ATP5F1C~RUVBL2
P36542	O94763	ATP5F1C	URI1	This Study	NA	NA	NA	DIP-MS	ATP5F1C~URI1
P36542	Q9UBK9	ATP5F1C	UXT	This Study	NA	NA	NA	DIP-MS	ATP5F1C~UXT
P36542	Q96MX6	ATP5F1C	WDR92	This Study	NA	NA	NA	DIP-MS	ATP5F1C~WDR92
Q96IX5	Q96MX6	ATP5MD	WDR92	This Study	NA	NA	NA	DIP-MS	ATP5MD~WDR92
P56134	Q9UBK9	ATP5MF	UXT	This Study	NA	NA	NA	DIP-MS	ATP5MF~UXT
O75964	Q9UHV9	ATP5MG	PFDN2	This Study	NA	NA	NA	DIP-MS	ATP5MG~PFDN2
O75964	O15212	ATP5MG	PFDN6	This Study	NA	NA	NA	DIP-MS	ATP5MG~PFDN6
O75964	P19388	ATP5MG	POLR2E	This Study	NA	NA	NA	DIP-MS	ATP5MG~POLR2E
O75964	O94763	ATP5MG	URI1	This Study	NA	NA	NA	DIP-MS	ATP5MG~URI1
O75964	Q9UBK9	ATP5MG	UXT	This Study	NA	NA	NA	DIP-MS	ATP5MG~UXT
O75964	Q96MX6	ATP5MG	WDR92	This Study	NA	NA	NA	DIP-MS	ATP5MG~WDR92
P24539	Q9NWS0	ATP5PB	PIH1D1	This Study	NA	NA	NA	DIP-MS	ATP5PB~PIH1D1
P24539	P19388	ATP5PB	POLR2E	This Study	NA	NA	NA	DIP-MS	ATP5PB~POLR2E
P24539	Q9H6T3	ATP5PB	RPAP3	This Study	NA	NA	NA	DIP-MS	ATP5PB~RPAP3
P24539	Q9Y265	ATP5PB	RUVBL1	This Study	NA	NA	NA	DIP-MS	ATP5PB~RUVBL1
P24539	Q9Y230	ATP5PB	RUVBL2	This Study	NA	NA	NA	DIP-MS	ATP5PB~RUVBL2
P24539	Q9UBK9	ATP5PB	UXT	This Study	NA	NA	NA	DIP-MS	ATP5PB~UXT
P24539	Q96MX6	ATP5PB	WDR92	This Study	NA	NA	NA	DIP-MS	ATP5PB~WDR92
O75947	Q9NUG6	ATP5PD	PDRG1	This Study	NA	NA	NA	DIP-MS	ATP5PD~PDRG1
O75947	Q9UHV9	ATP5PD	PFDN2	This Study	NA	NA	NA	DIP-MS	ATP5PD~PFDN2
O75947	O15212	ATP5PD	PFDN6	This Study	NA	NA	NA	DIP-MS	ATP5PD~PFDN6
O75947	P19388	ATP5PD	POLR2E	This Study	NA	NA	NA	DIP-MS	ATP5PD~POLR2E
O75947	Q9H6T3	ATP5PD	RPAP3	This Study	NA	NA	NA	DIP-MS	ATP5PD~RPAP3
O75947	Q9Y265	ATP5PD	RUVBL1	This Study	NA	NA	NA	DIP-MS	ATP5PD~RUVBL1
O75947	Q9Y230	ATP5PD	RUVBL2	This Study	NA	NA	NA	DIP-MS	ATP5PD~RUVBL2
O75947	O94763	ATP5PD	URI1	This Study	NA	NA	NA	DIP-MS	ATP5PD~URI1
O75947	Q9UBK9	ATP5PD	UXT	This Study	NA	NA	NA	DIP-MS	ATP5PD~UXT
O75947	Q96MX6	ATP5PD	WDR92	This Study	NA	NA	NA	DIP-MS	ATP5PD~WDR92
P48047	Q9NUG6	ATP5PO	PDRG1	This Study	NA	NA	NA	DIP-MS	ATP5PO~PDRG1
P48047	Q9UHV9	ATP5PO	PFDN2	This Study	NA	NA	NA	DIP-MS	ATP5PO~PFDN2
P48047	O15212	ATP5PO	PFDN6	This Study	NA	NA	NA	DIP-MS	ATP5PO~PFDN6
P48047	Q9NWS0	ATP5PO	PIH1D1	This Study	NA	NA	NA	DIP-MS	ATP5PO~PIH1D1
P48047	P19388	ATP5PO	POLR2E	This Study	NA	NA	NA	DIP-MS	ATP5PO~POLR2E
P48047	Q9H6T3	ATP5PO	RPAP3	This Study	NA	NA	NA	DIP-MS	ATP5PO~RPAP3
P48047	Q9Y265	ATP5PO	RUVBL1	This Study	NA	NA	NA	DIP-MS	ATP5PO~RUVBL1
P48047	Q9Y230	ATP5PO	RUVBL2	This Study	NA	NA	NA	DIP-MS	ATP5PO~RUVBL2
P48047	O94763	ATP5PO	URI1	This Study	NA	NA	NA	DIP-MS	ATP5PO~URI1
P48047	Q9UBK9	ATP5PO	UXT	This Study	NA	NA	NA	DIP-MS	ATP5PO~UXT
P48047	Q96MX6	ATP5PO	WDR92	This Study	NA	NA	NA	DIP-MS	ATP5PO~WDR92
Q8WWM7	Q9H6T3	ATXN2L	RPAP3	This Study	NA	NA	NA	DIP-MS	ATXN2L~RPAP3
Q8WWM7	Q9Y265	ATXN2L	RUVBL1	This Study	NA	NA	NA	DIP-MS	ATXN2L~RUVBL1
Q8WWM7	Q96MX6	ATXN2L	WDR92	This Study	NA	NA	NA	DIP-MS	ATXN2L~WDR92
O95816	Q96MX6	BAG2	WDR92	This Study	NA	NA	NA	DIP-MS	BAG2~WDR92
P46379	P19388	BAG6	POLR2E	This Study	NA	NA	NA	DIP-MS	BAG6~POLR2E
P46379	Q9H6T3	BAG6	RPAP3	This Study	NA	NA	NA	DIP-MS	BAG6~RPAP3
P46379	Q9Y265	BAG6	RUVBL1	This Study	NA	NA	NA	DIP-MS	BAG6~RUVBL1
P46379	Q9UBK9	BAG6	UXT	This Study	NA	NA	NA	DIP-MS	BAG6~UXT
P46379	Q96MX6	BAG6	WDR92	This Study	NA	NA	NA	DIP-MS	BAG6~WDR92
P51572	O15212	BCAP31	PFDN6	This Study	NA	NA	NA	DIP-MS	BCAP31~PFDN6
P51572	Q9NWS0	BCAP31	PIH1D1	This Study	NA	NA	NA	DIP-MS	BCAP31~PIH1D1
P51572	Q9H6T3	BCAP31	RPAP3	This Study	NA	NA	NA	DIP-MS	BCAP31~RPAP3
P51572	O94763	BCAP31	URI1	This Study	NA	NA	NA	DIP-MS	BCAP31~URI1
P51572	Q9UBK9	BCAP31	UXT	This Study	NA	NA	NA	DIP-MS	BCAP31~UXT
P21953	Q9NQP4	BCKDHB	PFDN4	This Study	NA	NA	NA	DIP-MS	BCKDHB~PFDN4
P21953	Q99471	BCKDHB	PFDN5	This Study	NA	NA	NA	DIP-MS	BCKDHB~PFDN5
O14874	O94763	BCKDK	URI1	This Study	NA	NA	NA	DIP-MS	BCKDK~URI1
O14874	Q96MX6	BCKDK	WDR92	This Study	NA	NA	NA	DIP-MS	BCKDK~WDR92
O76075	Q9NUG6	CAD	PDRG1	This Study	NA	NA	NA	DIP-MS	CAD~PDRG1
O76075	Q9UHV9	CAD	PFDN2	This Study	NA	NA	NA	DIP-MS	CAD~PFDN2
O76075	O15212	CAD	PFDN6	This Study	NA	NA	NA	DIP-MS	CAD~PFDN6
O76075	Q9NWS0	CAD	PIH1D1	This Study	NA	NA	NA	DIP-MS	CAD~PIH1D1
O76075	P19388	CAD	POLR2E	This Study	NA	NA	NA	DIP-MS	CAD~POLR2E
O76075	Q9Y265	CAD	RUVBL1	This Study	NA	NA	NA	DIP-MS	CAD~RUVBL1
O76075	Q9Y230	CAD	RUVBL2	This Study	NA	NA	NA	DIP-MS	CAD~RUVBL2
O76075	O94763	CAD	URI1	This Study	NA	NA	NA	DIP-MS	CAD~URI1
O76075	Q9UBK9	CAD	UXT	This Study	NA	NA	NA	DIP-MS	CAD~UXT
O76075	Q96MX6	CAD	WDR92	This Study	NA	NA	NA	DIP-MS	CAD~WDR92
Q14444	Q9Y265	CAPRIN1	RUVBL1	This Study	NA	NA	NA	DIP-MS	CAPRIN1~RUVBL1
Q8N163	Q9NWS0	CCAR2	PIH1D1	This Study	NA	NA	NA	DIP-MS	CCAR2~PIH1D1
Q8N163	Q9H6T3	CCAR2	RPAP3	This Study	NA	NA	NA	DIP-MS	CCAR2~RPAP3
Q8N163	Q9Y265	CCAR2	RUVBL1	This Study	NA	NA	NA	DIP-MS	CCAR2~RUVBL1
Q8N163	Q9Y230	CCAR2	RUVBL2	This Study	NA	NA	NA	DIP-MS	CCAR2~RUVBL2
Q8N163	Q9UBK9	CCAR2	UXT	This Study	NA	NA	NA	DIP-MS	CCAR2~UXT
Q8N163	Q96MX6	CCAR2	WDR92	This Study	NA	NA	NA	DIP-MS	CCAR2~WDR92
O60583	Q9NUG6	CCT2	PDRG1	This Study	NA	NA	NA	DIP-MS	CCT2~PDRG1
O60583	Q9NWS0	CCT2	PIH1D1	This Study	NA	NA	NA	DIP-MS	CCT2~PIH1D1
O60583	Q9H6T3	CCT2	RPAP3	This Study	NA	NA	NA	DIP-MS	CCT2~RPAP3
O60583	Q9Y230	CCT2	RUVBL2	This Study	NA	NA	NA	DIP-MS	CCT2~RUVBL2
O60583	O94763	CCT2	URI1	This Study	NA	NA	NA	DIP-MS	CCT2~URI1
O60583	Q9UBK9	CCT2	UXT	This Study	NA	NA	NA	DIP-MS	CCT2~UXT
O60583	Q96MX6	CCT2	WDR92	This Study	NA	NA	NA	DIP-MS	CCT2~WDR92
P49368	Q9NUG6	CCT3	PDRG1	This Study	NA	NA	NA	DIP-MS	CCT3~PDRG1
P49368	Q9H6T3	CCT3	RPAP3	This Study	NA	NA	NA	DIP-MS	CCT3~RPAP3
P49368	Q9Y265	CCT3	RUVBL1	This Study	NA	NA	NA	DIP-MS	CCT3~RUVBL1
P49368	Q9Y230	CCT3	RUVBL2	This Study	NA	NA	NA	DIP-MS	CCT3~RUVBL2
P49368	Q9UBK9	CCT3	UXT	This Study	NA	NA	NA	DIP-MS	CCT3~UXT
P49368	Q96MX6	CCT3	WDR92	This Study	NA	NA	NA	DIP-MS	CCT3~WDR92
P50991	Q9NUG6	CCT4	PDRG1	This Study	NA	NA	NA	DIP-MS	CCT4~PDRG1
P50991	Q9H6T3	CCT4	RPAP3	This Study	NA	NA	NA	DIP-MS	CCT4~RPAP3
P50991	Q9Y265	CCT4	RUVBL1	This Study	NA	NA	NA	DIP-MS	CCT4~RUVBL1
P50991	Q9Y230	CCT4	RUVBL2	This Study	NA	NA	NA	DIP-MS	CCT4~RUVBL2
P50991	O94763	CCT4	URI1	This Study	NA	NA	NA	DIP-MS	CCT4~URI1
P50991	Q9UBK9	CCT4	UXT	This Study	NA	NA	NA	DIP-MS	CCT4~UXT
P50991	Q96MX6	CCT4	WDR92	This Study	NA	NA	NA	DIP-MS	CCT4~WDR92
P48643	Q9NUG6	CCT5	PDRG1	This Study	NA	NA	NA	DIP-MS	CCT5~PDRG1
P48643	Q9H6T3	CCT5	RPAP3	This Study	NA	NA	NA	DIP-MS	CCT5~RPAP3
P48643	Q9Y265	CCT5	RUVBL1	This Study	NA	NA	NA	DIP-MS	CCT5~RUVBL1
P48643	O94763	CCT5	URI1	This Study	NA	NA	NA	DIP-MS	CCT5~URI1
P48643	Q9UBK9	CCT5	UXT	This Study	NA	NA	NA	DIP-MS	CCT5~UXT
P48643	Q96MX6	CCT5	WDR92	This Study	NA	NA	NA	DIP-MS	CCT5~WDR92
P40227	Q9NUG6	CCT6A	PDRG1	This Study	NA	NA	NA	DIP-MS	CCT6A~PDRG1
P40227	P19388	CCT6A	POLR2E	This Study	NA	NA	NA	DIP-MS	CCT6A~POLR2E
P40227	Q9H6T3	CCT6A	RPAP3	This Study	NA	NA	NA	DIP-MS	CCT6A~RPAP3
P40227	Q9Y265	CCT6A	RUVBL1	This Study	NA	NA	NA	DIP-MS	CCT6A~RUVBL1
P40227	Q9Y230	CCT6A	RUVBL2	This Study	NA	NA	NA	DIP-MS	CCT6A~RUVBL2
P40227	O94763	CCT6A	URI1	This Study	NA	NA	NA	DIP-MS	CCT6A~URI1
P40227	Q9UBK9	CCT6A	UXT	This Study	NA	NA	NA	DIP-MS	CCT6A~UXT
P40227	Q96MX6	CCT6A	WDR92	This Study	NA	NA	NA	DIP-MS	CCT6A~WDR92
Q92526	Q9NWS0	CCT6B	PIH1D1	This Study	NA	NA	NA	DIP-MS	CCT6B~PIH1D1
Q92526	P19388	CCT6B	POLR2E	This Study	NA	NA	NA	DIP-MS	CCT6B~POLR2E
Q92526	Q9H6T3	CCT6B	RPAP3	This Study	NA	NA	NA	DIP-MS	CCT6B~RPAP3
Q92526	Q9Y265	CCT6B	RUVBL1	This Study	NA	NA	NA	DIP-MS	CCT6B~RUVBL1
Q92526	Q9Y230	CCT6B	RUVBL2	This Study	NA	NA	NA	DIP-MS	CCT6B~RUVBL2
Q92526	O94763	CCT6B	URI1	This Study	NA	NA	NA	DIP-MS	CCT6B~URI1
Q92526	Q9UBK9	CCT6B	UXT	This Study	NA	NA	NA	DIP-MS	CCT6B~UXT
Q92526	Q96MX6	CCT6B	WDR92	This Study	NA	NA	NA	DIP-MS	CCT6B~WDR92
Q99832	Q9NUG6	CCT7	PDRG1	This Study	NA	NA	NA	DIP-MS	CCT7~PDRG1
Q99832	Q9H6T3	CCT7	RPAP3	This Study	NA	NA	NA	DIP-MS	CCT7~RPAP3
Q99832	Q9Y265	CCT7	RUVBL1	This Study	NA	NA	NA	DIP-MS	CCT7~RUVBL1
Q99832	Q9Y230	CCT7	RUVBL2	This Study	NA	NA	NA	DIP-MS	CCT7~RUVBL2
Q99832	Q9UBK9	CCT7	UXT	This Study	NA	NA	NA	DIP-MS	CCT7~UXT
Q99832	Q96MX6	CCT7	WDR92	This Study	NA	NA	NA	DIP-MS	CCT7~WDR92
P50990	Q9NUG6	CCT8	PDRG1	This Study	NA	NA	NA	DIP-MS	CCT8~PDRG1
P50990	Q9UHV9	CCT8	PFDN2	This Study	NA	NA	NA	DIP-MS	CCT8~PFDN2
P50990	O15212	CCT8	PFDN6	This Study	NA	NA	NA	DIP-MS	CCT8~PFDN6
P50990	Q9NWS0	CCT8	PIH1D1	This Study	NA	NA	NA	DIP-MS	CCT8~PIH1D1
P50990	Q9H6T3	CCT8	RPAP3	This Study	NA	NA	NA	DIP-MS	CCT8~RPAP3
P50990	Q9Y265	CCT8	RUVBL1	This Study	NA	NA	NA	DIP-MS	CCT8~RUVBL1
P50990	Q9Y230	CCT8	RUVBL2	This Study	NA	NA	NA	DIP-MS	CCT8~RUVBL2
P50990	O94763	CCT8	URI1	This Study	NA	NA	NA	DIP-MS	CCT8~URI1
P50990	Q9UBK9	CCT8	UXT	This Study	NA	NA	NA	DIP-MS	CCT8~UXT
P50990	P61758	CCT8	VBP1	This Study	NA	NA	NA	DIP-MS	CCT8~VBP1
P50990	Q96MX6	CCT8	WDR92	This Study	NA	NA	NA	DIP-MS	CCT8~WDR92
Q13042	Q96MX6	CDC16	WDR92	This Study	NA	NA	NA	DIP-MS	CDC16~WDR92
Q9UJX2	O94763	CDC23	URI1	This Study	NA	NA	NA	DIP-MS	CDC23~URI1
P30260	Q96MX6	CDC27	WDR92	This Study	NA	NA	NA	DIP-MS	CDC27~WDR92
Q14839	Q9NUG6	CHD4	PDRG1	This Study	NA	NA	NA	DIP-MS	CHD4~PDRG1
Q14839	Q9UHV9	CHD4	PFDN2	This Study	NA	NA	NA	DIP-MS	CHD4~PFDN2
Q14839	O15212	CHD4	PFDN6	This Study	NA	NA	NA	DIP-MS	CHD4~PFDN6
Q14839	Q9NWS0	CHD4	PIH1D1	This Study	NA	NA	NA	DIP-MS	CHD4~PIH1D1
Q14839	Q9H6T3	CHD4	RPAP3	This Study	NA	NA	NA	DIP-MS	CHD4~RPAP3
Q14839	Q9Y265	CHD4	RUVBL1	This Study	NA	NA	NA	DIP-MS	CHD4~RUVBL1
Q14839	Q9Y230	CHD4	RUVBL2	This Study	NA	NA	NA	DIP-MS	CHD4~RUVBL2
Q14839	O94763	CHD4	URI1	This Study	NA	NA	NA	DIP-MS	CHD4~URI1
Q14839	Q9UBK9	CHD4	UXT	This Study	NA	NA	NA	DIP-MS	CHD4~UXT
Q14839	Q96MX6	CHD4	WDR92	This Study	NA	NA	NA	DIP-MS	CHD4~WDR92
Q07065	Q9UHV9	CKAP4	PFDN2	This Study	NA	NA	NA	DIP-MS	CKAP4~PFDN2
Q07065	O15212	CKAP4	PFDN6	This Study	NA	NA	NA	DIP-MS	CKAP4~PFDN6
Q07065	Q9NWS0	CKAP4	PIH1D1	This Study	NA	NA	NA	DIP-MS	CKAP4~PIH1D1
Q07065	O94763	CKAP4	URI1	This Study	NA	NA	NA	DIP-MS	CKAP4~URI1
Q07065	Q9UBK9	CKAP4	UXT	This Study	NA	NA	NA	DIP-MS	CKAP4~UXT
P09496	Q9Y265	CLTA	RUVBL1	This Study	NA	NA	NA	DIP-MS	CLTA~RUVBL1
Q00610	Q9Y265	CLTC	RUVBL1	This Study	NA	NA	NA	DIP-MS	CLTC~RUVBL1
O75153	Q9H6T3	CLUH	RPAP3	This Study	NA	NA	NA	DIP-MS	CLUH~RPAP3
O75153	O94763	CLUH	URI1	This Study	NA	NA	NA	DIP-MS	CLUH~URI1
O75153	Q9UBK9	CLUH	UXT	This Study	NA	NA	NA	DIP-MS	CLUH~UXT
O75153	Q96MX6	CLUH	WDR92	This Study	NA	NA	NA	DIP-MS	CLUH~WDR92
Q96KP4	Q9NQP4	CNDP2	PFDN4	This Study	NA	NA	NA	DIP-MS	CNDP2~PFDN4
Q96KP4	Q99471	CNDP2	PFDN5	This Study	NA	NA	NA	DIP-MS	CNDP2~PFDN5
A5YKK6	Q9H6T3	CNOT1	RPAP3	This Study	NA	NA	NA	DIP-MS	CNOT1~RPAP3
A5YKK6	Q9Y265	CNOT1	RUVBL1	This Study	NA	NA	NA	DIP-MS	CNOT1~RUVBL1
A5YKK6	Q9Y230	CNOT1	RUVBL2	This Study	NA	NA	NA	DIP-MS	CNOT1~RUVBL2
A5YKK6	O94763	CNOT1	URI1	This Study	NA	NA	NA	DIP-MS	CNOT1~URI1
A5YKK6	Q9UBK9	CNOT1	UXT	This Study	NA	NA	NA	DIP-MS	CNOT1~UXT
A5YKK6	Q96MX6	CNOT1	WDR92	This Study	NA	NA	NA	DIP-MS	CNOT1~WDR92
Q8WTW3	Q9NUG6	COG1	PDRG1	This Study	NA	NA	NA	DIP-MS	COG1~PDRG1
Q8WTW3	Q9UHV9	COG1	PFDN2	This Study	NA	NA	NA	DIP-MS	COG1~PFDN2
Q8WTW3	O15212	COG1	PFDN6	This Study	NA	NA	NA	DIP-MS	COG1~PFDN6
Q8WTW3	Q9NWS0	COG1	PIH1D1	This Study	NA	NA	NA	DIP-MS	COG1~PIH1D1
Q8WTW3	Q9Y265	COG1	RUVBL1	This Study	NA	NA	NA	DIP-MS	COG1~RUVBL1
Q8WTW3	Q9Y230	COG1	RUVBL2	This Study	NA	NA	NA	DIP-MS	COG1~RUVBL2
Q8WTW3	O94763	COG1	URI1	This Study	NA	NA	NA	DIP-MS	COG1~URI1
Q8WTW3	Q9UBK9	COG1	UXT	This Study	NA	NA	NA	DIP-MS	COG1~UXT
P53621	Q9NUG6	COPA	PDRG1	This Study	NA	NA	NA	DIP-MS	COPA~PDRG1
P53621	O15212	COPA	PFDN6	This Study	NA	NA	NA	DIP-MS	COPA~PFDN6
P53621	Q9NWS0	COPA	PIH1D1	This Study	NA	NA	NA	DIP-MS	COPA~PIH1D1
P53621	P19388	COPA	POLR2E	This Study	NA	NA	NA	DIP-MS	COPA~POLR2E
P53621	Q9H6T3	COPA	RPAP3	This Study	NA	NA	NA	DIP-MS	COPA~RPAP3
P53621	Q9Y265	COPA	RUVBL1	This Study	NA	NA	NA	DIP-MS	COPA~RUVBL1
P53621	O94763	COPA	URI1	This Study	NA	NA	NA	DIP-MS	COPA~URI1
P53621	Q96MX6	COPA	WDR92	This Study	NA	NA	NA	DIP-MS	COPA~WDR92
P53618	Q9NWS0	COPB1	PIH1D1	This Study	NA	NA	NA	DIP-MS	COPB1~PIH1D1
P53618	Q9H6T3	COPB1	RPAP3	This Study	NA	NA	NA	DIP-MS	COPB1~RPAP3
P53618	Q9Y265	COPB1	RUVBL1	This Study	NA	NA	NA	DIP-MS	COPB1~RUVBL1
P53618	Q9Y230	COPB1	RUVBL2	This Study	NA	NA	NA	DIP-MS	COPB1~RUVBL2
P53618	Q96MX6	COPB1	WDR92	This Study	NA	NA	NA	DIP-MS	COPB1~WDR92
P35606	Q9NWS0	COPB2	PIH1D1	This Study	NA	NA	NA	DIP-MS	COPB2~PIH1D1
P35606	Q9H6T3	COPB2	RPAP3	This Study	NA	NA	NA	DIP-MS	COPB2~RPAP3
P35606	Q9Y265	COPB2	RUVBL1	This Study	NA	NA	NA	DIP-MS	COPB2~RUVBL1
P35606	Q9Y230	COPB2	RUVBL2	This Study	NA	NA	NA	DIP-MS	COPB2~RUVBL2
P35606	Q96MX6	COPB2	WDR92	This Study	NA	NA	NA	DIP-MS	COPB2~WDR92
Q9ULV4	Q9NUG6	CORO1C	PDRG1	This Study	NA	NA	NA	DIP-MS	CORO1C~PDRG1
Q9ULV4	O15212	CORO1C	PFDN6	This Study	NA	NA	NA	DIP-MS	CORO1C~PFDN6
Q9ULV4	P19388	CORO1C	POLR2E	This Study	NA	NA	NA	DIP-MS	CORO1C~POLR2E
Q16630	Q9H6T3	CPSF6	RPAP3	This Study	NA	NA	NA	DIP-MS	CPSF6~RPAP3
Q16630	Q9Y265	CPSF6	RUVBL1	This Study	NA	NA	NA	DIP-MS	CPSF6~RUVBL1
P01037	Q9NWS0	CST1	PIH1D1	This Study	NA	NA	NA	DIP-MS	CST1~PIH1D1
P01037	Q9H6T3	CST1	RPAP3	This Study	NA	NA	NA	DIP-MS	CST1~RPAP3
P01036	Q9NWS0	CST4	PIH1D1	This Study	NA	NA	NA	DIP-MS	CST4~PIH1D1
P01036	Q9H6T3	CST4	RPAP3	This Study	NA	NA	NA	DIP-MS	CST4~RPAP3
Q12996	Q96MX6	CSTF3	WDR92	This Study	NA	NA	NA	DIP-MS	CSTF3~WDR92
Q7L576	Q9NUG6	CYFIP1	PDRG1	This Study	NA	NA	NA	DIP-MS	CYFIP1~PDRG1
Q7L576	O15212	CYFIP1	PFDN6	This Study	NA	NA	NA	DIP-MS	CYFIP1~PFDN6
Q7L576	Q9NWS0	CYFIP1	PIH1D1	This Study	NA	NA	NA	DIP-MS	CYFIP1~PIH1D1
Q7L576	Q9Y265	CYFIP1	RUVBL1	This Study	NA	NA	NA	DIP-MS	CYFIP1~RUVBL1
Q7L576	Q9Y230	CYFIP1	RUVBL2	This Study	NA	NA	NA	DIP-MS	CYFIP1~RUVBL2
Q7L576	O94763	CYFIP1	URI1	This Study	NA	NA	NA	DIP-MS	CYFIP1~URI1
P51398	Q9NUG6	DAP3	PDRG1	This Study	NA	NA	NA	DIP-MS	DAP3~PDRG1
P51398	Q9UHV9	DAP3	PFDN2	This Study	NA	NA	NA	DIP-MS	DAP3~PFDN2
P51398	O15212	DAP3	PFDN6	This Study	NA	NA	NA	DIP-MS	DAP3~PFDN6
P51398	Q9NWS0	DAP3	PIH1D1	This Study	NA	NA	NA	DIP-MS	DAP3~PIH1D1
P51398	Q9H6T3	DAP3	RPAP3	This Study	NA	NA	NA	DIP-MS	DAP3~RPAP3
P51398	Q9Y265	DAP3	RUVBL1	This Study	NA	NA	NA	DIP-MS	DAP3~RUVBL1
P51398	Q9Y230	DAP3	RUVBL2	This Study	NA	NA	NA	DIP-MS	DAP3~RUVBL2
P51398	O94763	DAP3	URI1	This Study	NA	NA	NA	DIP-MS	DAP3~URI1
P51398	Q9UBK9	DAP3	UXT	This Study	NA	NA	NA	DIP-MS	DAP3~UXT
P51398	Q96MX6	DAP3	WDR92	This Study	NA	NA	NA	DIP-MS	DAP3~WDR92
P14868	P19388	DARS	POLR2E	This Study	NA	NA	NA	DIP-MS	DARS~POLR2E
Q6PI48	Q9UBK9	DARS2	UXT	This Study	NA	NA	NA	DIP-MS	DARS2~UXT
P11182	Q9H6T3	DBT	RPAP3	This Study	NA	NA	NA	DIP-MS	DBT~RPAP3
P11182	Q9Y265	DBT	RUVBL1	This Study	NA	NA	NA	DIP-MS	DBT~RUVBL1
P11182	Q9Y230	DBT	RUVBL2	This Study	NA	NA	NA	DIP-MS	DBT~RUVBL2
P11182	Q9UBK9	DBT	UXT	This Study	NA	NA	NA	DIP-MS	DBT~UXT
P11182	Q96MX6	DBT	WDR92	This Study	NA	NA	NA	DIP-MS	DBT~WDR92
Q8TEB1	Q9NWS0	DCAF11	PIH1D1	This Study	NA	NA	NA	DIP-MS	DCAF11~PIH1D1
Q14203	Q9NWS0	DCTN1	PIH1D1	This Study	NA	NA	NA	DIP-MS	DCTN1~PIH1D1
Q14203	Q9H6T3	DCTN1	RPAP3	This Study	NA	NA	NA	DIP-MS	DCTN1~RPAP3
Q14203	Q96MX6	DCTN1	WDR92	This Study	NA	NA	NA	DIP-MS	DCTN1~WDR92
Q13561	Q9NUG6	DCTN2	PDRG1	This Study	NA	NA	NA	DIP-MS	DCTN2~PDRG1
Q13561	Q9UHV9	DCTN2	PFDN2	This Study	NA	NA	NA	DIP-MS	DCTN2~PFDN2
Q13561	O15212	DCTN2	PFDN6	This Study	NA	NA	NA	DIP-MS	DCTN2~PFDN6
Q13561	Q9H6T3	DCTN2	RPAP3	This Study	NA	NA	NA	DIP-MS	DCTN2~RPAP3
Q13561	Q9Y265	DCTN2	RUVBL1	This Study	NA	NA	NA	DIP-MS	DCTN2~RUVBL1
Q13561	Q9Y230	DCTN2	RUVBL2	This Study	NA	NA	NA	DIP-MS	DCTN2~RUVBL2
Q13561	O94763	DCTN2	URI1	This Study	NA	NA	NA	DIP-MS	DCTN2~URI1
Q13561	Q9UBK9	DCTN2	UXT	This Study	NA	NA	NA	DIP-MS	DCTN2~UXT
Q7Z4W1	Q9NWS0	DCXR	PIH1D1	This Study	NA	NA	NA	DIP-MS	DCXR~PIH1D1
Q16531	Q9NQP4	DDB1	PFDN4	This Study	NA	NA	NA	DIP-MS	DDB1~PFDN4
P39656	Q9NUG6	DDOST	PDRG1	This Study	NA	NA	NA	DIP-MS	DDOST~PDRG1
P39656	Q9UHV9	DDOST	PFDN2	This Study	NA	NA	NA	DIP-MS	DDOST~PFDN2
P39656	O15212	DDOST	PFDN6	This Study	NA	NA	NA	DIP-MS	DDOST~PFDN6
P39656	Q9NWS0	DDOST	PIH1D1	This Study	NA	NA	NA	DIP-MS	DDOST~PIH1D1
P39656	P19388	DDOST	POLR2E	This Study	NA	NA	NA	DIP-MS	DDOST~POLR2E
P39656	Q9H6T3	DDOST	RPAP3	This Study	NA	NA	NA	DIP-MS	DDOST~RPAP3
P39656	O94763	DDOST	URI1	This Study	NA	NA	NA	DIP-MS	DDOST~URI1
P39656	Q9UBK9	DDOST	UXT	This Study	NA	NA	NA	DIP-MS	DDOST~UXT
P39656	Q96MX6	DDOST	WDR92	This Study	NA	NA	NA	DIP-MS	DDOST~WDR92
Q9NR30	Q9H6T3	DDX21	RPAP3	This Study	NA	NA	NA	DIP-MS	DDX21~RPAP3
Q7L014	Q9NWS0	DDX46	PIH1D1	This Study	NA	NA	NA	DIP-MS	DDX46~PIH1D1
Q7L014	Q9Y265	DDX46	RUVBL1	This Study	NA	NA	NA	DIP-MS	DDX46~RUVBL1
P26196	Q9NUG6	DDX6	PDRG1	This Study	NA	NA	NA	DIP-MS	DDX6~PDRG1
P26196	O15212	DDX6	PFDN6	This Study	NA	NA	NA	DIP-MS	DDX6~PFDN6
P26196	P19388	DDX6	POLR2E	This Study	NA	NA	NA	DIP-MS	DDX6~POLR2E
P26196	Q9H6T3	DDX6	RPAP3	This Study	NA	NA	NA	DIP-MS	DDX6~RPAP3
P26196	O94763	DDX6	URI1	This Study	NA	NA	NA	DIP-MS	DDX6~URI1
O43143	Q9Y230	DHX15	RUVBL2	This Study	NA	NA	NA	DIP-MS	DHX15~RUVBL2
Q08211	Q9NUG6	DHX9	PDRG1	This Study	NA	NA	NA	DIP-MS	DHX9~PDRG1
Q08211	Q9UHV9	DHX9	PFDN2	This Study	NA	NA	NA	DIP-MS	DHX9~PFDN2
Q08211	O15212	DHX9	PFDN6	This Study	NA	NA	NA	DIP-MS	DHX9~PFDN6
Q08211	Q9NWS0	DHX9	PIH1D1	This Study	NA	NA	NA	DIP-MS	DHX9~PIH1D1
Q08211	P19388	DHX9	POLR2E	This Study	NA	NA	NA	DIP-MS	DHX9~POLR2E
Q08211	Q9Y265	DHX9	RUVBL1	This Study	NA	NA	NA	DIP-MS	DHX9~RUVBL1
Q08211	O94763	DHX9	URI1	This Study	NA	NA	NA	DIP-MS	DHX9~URI1
Q08211	Q9UBK9	DHX9	UXT	This Study	NA	NA	NA	DIP-MS	DHX9~UXT
P31689	Q9NWS0	DNAJA1	PIH1D1	This Study	NA	NA	NA	DIP-MS	DNAJA1~PIH1D1
P31689	Q9H6T3	DNAJA1	RPAP3	This Study	NA	NA	NA	DIP-MS	DNAJA1~RPAP3
O60884	Q9H6T3	DNAJA2	RPAP3	This Study	NA	NA	NA	DIP-MS	DNAJA2~RPAP3
Q9BVM2	Q9NUG6	DPCD	PDRG1	This Study	NA	NA	NA	DIP-MS	DPCD~PDRG1
Q9BVM2	Q9UHV9	DPCD	PFDN2	This Study	NA	NA	NA	DIP-MS	DPCD~PFDN2
Q9BVM2	O15212	DPCD	PFDN6	This Study	NA	NA	NA	DIP-MS	DPCD~PFDN6
Q9BVM2	Q9NWS0	DPCD	PIH1D1	This Study	NA	NA	NA	DIP-MS	DPCD~PIH1D1
Q9BVM2	P19388	DPCD	POLR2E	This Study	NA	NA	NA	DIP-MS	DPCD~POLR2E
Q9BVM2	Q9H6T3	DPCD	RPAP3	This Study	NA	NA	NA	DIP-MS	DPCD~RPAP3
Q9BVM2	Q9Y265	DPCD	RUVBL1	This Study	NA	NA	NA	DIP-MS	DPCD~RUVBL1
Q9BVM2	Q9Y230	DPCD	RUVBL2	This Study	NA	NA	NA	DIP-MS	DPCD~RUVBL2
Q9BVM2	O94763	DPCD	URI1	This Study	NA	NA	NA	DIP-MS	DPCD~URI1
Q9BVM2	Q9UBK9	DPCD	UXT	This Study	NA	NA	NA	DIP-MS	DPCD~UXT
Q9BVM2	Q96MX6	DPCD	WDR92	This Study	NA	NA	NA	DIP-MS	DPCD~WDR92
O60762	Q9UHV9	DPM1	PFDN2	This Study	NA	NA	NA	DIP-MS	DPM1~PFDN2
O60762	O15212	DPM1	PFDN6	This Study	NA	NA	NA	DIP-MS	DPM1~PFDN6
O60762	Q9NWS0	DPM1	PIH1D1	This Study	NA	NA	NA	DIP-MS	DPM1~PIH1D1
O60762	O94763	DPM1	URI1	This Study	NA	NA	NA	DIP-MS	DPM1~URI1
O60762	Q9UBK9	DPM1	UXT	This Study	NA	NA	NA	DIP-MS	DPM1~UXT
O60762	Q96MX6	DPM1	WDR92	This Study	NA	NA	NA	DIP-MS	DPM1~WDR92
Q02413	Q9NWS0	DSG1	PIH1D1	This Study	NA	NA	NA	DIP-MS	DSG1~PIH1D1
Q13409	Q9UHV9	DYNC1I2	PFDN2	This Study	NA	NA	NA	DIP-MS	DYNC1I2~PFDN2
Q13409	O15212	DYNC1I2	PFDN6	This Study	NA	NA	NA	DIP-MS	DYNC1I2~PFDN6
Q13409	P61758	DYNC1I2	VBP1	This Study	NA	NA	NA	DIP-MS	DYNC1I2~VBP1
Q15075	Q9UHV9	EEA1	PFDN2	This Study	NA	NA	NA	DIP-MS	EEA1~PFDN2
Q15075	Q9Y265	EEA1	RUVBL1	This Study	NA	NA	NA	DIP-MS	EEA1~RUVBL1
Q15075	Q9Y230	EEA1	RUVBL2	This Study	NA	NA	NA	DIP-MS	EEA1~RUVBL2
Q15075	O94763	EEA1	URI1	This Study	NA	NA	NA	DIP-MS	EEA1~URI1
Q15075	Q9UBK9	EEA1	UXT	This Study	NA	NA	NA	DIP-MS	EEA1~UXT
P24534	Q9NUG6	EEF1B2	PDRG1	This Study	NA	NA	NA	DIP-MS	EEF1B2~PDRG1
P24534	Q9UHV9	EEF1B2	PFDN2	This Study	NA	NA	NA	DIP-MS	EEF1B2~PFDN2
P24534	O15212	EEF1B2	PFDN6	This Study	NA	NA	NA	DIP-MS	EEF1B2~PFDN6
P24534	Q9NWS0	EEF1B2	PIH1D1	This Study	NA	NA	NA	DIP-MS	EEF1B2~PIH1D1
P24534	Q9H6T3	EEF1B2	RPAP3	This Study	NA	NA	NA	DIP-MS	EEF1B2~RPAP3
P24534	Q9Y265	EEF1B2	RUVBL1	This Study	NA	NA	NA	DIP-MS	EEF1B2~RUVBL1
P24534	Q9Y230	EEF1B2	RUVBL2	This Study	NA	NA	NA	DIP-MS	EEF1B2~RUVBL2
P24534	O94763	EEF1B2	URI1	This Study	NA	NA	NA	DIP-MS	EEF1B2~URI1
P24534	Q9UBK9	EEF1B2	UXT	This Study	NA	NA	NA	DIP-MS	EEF1B2~UXT
P24534	Q96MX6	EEF1B2	WDR92	This Study	NA	NA	NA	DIP-MS	EEF1B2~WDR92
P29692	Q9NUG6	EEF1D	PDRG1	This Study	NA	NA	NA	DIP-MS	EEF1D~PDRG1
P29692	Q9UHV9	EEF1D	PFDN2	This Study	NA	NA	NA	DIP-MS	EEF1D~PFDN2
P29692	O15212	EEF1D	PFDN6	This Study	NA	NA	NA	DIP-MS	EEF1D~PFDN6
P29692	Q9NWS0	EEF1D	PIH1D1	This Study	NA	NA	NA	DIP-MS	EEF1D~PIH1D1
P29692	P19388	EEF1D	POLR2E	This Study	NA	NA	NA	DIP-MS	EEF1D~POLR2E
P29692	Q9H6T3	EEF1D	RPAP3	This Study	NA	NA	NA	DIP-MS	EEF1D~RPAP3
P29692	Q9Y265	EEF1D	RUVBL1	This Study	NA	NA	NA	DIP-MS	EEF1D~RUVBL1
P29692	Q9Y230	EEF1D	RUVBL2	This Study	NA	NA	NA	DIP-MS	EEF1D~RUVBL2
P29692	O94763	EEF1D	URI1	This Study	NA	NA	NA	DIP-MS	EEF1D~URI1
P29692	Q9UBK9	EEF1D	UXT	This Study	NA	NA	NA	DIP-MS	EEF1D~UXT
P29692	Q96MX6	EEF1D	WDR92	This Study	NA	NA	NA	DIP-MS	EEF1D~WDR92
P26641	Q9UHV9	EEF1G	PFDN2	This Study	NA	NA	NA	DIP-MS	EEF1G~PFDN2
P26641	O15212	EEF1G	PFDN6	This Study	NA	NA	NA	DIP-MS	EEF1G~PFDN6
P26641	Q9Y265	EEF1G	RUVBL1	This Study	NA	NA	NA	DIP-MS	EEF1G~RUVBL1
P26641	Q9Y230	EEF1G	RUVBL2	This Study	NA	NA	NA	DIP-MS	EEF1G~RUVBL2
P26641	O94763	EEF1G	URI1	This Study	NA	NA	NA	DIP-MS	EEF1G~URI1
P26641	Q9UBK9	EEF1G	UXT	This Study	NA	NA	NA	DIP-MS	EEF1G~UXT
P26641	Q96MX6	EEF1G	WDR92	This Study	NA	NA	NA	DIP-MS	EEF1G~WDR92
P13639	Q9NUG6	EEF2	PDRG1	This Study	NA	NA	NA	DIP-MS	EEF2~PDRG1
P13639	Q9UHV9	EEF2	PFDN2	This Study	NA	NA	NA	DIP-MS	EEF2~PFDN2
P13639	O15212	EEF2	PFDN6	This Study	NA	NA	NA	DIP-MS	EEF2~PFDN6
P13639	O94763	EEF2	URI1	This Study	NA	NA	NA	DIP-MS	EEF2~URI1
P13639	Q9UBK9	EEF2	UXT	This Study	NA	NA	NA	DIP-MS	EEF2~UXT
Q15029	Q9NUG6	EFTUD2	PDRG1	This Study	NA	NA	NA	DIP-MS	EFTUD2~PDRG1
Q15029	Q9NWS0	EFTUD2	PIH1D1	This Study	NA	NA	NA	DIP-MS	EFTUD2~PIH1D1
Q15029	Q9H6T3	EFTUD2	RPAP3	This Study	NA	NA	NA	DIP-MS	EFTUD2~RPAP3
Q15029	Q9Y265	EFTUD2	RUVBL1	This Study	NA	NA	NA	DIP-MS	EFTUD2~RUVBL1
Q15029	Q96MX6	EFTUD2	WDR92	This Study	NA	NA	NA	DIP-MS	EFTUD2~WDR92
Q14152	Q9H6T3	EIF3A	RPAP3	This Study	NA	NA	NA	DIP-MS	EIF3A~RPAP3
Q14152	Q9UBK9	EIF3A	UXT	This Study	NA	NA	NA	DIP-MS	EIF3A~UXT
P55884	Q9NWS0	EIF3B	PIH1D1	This Study	NA	NA	NA	DIP-MS	EIF3B~PIH1D1
P55884	Q9H6T3	EIF3B	RPAP3	This Study	NA	NA	NA	DIP-MS	EIF3B~RPAP3
P55884	Q9Y265	EIF3B	RUVBL1	This Study	NA	NA	NA	DIP-MS	EIF3B~RUVBL1
P55884	Q9Y230	EIF3B	RUVBL2	This Study	NA	NA	NA	DIP-MS	EIF3B~RUVBL2
P55884	Q9UBK9	EIF3B	UXT	This Study	NA	NA	NA	DIP-MS	EIF3B~UXT
Q99613	Q9H6T3	EIF3C	RPAP3	This Study	NA	NA	NA	DIP-MS	EIF3C~RPAP3
Q99613	Q96MX6	EIF3C	WDR92	This Study	NA	NA	NA	DIP-MS	EIF3C~WDR92
O15371	Q9H6T3	EIF3D	RPAP3	This Study	NA	NA	NA	DIP-MS	EIF3D~RPAP3
O15371	Q9Y230	EIF3D	RUVBL2	This Study	NA	NA	NA	DIP-MS	EIF3D~RUVBL2
O15371	O94763	EIF3D	URI1	This Study	NA	NA	NA	DIP-MS	EIF3D~URI1
O15371	Q9UBK9	EIF3D	UXT	This Study	NA	NA	NA	DIP-MS	EIF3D~UXT
O15371	Q96MX6	EIF3D	WDR92	This Study	NA	NA	NA	DIP-MS	EIF3D~WDR92
P60228	Q9NWS0	EIF3E	PIH1D1	This Study	NA	NA	NA	DIP-MS	EIF3E~PIH1D1
P60228	Q9H6T3	EIF3E	RPAP3	This Study	NA	NA	NA	DIP-MS	EIF3E~RPAP3
O00303	Q9H6T3	EIF3F	RPAP3	This Study	NA	NA	NA	DIP-MS	EIF3F~RPAP3
O00303	Q96MX6	EIF3F	WDR92	This Study	NA	NA	NA	DIP-MS	EIF3F~WDR92
O15372	Q9H6T3	EIF3H	RPAP3	This Study	NA	NA	NA	DIP-MS	EIF3H~RPAP3
O15372	O94763	EIF3H	URI1	This Study	NA	NA	NA	DIP-MS	EIF3H~URI1
O15372	Q9UBK9	EIF3H	UXT	This Study	NA	NA	NA	DIP-MS	EIF3H~UXT
O15372	Q96MX6	EIF3H	WDR92	This Study	NA	NA	NA	DIP-MS	EIF3H~WDR92
Q13347	Q9NWS0	EIF3I	PIH1D1	This Study	NA	NA	NA	DIP-MS	EIF3I~PIH1D1
Q13347	Q9H6T3	EIF3I	RPAP3	This Study	NA	NA	NA	DIP-MS	EIF3I~RPAP3
Q13347	Q9Y265	EIF3I	RUVBL1	This Study	NA	NA	NA	DIP-MS	EIF3I~RUVBL1
Q13347	Q9Y230	EIF3I	RUVBL2	This Study	NA	NA	NA	DIP-MS	EIF3I~RUVBL2
Q13347	Q9UBK9	EIF3I	UXT	This Study	NA	NA	NA	DIP-MS	EIF3I~UXT
Q9Y262	Q9UHV9	EIF3L	PFDN2	This Study	NA	NA	NA	DIP-MS	EIF3L~PFDN2
Q9Y262	Q9NQP4	EIF3L	PFDN4	This Study	NA	NA	NA	DIP-MS	EIF3L~PFDN4
Q9Y262	Q99471	EIF3L	PFDN5	This Study	NA	NA	NA	DIP-MS	EIF3L~PFDN5
Q9Y262	O15212	EIF3L	PFDN6	This Study	NA	NA	NA	DIP-MS	EIF3L~PFDN6
Q9Y262	Q9NWS0	EIF3L	PIH1D1	This Study	NA	NA	NA	DIP-MS	EIF3L~PIH1D1
Q9Y262	Q9H6T3	EIF3L	RPAP3	This Study	NA	NA	NA	DIP-MS	EIF3L~RPAP3
Q9Y262	Q9Y265	EIF3L	RUVBL1	This Study	NA	NA	NA	DIP-MS	EIF3L~RUVBL1
Q9Y262	O94763	EIF3L	URI1	This Study	NA	NA	NA	DIP-MS	EIF3L~URI1
Q9Y262	Q9UBK9	EIF3L	UXT	This Study	NA	NA	NA	DIP-MS	EIF3L~UXT
Q9Y262	P61758	EIF3L	VBP1	This Study	NA	NA	NA	DIP-MS	EIF3L~VBP1
Q04637	O15212	EIF4G1	PFDN6	This Study	NA	NA	NA	DIP-MS	EIF4G1~PFDN6
Q04637	Q9H6T3	EIF4G1	RPAP3	This Study	NA	NA	NA	DIP-MS	EIF4G1~RPAP3
Q04637	Q9Y265	EIF4G1	RUVBL1	This Study	NA	NA	NA	DIP-MS	EIF4G1~RUVBL1
Q04637	Q9Y230	EIF4G1	RUVBL2	This Study	NA	NA	NA	DIP-MS	EIF4G1~RUVBL2
Q04637	O94763	EIF4G1	URI1	This Study	NA	NA	NA	DIP-MS	EIF4G1~URI1
Q04637	Q9UBK9	EIF4G1	UXT	This Study	NA	NA	NA	DIP-MS	EIF4G1~UXT
Q04637	Q96MX6	EIF4G1	WDR92	This Study	NA	NA	NA	DIP-MS	EIF4G1~WDR92
O43432	Q9H6T3	EIF4G3	RPAP3	This Study	NA	NA	NA	DIP-MS	EIF4G3~RPAP3
O43432	Q96MX6	EIF4G3	WDR92	This Study	NA	NA	NA	DIP-MS	EIF4G3~WDR92
O60841	Q9Y230	EIF5B	RUVBL2	This Study	NA	NA	NA	DIP-MS	EIF5B~RUVBL2
O94905	Q9Y265	ERLIN2	RUVBL1	This Study	NA	NA	NA	DIP-MS	ERLIN2~RUVBL1
O94905	Q9Y230	ERLIN2	RUVBL2	This Study	NA	NA	NA	DIP-MS	ERLIN2~RUVBL2
O94905	Q9UBK9	ERLIN2	UXT	This Study	NA	NA	NA	DIP-MS	ERLIN2~UXT
Q14318	Q96MX6	FKBP8	WDR92	This Study	NA	NA	NA	DIP-MS	FKBP8~WDR92
P21333	Q9NUG6	FLNA	PDRG1	This Study	NA	NA	NA	DIP-MS	FLNA~PDRG1
P21333	Q9UHV9	FLNA	PFDN2	This Study	NA	NA	NA	DIP-MS	FLNA~PFDN2
P21333	Q9NQP4	FLNA	PFDN4	This Study	NA	NA	NA	DIP-MS	FLNA~PFDN4
P21333	Q99471	FLNA	PFDN5	This Study	NA	NA	NA	DIP-MS	FLNA~PFDN5
P21333	O15212	FLNA	PFDN6	This Study	NA	NA	NA	DIP-MS	FLNA~PFDN6
P21333	Q9NWS0	FLNA	PIH1D1	This Study	NA	NA	NA	DIP-MS	FLNA~PIH1D1
P21333	P19388	FLNA	POLR2E	This Study	NA	NA	NA	DIP-MS	FLNA~POLR2E
P21333	Q9H6T3	FLNA	RPAP3	This Study	NA	NA	NA	DIP-MS	FLNA~RPAP3
P21333	Q9Y265	FLNA	RUVBL1	This Study	NA	NA	NA	DIP-MS	FLNA~RUVBL1
P21333	Q9Y230	FLNA	RUVBL2	This Study	NA	NA	NA	DIP-MS	FLNA~RUVBL2
P21333	O94763	FLNA	URI1	This Study	NA	NA	NA	DIP-MS	FLNA~URI1
P21333	Q9UBK9	FLNA	UXT	This Study	NA	NA	NA	DIP-MS	FLNA~UXT
P21333	Q96MX6	FLNA	WDR92	This Study	NA	NA	NA	DIP-MS	FLNA~WDR92
O75369	Q9NUG6	FLNB	PDRG1	This Study	NA	NA	NA	DIP-MS	FLNB~PDRG1
O75369	Q9UHV9	FLNB	PFDN2	This Study	NA	NA	NA	DIP-MS	FLNB~PFDN2
O75369	O15212	FLNB	PFDN6	This Study	NA	NA	NA	DIP-MS	FLNB~PFDN6
O75369	Q9NWS0	FLNB	PIH1D1	This Study	NA	NA	NA	DIP-MS	FLNB~PIH1D1
O75369	P19388	FLNB	POLR2E	This Study	NA	NA	NA	DIP-MS	FLNB~POLR2E
O75369	Q9Y265	FLNB	RUVBL1	This Study	NA	NA	NA	DIP-MS	FLNB~RUVBL1
O75369	O94763	FLNB	URI1	This Study	NA	NA	NA	DIP-MS	FLNB~URI1
O75369	Q9UBK9	FLNB	UXT	This Study	NA	NA	NA	DIP-MS	FLNB~UXT
O75369	Q96MX6	FLNB	WDR92	This Study	NA	NA	NA	DIP-MS	FLNB~WDR92
Q8TAE8	Q9H6T3	GADD45GIP1	RPAP3	This Study	NA	NA	NA	DIP-MS	GADD45GIP1~RPAP3
Q8TAE8	Q9Y265	GADD45GIP1	RUVBL1	This Study	NA	NA	NA	DIP-MS	GADD45GIP1~RUVBL1
Q8TAE8	Q9UBK9	GADD45GIP1	UXT	This Study	NA	NA	NA	DIP-MS	GADD45GIP1~UXT
P04406	Q9H6T3	GAPDH	RPAP3	This Study	NA	NA	NA	DIP-MS	GAPDH~RPAP3
P04406	Q9Y265	GAPDH	RUVBL1	This Study	NA	NA	NA	DIP-MS	GAPDH~RUVBL1
P04406	Q9Y230	GAPDH	RUVBL2	This Study	NA	NA	NA	DIP-MS	GAPDH~RUVBL2
P04406	O94763	GAPDH	URI1	This Study	NA	NA	NA	DIP-MS	GAPDH~URI1
P04406	Q9UBK9	GAPDH	UXT	This Study	NA	NA	NA	DIP-MS	GAPDH~UXT
P04406	Q96MX6	GAPDH	WDR92	This Study	NA	NA	NA	DIP-MS	GAPDH~WDR92
P22102	Q9NWS0	GART	PIH1D1	This Study	NA	NA	NA	DIP-MS	GART~PIH1D1
P22102	Q9H6T3	GART	RPAP3	This Study	NA	NA	NA	DIP-MS	GART~RPAP3
P22102	Q9UBK9	GART	UXT	This Study	NA	NA	NA	DIP-MS	GART~UXT
Q92616	O15212	GCN1	PFDN6	This Study	NA	NA	NA	DIP-MS	GCN1~PFDN6
Q92616	O94763	GCN1	URI1	This Study	NA	NA	NA	DIP-MS	GCN1~URI1
Q92616	Q9UBK9	GCN1	UXT	This Study	NA	NA	NA	DIP-MS	GCN1~UXT
P50395	Q9NQP4	GDI2	PFDN4	This Study	NA	NA	NA	DIP-MS	GDI2~PFDN4
P50395	Q99471	GDI2	PFDN5	This Study	NA	NA	NA	DIP-MS	GDI2~PFDN5
P50395	O15212	GDI2	PFDN6	This Study	NA	NA	NA	DIP-MS	GDI2~PFDN6
O75223	Q9Y265	GGCT	RUVBL1	This Study	NA	NA	NA	DIP-MS	GGCT~RUVBL1
P00367	Q9H6T3	GLUD1	RPAP3	This Study	NA	NA	NA	DIP-MS	GLUD1~RPAP3
P00367	Q9Y265	GLUD1	RUVBL1	This Study	NA	NA	NA	DIP-MS	GLUD1~RUVBL1
P00367	Q9Y230	GLUD1	RUVBL2	This Study	NA	NA	NA	DIP-MS	GLUD1~RUVBL2
P00367	O94763	GLUD1	URI1	This Study	NA	NA	NA	DIP-MS	GLUD1~URI1
P00367	Q9UBK9	GLUD1	UXT	This Study	NA	NA	NA	DIP-MS	GLUD1~UXT
P00367	Q96MX6	GLUD1	WDR92	This Study	NA	NA	NA	DIP-MS	GLUD1~WDR92
P62879	Q9NUG6	GNB2	PDRG1	This Study	NA	NA	NA	DIP-MS	GNB2~PDRG1
P62879	O60925	GNB2	PFDN1	This Study	NA	NA	NA	DIP-MS	GNB2~PFDN1
P62879	Q9NQP4	GNB2	PFDN4	This Study	NA	NA	NA	DIP-MS	GNB2~PFDN4
P62879	Q99471	GNB2	PFDN5	This Study	NA	NA	NA	DIP-MS	GNB2~PFDN5
P62879	P61758	GNB2	VBP1	This Study	NA	NA	NA	DIP-MS	GNB2~VBP1
O00461	Q9UHV9	GOLIM4	PFDN2	This Study	NA	NA	NA	DIP-MS	GOLIM4~PFDN2
O00461	Q9H6T3	GOLIM4	RPAP3	This Study	NA	NA	NA	DIP-MS	GOLIM4~RPAP3
O00461	Q9Y265	GOLIM4	RUVBL1	This Study	NA	NA	NA	DIP-MS	GOLIM4~RUVBL1
O00461	Q9Y230	GOLIM4	RUVBL2	This Study	NA	NA	NA	DIP-MS	GOLIM4~RUVBL2
O00461	Q9UBK9	GOLIM4	UXT	This Study	NA	NA	NA	DIP-MS	GOLIM4~UXT
P17174	Q9NWS0	GOT1	PIH1D1	This Study	NA	NA	NA	DIP-MS	GOT1~PIH1D1
Q9HCN4	Q9NUG6	GPN1	PDRG1	This Study	NA	NA	NA	DIP-MS	GPN1~PDRG1
Q9HCN4	Q9Y230	GPN1	RUVBL2	This Study	NA	NA	NA	DIP-MS	GPN1~RUVBL2
Q9HCN4	O94763	GPN1	URI1	This Study	NA	NA	NA	DIP-MS	GPN1~URI1
Q9HCN4	Q9UBK9	GPN1	UXT	This Study	NA	NA	NA	DIP-MS	GPN1~UXT
Q13098	Q9Y265	GPS1	RUVBL1	This Study	NA	NA	NA	DIP-MS	GPS1~RUVBL1
P78347	O94763	GTF2I	URI1	This Study	NA	NA	NA	DIP-MS	GTF2I~URI1
P62805	Q9NUG6	H4C1	PDRG1	This Study	NA	NA	NA	DIP-MS	H4C1~PDRG1
P62805	Q9UHV9	H4C1	PFDN2	This Study	NA	NA	NA	DIP-MS	H4C1~PFDN2
P62805	O15212	H4C1	PFDN6	This Study	NA	NA	NA	DIP-MS	H4C1~PFDN6
P62805	Q9NWS0	H4C1	PIH1D1	This Study	NA	NA	NA	DIP-MS	H4C1~PIH1D1
P62805	P19388	H4C1	POLR2E	This Study	NA	NA	NA	DIP-MS	H4C1~POLR2E
P62805	Q9H6T3	H4C1	RPAP3	This Study	NA	NA	NA	DIP-MS	H4C1~RPAP3
P62805	O94763	H4C1	URI1	This Study	NA	NA	NA	DIP-MS	H4C1~URI1
P62805	Q9UBK9	H4C1	UXT	This Study	NA	NA	NA	DIP-MS	H4C1~UXT
Q9P035	Q9NUG6	HACD3	PDRG1	This Study	NA	NA	NA	DIP-MS	HACD3~PDRG1
Q9P035	Q9UHV9	HACD3	PFDN2	This Study	NA	NA	NA	DIP-MS	HACD3~PFDN2
Q9P035	O15212	HACD3	PFDN6	This Study	NA	NA	NA	DIP-MS	HACD3~PFDN6
Q9P035	Q9NWS0	HACD3	PIH1D1	This Study	NA	NA	NA	DIP-MS	HACD3~PIH1D1
Q9P035	P19388	HACD3	POLR2E	This Study	NA	NA	NA	DIP-MS	HACD3~POLR2E
Q9P035	Q9H6T3	HACD3	RPAP3	This Study	NA	NA	NA	DIP-MS	HACD3~RPAP3
Q9P035	O94763	HACD3	URI1	This Study	NA	NA	NA	DIP-MS	HACD3~URI1
Q9P035	Q9UBK9	HACD3	UXT	This Study	NA	NA	NA	DIP-MS	HACD3~UXT
Q9P035	Q96MX6	HACD3	WDR92	This Study	NA	NA	NA	DIP-MS	HACD3~WDR92
P40939	Q9UHV9	HADHA	PFDN2	This Study	NA	NA	NA	DIP-MS	HADHA~PFDN2
P40939	O15212	HADHA	PFDN6	This Study	NA	NA	NA	DIP-MS	HADHA~PFDN6
P40939	Q9Y265	HADHA	RUVBL1	This Study	NA	NA	NA	DIP-MS	HADHA~RUVBL1
P40939	Q9Y230	HADHA	RUVBL2	This Study	NA	NA	NA	DIP-MS	HADHA~RUVBL2
P40939	O94763	HADHA	URI1	This Study	NA	NA	NA	DIP-MS	HADHA~URI1
P40939	Q9UBK9	HADHA	UXT	This Study	NA	NA	NA	DIP-MS	HADHA~UXT
P40939	Q96MX6	HADHA	WDR92	This Study	NA	NA	NA	DIP-MS	HADHA~WDR92
P55084	Q9NWS0	HADHB	PIH1D1	This Study	NA	NA	NA	DIP-MS	HADHB~PIH1D1
P55084	P19388	HADHB	POLR2E	This Study	NA	NA	NA	DIP-MS	HADHB~POLR2E
P55084	Q9H6T3	HADHB	RPAP3	This Study	NA	NA	NA	DIP-MS	HADHB~RPAP3
P55084	Q9Y265	HADHB	RUVBL1	This Study	NA	NA	NA	DIP-MS	HADHB~RUVBL1
P55084	Q9Y230	HADHB	RUVBL2	This Study	NA	NA	NA	DIP-MS	HADHB~RUVBL2
P55084	Q96MX6	HADHB	WDR92	This Study	NA	NA	NA	DIP-MS	HADHB~WDR92
Q16775	Q9NUG6	HAGH	PDRG1	This Study	NA	NA	NA	DIP-MS	HAGH~PDRG1
Q16775	Q9UHV9	HAGH	PFDN2	This Study	NA	NA	NA	DIP-MS	HAGH~PFDN2
Q16775	O15212	HAGH	PFDN6	This Study	NA	NA	NA	DIP-MS	HAGH~PFDN6
Q16775	Q9Y230	HAGH	RUVBL2	This Study	NA	NA	NA	DIP-MS	HAGH~RUVBL2
Q16775	O94763	HAGH	URI1	This Study	NA	NA	NA	DIP-MS	HAGH~URI1
P12081	Q96MX6	HARS	WDR92	This Study	NA	NA	NA	DIP-MS	HARS~WDR92
P51610	Q9NWS0	HCFC1	PIH1D1	This Study	NA	NA	NA	DIP-MS	HCFC1~PIH1D1
P51610	Q9Y265	HCFC1	RUVBL1	This Study	NA	NA	NA	DIP-MS	HCFC1~RUVBL1
P51610	Q9Y230	HCFC1	RUVBL2	This Study	NA	NA	NA	DIP-MS	HCFC1~RUVBL2
P51610	O94763	HCFC1	URI1	This Study	NA	NA	NA	DIP-MS	HCFC1~URI1
P51610	Q96MX6	HCFC1	WDR92	This Study	NA	NA	NA	DIP-MS	HCFC1~WDR92
Q13547	Q9NUG6	HDAC1	PDRG1	This Study	NA	NA	NA	DIP-MS	HDAC1~PDRG1
Q13547	Q9UHV9	HDAC1	PFDN2	This Study	NA	NA	NA	DIP-MS	HDAC1~PFDN2
Q13547	O15212	HDAC1	PFDN6	This Study	NA	NA	NA	DIP-MS	HDAC1~PFDN6
Q13547	Q9Y265	HDAC1	RUVBL1	This Study	NA	NA	NA	DIP-MS	HDAC1~RUVBL1
Q13547	O94763	HDAC1	URI1	This Study	NA	NA	NA	DIP-MS	HDAC1~URI1
Q13547	Q9UBK9	HDAC1	UXT	This Study	NA	NA	NA	DIP-MS	HDAC1~UXT
Q13547	Q96MX6	HDAC1	WDR92	This Study	NA	NA	NA	DIP-MS	HDAC1~WDR92
Q92769	Q9NUG6	HDAC2	PDRG1	This Study	NA	NA	NA	DIP-MS	HDAC2~PDRG1
Q92769	Q9UHV9	HDAC2	PFDN2	This Study	NA	NA	NA	DIP-MS	HDAC2~PFDN2
Q92769	O15212	HDAC2	PFDN6	This Study	NA	NA	NA	DIP-MS	HDAC2~PFDN6
Q92769	Q9NWS0	HDAC2	PIH1D1	This Study	NA	NA	NA	DIP-MS	HDAC2~PIH1D1
Q92769	P19388	HDAC2	POLR2E	This Study	NA	NA	NA	DIP-MS	HDAC2~POLR2E
Q92769	Q9Y265	HDAC2	RUVBL1	This Study	NA	NA	NA	DIP-MS	HDAC2~RUVBL1
Q92769	Q9Y230	HDAC2	RUVBL2	This Study	NA	NA	NA	DIP-MS	HDAC2~RUVBL2
Q92769	O94763	HDAC2	URI1	This Study	NA	NA	NA	DIP-MS	HDAC2~URI1
Q92769	Q9UBK9	HDAC2	UXT	This Study	NA	NA	NA	DIP-MS	HDAC2~UXT
Q92769	Q96MX6	HDAC2	WDR92	This Study	NA	NA	NA	DIP-MS	HDAC2~WDR92
P04439	Q96MX6	HLA-A	WDR92	This Study	NA	NA	NA	DIP-MS	HLA-A~WDR92
Q8TCT9	Q9H6T3	HM13	RPAP3	This Study	NA	NA	NA	DIP-MS	HM13~RPAP3
Q8TCT9	Q96MX6	HM13	WDR92	This Study	NA	NA	NA	DIP-MS	HM13~WDR92
Q99729	Q9NUG6	HNRNPAB	PDRG1	This Study	NA	NA	NA	DIP-MS	HNRNPAB~PDRG1
Q99729	Q9UHV9	HNRNPAB	PFDN2	This Study	NA	NA	NA	DIP-MS	HNRNPAB~PFDN2
Q99729	O15212	HNRNPAB	PFDN6	This Study	NA	NA	NA	DIP-MS	HNRNPAB~PFDN6
Q99729	Q9H6T3	HNRNPAB	RPAP3	This Study	NA	NA	NA	DIP-MS	HNRNPAB~RPAP3
Q99729	Q9Y265	HNRNPAB	RUVBL1	This Study	NA	NA	NA	DIP-MS	HNRNPAB~RUVBL1
Q99729	Q9Y230	HNRNPAB	RUVBL2	This Study	NA	NA	NA	DIP-MS	HNRNPAB~RUVBL2
Q99729	O94763	HNRNPAB	URI1	This Study	NA	NA	NA	DIP-MS	HNRNPAB~URI1
Q99729	Q9UBK9	HNRNPAB	UXT	This Study	NA	NA	NA	DIP-MS	HNRNPAB~UXT
Q99729	Q96MX6	HNRNPAB	WDR92	This Study	NA	NA	NA	DIP-MS	HNRNPAB~WDR92
P07910	Q9NWS0	HNRNPC	PIH1D1	This Study	NA	NA	NA	DIP-MS	HNRNPC~PIH1D1
P07910	Q9H6T3	HNRNPC	RPAP3	This Study	NA	NA	NA	DIP-MS	HNRNPC~RPAP3
P07910	Q9Y265	HNRNPC	RUVBL1	This Study	NA	NA	NA	DIP-MS	HNRNPC~RUVBL1
P07910	Q9Y230	HNRNPC	RUVBL2	This Study	NA	NA	NA	DIP-MS	HNRNPC~RUVBL2
P07910	Q9UBK9	HNRNPC	UXT	This Study	NA	NA	NA	DIP-MS	HNRNPC~UXT
P07910	Q96MX6	HNRNPC	WDR92	This Study	NA	NA	NA	DIP-MS	HNRNPC~WDR92
Q14103	Q9NWS0	HNRNPD	PIH1D1	This Study	NA	NA	NA	DIP-MS	HNRNPD~PIH1D1
Q14103	Q9H6T3	HNRNPD	RPAP3	This Study	NA	NA	NA	DIP-MS	HNRNPD~RPAP3
Q14103	Q9Y265	HNRNPD	RUVBL1	This Study	NA	NA	NA	DIP-MS	HNRNPD~RUVBL1
Q14103	Q9Y230	HNRNPD	RUVBL2	This Study	NA	NA	NA	DIP-MS	HNRNPD~RUVBL2
Q14103	Q96MX6	HNRNPD	WDR92	This Study	NA	NA	NA	DIP-MS	HNRNPD~WDR92
P31943	O15212	HNRNPH1	PFDN6	This Study	NA	NA	NA	DIP-MS	HNRNPH1~PFDN6
P31943	P19388	HNRNPH1	POLR2E	This Study	NA	NA	NA	DIP-MS	HNRNPH1~POLR2E
P31943	O94763	HNRNPH1	URI1	This Study	NA	NA	NA	DIP-MS	HNRNPH1~URI1
P61978	P19388	HNRNPK	POLR2E	This Study	NA	NA	NA	DIP-MS	HNRNPK~POLR2E
P14866	Q9UHV9	HNRNPL	PFDN2	This Study	NA	NA	NA	DIP-MS	HNRNPL~PFDN2
P14866	O15212	HNRNPL	PFDN6	This Study	NA	NA	NA	DIP-MS	HNRNPL~PFDN6
P14866	Q9NWS0	HNRNPL	PIH1D1	This Study	NA	NA	NA	DIP-MS	HNRNPL~PIH1D1
P14866	Q9H6T3	HNRNPL	RPAP3	This Study	NA	NA	NA	DIP-MS	HNRNPL~RPAP3
P14866	Q9Y265	HNRNPL	RUVBL1	This Study	NA	NA	NA	DIP-MS	HNRNPL~RUVBL1
P14866	Q9Y230	HNRNPL	RUVBL2	This Study	NA	NA	NA	DIP-MS	HNRNPL~RUVBL2
P14866	O94763	HNRNPL	URI1	This Study	NA	NA	NA	DIP-MS	HNRNPL~URI1
P14866	Q9UBK9	HNRNPL	UXT	This Study	NA	NA	NA	DIP-MS	HNRNPL~UXT
P14866	Q96MX6	HNRNPL	WDR92	This Study	NA	NA	NA	DIP-MS	HNRNPL~WDR92
O43390	Q9NWS0	HNRNPR	PIH1D1	This Study	NA	NA	NA	DIP-MS	HNRNPR~PIH1D1
O43390	Q9H6T3	HNRNPR	RPAP3	This Study	NA	NA	NA	DIP-MS	HNRNPR~RPAP3
O43390	Q9Y265	HNRNPR	RUVBL1	This Study	NA	NA	NA	DIP-MS	HNRNPR~RUVBL1
O43390	Q9Y230	HNRNPR	RUVBL2	This Study	NA	NA	NA	DIP-MS	HNRNPR~RUVBL2
O43390	Q9UBK9	HNRNPR	UXT	This Study	NA	NA	NA	DIP-MS	HNRNPR~UXT
O43390	Q96MX6	HNRNPR	WDR92	This Study	NA	NA	NA	DIP-MS	HNRNPR~WDR92
Q00839	Q9NUG6	HNRNPU	PDRG1	This Study	NA	NA	NA	DIP-MS	HNRNPU~PDRG1
Q00839	Q9UHV9	HNRNPU	PFDN2	This Study	NA	NA	NA	DIP-MS	HNRNPU~PFDN2
Q00839	O15212	HNRNPU	PFDN6	This Study	NA	NA	NA	DIP-MS	HNRNPU~PFDN6
Q00839	Q9NWS0	HNRNPU	PIH1D1	This Study	NA	NA	NA	DIP-MS	HNRNPU~PIH1D1
Q00839	P19388	HNRNPU	POLR2E	This Study	NA	NA	NA	DIP-MS	HNRNPU~POLR2E
Q00839	Q9Y265	HNRNPU	RUVBL1	This Study	NA	NA	NA	DIP-MS	HNRNPU~RUVBL1
Q00839	Q9Y230	HNRNPU	RUVBL2	This Study	NA	NA	NA	DIP-MS	HNRNPU~RUVBL2
Q00839	O94763	HNRNPU	URI1	This Study	NA	NA	NA	DIP-MS	HNRNPU~URI1
Q00839	Q9UBK9	HNRNPU	UXT	This Study	NA	NA	NA	DIP-MS	HNRNPU~UXT
Q1KMD3	Q9NUG6	HNRNPUL2	PDRG1	This Study	NA	NA	NA	DIP-MS	HNRNPUL2~PDRG1
Q1KMD3	Q9UHV9	HNRNPUL2	PFDN2	This Study	NA	NA	NA	DIP-MS	HNRNPUL2~PFDN2
Q1KMD3	O15212	HNRNPUL2	PFDN6	This Study	NA	NA	NA	DIP-MS	HNRNPUL2~PFDN6
Q1KMD3	Q9NWS0	HNRNPUL2	PIH1D1	This Study	NA	NA	NA	DIP-MS	HNRNPUL2~PIH1D1
Q1KMD3	Q9H6T3	HNRNPUL2	RPAP3	This Study	NA	NA	NA	DIP-MS	HNRNPUL2~RPAP3
Q1KMD3	Q9Y265	HNRNPUL2	RUVBL1	This Study	NA	NA	NA	DIP-MS	HNRNPUL2~RUVBL1
Q1KMD3	Q9Y230	HNRNPUL2	RUVBL2	This Study	NA	NA	NA	DIP-MS	HNRNPUL2~RUVBL2
Q1KMD3	O94763	HNRNPUL2	URI1	This Study	NA	NA	NA	DIP-MS	HNRNPUL2~URI1
Q1KMD3	Q9UBK9	HNRNPUL2	UXT	This Study	NA	NA	NA	DIP-MS	HNRNPUL2~UXT
Q1KMD3	Q96MX6	HNRNPUL2	WDR92	This Study	NA	NA	NA	DIP-MS	HNRNPUL2~WDR92
Q53GQ0	Q9Y265	HSD17B12	RUVBL1	This Study	NA	NA	NA	DIP-MS	HSD17B12~RUVBL1
Q53GQ0	Q9Y230	HSD17B12	RUVBL2	This Study	NA	NA	NA	DIP-MS	HSD17B12~RUVBL2
Q53GQ0	Q96MX6	HSD17B12	WDR92	This Study	NA	NA	NA	DIP-MS	HSD17B12~WDR92
P07900	Q9NWS0	HSP90AA1	PIH1D1	This Study	NA	NA	NA	DIP-MS	HSP90AA1~PIH1D1
P07900	Q9H6T3	HSP90AA1	RPAP3	This Study	NA	NA	NA	DIP-MS	HSP90AA1~RPAP3
P07900	O94763	HSP90AA1	URI1	This Study	NA	NA	NA	DIP-MS	HSP90AA1~URI1
P08238	Q9NUG6	HSP90AB1	PDRG1	This Study	NA	NA	NA	DIP-MS	HSP90AB1~PDRG1
P08238	Q9NWS0	HSP90AB1	PIH1D1	This Study	NA	NA	NA	DIP-MS	HSP90AB1~PIH1D1
P08238	Q9H6T3	HSP90AB1	RPAP3	This Study	NA	NA	NA	DIP-MS	HSP90AB1~RPAP3
P08238	Q9UBK9	HSP90AB1	UXT	This Study	NA	NA	NA	DIP-MS	HSP90AB1~UXT
P14625	Q9H6T3	HSP90B1	RPAP3	This Study	NA	NA	NA	DIP-MS	HSP90B1~RPAP3
P34931	Q9NUG6	HSPA1L	PDRG1	This Study	NA	NA	NA	DIP-MS	HSPA1L~PDRG1
O95757	Q9NWS0	HSPA4L	PIH1D1	This Study	NA	NA	NA	DIP-MS	HSPA4L~PIH1D1
O95757	Q9H6T3	HSPA4L	RPAP3	This Study	NA	NA	NA	DIP-MS	HSPA4L~RPAP3
P11142	Q9NUG6	HSPA8	PDRG1	This Study	NA	NA	NA	DIP-MS	HSPA8~PDRG1
P11142	Q9NWS0	HSPA8	PIH1D1	This Study	NA	NA	NA	DIP-MS	HSPA8~PIH1D1
P11142	Q9H6T3	HSPA8	RPAP3	This Study	NA	NA	NA	DIP-MS	HSPA8~RPAP3
P11142	O94763	HSPA8	URI1	This Study	NA	NA	NA	DIP-MS	HSPA8~URI1
P11142	Q9UBK9	HSPA8	UXT	This Study	NA	NA	NA	DIP-MS	HSPA8~UXT
P61604	Q9NWS0	HSPE1	PIH1D1	This Study	NA	NA	NA	DIP-MS	HSPE1~PIH1D1
P61604	Q9H6T3	HSPE1	RPAP3	This Study	NA	NA	NA	DIP-MS	HSPE1~RPAP3
Q7Z6Z7	Q9H6T3	HUWE1	RPAP3	This Study	NA	NA	NA	DIP-MS	HUWE1~RPAP3
P41252	P19388	IARS	POLR2E	This Study	NA	NA	NA	DIP-MS	IARS~POLR2E
Q12905	Q9NWS0	ILF2	PIH1D1	This Study	NA	NA	NA	DIP-MS	ILF2~PIH1D1
Q12905	Q9H6T3	ILF2	RPAP3	This Study	NA	NA	NA	DIP-MS	ILF2~RPAP3
Q12905	Q9Y265	ILF2	RUVBL1	This Study	NA	NA	NA	DIP-MS	ILF2~RUVBL1
Q12905	Q9Y230	ILF2	RUVBL2	This Study	NA	NA	NA	DIP-MS	ILF2~RUVBL2
Q12905	Q96MX6	ILF2	WDR92	This Study	NA	NA	NA	DIP-MS	ILF2~WDR92
Q12906	Q9NUG6	ILF3	PDRG1	This Study	NA	NA	NA	DIP-MS	ILF3~PDRG1
Q12906	Q9UHV9	ILF3	PFDN2	This Study	NA	NA	NA	DIP-MS	ILF3~PFDN2
Q12906	O15212	ILF3	PFDN6	This Study	NA	NA	NA	DIP-MS	ILF3~PFDN6
Q12906	Q9NWS0	ILF3	PIH1D1	This Study	NA	NA	NA	DIP-MS	ILF3~PIH1D1
Q12906	Q9H6T3	ILF3	RPAP3	This Study	NA	NA	NA	DIP-MS	ILF3~RPAP3
Q12906	Q9Y265	ILF3	RUVBL1	This Study	NA	NA	NA	DIP-MS	ILF3~RUVBL1
Q12906	Q9Y230	ILF3	RUVBL2	This Study	NA	NA	NA	DIP-MS	ILF3~RUVBL2
Q12906	O94763	ILF3	URI1	This Study	NA	NA	NA	DIP-MS	ILF3~URI1
Q12906	Q9UBK9	ILF3	UXT	This Study	NA	NA	NA	DIP-MS	ILF3~UXT
Q16891	Q9NUG6	IMMT	PDRG1	This Study	NA	NA	NA	DIP-MS	IMMT~PDRG1
Q16891	Q9UHV9	IMMT	PFDN2	This Study	NA	NA	NA	DIP-MS	IMMT~PFDN2
Q16891	O15212	IMMT	PFDN6	This Study	NA	NA	NA	DIP-MS	IMMT~PFDN6
Q16891	Q9H6T3	IMMT	RPAP3	This Study	NA	NA	NA	DIP-MS	IMMT~RPAP3
Q16891	Q9Y265	IMMT	RUVBL1	This Study	NA	NA	NA	DIP-MS	IMMT~RUVBL1
Q16891	Q9Y230	IMMT	RUVBL2	This Study	NA	NA	NA	DIP-MS	IMMT~RUVBL2
Q16891	O94763	IMMT	URI1	This Study	NA	NA	NA	DIP-MS	IMMT~URI1
Q16891	Q9UBK9	IMMT	UXT	This Study	NA	NA	NA	DIP-MS	IMMT~UXT
Q16891	Q96MX6	IMMT	WDR92	This Study	NA	NA	NA	DIP-MS	IMMT~WDR92
P12268	Q9NUG6	IMPDH2	PDRG1	This Study	NA	NA	NA	DIP-MS	IMPDH2~PDRG1
P12268	Q9UHV9	IMPDH2	PFDN2	This Study	NA	NA	NA	DIP-MS	IMPDH2~PFDN2
P12268	O15212	IMPDH2	PFDN6	This Study	NA	NA	NA	DIP-MS	IMPDH2~PFDN6
P12268	Q9NWS0	IMPDH2	PIH1D1	This Study	NA	NA	NA	DIP-MS	IMPDH2~PIH1D1
P12268	P19388	IMPDH2	POLR2E	This Study	NA	NA	NA	DIP-MS	IMPDH2~POLR2E
P12268	Q9Y265	IMPDH2	RUVBL1	This Study	NA	NA	NA	DIP-MS	IMPDH2~RUVBL1
P12268	Q9Y230	IMPDH2	RUVBL2	This Study	NA	NA	NA	DIP-MS	IMPDH2~RUVBL2
P12268	O94763	IMPDH2	URI1	This Study	NA	NA	NA	DIP-MS	IMPDH2~URI1
P12268	Q9UBK9	IMPDH2	UXT	This Study	NA	NA	NA	DIP-MS	IMPDH2~UXT
P12268	Q96MX6	IMPDH2	WDR92	This Study	NA	NA	NA	DIP-MS	IMPDH2~WDR92
O95373	Q9NUG6	IPO7	PDRG1	This Study	NA	NA	NA	DIP-MS	IPO7~PDRG1
P46940	Q9NWS0	IQGAP1	PIH1D1	This Study	NA	NA	NA	DIP-MS	IQGAP1~PIH1D1
P46940	Q9H6T3	IQGAP1	RPAP3	This Study	NA	NA	NA	DIP-MS	IQGAP1~RPAP3
P46940	Q9Y265	IQGAP1	RUVBL1	This Study	NA	NA	NA	DIP-MS	IQGAP1~RUVBL1
P46940	Q9Y230	IQGAP1	RUVBL2	This Study	NA	NA	NA	DIP-MS	IQGAP1~RUVBL2
P46940	Q96MX6	IQGAP1	WDR92	This Study	NA	NA	NA	DIP-MS	IQGAP1~WDR92
Q13576	Q9NWS0	IQGAP2	PIH1D1	This Study	NA	NA	NA	DIP-MS	IQGAP2~PIH1D1
Q13576	Q9H6T3	IQGAP2	RPAP3	This Study	NA	NA	NA	DIP-MS	IQGAP2~RPAP3
O14654	Q9NUG6	IRS4	PDRG1	This Study	NA	NA	NA	DIP-MS	IRS4~PDRG1
O14654	Q9UHV9	IRS4	PFDN2	This Study	NA	NA	NA	DIP-MS	IRS4~PFDN2
O14654	O15212	IRS4	PFDN6	This Study	NA	NA	NA	DIP-MS	IRS4~PFDN6
O14654	Q9NWS0	IRS4	PIH1D1	This Study	NA	NA	NA	DIP-MS	IRS4~PIH1D1
O14654	P19388	IRS4	POLR2E	This Study	NA	NA	NA	DIP-MS	IRS4~POLR2E
O14654	Q9Y230	IRS4	RUVBL2	This Study	NA	NA	NA	DIP-MS	IRS4~RUVBL2
O14654	O94763	IRS4	URI1	This Study	NA	NA	NA	DIP-MS	IRS4~URI1
O14654	Q9UBK9	IRS4	UXT	This Study	NA	NA	NA	DIP-MS	IRS4~UXT
O14654	Q96MX6	IRS4	WDR92	This Study	NA	NA	NA	DIP-MS	IRS4~WDR92
P05556	Q9Y265	ITGB1	RUVBL1	This Study	NA	NA	NA	DIP-MS	ITGB1~RUVBL1
Q14573	Q9NUG6	ITPR3	PDRG1	This Study	NA	NA	NA	DIP-MS	ITPR3~PDRG1
Q14573	Q9UHV9	ITPR3	PFDN2	This Study	NA	NA	NA	DIP-MS	ITPR3~PFDN2
Q14573	O15212	ITPR3	PFDN6	This Study	NA	NA	NA	DIP-MS	ITPR3~PFDN6
Q14573	Q9NWS0	ITPR3	PIH1D1	This Study	NA	NA	NA	DIP-MS	ITPR3~PIH1D1
Q14573	Q9H6T3	ITPR3	RPAP3	This Study	NA	NA	NA	DIP-MS	ITPR3~RPAP3
Q14573	Q9Y265	ITPR3	RUVBL1	This Study	NA	NA	NA	DIP-MS	ITPR3~RUVBL1
Q14573	Q9Y230	ITPR3	RUVBL2	This Study	NA	NA	NA	DIP-MS	ITPR3~RUVBL2
Q14573	O94763	ITPR3	URI1	This Study	NA	NA	NA	DIP-MS	ITPR3~URI1
Q14573	Q9UBK9	ITPR3	UXT	This Study	NA	NA	NA	DIP-MS	ITPR3~UXT
Q14573	Q96MX6	ITPR3	WDR92	This Study	NA	NA	NA	DIP-MS	ITPR3~WDR92
O60341	Q9H6T3	KDM1A	RPAP3	This Study	NA	NA	NA	DIP-MS	KDM1A~RPAP3
P33176	Q9H6T3	KIF5B	RPAP3	This Study	NA	NA	NA	DIP-MS	KIF5B~RPAP3
P33176	Q9Y265	KIF5B	RUVBL1	This Study	NA	NA	NA	DIP-MS	KIF5B~RUVBL1
P33176	Q9Y230	KIF5B	RUVBL2	This Study	NA	NA	NA	DIP-MS	KIF5B~RUVBL2
P33176	O94763	KIF5B	URI1	This Study	NA	NA	NA	DIP-MS	KIF5B~URI1
P33176	Q9UBK9	KIF5B	UXT	This Study	NA	NA	NA	DIP-MS	KIF5B~UXT
P33176	Q96MX6	KIF5B	WDR92	This Study	NA	NA	NA	DIP-MS	KIF5B~WDR92
Q14974	Q9NUG6	KPNB1	PDRG1	This Study	NA	NA	NA	DIP-MS	KPNB1~PDRG1
Q14974	O15212	KPNB1	PFDN6	This Study	NA	NA	NA	DIP-MS	KPNB1~PFDN6
Q14974	Q9NWS0	KPNB1	PIH1D1	This Study	NA	NA	NA	DIP-MS	KPNB1~PIH1D1
Q14974	Q9H6T3	KPNB1	RPAP3	This Study	NA	NA	NA	DIP-MS	KPNB1~RPAP3
Q14974	Q9Y265	KPNB1	RUVBL1	This Study	NA	NA	NA	DIP-MS	KPNB1~RUVBL1
Q14974	O94763	KPNB1	URI1	This Study	NA	NA	NA	DIP-MS	KPNB1~URI1
Q14974	Q96MX6	KPNB1	WDR92	This Study	NA	NA	NA	DIP-MS	KPNB1~WDR92
P05783	Q9Y265	KRT18	RUVBL1	This Study	NA	NA	NA	DIP-MS	KRT18~RUVBL1
P05783	Q9Y230	KRT18	RUVBL2	This Study	NA	NA	NA	DIP-MS	KRT18~RUVBL2
P05783	O94763	KRT18	URI1	This Study	NA	NA	NA	DIP-MS	KRT18~URI1
P05783	Q9UBK9	KRT18	UXT	This Study	NA	NA	NA	DIP-MS	KRT18~UXT
P05783	Q96MX6	KRT18	WDR92	This Study	NA	NA	NA	DIP-MS	KRT18~WDR92
P05787	Q9NWS0	KRT8	PIH1D1	This Study	NA	NA	NA	DIP-MS	KRT8~PIH1D1
P05787	Q9Y265	KRT8	RUVBL1	This Study	NA	NA	NA	DIP-MS	KRT8~RUVBL1
P05787	O94763	KRT8	URI1	This Study	NA	NA	NA	DIP-MS	KRT8~URI1
P05787	Q9UBK9	KRT8	UXT	This Study	NA	NA	NA	DIP-MS	KRT8~UXT
P05787	Q96MX6	KRT8	WDR92	This Study	NA	NA	NA	DIP-MS	KRT8~WDR92
Q86UP2	Q9NUG6	KTN1	PDRG1	This Study	NA	NA	NA	DIP-MS	KTN1~PDRG1
Q86UP2	O15212	KTN1	PFDN6	This Study	NA	NA	NA	DIP-MS	KTN1~PFDN6
Q86UP2	P19388	KTN1	POLR2E	This Study	NA	NA	NA	DIP-MS	KTN1~POLR2E
Q86UP2	Q9H6T3	KTN1	RPAP3	This Study	NA	NA	NA	DIP-MS	KTN1~RPAP3
Q86UP2	Q9Y265	KTN1	RUVBL1	This Study	NA	NA	NA	DIP-MS	KTN1~RUVBL1
Q86UP2	Q9Y230	KTN1	RUVBL2	This Study	NA	NA	NA	DIP-MS	KTN1~RUVBL2
Q86UP2	O94763	KTN1	URI1	This Study	NA	NA	NA	DIP-MS	KTN1~URI1
Q86UP2	Q9UBK9	KTN1	UXT	This Study	NA	NA	NA	DIP-MS	KTN1~UXT
Q86UP2	Q96MX6	KTN1	WDR92	This Study	NA	NA	NA	DIP-MS	KTN1~WDR92
Q6PKG0	Q9H6T3	LARP1	RPAP3	This Study	NA	NA	NA	DIP-MS	LARP1~RPAP3
Q6PKG0	Q9Y230	LARP1	RUVBL2	This Study	NA	NA	NA	DIP-MS	LARP1~RUVBL2
Q9P2J5	O94763	LARS	URI1	This Study	NA	NA	NA	DIP-MS	LARS~URI1
Q9P2J5	Q9UBK9	LARS	UXT	This Study	NA	NA	NA	DIP-MS	LARS~UXT
Q14739	Q9NUG6	LBR	PDRG1	This Study	NA	NA	NA	DIP-MS	LBR~PDRG1
Q14739	Q9UHV9	LBR	PFDN2	This Study	NA	NA	NA	DIP-MS	LBR~PFDN2
Q14739	O15212	LBR	PFDN6	This Study	NA	NA	NA	DIP-MS	LBR~PFDN6
Q14739	Q9NWS0	LBR	PIH1D1	This Study	NA	NA	NA	DIP-MS	LBR~PIH1D1
Q14739	P19388	LBR	POLR2E	This Study	NA	NA	NA	DIP-MS	LBR~POLR2E
Q14739	Q9H6T3	LBR	RPAP3	This Study	NA	NA	NA	DIP-MS	LBR~RPAP3
Q14739	Q9Y265	LBR	RUVBL1	This Study	NA	NA	NA	DIP-MS	LBR~RUVBL1
Q14739	Q9Y230	LBR	RUVBL2	This Study	NA	NA	NA	DIP-MS	LBR~RUVBL2
Q14739	O94763	LBR	URI1	This Study	NA	NA	NA	DIP-MS	LBR~URI1
Q14739	Q9UBK9	LBR	UXT	This Study	NA	NA	NA	DIP-MS	LBR~UXT
P07195	O60925	LDHB	PFDN1	This Study	NA	NA	NA	DIP-MS	LDHB~PFDN1
P07195	O15212	LDHB	PFDN6	This Study	NA	NA	NA	DIP-MS	LDHB~PFDN6
P49257	Q9Y265	LMAN1	RUVBL1	This Study	NA	NA	NA	DIP-MS	LMAN1~RUVBL1
P49257	Q9Y230	LMAN1	RUVBL2	This Study	NA	NA	NA	DIP-MS	LMAN1~RUVBL2
P20700	Q96MX6	LMNB1	WDR92	This Study	NA	NA	NA	DIP-MS	LMNB1~WDR92
P36776	Q9UHV9	LONP1	PFDN2	This Study	NA	NA	NA	DIP-MS	LONP1~PFDN2
P36776	Q99471	LONP1	PFDN5	This Study	NA	NA	NA	DIP-MS	LONP1~PFDN5
P36776	O94763	LONP1	URI1	This Study	NA	NA	NA	DIP-MS	LONP1~URI1
P36776	Q9UBK9	LONP1	UXT	This Study	NA	NA	NA	DIP-MS	LONP1~UXT
P36776	Q96MX6	LONP1	WDR92	This Study	NA	NA	NA	DIP-MS	LONP1~WDR92
Q3MHD2	Q9NWS0	LSM12	PIH1D1	This Study	NA	NA	NA	DIP-MS	LSM12~PIH1D1
Q3MHD2	P19388	LSM12	POLR2E	This Study	NA	NA	NA	DIP-MS	LSM12~POLR2E
Q3MHD2	Q9H6T3	LSM12	RPAP3	This Study	NA	NA	NA	DIP-MS	LSM12~RPAP3
Q3MHD2	Q9Y265	LSM12	RUVBL1	This Study	NA	NA	NA	DIP-MS	LSM12~RUVBL1
Q3MHD2	Q9Y230	LSM12	RUVBL2	This Study	NA	NA	NA	DIP-MS	LSM12~RUVBL2
Q3MHD2	O94763	LSM12	URI1	This Study	NA	NA	NA	DIP-MS	LSM12~URI1
Q3MHD2	Q9UBK9	LSM12	UXT	This Study	NA	NA	NA	DIP-MS	LSM12~UXT
Q3MHD2	Q96MX6	LSM12	WDR92	This Study	NA	NA	NA	DIP-MS	LSM12~WDR92
Q9UPN3	Q9H6T3	MACF1	RPAP3	This Study	NA	NA	NA	DIP-MS	MACF1~RPAP3
Q9UPN3	O94763	MACF1	URI1	This Study	NA	NA	NA	DIP-MS	MACF1~URI1
Q9UPN3	Q9UBK9	MACF1	UXT	This Study	NA	NA	NA	DIP-MS	MACF1~UXT
P46821	Q9UHV9	MAP1B	PFDN2	This Study	NA	NA	NA	DIP-MS	MAP1B~PFDN2
P46821	Q9H6T3	MAP1B	RPAP3	This Study	NA	NA	NA	DIP-MS	MAP1B~RPAP3
P46821	Q9Y265	MAP1B	RUVBL1	This Study	NA	NA	NA	DIP-MS	MAP1B~RUVBL1
P46821	Q9Y230	MAP1B	RUVBL2	This Study	NA	NA	NA	DIP-MS	MAP1B~RUVBL2
P46821	Q9UBK9	MAP1B	UXT	This Study	NA	NA	NA	DIP-MS	MAP1B~UXT
P27816	O94763	MAP4	URI1	This Study	NA	NA	NA	DIP-MS	MAP4~URI1
P49006	Q9UHV9	MARCKSL1	PFDN2	This Study	NA	NA	NA	DIP-MS	MARCKSL1~PFDN2
P49006	Q9NQP4	MARCKSL1	PFDN4	This Study	NA	NA	NA	DIP-MS	MARCKSL1~PFDN4
P49006	O15212	MARCKSL1	PFDN6	This Study	NA	NA	NA	DIP-MS	MARCKSL1~PFDN6
P43243	Q9UHV9	MATR3	PFDN2	This Study	NA	NA	NA	DIP-MS	MATR3~PFDN2
P43243	O15212	MATR3	PFDN6	This Study	NA	NA	NA	DIP-MS	MATR3~PFDN6
P49736	Q9UHV9	MCM2	PFDN2	This Study	NA	NA	NA	DIP-MS	MCM2~PFDN2
P49736	O94763	MCM2	URI1	This Study	NA	NA	NA	DIP-MS	MCM2~URI1
P49736	Q9UBK9	MCM2	UXT	This Study	NA	NA	NA	DIP-MS	MCM2~UXT
P49736	Q96MX6	MCM2	WDR92	This Study	NA	NA	NA	DIP-MS	MCM2~WDR92
P25205	Q9UBK9	MCM3	UXT	This Study	NA	NA	NA	DIP-MS	MCM3~UXT
P33991	Q9Y265	MCM4	RUVBL1	This Study	NA	NA	NA	DIP-MS	MCM4~RUVBL1
P33992	Q96MX6	MCM5	WDR92	This Study	NA	NA	NA	DIP-MS	MCM5~WDR92
Q14566	Q9Y230	MCM6	RUVBL2	This Study	NA	NA	NA	DIP-MS	MCM6~RUVBL2
P33993	Q9H6T3	MCM7	RPAP3	This Study	NA	NA	NA	DIP-MS	MCM7~RPAP3
P33993	Q9Y265	MCM7	RUVBL1	This Study	NA	NA	NA	DIP-MS	MCM7~RUVBL1
P33993	Q9UBK9	MCM7	UXT	This Study	NA	NA	NA	DIP-MS	MCM7~UXT
P23368	Q9H6T3	ME2	RPAP3	This Study	NA	NA	NA	DIP-MS	ME2~RPAP3
Q9ULK4	Q96MX6	MED23	WDR92	This Study	NA	NA	NA	DIP-MS	MED23~WDR92
Q14165	Q9H6T3	MLEC	RPAP3	This Study	NA	NA	NA	DIP-MS	MLEC~RPAP3
P49959	O94763	MRE11	URI1	This Study	NA	NA	NA	DIP-MS	MRE11~URI1
P49959	Q96MX6	MRE11	WDR92	This Study	NA	NA	NA	DIP-MS	MRE11~WDR92
Q9BYD6	Q9Y265	MRPL1	RUVBL1	This Study	NA	NA	NA	DIP-MS	MRPL1~RUVBL1
Q9BYD6	Q9Y230	MRPL1	RUVBL2	This Study	NA	NA	NA	DIP-MS	MRPL1~RUVBL2
Q9BYD6	Q9UBK9	MRPL1	UXT	This Study	NA	NA	NA	DIP-MS	MRPL1~UXT
Q9BYD6	Q96MX6	MRPL1	WDR92	This Study	NA	NA	NA	DIP-MS	MRPL1~WDR92
Q9Y3B7	Q9H6T3	MRPL11	RPAP3	This Study	NA	NA	NA	DIP-MS	MRPL11~RPAP3
Q9Y3B7	Q9Y265	MRPL11	RUVBL1	This Study	NA	NA	NA	DIP-MS	MRPL11~RUVBL1
Q9Y3B7	Q9UBK9	MRPL11	UXT	This Study	NA	NA	NA	DIP-MS	MRPL11~UXT
P52815	Q9UHV9	MRPL12	PFDN2	This Study	NA	NA	NA	DIP-MS	MRPL12~PFDN2
P52815	O15212	MRPL12	PFDN6	This Study	NA	NA	NA	DIP-MS	MRPL12~PFDN6
P52815	Q9NWS0	MRPL12	PIH1D1	This Study	NA	NA	NA	DIP-MS	MRPL12~PIH1D1
P52815	Q9H6T3	MRPL12	RPAP3	This Study	NA	NA	NA	DIP-MS	MRPL12~RPAP3
P52815	Q9Y265	MRPL12	RUVBL1	This Study	NA	NA	NA	DIP-MS	MRPL12~RUVBL1
P52815	Q9Y230	MRPL12	RUVBL2	This Study	NA	NA	NA	DIP-MS	MRPL12~RUVBL2
P52815	Q9UBK9	MRPL12	UXT	This Study	NA	NA	NA	DIP-MS	MRPL12~UXT
P52815	Q96MX6	MRPL12	WDR92	This Study	NA	NA	NA	DIP-MS	MRPL12~WDR92
Q9BYD1	O15212	MRPL13	PFDN6	This Study	NA	NA	NA	DIP-MS	MRPL13~PFDN6
Q9BYD1	Q9H6T3	MRPL13	RPAP3	This Study	NA	NA	NA	DIP-MS	MRPL13~RPAP3
Q9BYD1	Q9Y265	MRPL13	RUVBL1	This Study	NA	NA	NA	DIP-MS	MRPL13~RUVBL1
Q9BYD1	Q9UBK9	MRPL13	UXT	This Study	NA	NA	NA	DIP-MS	MRPL13~UXT
Q9BYD1	Q96MX6	MRPL13	WDR92	This Study	NA	NA	NA	DIP-MS	MRPL13~WDR92
Q9P015	Q9H6T3	MRPL15	RPAP3	This Study	NA	NA	NA	DIP-MS	MRPL15~RPAP3
Q9P015	Q9Y265	MRPL15	RUVBL1	This Study	NA	NA	NA	DIP-MS	MRPL15~RUVBL1
Q9P015	Q9Y230	MRPL15	RUVBL2	This Study	NA	NA	NA	DIP-MS	MRPL15~RUVBL2
Q9P015	Q9UBK9	MRPL15	UXT	This Study	NA	NA	NA	DIP-MS	MRPL15~UXT
Q9P015	Q96MX6	MRPL15	WDR92	This Study	NA	NA	NA	DIP-MS	MRPL15~WDR92
Q9NRX2	O15212	MRPL17	PFDN6	This Study	NA	NA	NA	DIP-MS	MRPL17~PFDN6
Q9NRX2	Q9H6T3	MRPL17	RPAP3	This Study	NA	NA	NA	DIP-MS	MRPL17~RPAP3
Q9NRX2	Q9Y265	MRPL17	RUVBL1	This Study	NA	NA	NA	DIP-MS	MRPL17~RUVBL1
Q9NRX2	Q9UBK9	MRPL17	UXT	This Study	NA	NA	NA	DIP-MS	MRPL17~UXT
Q9NRX2	Q96MX6	MRPL17	WDR92	This Study	NA	NA	NA	DIP-MS	MRPL17~WDR92
Q9H0U6	Q9H6T3	MRPL18	RPAP3	This Study	NA	NA	NA	DIP-MS	MRPL18~RPAP3
Q9H0U6	Q9Y265	MRPL18	RUVBL1	This Study	NA	NA	NA	DIP-MS	MRPL18~RUVBL1
Q9H0U6	Q9Y230	MRPL18	RUVBL2	This Study	NA	NA	NA	DIP-MS	MRPL18~RUVBL2
Q9H0U6	Q9UBK9	MRPL18	UXT	This Study	NA	NA	NA	DIP-MS	MRPL18~UXT
Q9H0U6	Q96MX6	MRPL18	WDR92	This Study	NA	NA	NA	DIP-MS	MRPL18~WDR92
P49406	Q9H6T3	MRPL19	RPAP3	This Study	NA	NA	NA	DIP-MS	MRPL19~RPAP3
P49406	Q9Y265	MRPL19	RUVBL1	This Study	NA	NA	NA	DIP-MS	MRPL19~RUVBL1
P49406	Q9UBK9	MRPL19	UXT	This Study	NA	NA	NA	DIP-MS	MRPL19~UXT
P49406	Q96MX6	MRPL19	WDR92	This Study	NA	NA	NA	DIP-MS	MRPL19~WDR92
Q5T653	Q9H6T3	MRPL2	RPAP3	This Study	NA	NA	NA	DIP-MS	MRPL2~RPAP3
Q5T653	Q9Y265	MRPL2	RUVBL1	This Study	NA	NA	NA	DIP-MS	MRPL2~RUVBL1
Q5T653	Q9Y230	MRPL2	RUVBL2	This Study	NA	NA	NA	DIP-MS	MRPL2~RUVBL2
Q5T653	Q9UBK9	MRPL2	UXT	This Study	NA	NA	NA	DIP-MS	MRPL2~UXT
Q9BYC9	O15212	MRPL20	PFDN6	This Study	NA	NA	NA	DIP-MS	MRPL20~PFDN6
Q9BYC9	Q9H6T3	MRPL20	RPAP3	This Study	NA	NA	NA	DIP-MS	MRPL20~RPAP3
Q9BYC9	Q9Y265	MRPL20	RUVBL1	This Study	NA	NA	NA	DIP-MS	MRPL20~RUVBL1
Q9BYC9	Q9Y230	MRPL20	RUVBL2	This Study	NA	NA	NA	DIP-MS	MRPL20~RUVBL2
Q9BYC9	Q9UBK9	MRPL20	UXT	This Study	NA	NA	NA	DIP-MS	MRPL20~UXT
Q9BYC9	Q96MX6	MRPL20	WDR92	This Study	NA	NA	NA	DIP-MS	MRPL20~WDR92
Q7Z2W9	Q9H6T3	MRPL21	RPAP3	This Study	NA	NA	NA	DIP-MS	MRPL21~RPAP3
Q7Z2W9	Q9Y265	MRPL21	RUVBL1	This Study	NA	NA	NA	DIP-MS	MRPL21~RUVBL1
Q7Z2W9	Q9Y230	MRPL21	RUVBL2	This Study	NA	NA	NA	DIP-MS	MRPL21~RUVBL2
Q7Z2W9	Q9UBK9	MRPL21	UXT	This Study	NA	NA	NA	DIP-MS	MRPL21~UXT
Q9NWU5	Q9H6T3	MRPL22	RPAP3	This Study	NA	NA	NA	DIP-MS	MRPL22~RPAP3
Q9NWU5	Q9Y265	MRPL22	RUVBL1	This Study	NA	NA	NA	DIP-MS	MRPL22~RUVBL1
Q9NWU5	Q9UBK9	MRPL22	UXT	This Study	NA	NA	NA	DIP-MS	MRPL22~UXT
Q9NWU5	Q96MX6	MRPL22	WDR92	This Study	NA	NA	NA	DIP-MS	MRPL22~WDR92
Q16540	Q9UHV9	MRPL23	PFDN2	This Study	NA	NA	NA	DIP-MS	MRPL23~PFDN2
Q16540	O15212	MRPL23	PFDN6	This Study	NA	NA	NA	DIP-MS	MRPL23~PFDN6
Q16540	Q9H6T3	MRPL23	RPAP3	This Study	NA	NA	NA	DIP-MS	MRPL23~RPAP3
Q16540	Q9Y265	MRPL23	RUVBL1	This Study	NA	NA	NA	DIP-MS	MRPL23~RUVBL1
Q16540	Q9Y230	MRPL23	RUVBL2	This Study	NA	NA	NA	DIP-MS	MRPL23~RUVBL2
Q16540	Q9UBK9	MRPL23	UXT	This Study	NA	NA	NA	DIP-MS	MRPL23~UXT
Q16540	Q96MX6	MRPL23	WDR92	This Study	NA	NA	NA	DIP-MS	MRPL23~WDR92
Q96A35	Q9H6T3	MRPL24	RPAP3	This Study	NA	NA	NA	DIP-MS	MRPL24~RPAP3
Q96A35	Q9Y265	MRPL24	RUVBL1	This Study	NA	NA	NA	DIP-MS	MRPL24~RUVBL1
Q96A35	Q9Y230	MRPL24	RUVBL2	This Study	NA	NA	NA	DIP-MS	MRPL24~RUVBL2
Q96A35	Q9UBK9	MRPL24	UXT	This Study	NA	NA	NA	DIP-MS	MRPL24~UXT
Q96A35	Q96MX6	MRPL24	WDR92	This Study	NA	NA	NA	DIP-MS	MRPL24~WDR92
Q13084	Q9H6T3	MRPL28	RPAP3	This Study	NA	NA	NA	DIP-MS	MRPL28~RPAP3
Q13084	Q9Y265	MRPL28	RUVBL1	This Study	NA	NA	NA	DIP-MS	MRPL28~RUVBL1
Q13084	Q9UBK9	MRPL28	UXT	This Study	NA	NA	NA	DIP-MS	MRPL28~UXT
Q13084	Q96MX6	MRPL28	WDR92	This Study	NA	NA	NA	DIP-MS	MRPL28~WDR92
P09001	O15212	MRPL3	PFDN6	This Study	NA	NA	NA	DIP-MS	MRPL3~PFDN6
P09001	Q9H6T3	MRPL3	RPAP3	This Study	NA	NA	NA	DIP-MS	MRPL3~RPAP3
P09001	Q9Y265	MRPL3	RUVBL1	This Study	NA	NA	NA	DIP-MS	MRPL3~RUVBL1
P09001	Q9Y230	MRPL3	RUVBL2	This Study	NA	NA	NA	DIP-MS	MRPL3~RUVBL2
P09001	Q9UBK9	MRPL3	UXT	This Study	NA	NA	NA	DIP-MS	MRPL3~UXT
Q9BQ48	Q9H6T3	MRPL34	RPAP3	This Study	NA	NA	NA	DIP-MS	MRPL34~RPAP3
Q9BQ48	Q9Y265	MRPL34	RUVBL1	This Study	NA	NA	NA	DIP-MS	MRPL34~RUVBL1
Q9BQ48	Q9Y230	MRPL34	RUVBL2	This Study	NA	NA	NA	DIP-MS	MRPL34~RUVBL2
Q9BQ48	Q9UBK9	MRPL34	UXT	This Study	NA	NA	NA	DIP-MS	MRPL34~UXT
Q9BQ48	Q96MX6	MRPL34	WDR92	This Study	NA	NA	NA	DIP-MS	MRPL34~WDR92
Q9BZE1	Q9H6T3	MRPL37	RPAP3	This Study	NA	NA	NA	DIP-MS	MRPL37~RPAP3
Q9BZE1	Q9Y265	MRPL37	RUVBL1	This Study	NA	NA	NA	DIP-MS	MRPL37~RUVBL1
Q9BZE1	Q9Y230	MRPL37	RUVBL2	This Study	NA	NA	NA	DIP-MS	MRPL37~RUVBL2
Q9BZE1	Q9UBK9	MRPL37	UXT	This Study	NA	NA	NA	DIP-MS	MRPL37~UXT
Q96DV4	O15212	MRPL38	PFDN6	This Study	NA	NA	NA	DIP-MS	MRPL38~PFDN6
Q96DV4	Q9H6T3	MRPL38	RPAP3	This Study	NA	NA	NA	DIP-MS	MRPL38~RPAP3
Q96DV4	Q9Y265	MRPL38	RUVBL1	This Study	NA	NA	NA	DIP-MS	MRPL38~RUVBL1
Q96DV4	Q9Y230	MRPL38	RUVBL2	This Study	NA	NA	NA	DIP-MS	MRPL38~RUVBL2
Q96DV4	Q9UBK9	MRPL38	UXT	This Study	NA	NA	NA	DIP-MS	MRPL38~UXT
Q96DV4	Q96MX6	MRPL38	WDR92	This Study	NA	NA	NA	DIP-MS	MRPL38~WDR92
Q9NYK5	Q9H6T3	MRPL39	RPAP3	This Study	NA	NA	NA	DIP-MS	MRPL39~RPAP3
Q9NYK5	Q9Y265	MRPL39	RUVBL1	This Study	NA	NA	NA	DIP-MS	MRPL39~RUVBL1
Q9NYK5	Q9Y230	MRPL39	RUVBL2	This Study	NA	NA	NA	DIP-MS	MRPL39~RUVBL2
Q9NYK5	Q9UBK9	MRPL39	UXT	This Study	NA	NA	NA	DIP-MS	MRPL39~UXT
Q9NYK5	Q96MX6	MRPL39	WDR92	This Study	NA	NA	NA	DIP-MS	MRPL39~WDR92
Q9BYD3	Q9H6T3	MRPL4	RPAP3	This Study	NA	NA	NA	DIP-MS	MRPL4~RPAP3
Q9BYD3	Q9Y265	MRPL4	RUVBL1	This Study	NA	NA	NA	DIP-MS	MRPL4~RUVBL1
Q9BYD3	Q9Y230	MRPL4	RUVBL2	This Study	NA	NA	NA	DIP-MS	MRPL4~RUVBL2
Q9BYD3	Q9UBK9	MRPL4	UXT	This Study	NA	NA	NA	DIP-MS	MRPL4~UXT
Q9NQ50	Q9H6T3	MRPL40	RPAP3	This Study	NA	NA	NA	DIP-MS	MRPL40~RPAP3
Q9NQ50	Q9Y265	MRPL40	RUVBL1	This Study	NA	NA	NA	DIP-MS	MRPL40~RUVBL1
Q9NQ50	Q9Y230	MRPL40	RUVBL2	This Study	NA	NA	NA	DIP-MS	MRPL40~RUVBL2
Q9NQ50	Q9UBK9	MRPL40	UXT	This Study	NA	NA	NA	DIP-MS	MRPL40~UXT
Q8IXM3	Q9H6T3	MRPL41	RPAP3	This Study	NA	NA	NA	DIP-MS	MRPL41~RPAP3
Q8IXM3	Q9Y265	MRPL41	RUVBL1	This Study	NA	NA	NA	DIP-MS	MRPL41~RUVBL1
Q8IXM3	Q9Y230	MRPL41	RUVBL2	This Study	NA	NA	NA	DIP-MS	MRPL41~RUVBL2
Q8IXM3	Q9UBK9	MRPL41	UXT	This Study	NA	NA	NA	DIP-MS	MRPL41~UXT
Q8N983	Q9UHV9	MRPL43	PFDN2	This Study	NA	NA	NA	DIP-MS	MRPL43~PFDN2
Q8N983	O15212	MRPL43	PFDN6	This Study	NA	NA	NA	DIP-MS	MRPL43~PFDN6
Q8N983	Q9H6T3	MRPL43	RPAP3	This Study	NA	NA	NA	DIP-MS	MRPL43~RPAP3
Q8N983	Q9Y265	MRPL43	RUVBL1	This Study	NA	NA	NA	DIP-MS	MRPL43~RUVBL1
Q8N983	Q9Y230	MRPL43	RUVBL2	This Study	NA	NA	NA	DIP-MS	MRPL43~RUVBL2
Q8N983	Q9UBK9	MRPL43	UXT	This Study	NA	NA	NA	DIP-MS	MRPL43~UXT
Q9H9J2	Q9H6T3	MRPL44	RPAP3	This Study	NA	NA	NA	DIP-MS	MRPL44~RPAP3
Q9H9J2	Q9Y265	MRPL44	RUVBL1	This Study	NA	NA	NA	DIP-MS	MRPL44~RUVBL1
Q9H9J2	Q9Y230	MRPL44	RUVBL2	This Study	NA	NA	NA	DIP-MS	MRPL44~RUVBL2
Q9H9J2	Q9UBK9	MRPL44	UXT	This Study	NA	NA	NA	DIP-MS	MRPL44~UXT
Q9H9J2	Q96MX6	MRPL44	WDR92	This Study	NA	NA	NA	DIP-MS	MRPL44~WDR92
Q9BRJ2	Q9Y265	MRPL45	RUVBL1	This Study	NA	NA	NA	DIP-MS	MRPL45~RUVBL1
Q9BRJ2	Q9Y230	MRPL45	RUVBL2	This Study	NA	NA	NA	DIP-MS	MRPL45~RUVBL2
Q9BRJ2	Q9UBK9	MRPL45	UXT	This Study	NA	NA	NA	DIP-MS	MRPL45~UXT
Q9BRJ2	Q96MX6	MRPL45	WDR92	This Study	NA	NA	NA	DIP-MS	MRPL45~WDR92
Q9H2W6	Q9H6T3	MRPL46	RPAP3	This Study	NA	NA	NA	DIP-MS	MRPL46~RPAP3
Q9H2W6	Q9Y265	MRPL46	RUVBL1	This Study	NA	NA	NA	DIP-MS	MRPL46~RUVBL1
Q9H2W6	Q9Y230	MRPL46	RUVBL2	This Study	NA	NA	NA	DIP-MS	MRPL46~RUVBL2
Q9H2W6	Q9UBK9	MRPL46	UXT	This Study	NA	NA	NA	DIP-MS	MRPL46~UXT
Q9H2W6	Q96MX6	MRPL46	WDR92	This Study	NA	NA	NA	DIP-MS	MRPL46~WDR92
Q9HD33	Q9H6T3	MRPL47	RPAP3	This Study	NA	NA	NA	DIP-MS	MRPL47~RPAP3
Q9HD33	Q9Y265	MRPL47	RUVBL1	This Study	NA	NA	NA	DIP-MS	MRPL47~RUVBL1
Q9HD33	Q9UBK9	MRPL47	UXT	This Study	NA	NA	NA	DIP-MS	MRPL47~UXT
Q96GC5	Q9H6T3	MRPL48	RPAP3	This Study	NA	NA	NA	DIP-MS	MRPL48~RPAP3
Q96GC5	Q9Y265	MRPL48	RUVBL1	This Study	NA	NA	NA	DIP-MS	MRPL48~RUVBL1
Q96GC5	Q9Y230	MRPL48	RUVBL2	This Study	NA	NA	NA	DIP-MS	MRPL48~RUVBL2
Q96GC5	Q9UBK9	MRPL48	UXT	This Study	NA	NA	NA	DIP-MS	MRPL48~UXT
Q13405	Q9H6T3	MRPL49	RPAP3	This Study	NA	NA	NA	DIP-MS	MRPL49~RPAP3
Q13405	Q9Y265	MRPL49	RUVBL1	This Study	NA	NA	NA	DIP-MS	MRPL49~RUVBL1
Q13405	Q9UBK9	MRPL49	UXT	This Study	NA	NA	NA	DIP-MS	MRPL49~UXT
Q13405	Q96MX6	MRPL49	WDR92	This Study	NA	NA	NA	DIP-MS	MRPL49~WDR92
Q8N5N7	O15212	MRPL50	PFDN6	This Study	NA	NA	NA	DIP-MS	MRPL50~PFDN6
Q8N5N7	Q9H6T3	MRPL50	RPAP3	This Study	NA	NA	NA	DIP-MS	MRPL50~RPAP3
Q8N5N7	Q9Y265	MRPL50	RUVBL1	This Study	NA	NA	NA	DIP-MS	MRPL50~RUVBL1
Q8N5N7	Q9Y230	MRPL50	RUVBL2	This Study	NA	NA	NA	DIP-MS	MRPL50~RUVBL2
Q8N5N7	Q9UBK9	MRPL50	UXT	This Study	NA	NA	NA	DIP-MS	MRPL50~UXT
Q8N5N7	Q96MX6	MRPL50	WDR92	This Study	NA	NA	NA	DIP-MS	MRPL50~WDR92
Q7Z7F7	Q9H6T3	MRPL55	RPAP3	This Study	NA	NA	NA	DIP-MS	MRPL55~RPAP3
Q7Z7F7	Q9Y265	MRPL55	RUVBL1	This Study	NA	NA	NA	DIP-MS	MRPL55~RUVBL1
Q7Z7F7	Q9Y230	MRPL55	RUVBL2	This Study	NA	NA	NA	DIP-MS	MRPL55~RUVBL2
Q7Z7F7	Q9UBK9	MRPL55	UXT	This Study	NA	NA	NA	DIP-MS	MRPL55~UXT
Q14197	O15212	MRPL58	PFDN6	This Study	NA	NA	NA	DIP-MS	MRPL58~PFDN6
Q14197	Q9H6T3	MRPL58	RPAP3	This Study	NA	NA	NA	DIP-MS	MRPL58~RPAP3
Q14197	Q9Y265	MRPL58	RUVBL1	This Study	NA	NA	NA	DIP-MS	MRPL58~RUVBL1
Q14197	Q9Y230	MRPL58	RUVBL2	This Study	NA	NA	NA	DIP-MS	MRPL58~RUVBL2
Q14197	Q9UBK9	MRPL58	UXT	This Study	NA	NA	NA	DIP-MS	MRPL58~UXT
Q9BYD2	Q9UHV9	MRPL9	PFDN2	This Study	NA	NA	NA	DIP-MS	MRPL9~PFDN2
Q9BYD2	O15212	MRPL9	PFDN6	This Study	NA	NA	NA	DIP-MS	MRPL9~PFDN6
Q9BYD2	Q9H6T3	MRPL9	RPAP3	This Study	NA	NA	NA	DIP-MS	MRPL9~RPAP3
Q9BYD2	Q9Y265	MRPL9	RUVBL1	This Study	NA	NA	NA	DIP-MS	MRPL9~RUVBL1
Q9BYD2	Q9Y230	MRPL9	RUVBL2	This Study	NA	NA	NA	DIP-MS	MRPL9~RUVBL2
Q9BYD2	Q9UBK9	MRPL9	UXT	This Study	NA	NA	NA	DIP-MS	MRPL9~UXT
Q9BYD2	Q96MX6	MRPL9	WDR92	This Study	NA	NA	NA	DIP-MS	MRPL9~WDR92
P82664	Q9NUG6	MRPS10	PDRG1	This Study	NA	NA	NA	DIP-MS	MRPS10~PDRG1
P82664	Q9UHV9	MRPS10	PFDN2	This Study	NA	NA	NA	DIP-MS	MRPS10~PFDN2
P82664	O15212	MRPS10	PFDN6	This Study	NA	NA	NA	DIP-MS	MRPS10~PFDN6
P82664	Q9H6T3	MRPS10	RPAP3	This Study	NA	NA	NA	DIP-MS	MRPS10~RPAP3
P82664	Q9Y265	MRPS10	RUVBL1	This Study	NA	NA	NA	DIP-MS	MRPS10~RUVBL1
P82664	Q9Y230	MRPS10	RUVBL2	This Study	NA	NA	NA	DIP-MS	MRPS10~RUVBL2
P82664	O94763	MRPS10	URI1	This Study	NA	NA	NA	DIP-MS	MRPS10~URI1
P82664	Q9UBK9	MRPS10	UXT	This Study	NA	NA	NA	DIP-MS	MRPS10~UXT
P82664	Q96MX6	MRPS10	WDR92	This Study	NA	NA	NA	DIP-MS	MRPS10~WDR92
O60783	Q9NUG6	MRPS14	PDRG1	This Study	NA	NA	NA	DIP-MS	MRPS14~PDRG1
O60783	Q9UHV9	MRPS14	PFDN2	This Study	NA	NA	NA	DIP-MS	MRPS14~PFDN2
O60783	O15212	MRPS14	PFDN6	This Study	NA	NA	NA	DIP-MS	MRPS14~PFDN6
O60783	Q9H6T3	MRPS14	RPAP3	This Study	NA	NA	NA	DIP-MS	MRPS14~RPAP3
O60783	Q9Y265	MRPS14	RUVBL1	This Study	NA	NA	NA	DIP-MS	MRPS14~RUVBL1
O60783	Q9Y230	MRPS14	RUVBL2	This Study	NA	NA	NA	DIP-MS	MRPS14~RUVBL2
O60783	O94763	MRPS14	URI1	This Study	NA	NA	NA	DIP-MS	MRPS14~URI1
O60783	Q9UBK9	MRPS14	UXT	This Study	NA	NA	NA	DIP-MS	MRPS14~UXT
O60783	Q96MX6	MRPS14	WDR92	This Study	NA	NA	NA	DIP-MS	MRPS14~WDR92
Q9Y3D3	Q9NUG6	MRPS16	PDRG1	This Study	NA	NA	NA	DIP-MS	MRPS16~PDRG1
Q9Y3D3	Q9UHV9	MRPS16	PFDN2	This Study	NA	NA	NA	DIP-MS	MRPS16~PFDN2
Q9Y3D3	O15212	MRPS16	PFDN6	This Study	NA	NA	NA	DIP-MS	MRPS16~PFDN6
Q9Y3D3	Q9NWS0	MRPS16	PIH1D1	This Study	NA	NA	NA	DIP-MS	MRPS16~PIH1D1
Q9Y3D3	Q9H6T3	MRPS16	RPAP3	This Study	NA	NA	NA	DIP-MS	MRPS16~RPAP3
Q9Y3D3	Q9Y265	MRPS16	RUVBL1	This Study	NA	NA	NA	DIP-MS	MRPS16~RUVBL1
Q9Y3D3	Q9Y230	MRPS16	RUVBL2	This Study	NA	NA	NA	DIP-MS	MRPS16~RUVBL2
Q9Y3D3	O94763	MRPS16	URI1	This Study	NA	NA	NA	DIP-MS	MRPS16~URI1
Q9Y3D3	Q9UBK9	MRPS16	UXT	This Study	NA	NA	NA	DIP-MS	MRPS16~UXT
Q9Y3D3	Q96MX6	MRPS16	WDR92	This Study	NA	NA	NA	DIP-MS	MRPS16~WDR92
Q9Y2R5	Q9NWS0	MRPS17	PIH1D1	This Study	NA	NA	NA	DIP-MS	MRPS17~PIH1D1
Q9Y2R5	Q9Y265	MRPS17	RUVBL1	This Study	NA	NA	NA	DIP-MS	MRPS17~RUVBL1
Q9Y2R5	Q9Y230	MRPS17	RUVBL2	This Study	NA	NA	NA	DIP-MS	MRPS17~RUVBL2
Q9Y2R5	Q9UBK9	MRPS17	UXT	This Study	NA	NA	NA	DIP-MS	MRPS17~UXT
Q9Y399	Q9NUG6	MRPS2	PDRG1	This Study	NA	NA	NA	DIP-MS	MRPS2~PDRG1
Q9Y399	Q9UHV9	MRPS2	PFDN2	This Study	NA	NA	NA	DIP-MS	MRPS2~PFDN2
Q9Y399	O15212	MRPS2	PFDN6	This Study	NA	NA	NA	DIP-MS	MRPS2~PFDN6
Q9Y399	Q9NWS0	MRPS2	PIH1D1	This Study	NA	NA	NA	DIP-MS	MRPS2~PIH1D1
Q9Y399	Q9H6T3	MRPS2	RPAP3	This Study	NA	NA	NA	DIP-MS	MRPS2~RPAP3
Q9Y399	Q9Y265	MRPS2	RUVBL1	This Study	NA	NA	NA	DIP-MS	MRPS2~RUVBL1
Q9Y399	Q9Y230	MRPS2	RUVBL2	This Study	NA	NA	NA	DIP-MS	MRPS2~RUVBL2
Q9Y399	O94763	MRPS2	URI1	This Study	NA	NA	NA	DIP-MS	MRPS2~URI1
Q9Y399	Q9UBK9	MRPS2	UXT	This Study	NA	NA	NA	DIP-MS	MRPS2~UXT
Q9Y399	Q96MX6	MRPS2	WDR92	This Study	NA	NA	NA	DIP-MS	MRPS2~WDR92
P82921	Q96MX6	MRPS21	WDR92	This Study	NA	NA	NA	DIP-MS	MRPS21~WDR92
P82650	Q9NUG6	MRPS22	PDRG1	This Study	NA	NA	NA	DIP-MS	MRPS22~PDRG1
P82650	Q9UHV9	MRPS22	PFDN2	This Study	NA	NA	NA	DIP-MS	MRPS22~PFDN2
P82650	O15212	MRPS22	PFDN6	This Study	NA	NA	NA	DIP-MS	MRPS22~PFDN6
P82650	Q9NWS0	MRPS22	PIH1D1	This Study	NA	NA	NA	DIP-MS	MRPS22~PIH1D1
P82650	Q9H6T3	MRPS22	RPAP3	This Study	NA	NA	NA	DIP-MS	MRPS22~RPAP3
P82650	Q9Y265	MRPS22	RUVBL1	This Study	NA	NA	NA	DIP-MS	MRPS22~RUVBL1
P82650	Q9Y230	MRPS22	RUVBL2	This Study	NA	NA	NA	DIP-MS	MRPS22~RUVBL2
P82650	O94763	MRPS22	URI1	This Study	NA	NA	NA	DIP-MS	MRPS22~URI1
P82650	Q9UBK9	MRPS22	UXT	This Study	NA	NA	NA	DIP-MS	MRPS22~UXT
P82650	Q96MX6	MRPS22	WDR92	This Study	NA	NA	NA	DIP-MS	MRPS22~WDR92
Q9Y3D9	Q9NUG6	MRPS23	PDRG1	This Study	NA	NA	NA	DIP-MS	MRPS23~PDRG1
Q9Y3D9	Q9UHV9	MRPS23	PFDN2	This Study	NA	NA	NA	DIP-MS	MRPS23~PFDN2
Q9Y3D9	O15212	MRPS23	PFDN6	This Study	NA	NA	NA	DIP-MS	MRPS23~PFDN6
Q9Y3D9	Q9NWS0	MRPS23	PIH1D1	This Study	NA	NA	NA	DIP-MS	MRPS23~PIH1D1
Q9Y3D9	Q9H6T3	MRPS23	RPAP3	This Study	NA	NA	NA	DIP-MS	MRPS23~RPAP3
Q9Y3D9	Q9Y265	MRPS23	RUVBL1	This Study	NA	NA	NA	DIP-MS	MRPS23~RUVBL1
Q9Y3D9	Q9Y230	MRPS23	RUVBL2	This Study	NA	NA	NA	DIP-MS	MRPS23~RUVBL2
Q9Y3D9	O94763	MRPS23	URI1	This Study	NA	NA	NA	DIP-MS	MRPS23~URI1
Q9Y3D9	Q9UBK9	MRPS23	UXT	This Study	NA	NA	NA	DIP-MS	MRPS23~UXT
Q9Y3D9	Q96MX6	MRPS23	WDR92	This Study	NA	NA	NA	DIP-MS	MRPS23~WDR92
Q96EL2	Q96MX6	MRPS24	WDR92	This Study	NA	NA	NA	DIP-MS	MRPS24~WDR92
Q92552	Q9NUG6	MRPS27	PDRG1	This Study	NA	NA	NA	DIP-MS	MRPS27~PDRG1
Q92552	Q9UHV9	MRPS27	PFDN2	This Study	NA	NA	NA	DIP-MS	MRPS27~PFDN2
Q92552	O15212	MRPS27	PFDN6	This Study	NA	NA	NA	DIP-MS	MRPS27~PFDN6
Q92552	Q9NWS0	MRPS27	PIH1D1	This Study	NA	NA	NA	DIP-MS	MRPS27~PIH1D1
Q92552	Q9H6T3	MRPS27	RPAP3	This Study	NA	NA	NA	DIP-MS	MRPS27~RPAP3
Q92552	Q9Y265	MRPS27	RUVBL1	This Study	NA	NA	NA	DIP-MS	MRPS27~RUVBL1
Q92552	Q9Y230	MRPS27	RUVBL2	This Study	NA	NA	NA	DIP-MS	MRPS27~RUVBL2
Q92552	O94763	MRPS27	URI1	This Study	NA	NA	NA	DIP-MS	MRPS27~URI1
Q92552	Q9UBK9	MRPS27	UXT	This Study	NA	NA	NA	DIP-MS	MRPS27~UXT
Q92552	Q96MX6	MRPS27	WDR92	This Study	NA	NA	NA	DIP-MS	MRPS27~WDR92
Q9Y2Q9	Q96MX6	MRPS28	WDR92	This Study	NA	NA	NA	DIP-MS	MRPS28~WDR92
Q9NP92	Q9H6T3	MRPS30	RPAP3	This Study	NA	NA	NA	DIP-MS	MRPS30~RPAP3
Q9NP92	Q9Y265	MRPS30	RUVBL1	This Study	NA	NA	NA	DIP-MS	MRPS30~RUVBL1
Q9NP92	Q9UBK9	MRPS30	UXT	This Study	NA	NA	NA	DIP-MS	MRPS30~UXT
Q92665	Q9NUG6	MRPS31	PDRG1	This Study	NA	NA	NA	DIP-MS	MRPS31~PDRG1
Q92665	Q9UHV9	MRPS31	PFDN2	This Study	NA	NA	NA	DIP-MS	MRPS31~PFDN2
Q92665	O15212	MRPS31	PFDN6	This Study	NA	NA	NA	DIP-MS	MRPS31~PFDN6
Q92665	Q9H6T3	MRPS31	RPAP3	This Study	NA	NA	NA	DIP-MS	MRPS31~RPAP3
Q92665	Q9Y265	MRPS31	RUVBL1	This Study	NA	NA	NA	DIP-MS	MRPS31~RUVBL1
Q92665	Q9Y230	MRPS31	RUVBL2	This Study	NA	NA	NA	DIP-MS	MRPS31~RUVBL2
Q92665	O94763	MRPS31	URI1	This Study	NA	NA	NA	DIP-MS	MRPS31~URI1
Q92665	Q9UBK9	MRPS31	UXT	This Study	NA	NA	NA	DIP-MS	MRPS31~UXT
Q9Y291	Q96MX6	MRPS33	WDR92	This Study	NA	NA	NA	DIP-MS	MRPS33~WDR92
P82930	Q9NUG6	MRPS34	PDRG1	This Study	NA	NA	NA	DIP-MS	MRPS34~PDRG1
P82930	Q9UHV9	MRPS34	PFDN2	This Study	NA	NA	NA	DIP-MS	MRPS34~PFDN2
P82930	O15212	MRPS34	PFDN6	This Study	NA	NA	NA	DIP-MS	MRPS34~PFDN6
P82930	Q9NWS0	MRPS34	PIH1D1	This Study	NA	NA	NA	DIP-MS	MRPS34~PIH1D1
P82930	Q9H6T3	MRPS34	RPAP3	This Study	NA	NA	NA	DIP-MS	MRPS34~RPAP3
P82930	Q9Y265	MRPS34	RUVBL1	This Study	NA	NA	NA	DIP-MS	MRPS34~RUVBL1
P82930	Q9Y230	MRPS34	RUVBL2	This Study	NA	NA	NA	DIP-MS	MRPS34~RUVBL2
P82930	O94763	MRPS34	URI1	This Study	NA	NA	NA	DIP-MS	MRPS34~URI1
P82930	Q9UBK9	MRPS34	UXT	This Study	NA	NA	NA	DIP-MS	MRPS34~UXT
P82930	Q96MX6	MRPS34	WDR92	This Study	NA	NA	NA	DIP-MS	MRPS34~WDR92
P82673	Q9NUG6	MRPS35	PDRG1	This Study	NA	NA	NA	DIP-MS	MRPS35~PDRG1
P82673	Q9UHV9	MRPS35	PFDN2	This Study	NA	NA	NA	DIP-MS	MRPS35~PFDN2
P82673	O15212	MRPS35	PFDN6	This Study	NA	NA	NA	DIP-MS	MRPS35~PFDN6
P82673	Q9NWS0	MRPS35	PIH1D1	This Study	NA	NA	NA	DIP-MS	MRPS35~PIH1D1
P82673	Q9H6T3	MRPS35	RPAP3	This Study	NA	NA	NA	DIP-MS	MRPS35~RPAP3
P82673	Q9Y265	MRPS35	RUVBL1	This Study	NA	NA	NA	DIP-MS	MRPS35~RUVBL1
P82673	Q9Y230	MRPS35	RUVBL2	This Study	NA	NA	NA	DIP-MS	MRPS35~RUVBL2
P82673	O94763	MRPS35	URI1	This Study	NA	NA	NA	DIP-MS	MRPS35~URI1
P82673	Q9UBK9	MRPS35	UXT	This Study	NA	NA	NA	DIP-MS	MRPS35~UXT
P82673	Q96MX6	MRPS35	WDR92	This Study	NA	NA	NA	DIP-MS	MRPS35~WDR92
Q9Y2R9	Q9NUG6	MRPS7	PDRG1	This Study	NA	NA	NA	DIP-MS	MRPS7~PDRG1
Q9Y2R9	Q9UHV9	MRPS7	PFDN2	This Study	NA	NA	NA	DIP-MS	MRPS7~PFDN2
Q9Y2R9	O15212	MRPS7	PFDN6	This Study	NA	NA	NA	DIP-MS	MRPS7~PFDN6
Q9Y2R9	Q9H6T3	MRPS7	RPAP3	This Study	NA	NA	NA	DIP-MS	MRPS7~RPAP3
Q9Y2R9	Q9Y265	MRPS7	RUVBL1	This Study	NA	NA	NA	DIP-MS	MRPS7~RUVBL1
Q9Y2R9	Q9Y230	MRPS7	RUVBL2	This Study	NA	NA	NA	DIP-MS	MRPS7~RUVBL2
Q9Y2R9	O94763	MRPS7	URI1	This Study	NA	NA	NA	DIP-MS	MRPS7~URI1
Q9Y2R9	Q9UBK9	MRPS7	UXT	This Study	NA	NA	NA	DIP-MS	MRPS7~UXT
P82933	Q96MX6	MRPS9	WDR92	This Study	NA	NA	NA	DIP-MS	MRPS9~WDR92
O94776	Q9Y265	MTA2	RUVBL1	This Study	NA	NA	NA	DIP-MS	MTA2~RUVBL1
O94776	Q9Y230	MTA2	RUVBL2	This Study	NA	NA	NA	DIP-MS	MTA2~RUVBL2
O94776	O94763	MTA2	URI1	This Study	NA	NA	NA	DIP-MS	MTA2~URI1
O94776	Q9UBK9	MTA2	UXT	This Study	NA	NA	NA	DIP-MS	MTA2~UXT
O94776	Q96MX6	MTA2	WDR92	This Study	NA	NA	NA	DIP-MS	MTA2~WDR92
P35580	P19388	MYH10	POLR2E	This Study	NA	NA	NA	DIP-MS	MYH10~POLR2E
P35580	O94763	MYH10	URI1	This Study	NA	NA	NA	DIP-MS	MYH10~URI1
P35580	Q9UBK9	MYH10	UXT	This Study	NA	NA	NA	DIP-MS	MYH10~UXT
P35580	Q96MX6	MYH10	WDR92	This Study	NA	NA	NA	DIP-MS	MYH10~WDR92
P35579	Q9NWS0	MYH9	PIH1D1	This Study	NA	NA	NA	DIP-MS	MYH9~PIH1D1
P35579	Q9H6T3	MYH9	RPAP3	This Study	NA	NA	NA	DIP-MS	MYH9~RPAP3
P35579	O94763	MYH9	URI1	This Study	NA	NA	NA	DIP-MS	MYH9~URI1
P35579	Q96MX6	MYH9	WDR92	This Study	NA	NA	NA	DIP-MS	MYH9~WDR92
P60660	Q9NUG6	MYL6	PDRG1	This Study	NA	NA	NA	DIP-MS	MYL6~PDRG1
P60660	Q9UHV9	MYL6	PFDN2	This Study	NA	NA	NA	DIP-MS	MYL6~PFDN2
P60660	O15212	MYL6	PFDN6	This Study	NA	NA	NA	DIP-MS	MYL6~PFDN6
P60660	Q9NWS0	MYL6	PIH1D1	This Study	NA	NA	NA	DIP-MS	MYL6~PIH1D1
P60660	P19388	MYL6	POLR2E	This Study	NA	NA	NA	DIP-MS	MYL6~POLR2E
P60660	Q9H6T3	MYL6	RPAP3	This Study	NA	NA	NA	DIP-MS	MYL6~RPAP3
P60660	Q9Y265	MYL6	RUVBL1	This Study	NA	NA	NA	DIP-MS	MYL6~RUVBL1
P60660	Q9Y230	MYL6	RUVBL2	This Study	NA	NA	NA	DIP-MS	MYL6~RUVBL2
P60660	O94763	MYL6	URI1	This Study	NA	NA	NA	DIP-MS	MYL6~URI1
P60660	Q9UBK9	MYL6	UXT	This Study	NA	NA	NA	DIP-MS	MYL6~UXT
P60660	Q96MX6	MYL6	WDR92	This Study	NA	NA	NA	DIP-MS	MYL6~WDR92
Q9BXJ9	Q9UBK9	NAA15	UXT	This Study	NA	NA	NA	DIP-MS	NAA15~UXT
Q9Y2A7	Q9NWS0	NCKAP1	PIH1D1	This Study	NA	NA	NA	DIP-MS	NCKAP1~PIH1D1
Q9Y2A7	O94763	NCKAP1	URI1	This Study	NA	NA	NA	DIP-MS	NCKAP1~URI1
P15531	Q9NWS0	NME1	PIH1D1	This Study	NA	NA	NA	DIP-MS	NME1~PIH1D1
P15531	Q9H6T3	NME1	RPAP3	This Study	NA	NA	NA	DIP-MS	NME1~RPAP3
Q9Y2X3	Q96MX6	NOP58	WDR92	This Study	NA	NA	NA	DIP-MS	NOP58~WDR92
P06748	Q9NWS0	NPM1	PIH1D1	This Study	NA	NA	NA	DIP-MS	NPM1~PIH1D1
P06748	Q9H6T3	NPM1	RPAP3	This Study	NA	NA	NA	DIP-MS	NPM1~RPAP3
Q9Y266	Q9NQP4	NUDC	PFDN4	This Study	NA	NA	NA	DIP-MS	NUDC~PFDN4
Q9Y266	Q99471	NUDC	PFDN5	This Study	NA	NA	NA	DIP-MS	NUDC~PFDN5
O43809	Q9NWS0	NUDT21	PIH1D1	This Study	NA	NA	NA	DIP-MS	NUDT21~PIH1D1
O43809	Q9H6T3	NUDT21	RPAP3	This Study	NA	NA	NA	DIP-MS	NUDT21~RPAP3
Q7Z417	Q9NUG6	NUFIP2	PDRG1	This Study	NA	NA	NA	DIP-MS	NUFIP2~PDRG1
Q7Z417	Q9UHV9	NUFIP2	PFDN2	This Study	NA	NA	NA	DIP-MS	NUFIP2~PFDN2
Q7Z417	O15212	NUFIP2	PFDN6	This Study	NA	NA	NA	DIP-MS	NUFIP2~PFDN6
Q7Z417	P19388	NUFIP2	POLR2E	This Study	NA	NA	NA	DIP-MS	NUFIP2~POLR2E
Q7Z417	Q9H6T3	NUFIP2	RPAP3	This Study	NA	NA	NA	DIP-MS	NUFIP2~RPAP3
Q7Z417	Q9Y265	NUFIP2	RUVBL1	This Study	NA	NA	NA	DIP-MS	NUFIP2~RUVBL1
Q7Z417	Q9Y230	NUFIP2	RUVBL2	This Study	NA	NA	NA	DIP-MS	NUFIP2~RUVBL2
Q7Z417	O94763	NUFIP2	URI1	This Study	NA	NA	NA	DIP-MS	NUFIP2~URI1
Q7Z417	Q9UBK9	NUFIP2	UXT	This Study	NA	NA	NA	DIP-MS	NUFIP2~UXT
Q7Z417	Q96MX6	NUFIP2	WDR92	This Study	NA	NA	NA	DIP-MS	NUFIP2~WDR92
Q14980	Q9NUG6	NUMA1	PDRG1	This Study	NA	NA	NA	DIP-MS	NUMA1~PDRG1
Q14980	Q9UHV9	NUMA1	PFDN2	This Study	NA	NA	NA	DIP-MS	NUMA1~PFDN2
Q14980	O15212	NUMA1	PFDN6	This Study	NA	NA	NA	DIP-MS	NUMA1~PFDN6
Q14980	Q9NWS0	NUMA1	PIH1D1	This Study	NA	NA	NA	DIP-MS	NUMA1~PIH1D1
Q14980	Q9H6T3	NUMA1	RPAP3	This Study	NA	NA	NA	DIP-MS	NUMA1~RPAP3
Q14980	Q9Y265	NUMA1	RUVBL1	This Study	NA	NA	NA	DIP-MS	NUMA1~RUVBL1
Q14980	Q9Y230	NUMA1	RUVBL2	This Study	NA	NA	NA	DIP-MS	NUMA1~RUVBL2
Q14980	O94763	NUMA1	URI1	This Study	NA	NA	NA	DIP-MS	NUMA1~URI1
Q14980	Q9UBK9	NUMA1	UXT	This Study	NA	NA	NA	DIP-MS	NUMA1~UXT
P57740	Q9H6T3	NUP107	RPAP3	This Study	NA	NA	NA	DIP-MS	NUP107~RPAP3
P57740	Q9Y265	NUP107	RUVBL1	This Study	NA	NA	NA	DIP-MS	NUP107~RUVBL1
P57740	Q9Y230	NUP107	RUVBL2	This Study	NA	NA	NA	DIP-MS	NUP107~RUVBL2
P57740	Q9UBK9	NUP107	UXT	This Study	NA	NA	NA	DIP-MS	NUP107~UXT
P57740	Q96MX6	NUP107	WDR92	This Study	NA	NA	NA	DIP-MS	NUP107~WDR92
Q8WUM0	Q9Y265	NUP133	RUVBL1	This Study	NA	NA	NA	DIP-MS	NUP133~RUVBL1
Q8WUM0	Q9Y230	NUP133	RUVBL2	This Study	NA	NA	NA	DIP-MS	NUP133~RUVBL2
Q92621	Q9NWS0	NUP205	PIH1D1	This Study	NA	NA	NA	DIP-MS	NUP205~PIH1D1
Q92621	Q9H6T3	NUP205	RPAP3	This Study	NA	NA	NA	DIP-MS	NUP205~RPAP3
Q8TEM1	Q96MX6	NUP210	WDR92	This Study	NA	NA	NA	DIP-MS	NUP210~WDR92
Q9BW27	Q9UHV9	NUP85	PFDN2	This Study	NA	NA	NA	DIP-MS	NUP85~PFDN2
Q9BW27	O15212	NUP85	PFDN6	This Study	NA	NA	NA	DIP-MS	NUP85~PFDN6
Q9BW27	Q9UBK9	NUP85	UXT	This Study	NA	NA	NA	DIP-MS	NUP85~UXT
Q8N1F7	Q9UBK9	NUP93	UXT	This Study	NA	NA	NA	DIP-MS	NUP93~UXT
P52948	Q9UHV9	NUP98	PFDN2	This Study	NA	NA	NA	DIP-MS	NUP98~PFDN2
P52948	Q9H6T3	NUP98	RPAP3	This Study	NA	NA	NA	DIP-MS	NUP98~RPAP3
P52948	Q9Y265	NUP98	RUVBL1	This Study	NA	NA	NA	DIP-MS	NUP98~RUVBL1
P52948	Q9Y230	NUP98	RUVBL2	This Study	NA	NA	NA	DIP-MS	NUP98~RUVBL2
P52948	Q9UBK9	NUP98	UXT	This Study	NA	NA	NA	DIP-MS	NUP98~UXT
P52948	Q96MX6	NUP98	WDR92	This Study	NA	NA	NA	DIP-MS	NUP98~WDR92
Q32P28	Q9NQP4	P3H1	PFDN4	This Study	NA	NA	NA	DIP-MS	P3H1~PFDN4
Q32P28	Q99471	P3H1	PFDN5	This Study	NA	NA	NA	DIP-MS	P3H1~PFDN5
P11940	Q9NUG6	PABPC1	PDRG1	This Study	NA	NA	NA	DIP-MS	PABPC1~PDRG1
P11940	Q9UHV9	PABPC1	PFDN2	This Study	NA	NA	NA	DIP-MS	PABPC1~PFDN2
P11940	O15212	PABPC1	PFDN6	This Study	NA	NA	NA	DIP-MS	PABPC1~PFDN6
P11940	Q9NWS0	PABPC1	PIH1D1	This Study	NA	NA	NA	DIP-MS	PABPC1~PIH1D1
P11940	P19388	PABPC1	POLR2E	This Study	NA	NA	NA	DIP-MS	PABPC1~POLR2E
P11940	Q9H6T3	PABPC1	RPAP3	This Study	NA	NA	NA	DIP-MS	PABPC1~RPAP3
P11940	Q9Y265	PABPC1	RUVBL1	This Study	NA	NA	NA	DIP-MS	PABPC1~RUVBL1
P11940	Q9Y230	PABPC1	RUVBL2	This Study	NA	NA	NA	DIP-MS	PABPC1~RUVBL2
P11940	O94763	PABPC1	URI1	This Study	NA	NA	NA	DIP-MS	PABPC1~URI1
P11940	Q9UBK9	PABPC1	UXT	This Study	NA	NA	NA	DIP-MS	PABPC1~UXT
P11940	Q96MX6	PABPC1	WDR92	This Study	NA	NA	NA	DIP-MS	PABPC1~WDR92
Q13310	Q9NWS0	PABPC4	PIH1D1	This Study	NA	NA	NA	DIP-MS	PABPC4~PIH1D1
Q13310	Q9H6T3	PABPC4	RPAP3	This Study	NA	NA	NA	DIP-MS	PABPC4~RPAP3
Q13310	Q9Y265	PABPC4	RUVBL1	This Study	NA	NA	NA	DIP-MS	PABPC4~RUVBL1
Q13310	O94763	PABPC4	URI1	This Study	NA	NA	NA	DIP-MS	PABPC4~URI1
Q13310	Q9UBK9	PABPC4	UXT	This Study	NA	NA	NA	DIP-MS	PABPC4~UXT
Q13310	Q96MX6	PABPC4	WDR92	This Study	NA	NA	NA	DIP-MS	PABPC4~WDR92
Q86U42	Q9NUG6	PABPN1	PDRG1	This Study	NA	NA	NA	DIP-MS	PABPN1~PDRG1
Q86U42	Q9UHV9	PABPN1	PFDN2	This Study	NA	NA	NA	DIP-MS	PABPN1~PFDN2
Q86U42	O15212	PABPN1	PFDN6	This Study	NA	NA	NA	DIP-MS	PABPN1~PFDN6
Q86U42	Q9NWS0	PABPN1	PIH1D1	This Study	NA	NA	NA	DIP-MS	PABPN1~PIH1D1
Q86U42	Q9H6T3	PABPN1	RPAP3	This Study	NA	NA	NA	DIP-MS	PABPN1~RPAP3
Q86U42	Q9Y265	PABPN1	RUVBL1	This Study	NA	NA	NA	DIP-MS	PABPN1~RUVBL1
Q86U42	Q9Y230	PABPN1	RUVBL2	This Study	NA	NA	NA	DIP-MS	PABPN1~RUVBL2
Q86U42	O94763	PABPN1	URI1	This Study	NA	NA	NA	DIP-MS	PABPN1~URI1
Q86U42	Q9UBK9	PABPN1	UXT	This Study	NA	NA	NA	DIP-MS	PABPN1~UXT
Q86U42	Q96MX6	PABPN1	WDR92	This Study	NA	NA	NA	DIP-MS	PABPN1~WDR92
P22234	Q9UHV9	PAICS	PFDN2	This Study	NA	NA	NA	DIP-MS	PAICS~PFDN2
P22234	O15212	PAICS	PFDN6	This Study	NA	NA	NA	DIP-MS	PAICS~PFDN6
P22234	P19388	PAICS	POLR2E	This Study	NA	NA	NA	DIP-MS	PAICS~POLR2E
P22234	Q9Y265	PAICS	RUVBL1	This Study	NA	NA	NA	DIP-MS	PAICS~RUVBL1
P22234	O94763	PAICS	URI1	This Study	NA	NA	NA	DIP-MS	PAICS~URI1
P22234	Q9UBK9	PAICS	UXT	This Study	NA	NA	NA	DIP-MS	PAICS~UXT
P22234	Q96MX6	PAICS	WDR92	This Study	NA	NA	NA	DIP-MS	PAICS~WDR92
P09874	O94763	PARP1	URI1	This Study	NA	NA	NA	DIP-MS	PARP1~URI1
P09874	Q9UBK9	PARP1	UXT	This Study	NA	NA	NA	DIP-MS	PARP1~UXT
P11498	O60925	PC	PFDN1	This Study	NA	NA	NA	DIP-MS	PC~PFDN1
P11498	Q9NQP4	PC	PFDN4	This Study	NA	NA	NA	DIP-MS	PC~PFDN4
P11498	O15212	PC	PFDN6	This Study	NA	NA	NA	DIP-MS	PC~PFDN6
O14737	Q9NWS0	PDCD5	PIH1D1	This Study	NA	NA	NA	DIP-MS	PDCD5~PIH1D1
O14737	Q9H6T3	PDCD5	RPAP3	This Study	NA	NA	NA	DIP-MS	PDCD5~RPAP3
O14737	Q9Y265	PDCD5	RUVBL1	This Study	NA	NA	NA	DIP-MS	PDCD5~RUVBL1
O14737	Q9Y230	PDCD5	RUVBL2	This Study	NA	NA	NA	DIP-MS	PDCD5~RUVBL2
O14737	Q9UBK9	PDCD5	UXT	This Study	NA	NA	NA	DIP-MS	PDCD5~UXT
O14737	Q96MX6	PDCD5	WDR92	This Study	NA	NA	NA	DIP-MS	PDCD5~WDR92
Q9NUG6	O60925	PDRG1	PFDN1	This Study	NA	NA	NA	DIP-MS	PDRG1~PFDN1
Q9NUG6	Q9UHV9	PDRG1	PFDN2	This Study	NA	NA	NA	DIP-MS	PDRG1~PFDN2
Q9NUG6	Q9NQP4	PDRG1	PFDN4	This Study	NA	NA	NA	DIP-MS	PDRG1~PFDN4
Q9NUG6	Q99471	PDRG1	PFDN5	This Study	NA	NA	NA	DIP-MS	PDRG1~PFDN5
Q9NUG6	O15212	PDRG1	PFDN6	This Study	NA	NA	NA	DIP-MS	PDRG1~PFDN6
Q9NUG6	Q01813	PDRG1	PFKP	This Study	NA	NA	NA	DIP-MS	PDRG1~PFKP
Q9NUG6	P35232	PDRG1	PHB	This Study	NA	NA	NA	DIP-MS	PDRG1~PHB
Q9NUG6	Q99623	PDRG1	PHB2	This Study	NA	NA	NA	DIP-MS	PDRG1~PHB2
Q9NUG6	Q9NWS0	PDRG1	PIH1D1	This Study	NA	NA	NA	DIP-MS	PDRG1~PIH1D1
Q9NUG6	O95602	PDRG1	POLR1A	This Study	NA	NA	NA	DIP-MS	PDRG1~POLR1A
Q9NUG6	O15160	PDRG1	POLR1C	This Study	NA	NA	NA	DIP-MS	PDRG1~POLR1C
Q9NUG6	P30876	PDRG1	POLR2B	This Study	NA	NA	NA	DIP-MS	PDRG1~POLR2B
Q9NUG6	P19387	PDRG1	POLR2C	This Study	NA	NA	NA	DIP-MS	PDRG1~POLR2C
Q9NUG6	P19388	PDRG1	POLR2E	This Study	NA	NA	NA	DIP-MS	PDRG1~POLR2E
Q9NUG6	P52434	PDRG1	POLR2H	This Study	NA	NA	NA	DIP-MS	PDRG1~POLR2H
Q9NUG6	O14802	PDRG1	POLR3A	This Study	NA	NA	NA	DIP-MS	PDRG1~POLR3A
Q9NUG6	Q9NW08	PDRG1	POLR3B	This Study	NA	NA	NA	DIP-MS	PDRG1~POLR3B
Q9NUG6	Q9NVU0	PDRG1	POLR3E	This Study	NA	NA	NA	DIP-MS	PDRG1~POLR3E
Q9NUG6	P62136	PDRG1	PPP1CA	This Study	NA	NA	NA	DIP-MS	PDRG1~PPP1CA
Q9NUG6	P36873	PDRG1	PPP1CC	This Study	NA	NA	NA	DIP-MS	PDRG1~PPP1CC
Q9NUG6	P67775	PDRG1	PPP2CA	This Study	NA	NA	NA	DIP-MS	PDRG1~PPP2CA
Q9NUG6	P63151	PDRG1	PPP2R2A	This Study	NA	NA	NA	DIP-MS	PDRG1~PPP2R2A
Q9NUG6	Q6P2Q9	PDRG1	PRPF8	This Study	NA	NA	NA	DIP-MS	PDRG1~PRPF8
Q9NUG6	P25786	PDRG1	PSMA1	This Study	NA	NA	NA	DIP-MS	PDRG1~PSMA1
Q9NUG6	P62191	PDRG1	PSMC1	This Study	NA	NA	NA	DIP-MS	PDRG1~PSMC1
Q9NUG6	P35998	PDRG1	PSMC2	This Study	NA	NA	NA	DIP-MS	PDRG1~PSMC2
Q9NUG6	P17980	PDRG1	PSMC3	This Study	NA	NA	NA	DIP-MS	PDRG1~PSMC3
Q9NUG6	P43686	PDRG1	PSMC4	This Study	NA	NA	NA	DIP-MS	PDRG1~PSMC4
Q9NUG6	P62195	PDRG1	PSMC5	This Study	NA	NA	NA	DIP-MS	PDRG1~PSMC5
Q9NUG6	Q99460	PDRG1	PSMD1	This Study	NA	NA	NA	DIP-MS	PDRG1~PSMD1
Q9NUG6	O00231	PDRG1	PSMD11	This Study	NA	NA	NA	DIP-MS	PDRG1~PSMD11
Q9NUG6	Q9UNM6	PDRG1	PSMD13	This Study	NA	NA	NA	DIP-MS	PDRG1~PSMD13
Q9NUG6	O00487	PDRG1	PSMD14	This Study	NA	NA	NA	DIP-MS	PDRG1~PSMD14
Q9NUG6	Q13200	PDRG1	PSMD2	This Study	NA	NA	NA	DIP-MS	PDRG1~PSMD2
Q9NUG6	O43242	PDRG1	PSMD3	This Study	NA	NA	NA	DIP-MS	PDRG1~PSMD3
Q9NUG6	Q15008	PDRG1	PSMD6	This Study	NA	NA	NA	DIP-MS	PDRG1~PSMD6
Q9NUG6	P51665	PDRG1	PSMD7	This Study	NA	NA	NA	DIP-MS	PDRG1~PSMD7
Q9NUG6	P48556	PDRG1	PSMD8	This Study	NA	NA	NA	DIP-MS	PDRG1~PSMD8
Q9NUG6	Q92878	PDRG1	RAD50	This Study	NA	NA	NA	DIP-MS	PDRG1~RAD50
Q9NUG6	Q9UKM9	PDRG1	RALY	This Study	NA	NA	NA	DIP-MS	PDRG1~RALY
Q9NUG6	P49792	PDRG1	RANBP2	This Study	NA	NA	NA	DIP-MS	PDRG1~RANBP2
Q9NUG6	Q96S59	PDRG1	RANBP9	This Study	NA	NA	NA	DIP-MS	PDRG1~RANBP9
Q9NUG6	P46060	PDRG1	RANGAP1	This Study	NA	NA	NA	DIP-MS	PDRG1~RANGAP1
Q9NUG6	Q8IXW5	PDRG1	RPAP2	This Study	NA	NA	NA	DIP-MS	PDRG1~RPAP2
Q9NUG6	Q9H6T3	PDRG1	RPAP3	This Study	NA	NA	NA	DIP-MS	PDRG1~RPAP3
Q9NUG6	P84098	PDRG1	RPL19	This Study	NA	NA	NA	DIP-MS	PDRG1~RPL19
Q9NUG6	P04843	PDRG1	RPN1	This Study	NA	NA	NA	DIP-MS	PDRG1~RPN1
Q9NUG6	P62280	PDRG1	RPS11	This Study	NA	NA	NA	DIP-MS	PDRG1~RPS11
Q9NUG6	P15880	PDRG1	RPS2	This Study	NA	NA	NA	DIP-MS	PDRG1~RPS2
Q9NUG6	P08865	PDRG1	RPSA	This Study	NA	NA	NA	DIP-MS	PDRG1~RPSA
Q9NUG6	Q9Y265	PDRG1	RUVBL1	This Study	NA	NA	NA	DIP-MS	PDRG1~RUVBL1
Q9NUG6	Q9Y230	PDRG1	RUVBL2	This Study	NA	NA	NA	DIP-MS	PDRG1~RUVBL2
Q9NUG6	P61619	PDRG1	SEC61A1	This Study	NA	NA	NA	DIP-MS	PDRG1~SEC61A1
Q9NUG6	Q15459	PDRG1	SF3A1	This Study	NA	NA	NA	DIP-MS	PDRG1~SF3A1
Q9NUG6	Q12874	PDRG1	SF3A3	This Study	NA	NA	NA	DIP-MS	PDRG1~SF3A3
Q9NUG6	Q15393	PDRG1	SF3B3	This Study	NA	NA	NA	DIP-MS	PDRG1~SF3B3
Q9NUG6	Q9Y3B4	PDRG1	SF3B6	This Study	NA	NA	NA	DIP-MS	PDRG1~SF3B6
Q9NUG6	P53985	PDRG1	SLC16A1	This Study	NA	NA	NA	DIP-MS	PDRG1~SLC16A1
Q9NUG6	P53007	PDRG1	SLC25A1	This Study	NA	NA	NA	DIP-MS	PDRG1~SLC25A1
Q9NUG6	Q00325	PDRG1	SLC25A3	This Study	NA	NA	NA	DIP-MS	PDRG1~SLC25A3
Q9NUG6	P05141	PDRG1	SLC25A5	This Study	NA	NA	NA	DIP-MS	PDRG1~SLC25A5
Q9NUG6	P12236	PDRG1	SLC25A6	This Study	NA	NA	NA	DIP-MS	PDRG1~SLC25A6
Q9NUG6	Q8TAQ2	PDRG1	SMARCC2	This Study	NA	NA	NA	DIP-MS	PDRG1~SMARCC2
Q9NUG6	Q969G3	PDRG1	SMARCE1	This Study	NA	NA	NA	DIP-MS	PDRG1~SMARCE1
Q9NUG6	O75643	PDRG1	SNRNP200	This Study	NA	NA	NA	DIP-MS	PDRG1~SNRNP200
Q9NUG6	Q96DI7	PDRG1	SNRNP40	This Study	NA	NA	NA	DIP-MS	PDRG1~SNRNP40
Q9NUG6	P62318	PDRG1	SNRPD3	This Study	NA	NA	NA	DIP-MS	PDRG1~SNRPD3
Q9NUG6	P17987	PDRG1	TCP1	This Study	NA	NA	NA	DIP-MS	PDRG1~TCP1
Q9NUG6	Q9NZ01	PDRG1	TECR	This Study	NA	NA	NA	DIP-MS	PDRG1~TECR
Q9NUG6	Q3ZCQ8	PDRG1	TIMM50	This Study	NA	NA	NA	DIP-MS	PDRG1~TIMM50
Q9NUG6	P60174	PDRG1	TPI1	This Study	NA	NA	NA	DIP-MS	PDRG1~TPI1
Q9NUG6	P68363	PDRG1	TUBA1B	This Study	NA	NA	NA	DIP-MS	PDRG1~TUBA1B
Q9NUG6	P07437	PDRG1	TUBB	This Study	NA	NA	NA	DIP-MS	PDRG1~TUBB
Q9NUG6	Q9BVA1	PDRG1	TUBB2B	This Study	NA	NA	NA	DIP-MS	PDRG1~TUBB2B
Q9NUG6	P68371	PDRG1	TUBB4B	This Study	NA	NA	NA	DIP-MS	PDRG1~TUBB4B
Q9NUG6	Q9BUF5	PDRG1	TUBB6	This Study	NA	NA	NA	DIP-MS	PDRG1~TUBB6
Q9NUG6	P49411	PDRG1	TUFM	This Study	NA	NA	NA	DIP-MS	PDRG1~TUFM
Q9NUG6	O94763	PDRG1	URI1	This Study	NA	NA	NA	DIP-MS	PDRG1~URI1
Q9NUG6	Q9UK80	PDRG1	USP21	This Study	NA	NA	NA	DIP-MS	PDRG1~USP21
Q9NUG6	Q9UBK9	PDRG1	UXT	This Study	NA	NA	NA	DIP-MS	PDRG1~UXT
Q9NUG6	P61758	PDRG1	VBP1	This Study	NA	NA	NA	DIP-MS	PDRG1~VBP1
Q9NUG6	P45880	PDRG1	VDAC2	This Study	NA	NA	NA	DIP-MS	PDRG1~VDAC2
Q9NUG6	Q9BQA1	PDRG1	WDR77	This Study	NA	NA	NA	DIP-MS	PDRG1~WDR77
Q9NUG6	Q96MX6	PDRG1	WDR92	This Study	NA	NA	NA	DIP-MS	PDRG1~WDR92
Q9NUG6	Q96S55	PDRG1	WRNIP1	This Study	NA	NA	NA	DIP-MS	PDRG1~WRNIP1
Q8IZL8	Q96MX6	PELP1	WDR92	This Study	NA	NA	NA	DIP-MS	PELP1~WDR92
O15067	O60925	PFAS	PFDN1	This Study	NA	NA	NA	DIP-MS	PFAS~PFDN1
O60925	Q9UHV9	PFDN1	PFDN2	This Study	NA	NA	NA	DIP-MS	PFDN1~PFDN2
O60925	Q9NQP4	PFDN1	PFDN4	This Study	NA	NA	NA	DIP-MS	PFDN1~PFDN4
O60925	Q99471	PFDN1	PFDN5	This Study	NA	NA	NA	DIP-MS	PFDN1~PFDN5
O60925	O15212	PFDN1	PFDN6	This Study	NA	NA	NA	DIP-MS	PFDN1~PFDN6
O60925	P00491	PFDN1	PNP	This Study	NA	NA	NA	DIP-MS	PFDN1~PNP
O60925	P63220	PFDN1	RPS21	This Study	NA	NA	NA	DIP-MS	PFDN1~RPS21
O60925	Q9Y5L4	PFDN1	TIMM13	This Study	NA	NA	NA	DIP-MS	PFDN1~TIMM13
O60925	Q9UBK9	PFDN1	UXT	This Study	NA	NA	NA	DIP-MS	PFDN1~UXT
O60925	P61758	PFDN1	VBP1	This Study	NA	NA	NA	DIP-MS	PFDN1~VBP1
Q9UHV9	Q9NQP4	PFDN2	PFDN4	This Study	NA	NA	NA	DIP-MS	PFDN2~PFDN4
Q9UHV9	Q99471	PFDN2	PFDN5	This Study	NA	NA	NA	DIP-MS	PFDN2~PFDN5
Q9UHV9	O15212	PFDN2	PFDN6	This Study	NA	NA	NA	DIP-MS	PFDN2~PFDN6
Q9UHV9	Q01813	PFDN2	PFKP	This Study	NA	NA	NA	DIP-MS	PFDN2~PFKP
Q9UHV9	P35232	PFDN2	PHB	This Study	NA	NA	NA	DIP-MS	PFDN2~PHB
Q9UHV9	Q99623	PFDN2	PHB2	This Study	NA	NA	NA	DIP-MS	PFDN2~PHB2
Q9UHV9	Q9NWS0	PFDN2	PIH1D1	This Study	NA	NA	NA	DIP-MS	PFDN2~PIH1D1
Q9UHV9	O95602	PFDN2	POLR1A	This Study	NA	NA	NA	DIP-MS	PFDN2~POLR1A
Q9UHV9	O15160	PFDN2	POLR1C	This Study	NA	NA	NA	DIP-MS	PFDN2~POLR1C
Q9UHV9	P24928	PFDN2	POLR2A	This Study	NA	NA	NA	DIP-MS	PFDN2~POLR2A
Q9UHV9	P30876	PFDN2	POLR2B	This Study	NA	NA	NA	DIP-MS	PFDN2~POLR2B
Q9UHV9	P19387	PFDN2	POLR2C	This Study	NA	NA	NA	DIP-MS	PFDN2~POLR2C
Q9UHV9	P19388	PFDN2	POLR2E	This Study	NA	NA	NA	DIP-MS	PFDN2~POLR2E
Q9UHV9	P52434	PFDN2	POLR2H	This Study	NA	NA	NA	DIP-MS	PFDN2~POLR2H
Q9UHV9	O14802	PFDN2	POLR3A	This Study	NA	NA	NA	DIP-MS	PFDN2~POLR3A
Q9UHV9	Q9NW08	PFDN2	POLR3B	This Study	NA	NA	NA	DIP-MS	PFDN2~POLR3B
Q9UHV9	P62136	PFDN2	PPP1CA	This Study	NA	NA	NA	DIP-MS	PFDN2~PPP1CA
Q9UHV9	P36873	PFDN2	PPP1CC	This Study	NA	NA	NA	DIP-MS	PFDN2~PPP1CC
Q9UHV9	P63151	PFDN2	PPP2R2A	This Study	NA	NA	NA	DIP-MS	PFDN2~PPP2R2A
Q9UHV9	P25786	PFDN2	PSMA1	This Study	NA	NA	NA	DIP-MS	PFDN2~PSMA1
Q9UHV9	P62191	PFDN2	PSMC1	This Study	NA	NA	NA	DIP-MS	PFDN2~PSMC1
Q9UHV9	P35998	PFDN2	PSMC2	This Study	NA	NA	NA	DIP-MS	PFDN2~PSMC2
Q9UHV9	P17980	PFDN2	PSMC3	This Study	NA	NA	NA	DIP-MS	PFDN2~PSMC3
Q9UHV9	P43686	PFDN2	PSMC4	This Study	NA	NA	NA	DIP-MS	PFDN2~PSMC4
Q9UHV9	P62195	PFDN2	PSMC5	This Study	NA	NA	NA	DIP-MS	PFDN2~PSMC5
Q9UHV9	P62333	PFDN2	PSMC6	This Study	NA	NA	NA	DIP-MS	PFDN2~PSMC6
Q9UHV9	Q99460	PFDN2	PSMD1	This Study	NA	NA	NA	DIP-MS	PFDN2~PSMD1
Q9UHV9	O00231	PFDN2	PSMD11	This Study	NA	NA	NA	DIP-MS	PFDN2~PSMD11
Q9UHV9	O00232	PFDN2	PSMD12	This Study	NA	NA	NA	DIP-MS	PFDN2~PSMD12
Q9UHV9	Q9UNM6	PFDN2	PSMD13	This Study	NA	NA	NA	DIP-MS	PFDN2~PSMD13
Q9UHV9	O00487	PFDN2	PSMD14	This Study	NA	NA	NA	DIP-MS	PFDN2~PSMD14
Q9UHV9	Q13200	PFDN2	PSMD2	This Study	NA	NA	NA	DIP-MS	PFDN2~PSMD2
Q9UHV9	O43242	PFDN2	PSMD3	This Study	NA	NA	NA	DIP-MS	PFDN2~PSMD3
Q9UHV9	P55036	PFDN2	PSMD4	This Study	NA	NA	NA	DIP-MS	PFDN2~PSMD4
Q9UHV9	Q15008	PFDN2	PSMD6	This Study	NA	NA	NA	DIP-MS	PFDN2~PSMD6
Q9UHV9	P51665	PFDN2	PSMD7	This Study	NA	NA	NA	DIP-MS	PFDN2~PSMD7
Q9UHV9	P48556	PFDN2	PSMD8	This Study	NA	NA	NA	DIP-MS	PFDN2~PSMD8
Q9UHV9	Q96EY7	PFDN2	PTCD3	This Study	NA	NA	NA	DIP-MS	PFDN2~PTCD3
Q9UHV9	P63244	PFDN2	RACK1	This Study	NA	NA	NA	DIP-MS	PFDN2~RACK1
Q9UHV9	Q9UKM9	PFDN2	RALY	This Study	NA	NA	NA	DIP-MS	PFDN2~RALY
Q9UHV9	P49792	PFDN2	RANBP2	This Study	NA	NA	NA	DIP-MS	PFDN2~RANBP2
Q9UHV9	Q96S59	PFDN2	RANBP9	This Study	NA	NA	NA	DIP-MS	PFDN2~RANBP9
Q9UHV9	P46060	PFDN2	RANGAP1	This Study	NA	NA	NA	DIP-MS	PFDN2~RANGAP1
Q9UHV9	Q9H6T3	PFDN2	RPAP3	This Study	NA	NA	NA	DIP-MS	PFDN2~RPAP3
Q9UHV9	P62913	PFDN2	RPL11	This Study	NA	NA	NA	DIP-MS	PFDN2~RPL11
Q9UHV9	Q02543	PFDN2	RPL18A	This Study	NA	NA	NA	DIP-MS	PFDN2~RPL18A
Q9UHV9	P04843	PFDN2	RPN1	This Study	NA	NA	NA	DIP-MS	PFDN2~RPN1
Q9UHV9	P04844	PFDN2	RPN2	This Study	NA	NA	NA	DIP-MS	PFDN2~RPN2
Q9UHV9	P62280	PFDN2	RPS11	This Study	NA	NA	NA	DIP-MS	PFDN2~RPS11
Q9UHV9	P15880	PFDN2	RPS2	This Study	NA	NA	NA	DIP-MS	PFDN2~RPS2
Q9UHV9	P63220	PFDN2	RPS21	This Study	NA	NA	NA	DIP-MS	PFDN2~RPS21
Q9UHV9	P23396	PFDN2	RPS3	This Study	NA	NA	NA	DIP-MS	PFDN2~RPS3
Q9UHV9	P08865	PFDN2	RPSA	This Study	NA	NA	NA	DIP-MS	PFDN2~RPSA
Q9UHV9	Q9Y265	PFDN2	RUVBL1	This Study	NA	NA	NA	DIP-MS	PFDN2~RUVBL1
Q9UHV9	Q9Y230	PFDN2	RUVBL2	This Study	NA	NA	NA	DIP-MS	PFDN2~RUVBL2
Q9UHV9	P61619	PFDN2	SEC61A1	This Study	NA	NA	NA	DIP-MS	PFDN2~SEC61A1
Q9UHV9	Q15459	PFDN2	SF3A1	This Study	NA	NA	NA	DIP-MS	PFDN2~SF3A1
Q9UHV9	Q12874	PFDN2	SF3A3	This Study	NA	NA	NA	DIP-MS	PFDN2~SF3A3
Q9UHV9	O75533	PFDN2	SF3B1	This Study	NA	NA	NA	DIP-MS	PFDN2~SF3B1
Q9UHV9	Q13435	PFDN2	SF3B2	This Study	NA	NA	NA	DIP-MS	PFDN2~SF3B2
[truncated: 834 more rows]

## Sheet: SupFig3B
Gene_Names_NodeA	Gene_Names_NodeB	Found_by_DIP-MS	Found_by_BioID	Biological_function_categorization	In_reference_list_(Supplementary_Table_S1)
ACTR1A	PFDN2	DIP-MS	BioID	Alpha-centractin;actives the motor dynein interaction with PAQosome subunit
ACTR1A	PIH1D1	DIP-MS	BioID	Alpha-centractin;actives the motor dynein interaction with PAQosome subunit	TRUE
ACTR1A	RPAP3	DIP-MS	BioID	Alpha-centractin;actives the motor dynein interaction with PAQosome subunit	TRUE
ANAPC2	RPAP3	DIP-MS	BioID	Anaphase-promoting complex subunit interaction with PAQosome subunit	TRUE
ACTR2	PIH1D1	DIP-MS	BioID	Arp2/3 protein complex subunit interaction with PAQosome subunit	TRUE
DNAJA1	PIH1D1	DIP-MS	BioID	Co-chaperone for HSPA8/Hsc70 interaction with PAQosome subunit	TRUE
DYNC1I2	PFDN2	DIP-MS	BioID	Dynein complex;Dynein-dynactin complex interaction with PAQosome subunit	TRUE
DYNC1I2	PFDN6	DIP-MS	BioID	Dynein complex;Dynein-dynactin complex interaction with PAQosome subunit	TRUE
DYNC1I2	VBP1	DIP-MS	BioID	Dynein complex;Dynein-dynactin complex interaction with PAQosome subunit	TRUE
DCTN2	RUVBL1	DIP-MS	BioID	Dynein complex;Dynein-dynactin complex interaction with PAQosome subunit	TRUE
PFDN1	UXT	DIP-MS	BioID	Interaction between PFD/PFDL/PAQosome subunits
PFDN5	UXT	DIP-MS	BioID	Interaction between PFD/PFDL/PAQosome subunits	TRUE
UXT	VBP1	DIP-MS	BioID	Interaction between PFD/PFDL/PAQosome subunits
ASDURF	PIH1D1	DIP-MS	BioID	Interaction between PFDL/PAQosome subunits
PDRG1	PIH1D1	DIP-MS	BioID	Interaction between PFDL/PAQosome subunits	TRUE
PFDN6	PIH1D1	DIP-MS	BioID	Interaction between PFDL/PAQosome subunits	TRUE
PFDN2	PIH1D1	DIP-MS	BioID	Interaction between PFDL/PAQosome subunits	TRUE
PIH1D1	POLR2E	DIP-MS	BioID	Interaction between PFDL/PAQosome subunits	TRUE
PIH1D1	RPAP3	DIP-MS	BioID	Interaction between PFDL/PAQosome subunits	TRUE
PIH1D1	RUVBL1	DIP-MS	BioID	Interaction between PFDL/PAQosome subunits	TRUE
PIH1D1	URI1	DIP-MS	BioID	Interaction between PFDL/PAQosome subunits	TRUE
ASDURF	UXT	DIP-MS	BioID	Interaction between PFDL/PAQosome subunits	TRUE
PDRG1	UXT	DIP-MS	BioID	Interaction between PFDL/PAQosome subunits	TRUE
PFDN2	UXT	DIP-MS	BioID	Interaction between PFDL/PAQosome subunits	TRUE
PFDN4	UXT	DIP-MS	BioID	Interaction between PFDL/PAQosome subunits	TRUE
PFDN6	UXT	DIP-MS	BioID	Interaction between PFDL/PAQosome subunits	TRUE
PIH1D1	UXT	DIP-MS	BioID	Interaction between PFDL/PAQosome subunits	TRUE
POLR2E	UXT	DIP-MS	BioID	Interaction between PFDL/PAQosome subunits	TRUE
RPAP3	UXT	DIP-MS	BioID	Interaction between PFDL/PAQosome subunits	TRUE
RUVBL1	UXT	DIP-MS	BioID	Interaction between PFDL/PAQosome subunits	TRUE
URI1	UXT	DIP-MS	BioID	Interaction between PFDL/PAQosome subunits	TRUE
PIH1D1	WDR92	DIP-MS	BioID	Interaction between PFDL/PAQosome subunits	TRUE
UXT	WDR92	DIP-MS	BioID	Interaction between PFDL/PAQosome subunits	TRUE
MYH10	UXT	DIP-MS	BioID	NA
POLR2E	PPP1CA	DIP-MS	BioID	PP1-gamma subunit interaction with PAQosome subunit	TRUE
POLR2E	PPP1CC	DIP-MS	BioID	PP1-gamma subunit interaction with PAQosome subunit	TRUE
PDRG1	PPP1CA	DIP-MS	BioID	PP1-gamma subunit interaction with PAQosome subunit	TRUE
PFDN2	PPP1CA	DIP-MS	BioID	PP1-gamma subunit interaction with PAQosome subunit	TRUE
PFDN6	PPP1CA	DIP-MS	BioID	PP1-gamma subunit interaction with PAQosome subunit	TRUE
PDRG1	PPP1CC	DIP-MS	BioID	PP1-gamma subunit interaction with PAQosome subunit	TRUE
PFDN2	PPP1CC	DIP-MS	BioID	PP1-gamma subunit interaction with PAQosome subunit	TRUE
PFDN6	PPP1CC	DIP-MS	BioID	PP1-gamma subunit interaction with PAQosome subunit	TRUE
PPP1CA	RUVBL2	DIP-MS	BioID	PP1-gamma subunit interaction with PAQosome subunit	TRUE
PPP1CC	RUVBL2	DIP-MS	BioID	PP1-gamma subunit interaction with PAQosome subunit	TRUE
PPP1CA	URI1	DIP-MS	BioID	PP1-gamma subunit interaction with PAQosome subunit	TRUE
PPP1CC	URI1	DIP-MS	BioID	PP1-gamma subunit interaction with PAQosome subunit	TRUE
PPP1CA	UXT	DIP-MS	BioID	PP1-gamma subunit interaction with PAQosome subunit	TRUE
PPP1CC	UXT	DIP-MS	BioID	PP1-gamma subunit interaction with PAQosome subunit	TRUE
PPP1CA	WDR92	DIP-MS	BioID	PP1-gamma subunit interaction with PAQosome subunit	TRUE
PPP1CC	WDR92	DIP-MS	BioID	PP1-gamma subunit interaction with PAQosome subunit	TRUE
KDM1A	RPAP3	DIP-MS	BioID	RNA binding
ADAR	RUVBL2	DIP-MS	BioID	RNA binding
GPN1	UXT	DIP-MS	BioID	RNA binding
PIH1D1	RPAP2	DIP-MS	BioID	RNA-polymerase interacting protein interaction with PAQosome subunit	TRUE
RPAP2	UXT	DIP-MS	BioID	RNA-polymerase interacting protein interaction with PAQosome subunit	TRUE
PIH1D1	POLR1A	DIP-MS	BioID	RNA-polymerase subunit interaction with PAQosome subunit	TRUE
PIH1D1	POLR2A	DIP-MS	BioID	RNA-polymerase subunit interaction with PAQosome subunit	TRUE
PIH1D1	POLR2B	DIP-MS	BioID	RNA-polymerase subunit interaction with PAQosome subunit	TRUE
PIH1D1	POLR2C	DIP-MS	BioID	RNA-polymerase subunit interaction with PAQosome subunit	TRUE
POLR2C	RPAP3	DIP-MS	BioID	RNA-polymerase subunit interaction with PAQosome subunit	TRUE
POLR2C	URI1	DIP-MS	BioID	RNA-polymerase subunit interaction with PAQosome subunit
POLR1A	UXT	DIP-MS	BioID	RNA-polymerase subunit interaction with PAQosome subunit	TRUE
POLR1C	UXT	DIP-MS	BioID	RNA-polymerase subunit interaction with PAQosome subunit
POLR2A	UXT	DIP-MS	BioID	RNA-polymerase subunit interaction with PAQosome subunit	TRUE
POLR2B	UXT	DIP-MS	BioID	RNA-polymerase subunit interaction with PAQosome subunit
POLR2C	UXT	DIP-MS	BioID	RNA-polymerase subunit interaction with PAQosome subunit
POLR2H	UXT	DIP-MS	BioID	RNA-polymerase subunit interaction with PAQosome subunit	TRUE
POLR3A	UXT	DIP-MS	BioID	RNA-polymerase subunit interaction with PAQosome subunit	TRUE
POLR3B	UXT	DIP-MS	BioID	RNA-polymerase subunit interaction with PAQosome subunit	TRUE
POLR3D	UXT	DIP-MS	BioID	RNA-polymerase subunit interaction with PAQosome subunit	TRUE
POLR3E	UXT	DIP-MS	BioID	RNA-polymerase subunit interaction with PAQosome subunit	TRUE
PFDN2	TUBB	DIP-MS	BioID	Tubulin subunit interaction with PFD complex subunit	TRUE
TUBB	VBP1	DIP-MS	BioID	Tubulin subunit interaction with PFD complex subunit	TRUE
PFDN5	TUBB	DIP-MS	BioID	Tubulin subunit interaction with PFD complex subunit	TRUE
PFDN6	TUBB	DIP-MS	BioID	Tubulin subunit interaction with PFD complex subunit	TRUE
PRPF8	RPAP3	DIP-MS	BioID	U5 snRNP complex assembly interaction with PAQosome subunit	TRUE
PRPF8	RUVBL1	DIP-MS	BioID	U5 snRNP complex assembly interaction with PAQosome subunit	TRUE
PRPF8	WDR92	DIP-MS	BioID	U5 snRNP complex assembly interaction with PAQosome subunit	TRUE
