# Supplementary material for: DIP-MS: ultra-deep interaction proteomics for the deconvolution of protein complexes
Source: Nat Methods. 2024 Mar 26;21(4):635–47. doi: 10.1038/s41592-024-02211-y (PMC11009110; doi:10.1038/s41592-024-02211-y)
Supplement: Supplementary file 13 — Statistical source data. [file 41592_2024_2211_MOESM13_ESM.xlsx]

## Sheet: SupFig4_Legend
SHEET DESCRIPTION			COLUMNS DETAILS
Sheet	Short Description		Column	Description
SupFig4A	Correlation of PFD, PFDL and PFDL containing PAQosome subunits.		Fig4A: Comparison of PFD/PFDL coelution in DIP-MS vs. SEC
SupFig4B	Coelution of Adaptor peak with heatshock proteins		DIP-MS_Experiment	Indicates if data was derived from the PFDN2 or UXT DIP-MS experiment.
			Gene_Name	Gene Names/ Symbols as reported in UniProtKB for core-subunits.
			UniProtKB_accession	Unique and stable UniProtKB accession identifier obtained from UniProtKB database for core-subunits.
			MS2_intensity	TOP2 MS2 protein abundance used for pearson correlation based clustering of subcomplexes.
			Complex_grouping	Annotation of subcomplex clusters.
			Fig4B: Recovery of PFDL subunits in other coelution studies
			DIP-MS_Experiment	Indicates if data was derived from the PFDN2 or UXT DIP-MS experiment.
			Gene_Name_(eluting_proteins)	Gene Names/ Symbols as reported in UniProtKB for eluting proteins within the DIP-MS experiment.
			UniProtKB_accession_(eluting_proteins)	Unique and stable UniProtKB accession identifier obtained from UniProtKB database for eluting proteins within the DIP-MS experiment.
			Fraction	Reports the fraction number/ gel slice.
			Apparent_MW	The apparent MW inferred from the MW calibration curve.
			MW_standard	MW standard obtained after the PAGE-separation. Fraction/ gel slice was estimated taking into concideration all fractions. As peaks are aligned in pre-processing, this can be only treated as estimatation.
			Smoothed_average_MS_intensity	MS2 protein intensity per protein. The globally re-aligned elution profiles were smoothed and scaled to the maximum intensity per protein across the elution profile. For plotting the average signal per protein across the replicates (n=3 independent biological replicates) for each DIP-MS experiment was derived.
			Complex_Grouping	Grouping of coelution groups into different complexes. The same grouping is used in the data visualization.

## Sheet: SupFig4A
DIP-MS_Experiment	Gene_Name	UniProtKB_accession	MS2_intensity	Complex_grouping
PFDN2 DIP-MS	ASDURF	L0R819	81763.3	PAQosome;PFDL
PFDN2 DIP-MS	ASDURF	L0R819	44737.3	PAQosome;PFDL
PFDN2 DIP-MS	ASDURF	L0R819	16813.6	PAQosome;PFDL
PFDN2 DIP-MS	ASDURF	L0R819	23815.8	PAQosome;PFDL
PFDN2 DIP-MS	ASDURF	L0R819	27690.5	PAQosome;PFDL
PFDN2 DIP-MS	ASDURF	L0R819	32888.1	PAQosome;PFDL
PFDN2 DIP-MS	ASDURF	L0R819	66819.6	PAQosome;PFDL
PFDN2 DIP-MS	ASDURF	L0R819	20033.8	PAQosome;PFDL
PFDN2 DIP-MS	ASDURF	L0R819	55136.9	PAQosome;PFDL
PFDN2 DIP-MS	ASDURF	L0R819	81659.5	PAQosome;PFDL
PFDN2 DIP-MS	ASDURF	L0R819	91502.5	PAQosome;PFDL
PFDN2 DIP-MS	ASDURF	L0R819	75161.1	PAQosome;PFDL
PFDN2 DIP-MS	ASDURF	L0R819	177118	PAQosome;PFDL
PFDN2 DIP-MS	ASDURF	L0R819	137055	PAQosome;PFDL
PFDN2 DIP-MS	ASDURF	L0R819	250142	PAQosome;PFDL
PFDN2 DIP-MS	ASDURF	L0R819	110795	PAQosome;PFDL
PFDN2 DIP-MS	ASDURF	L0R819	120666	PAQosome;PFDL
PFDN2 DIP-MS	ASDURF	L0R819	157985	PAQosome;PFDL
PFDN2 DIP-MS	ASDURF	L0R819	240276	PAQosome;PFDL
PFDN2 DIP-MS	ASDURF	L0R819	222110	PAQosome;PFDL
PFDN2 DIP-MS	ASDURF	L0R819	200786	PAQosome;PFDL
PFDN2 DIP-MS	ASDURF	L0R819	149289	PAQosome;PFDL
PFDN2 DIP-MS	ASDURF	L0R819	148329	PAQosome;PFDL
PFDN2 DIP-MS	ASDURF	L0R819	183348	PAQosome;PFDL
PFDN2 DIP-MS	ASDURF	L0R819	173998	PAQosome;PFDL
PFDN2 DIP-MS	ASDURF	L0R819	235687	PAQosome;PFDL
PFDN2 DIP-MS	ASDURF	L0R819	168435	PAQosome;PFDL
PFDN2 DIP-MS	ASDURF	L0R819	195212	PAQosome;PFDL
PFDN2 DIP-MS	ASDURF	L0R819	382839	PAQosome;PFDL
PFDN2 DIP-MS	ASDURF	L0R819	209813	PAQosome;PFDL
PFDN2 DIP-MS	ASDURF	L0R819	295239	PAQosome;PFDL
PFDN2 DIP-MS	ASDURF	L0R819	337499	PAQosome;PFDL
PFDN2 DIP-MS	ASDURF	L0R819	665287	PAQosome;PFDL
PFDN2 DIP-MS	ASDURF	L0R819	296972	PAQosome;PFDL
PFDN2 DIP-MS	ASDURF	L0R819	415227	PAQosome;PFDL
PFDN2 DIP-MS	ASDURF	L0R819	290357	PAQosome;PFDL
PFDN2 DIP-MS	ASDURF	L0R819	347297	PAQosome;PFDL
PFDN2 DIP-MS	ASDURF	L0R819	383972	PAQosome;PFDL
PFDN2 DIP-MS	ASDURF	L0R819	263009	PAQosome;PFDL
PFDN2 DIP-MS	ASDURF	L0R819	237614	PAQosome;PFDL
PFDN2 DIP-MS	ASDURF	L0R819	286343	PAQosome;PFDL
PFDN2 DIP-MS	ASDURF	L0R819	68331.2	PAQosome;PFDL
PFDN2 DIP-MS	ASDURF	L0R819	131364	PAQosome;PFDL
PFDN2 DIP-MS	ASDURF	L0R819	140530	PAQosome;PFDL
PFDN2 DIP-MS	ASDURF	L0R819	70161	PAQosome;PFDL
PFDN2 DIP-MS	ASDURF	L0R819	121217	PAQosome;PFDL
PFDN2 DIP-MS	ASDURF	L0R819	107397	PAQosome;PFDL
PFDN2 DIP-MS	ASDURF	L0R819	144105	PAQosome;PFDL
PFDN2 DIP-MS	ASDURF	L0R819	0	PAQosome;PFDL
PFDN2 DIP-MS	ASDURF	L0R819	62923.2	PAQosome;PFDL
PFDN2 DIP-MS	ASDURF	L0R819	101966	PAQosome;PFDL
PFDN2 DIP-MS	ASDURF	L0R819	125319	PAQosome;PFDL
PFDN2 DIP-MS	ASDURF	L0R819	84840.8	PAQosome;PFDL
PFDN2 DIP-MS	ASDURF	L0R819	92659	PAQosome;PFDL
PFDN2 DIP-MS	ASDURF	L0R819	10545.5	PAQosome;PFDL
PFDN2 DIP-MS	ASDURF	L0R819	127223	PAQosome;PFDL
PFDN2 DIP-MS	ASDURF	L0R819	155375	PAQosome;PFDL
PFDN2 DIP-MS	ASDURF	L0R819	143039	PAQosome;PFDL
PFDN2 DIP-MS	ASDURF	L0R819	94085.4	PAQosome;PFDL
PFDN2 DIP-MS	ASDURF	L0R819	91753.9	PAQosome;PFDL
PFDN2 DIP-MS	ASDURF	L0R819	38807.2	PAQosome;PFDL
PFDN2 DIP-MS	ASDURF	L0R819	45925.5	PAQosome;PFDL
PFDN2 DIP-MS	ASDURF	L0R819	62578.6	PAQosome;PFDL
PFDN2 DIP-MS	ASDURF	L0R819	91722.1	PAQosome;PFDL
PFDN2 DIP-MS	ASDURF	L0R819	192960	PAQosome;PFDL
PFDN2 DIP-MS	ASDURF	L0R819	64392.2	PAQosome;PFDL
PFDN2 DIP-MS	ASDURF	L0R819	23740.2	PAQosome;PFDL
PFDN2 DIP-MS	ASDURF	L0R819	93381.4	PAQosome;PFDL
PFDN2 DIP-MS	ASDURF	L0R819	134383	PAQosome;PFDL
PFDN2 DIP-MS	ASDURF	L0R819	60004	PAQosome;PFDL
PFDN2 DIP-MS	ASDURF	L0R819	119957	PAQosome;PFDL
PFDN2 DIP-MS	ASDURF	L0R819	109795	PAQosome;PFDL
PFDN2 DIP-MS	ASDURF	L0R819	127935	PAQosome;PFDL
PFDN2 DIP-MS	ASDURF	L0R819	56826.6	PAQosome;PFDL
PFDN2 DIP-MS	ASDURF	L0R819	0	PAQosome;PFDL
PFDN2 DIP-MS	PDRG1	Q9NUG6	98788.2	PAQosome;PFDL
PFDN2 DIP-MS	PDRG1	Q9NUG6	49275.7	PAQosome;PFDL
PFDN2 DIP-MS	PDRG1	Q9NUG6	19054.9	PAQosome;PFDL
PFDN2 DIP-MS	PDRG1	Q9NUG6	19955.7	PAQosome;PFDL
PFDN2 DIP-MS	PDRG1	Q9NUG6	25402.6	PAQosome;PFDL
PFDN2 DIP-MS	PDRG1	Q9NUG6	23082.5	PAQosome;PFDL
PFDN2 DIP-MS	PDRG1	Q9NUG6	53179.1	PAQosome;PFDL
PFDN2 DIP-MS	PDRG1	Q9NUG6	18063	PAQosome;PFDL
PFDN2 DIP-MS	PDRG1	Q9NUG6	35636.5	PAQosome;PFDL
PFDN2 DIP-MS	PDRG1	Q9NUG6	56741.3	PAQosome;PFDL
PFDN2 DIP-MS	PDRG1	Q9NUG6	97598.7	PAQosome;PFDL
PFDN2 DIP-MS	PDRG1	Q9NUG6	75043.7	PAQosome;PFDL
PFDN2 DIP-MS	PDRG1	Q9NUG6	169114	PAQosome;PFDL
PFDN2 DIP-MS	PDRG1	Q9NUG6	122873	PAQosome;PFDL
PFDN2 DIP-MS	PDRG1	Q9NUG6	282660	PAQosome;PFDL
PFDN2 DIP-MS	PDRG1	Q9NUG6	92487.8	PAQosome;PFDL
PFDN2 DIP-MS	PDRG1	Q9NUG6	80297.2	PAQosome;PFDL
PFDN2 DIP-MS	PDRG1	Q9NUG6	187069	PAQosome;PFDL
PFDN2 DIP-MS	PDRG1	Q9NUG6	225487	PAQosome;PFDL
PFDN2 DIP-MS	PDRG1	Q9NUG6	255414	PAQosome;PFDL
PFDN2 DIP-MS	PDRG1	Q9NUG6	154111	PAQosome;PFDL
PFDN2 DIP-MS	PDRG1	Q9NUG6	78419.4	PAQosome;PFDL
PFDN2 DIP-MS	PDRG1	Q9NUG6	223915	PAQosome;PFDL
PFDN2 DIP-MS	PDRG1	Q9NUG6	193117	PAQosome;PFDL
PFDN2 DIP-MS	PDRG1	Q9NUG6	169850	PAQosome;PFDL
PFDN2 DIP-MS	PDRG1	Q9NUG6	406085	PAQosome;PFDL
PFDN2 DIP-MS	PDRG1	Q9NUG6	193690	PAQosome;PFDL
PFDN2 DIP-MS	PDRG1	Q9NUG6	331615	PAQosome;PFDL
PFDN2 DIP-MS	PDRG1	Q9NUG6	759672	PAQosome;PFDL
PFDN2 DIP-MS	PDRG1	Q9NUG6	257083	PAQosome;PFDL
PFDN2 DIP-MS	PDRG1	Q9NUG6	529932	PAQosome;PFDL
PFDN2 DIP-MS	PDRG1	Q9NUG6	603634	PAQosome;PFDL
PFDN2 DIP-MS	PDRG1	Q9NUG6	686563	PAQosome;PFDL
PFDN2 DIP-MS	PDRG1	Q9NUG6	405399	PAQosome;PFDL
PFDN2 DIP-MS	PDRG1	Q9NUG6	684801	PAQosome;PFDL
PFDN2 DIP-MS	PDRG1	Q9NUG6	394366	PAQosome;PFDL
PFDN2 DIP-MS	PDRG1	Q9NUG6	638781	PAQosome;PFDL
PFDN2 DIP-MS	PDRG1	Q9NUG6	588348	PAQosome;PFDL
PFDN2 DIP-MS	PDRG1	Q9NUG6	550269	PAQosome;PFDL
PFDN2 DIP-MS	PDRG1	Q9NUG6	229720	PAQosome;PFDL
PFDN2 DIP-MS	PDRG1	Q9NUG6	338988	PAQosome;PFDL
PFDN2 DIP-MS	PDRG1	Q9NUG6	77478.8	PAQosome;PFDL
PFDN2 DIP-MS	PDRG1	Q9NUG6	246493	PAQosome;PFDL
PFDN2 DIP-MS	PDRG1	Q9NUG6	247028	PAQosome;PFDL
PFDN2 DIP-MS	PDRG1	Q9NUG6	122340	PAQosome;PFDL
PFDN2 DIP-MS	PDRG1	Q9NUG6	227465	PAQosome;PFDL
PFDN2 DIP-MS	PDRG1	Q9NUG6	209058	PAQosome;PFDL
PFDN2 DIP-MS	PDRG1	Q9NUG6	287592	PAQosome;PFDL
PFDN2 DIP-MS	PDRG1	Q9NUG6	67022.9	PAQosome;PFDL
PFDN2 DIP-MS	PDRG1	Q9NUG6	108576	PAQosome;PFDL
PFDN2 DIP-MS	PDRG1	Q9NUG6	217393	PAQosome;PFDL
PFDN2 DIP-MS	PDRG1	Q9NUG6	310795	PAQosome;PFDL
PFDN2 DIP-MS	PDRG1	Q9NUG6	321944	PAQosome;PFDL
PFDN2 DIP-MS	PDRG1	Q9NUG6	375984	PAQosome;PFDL
PFDN2 DIP-MS	PDRG1	Q9NUG6	448004	PAQosome;PFDL
PFDN2 DIP-MS	PDRG1	Q9NUG6	1.11267e+06	PAQosome;PFDL
PFDN2 DIP-MS	PDRG1	Q9NUG6	1.9753e+06	PAQosome;PFDL
PFDN2 DIP-MS	PDRG1	Q9NUG6	982768	PAQosome;PFDL
PFDN2 DIP-MS	PDRG1	Q9NUG6	610585	PAQosome;PFDL
PFDN2 DIP-MS	PDRG1	Q9NUG6	946885	PAQosome;PFDL
PFDN2 DIP-MS	PDRG1	Q9NUG6	184228	PAQosome;PFDL
PFDN2 DIP-MS	PDRG1	Q9NUG6	268195	PAQosome;PFDL
PFDN2 DIP-MS	PDRG1	Q9NUG6	113184	PAQosome;PFDL
PFDN2 DIP-MS	PDRG1	Q9NUG6	152958	PAQosome;PFDL
PFDN2 DIP-MS	PDRG1	Q9NUG6	153795	PAQosome;PFDL
PFDN2 DIP-MS	PDRG1	Q9NUG6	59255.2	PAQosome;PFDL
PFDN2 DIP-MS	PDRG1	Q9NUG6	33461.7	PAQosome;PFDL
PFDN2 DIP-MS	PDRG1	Q9NUG6	71261.8	PAQosome;PFDL
PFDN2 DIP-MS	PDRG1	Q9NUG6	153438	PAQosome;PFDL
PFDN2 DIP-MS	PDRG1	Q9NUG6	50215.2	PAQosome;PFDL
PFDN2 DIP-MS	PDRG1	Q9NUG6	66609.5	PAQosome;PFDL
PFDN2 DIP-MS	PDRG1	Q9NUG6	110101	PAQosome;PFDL
PFDN2 DIP-MS	PDRG1	Q9NUG6	77690.5	PAQosome;PFDL
PFDN2 DIP-MS	PDRG1	Q9NUG6	24641	PAQosome;PFDL
PFDN2 DIP-MS	PDRG1	Q9NUG6	0	PAQosome;PFDL
PFDN2 DIP-MS	PFDN1	O60925	334212	PFD
PFDN2 DIP-MS	PFDN1	O60925	171382	PFD
PFDN2 DIP-MS	PFDN1	O60925	34378.3	PFD
PFDN2 DIP-MS	PFDN1	O60925	151730	PFD
PFDN2 DIP-MS	PFDN1	O60925	146272	PFD
PFDN2 DIP-MS	PFDN1	O60925	123022	PFD
PFDN2 DIP-MS	PFDN1	O60925	121758	PFD
PFDN2 DIP-MS	PFDN1	O60925	21599.5	PFD
PFDN2 DIP-MS	PFDN1	O60925	89185.9	PFD
PFDN2 DIP-MS	PFDN1	O60925	184537	PFD
PFDN2 DIP-MS	PFDN1	O60925	179846	PFD
PFDN2 DIP-MS	PFDN1	O60925	385209	PFD
PFDN2 DIP-MS	PFDN1	O60925	196388	PFD
PFDN2 DIP-MS	PFDN1	O60925	148857	PFD
PFDN2 DIP-MS	PFDN1	O60925	437693	PFD
PFDN2 DIP-MS	PFDN1	O60925	60409.1	PFD
PFDN2 DIP-MS	PFDN1	O60925	79180.4	PFD
PFDN2 DIP-MS	PFDN1	O60925	431115	PFD
PFDN2 DIP-MS	PFDN1	O60925	396133	PFD
PFDN2 DIP-MS	PFDN1	O60925	556509	PFD
PFDN2 DIP-MS	PFDN1	O60925	322529	PFD
PFDN2 DIP-MS	PFDN1	O60925	81063.2	PFD
PFDN2 DIP-MS	PFDN1	O60925	468193	PFD
PFDN2 DIP-MS	PFDN1	O60925	354713	PFD
PFDN2 DIP-MS	PFDN1	O60925	192025	PFD
PFDN2 DIP-MS	PFDN1	O60925	600609	PFD
PFDN2 DIP-MS	PFDN1	O60925	449485	PFD
PFDN2 DIP-MS	PFDN1	O60925	627958	PFD
PFDN2 DIP-MS	PFDN1	O60925	888945	PFD
PFDN2 DIP-MS	PFDN1	O60925	254842	PFD
PFDN2 DIP-MS	PFDN1	O60925	508625	PFD
PFDN2 DIP-MS	PFDN1	O60925	594694	PFD
PFDN2 DIP-MS	PFDN1	O60925	801176	PFD
PFDN2 DIP-MS	PFDN1	O60925	582081	PFD
PFDN2 DIP-MS	PFDN1	O60925	559045	PFD
PFDN2 DIP-MS	PFDN1	O60925	315860	PFD
PFDN2 DIP-MS	PFDN1	O60925	788422	PFD
PFDN2 DIP-MS	PFDN1	O60925	1.47779e+06	PFD
PFDN2 DIP-MS	PFDN1	O60925	681601	PFD
PFDN2 DIP-MS	PFDN1	O60925	763271	PFD
PFDN2 DIP-MS	PFDN1	O60925	1.05379e+06	PFD
PFDN2 DIP-MS	PFDN1	O60925	550521	PFD
PFDN2 DIP-MS	PFDN1	O60925	2.36239e+06	PFD
PFDN2 DIP-MS	PFDN1	O60925	2.78106e+06	PFD
PFDN2 DIP-MS	PFDN1	O60925	835677	PFD
PFDN2 DIP-MS	PFDN1	O60925	2.30684e+06	PFD
PFDN2 DIP-MS	PFDN1	O60925	2.05372e+06	PFD
PFDN2 DIP-MS	PFDN1	O60925	3.54387e+06	PFD
PFDN2 DIP-MS	PFDN1	O60925	743509	PFD
PFDN2 DIP-MS	PFDN1	O60925	1.03875e+06	PFD
PFDN2 DIP-MS	PFDN1	O60925	2.57979e+06	PFD
PFDN2 DIP-MS	PFDN1	O60925	2.21027e+06	PFD
PFDN2 DIP-MS	PFDN1	O60925	2.6532e+06	PFD
PFDN2 DIP-MS	PFDN1	O60925	5.50462e+06	PFD
PFDN2 DIP-MS	PFDN1	O60925	4.58473e+06	PFD
PFDN2 DIP-MS	PFDN1	O60925	15091598	PFD
PFDN2 DIP-MS	PFDN1	O60925	2.06318e+07	PFD
PFDN2 DIP-MS	PFDN1	O60925	1.58398e+07	PFD
PFDN2 DIP-MS	PFDN1	O60925	17999388	PFD
PFDN2 DIP-MS	PFDN1	O60925	53663434	PFD
PFDN2 DIP-MS	PFDN1	O60925	3.84698e+06	PFD
PFDN2 DIP-MS	PFDN1	O60925	1.69068e+06	PFD
PFDN2 DIP-MS	PFDN1	O60925	321500	PFD
PFDN2 DIP-MS	PFDN1	O60925	210074	PFD
PFDN2 DIP-MS	PFDN1	O60925	85741.3	PFD
PFDN2 DIP-MS	PFDN1	O60925	46843.5	PFD
PFDN2 DIP-MS	PFDN1	O60925	29270.7	PFD
PFDN2 DIP-MS	PFDN1	O60925	9282.39	PFD
PFDN2 DIP-MS	PFDN1	O60925	16344.6	PFD
PFDN2 DIP-MS	PFDN1	O60925	0	PFD
PFDN2 DIP-MS	PFDN1	O60925	16270.3	PFD
PFDN2 DIP-MS	PFDN1	O60925	11726.9	PFD
PFDN2 DIP-MS	PFDN1	O60925	0	PFD
PFDN2 DIP-MS	PFDN1	O60925	0	PFD
PFDN2 DIP-MS	PFDN1	O60925	0	PFD
PFDN2 DIP-MS	PFDN2	Q9UHV9	1.10375e+06	PFD;PFDL
PFDN2 DIP-MS	PFDN2	Q9UHV9	685375	PFD;PFDL
PFDN2 DIP-MS	PFDN2	Q9UHV9	357479	PFD;PFDL
PFDN2 DIP-MS	PFDN2	Q9UHV9	418182	PFD;PFDL
PFDN2 DIP-MS	PFDN2	Q9UHV9	451918	PFD;PFDL
PFDN2 DIP-MS	PFDN2	Q9UHV9	519538	PFD;PFDL
PFDN2 DIP-MS	PFDN2	Q9UHV9	639343	PFD;PFDL
PFDN2 DIP-MS	PFDN2	Q9UHV9	291419	PFD;PFDL
PFDN2 DIP-MS	PFDN2	Q9UHV9	609711	PFD;PFDL
PFDN2 DIP-MS	PFDN2	Q9UHV9	683351	PFD;PFDL
PFDN2 DIP-MS	PFDN2	Q9UHV9	900575	PFD;PFDL
PFDN2 DIP-MS	PFDN2	Q9UHV9	1.23187e+06	PFD;PFDL
PFDN2 DIP-MS	PFDN2	Q9UHV9	1.28517e+06	PFD;PFDL
PFDN2 DIP-MS	PFDN2	Q9UHV9	1.15181e+06	PFD;PFDL
PFDN2 DIP-MS	PFDN2	Q9UHV9	1898616	PFD;PFDL
PFDN2 DIP-MS	PFDN2	Q9UHV9	767164	PFD;PFDL
PFDN2 DIP-MS	PFDN2	Q9UHV9	1.3021e+06	PFD;PFDL
PFDN2 DIP-MS	PFDN2	Q9UHV9	2.28403e+06	PFD;PFDL
PFDN2 DIP-MS	PFDN2	Q9UHV9	1969902	PFD;PFDL
PFDN2 DIP-MS	PFDN2	Q9UHV9	3.134e+06	PFD;PFDL
PFDN2 DIP-MS	PFDN2	Q9UHV9	1.31751e+06	PFD;PFDL
PFDN2 DIP-MS	PFDN2	Q9UHV9	1.62561e+06	PFD;PFDL
PFDN2 DIP-MS	PFDN2	Q9UHV9	2.04127e+06	PFD;PFDL
PFDN2 DIP-MS	PFDN2	Q9UHV9	1.93981e+06	PFD;PFDL
PFDN2 DIP-MS	PFDN2	Q9UHV9	2.18482e+06	PFD;PFDL
PFDN2 DIP-MS	PFDN2	Q9UHV9	4.26515e+06	PFD;PFDL
PFDN2 DIP-MS	PFDN2	Q9UHV9	3.79758e+06	PFD;PFDL
PFDN2 DIP-MS	PFDN2	Q9UHV9	3.82642e+06	PFD;PFDL
PFDN2 DIP-MS	PFDN2	Q9UHV9	6351966	PFD;PFDL
PFDN2 DIP-MS	PFDN2	Q9UHV9	2.43206e+06	PFD;PFDL
PFDN2 DIP-MS	PFDN2	Q9UHV9	4.69533e+06	PFD;PFDL
PFDN2 DIP-MS	PFDN2	Q9UHV9	5.57069e+06	PFD;PFDL
PFDN2 DIP-MS	PFDN2	Q9UHV9	7.87048e+06	PFD;PFDL
PFDN2 DIP-MS	PFDN2	Q9UHV9	5.24904e+06	PFD;PFDL
PFDN2 DIP-MS	PFDN2	Q9UHV9	6.30587e+06	PFD;PFDL
PFDN2 DIP-MS	PFDN2	Q9UHV9	3.9892e+06	PFD;PFDL
PFDN2 DIP-MS	PFDN2	Q9UHV9	6.75776e+06	PFD;PFDL
PFDN2 DIP-MS	PFDN2	Q9UHV9	7498319	PFD;PFDL
PFDN2 DIP-MS	PFDN2	Q9UHV9	5.95034e+06	PFD;PFDL
PFDN2 DIP-MS	PFDN2	Q9UHV9	4495177	PFD;PFDL
PFDN2 DIP-MS	PFDN2	Q9UHV9	8.49828e+06	PFD;PFDL
PFDN2 DIP-MS	PFDN2	Q9UHV9	4.85442e+06	PFD;PFDL
PFDN2 DIP-MS	PFDN2	Q9UHV9	1.20861e+07	PFD;PFDL
PFDN2 DIP-MS	PFDN2	Q9UHV9	15209126	PFD;PFDL
PFDN2 DIP-MS	PFDN2	Q9UHV9	7.63564e+06	PFD;PFDL
PFDN2 DIP-MS	PFDN2	Q9UHV9	16712250	PFD;PFDL
PFDN2 DIP-MS	PFDN2	Q9UHV9	1.43957e+07	PFD;PFDL
PFDN2 DIP-MS	PFDN2	Q9UHV9	19160016	PFD;PFDL
PFDN2 DIP-MS	PFDN2	Q9UHV9	8.00988e+06	PFD;PFDL
PFDN2 DIP-MS	PFDN2	Q9UHV9	1.10004e+07	PFD;PFDL
PFDN2 DIP-MS	PFDN2	Q9UHV9	1.61435e+07	PFD;PFDL
PFDN2 DIP-MS	PFDN2	Q9UHV9	21845569	PFD;PFDL
PFDN2 DIP-MS	PFDN2	Q9UHV9	24789156	PFD;PFDL
PFDN2 DIP-MS	PFDN2	Q9UHV9	30011340	PFD;PFDL
PFDN2 DIP-MS	PFDN2	Q9UHV9	32930950	PFD;PFDL
PFDN2 DIP-MS	PFDN2	Q9UHV9	56132528	PFD;PFDL
PFDN2 DIP-MS	PFDN2	Q9UHV9	71792896	PFD;PFDL
PFDN2 DIP-MS	PFDN2	Q9UHV9	64763248	PFD;PFDL
PFDN2 DIP-MS	PFDN2	Q9UHV9	76979066	PFD;PFDL
PFDN2 DIP-MS	PFDN2	Q9UHV9	129439356	PFD;PFDL
PFDN2 DIP-MS	PFDN2	Q9UHV9	36622999	PFD;PFDL
PFDN2 DIP-MS	PFDN2	Q9UHV9	76627358	PFD;PFDL
PFDN2 DIP-MS	PFDN2	Q9UHV9	33148467	PFD;PFDL
PFDN2 DIP-MS	PFDN2	Q9UHV9	17758043	PFD;PFDL
PFDN2 DIP-MS	PFDN2	Q9UHV9	8.88409e+06	PFD;PFDL
PFDN2 DIP-MS	PFDN2	Q9UHV9	7.9585e+06	PFD;PFDL
PFDN2 DIP-MS	PFDN2	Q9UHV9	4.78332e+06	PFD;PFDL
PFDN2 DIP-MS	PFDN2	Q9UHV9	8250731	PFD;PFDL
PFDN2 DIP-MS	PFDN2	Q9UHV9	1.41511e+07	PFD;PFDL
PFDN2 DIP-MS	PFDN2	Q9UHV9	4454224	PFD;PFDL
PFDN2 DIP-MS	PFDN2	Q9UHV9	8.13193e+06	PFD;PFDL
PFDN2 DIP-MS	PFDN2	Q9UHV9	8.74254e+06	PFD;PFDL
PFDN2 DIP-MS	PFDN2	Q9UHV9	7.0374e+06	PFD;PFDL
PFDN2 DIP-MS	PFDN2	Q9UHV9	2.47703e+06	PFD;PFDL
PFDN2 DIP-MS	PFDN2	Q9UHV9	0	PFD;PFDL
PFDN2 DIP-MS	PFDN4	Q9NQP4	186832	PFD
PFDN2 DIP-MS	PFDN4	Q9NQP4	108054	PFD
PFDN2 DIP-MS	PFDN4	Q9NQP4	51280.5	PFD
PFDN2 DIP-MS	PFDN4	Q9NQP4	75249.8	PFD
PFDN2 DIP-MS	PFDN4	Q9NQP4	84759.4	PFD
PFDN2 DIP-MS	PFDN4	Q9NQP4	84922.1	PFD
PFDN2 DIP-MS	PFDN4	Q9NQP4	98983.8	PFD
PFDN2 DIP-MS	PFDN4	Q9NQP4	38383.5	PFD
PFDN2 DIP-MS	PFDN4	Q9NQP4	73731.9	PFD
PFDN2 DIP-MS	PFDN4	Q9NQP4	107712	PFD
PFDN2 DIP-MS	PFDN4	Q9NQP4	97542.1	PFD
PFDN2 DIP-MS	PFDN4	Q9NQP4	160775	PFD
PFDN2 DIP-MS	PFDN4	Q9NQP4	100899	PFD
PFDN2 DIP-MS	PFDN4	Q9NQP4	140163	PFD
PFDN2 DIP-MS	PFDN4	Q9NQP4	195628	PFD
PFDN2 DIP-MS	PFDN4	Q9NQP4	70304.8	PFD
PFDN2 DIP-MS	PFDN4	Q9NQP4	130164	PFD
PFDN2 DIP-MS	PFDN4	Q9NQP4	340455	PFD
PFDN2 DIP-MS	PFDN4	Q9NQP4	189349	PFD
PFDN2 DIP-MS	PFDN4	Q9NQP4	485332	PFD
PFDN2 DIP-MS	PFDN4	Q9NQP4	182955	PFD
PFDN2 DIP-MS	PFDN4	Q9NQP4	133037	PFD
PFDN2 DIP-MS	PFDN4	Q9NQP4	372595	PFD
PFDN2 DIP-MS	PFDN4	Q9NQP4	269835	PFD
PFDN2 DIP-MS	PFDN4	Q9NQP4	275437	PFD
PFDN2 DIP-MS	PFDN4	Q9NQP4	657680	PFD
PFDN2 DIP-MS	PFDN4	Q9NQP4	407109	PFD
PFDN2 DIP-MS	PFDN4	Q9NQP4	435955	PFD
PFDN2 DIP-MS	PFDN4	Q9NQP4	917079	PFD
PFDN2 DIP-MS	PFDN4	Q9NQP4	238874	PFD
PFDN2 DIP-MS	PFDN4	Q9NQP4	503552	PFD
PFDN2 DIP-MS	PFDN4	Q9NQP4	674490	PFD
PFDN2 DIP-MS	PFDN4	Q9NQP4	1.21873e+06	PFD
PFDN2 DIP-MS	PFDN4	Q9NQP4	581993	PFD
PFDN2 DIP-MS	PFDN4	Q9NQP4	897786	PFD
PFDN2 DIP-MS	PFDN4	Q9NQP4	353466	PFD
PFDN2 DIP-MS	PFDN4	Q9NQP4	865932	PFD
PFDN2 DIP-MS	PFDN4	Q9NQP4	1.39809e+06	PFD
PFDN2 DIP-MS	PFDN4	Q9NQP4	954361	PFD
PFDN2 DIP-MS	PFDN4	Q9NQP4	508966	PFD
PFDN2 DIP-MS	PFDN4	Q9NQP4	1.26575e+06	PFD
PFDN2 DIP-MS	PFDN4	Q9NQP4	598492	PFD
PFDN2 DIP-MS	PFDN4	Q9NQP4	1.97547e+06	PFD
PFDN2 DIP-MS	PFDN4	Q9NQP4	2.62656e+06	PFD
PFDN2 DIP-MS	PFDN4	Q9NQP4	871256	PFD
PFDN2 DIP-MS	PFDN4	Q9NQP4	2.43556e+06	PFD
PFDN2 DIP-MS	PFDN4	Q9NQP4	2.30793e+06	PFD
PFDN2 DIP-MS	PFDN4	Q9NQP4	2.91296e+06	PFD
PFDN2 DIP-MS	PFDN4	Q9NQP4	655867	PFD
PFDN2 DIP-MS	PFDN4	Q9NQP4	1.33792e+06	PFD
PFDN2 DIP-MS	PFDN4	Q9NQP4	2.42908e+06	PFD
PFDN2 DIP-MS	PFDN4	Q9NQP4	2.72419e+06	PFD
PFDN2 DIP-MS	PFDN4	Q9NQP4	3.6386e+06	PFD
PFDN2 DIP-MS	PFDN4	Q9NQP4	4.59167e+06	PFD
PFDN2 DIP-MS	PFDN4	Q9NQP4	4.30018e+06	PFD
PFDN2 DIP-MS	PFDN4	Q9NQP4	8.64101e+06	PFD
PFDN2 DIP-MS	PFDN4	Q9NQP4	17968725	PFD
PFDN2 DIP-MS	PFDN4	Q9NQP4	18377748	PFD
PFDN2 DIP-MS	PFDN4	Q9NQP4	19504867	PFD
PFDN2 DIP-MS	PFDN4	Q9NQP4	40781768	PFD
PFDN2 DIP-MS	PFDN4	Q9NQP4	7.98227e+06	PFD
PFDN2 DIP-MS	PFDN4	Q9NQP4	22423211	PFD
PFDN2 DIP-MS	PFDN4	Q9NQP4	7.80662e+06	PFD
PFDN2 DIP-MS	PFDN4	Q9NQP4	2.14331e+06	PFD
PFDN2 DIP-MS	PFDN4	Q9NQP4	368614	PFD
PFDN2 DIP-MS	PFDN4	Q9NQP4	163416	PFD
PFDN2 DIP-MS	PFDN4	Q9NQP4	62849.4	PFD
PFDN2 DIP-MS	PFDN4	Q9NQP4	51543.1	PFD
PFDN2 DIP-MS	PFDN4	Q9NQP4	75964	PFD
PFDN2 DIP-MS	PFDN4	Q9NQP4	14350.5	PFD
PFDN2 DIP-MS	PFDN4	Q9NQP4	14008.6	PFD
PFDN2 DIP-MS	PFDN4	Q9NQP4	15164.9	PFD
PFDN2 DIP-MS	PFDN4	Q9NQP4	10508.3	PFD
PFDN2 DIP-MS	PFDN4	Q9NQP4	0	PFD
PFDN2 DIP-MS	PFDN4	Q9NQP4	0	PFD
PFDN2 DIP-MS	PFDN5	Q99471	161899	PFD
PFDN2 DIP-MS	PFDN5	Q99471	91678.1	PFD
PFDN2 DIP-MS	PFDN5	Q99471	58681.3	PFD
PFDN2 DIP-MS	PFDN5	Q99471	64024.8	PFD
PFDN2 DIP-MS	PFDN5	Q99471	72013.8	PFD
PFDN2 DIP-MS	PFDN5	Q99471	57433.1	PFD
PFDN2 DIP-MS	PFDN5	Q99471	67602	PFD
PFDN2 DIP-MS	PFDN5	Q99471	26662.8	PFD
PFDN2 DIP-MS	PFDN5	Q99471	50375.1	PFD
PFDN2 DIP-MS	PFDN5	Q99471	79702.8	PFD
PFDN2 DIP-MS	PFDN5	Q99471	100153	PFD
PFDN2 DIP-MS	PFDN5	Q99471	139443	PFD
PFDN2 DIP-MS	PFDN5	Q99471	131069	PFD
PFDN2 DIP-MS	PFDN5	Q99471	111195	PFD
PFDN2 DIP-MS	PFDN5	Q99471	177031	PFD
PFDN2 DIP-MS	PFDN5	Q99471	50860.1	PFD
PFDN2 DIP-MS	PFDN5	Q99471	84858.3	PFD
PFDN2 DIP-MS	PFDN5	Q99471	286493	PFD
PFDN2 DIP-MS	PFDN5	Q99471	168467	PFD
PFDN2 DIP-MS	PFDN5	Q99471	393134	PFD
PFDN2 DIP-MS	PFDN5	Q99471	131197	PFD
PFDN2 DIP-MS	PFDN5	Q99471	90995.7	PFD
PFDN2 DIP-MS	PFDN5	Q99471	291857	PFD
PFDN2 DIP-MS	PFDN5	Q99471	212938	PFD
PFDN2 DIP-MS	PFDN5	Q99471	229676	PFD
PFDN2 DIP-MS	PFDN5	Q99471	710543	PFD
PFDN2 DIP-MS	PFDN5	Q99471	367887	PFD
PFDN2 DIP-MS	PFDN5	Q99471	502753	PFD
PFDN2 DIP-MS	PFDN5	Q99471	693391	PFD
PFDN2 DIP-MS	PFDN5	Q99471	216092	PFD
PFDN2 DIP-MS	PFDN5	Q99471	422362	PFD
PFDN2 DIP-MS	PFDN5	Q99471	592586	PFD
PFDN2 DIP-MS	PFDN5	Q99471	861531	PFD
PFDN2 DIP-MS	PFDN5	Q99471	430173	PFD
PFDN2 DIP-MS	PFDN5	Q99471	644743	PFD
PFDN2 DIP-MS	PFDN5	Q99471	373876	PFD
PFDN2 DIP-MS	PFDN5	Q99471	758447	PFD
PFDN2 DIP-MS	PFDN5	Q99471	914808	PFD
PFDN2 DIP-MS	PFDN5	Q99471	786571	PFD
PFDN2 DIP-MS	PFDN5	Q99471	694258	PFD
PFDN2 DIP-MS	PFDN5	Q99471	1.2333e+06	PFD
PFDN2 DIP-MS	PFDN5	Q99471	593464	PFD
PFDN2 DIP-MS	PFDN5	Q99471	1.95402e+06	PFD
PFDN2 DIP-MS	PFDN5	Q99471	2.25973e+06	PFD
PFDN2 DIP-MS	PFDN5	Q99471	735250	PFD
PFDN2 DIP-MS	PFDN5	Q99471	2.35834e+06	PFD
PFDN2 DIP-MS	PFDN5	Q99471	2246635	PFD
PFDN2 DIP-MS	PFDN5	Q99471	3.29016e+06	PFD
PFDN2 DIP-MS	PFDN5	Q99471	479969	PFD
PFDN2 DIP-MS	PFDN5	Q99471	1.41651e+06	PFD
PFDN2 DIP-MS	PFDN5	Q99471	2.37328e+06	PFD
PFDN2 DIP-MS	PFDN5	Q99471	2.92869e+06	PFD
PFDN2 DIP-MS	PFDN5	Q99471	3.60432e+06	PFD
PFDN2 DIP-MS	PFDN5	Q99471	5.0117e+06	PFD
PFDN2 DIP-MS	PFDN5	Q99471	6.72614e+06	PFD
PFDN2 DIP-MS	PFDN5	Q99471	1.32919e+07	PFD
PFDN2 DIP-MS	PFDN5	Q99471	2.31053e+07	PFD
PFDN2 DIP-MS	PFDN5	Q99471	18194514	PFD
PFDN2 DIP-MS	PFDN5	Q99471	20238001	PFD
PFDN2 DIP-MS	PFDN5	Q99471	40129410	PFD
PFDN2 DIP-MS	PFDN5	Q99471	7.99863e+06	PFD
PFDN2 DIP-MS	PFDN5	Q99471	23213290	PFD
PFDN2 DIP-MS	PFDN5	Q99471	7.02813e+06	PFD
PFDN2 DIP-MS	PFDN5	Q99471	1.86555e+06	PFD
PFDN2 DIP-MS	PFDN5	Q99471	444500	PFD
PFDN2 DIP-MS	PFDN5	Q99471	180935	PFD
PFDN2 DIP-MS	PFDN5	Q99471	74826.7	PFD
PFDN2 DIP-MS	PFDN5	Q99471	81288.8	PFD
PFDN2 DIP-MS	PFDN5	Q99471	121028	PFD
PFDN2 DIP-MS	PFDN5	Q99471	37156.3	PFD
PFDN2 DIP-MS	PFDN5	Q99471	51764.9	PFD
PFDN2 DIP-MS	PFDN5	Q99471	72937	PFD
PFDN2 DIP-MS	PFDN5	Q99471	55142	PFD
PFDN2 DIP-MS	PFDN5	Q99471	7413.78	PFD
PFDN2 DIP-MS	PFDN5	Q99471	0	PFD
PFDN2 DIP-MS	PFDN6	O15212	601177	PFD;PFDL
PFDN2 DIP-MS	PFDN6	O15212	329467	PFD;PFDL
PFDN2 DIP-MS	PFDN6	O15212	140626	PFD;PFDL
PFDN2 DIP-MS	PFDN6	O15212	219428	PFD;PFDL
PFDN2 DIP-MS	PFDN6	O15212	201120	PFD;PFDL
PFDN2 DIP-MS	PFDN6	O15212	123053	PFD;PFDL
PFDN2 DIP-MS	PFDN6	O15212	177321	PFD;PFDL
PFDN2 DIP-MS	PFDN6	O15212	93416.4	PFD;PFDL
PFDN2 DIP-MS	PFDN6	O15212	155303	PFD;PFDL
PFDN2 DIP-MS	PFDN6	O15212	266794	PFD;PFDL
PFDN2 DIP-MS	PFDN6	O15212	281833	PFD;PFDL
PFDN2 DIP-MS	PFDN6	O15212	585660	PFD;PFDL
PFDN2 DIP-MS	PFDN6	O15212	523992	PFD;PFDL
PFDN2 DIP-MS	PFDN6	O15212	364477	PFD;PFDL
PFDN2 DIP-MS	PFDN6	O15212	912544	PFD;PFDL
PFDN2 DIP-MS	PFDN6	O15212	334992	PFD;PFDL
PFDN2 DIP-MS	PFDN6	O15212	251978	PFD;PFDL
PFDN2 DIP-MS	PFDN6	O15212	1.12952e+06	PFD;PFDL
PFDN2 DIP-MS	PFDN6	O15212	746594	PFD;PFDL
PFDN2 DIP-MS	PFDN6	O15212	1.3449e+06	PFD;PFDL
PFDN2 DIP-MS	PFDN6	O15212	653075	PFD;PFDL
PFDN2 DIP-MS	PFDN6	O15212	346409	PFD;PFDL
PFDN2 DIP-MS	PFDN6	O15212	881217	PFD;PFDL
PFDN2 DIP-MS	PFDN6	O15212	556401	PFD;PFDL
PFDN2 DIP-MS	PFDN6	O15212	691487	PFD;PFDL
PFDN2 DIP-MS	PFDN6	O15212	1.91501e+06	PFD;PFDL
PFDN2 DIP-MS	PFDN6	O15212	1.13991e+06	PFD;PFDL
PFDN2 DIP-MS	PFDN6	O15212	1.21287e+06	PFD;PFDL
PFDN2 DIP-MS	PFDN6	O15212	2.6594e+06	PFD;PFDL
PFDN2 DIP-MS	PFDN6	O15212	771546	PFD;PFDL
PFDN2 DIP-MS	PFDN6	O15212	1.58877e+06	PFD;PFDL
PFDN2 DIP-MS	PFDN6	O15212	1.97395e+06	PFD;PFDL
PFDN2 DIP-MS	PFDN6	O15212	3.48544e+06	PFD;PFDL
PFDN2 DIP-MS	PFDN6	O15212	1.76424e+06	PFD;PFDL
PFDN2 DIP-MS	PFDN6	O15212	2.25304e+06	PFD;PFDL
PFDN2 DIP-MS	PFDN6	O15212	1.13373e+06	PFD;PFDL
PFDN2 DIP-MS	PFDN6	O15212	2.54542e+06	PFD;PFDL
PFDN2 DIP-MS	PFDN6	O15212	3.0635e+06	PFD;PFDL
PFDN2 DIP-MS	PFDN6	O15212	1.80402e+06	PFD;PFDL
PFDN2 DIP-MS	PFDN6	O15212	1.36874e+06	PFD;PFDL
PFDN2 DIP-MS	PFDN6	O15212	2.98074e+06	PFD;PFDL
PFDN2 DIP-MS	PFDN6	O15212	1.36297e+06	PFD;PFDL
PFDN2 DIP-MS	PFDN6	O15212	3.96632e+06	PFD;PFDL
PFDN2 DIP-MS	PFDN6	O15212	5173059	PFD;PFDL
PFDN2 DIP-MS	PFDN6	O15212	1.66994e+06	PFD;PFDL
PFDN2 DIP-MS	PFDN6	O15212	5.25541e+06	PFD;PFDL
PFDN2 DIP-MS	PFDN6	O15212	4.42647e+06	PFD;PFDL
PFDN2 DIP-MS	PFDN6	O15212	6440675	PFD;PFDL
PFDN2 DIP-MS	PFDN6	O15212	1.96118e+06	PFD;PFDL
PFDN2 DIP-MS	PFDN6	O15212	2.40558e+06	PFD;PFDL
PFDN2 DIP-MS	PFDN6	O15212	4463500	PFD;PFDL
PFDN2 DIP-MS	PFDN6	O15212	5166423	PFD;PFDL
PFDN2 DIP-MS	PFDN6	O15212	5.67861e+06	PFD;PFDL
PFDN2 DIP-MS	PFDN6	O15212	7.96984e+06	PFD;PFDL
PFDN2 DIP-MS	PFDN6	O15212	7.61421e+06	PFD;PFDL
PFDN2 DIP-MS	PFDN6	O15212	22665369	PFD;PFDL
PFDN2 DIP-MS	PFDN6	O15212	35898474	PFD;PFDL
PFDN2 DIP-MS	PFDN6	O15212	27571847	PFD;PFDL
PFDN2 DIP-MS	PFDN6	O15212	28981719	PFD;PFDL
PFDN2 DIP-MS	PFDN6	O15212	71549784	PFD;PFDL
PFDN2 DIP-MS	PFDN6	O15212	10966342	PFD;PFDL
PFDN2 DIP-MS	PFDN6	O15212	36196620	PFD;PFDL
PFDN2 DIP-MS	PFDN6	O15212	1.29285e+07	PFD;PFDL
PFDN2 DIP-MS	PFDN6	O15212	3.89899e+06	PFD;PFDL
PFDN2 DIP-MS	PFDN6	O15212	981630	PFD;PFDL
PFDN2 DIP-MS	PFDN6	O15212	386199	PFD;PFDL
PFDN2 DIP-MS	PFDN6	O15212	209022	PFD;PFDL
PFDN2 DIP-MS	PFDN6	O15212	235023	PFD;PFDL
PFDN2 DIP-MS	PFDN6	O15212	284507	PFD;PFDL
PFDN2 DIP-MS	PFDN6	O15212	82427.4	PFD;PFDL
PFDN2 DIP-MS	PFDN6	O15212	179813	PFD;PFDL
PFDN2 DIP-MS	PFDN6	O15212	201130	PFD;PFDL
PFDN2 DIP-MS	PFDN6	O15212	180666	PFD;PFDL
PFDN2 DIP-MS	PFDN6	O15212	51247.6	PFD;PFDL
PFDN2 DIP-MS	PFDN6	O15212	0	PFD;PFDL
PFDN2 DIP-MS	PIH1D1	Q9NWS0	70814.2	PAQosome
PFDN2 DIP-MS	PIH1D1	Q9NWS0	45100.3	PAQosome
PFDN2 DIP-MS	PIH1D1	Q9NWS0	9944.94	PAQosome
PFDN2 DIP-MS	PIH1D1	Q9NWS0	13107.4	PAQosome
PFDN2 DIP-MS	PIH1D1	Q9NWS0	24833.7	PAQosome
PFDN2 DIP-MS	PIH1D1	Q9NWS0	32344.8	PAQosome
PFDN2 DIP-MS	PIH1D1	Q9NWS0	44211.9	PAQosome
PFDN2 DIP-MS	PIH1D1	Q9NWS0	5221.24	PAQosome
PFDN2 DIP-MS	PIH1D1	Q9NWS0	19515.1	PAQosome
PFDN2 DIP-MS	PIH1D1	Q9NWS0	61394.5	PAQosome
PFDN2 DIP-MS	PIH1D1	Q9NWS0	126511	PAQosome
PFDN2 DIP-MS	PIH1D1	Q9NWS0	88502.1	PAQosome
PFDN2 DIP-MS	PIH1D1	Q9NWS0	132154	PAQosome
PFDN2 DIP-MS	PIH1D1	Q9NWS0	123034	PAQosome
PFDN2 DIP-MS	PIH1D1	Q9NWS0	155253	PAQosome
PFDN2 DIP-MS	PIH1D1	Q9NWS0	78949	PAQosome
PFDN2 DIP-MS	PIH1D1	Q9NWS0	98685.8	PAQosome
PFDN2 DIP-MS	PIH1D1	Q9NWS0	189001	PAQosome
PFDN2 DIP-MS	PIH1D1	Q9NWS0	225367	PAQosome
PFDN2 DIP-MS	PIH1D1	Q9NWS0	148580	PAQosome
PFDN2 DIP-MS	PIH1D1	Q9NWS0	118399	PAQosome
PFDN2 DIP-MS	PIH1D1	Q9NWS0	71738.9	PAQosome
PFDN2 DIP-MS	PIH1D1	Q9NWS0	170329	PAQosome
PFDN2 DIP-MS	PIH1D1	Q9NWS0	119718	PAQosome
PFDN2 DIP-MS	PIH1D1	Q9NWS0	130569	PAQosome
PFDN2 DIP-MS	PIH1D1	Q9NWS0	247423	PAQosome
PFDN2 DIP-MS	PIH1D1	Q9NWS0	146005	PAQosome
PFDN2 DIP-MS	PIH1D1	Q9NWS0	223786	PAQosome
PFDN2 DIP-MS	PIH1D1	Q9NWS0	233956	PAQosome
PFDN2 DIP-MS	PIH1D1	Q9NWS0	74959.7	PAQosome
PFDN2 DIP-MS	PIH1D1	Q9NWS0	178125	PAQosome
PFDN2 DIP-MS	PIH1D1	Q9NWS0	190359	PAQosome
PFDN2 DIP-MS	PIH1D1	Q9NWS0	189377	PAQosome
PFDN2 DIP-MS	PIH1D1	Q9NWS0	161669	PAQosome
PFDN2 DIP-MS	PIH1D1	Q9NWS0	238639	PAQosome
PFDN2 DIP-MS	PIH1D1	Q9NWS0	117807	PAQosome
PFDN2 DIP-MS	PIH1D1	Q9NWS0	274735	PAQosome
PFDN2 DIP-MS	PIH1D1	Q9NWS0	306913	PAQosome
PFDN2 DIP-MS	PIH1D1	Q9NWS0	206654	PAQosome
PFDN2 DIP-MS	PIH1D1	Q9NWS0	196998	PAQosome
PFDN2 DIP-MS	PIH1D1	Q9NWS0	199913	PAQosome
PFDN2 DIP-MS	PIH1D1	Q9NWS0	142173	PAQosome
PFDN2 DIP-MS	PIH1D1	Q9NWS0	364456	PAQosome
PFDN2 DIP-MS	PIH1D1	Q9NWS0	420520	PAQosome
PFDN2 DIP-MS	PIH1D1	Q9NWS0	215293	PAQosome
PFDN2 DIP-MS	PIH1D1	Q9NWS0	476631	PAQosome
PFDN2 DIP-MS	PIH1D1	Q9NWS0	623524	PAQosome
PFDN2 DIP-MS	PIH1D1	Q9NWS0	903216	PAQosome
PFDN2 DIP-MS	PIH1D1	Q9NWS0	250075	PAQosome
PFDN2 DIP-MS	PIH1D1	Q9NWS0	397633	PAQosome
PFDN2 DIP-MS	PIH1D1	Q9NWS0	236025	PAQosome
PFDN2 DIP-MS	PIH1D1	Q9NWS0	193407	PAQosome
PFDN2 DIP-MS	PIH1D1	Q9NWS0	106744	PAQosome
PFDN2 DIP-MS	PIH1D1	Q9NWS0	104494	PAQosome
PFDN2 DIP-MS	PIH1D1	Q9NWS0	34154.9	PAQosome
PFDN2 DIP-MS	PIH1D1	Q9NWS0	42869.1	PAQosome
PFDN2 DIP-MS	PIH1D1	Q9NWS0	21150.8	PAQosome
PFDN2 DIP-MS	PIH1D1	Q9NWS0	14123.3	PAQosome
PFDN2 DIP-MS	PIH1D1	Q9NWS0	0	PAQosome
PFDN2 DIP-MS	PIH1D1	Q9NWS0	0	PAQosome
PFDN2 DIP-MS	PIH1D1	Q9NWS0	20587.6	PAQosome
PFDN2 DIP-MS	PIH1D1	Q9NWS0	18078.8	PAQosome
PFDN2 DIP-MS	PIH1D1	Q9NWS0	11233.2	PAQosome
PFDN2 DIP-MS	PIH1D1	Q9NWS0	13884.6	PAQosome
PFDN2 DIP-MS	PIH1D1	Q9NWS0	15531.5	PAQosome
PFDN2 DIP-MS	PIH1D1	Q9NWS0	9409.5	PAQosome
PFDN2 DIP-MS	PIH1D1	Q9NWS0	0	PAQosome
PFDN2 DIP-MS	PIH1D1	Q9NWS0	9438.22	PAQosome
PFDN2 DIP-MS	PIH1D1	Q9NWS0	10080.8	PAQosome
PFDN2 DIP-MS	PIH1D1	Q9NWS0	0	PAQosome
PFDN2 DIP-MS	PIH1D1	Q9NWS0	0	PAQosome
PFDN2 DIP-MS	PIH1D1	Q9NWS0	0	PAQosome
PFDN2 DIP-MS	PIH1D1	Q9NWS0	0	PAQosome
PFDN2 DIP-MS	PIH1D1	Q9NWS0	0	PAQosome
PFDN2 DIP-MS	PIH1D1	Q9NWS0	0	PAQosome
PFDN2 DIP-MS	POLR2E	P19388	112022	PAQosome;PFDL
PFDN2 DIP-MS	POLR2E	P19388	33784.9	PAQosome;PFDL
PFDN2 DIP-MS	POLR2E	P19388	5854.37	PAQosome;PFDL
PFDN2 DIP-MS	POLR2E	P19388	11592.6	PAQosome;PFDL
PFDN2 DIP-MS	POLR2E	P19388	20925.3	PAQosome;PFDL
PFDN2 DIP-MS	POLR2E	P19388	29720.6	PAQosome;PFDL
PFDN2 DIP-MS	POLR2E	P19388	43835.2	PAQosome;PFDL
PFDN2 DIP-MS	POLR2E	P19388	1374.26	PAQosome;PFDL
PFDN2 DIP-MS	POLR2E	P19388	35933.9	PAQosome;PFDL
PFDN2 DIP-MS	POLR2E	P19388	64618.5	PAQosome;PFDL
PFDN2 DIP-MS	POLR2E	P19388	115793	PAQosome;PFDL
PFDN2 DIP-MS	POLR2E	P19388	72571.9	PAQosome;PFDL
PFDN2 DIP-MS	POLR2E	P19388	163340	PAQosome;PFDL
PFDN2 DIP-MS	POLR2E	P19388	154592	PAQosome;PFDL
PFDN2 DIP-MS	POLR2E	P19388	268699	PAQosome;PFDL
PFDN2 DIP-MS	POLR2E	P19388	106031	PAQosome;PFDL
PFDN2 DIP-MS	POLR2E	P19388	104773	PAQosome;PFDL
PFDN2 DIP-MS	POLR2E	P19388	162431	PAQosome;PFDL
PFDN2 DIP-MS	POLR2E	P19388	126816	PAQosome;PFDL
PFDN2 DIP-MS	POLR2E	P19388	160458	PAQosome;PFDL
PFDN2 DIP-MS	POLR2E	P19388	116666	PAQosome;PFDL
PFDN2 DIP-MS	POLR2E	P19388	107525	PAQosome;PFDL
PFDN2 DIP-MS	POLR2E	P19388	159468	PAQosome;PFDL
PFDN2 DIP-MS	POLR2E	P19388	177176	PAQosome;PFDL
PFDN2 DIP-MS	POLR2E	P19388	133930	PAQosome;PFDL
PFDN2 DIP-MS	POLR2E	P19388	295134	PAQosome;PFDL
PFDN2 DIP-MS	POLR2E	P19388	214604	PAQosome;PFDL
PFDN2 DIP-MS	POLR2E	P19388	369694	PAQosome;PFDL
PFDN2 DIP-MS	POLR2E	P19388	550283	PAQosome;PFDL
PFDN2 DIP-MS	POLR2E	P19388	135712	PAQosome;PFDL
PFDN2 DIP-MS	POLR2E	P19388	243024	PAQosome;PFDL
PFDN2 DIP-MS	POLR2E	P19388	424346	PAQosome;PFDL
PFDN2 DIP-MS	POLR2E	P19388	517004	PAQosome;PFDL
PFDN2 DIP-MS	POLR2E	P19388	329905	PAQosome;PFDL
PFDN2 DIP-MS	POLR2E	P19388	472198	PAQosome;PFDL
PFDN2 DIP-MS	POLR2E	P19388	283725	PAQosome;PFDL
PFDN2 DIP-MS	POLR2E	P19388	500696	PAQosome;PFDL
PFDN2 DIP-MS	POLR2E	P19388	454533	PAQosome;PFDL
PFDN2 DIP-MS	POLR2E	P19388	263092	PAQosome;PFDL
PFDN2 DIP-MS	POLR2E	P19388	154892	PAQosome;PFDL
PFDN2 DIP-MS	POLR2E	P19388	178129	PAQosome;PFDL
PFDN2 DIP-MS	POLR2E	P19388	104525	PAQosome;PFDL
PFDN2 DIP-MS	POLR2E	P19388	275358	PAQosome;PFDL
PFDN2 DIP-MS	POLR2E	P19388	293317	PAQosome;PFDL
PFDN2 DIP-MS	POLR2E	P19388	116037	PAQosome;PFDL
PFDN2 DIP-MS	POLR2E	P19388	307506	PAQosome;PFDL
PFDN2 DIP-MS	POLR2E	P19388	236533	PAQosome;PFDL
PFDN2 DIP-MS	POLR2E	P19388	379069	PAQosome;PFDL
PFDN2 DIP-MS	POLR2E	P19388	143924	PAQosome;PFDL
PFDN2 DIP-MS	POLR2E	P19388	222398	PAQosome;PFDL
PFDN2 DIP-MS	POLR2E	P19388	280402	PAQosome;PFDL
PFDN2 DIP-MS	POLR2E	P19388	352455	PAQosome;PFDL
PFDN2 DIP-MS	POLR2E	P19388	243860	PAQosome;PFDL
PFDN2 DIP-MS	POLR2E	P19388	323614	PAQosome;PFDL
PFDN2 DIP-MS	POLR2E	P19388	317683	PAQosome;PFDL
PFDN2 DIP-MS	POLR2E	P19388	363544	PAQosome;PFDL
PFDN2 DIP-MS	POLR2E	P19388	218428	PAQosome;PFDL
PFDN2 DIP-MS	POLR2E	P19388	382294	PAQosome;PFDL
PFDN2 DIP-MS	POLR2E	P19388	329204	PAQosome;PFDL
PFDN2 DIP-MS	POLR2E	P19388	680964	PAQosome;PFDL
PFDN2 DIP-MS	POLR2E	P19388	313924	PAQosome;PFDL
PFDN2 DIP-MS	POLR2E	P19388	1.36972e+06	PAQosome;PFDL
PFDN2 DIP-MS	POLR2E	P19388	337522	PAQosome;PFDL
PFDN2 DIP-MS	POLR2E	P19388	836102	PAQosome;PFDL
PFDN2 DIP-MS	POLR2E	P19388	603622	PAQosome;PFDL
PFDN2 DIP-MS	POLR2E	P19388	476470	PAQosome;PFDL
PFDN2 DIP-MS	POLR2E	P19388	204854	PAQosome;PFDL
PFDN2 DIP-MS	POLR2E	P19388	441030	PAQosome;PFDL
PFDN2 DIP-MS	POLR2E	P19388	709854	PAQosome;PFDL
PFDN2 DIP-MS	POLR2E	P19388	178001	PAQosome;PFDL
PFDN2 DIP-MS	POLR2E	P19388	261618	PAQosome;PFDL
PFDN2 DIP-MS	POLR2E	P19388	529075	PAQosome;PFDL
PFDN2 DIP-MS	POLR2E	P19388	422635	PAQosome;PFDL
PFDN2 DIP-MS	POLR2E	P19388	141356	PAQosome;PFDL
PFDN2 DIP-MS	POLR2E	P19388	0	PAQosome;PFDL
PFDN2 DIP-MS	RUVBL1	Q9Y265	190669	PAQosome
PFDN2 DIP-MS	RUVBL1	Q9Y265	154037	PAQosome
PFDN2 DIP-MS	RUVBL1	Q9Y265	104268	PAQosome
PFDN2 DIP-MS	RUVBL1	Q9Y265	69103.8	PAQosome
PFDN2 DIP-MS	RUVBL1	Q9Y265	106981	PAQosome
PFDN2 DIP-MS	RUVBL1	Q9Y265	131620	PAQosome
PFDN2 DIP-MS	RUVBL1	Q9Y265	178937	PAQosome
PFDN2 DIP-MS	RUVBL1	Q9Y265	69849.5	PAQosome
PFDN2 DIP-MS	RUVBL1	Q9Y265	160971	PAQosome
PFDN2 DIP-MS	RUVBL1	Q9Y265	347309	PAQosome
PFDN2 DIP-MS	RUVBL1	Q9Y265	380905	PAQosome
PFDN2 DIP-MS	RUVBL1	Q9Y265	359721	PAQosome
PFDN2 DIP-MS	RUVBL1	Q9Y265	548926	PAQosome
PFDN2 DIP-MS	RUVBL1	Q9Y265	488802	PAQosome
PFDN2 DIP-MS	RUVBL1	Q9Y265	830021	PAQosome
PFDN2 DIP-MS	RUVBL1	Q9Y265	305236	PAQosome
PFDN2 DIP-MS	RUVBL1	Q9Y265	371206	PAQosome
PFDN2 DIP-MS	RUVBL1	Q9Y265	549211	PAQosome
PFDN2 DIP-MS	RUVBL1	Q9Y265	708277	PAQosome
PFDN2 DIP-MS	RUVBL1	Q9Y265	696833	PAQosome
PFDN2 DIP-MS	RUVBL1	Q9Y265	297021	PAQosome
PFDN2 DIP-MS	RUVBL1	Q9Y265	286494	PAQosome
PFDN2 DIP-MS	RUVBL1	Q9Y265	513508	PAQosome
PFDN2 DIP-MS	RUVBL1	Q9Y265	294436	PAQosome
PFDN2 DIP-MS	RUVBL1	Q9Y265	241051	PAQosome
PFDN2 DIP-MS	RUVBL1	Q9Y265	417457	PAQosome
PFDN2 DIP-MS	RUVBL1	Q9Y265	318177	PAQosome
PFDN2 DIP-MS	RUVBL1	Q9Y265	494893	PAQosome
PFDN2 DIP-MS	RUVBL1	Q9Y265	577571	PAQosome
PFDN2 DIP-MS	RUVBL1	Q9Y265	285806	PAQosome
PFDN2 DIP-MS	RUVBL1	Q9Y265	372138	PAQosome
PFDN2 DIP-MS	RUVBL1	Q9Y265	443665	PAQosome
PFDN2 DIP-MS	RUVBL1	Q9Y265	468419	PAQosome
PFDN2 DIP-MS	RUVBL1	Q9Y265	335212	PAQosome
PFDN2 DIP-MS	RUVBL1	Q9Y265	526442	PAQosome
PFDN2 DIP-MS	RUVBL1	Q9Y265	250915	PAQosome
PFDN2 DIP-MS	RUVBL1	Q9Y265	264453	PAQosome
PFDN2 DIP-MS	RUVBL1	Q9Y265	276635	PAQosome
PFDN2 DIP-MS	RUVBL1	Q9Y265	308581	PAQosome
PFDN2 DIP-MS	RUVBL1	Q9Y265	155644	PAQosome
PFDN2 DIP-MS	RUVBL1	Q9Y265	165305	PAQosome
PFDN2 DIP-MS	RUVBL1	Q9Y265	97265.2	PAQosome
PFDN2 DIP-MS	RUVBL1	Q9Y265	205561	PAQosome
PFDN2 DIP-MS	RUVBL1	Q9Y265	12706.6	PAQosome
PFDN2 DIP-MS	RUVBL1	Q9Y265	0	PAQosome
PFDN2 DIP-MS	RUVBL1	Q9Y265	0	PAQosome
PFDN2 DIP-MS	RUVBL1	Q9Y265	0	PAQosome
PFDN2 DIP-MS	RUVBL1	Q9Y265	0	PAQosome
PFDN2 DIP-MS	RUVBL1	Q9Y265	0	PAQosome
PFDN2 DIP-MS	RUVBL1	Q9Y265	0	PAQosome
PFDN2 DIP-MS	RUVBL1	Q9Y265	0	PAQosome
PFDN2 DIP-MS	RUVBL1	Q9Y265	0	PAQosome
PFDN2 DIP-MS	RUVBL1	Q9Y265	0	PAQosome
PFDN2 DIP-MS	RUVBL1	Q9Y265	0	PAQosome
PFDN2 DIP-MS	RUVBL1	Q9Y265	0	PAQosome
PFDN2 DIP-MS	RUVBL1	Q9Y265	0	PAQosome
PFDN2 DIP-MS	RUVBL1	Q9Y265	0	PAQosome
PFDN2 DIP-MS	RUVBL1	Q9Y265	0	PAQosome
PFDN2 DIP-MS	RUVBL1	Q9Y265	0	PAQosome
PFDN2 DIP-MS	RUVBL1	Q9Y265	0	PAQosome
PFDN2 DIP-MS	RUVBL1	Q9Y265	0	PAQosome
PFDN2 DIP-MS	RUVBL1	Q9Y265	0	PAQosome
PFDN2 DIP-MS	RUVBL1	Q9Y265	0	PAQosome
PFDN2 DIP-MS	RUVBL1	Q9Y265	8262.79	PAQosome
PFDN2 DIP-MS	RUVBL1	Q9Y265	2530.83	PAQosome
PFDN2 DIP-MS	RUVBL1	Q9Y265	0	PAQosome
PFDN2 DIP-MS	RUVBL1	Q9Y265	0	PAQosome
PFDN2 DIP-MS	RUVBL1	Q9Y265	5890.44	PAQosome
PFDN2 DIP-MS	RUVBL1	Q9Y265	11519.4	PAQosome
PFDN2 DIP-MS	RUVBL1	Q9Y265	0	PAQosome
PFDN2 DIP-MS	RUVBL1	Q9Y265	0	PAQosome
PFDN2 DIP-MS	RUVBL1	Q9Y265	0	PAQosome
PFDN2 DIP-MS	RUVBL1	Q9Y265	0	PAQosome
PFDN2 DIP-MS	RUVBL1	Q9Y265	0	PAQosome
PFDN2 DIP-MS	RUVBL1	Q9Y265	0	PAQosome
PFDN2 DIP-MS	RPAP3	Q9H6T3	158339	PAQosome
PFDN2 DIP-MS	RPAP3	Q9H6T3	103161	PAQosome
PFDN2 DIP-MS	RPAP3	Q9H6T3	27650.6	PAQosome
PFDN2 DIP-MS	RPAP3	Q9H6T3	60457.4	PAQosome
PFDN2 DIP-MS	RPAP3	Q9H6T3	70734.5	PAQosome
PFDN2 DIP-MS	RPAP3	Q9H6T3	86553.4	PAQosome
PFDN2 DIP-MS	RPAP3	Q9H6T3	123580	PAQosome
PFDN2 DIP-MS	RPAP3	Q9H6T3	45984.7	PAQosome
PFDN2 DIP-MS	RPAP3	Q9H6T3	91797.6	PAQosome
PFDN2 DIP-MS	RPAP3	Q9H6T3	186473	PAQosome
PFDN2 DIP-MS	RPAP3	Q9H6T3	205370	PAQosome
PFDN2 DIP-MS	RPAP3	Q9H6T3	145664	PAQosome
PFDN2 DIP-MS	RPAP3	Q9H6T3	241436	PAQosome
PFDN2 DIP-MS	RPAP3	Q9H6T3	203049	PAQosome
PFDN2 DIP-MS	RPAP3	Q9H6T3	290698	PAQosome
PFDN2 DIP-MS	RPAP3	Q9H6T3	155024	PAQosome
PFDN2 DIP-MS	RPAP3	Q9H6T3	236535	PAQosome
PFDN2 DIP-MS	RPAP3	Q9H6T3	244297	PAQosome
PFDN2 DIP-MS	RPAP3	Q9H6T3	453058	PAQosome
PFDN2 DIP-MS	RPAP3	Q9H6T3	326154	PAQosome
PFDN2 DIP-MS	RPAP3	Q9H6T3	305678	PAQosome
PFDN2 DIP-MS	RPAP3	Q9H6T3	189039	PAQosome
PFDN2 DIP-MS	RPAP3	Q9H6T3	432734	PAQosome
PFDN2 DIP-MS	RPAP3	Q9H6T3	245789	PAQosome
PFDN2 DIP-MS	RPAP3	Q9H6T3	210166	PAQosome
PFDN2 DIP-MS	RPAP3	Q9H6T3	397931	PAQosome
PFDN2 DIP-MS	RPAP3	Q9H6T3	329803	PAQosome
PFDN2 DIP-MS	RPAP3	Q9H6T3	502471	PAQosome
PFDN2 DIP-MS	RPAP3	Q9H6T3	452404	PAQosome
PFDN2 DIP-MS	RPAP3	Q9H6T3	273423	PAQosome
PFDN2 DIP-MS	RPAP3	Q9H6T3	267735	PAQosome
PFDN2 DIP-MS	RPAP3	Q9H6T3	386452	PAQosome
PFDN2 DIP-MS	RPAP3	Q9H6T3	273402	PAQosome
PFDN2 DIP-MS	RPAP3	Q9H6T3	221917	PAQosome
PFDN2 DIP-MS	RPAP3	Q9H6T3	236733	PAQosome
PFDN2 DIP-MS	RPAP3	Q9H6T3	216717	PAQosome
PFDN2 DIP-MS	RPAP3	Q9H6T3	225907	PAQosome
PFDN2 DIP-MS	RPAP3	Q9H6T3	257339	PAQosome
PFDN2 DIP-MS	RPAP3	Q9H6T3	336793	PAQosome
PFDN2 DIP-MS	RPAP3	Q9H6T3	254263	PAQosome
PFDN2 DIP-MS	RPAP3	Q9H6T3	363915	PAQosome
PFDN2 DIP-MS	RPAP3	Q9H6T3	196451	PAQosome
PFDN2 DIP-MS	RPAP3	Q9H6T3	546857	PAQosome
PFDN2 DIP-MS	RPAP3	Q9H6T3	644506	PAQosome
PFDN2 DIP-MS	RPAP3	Q9H6T3	430442	PAQosome
PFDN2 DIP-MS	RPAP3	Q9H6T3	750804	PAQosome
PFDN2 DIP-MS	RPAP3	Q9H6T3	957879	PAQosome
PFDN2 DIP-MS	RPAP3	Q9H6T3	1.14241e+06	PAQosome
PFDN2 DIP-MS	RPAP3	Q9H6T3	323634	PAQosome
PFDN2 DIP-MS	RPAP3	Q9H6T3	562677	PAQosome
PFDN2 DIP-MS	RPAP3	Q9H6T3	386458	PAQosome
PFDN2 DIP-MS	RPAP3	Q9H6T3	312426	PAQosome
PFDN2 DIP-MS	RPAP3	Q9H6T3	211514	PAQosome
PFDN2 DIP-MS	RPAP3	Q9H6T3	171961	PAQosome
PFDN2 DIP-MS	RPAP3	Q9H6T3	138822	PAQosome
PFDN2 DIP-MS	RPAP3	Q9H6T3	165819	PAQosome
PFDN2 DIP-MS	RPAP3	Q9H6T3	142293	PAQosome
PFDN2 DIP-MS	RPAP3	Q9H6T3	85063.3	PAQosome
PFDN2 DIP-MS	RPAP3	Q9H6T3	46748.4	PAQosome
PFDN2 DIP-MS	RPAP3	Q9H6T3	75459	PAQosome
PFDN2 DIP-MS	RPAP3	Q9H6T3	52360.4	PAQosome
PFDN2 DIP-MS	RPAP3	Q9H6T3	46066.3	PAQosome
PFDN2 DIP-MS	RPAP3	Q9H6T3	10560.1	PAQosome
PFDN2 DIP-MS	RPAP3	Q9H6T3	20054	PAQosome
PFDN2 DIP-MS	RPAP3	Q9H6T3	39732.3	PAQosome
PFDN2 DIP-MS	RPAP3	Q9H6T3	0	PAQosome
PFDN2 DIP-MS	RPAP3	Q9H6T3	0	PAQosome
PFDN2 DIP-MS	RPAP3	Q9H6T3	0	PAQosome
PFDN2 DIP-MS	RPAP3	Q9H6T3	0	PAQosome
PFDN2 DIP-MS	RPAP3	Q9H6T3	0	PAQosome
PFDN2 DIP-MS	RPAP3	Q9H6T3	0	PAQosome
PFDN2 DIP-MS	RPAP3	Q9H6T3	0	PAQosome
PFDN2 DIP-MS	RPAP3	Q9H6T3	0	PAQosome
PFDN2 DIP-MS	RPAP3	Q9H6T3	0	PAQosome
PFDN2 DIP-MS	RPAP3	Q9H6T3	0	PAQosome
PFDN2 DIP-MS	RUVBL2	Q9Y230	200200	PAQosome
PFDN2 DIP-MS	RUVBL2	Q9Y230	144318	PAQosome
PFDN2 DIP-MS	RUVBL2	Q9Y230	84144.1	PAQosome
PFDN2 DIP-MS	RUVBL2	Q9Y230	75237.9	PAQosome
PFDN2 DIP-MS	RUVBL2	Q9Y230	111136	PAQosome
PFDN2 DIP-MS	RUVBL2	Q9Y230	141675	PAQosome
PFDN2 DIP-MS	RUVBL2	Q9Y230	183066	PAQosome
PFDN2 DIP-MS	RUVBL2	Q9Y230	54123.5	PAQosome
PFDN2 DIP-MS	RUVBL2	Q9Y230	124260	PAQosome
PFDN2 DIP-MS	RUVBL2	Q9Y230	272926	PAQosome
PFDN2 DIP-MS	RUVBL2	Q9Y230	343381	PAQosome
PFDN2 DIP-MS	RUVBL2	Q9Y230	233384	PAQosome
PFDN2 DIP-MS	RUVBL2	Q9Y230	763763	PAQosome
PFDN2 DIP-MS	RUVBL2	Q9Y230	477631	PAQosome
PFDN2 DIP-MS	RUVBL2	Q9Y230	602514	PAQosome
PFDN2 DIP-MS	RUVBL2	Q9Y230	318106	PAQosome
PFDN2 DIP-MS	RUVBL2	Q9Y230	365232	PAQosome
PFDN2 DIP-MS	RUVBL2	Q9Y230	381584	PAQosome
PFDN2 DIP-MS	RUVBL2	Q9Y230	653463	PAQosome
PFDN2 DIP-MS	RUVBL2	Q9Y230	619626	PAQosome
PFDN2 DIP-MS	RUVBL2	Q9Y230	385168	PAQosome
PFDN2 DIP-MS	RUVBL2	Q9Y230	186075	PAQosome
PFDN2 DIP-MS	RUVBL2	Q9Y230	494376	PAQosome
PFDN2 DIP-MS	RUVBL2	Q9Y230	322140	PAQosome
PFDN2 DIP-MS	RUVBL2	Q9Y230	196622	PAQosome
PFDN2 DIP-MS	RUVBL2	Q9Y230	384673	PAQosome
PFDN2 DIP-MS	RUVBL2	Q9Y230	213147	PAQosome
PFDN2 DIP-MS	RUVBL2	Q9Y230	461845	PAQosome
PFDN2 DIP-MS	RUVBL2	Q9Y230	558960	PAQosome
PFDN2 DIP-MS	RUVBL2	Q9Y230	182963	PAQosome
PFDN2 DIP-MS	RUVBL2	Q9Y230	420268	PAQosome
PFDN2 DIP-MS	RUVBL2	Q9Y230	439321	PAQosome
PFDN2 DIP-MS	RUVBL2	Q9Y230	480630	PAQosome
PFDN2 DIP-MS	RUVBL2	Q9Y230	217926	PAQosome
PFDN2 DIP-MS	RUVBL2	Q9Y230	377367	PAQosome
PFDN2 DIP-MS	RUVBL2	Q9Y230	170463	PAQosome
PFDN2 DIP-MS	RUVBL2	Q9Y230	330093	PAQosome
PFDN2 DIP-MS	RUVBL2	Q9Y230	344947	PAQosome
PFDN2 DIP-MS	RUVBL2	Q9Y230	302122	PAQosome
PFDN2 DIP-MS	RUVBL2	Q9Y230	112665	PAQosome
PFDN2 DIP-MS	RUVBL2	Q9Y230	194344	PAQosome
PFDN2 DIP-MS	RUVBL2	Q9Y230	69655.3	PAQosome
PFDN2 DIP-MS	RUVBL2	Q9Y230	223456	PAQosome
PFDN2 DIP-MS	RUVBL2	Q9Y230	18485.2	PAQosome
PFDN2 DIP-MS	RUVBL2	Q9Y230	0	PAQosome
PFDN2 DIP-MS	RUVBL2	Q9Y230	0	PAQosome
PFDN2 DIP-MS	RUVBL2	Q9Y230	0	PAQosome
PFDN2 DIP-MS	RUVBL2	Q9Y230	0	PAQosome
PFDN2 DIP-MS	RUVBL2	Q9Y230	0	PAQosome
PFDN2 DIP-MS	RUVBL2	Q9Y230	0	PAQosome
PFDN2 DIP-MS	RUVBL2	Q9Y230	0	PAQosome
PFDN2 DIP-MS	RUVBL2	Q9Y230	0	PAQosome
PFDN2 DIP-MS	RUVBL2	Q9Y230	0	PAQosome
PFDN2 DIP-MS	RUVBL2	Q9Y230	0	PAQosome
PFDN2 DIP-MS	RUVBL2	Q9Y230	0	PAQosome
PFDN2 DIP-MS	RUVBL2	Q9Y230	0	PAQosome
PFDN2 DIP-MS	RUVBL2	Q9Y230	0	PAQosome
PFDN2 DIP-MS	RUVBL2	Q9Y230	0	PAQosome
PFDN2 DIP-MS	RUVBL2	Q9Y230	0	PAQosome
PFDN2 DIP-MS	RUVBL2	Q9Y230	0	PAQosome
PFDN2 DIP-MS	RUVBL2	Q9Y230	0	PAQosome
PFDN2 DIP-MS	RUVBL2	Q9Y230	0	PAQosome
PFDN2 DIP-MS	RUVBL2	Q9Y230	0	PAQosome
PFDN2 DIP-MS	RUVBL2	Q9Y230	5772.14	PAQosome
PFDN2 DIP-MS	RUVBL2	Q9Y230	14486.7	PAQosome
PFDN2 DIP-MS	RUVBL2	Q9Y230	7923.19	PAQosome
PFDN2 DIP-MS	RUVBL2	Q9Y230	0	PAQosome
PFDN2 DIP-MS	RUVBL2	Q9Y230	0	PAQosome
PFDN2 DIP-MS	RUVBL2	Q9Y230	0	PAQosome
PFDN2 DIP-MS	RUVBL2	Q9Y230	0	PAQosome
PFDN2 DIP-MS	RUVBL2	Q9Y230	0	PAQosome
PFDN2 DIP-MS	RUVBL2	Q9Y230	0	PAQosome
PFDN2 DIP-MS	RUVBL2	Q9Y230	0	PAQosome
PFDN2 DIP-MS	RUVBL2	Q9Y230	0	PAQosome
PFDN2 DIP-MS	RUVBL2	Q9Y230	0	PAQosome
PFDN2 DIP-MS	URI1	O94763	175146	PAQosome;PFDL
PFDN2 DIP-MS	URI1	O94763	100031	PAQosome;PFDL
PFDN2 DIP-MS	URI1	O94763	40436.8	PAQosome;PFDL
PFDN2 DIP-MS	URI1	O94763	34628.5	PAQosome;PFDL
PFDN2 DIP-MS	URI1	O94763	57926	PAQosome;PFDL
PFDN2 DIP-MS	URI1	O94763	86948.8	PAQosome;PFDL
PFDN2 DIP-MS	URI1	O94763	98753	PAQosome;PFDL
PFDN2 DIP-MS	URI1	O94763	36815	PAQosome;PFDL
PFDN2 DIP-MS	URI1	O94763	86701.1	PAQosome;PFDL
PFDN2 DIP-MS	URI1	O94763	120676	PAQosome;PFDL
PFDN2 DIP-MS	URI1	O94763	181156	PAQosome;PFDL
PFDN2 DIP-MS	URI1	O94763	181367	PAQosome;PFDL
PFDN2 DIP-MS	URI1	O94763	170243	PAQosome;PFDL
PFDN2 DIP-MS	URI1	O94763	214906	PAQosome;PFDL
PFDN2 DIP-MS	URI1	O94763	425522	PAQosome;PFDL
PFDN2 DIP-MS	URI1	O94763	170008	PAQosome;PFDL
PFDN2 DIP-MS	URI1	O94763	146910	PAQosome;PFDL
PFDN2 DIP-MS	URI1	O94763	236661	PAQosome;PFDL
PFDN2 DIP-MS	URI1	O94763	325922	PAQosome;PFDL
PFDN2 DIP-MS	URI1	O94763	424640	PAQosome;PFDL
PFDN2 DIP-MS	URI1	O94763	266632	PAQosome;PFDL
PFDN2 DIP-MS	URI1	O94763	213953	PAQosome;PFDL
PFDN2 DIP-MS	URI1	O94763	420533	PAQosome;PFDL
PFDN2 DIP-MS	URI1	O94763	268941	PAQosome;PFDL
PFDN2 DIP-MS	URI1	O94763	325695	PAQosome;PFDL
PFDN2 DIP-MS	URI1	O94763	429465	PAQosome;PFDL
PFDN2 DIP-MS	URI1	O94763	471501	PAQosome;PFDL
PFDN2 DIP-MS	URI1	O94763	561821	PAQosome;PFDL
PFDN2 DIP-MS	URI1	O94763	790955	PAQosome;PFDL
PFDN2 DIP-MS	URI1	O94763	305841	PAQosome;PFDL
PFDN2 DIP-MS	URI1	O94763	462714	PAQosome;PFDL
PFDN2 DIP-MS	URI1	O94763	665085	PAQosome;PFDL
PFDN2 DIP-MS	URI1	O94763	823559	PAQosome;PFDL
PFDN2 DIP-MS	URI1	O94763	739189	PAQosome;PFDL
PFDN2 DIP-MS	URI1	O94763	829991	PAQosome;PFDL
PFDN2 DIP-MS	URI1	O94763	349168	PAQosome;PFDL
PFDN2 DIP-MS	URI1	O94763	693634	PAQosome;PFDL
PFDN2 DIP-MS	URI1	O94763	634696	PAQosome;PFDL
PFDN2 DIP-MS	URI1	O94763	273709	PAQosome;PFDL
PFDN2 DIP-MS	URI1	O94763	158694	PAQosome;PFDL
PFDN2 DIP-MS	URI1	O94763	260100	PAQosome;PFDL
PFDN2 DIP-MS	URI1	O94763	80624.6	PAQosome;PFDL
PFDN2 DIP-MS	URI1	O94763	218179	PAQosome;PFDL
PFDN2 DIP-MS	URI1	O94763	220755	PAQosome;PFDL
PFDN2 DIP-MS	URI1	O94763	55195.5	PAQosome;PFDL
PFDN2 DIP-MS	URI1	O94763	82071.3	PAQosome;PFDL
PFDN2 DIP-MS	URI1	O94763	113458	PAQosome;PFDL
PFDN2 DIP-MS	URI1	O94763	134273	PAQosome;PFDL
PFDN2 DIP-MS	URI1	O94763	0	PAQosome;PFDL
PFDN2 DIP-MS	URI1	O94763	44217.5	PAQosome;PFDL
PFDN2 DIP-MS	URI1	O94763	74959.1	PAQosome;PFDL
PFDN2 DIP-MS	URI1	O94763	50552	PAQosome;PFDL
PFDN2 DIP-MS	URI1	O94763	31271.3	PAQosome;PFDL
PFDN2 DIP-MS	URI1	O94763	22680.2	PAQosome;PFDL
PFDN2 DIP-MS	URI1	O94763	0	PAQosome;PFDL
PFDN2 DIP-MS	URI1	O94763	0	PAQosome;PFDL
PFDN2 DIP-MS	URI1	O94763	0	PAQosome;PFDL
PFDN2 DIP-MS	URI1	O94763	0	PAQosome;PFDL
PFDN2 DIP-MS	URI1	O94763	0	PAQosome;PFDL
PFDN2 DIP-MS	URI1	O94763	0	PAQosome;PFDL
PFDN2 DIP-MS	URI1	O94763	0	PAQosome;PFDL
PFDN2 DIP-MS	URI1	O94763	0	PAQosome;PFDL
PFDN2 DIP-MS	URI1	O94763	0	PAQosome;PFDL
PFDN2 DIP-MS	URI1	O94763	10079.5	PAQosome;PFDL
PFDN2 DIP-MS	URI1	O94763	36195.4	PAQosome;PFDL
PFDN2 DIP-MS	URI1	O94763	5025.29	PAQosome;PFDL
PFDN2 DIP-MS	URI1	O94763	0	PAQosome;PFDL
PFDN2 DIP-MS	URI1	O94763	0	PAQosome;PFDL
PFDN2 DIP-MS	URI1	O94763	0	PAQosome;PFDL
PFDN2 DIP-MS	URI1	O94763	0	PAQosome;PFDL
PFDN2 DIP-MS	URI1	O94763	0	PAQosome;PFDL
PFDN2 DIP-MS	URI1	O94763	0	PAQosome;PFDL
PFDN2 DIP-MS	URI1	O94763	0	PAQosome;PFDL
PFDN2 DIP-MS	URI1	O94763	0	PAQosome;PFDL
PFDN2 DIP-MS	URI1	O94763	0	PAQosome;PFDL
PFDN2 DIP-MS	UXT	Q9UBK9	320759	PAQosome;PFDL
PFDN2 DIP-MS	UXT	Q9UBK9	165435	PAQosome;PFDL
PFDN2 DIP-MS	UXT	Q9UBK9	113670	PAQosome;PFDL
PFDN2 DIP-MS	UXT	Q9UBK9	107394	PAQosome;PFDL
PFDN2 DIP-MS	UXT	Q9UBK9	161736	PAQosome;PFDL
PFDN2 DIP-MS	UXT	Q9UBK9	116920	PAQosome;PFDL
PFDN2 DIP-MS	UXT	Q9UBK9	253913	PAQosome;PFDL
PFDN2 DIP-MS	UXT	Q9UBK9	96887.6	PAQosome;PFDL
PFDN2 DIP-MS	UXT	Q9UBK9	178943	PAQosome;PFDL
PFDN2 DIP-MS	UXT	Q9UBK9	241525	PAQosome;PFDL
PFDN2 DIP-MS	UXT	Q9UBK9	440310	PAQosome;PFDL
PFDN2 DIP-MS	UXT	Q9UBK9	283367	PAQosome;PFDL
PFDN2 DIP-MS	UXT	Q9UBK9	443774	PAQosome;PFDL
PFDN2 DIP-MS	UXT	Q9UBK9	501028	PAQosome;PFDL
PFDN2 DIP-MS	UXT	Q9UBK9	853880	PAQosome;PFDL
PFDN2 DIP-MS	UXT	Q9UBK9	329421	PAQosome;PFDL
PFDN2 DIP-MS	UXT	Q9UBK9	517689	PAQosome;PFDL
PFDN2 DIP-MS	UXT	Q9UBK9	430462	PAQosome;PFDL
PFDN2 DIP-MS	UXT	Q9UBK9	949941	PAQosome;PFDL
PFDN2 DIP-MS	UXT	Q9UBK9	600085	PAQosome;PFDL
PFDN2 DIP-MS	UXT	Q9UBK9	486151	PAQosome;PFDL
PFDN2 DIP-MS	UXT	Q9UBK9	485058	PAQosome;PFDL
PFDN2 DIP-MS	UXT	Q9UBK9	601208	PAQosome;PFDL
PFDN2 DIP-MS	UXT	Q9UBK9	603541	PAQosome;PFDL
PFDN2 DIP-MS	UXT	Q9UBK9	733173	PAQosome;PFDL
PFDN2 DIP-MS	UXT	Q9UBK9	996377	PAQosome;PFDL
PFDN2 DIP-MS	UXT	Q9UBK9	787855	PAQosome;PFDL
PFDN2 DIP-MS	UXT	Q9UBK9	1.09953e+06	PAQosome;PFDL
PFDN2 DIP-MS	UXT	Q9UBK9	1.84515e+06	PAQosome;PFDL
PFDN2 DIP-MS	UXT	Q9UBK9	618462	PAQosome;PFDL
PFDN2 DIP-MS	UXT	Q9UBK9	1.22142e+06	PAQosome;PFDL
PFDN2 DIP-MS	UXT	Q9UBK9	1.72488e+06	PAQosome;PFDL
PFDN2 DIP-MS	UXT	Q9UBK9	2.15272e+06	PAQosome;PFDL
PFDN2 DIP-MS	UXT	Q9UBK9	1.68353e+06	PAQosome;PFDL
PFDN2 DIP-MS	UXT	Q9UBK9	1.69346e+06	PAQosome;PFDL
PFDN2 DIP-MS	UXT	Q9UBK9	951869	PAQosome;PFDL
PFDN2 DIP-MS	UXT	Q9UBK9	1.87796e+06	PAQosome;PFDL
PFDN2 DIP-MS	UXT	Q9UBK9	1.69108e+06	PAQosome;PFDL
PFDN2 DIP-MS	UXT	Q9UBK9	1.19502e+06	PAQosome;PFDL
PFDN2 DIP-MS	UXT	Q9UBK9	612191	PAQosome;PFDL
PFDN2 DIP-MS	UXT	Q9UBK9	707072	PAQosome;PFDL
PFDN2 DIP-MS	UXT	Q9UBK9	215573	PAQosome;PFDL
PFDN2 DIP-MS	UXT	Q9UBK9	535916	PAQosome;PFDL
PFDN2 DIP-MS	UXT	Q9UBK9	621671	PAQosome;PFDL
PFDN2 DIP-MS	UXT	Q9UBK9	150658	PAQosome;PFDL
PFDN2 DIP-MS	UXT	Q9UBK9	398619	PAQosome;PFDL
PFDN2 DIP-MS	UXT	Q9UBK9	454193	PAQosome;PFDL
PFDN2 DIP-MS	UXT	Q9UBK9	591306	PAQosome;PFDL
PFDN2 DIP-MS	UXT	Q9UBK9	202947	PAQosome;PFDL
PFDN2 DIP-MS	UXT	Q9UBK9	210924	PAQosome;PFDL
PFDN2 DIP-MS	UXT	Q9UBK9	387347	PAQosome;PFDL
PFDN2 DIP-MS	UXT	Q9UBK9	340039	PAQosome;PFDL
PFDN2 DIP-MS	UXT	Q9UBK9	283335	PAQosome;PFDL
PFDN2 DIP-MS	UXT	Q9UBK9	261999	PAQosome;PFDL
PFDN2 DIP-MS	UXT	Q9UBK9	185501	PAQosome;PFDL
PFDN2 DIP-MS	UXT	Q9UBK9	357927	PAQosome;PFDL
PFDN2 DIP-MS	UXT	Q9UBK9	996620	PAQosome;PFDL
PFDN2 DIP-MS	UXT	Q9UBK9	847528	PAQosome;PFDL
PFDN2 DIP-MS	UXT	Q9UBK9	399462	PAQosome;PFDL
PFDN2 DIP-MS	UXT	Q9UBK9	887617	PAQosome;PFDL
PFDN2 DIP-MS	UXT	Q9UBK9	765635	PAQosome;PFDL
PFDN2 DIP-MS	UXT	Q9UBK9	1.13488e+06	PAQosome;PFDL
PFDN2 DIP-MS	UXT	Q9UBK9	258078	PAQosome;PFDL
PFDN2 DIP-MS	UXT	Q9UBK9	128118	PAQosome;PFDL
PFDN2 DIP-MS	UXT	Q9UBK9	123790	PAQosome;PFDL
PFDN2 DIP-MS	UXT	Q9UBK9	114817	PAQosome;PFDL
PFDN2 DIP-MS	UXT	Q9UBK9	64444.7	PAQosome;PFDL
PFDN2 DIP-MS	UXT	Q9UBK9	66583.6	PAQosome;PFDL
PFDN2 DIP-MS	UXT	Q9UBK9	116523	PAQosome;PFDL
PFDN2 DIP-MS	UXT	Q9UBK9	24754.5	PAQosome;PFDL
PFDN2 DIP-MS	UXT	Q9UBK9	47747.1	PAQosome;PFDL
PFDN2 DIP-MS	UXT	Q9UBK9	66690.2	PAQosome;PFDL
PFDN2 DIP-MS	UXT	Q9UBK9	67431.6	PAQosome;PFDL
PFDN2 DIP-MS	UXT	Q9UBK9	9181.01	PAQosome;PFDL
PFDN2 DIP-MS	UXT	Q9UBK9	0	PAQosome;PFDL
PFDN2 DIP-MS	VBP1	P61758	73726.6	PFD
PFDN2 DIP-MS	VBP1	P61758	14744.3	PFD
PFDN2 DIP-MS	VBP1	P61758	0	PFD
PFDN2 DIP-MS	VBP1	P61758	14784.7	PFD
PFDN2 DIP-MS	VBP1	P61758	17315.2	PFD
PFDN2 DIP-MS	VBP1	P61758	20203.7	PFD
PFDN2 DIP-MS	VBP1	P61758	29017.7	PFD
PFDN2 DIP-MS	VBP1	P61758	2896.88	PFD
PFDN2 DIP-MS	VBP1	P61758	34516.3	PFD
PFDN2 DIP-MS	VBP1	P61758	70009	PFD
PFDN2 DIP-MS	VBP1	P61758	86079.4	PFD
PFDN2 DIP-MS	VBP1	P61758	58550.9	PFD
PFDN2 DIP-MS	VBP1	P61758	73908.1	PFD
PFDN2 DIP-MS	VBP1	P61758	74003	PFD
PFDN2 DIP-MS	VBP1	P61758	109958	PFD
PFDN2 DIP-MS	VBP1	P61758	49999.2	PFD
PFDN2 DIP-MS	VBP1	P61758	58860.9	PFD
PFDN2 DIP-MS	VBP1	P61758	259489	PFD
PFDN2 DIP-MS	VBP1	P61758	111759	PFD
PFDN2 DIP-MS	VBP1	P61758	262198	PFD
PFDN2 DIP-MS	VBP1	P61758	147184	PFD
PFDN2 DIP-MS	VBP1	P61758	88104	PFD
PFDN2 DIP-MS	VBP1	P61758	178856	PFD
PFDN2 DIP-MS	VBP1	P61758	174637	PFD
PFDN2 DIP-MS	VBP1	P61758	180543	PFD
PFDN2 DIP-MS	VBP1	P61758	574499	PFD
PFDN2 DIP-MS	VBP1	P61758	381909	PFD
PFDN2 DIP-MS	VBP1	P61758	526932	PFD
PFDN2 DIP-MS	VBP1	P61758	509932	PFD
PFDN2 DIP-MS	VBP1	P61758	190424	PFD
PFDN2 DIP-MS	VBP1	P61758	339796	PFD
PFDN2 DIP-MS	VBP1	P61758	368658	PFD
PFDN2 DIP-MS	VBP1	P61758	552641	PFD
PFDN2 DIP-MS	VBP1	P61758	481558	PFD
PFDN2 DIP-MS	VBP1	P61758	504803	PFD
PFDN2 DIP-MS	VBP1	P61758	390347	PFD
PFDN2 DIP-MS	VBP1	P61758	649740	PFD
PFDN2 DIP-MS	VBP1	P61758	572534	PFD
PFDN2 DIP-MS	VBP1	P61758	711498	PFD
PFDN2 DIP-MS	VBP1	P61758	403711	PFD
PFDN2 DIP-MS	VBP1	P61758	913910	PFD
PFDN2 DIP-MS	VBP1	P61758	687460	PFD
PFDN2 DIP-MS	VBP1	P61758	1.60469e+06	PFD
PFDN2 DIP-MS	VBP1	P61758	1.80379e+06	PFD
PFDN2 DIP-MS	VBP1	P61758	1.06321e+06	PFD
PFDN2 DIP-MS	VBP1	P61758	1.764e+06	PFD
PFDN2 DIP-MS	VBP1	P61758	1.91267e+06	PFD
PFDN2 DIP-MS	VBP1	P61758	2.70539e+06	PFD
PFDN2 DIP-MS	VBP1	P61758	832493	PFD
PFDN2 DIP-MS	VBP1	P61758	1.16031e+06	PFD
PFDN2 DIP-MS	VBP1	P61758	1.53437e+06	PFD
PFDN2 DIP-MS	VBP1	P61758	3207398	PFD
PFDN2 DIP-MS	VBP1	P61758	2.89591e+06	PFD
PFDN2 DIP-MS	VBP1	P61758	3.83266e+06	PFD
PFDN2 DIP-MS	VBP1	P61758	5071866	PFD
PFDN2 DIP-MS	VBP1	P61758	7.95935e+06	PFD
PFDN2 DIP-MS	VBP1	P61758	1.8603e+07	PFD
PFDN2 DIP-MS	VBP1	P61758	1.55688e+07	PFD
PFDN2 DIP-MS	VBP1	P61758	1.78682e+07	PFD
PFDN2 DIP-MS	VBP1	P61758	44670524	PFD
PFDN2 DIP-MS	VBP1	P61758	8.89438e+06	PFD
PFDN2 DIP-MS	VBP1	P61758	21819237	PFD
PFDN2 DIP-MS	VBP1	P61758	4.79861e+06	PFD
PFDN2 DIP-MS	VBP1	P61758	1837244	PFD
PFDN2 DIP-MS	VBP1	P61758	1.12607e+06	PFD
PFDN2 DIP-MS	VBP1	P61758	550368	PFD
PFDN2 DIP-MS	VBP1	P61758	237121	PFD
PFDN2 DIP-MS	VBP1	P61758	404321	PFD
PFDN2 DIP-MS	VBP1	P61758	569232	PFD
PFDN2 DIP-MS	VBP1	P61758	235138	PFD
PFDN2 DIP-MS	VBP1	P61758	413303	PFD
PFDN2 DIP-MS	VBP1	P61758	705668	PFD
PFDN2 DIP-MS	VBP1	P61758	378642	PFD
PFDN2 DIP-MS	VBP1	P61758	91411.4	PFD
PFDN2 DIP-MS	VBP1	P61758	0	PFD
PFDN2 DIP-MS	WDR92	Q96MX6	144304	PAQosome
PFDN2 DIP-MS	WDR92	Q96MX6	53060.7	PAQosome
PFDN2 DIP-MS	WDR92	Q96MX6	0	PAQosome
PFDN2 DIP-MS	WDR92	Q96MX6	39086.2	PAQosome
PFDN2 DIP-MS	WDR92	Q96MX6	30470.1	PAQosome
PFDN2 DIP-MS	WDR92	Q96MX6	39607.6	PAQosome
PFDN2 DIP-MS	WDR92	Q96MX6	43198.3	PAQosome
PFDN2 DIP-MS	WDR92	Q96MX6	7445.66	PAQosome
PFDN2 DIP-MS	WDR92	Q96MX6	45579.4	PAQosome
PFDN2 DIP-MS	WDR92	Q96MX6	82371.9	PAQosome
PFDN2 DIP-MS	WDR92	Q96MX6	134834	PAQosome
PFDN2 DIP-MS	WDR92	Q96MX6	101150	PAQosome
PFDN2 DIP-MS	WDR92	Q96MX6	177747	PAQosome
PFDN2 DIP-MS	WDR92	Q96MX6	106797	PAQosome
PFDN2 DIP-MS	WDR92	Q96MX6	197145	PAQosome
PFDN2 DIP-MS	WDR92	Q96MX6	128963	PAQosome
PFDN2 DIP-MS	WDR92	Q96MX6	105987	PAQosome
PFDN2 DIP-MS	WDR92	Q96MX6	186277	PAQosome
PFDN2 DIP-MS	WDR92	Q96MX6	188205	PAQosome
PFDN2 DIP-MS	WDR92	Q96MX6	205168	PAQosome
PFDN2 DIP-MS	WDR92	Q96MX6	141118	PAQosome
PFDN2 DIP-MS	WDR92	Q96MX6	116751	PAQosome
PFDN2 DIP-MS	WDR92	Q96MX6	188315	PAQosome
PFDN2 DIP-MS	WDR92	Q96MX6	144899	PAQosome
PFDN2 DIP-MS	WDR92	Q96MX6	176332	PAQosome
PFDN2 DIP-MS	WDR92	Q96MX6	320185	PAQosome
PFDN2 DIP-MS	WDR92	Q96MX6	224602	PAQosome
PFDN2 DIP-MS	WDR92	Q96MX6	263112	PAQosome
PFDN2 DIP-MS	WDR92	Q96MX6	409770	PAQosome
PFDN2 DIP-MS	WDR92	Q96MX6	227782	PAQosome
PFDN2 DIP-MS	WDR92	Q96MX6	290822	PAQosome
PFDN2 DIP-MS	WDR92	Q96MX6	328312	PAQosome
PFDN2 DIP-MS	WDR92	Q96MX6	292931	PAQosome
PFDN2 DIP-MS	WDR92	Q96MX6	239143	PAQosome
PFDN2 DIP-MS	WDR92	Q96MX6	218867	PAQosome
PFDN2 DIP-MS	WDR92	Q96MX6	104460	PAQosome
PFDN2 DIP-MS	WDR92	Q96MX6	94005.9	PAQosome
PFDN2 DIP-MS	WDR92	Q96MX6	59121.1	PAQosome
PFDN2 DIP-MS	WDR92	Q96MX6	60748.2	PAQosome
PFDN2 DIP-MS	WDR92	Q96MX6	45528.5	PAQosome
PFDN2 DIP-MS	WDR92	Q96MX6	65015.5	PAQosome
PFDN2 DIP-MS	WDR92	Q96MX6	42555.2	PAQosome
PFDN2 DIP-MS	WDR92	Q96MX6	92243.5	PAQosome
PFDN2 DIP-MS	WDR92	Q96MX6	89701	PAQosome
PFDN2 DIP-MS	WDR92	Q96MX6	44759.8	PAQosome
PFDN2 DIP-MS	WDR92	Q96MX6	77352	PAQosome
PFDN2 DIP-MS	WDR92	Q96MX6	51411.6	PAQosome
PFDN2 DIP-MS	WDR92	Q96MX6	38586.1	PAQosome
PFDN2 DIP-MS	WDR92	Q96MX6	0	PAQosome
PFDN2 DIP-MS	WDR92	Q96MX6	11257.3	PAQosome
PFDN2 DIP-MS	WDR92	Q96MX6	15946.8	PAQosome
PFDN2 DIP-MS	WDR92	Q96MX6	11435	PAQosome
PFDN2 DIP-MS	WDR92	Q96MX6	0	PAQosome
PFDN2 DIP-MS	WDR92	Q96MX6	0	PAQosome
PFDN2 DIP-MS	WDR92	Q96MX6	0	PAQosome
PFDN2 DIP-MS	WDR92	Q96MX6	0	PAQosome
PFDN2 DIP-MS	WDR92	Q96MX6	0	PAQosome
PFDN2 DIP-MS	WDR92	Q96MX6	0	PAQosome
PFDN2 DIP-MS	WDR92	Q96MX6	0	PAQosome
PFDN2 DIP-MS	WDR92	Q96MX6	0	PAQosome
PFDN2 DIP-MS	WDR92	Q96MX6	0	PAQosome
PFDN2 DIP-MS	WDR92	Q96MX6	0	PAQosome
PFDN2 DIP-MS	WDR92	Q96MX6	0	PAQosome
PFDN2 DIP-MS	WDR92	Q96MX6	0	PAQosome
PFDN2 DIP-MS	WDR92	Q96MX6	0	PAQosome
PFDN2 DIP-MS	WDR92	Q96MX6	0	PAQosome
PFDN2 DIP-MS	WDR92	Q96MX6	0	PAQosome
PFDN2 DIP-MS	WDR92	Q96MX6	0	PAQosome
PFDN2 DIP-MS	WDR92	Q96MX6	0	PAQosome
PFDN2 DIP-MS	WDR92	Q96MX6	0	PAQosome
PFDN2 DIP-MS	WDR92	Q96MX6	0	PAQosome
PFDN2 DIP-MS	WDR92	Q96MX6	0	PAQosome
PFDN2 DIP-MS	WDR92	Q96MX6	0	PAQosome
PFDN2 DIP-MS	WDR92	Q96MX6	0	PAQosome
PFDN2 DIP-MS	WDR92	Q96MX6	0	PAQosome

## Sheet: SupFig4B
DIP-MS_Experiment	Gene_Name_(eluting_proteins)	UniProtKB_accession_(eluting_proteins)	Fraction	Apparent_MW	MW_standard	Smoothed_average_MS_intensity	Complex_Grouping
PFDN2 DIP-MS	HSP90AA1	P07900	1	1672.95		0.016253	HSP90-subunits
PFDN2 DIP-MS	HSP90AA1	P07900	2	1632.05		0.0120258	HSP90-subunits
PFDN2 DIP-MS	HSP90AA1	P07900	3	1591.67		0.00865971	HSP90-subunits
PFDN2 DIP-MS	HSP90AA1	P07900	4	1551.79		0.0029844	HSP90-subunits
PFDN2 DIP-MS	HSP90AA1	P07900	5	1512.43		0.00137629	HSP90-subunits
PFDN2 DIP-MS	HSP90AA1	P07900	6	1473.58		0.000726359	HSP90-subunits
PFDN2 DIP-MS	HSP90AA1	P07900	7	1435.24		0.000761052	HSP90-subunits
PFDN2 DIP-MS	HSP90AA1	P07900	8	1397.4		0.00080539	HSP90-subunits
PFDN2 DIP-MS	HSP90AA1	P07900	9	1360.08		0.00168973	HSP90-subunits
PFDN2 DIP-MS	HSP90AA1	P07900	10	1323.27		0.00324167	HSP90-subunits
PFDN2 DIP-MS	HSP90AA1	P07900	11	1286.97		0.00528494	HSP90-subunits
PFDN2 DIP-MS	HSP90AA1	P07900	12	1251.18		0.0081772	HSP90-subunits
PFDN2 DIP-MS	HSP90AA1	P07900	13	1215.9		0.0107713	HSP90-subunits
PFDN2 DIP-MS	HSP90AA1	P07900	14	1181.13	1236	0.0123689	HSP90-subunits
PFDN2 DIP-MS	HSP90AA1	P07900	15	1146.87		0.0142755	HSP90-subunits
PFDN2 DIP-MS	HSP90AA1	P07900	16	1113.12		0.0164347	HSP90-subunits
PFDN2 DIP-MS	HSP90AA1	P07900	17	1079.88		0.0188278	HSP90-subunits
PFDN2 DIP-MS	HSP90AA1	P07900	18	1047.16	1048	0.0210979	HSP90-subunits
PFDN2 DIP-MS	HSP90AA1	P07900	19	1014.94		0.023312	HSP90-subunits
PFDN2 DIP-MS	HSP90AA1	P07900	20	983.23		0.0219477	HSP90-subunits
PFDN2 DIP-MS	HSP90AA1	P07900	21	952.033		0.0213539	HSP90-subunits
PFDN2 DIP-MS	HSP90AA1	P07900	22	921.347		0.0201231	HSP90-subunits
PFDN2 DIP-MS	HSP90AA1	P07900	23	891.171		0.0200066	HSP90-subunits
PFDN2 DIP-MS	HSP90AA1	P07900	24	861.505		0.0178684	HSP90-subunits
PFDN2 DIP-MS	HSP90AA1	P07900	25	832.35		0.0199169	HSP90-subunits
PFDN2 DIP-MS	HSP90AA1	P07900	26	803.705		0.0202106	HSP90-subunits
PFDN2 DIP-MS	HSP90AA1	P07900	27	775.57		0.0283258	HSP90-subunits
PFDN2 DIP-MS	HSP90AA1	P07900	28	747.946		0.0366745	HSP90-subunits
PFDN2 DIP-MS	HSP90AA1	P07900	29	720.832		0.0411131	HSP90-subunits
PFDN2 DIP-MS	HSP90AA1	P07900	30	694.229		0.0443813	HSP90-subunits
PFDN2 DIP-MS	HSP90AA1	P07900	31	668.136	720	0.0447772	HSP90-subunits
PFDN2 DIP-MS	HSP90AA1	P07900	32	642.553		0.0454114	HSP90-subunits
PFDN2 DIP-MS	HSP90AA1	P07900	33	617.481		0.0497899	HSP90-subunits
PFDN2 DIP-MS	HSP90AA1	P07900	34	592.919		0.0579362	HSP90-subunits
PFDN2 DIP-MS	HSP90AA1	P07900	35	568.868		0.061265	HSP90-subunits
PFDN2 DIP-MS	HSP90AA1	P07900	36	545.327		0.0658027	HSP90-subunits
PFDN2 DIP-MS	HSP90AA1	P07900	37	522.296		0.0635816	HSP90-subunits
PFDN2 DIP-MS	HSP90AA1	P07900	38	499.776		0.0709408	HSP90-subunits
PFDN2 DIP-MS	HSP90AA1	P07900	39	477.766		0.0741401	HSP90-subunits
PFDN2 DIP-MS	HSP90AA1	P07900	40	456.267		0.0872736	HSP90-subunits
PFDN2 DIP-MS	HSP90AA1	P07900	41	435.278	480	0.100931	HSP90-subunits
PFDN2 DIP-MS	HSP90AA1	P07900	42	414.799		0.127918	HSP90-subunits
PFDN2 DIP-MS	HSP90AA1	P07900	43	394.831		0.162838	HSP90-subunits
PFDN2 DIP-MS	HSP90AA1	P07900	44	375.373		0.295893	HSP90-subunits
PFDN2 DIP-MS	HSP90AA1	P07900	45	356.425		0.577333	HSP90-subunits
PFDN2 DIP-MS	HSP90AA1	P07900	46	337.988		0.866241	HSP90-subunits
PFDN2 DIP-MS	HSP90AA1	P07900	47	320.061		1	HSP90-subunits
PFDN2 DIP-MS	HSP90AA1	P07900	48	302.645		0.958946	HSP90-subunits
PFDN2 DIP-MS	HSP90AA1	P07900	49	285.739		0.757961	HSP90-subunits
PFDN2 DIP-MS	HSP90AA1	P07900	50	269.344	242	0.432156	HSP90-subunits
PFDN2 DIP-MS	HSP90AA1	P07900	51	253.459		0.196866	HSP90-subunits
PFDN2 DIP-MS	HSP90AA1	P07900	52	238.084		0.155923	HSP90-subunits
PFDN2 DIP-MS	HSP90AA1	P07900	53	223.219		0.17087	HSP90-subunits
PFDN2 DIP-MS	HSP90AA1	P07900	54	208.865		0.194923	HSP90-subunits
PFDN2 DIP-MS	HSP90AA1	P07900	55	195.022		0.209647	HSP90-subunits
PFDN2 DIP-MS	HSP90AA1	P07900	56	181.689		0.269023	HSP90-subunits
PFDN2 DIP-MS	HSP90AA1	P07900	57	168.866		0.259217	HSP90-subunits
PFDN2 DIP-MS	HSP90AA1	P07900	58	156.554		0.25823	HSP90-subunits
PFDN2 DIP-MS	HSP90AA1	P07900	59	144.752		0.216654	HSP90-subunits
PFDN2 DIP-MS	HSP90AA1	P07900	60	133.46		0.164992	HSP90-subunits
PFDN2 DIP-MS	HSP90AA1	P07900	61	122.679	146	0.0657516	HSP90-subunits
PFDN2 DIP-MS	HSP90AA1	P07900	62	112.408		0.0391126	HSP90-subunits
PFDN2 DIP-MS	HSP90AA1	P07900	63	102.647		0.028059	HSP90-subunits
PFDN2 DIP-MS	HSP90AA1	P07900	64	93.3974		0.0228495	HSP90-subunits
PFDN2 DIP-MS	HSP90AA1	P07900	65	84.6578		0.0177946	HSP90-subunits
PFDN2 DIP-MS	HSP90AA1	P07900	66	76.4285		0.0133438	HSP90-subunits
PFDN2 DIP-MS	HSP90AA1	P07900	67	68.7097		0.00350938	HSP90-subunits
PFDN2 DIP-MS	HSP90AA1	P07900	68	61.5012		0.000177124	HSP90-subunits
PFDN2 DIP-MS	HSP90AA1	P07900	69	54.8031		0.000142957	HSP90-subunits
PFDN2 DIP-MS	HSP90AA1	P07900	70	48.6154	66	1.26415e-05	HSP90-subunits
PFDN2 DIP-MS	HSP90AA1	P07900	71	42.9381		1.01883e-05	HSP90-subunits
PFDN2 DIP-MS	HSP90AA1	P07900	72	37.7712		8.32052e-07	HSP90-subunits
PFDN2 DIP-MS	HSP90AA1	P07900	73	33.1147		7.42412e-07	HSP90-subunits
PFDN2 DIP-MS	HSP90AA1	P07900	74	28.9686		9.4143e-08	HSP90-subunits
PFDN2 DIP-MS	HSP90AA1	P07900	75	25.3329	20	1.25338e-07	HSP90-subunits
PFDN2 DIP-MS	HSP90AA1	P07900	76	22.2075		1.04283e-07	HSP90-subunits
UXT DIP-MS	HSP90AA1	P07900	1	1672.95		0.00123475	HSP90-subunits
UXT DIP-MS	HSP90AA1	P07900	2	1632.05		0.000911142	HSP90-subunits
UXT DIP-MS	HSP90AA1	P07900	3	1591.67		0.000782959	HSP90-subunits
UXT DIP-MS	HSP90AA1	P07900	4	1551.79		0.000644702	HSP90-subunits
UXT DIP-MS	HSP90AA1	P07900	5	1512.43		0.000838354	HSP90-subunits
UXT DIP-MS	HSP90AA1	P07900	6	1473.58		0.000890479	HSP90-subunits
UXT DIP-MS	HSP90AA1	P07900	7	1435.24		0.00126874	HSP90-subunits
UXT DIP-MS	HSP90AA1	P07900	8	1397.4		0.00132252	HSP90-subunits
UXT DIP-MS	HSP90AA1	P07900	9	1360.08		0.00138378	HSP90-subunits
UXT DIP-MS	HSP90AA1	P07900	10	1323.27		0.00195967	HSP90-subunits
UXT DIP-MS	HSP90AA1	P07900	11	1286.97		0.00238255	HSP90-subunits
UXT DIP-MS	HSP90AA1	P07900	12	1251.18		0.00233664	HSP90-subunits
UXT DIP-MS	HSP90AA1	P07900	13	1215.9		0.00287386	HSP90-subunits
UXT DIP-MS	HSP90AA1	P07900	14	1181.13	1236	0.00338391	HSP90-subunits
UXT DIP-MS	HSP90AA1	P07900	15	1146.87		0.00394128	HSP90-subunits
UXT DIP-MS	HSP90AA1	P07900	16	1113.12		0.0047445	HSP90-subunits
UXT DIP-MS	HSP90AA1	P07900	17	1079.88		0.00461512	HSP90-subunits
UXT DIP-MS	HSP90AA1	P07900	18	1047.16	1048	0.00430035	HSP90-subunits
UXT DIP-MS	HSP90AA1	P07900	19	1014.94		0.00433781	HSP90-subunits
UXT DIP-MS	HSP90AA1	P07900	20	983.23		0.00418188	HSP90-subunits
UXT DIP-MS	HSP90AA1	P07900	21	952.033		0.00396167	HSP90-subunits
UXT DIP-MS	HSP90AA1	P07900	22	921.347		0.00462961	HSP90-subunits
UXT DIP-MS	HSP90AA1	P07900	23	891.171		0.00499723	HSP90-subunits
UXT DIP-MS	HSP90AA1	P07900	24	861.505		0.00489567	HSP90-subunits
UXT DIP-MS	HSP90AA1	P07900	25	832.35		0.00523063	HSP90-subunits
UXT DIP-MS	HSP90AA1	P07900	26	803.705		0.0058453	HSP90-subunits
UXT DIP-MS	HSP90AA1	P07900	27	775.57		0.00595534	HSP90-subunits
UXT DIP-MS	HSP90AA1	P07900	28	747.946		0.00605833	HSP90-subunits
UXT DIP-MS	HSP90AA1	P07900	29	720.832		0.00657779	HSP90-subunits
UXT DIP-MS	HSP90AA1	P07900	30	694.229		0.00689818	HSP90-subunits
UXT DIP-MS	HSP90AA1	P07900	31	668.136	720	0.00728856	HSP90-subunits
UXT DIP-MS	HSP90AA1	P07900	32	642.553		0.00786293	HSP90-subunits
UXT DIP-MS	HSP90AA1	P07900	33	617.481		0.0086672	HSP90-subunits
UXT DIP-MS	HSP90AA1	P07900	34	592.919		0.00908738	HSP90-subunits
UXT DIP-MS	HSP90AA1	P07900	35	568.868		0.0091537	HSP90-subunits
UXT DIP-MS	HSP90AA1	P07900	36	545.327		0.00946642	HSP90-subunits
UXT DIP-MS	HSP90AA1	P07900	37	522.296		0.00947564	HSP90-subunits
UXT DIP-MS	HSP90AA1	P07900	38	499.776		0.00983688	HSP90-subunits
UXT DIP-MS	HSP90AA1	P07900	39	477.766		0.0109448	HSP90-subunits
UXT DIP-MS	HSP90AA1	P07900	40	456.267		0.0127759	HSP90-subunits
UXT DIP-MS	HSP90AA1	P07900	41	435.278	480	0.0155861	HSP90-subunits
UXT DIP-MS	HSP90AA1	P07900	42	414.799		0.0226722	HSP90-subunits
UXT DIP-MS	HSP90AA1	P07900	43	394.831		0.0414677	HSP90-subunits
UXT DIP-MS	HSP90AA1	P07900	44	375.373		0.0898286	HSP90-subunits
UXT DIP-MS	HSP90AA1	P07900	45	356.425		0.218835	HSP90-subunits
UXT DIP-MS	HSP90AA1	P07900	46	337.988		0.429339	HSP90-subunits
UXT DIP-MS	HSP90AA1	P07900	47	320.061		0.562421	HSP90-subunits
UXT DIP-MS	HSP90AA1	P07900	48	302.645		0.757499	HSP90-subunits
UXT DIP-MS	HSP90AA1	P07900	49	285.739		1	HSP90-subunits
UXT DIP-MS	HSP90AA1	P07900	50	269.344	242	0.94083	HSP90-subunits
UXT DIP-MS	HSP90AA1	P07900	51	253.459		0.755554	HSP90-subunits
UXT DIP-MS	HSP90AA1	P07900	52	238.084		0.596428	HSP90-subunits
UXT DIP-MS	HSP90AA1	P07900	53	223.219		0.332091	HSP90-subunits
UXT DIP-MS	HSP90AA1	P07900	54	208.865		0.0571754	HSP90-subunits
UXT DIP-MS	HSP90AA1	P07900	55	195.022		0.0430835	HSP90-subunits
UXT DIP-MS	HSP90AA1	P07900	56	181.689		0.0496711	HSP90-subunits
UXT DIP-MS	HSP90AA1	P07900	57	168.866		0.0541944	HSP90-subunits
UXT DIP-MS	HSP90AA1	P07900	58	156.554		0.0601483	HSP90-subunits
UXT DIP-MS	HSP90AA1	P07900	59	144.752		0.0682671	HSP90-subunits
UXT DIP-MS	HSP90AA1	P07900	60	133.46		0.07773	HSP90-subunits
UXT DIP-MS	HSP90AA1	P07900	61	122.679	146	0.0886365	HSP90-subunits
UXT DIP-MS	HSP90AA1	P07900	62	112.408		0.100335	HSP90-subunits
UXT DIP-MS	HSP90AA1	P07900	63	102.647		0.1124	HSP90-subunits
UXT DIP-MS	HSP90AA1	P07900	64	93.3974		0.118135	HSP90-subunits
UXT DIP-MS	HSP90AA1	P07900	65	84.6578		0.118013	HSP90-subunits
UXT DIP-MS	HSP90AA1	P07900	66	76.4285		0.104712	HSP90-subunits
UXT DIP-MS	HSP90AA1	P07900	67	68.7097		0.0824475	HSP90-subunits
UXT DIP-MS	HSP90AA1	P07900	68	61.5012		0.0556365	HSP90-subunits
UXT DIP-MS	HSP90AA1	P07900	69	54.8031		0.0305721	HSP90-subunits
UXT DIP-MS	HSP90AA1	P07900	70	48.6154	66	0.0100232	HSP90-subunits
UXT DIP-MS	HSP90AA1	P07900	71	42.9381		0.00121141	HSP90-subunits
UXT DIP-MS	HSP90AA1	P07900	72	37.7712		0.000111971	HSP90-subunits
UXT DIP-MS	HSP90AA1	P07900	73	33.1147		1.13597e-05	HSP90-subunits
UXT DIP-MS	HSP90AA1	P07900	74	28.9686		1.04636e-06	HSP90-subunits
UXT DIP-MS	HSP90AA1	P07900	75	25.3329	20	8.60521e-07	HSP90-subunits
UXT DIP-MS	HSP90AA1	P07900	76	22.2075		0	HSP90-subunits
PFDN2 DIP-MS	HSP90AB1	P08238	1	1672.95		0.0335658	HSP90-subunits
PFDN2 DIP-MS	HSP90AB1	P08238	2	1632.05		0.0254195	HSP90-subunits
PFDN2 DIP-MS	HSP90AB1	P08238	3	1591.67		0.0186858	HSP90-subunits
PFDN2 DIP-MS	HSP90AB1	P08238	4	1551.79		0.00799377	HSP90-subunits
PFDN2 DIP-MS	HSP90AB1	P08238	5	1512.43		0.00531113	HSP90-subunits
PFDN2 DIP-MS	HSP90AB1	P08238	6	1473.58		0.00494815	HSP90-subunits
PFDN2 DIP-MS	HSP90AB1	P08238	7	1435.24		0.00494072	HSP90-subunits
PFDN2 DIP-MS	HSP90AB1	P08238	8	1397.4		0.00507244	HSP90-subunits
PFDN2 DIP-MS	HSP90AB1	P08238	9	1360.08		0.00607303	HSP90-subunits
PFDN2 DIP-MS	HSP90AB1	P08238	10	1323.27		0.00799606	HSP90-subunits
PFDN2 DIP-MS	HSP90AB1	P08238	11	1286.97		0.0116096	HSP90-subunits
PFDN2 DIP-MS	HSP90AB1	P08238	12	1251.18		0.0158542	HSP90-subunits
PFDN2 DIP-MS	HSP90AB1	P08238	13	1215.9		0.0198193	HSP90-subunits
PFDN2 DIP-MS	HSP90AB1	P08238	14	1181.13	1236	0.0232708	HSP90-subunits
PFDN2 DIP-MS	HSP90AB1	P08238	15	1146.87		0.0247772	HSP90-subunits
PFDN2 DIP-MS	HSP90AB1	P08238	16	1113.12		0.0261815	HSP90-subunits
PFDN2 DIP-MS	HSP90AB1	P08238	17	1079.88		0.0281958	HSP90-subunits
PFDN2 DIP-MS	HSP90AB1	P08238	18	1047.16	1048	0.0298579	HSP90-subunits
PFDN2 DIP-MS	HSP90AB1	P08238	19	1014.94		0.0312865	HSP90-subunits
PFDN2 DIP-MS	HSP90AB1	P08238	20	983.23		0.029244	HSP90-subunits
PFDN2 DIP-MS	HSP90AB1	P08238	21	952.033		0.0281352	HSP90-subunits
PFDN2 DIP-MS	HSP90AB1	P08238	22	921.347		0.0275572	HSP90-subunits
PFDN2 DIP-MS	HSP90AB1	P08238	23	891.171		0.0272917	HSP90-subunits
PFDN2 DIP-MS	HSP90AB1	P08238	24	861.505		0.0270445	HSP90-subunits
PFDN2 DIP-MS	HSP90AB1	P08238	25	832.35		0.0317632	HSP90-subunits
PFDN2 DIP-MS	HSP90AB1	P08238	26	803.705		0.0328431	HSP90-subunits
PFDN2 DIP-MS	HSP90AB1	P08238	27	775.57		0.0342255	HSP90-subunits
PFDN2 DIP-MS	HSP90AB1	P08238	28	747.946		0.0378602	HSP90-subunits
PFDN2 DIP-MS	HSP90AB1	P08238	29	720.832		0.0390552	HSP90-subunits
PFDN2 DIP-MS	HSP90AB1	P08238	30	694.229		0.0409213	HSP90-subunits
PFDN2 DIP-MS	HSP90AB1	P08238	31	668.136	720	0.0411433	HSP90-subunits
PFDN2 DIP-MS	HSP90AB1	P08238	32	642.553		0.0438933	HSP90-subunits
PFDN2 DIP-MS	HSP90AB1	P08238	33	617.481		0.0481243	HSP90-subunits
PFDN2 DIP-MS	HSP90AB1	P08238	34	592.919		0.0565408	HSP90-subunits
PFDN2 DIP-MS	HSP90AB1	P08238	35	568.868		0.0604496	HSP90-subunits
PFDN2 DIP-MS	HSP90AB1	P08238	36	545.327		0.0667203	HSP90-subunits
PFDN2 DIP-MS	HSP90AB1	P08238	37	522.296		0.0695962	HSP90-subunits
PFDN2 DIP-MS	HSP90AB1	P08238	38	499.776		0.0712568	HSP90-subunits
PFDN2 DIP-MS	HSP90AB1	P08238	39	477.766		0.069739	HSP90-subunits
PFDN2 DIP-MS	HSP90AB1	P08238	40	456.267		0.0836563	HSP90-subunits
PFDN2 DIP-MS	HSP90AB1	P08238	41	435.278	480	0.0940387	HSP90-subunits
PFDN2 DIP-MS	HSP90AB1	P08238	42	414.799		0.129768	HSP90-subunits
PFDN2 DIP-MS	HSP90AB1	P08238	43	394.831		0.173481	HSP90-subunits
PFDN2 DIP-MS	HSP90AB1	P08238	44	375.373		0.283097	HSP90-subunits
PFDN2 DIP-MS	HSP90AB1	P08238	45	356.425		0.566847	HSP90-subunits
PFDN2 DIP-MS	HSP90AB1	P08238	46	337.988		0.876301	HSP90-subunits
PFDN2 DIP-MS	HSP90AB1	P08238	47	320.061		1	HSP90-subunits
PFDN2 DIP-MS	HSP90AB1	P08238	48	302.645		0.967348	HSP90-subunits
PFDN2 DIP-MS	HSP90AB1	P08238	49	285.739		0.785376	HSP90-subunits
PFDN2 DIP-MS	HSP90AB1	P08238	50	269.344	242	0.45569	HSP90-subunits
PFDN2 DIP-MS	HSP90AB1	P08238	51	253.459		0.203871	HSP90-subunits
PFDN2 DIP-MS	HSP90AB1	P08238	52	238.084		0.14855	HSP90-subunits
PFDN2 DIP-MS	HSP90AB1	P08238	53	223.219		0.162832	HSP90-subunits
PFDN2 DIP-MS	HSP90AB1	P08238	54	208.865		0.189367	HSP90-subunits
PFDN2 DIP-MS	HSP90AB1	P08238	55	195.022		0.211546	HSP90-subunits
PFDN2 DIP-MS	HSP90AB1	P08238	56	181.689		0.249086	HSP90-subunits
PFDN2 DIP-MS	HSP90AB1	P08238	57	168.866		0.270694	HSP90-subunits
PFDN2 DIP-MS	HSP90AB1	P08238	58	156.554		0.266612	HSP90-subunits
PFDN2 DIP-MS	HSP90AB1	P08238	59	144.752		0.243794	HSP90-subunits
PFDN2 DIP-MS	HSP90AB1	P08238	60	133.46		0.213514	HSP90-subunits
PFDN2 DIP-MS	HSP90AB1	P08238	61	122.679	146	0.187868	HSP90-subunits
PFDN2 DIP-MS	HSP90AB1	P08238	62	112.408		0.175899	HSP90-subunits
PFDN2 DIP-MS	HSP90AB1	P08238	63	102.647		0.180424	HSP90-subunits
PFDN2 DIP-MS	HSP90AB1	P08238	64	93.3974		0.15866	HSP90-subunits
PFDN2 DIP-MS	HSP90AB1	P08238	65	84.6578		0.12196	HSP90-subunits
PFDN2 DIP-MS	HSP90AB1	P08238	66	76.4285		0.0707634	HSP90-subunits
PFDN2 DIP-MS	HSP90AB1	P08238	67	68.7097		0.0298008	HSP90-subunits
PFDN2 DIP-MS	HSP90AB1	P08238	68	61.5012		0.00459533	HSP90-subunits
PFDN2 DIP-MS	HSP90AB1	P08238	69	54.8031		0.000273615	HSP90-subunits
PFDN2 DIP-MS	HSP90AB1	P08238	70	48.6154	66	2.40315e-06	HSP90-subunits
PFDN2 DIP-MS	HSP90AB1	P08238	71	42.9381		8.00691e-07	HSP90-subunits
PFDN2 DIP-MS	HSP90AB1	P08238	72	37.7712		1.0669e-07	HSP90-subunits
PFDN2 DIP-MS	HSP90AB1	P08238	73	33.1147		4.28442e-08	HSP90-subunits
PFDN2 DIP-MS	HSP90AB1	P08238	74	28.9686		6.87541e-09	HSP90-subunits
PFDN2 DIP-MS	HSP90AB1	P08238	75	25.3329	20	1.92447e-08	HSP90-subunits
PFDN2 DIP-MS	HSP90AB1	P08238	76	22.2075		3.60654e-08	HSP90-subunits
UXT DIP-MS	HSP90AB1	P08238	1	1672.95		0.00168142	HSP90-subunits
UXT DIP-MS	HSP90AB1	P08238	2	1632.05		0.00115563	HSP90-subunits
UXT DIP-MS	HSP90AB1	P08238	3	1591.67		0.000767593	HSP90-subunits
UXT DIP-MS	HSP90AB1	P08238	4	1551.79		2.40437e-05	HSP90-subunits
UXT DIP-MS	HSP90AB1	P08238	5	1512.43		0.000304559	HSP90-subunits
UXT DIP-MS	HSP90AB1	P08238	6	1473.58		0.000837987	HSP90-subunits
UXT DIP-MS	HSP90AB1	P08238	7	1435.24		0.00118267	HSP90-subunits
UXT DIP-MS	HSP90AB1	P08238	8	1397.4		0.00130525	HSP90-subunits
UXT DIP-MS	HSP90AB1	P08238	9	1360.08		0.00133787	HSP90-subunits
UXT DIP-MS	HSP90AB1	P08238	10	1323.27		0.00119196	HSP90-subunits
UXT DIP-MS	HSP90AB1	P08238	11	1286.97		0.00157172	HSP90-subunits
UXT DIP-MS	HSP90AB1	P08238	12	1251.18		0.0020615	HSP90-subunits
UXT DIP-MS	HSP90AB1	P08238	13	1215.9		0.00257757	HSP90-subunits
UXT DIP-MS	HSP90AB1	P08238	14	1181.13	1236	0.00359072	HSP90-subunits
UXT DIP-MS	HSP90AB1	P08238	15	1146.87		0.00541157	HSP90-subunits
UXT DIP-MS	HSP90AB1	P08238	16	1113.12		0.00801851	HSP90-subunits
UXT DIP-MS	HSP90AB1	P08238	17	1079.88		0.00946923	HSP90-subunits
UXT DIP-MS	HSP90AB1	P08238	18	1047.16	1048	0.0104754	HSP90-subunits
UXT DIP-MS	HSP90AB1	P08238	19	1014.94		0.0112618	HSP90-subunits
UXT DIP-MS	HSP90AB1	P08238	20	983.23		0.0111613	HSP90-subunits
UXT DIP-MS	HSP90AB1	P08238	21	952.033		0.0104215	HSP90-subunits
UXT DIP-MS	HSP90AB1	P08238	22	921.347		0.011395	HSP90-subunits
UXT DIP-MS	HSP90AB1	P08238	23	891.171		0.0128883	HSP90-subunits
UXT DIP-MS	HSP90AB1	P08238	24	861.505		0.0123042	HSP90-subunits
UXT DIP-MS	HSP90AB1	P08238	25	832.35		0.012671	HSP90-subunits
UXT DIP-MS	HSP90AB1	P08238	26	803.705		0.0126898	HSP90-subunits
UXT DIP-MS	HSP90AB1	P08238	27	775.57		0.0128797	HSP90-subunits
UXT DIP-MS	HSP90AB1	P08238	28	747.946		0.0129672	HSP90-subunits
UXT DIP-MS	HSP90AB1	P08238	29	720.832		0.014228	HSP90-subunits
UXT DIP-MS	HSP90AB1	P08238	30	694.229		0.0141335	HSP90-subunits
UXT DIP-MS	HSP90AB1	P08238	31	668.136	720	0.0147913	HSP90-subunits
UXT DIP-MS	HSP90AB1	P08238	32	642.553		0.0151934	HSP90-subunits
UXT DIP-MS	HSP90AB1	P08238	33	617.481		0.0168205	HSP90-subunits
UXT DIP-MS	HSP90AB1	P08238	34	592.919		0.0180673	HSP90-subunits
UXT DIP-MS	HSP90AB1	P08238	35	568.868		0.0190047	HSP90-subunits
UXT DIP-MS	HSP90AB1	P08238	36	545.327		0.0190715	HSP90-subunits
UXT DIP-MS	HSP90AB1	P08238	37	522.296		0.0191733	HSP90-subunits
UXT DIP-MS	HSP90AB1	P08238	38	499.776		0.0194643	HSP90-subunits
UXT DIP-MS	HSP90AB1	P08238	39	477.766		0.0216865	HSP90-subunits
UXT DIP-MS	HSP90AB1	P08238	40	456.267		0.0232125	HSP90-subunits
UXT DIP-MS	HSP90AB1	P08238	41	435.278	480	0.0272619	HSP90-subunits
UXT DIP-MS	HSP90AB1	P08238	42	414.799		0.0359923	HSP90-subunits
UXT DIP-MS	HSP90AB1	P08238	43	394.831		0.0592707	HSP90-subunits
UXT DIP-MS	HSP90AB1	P08238	44	375.373		0.110339	HSP90-subunits
UXT DIP-MS	HSP90AB1	P08238	45	356.425		0.257313	HSP90-subunits
UXT DIP-MS	HSP90AB1	P08238	46	337.988		0.490416	HSP90-subunits
UXT DIP-MS	HSP90AB1	P08238	47	320.061		0.631739	HSP90-subunits
UXT DIP-MS	HSP90AB1	P08238	48	302.645		0.780271	HSP90-subunits
UXT DIP-MS	HSP90AB1	P08238	49	285.739		1	HSP90-subunits
UXT DIP-MS	HSP90AB1	P08238	50	269.344	242	0.932875	HSP90-subunits
UXT DIP-MS	HSP90AB1	P08238	51	253.459		0.73634	HSP90-subunits
UXT DIP-MS	HSP90AB1	P08238	52	238.084		0.594515	HSP90-subunits
UXT DIP-MS	HSP90AB1	P08238	53	223.219		0.37759	HSP90-subunits
UXT DIP-MS	HSP90AB1	P08238	54	208.865		0.108512	HSP90-subunits
UXT DIP-MS	HSP90AB1	P08238	55	195.022		0.0846124	HSP90-subunits
UXT DIP-MS	HSP90AB1	P08238	56	181.689		0.101084	HSP90-subunits
UXT DIP-MS	HSP90AB1	P08238	57	168.866		0.106421	HSP90-subunits
UXT DIP-MS	HSP90AB1	P08238	58	156.554		0.116643	HSP90-subunits
UXT DIP-MS	HSP90AB1	P08238	59	144.752		0.127505	HSP90-subunits
UXT DIP-MS	HSP90AB1	P08238	60	133.46		0.140119	HSP90-subunits
UXT DIP-MS	HSP90AB1	P08238	61	122.679	146	0.159006	HSP90-subunits
UXT DIP-MS	HSP90AB1	P08238	62	112.408		0.190926	HSP90-subunits
UXT DIP-MS	HSP90AB1	P08238	63	102.647		0.223908	HSP90-subunits
UXT DIP-MS	HSP90AB1	P08238	64	93.3974		0.244002	HSP90-subunits
UXT DIP-MS	HSP90AB1	P08238	65	84.6578		0.256415	HSP90-subunits
UXT DIP-MS	HSP90AB1	P08238	66	76.4285		0.242098	HSP90-subunits
UXT DIP-MS	HSP90AB1	P08238	67	68.7097		0.194192	HSP90-subunits
UXT DIP-MS	HSP90AB1	P08238	68	61.5012		0.135779	HSP90-subunits
UXT DIP-MS	HSP90AB1	P08238	69	54.8031		0.0814153	HSP90-subunits
UXT DIP-MS	HSP90AB1	P08238	70	48.6154	66	0.0312133	HSP90-subunits
UXT DIP-MS	HSP90AB1	P08238	71	42.9381		0.00451369	HSP90-subunits
UXT DIP-MS	HSP90AB1	P08238	72	37.7712		0.000888239	HSP90-subunits
UXT DIP-MS	HSP90AB1	P08238	73	33.1147		0.000430553	HSP90-subunits
UXT DIP-MS	HSP90AB1	P08238	74	28.9686		2.88337e-05	HSP90-subunits
UXT DIP-MS	HSP90AB1	P08238	75	25.3329	20	1.24548e-06	HSP90-subunits
UXT DIP-MS	HSP90AB1	P08238	76	22.2075		1.40601e-06	HSP90-subunits
PFDN2 DIP-MS	PIH1D1	Q9NWS0	1	1672.95		0.125728	Adaptors
PFDN2 DIP-MS	PIH1D1	Q9NWS0	2	1632.05		0.0988935	Adaptors
PFDN2 DIP-MS	PIH1D1	Q9NWS0	3	1591.67		0.0793871	Adaptors
PFDN2 DIP-MS	PIH1D1	Q9NWS0	4	1551.79		0.0445987	Adaptors
PFDN2 DIP-MS	PIH1D1	Q9NWS0	5	1512.43		0.0413515	Adaptors
PFDN2 DIP-MS	PIH1D1	Q9NWS0	6	1473.58		0.0410239	Adaptors
PFDN2 DIP-MS	PIH1D1	Q9NWS0	7	1435.24		0.0411617	Adaptors
PFDN2 DIP-MS	PIH1D1	Q9NWS0	8	1397.4		0.0423497	Adaptors
PFDN2 DIP-MS	PIH1D1	Q9NWS0	9	1360.08		0.0508242	Adaptors
PFDN2 DIP-MS	PIH1D1	Q9NWS0	10	1323.27		0.0655754	Adaptors
PFDN2 DIP-MS	PIH1D1	Q9NWS0	11	1286.97		0.0867296	Adaptors
PFDN2 DIP-MS	PIH1D1	Q9NWS0	12	1251.18		0.117998	Adaptors
PFDN2 DIP-MS	PIH1D1	Q9NWS0	13	1215.9		0.142518	Adaptors
PFDN2 DIP-MS	PIH1D1	Q9NWS0	14	1181.13	1236	0.170777	Adaptors
PFDN2 DIP-MS	PIH1D1	Q9NWS0	15	1146.87		0.179315	Adaptors
PFDN2 DIP-MS	PIH1D1	Q9NWS0	16	1113.12		0.210251	Adaptors
PFDN2 DIP-MS	PIH1D1	Q9NWS0	17	1079.88		0.241745	Adaptors
PFDN2 DIP-MS	PIH1D1	Q9NWS0	18	1047.16	1048	0.26637	Adaptors
PFDN2 DIP-MS	PIH1D1	Q9NWS0	19	1014.94		0.273888	Adaptors
PFDN2 DIP-MS	PIH1D1	Q9NWS0	20	983.23		0.265468	Adaptors
PFDN2 DIP-MS	PIH1D1	Q9NWS0	21	952.033		0.227689	Adaptors
PFDN2 DIP-MS	PIH1D1	Q9NWS0	22	921.347		0.221826	Adaptors
PFDN2 DIP-MS	PIH1D1	Q9NWS0	23	891.171		0.228507	Adaptors
PFDN2 DIP-MS	PIH1D1	Q9NWS0	24	861.505		0.246433	Adaptors
PFDN2 DIP-MS	PIH1D1	Q9NWS0	25	832.35		0.294554	Adaptors
PFDN2 DIP-MS	PIH1D1	Q9NWS0	26	803.705		0.3291	Adaptors
PFDN2 DIP-MS	PIH1D1	Q9NWS0	27	775.57		0.346544	Adaptors
PFDN2 DIP-MS	PIH1D1	Q9NWS0	28	747.946		0.353418	Adaptors
PFDN2 DIP-MS	PIH1D1	Q9NWS0	29	720.832		0.335355	Adaptors
PFDN2 DIP-MS	PIH1D1	Q9NWS0	30	694.229		0.302113	Adaptors
PFDN2 DIP-MS	PIH1D1	Q9NWS0	31	668.136	720	0.260844	Adaptors
PFDN2 DIP-MS	PIH1D1	Q9NWS0	32	642.553		0.224917	Adaptors
PFDN2 DIP-MS	PIH1D1	Q9NWS0	33	617.481		0.212423	Adaptors
PFDN2 DIP-MS	PIH1D1	Q9NWS0	34	592.919		0.232965	Adaptors
PFDN2 DIP-MS	PIH1D1	Q9NWS0	35	568.868		0.237235	Adaptors
PFDN2 DIP-MS	PIH1D1	Q9NWS0	36	545.327		0.257282	Adaptors
PFDN2 DIP-MS	PIH1D1	Q9NWS0	37	522.296		0.265336	Adaptors
PFDN2 DIP-MS	PIH1D1	Q9NWS0	38	499.776		0.284832	Adaptors
PFDN2 DIP-MS	PIH1D1	Q9NWS0	39	477.766		0.282753	Adaptors
PFDN2 DIP-MS	PIH1D1	Q9NWS0	40	456.267		0.313801	Adaptors
PFDN2 DIP-MS	PIH1D1	Q9NWS0	41	435.278	480	0.332931	Adaptors
PFDN2 DIP-MS	PIH1D1	Q9NWS0	42	414.799		0.415013	Adaptors
PFDN2 DIP-MS	PIH1D1	Q9NWS0	43	394.831		0.494241	Adaptors
PFDN2 DIP-MS	PIH1D1	Q9NWS0	44	375.373		0.578823	Adaptors
PFDN2 DIP-MS	PIH1D1	Q9NWS0	45	356.425		0.670772	Adaptors
PFDN2 DIP-MS	PIH1D1	Q9NWS0	46	337.988		0.847572	Adaptors
PFDN2 DIP-MS	PIH1D1	Q9NWS0	47	320.061		0.988236	Adaptors
PFDN2 DIP-MS	PIH1D1	Q9NWS0	48	302.645		0.988474	Adaptors
PFDN2 DIP-MS	PIH1D1	Q9NWS0	49	285.739		0.93031	Adaptors
PFDN2 DIP-MS	PIH1D1	Q9NWS0	50	269.344	242	0.775026	Adaptors
PFDN2 DIP-MS	PIH1D1	Q9NWS0	51	253.459		0.521782	Adaptors
PFDN2 DIP-MS	PIH1D1	Q9NWS0	52	238.084		0.30418	Adaptors
PFDN2 DIP-MS	PIH1D1	Q9NWS0	53	223.219		0.226959	Adaptors
PFDN2 DIP-MS	PIH1D1	Q9NWS0	54	208.865		0.151889	Adaptors
PFDN2 DIP-MS	PIH1D1	Q9NWS0	55	195.022		0.107847	Adaptors
PFDN2 DIP-MS	PIH1D1	Q9NWS0	56	181.689		0.0841423	Adaptors
PFDN2 DIP-MS	PIH1D1	Q9NWS0	57	168.866		0.0589314	Adaptors
PFDN2 DIP-MS	PIH1D1	Q9NWS0	58	156.554		0.047941	Adaptors
PFDN2 DIP-MS	PIH1D1	Q9NWS0	59	144.752		0.0380344	Adaptors
PFDN2 DIP-MS	PIH1D1	Q9NWS0	60	133.46		0.0309554	Adaptors
PFDN2 DIP-MS	PIH1D1	Q9NWS0	61	122.679	146	0.0280269	Adaptors
PFDN2 DIP-MS	PIH1D1	Q9NWS0	62	112.408		0.03374	Adaptors
PFDN2 DIP-MS	PIH1D1	Q9NWS0	63	102.647		0.0384191	Adaptors
PFDN2 DIP-MS	PIH1D1	Q9NWS0	64	93.3974		0.0408487	Adaptors
PFDN2 DIP-MS	PIH1D1	Q9NWS0	65	84.6578		0.0389852	Adaptors
PFDN2 DIP-MS	PIH1D1	Q9NWS0	66	76.4285		0.0357385	Adaptors
PFDN2 DIP-MS	PIH1D1	Q9NWS0	67	68.7097		0.0306448	Adaptors
PFDN2 DIP-MS	PIH1D1	Q9NWS0	68	61.5012		0.0286279	Adaptors
PFDN2 DIP-MS	PIH1D1	Q9NWS0	69	54.8031		0.0257804	Adaptors
PFDN2 DIP-MS	PIH1D1	Q9NWS0	70	48.6154	66	0.0237889	Adaptors
PFDN2 DIP-MS	PIH1D1	Q9NWS0	71	42.9381		0.0225102	Adaptors
PFDN2 DIP-MS	PIH1D1	Q9NWS0	72	37.7712		0.0172984	Adaptors
PFDN2 DIP-MS	PIH1D1	Q9NWS0	73	33.1147		0.0111032	Adaptors
PFDN2 DIP-MS	PIH1D1	Q9NWS0	74	28.9686		0.00773806	Adaptors
PFDN2 DIP-MS	PIH1D1	Q9NWS0	75	25.3329	20	0.00422436	Adaptors
PFDN2 DIP-MS	PIH1D1	Q9NWS0	76	22.2075		2.74028e-07	Adaptors
UXT DIP-MS	PIH1D1	Q9NWS0	1	1672.95		0.289432	Adaptors
UXT DIP-MS	PIH1D1	Q9NWS0	2	1632.05		0.268921	Adaptors
UXT DIP-MS	PIH1D1	Q9NWS0	3	1591.67		0.255185	Adaptors
UXT DIP-MS	PIH1D1	Q9NWS0	4	1551.79		0.240684	Adaptors
UXT DIP-MS	PIH1D1	Q9NWS0	5	1512.43		0.245486	Adaptors
UXT DIP-MS	PIH1D1	Q9NWS0	6	1473.58		0.262424	Adaptors
UXT DIP-MS	PIH1D1	Q9NWS0	7	1435.24		0.283232	Adaptors
UXT DIP-MS	PIH1D1	Q9NWS0	8	1397.4		0.307849	Adaptors
UXT DIP-MS	PIH1D1	Q9NWS0	9	1360.08		0.339757	Adaptors
UXT DIP-MS	PIH1D1	Q9NWS0	10	1323.27		0.378302	Adaptors
UXT DIP-MS	PIH1D1	Q9NWS0	11	1286.97		0.429715	Adaptors
UXT DIP-MS	PIH1D1	Q9NWS0	12	1251.18		0.465492	Adaptors
UXT DIP-MS	PIH1D1	Q9NWS0	13	1215.9		0.521104	Adaptors
UXT DIP-MS	PIH1D1	Q9NWS0	14	1181.13	1236	0.559393	Adaptors
UXT DIP-MS	PIH1D1	Q9NWS0	15	1146.87		0.62109	Adaptors
UXT DIP-MS	PIH1D1	Q9NWS0	16	1113.12		0.669835	Adaptors
UXT DIP-MS	PIH1D1	Q9NWS0	17	1079.88		0.691877	Adaptors
UXT DIP-MS	PIH1D1	Q9NWS0	18	1047.16	1048	0.699509	Adaptors
UXT DIP-MS	PIH1D1	Q9NWS0	19	1014.94		0.773061	Adaptors
UXT DIP-MS	PIH1D1	Q9NWS0	20	983.23		0.828863	Adaptors
UXT DIP-MS	PIH1D1	Q9NWS0	21	952.033		0.861373	Adaptors
UXT DIP-MS	PIH1D1	Q9NWS0	22	921.347		0.880996	Adaptors
UXT DIP-MS	PIH1D1	Q9NWS0	23	891.171		0.864039	Adaptors
UXT DIP-MS	PIH1D1	Q9NWS0	24	861.505		0.77971	Adaptors
UXT DIP-MS	PIH1D1	Q9NWS0	25	832.35		0.722104	Adaptors
UXT DIP-MS	PIH1D1	Q9NWS0	26	803.705		0.736976	Adaptors
UXT DIP-MS	PIH1D1	Q9NWS0	27	775.57		0.8052	Adaptors
UXT DIP-MS	PIH1D1	Q9NWS0	28	747.946		0.841838	Adaptors
UXT DIP-MS	PIH1D1	Q9NWS0	29	720.832		0.824119	Adaptors
UXT DIP-MS	PIH1D1	Q9NWS0	30	694.229		0.760962	Adaptors
UXT DIP-MS	PIH1D1	Q9NWS0	31	668.136	720	0.670592	Adaptors
UXT DIP-MS	PIH1D1	Q9NWS0	32	642.553		0.5512	Adaptors
UXT DIP-MS	PIH1D1	Q9NWS0	33	617.481		0.460184	Adaptors
UXT DIP-MS	PIH1D1	Q9NWS0	34	592.919		0.434864	Adaptors
UXT DIP-MS	PIH1D1	Q9NWS0	35	568.868		0.399357	Adaptors
UXT DIP-MS	PIH1D1	Q9NWS0	36	545.327		0.355058	Adaptors
UXT DIP-MS	PIH1D1	Q9NWS0	37	522.296		0.334733	Adaptors
UXT DIP-MS	PIH1D1	Q9NWS0	38	499.776		0.340153	Adaptors
UXT DIP-MS	PIH1D1	Q9NWS0	39	477.766		0.352349	Adaptors
UXT DIP-MS	PIH1D1	Q9NWS0	40	456.267		0.375071	Adaptors
UXT DIP-MS	PIH1D1	Q9NWS0	41	435.278	480	0.398614	Adaptors
UXT DIP-MS	PIH1D1	Q9NWS0	42	414.799		0.438143	Adaptors
UXT DIP-MS	PIH1D1	Q9NWS0	43	394.831		0.533443	Adaptors
UXT DIP-MS	PIH1D1	Q9NWS0	44	375.373		0.621235	Adaptors
UXT DIP-MS	PIH1D1	Q9NWS0	45	356.425		0.727525	Adaptors
UXT DIP-MS	PIH1D1	Q9NWS0	46	337.988		0.841951	Adaptors
UXT DIP-MS	PIH1D1	Q9NWS0	47	320.061		0.858135	Adaptors
UXT DIP-MS	PIH1D1	Q9NWS0	48	302.645		0.783718	Adaptors
UXT DIP-MS	PIH1D1	Q9NWS0	49	285.739		0.684257	Adaptors
UXT DIP-MS	PIH1D1	Q9NWS0	50	269.344	242	0.526272	Adaptors
UXT DIP-MS	PIH1D1	Q9NWS0	51	253.459		0.340373	Adaptors
UXT DIP-MS	PIH1D1	Q9NWS0	52	238.084		0.23641	Adaptors
UXT DIP-MS	PIH1D1	Q9NWS0	53	223.219		0.150931	Adaptors
UXT DIP-MS	PIH1D1	Q9NWS0	54	208.865		0.110923	Adaptors
UXT DIP-MS	PIH1D1	Q9NWS0	55	195.022		0.104767	Adaptors
UXT DIP-MS	PIH1D1	Q9NWS0	56	181.689		0.0964952	Adaptors
UXT DIP-MS	PIH1D1	Q9NWS0	57	168.866		0.0803495	Adaptors
UXT DIP-MS	PIH1D1	Q9NWS0	58	156.554		0.0692433	Adaptors
UXT DIP-MS	PIH1D1	Q9NWS0	59	144.752		0.0498513	Adaptors
UXT DIP-MS	PIH1D1	Q9NWS0	60	133.46		0.0368638	Adaptors
UXT DIP-MS	PIH1D1	Q9NWS0	61	122.679	146	0.0387594	Adaptors
UXT DIP-MS	PIH1D1	Q9NWS0	62	112.408		0.0395392	Adaptors
UXT DIP-MS	PIH1D1	Q9NWS0	63	102.647		0.039024	Adaptors
UXT DIP-MS	PIH1D1	Q9NWS0	64	93.3974		0.0347893	Adaptors
UXT DIP-MS	PIH1D1	Q9NWS0	65	84.6578		0.0279681	Adaptors
UXT DIP-MS	PIH1D1	Q9NWS0	66	76.4285		0.0230646	Adaptors
UXT DIP-MS	PIH1D1	Q9NWS0	67	68.7097		0.0208406	Adaptors
UXT DIP-MS	PIH1D1	Q9NWS0	68	61.5012		0.0177486	Adaptors
UXT DIP-MS	PIH1D1	Q9NWS0	69	54.8031		0.0144006	Adaptors
UXT DIP-MS	PIH1D1	Q9NWS0	70	48.6154	66	0.00755993	Adaptors
UXT DIP-MS	PIH1D1	Q9NWS0	71	42.9381		0.002937	Adaptors
UXT DIP-MS	PIH1D1	Q9NWS0	72	37.7712		0.00224821	Adaptors
UXT DIP-MS	PIH1D1	Q9NWS0	73	33.1147		0.00297972	Adaptors
UXT DIP-MS	PIH1D1	Q9NWS0	74	28.9686		0.00288237	Adaptors
UXT DIP-MS	PIH1D1	Q9NWS0	75	25.3329	20	0.00322363	Adaptors
UXT DIP-MS	PIH1D1	Q9NWS0	76	22.2075		0.00258067	Adaptors
PFDN2 DIP-MS	RPAP3	Q9H6T3	1	1672.95		0.147626	Adaptors
PFDN2 DIP-MS	RPAP3	Q9H6T3	2	1632.05		0.116195	Adaptors
PFDN2 DIP-MS	RPAP3	Q9H6T3	3	1591.67		0.0926704	Adaptors
PFDN2 DIP-MS	RPAP3	Q9H6T3	4	1551.79		0.0527141	Adaptors
PFDN2 DIP-MS	RPAP3	Q9H6T3	5	1512.43		0.044791	Adaptors
PFDN2 DIP-MS	RPAP3	Q9H6T3	6	1473.58		0.0448372	Adaptors
PFDN2 DIP-MS	RPAP3	Q9H6T3	7	1435.24		0.0449035	Adaptors
PFDN2 DIP-MS	RPAP3	Q9H6T3	8	1397.4		0.047221	Adaptors
PFDN2 DIP-MS	RPAP3	Q9H6T3	9	1360.08		0.0592381	Adaptors
PFDN2 DIP-MS	RPAP3	Q9H6T3	10	1323.27		0.078301	Adaptors
PFDN2 DIP-MS	RPAP3	Q9H6T3	11	1286.97		0.0972463	Adaptors
PFDN2 DIP-MS	RPAP3	Q9H6T3	12	1251.18		0.125658	Adaptors
PFDN2 DIP-MS	RPAP3	Q9H6T3	13	1215.9		0.155191	Adaptors
PFDN2 DIP-MS	RPAP3	Q9H6T3	14	1181.13	1236	0.188355	Adaptors
PFDN2 DIP-MS	RPAP3	Q9H6T3	15	1146.87		0.209859	Adaptors
PFDN2 DIP-MS	RPAP3	Q9H6T3	16	1113.12		0.246159	Adaptors
PFDN2 DIP-MS	RPAP3	Q9H6T3	17	1079.88		0.271761	Adaptors
PFDN2 DIP-MS	RPAP3	Q9H6T3	18	1047.16	1048	0.285369	Adaptors
PFDN2 DIP-MS	RPAP3	Q9H6T3	19	1014.94		0.298241	Adaptors
PFDN2 DIP-MS	RPAP3	Q9H6T3	20	983.23		0.291942	Adaptors
PFDN2 DIP-MS	RPAP3	Q9H6T3	21	952.033		0.268872	Adaptors
PFDN2 DIP-MS	RPAP3	Q9H6T3	22	921.347		0.286608	Adaptors
PFDN2 DIP-MS	RPAP3	Q9H6T3	23	891.171		0.301001	Adaptors
PFDN2 DIP-MS	RPAP3	Q9H6T3	24	861.505		0.305862	Adaptors
PFDN2 DIP-MS	RPAP3	Q9H6T3	25	832.35		0.35331	Adaptors
PFDN2 DIP-MS	RPAP3	Q9H6T3	26	803.705		0.381827	Adaptors
PFDN2 DIP-MS	RPAP3	Q9H6T3	27	775.57		0.382743	Adaptors
PFDN2 DIP-MS	RPAP3	Q9H6T3	28	747.946		0.384422	Adaptors
PFDN2 DIP-MS	RPAP3	Q9H6T3	29	720.832		0.366075	Adaptors
PFDN2 DIP-MS	RPAP3	Q9H6T3	30	694.229		0.339832	Adaptors
PFDN2 DIP-MS	RPAP3	Q9H6T3	31	668.136	720	0.307021	Adaptors
PFDN2 DIP-MS	RPAP3	Q9H6T3	32	642.553		0.2731	Adaptors
PFDN2 DIP-MS	RPAP3	Q9H6T3	33	617.481		0.249503	Adaptors
PFDN2 DIP-MS	RPAP3	Q9H6T3	34	592.919		0.246142	Adaptors
PFDN2 DIP-MS	RPAP3	Q9H6T3	35	568.868		0.237842	Adaptors
PFDN2 DIP-MS	RPAP3	Q9H6T3	36	545.327		0.258309	Adaptors
PFDN2 DIP-MS	RPAP3	Q9H6T3	37	522.296		0.28112	Adaptors
PFDN2 DIP-MS	RPAP3	Q9H6T3	38	499.776		0.324769	Adaptors
PFDN2 DIP-MS	RPAP3	Q9H6T3	39	477.766		0.338535	Adaptors
PFDN2 DIP-MS	RPAP3	Q9H6T3	40	456.267		0.371908	Adaptors
PFDN2 DIP-MS	RPAP3	Q9H6T3	41	435.278	480	0.387746	Adaptors
PFDN2 DIP-MS	RPAP3	Q9H6T3	42	414.799		0.424982	Adaptors
PFDN2 DIP-MS	RPAP3	Q9H6T3	43	394.831		0.474086	Adaptors
PFDN2 DIP-MS	RPAP3	Q9H6T3	44	375.373		0.570453	Adaptors
PFDN2 DIP-MS	RPAP3	Q9H6T3	45	356.425		0.668241	Adaptors
PFDN2 DIP-MS	RPAP3	Q9H6T3	46	337.988		0.837875	Adaptors
PFDN2 DIP-MS	RPAP3	Q9H6T3	47	320.061		0.986628	Adaptors
PFDN2 DIP-MS	RPAP3	Q9H6T3	48	302.645		0.992295	Adaptors
PFDN2 DIP-MS	RPAP3	Q9H6T3	49	285.739		0.89668	Adaptors
PFDN2 DIP-MS	RPAP3	Q9H6T3	50	269.344	242	0.725749	Adaptors
PFDN2 DIP-MS	RPAP3	Q9H6T3	51	253.459		0.505695	Adaptors
PFDN2 DIP-MS	RPAP3	Q9H6T3	52	238.084		0.326129	Adaptors
PFDN2 DIP-MS	RPAP3	Q9H6T3	53	223.219		0.262539	Adaptors
PFDN2 DIP-MS	RPAP3	Q9H6T3	54	208.865		0.236955	Adaptors
PFDN2 DIP-MS	RPAP3	Q9H6T3	55	195.022		0.229045	Adaptors
PFDN2 DIP-MS	RPAP3	Q9H6T3	56	181.689		0.225245	Adaptors
PFDN2 DIP-MS	RPAP3	Q9H6T3	57	168.866		0.199805	Adaptors
PFDN2 DIP-MS	RPAP3	Q9H6T3	58	156.554		0.176313	Adaptors
PFDN2 DIP-MS	RPAP3	Q9H6T3	59	144.752		0.145843	Adaptors
PFDN2 DIP-MS	RPAP3	Q9H6T3	60	133.46		0.11217	Adaptors
PFDN2 DIP-MS	RPAP3	Q9H6T3	61	122.679	146	0.0871677	Adaptors
PFDN2 DIP-MS	RPAP3	Q9H6T3	62	112.408		0.0795126	Adaptors
PFDN2 DIP-MS	RPAP3	Q9H6T3	63	102.647		0.0733392	Adaptors
PFDN2 DIP-MS	RPAP3	Q9H6T3	64	93.3974		0.0654714	Adaptors
PFDN2 DIP-MS	RPAP3	Q9H6T3	65	84.6578		0.0565965	Adaptors
PFDN2 DIP-MS	RPAP3	Q9H6T3	66	76.4285		0.0449606	Adaptors
PFDN2 DIP-MS	RPAP3	Q9H6T3	67	68.7097		0.0436591	Adaptors
PFDN2 DIP-MS	RPAP3	Q9H6T3	68	61.5012		0.0456511	Adaptors
PFDN2 DIP-MS	RPAP3	Q9H6T3	69	54.8031		0.0424656	Adaptors
PFDN2 DIP-MS	RPAP3	Q9H6T3	70	48.6154	66	0.0452866	Adaptors
PFDN2 DIP-MS	RPAP3	Q9H6T3	71	42.9381		0.0462996	Adaptors
PFDN2 DIP-MS	RPAP3	Q9H6T3	72	37.7712		0.04214	Adaptors
PFDN2 DIP-MS	RPAP3	Q9H6T3	73	33.1147		0.0306662	Adaptors
PFDN2 DIP-MS	RPAP3	Q9H6T3	74	28.9686		0.0205095	Adaptors
PFDN2 DIP-MS	RPAP3	Q9H6T3	75	25.3329	20	0.0113753	Adaptors
PFDN2 DIP-MS	RPAP3	Q9H6T3	76	22.2075		7.6342e-08	Adaptors
UXT DIP-MS	RPAP3	Q9H6T3	1	1672.95		0.223557	Adaptors
UXT DIP-MS	RPAP3	Q9H6T3	2	1632.05		0.219384	Adaptors
UXT DIP-MS	RPAP3	Q9H6T3	3	1591.67		0.235099	Adaptors
UXT DIP-MS	RPAP3	Q9H6T3	4	1551.79		0.257176	Adaptors
UXT DIP-MS	RPAP3	Q9H6T3	5	1512.43		0.281793	Adaptors
UXT DIP-MS	RPAP3	Q9H6T3	6	1473.58		0.313516	Adaptors
UXT DIP-MS	RPAP3	Q9H6T3	7	1435.24		0.320437	Adaptors
UXT DIP-MS	RPAP3	Q9H6T3	8	1397.4		0.326346	Adaptors
UXT DIP-MS	RPAP3	Q9H6T3	9	1360.08		0.333815	Adaptors
UXT DIP-MS	RPAP3	Q9H6T3	10	1323.27		0.352213	Adaptors
UXT DIP-MS	RPAP3	Q9H6T3	11	1286.97		0.377258	Adaptors
UXT DIP-MS	RPAP3	Q9H6T3	12	1251.18		0.405404	Adaptors
UXT DIP-MS	RPAP3	Q9H6T3	13	1215.9		0.445701	Adaptors
UXT DIP-MS	RPAP3	Q9H6T3	14	1181.13	1236	0.509317	Adaptors
UXT DIP-MS	RPAP3	Q9H6T3	15	1146.87		0.587171	Adaptors
UXT DIP-MS	RPAP3	Q9H6T3	16	1113.12		0.658632	Adaptors
UXT DIP-MS	RPAP3	Q9H6T3	17	1079.88		0.706244	Adaptors
UXT DIP-MS	RPAP3	Q9H6T3	18	1047.16	1048	0.769323	Adaptors
UXT DIP-MS	RPAP3	Q9H6T3	19	1014.94		0.861779	Adaptors
UXT DIP-MS	RPAP3	Q9H6T3	20	983.23		0.974215	Adaptors
UXT DIP-MS	RPAP3	Q9H6T3	21	952.033		0.978854	Adaptors
UXT DIP-MS	RPAP3	Q9H6T3	22	921.347		0.906018	Adaptors
UXT DIP-MS	RPAP3	Q9H6T3	23	891.171		0.823259	Adaptors
UXT DIP-MS	RPAP3	Q9H6T3	24	861.505		0.741987	Adaptors
UXT DIP-MS	RPAP3	Q9H6T3	25	832.35		0.656587	Adaptors
UXT DIP-MS	RPAP3	Q9H6T3	26	803.705		0.696207	Adaptors
UXT DIP-MS	RPAP3	Q9H6T3	27	775.57		0.76565	Adaptors
UXT DIP-MS	RPAP3	Q9H6T3	28	747.946		0.74732	Adaptors
UXT DIP-MS	RPAP3	Q9H6T3	29	720.832		0.703638	Adaptors
UXT DIP-MS	RPAP3	Q9H6T3	30	694.229		0.668764	Adaptors
UXT DIP-MS	RPAP3	Q9H6T3	31	668.136	720	0.617408	Adaptors
UXT DIP-MS	RPAP3	Q9H6T3	32	642.553		0.552927	Adaptors
UXT DIP-MS	RPAP3	Q9H6T3	33	617.481		0.500563	Adaptors
UXT DIP-MS	RPAP3	Q9H6T3	34	592.919		0.441627	Adaptors
UXT DIP-MS	RPAP3	Q9H6T3	35	568.868		0.398932	Adaptors
UXT DIP-MS	RPAP3	Q9H6T3	36	545.327		0.355791	Adaptors
UXT DIP-MS	RPAP3	Q9H6T3	37	522.296		0.339636	Adaptors
UXT DIP-MS	RPAP3	Q9H6T3	38	499.776		0.332773	Adaptors
UXT DIP-MS	RPAP3	Q9H6T3	39	477.766		0.328203	Adaptors
UXT DIP-MS	RPAP3	Q9H6T3	40	456.267		0.318625	Adaptors
UXT DIP-MS	RPAP3	Q9H6T3	41	435.278	480	0.326622	Adaptors
UXT DIP-MS	RPAP3	Q9H6T3	42	414.799		0.346278	Adaptors
UXT DIP-MS	RPAP3	Q9H6T3	43	394.831		0.394541	Adaptors
UXT DIP-MS	RPAP3	Q9H6T3	44	375.373		0.469536	Adaptors
UXT DIP-MS	RPAP3	Q9H6T3	45	356.425		0.512084	Adaptors
UXT DIP-MS	RPAP3	Q9H6T3	46	337.988		0.518017	Adaptors
UXT DIP-MS	RPAP3	Q9H6T3	47	320.061		0.51506	Adaptors
UXT DIP-MS	RPAP3	Q9H6T3	48	302.645		0.496698	Adaptors
UXT DIP-MS	RPAP3	Q9H6T3	49	285.739		0.464756	Adaptors
UXT DIP-MS	RPAP3	Q9H6T3	50	269.344	242	0.449687	Adaptors
UXT DIP-MS	RPAP3	Q9H6T3	51	253.459		0.445059	Adaptors
UXT DIP-MS	RPAP3	Q9H6T3	52	238.084		0.41087	Adaptors
UXT DIP-MS	RPAP3	Q9H6T3	53	223.219		0.35137	Adaptors
UXT DIP-MS	RPAP3	Q9H6T3	54	208.865		0.286588	Adaptors
UXT DIP-MS	RPAP3	Q9H6T3	55	195.022		0.213631	Adaptors
UXT DIP-MS	RPAP3	Q9H6T3	56	181.689		0.142989	Adaptors
UXT DIP-MS	RPAP3	Q9H6T3	57	168.866		0.100076	Adaptors
UXT DIP-MS	RPAP3	Q9H6T3	58	156.554		0.0833891	Adaptors
UXT DIP-MS	RPAP3	Q9H6T3	59	144.752		0.0738308	Adaptors
UXT DIP-MS	RPAP3	Q9H6T3	60	133.46		0.0717098	Adaptors
UXT DIP-MS	RPAP3	Q9H6T3	61	122.679	146	0.0640286	Adaptors
UXT DIP-MS	RPAP3	Q9H6T3	62	112.408		0.0549775	Adaptors
UXT DIP-MS	RPAP3	Q9H6T3	63	102.647		0.0452314	Adaptors
UXT DIP-MS	RPAP3	Q9H6T3	64	93.3974		0.0312022	Adaptors
UXT DIP-MS	RPAP3	Q9H6T3	65	84.6578		0.0214051	Adaptors
UXT DIP-MS	RPAP3	Q9H6T3	66	76.4285		0.0174863	Adaptors
UXT DIP-MS	RPAP3	Q9H6T3	67	68.7097		0.0136119	Adaptors
UXT DIP-MS	RPAP3	Q9H6T3	68	61.5012		0.00890779	Adaptors
UXT DIP-MS	RPAP3	Q9H6T3	69	54.8031		0.0051467	Adaptors
UXT DIP-MS	RPAP3	Q9H6T3	70	48.6154	66	0.00289909	Adaptors
UXT DIP-MS	RPAP3	Q9H6T3	71	42.9381		0.00233597	Adaptors
UXT DIP-MS	RPAP3	Q9H6T3	72	37.7712		0.00221841	Adaptors
UXT DIP-MS	RPAP3	Q9H6T3	73	33.1147		0.00277085	Adaptors
UXT DIP-MS	RPAP3	Q9H6T3	74	28.9686		0.00206292	Adaptors
UXT DIP-MS	RPAP3	Q9H6T3	75	25.3329	20	0.00134697	Adaptors
UXT DIP-MS	RPAP3	Q9H6T3	76	22.2075		6.79495e-05	Adaptors
