# Supplementary material for: DIP-MS: ultra-deep interaction proteomics for the deconvolution of protein complexes
Source: Nat Methods. 2024 Mar 26;21(4):635–47. doi: 10.1038/s41592-024-02211-y (PMC11009110; doi:10.1038/s41592-024-02211-y)
Supplement: Supplementary file 15 — Statistical source data. [file 41592_2024_2211_MOESM15_ESM.xlsx]

## Sheet: SupFig6_Legend
SHEET DESCRIPTION			COLUMNS DETAILS
Sheet	Short Description		Column	Description
SupFig6_DIP-MS_UXT	DIP-MS outputs after CCprofiler filtering and peak ralignment.		SupFig6_DIP-MS_UXT: DIP-MS outputs after CCprofiler filtering and peak ralignment.
SupFig6B	TIC of Replicates		Gene_Name_(eluting_proteins)	Gene Names/ Symbols as reported in UniProtKB for all eluting proteins within the UXT DIP-MS experiments of all three biological triplicates.
SupFig6C	Signal distribution		UniProtKB_accession_(eluting_proteins)	Unique and stable UniProtKB accession identifier obtained from UniProtKB database for all eluting proteins within the UXT DIP-MS experiments of all three biological triplicates.
SupFig6D	Distribution of signal per core-subunit		Replicate	Indicates the biological triplicates of the UXT DIP-MS experiment.
SupFig6E	Unique ProteinGroups per fraction		Peak_Fractions	Indicates the peak fraction for each protein across the gel slices, respectively fractions, across the size-dimension. Note, that only the major peaks are concidered in this summary column. Also for proteins which do not show a peak across the size-dimension or for which the peak is not eluting with major PFDN or PAQosome assemblies or subassemblies, no peak is reported.
SupFig6F	Overlapping ProteinGroups per fraction		Slice_1 - Slice_76	Realgined quantitative elution per protein for each replicate for each gel slice, respectively also called fraction.
			SupFig6B: TIC of Replicates
			DIP-MS_experiment	Indicates which DIP-MS bait was used.
			Replicate	Contains the biological replicate infromation.
			Fraction	Contains the fraction/ gel slice number.
			Summed_Intensity_per_fraction	The summed up protein intensity recovered for all proteins within a fraction separated by biological replicates.
			SupFig6C: Signal distribution
			Gene_Name_(eluting_proteins)	Gene Names/ Symbols as reported in UniProtKB for eluting proteins within the DIP-MS experiment.
			UniProtKB_accession_(eluting_proteins)	Unique and stable UniProtKB accession identifier obtained from UniProtKB database for eluting proteins within the DIP-MS experiment.
			Fraction	Reports the fraction number/ gel slice.
			Summed_Intensity	MS2 protein intensity summed up across the three DIP-MS replicates of UXT.
			log10(Summed_Intensity)	Log10 protein intensity summped up across the three DIP-MS replicates of UXT.
			Complex_Grouping	Grouping into core-subuntis of PFDN, PFDL and PAQosome versus all the other eluting proteins.
			SupFig6D: Destribution of signal per core-subunit
			Gene_Name_core-subunit	Gene Names/ Symbols as reported in UniProtKB for eluting proteins within the DIP-MS experiment.
			UniProtKB_accession_core-subunit	Unique and stable UniProtKB accession identifier obtained from UniProtKB database for eluting proteins within the DIP-MS experiment.
			Fraction	Reports the fraction number/ gel slice.
			Summed_Intensity	MS2 protein intensity summed up across the three DIP-MS replicates of UXT.
			log10(Summed_Intensity)	Log10 protein intensity summped up across the three DIP-MS replicates of UXT.
			Complex_Grouping	Grouping of coelution groups into different complexes. The same grouping is used in the data visualization.
			SupFig6E: Unique ProteinGroups per fraction
			Experiment	Indicates if it is UXT or PFDN2 DIP-MS experiment.
			Replicate	Reports biological replicate.
			Fraction	Reports the fraction number/ gel slice.
			Count_IDs	Number of IDs (proteins) associated with each fraction per replicate.
			SupFig6F: Overlapping ProteinGroups per fraction
			Experiment	Indicates if it is UXT or PFDN2 DIP-MS experiment.
			Overlap_Category	Overlap category either indicates shared IDS, or unique separated by biological replicate.
			Fraction	Reports the fraction number/ gel slice.
			Percentage	Percentage per category

## Sheet: SupFig6_DIP-MS_UXT
Gene_Name_(eluting_proteins)	UniProtKB_accession_(eluting_proteins)	Replicate	Peak_Fractions	Slice_1	Slice_2	Slice_3	Slice_4	Slice_5	Slice_6	Slice_7	Slice_8	Slice_9	Slice_10	Slice_11	Slice_12	Slice_13	Slice_14	Slice_15	Slice_16	Slice_17	Slice_18	Slice_19	Slice_20	Slice_21	Slice_22	Slice_23	Slice_24	Slice_25	Slice_26	Slice_27	Slice_28	Slice_29	Slice_30	Slice_31	Slice_32	Slice_33	Slice_34	Slice_35	Slice_36	Slice_37	Slice_38	Slice_39	Slice_40	Slice_41	Slice_42	Slice_43	Slice_44	Slice_45	Slice_46
AARS	P49588	1	60	0	0	0	0	0	0	0	0	0	0	0	0	0	0	0	0	0	0	0	0	0	0	0	0	0	0	0	0	0	0	0	0	0	0	0	0	0	0	0	0	0	0	0	0	0	0
AARS	P49588	2	60	0	7.94e-24	0	1.13e-22	0	1.58e-21	0	2.2e-20	0	3.06e-19	0	4.26e-18	0	5.94e-17	0	8.27e-16	0	1.15e-14	0	1.6e-13	0	2.23e-12	0	3.11e-11	0	4.33e-10	0	6.04e-09	0	8.41e-08	0	1.17e-06	0	1.63e-05	0	0.000227159	0	0.00316391	0	0.0440676	0	0.613783	0	8.54889	0	119.071
AARS	P49588	3	60	1.43e-41	1.43e-41	1.43e-41	1.43e-41	1.43e-41	1.43e-41	0	4.45e-27	0	6.59e-26	0	9.18e-25	0	1.28e-23	0	1.78e-22	0	2.48e-21	0	3.46e-20	0	4.81e-19	0	6.7e-18	0	9.34e-17	0	1.3e-15	0	1.81e-14	0	2.52e-13	0	3.51e-12	0	4.89e-11	0	6.82e-10	0	9.49e-09	0	1.32e-07	0	1.84e-06	0	2.57e-05
ACAA2	P42765	1		6306.14	3915.06	0	4785.59	4522.71	5621.68	4419.86	10529.3	0	8705.97	20184	16605.5	26543.2	13006.7	25652.6	31828.6	35831.5	31613.6	6445.11	23277.7	24146.7	22556.2	11492.7	8262.27	22295.8	22637.8	29565.9	6814.04	15658.1	18420.9	10401.7	7229.76	21600.9	14049.8	10905.8	17577.4	4215.64	0	0	5715.8	4003.77	7361.37	7913.72	7224.04	10275.7	10529.4
ACAA2	P42765	2		4.38e-14	4.38e-14	4.38e-14	4.38e-14	4.38e-14	4.38e-14	0	95.8048	0	1483.38	7291.87	4640.75	5308.73	7375.04	3293.12	8853.6	16302	7363.7	5336.91	3524.19	1521.02	10529.5	7758.48	6351.63	4788.91	10286.5	21617.1	7365.48	11063.9	12527.3	1376.22	6789.54	12615.1	7580.77	9822.74	4652.97	6408.23	10012	11038.9	11001.7	0	0	1622.77	9233.78	7352.63	3214.37
ACAA2	P42765	3		13932.1	13932.1	9483.32	1121.9	9596.61	7953.4	7257.17	6193.69	5956.74	6436.38	6510.63	10851.1	15965.3	14839.2	11440	9184.46	9760.14	8696.13	13390.8	23206	19763.8	10663.4	9302.25	0	10929.2	26369.4	10631	6671.21	15123.6	15469	16201.1	21750.3	18014.7	15147.3	17433.8	16319	20685.4	14126.2	12522.2	19524.5	13522.9	17015.7	17588.5	9578.75	8173.95	8898.08
ACADM	P11310	1	51	0	0	0	0	0	0	0	0	0	0	0	0	0	0	0	0	0	0	0	0	0	0	0	0	0	0	0	0	0	0	0	0	0	0	0	0	0	0	0	0	0	0	0	0	0	0
ACADM	P11310	2	51	2.48e-38	2.48e-38	2.48e-38	0	6.37e-24	0	8.93e-23	0	1.24e-21	0	1.73e-20	0	2.41e-19	0	3.36e-18	0	4.68e-17	0	6.52e-16	0	9.08e-15	0	1.26e-13	0	1.76e-12	0	2.45e-11	0	3.42e-10	0	4.76e-09	0	6.63e-08	0	9.23e-07	0	1.29e-05	0	0.000179044	0	0.00249375	0	0.0347335	0	0.483776	0
ACADM	P11310	3	51	0	2.01e-23	0	2.8e-22	0	3.91e-21	0	5.44e-20	0	7.58e-19	0	1.06e-17	0	1.47e-16	0	2.05e-15	0	2.85e-14	0	3.97e-13	0	5.53e-12	0	7.7e-11	0	1.07e-09	0	1.49e-08	0	2.08e-07	0	2.9e-06	0	4.04e-05	0	0.000562526	0	0.00783498	0	0.109127	0	1.51995	0	21.1701	0	744.403
ACADSB	P45954	1		0	0	0	0	0	0	0	0	0	0	0	0	0	0	0	0	0	0	0	0	0	0	0	0	0	0	0	0	0	0	0	0	0	0	0	0	0	0	0	0	0	0	0	0	0	0
ACAT1	P24752	1		0	0	0	0	3391.1	9326.05	0	0	0	19983.8	35374.5	0	35749.4	51688.2	13865.6	13966.2	16330.2	15343.9	0	22041.1	22359.2	22801.6	20634.7	9551.67	12263.5	13832.4	28744.9	12555.3	29643.5	31406.4	36715.8	25245.1	36981.4	28573.5	39791	35159	11387.9	12859	7401.28	21331.1	22263.1	17622.8	26395.5	22945.6	36917.4	44898.9
ACAT1	P24752	2		3503.92	0	434.983	4554.74	5822.68	0	247.389	0	1460.96	18715.9	26683.8	6727.11	8533.29	18924.2	10514.1	25699.1	13094.5	6245.86	7326.74	11453.4	23110.4	16027.9	12101.5	23615.2	16557.4	14411.2	30153.2	20213	25713.5	16189.3	16636.5	25321.8	21203.3	23954.6	11963.7	8365.16	2040.71	19547.1	6916.03	2339.19	1936.23	7482.43	12145.5	10331.5	7519.07	19418.4
ACAT1	P24752	3		4971.02	4971.02	4971.02	4971.02	4971.02	4971.02	4971.02	4971.02	4971.02	4971.02	4971.02	4971.02	4971.02	4971.02	4971.02	4971.02	4971.02	4971.02	4971.02	4971.02	4971.02	4971.02	4971.02	4971.02	4971.02	4971.02	4971.02	4971.02	4971.02	4971.02	4971.02	4971.02	4971.02	4971.02	4971.02	4971.02	4971.02	4971.02	4971.02	4971.02	4971.02	4971.02	4971.02	4971.02	4971.02	4971.02
ACBD3	Q9H3P7	1	59	0	0	0	0	0	0	0	0	0	0	0	0	0	0	0	0	0	0	0	0	0	0	0	0	0	0	0	0	0	0	0	0	0	0	0	0	0	0	0	0	0	0	0	0	0	0
ACIN1	Q9UKV3	1		14227.8	7739.83	9981.96	14613.8	16247.6	15829.7	27937.5	52513.4	2870.66	46812.9	55008.8	40052.2	50621	38083.3	45713.1	40940.4	50929.8	21144.8	7753.67	23420	21298.1	23633.2	17309.7	11223.5	17685.1	15845.5	16548.3	8847.9	18774.1	19486.8	13543.3	0	0	0	0	0	0	0	0	0	0	0	0	0	0	0
ACIN1	Q9UKV3	2		8292.82	8292.82	8292.82	8292.82	7913	8860.28	22260.2	31629.6	21086.7	22411.2	33133.5	28186.6	21434.2	40297.5	26069.1	16388.4	17179.7	13154.1	17278.7	15401.6	9337.57	12948.1	176.408	13353.6	10142.4	7750.49	9402.79	427.295	6365.48	14765.6	1190.57	0	84.2919	0	6.05189	0	0.434506	0	0.0311961	0	0.00223978	0	0.000160809	0	1.15e-05	0
ACIN1	Q9UKV3	3		23718.4	23718.4	9184.85	13847.6	38235.3	31902.2	28161.4	28998.1	23796	36205.3	41729.4	40517.5	45045.7	48957.7	39866.6	38922.3	36281.7	34606.9	37213.7	35476.8	27877.8	31589.2	12489.6	0	1027.2	0	6278.98	15787	25413.9	10401.6	9821.32	20941.9	16171.2	2616.35	7334.58	14330.8	3558.51	0	202.496	0	9.26014	15.8985	0	275.518	0	5764.56
ACLY	P53396	1	32	3037.09	0	0	0	0	0	2560.33	2161.13	0	0	0	0	13173.5	6908.82	5719.24	18161.7	12854	4121.56	2910.82	0	3804.29	3193.97	0	8487.25	13680.2	21395.9	26002.4	19416	34593.9	93169.7	237910	250595	103641	12629.7	0	0	0	0	0	0	0	0	0	0	0	0
ACLY	P53396	2	32	5.27e-17	5.27e-17	5.27e-17	0	0.223993	0	3.15805	0	43.9887	0	1169.77	1869.43	435.92	0	1039.2	2440	3009.19	4909.28	3990.79	3183.63	789.761	0	17.6088	111.012	0	3679.32	8334.82	0	38076	48780.9	179441	145682	87998.3	34179.9	0	421.421	0	30.2567	0	2.17233	0	0.155967	0	0.0111979	0	0.000803972
ACLY	P53396	3	32	1413.28	0	43.8013	0	21.2028	0	272.005	1834.21	2483.52	1655.92	101.784	2073.84	3293.52	6397.63	6810.37	2367.87	4297.94	3971.81	0	1190.68	4827.46	4414.07	10725.2	12646.4	13638.9	13558.1	18142.5	45955.2	46251.8	110553	253473	250771	118607	6082.24	779.732	0	55.9822	0	4.01934	0	0.288576	0	0.0207188	0	0.00148754	0
ACTL6A	O96019	1	18	2910.04	0	0	0	0	5441.55	8840.16	9888.37	0	20123	29629.9	25417	35997.9	46610.5	62443.6	97878.1	111885	93002.1	66551.2	60082.7	38302.4	23644	12686.1	2455.46	0	0	0	0	0	0	0	0	0	0	0	0	0	0	0	0	0	0	0	0	0	0
ACTL6A	O96019	2	18	0	0	283.181	0	7506.34	14148	7801.42	175.424	5529.2	11308.8	2159.19	25402.6	31483.5	22357.8	43587.3	47794.3	55892.6	66602.7	52514.2	24935.3	20692	14158.7	512.3	0	5.27663	0	0.378845	0	0.0271999	0	0.00195286	0	0.000140209	0	1.01e-05	0	7.23e-07	0	5.19e-08	0	3.73e-09	0	2.67e-10	0	1.92e-11	0
ACTL6A	O96019	3	18	0	446.311	0	2888.79	8205.42	4207.93	3313.05	7129.37	13252.8	19788	14865.5	24785.9	35611.6	25181.2	44979	63132.8	77717.5	84626.7	95665.7	64382.4	0	3038.19	0	218.132	0	15.6612	0	1.12442	0	0.0807299	0	0.00579614	0	0.000416144	0	2.99e-05	0	2.15e-06	0	1.54e-07	0	1.11e-08	0	7.94e-10	0	5.7e-11
ACTN1	P12814	1	49	0	0	0	0	0	0	0	0	0	0	0	0	0	0	0	0	0	0	0	0	0	0	0	0	0	0	0	0	0	0	0	0	0	0	0	0	0	0	0	0	0	0	0	0	0	0
ACTN1	P12814	2	49	0	0	5.06e-23	0	7.71e-22	0	1.07e-20	0	1.5e-19	0	2.08e-18	0	2.9e-17	0	4.04e-16	0	5.63e-15	0	7.85e-14	0	1.09e-12	0	1.52e-11	0	2.12e-10	0	2.95e-09	0	4.11e-08	0	5.73e-07	0	7.98e-06	0	0.000111125	0	0.00154777	0	0.0215577	0	0.30026	0	4.18208	0	58.2489	0
ACTN1	P12814	3	49	4e-30	4e-30	4e-30	4e-30	4e-30	4e-30	4e-30	4e-30	4e-30	4e-30	4e-30	4e-30	4e-30	4e-30	4e-30	4e-30	4e-30	4e-30	4e-30	4e-30	4e-30	4e-30	4e-30	4e-30	4e-30	4e-30	4e-30	4e-30	4e-30	4e-30	4e-30	4e-30	4e-30	4e-30	4e-30	4e-30	4e-30	4e-30	4e-30	4e-30	4e-30	4e-30	4e-30	4e-30	4e-30	4e-30
ACTN4	O43707	1	50	0	0	0	0	0	0	0	0	0	0	0	0	0	0	0	0	0	0	0	0	0	0	0	0	0	0	0	0	0	0	0	0	0	0	0	0	0	0	0	0	0	0	0	1406.74	4930.5	9566.04
ACTN4	O43707	2	50	0	0	6.69e-11	0	1.01e-09	0	1.41e-08	0	1.96e-07	0	2.73e-06	0	3.8e-05	0	0.000529469	0	0.00737456	0	0.102714	0	2.24106	0	335.172	5.57346	0	0.399964	0	0.0287161	0	0.00206118	0	0.000140455	0	0	0.000390656	0	0.00548059	0	0.0763376	0	1.06325	0	14.8091	0	3206.81	1844.32
ACTN4	O43707	3	50	0	6.1e-12	0	8.5e-11	0	1.18e-09	0	1.65e-08	0	2.3e-07	0	3.2e-06	0	4.46e-05	0	0.000620721	0	0.00864553	0	0.120417	0	1.67719	0	23.3602	0	330.826	5111.97	4666.49	0	71.9065	0	5.16275	0	0.372043	0	0.0458502	0	0.26986	0	3.73219	0	51.9808	0	736.348	11620.4	27074.1
ACTR1A	P61163	1	21;24;28	0	0	0	0	0	0	0	0	0	0	5154.78	10239.9	0	15553.5	16289.5	25390.5	35512.2	36510.7	92509.3	65691.3	87804.6	79228.2	38894.1	34571.8	29640.3	33615.9	30702.1	18621.9	40207.7	17629.2	9633.99	0	0	0	0	0	0	0	0	0	0	0	0	0	0	0
ACTR1A	P61163	2	21;24;28	0	0	3.97e-05	0	0.000848176	0	0.0118348	0	0.164839	0	2.29591	0	31.978	0	445.395	0	7601.01	33055.5	42232	51825.4	83908	73468.1	29632.1	36601.3	38911.8	18557.4	4704.82	18785.5	18129.6	2454.9	0	61.9672	0	4.44904	0	0.319427	0	0.0229338	0	0.00164657	0	0.000118219	0	8.49e-06	0	6.09e-07
ACTR1A	P61163	3	21;24;28	0	0.00411577	0	0.0698452	0	0.973718	0	13.5622	0	401.985	1188.29	0	3407.6	8889.65	3522.74	134.298	0	8681.07	20636	34261.3	70480.8	25944.6	0	75781.3	62771.2	18526.5	48632.8	53387.5	27950.4	35602.4	32481.1	27680.2	24662.8	5078.32	0	314.651	0	22.5909	0	1.62195	0	0.116451	0	0.00836081	0	0.000600279
ADAR	P55265	1		0	0	0	0	0	0	0	0	0	0	0	0	14475.5	12854.9	18131.7	51914.8	41019.5	29441.9	0	22616.3	12237.1	30266.1	28528	0	11538.6	15009.7	13105.5	10401.1	16299	14773.9	18353.3	0	0	0	0	0	0	0	0	0	0	0	0	0	0	0
ADSS2	P30520	1	62	0	0	0	0	0	0	0	0	0	0	0	0	0	0	0	0	0	0	0	0	0	0	0	0	0	0	0	0	0	0	0	0	0	0	0	0	0	0	0	0	0	0	0	0	0	0
ADSS2	P30520	2	62	1.72e-44	0	5.83e-29	0	8.3e-28	0	1.16e-26	0	1.61e-25	0	2.24e-24	0	3.13e-23	0	4.35e-22	0	6.06e-21	0	8.45e-20	0	1.18e-18	0	1.64e-17	0	2.28e-16	0	3.18e-15	0	4.43e-14	0	6.17e-13	0	8.59e-12	0	1.2e-10	0	1.67e-09	0	2.32e-08	0	3.23e-07	0	4.5e-06	0	6.27e-05	0
ADSS2	P30520	3	62	7.23e-29	0	1.01e-27	0	1.4e-26	0	1.95e-25	0	2.72e-24	0	3.79e-23	0	5.28e-22	0	7.35e-21	0	1.02e-19	0	1.43e-18	0	1.99e-17	0	2.77e-16	0	3.85e-15	0	5.37e-14	0	7.48e-13	0	1.04e-11	0	1.45e-10	0	2.02e-09	0	2.81e-08	0	3.92e-07	0	5.46e-06	0	7.6e-05	0	0.00105914	0
AHCY	P23526	1	49	0	0	0	0	0	223871	143006	290228	0	0	0	288425	190743	214342	233873	0	234494	217193	292915	0	227973	267238	204573	231205	263940	0	0	0	0	0	102036	190044	0	0	0	0	0	0	0	0	0	0	0	0	313178	392717
AHCY	P23526	2	49	269904	255217	0	7037.39	0	440.363	107.988	0	3381.27	0	48725.1	338530	22754.3	343239	1.2764e+06	88150.1	0	255342	899018	0	175972	222776	119784	0	0	30167.7	228809	97996.3	0	1753.01	0	83.6977	133.856	2699.87	5445.45	3358.1	0	87.1718	0	211.11	0	2868.37	0	41499.3	387412	499363
AHCY	P23526	3	49	255013	201862	129098	140790	9073.09	0	174169	341409	21585	0	229157	275146	129968	299036	294827	213608	257795	261001	15042.8	0	197430	241108	111723	204119	265043	2952.45	248351	316562	225519	201367	174357	297854	235971	12437.4	0	195997	166772	182915	9998.71	0	640.383	5648.34	7709.36	0	341958	459973
AIFM1	O95831	1	17;23;33	0	0	0	0	2663.19	2332.88	1735.15	5429.57	0	4240.01	7286.84	5585.77	22987	26890.6	29971.7	29227.7	51246.5	33742.9	9398.93	23325.2	36757.5	40208.2	53608.7	21664.1	9845.42	45553	41024.2	5529.03	57367.8	40654.6	40095.3	49244	74352	5766.98	54862.2	36672.2	6802.46	4339.58	22442.4	28740.5	20230.3	14130.4	22978.2	17365.3	38194.5	32839.1
AIFM1	O95831	2	17;23;33	997.971	969.079	8.39456	1411.24	2204.66	2079.64	2319.26	8615.62	14125	9715.43	3853.92	22551.4	10753.1	4975.16	20610.4	19447.5	40118.9	17041	15621.7	24020.7	5358.84	35003.5	29608.4	34783.4	49493.6	0	4455	50765.9	54414.1	50512.1	16815.4	8002.07	68526.2	27993.7	67785.2	52721.9	741.492	3713.58	36708.5	12043.2	5968.88	181.373	4732.84	4953.07	25013.4	14095.5
AIFM1	O95831	3	17;23;33	6.32e-13	6.32e-13	0	103.27	4906.54	2293.45	2368.76	3427.99	5188.94	2731.88	31.4871	4655.8	8220.91	6611.15	5218.31	15908.3	12871.5	8261.09	14742.2	13949.9	31877.6	23431.2	36700.8	0	892.367	33197.4	25195.9	21701.3	19795	28263.7	31178.5	27067	37754.9	29511.6	32877.6	28766.8	26268.9	59271.7	35808	39805.6	41231.6	44658.6	13978.6	8824.01	47576.6	33637.8
AIMP1	Q12904	1	17;23;33	0	0	14418.2	23299.7	20677.3	27800.3	32640	54293.1	0	44841.5	55078	42031.3	68696.8	75863.6	84646.5	83198.8	67503.9	36575	29125.5	33806.2	29853.9	34760	23409.6	23495.1	21377	17084	4930.61	0	0	0	0	0	0	0	0	0	0	0	0	0	0	0	0	0	0	0
AIMP1	Q12904	2	17;23;33	18253	18253	18253	13541.8	4508.36	23072	33449.1	34088.8	26178.8	31644.9	39961.7	28019.8	45171.7	51887.5	33759.8	49007.1	40754.4	29427.2	31835.9	23082.6	22709.3	6961.18	11971.9	34252.3	16135	13984.9	7597.56	0	349.517	0	25.0942	0	1.80168	0	0.129355	0	0.00928728	0	0.000666797	0	4.79e-05	0	3.44e-06	0	2.47e-07	0
AIMP1	Q12904	3	17;23;33	23117.1	32898.4	24065.2	25789.3	23108.8	21566.2	28808.5	33430.5	32223.4	38810.4	38261.8	43021.7	50355.9	47520.2	61898.4	66895.8	57243	37084.6	35042.3	0	2258.75	35768.5	19737	7014.92	12986.2	23182.6	5904.72	5917.33	0	76.4575	0	5.4894	0	0.394121	0	0.0282966	0	0.00203161	0	0.000145863	0	1.05e-05	0	7.52e-07	0	5.4e-08
AIMP2	Q13155	1	16	0	0	0	0	0	0	0	0	0	12613.4	11499.7	11321.9	15017.9	19567.5	33898.8	28360.3	16171.2	4379.52	1689.7	3354.87	2847.08	2376.6	1140.26	1284.14	1859.2	0	0	0	0	0	0	0	0	0	0	0	0	0	0	0	0	0	0	0	0	0
AIMP2	Q13155	2	16	0	0	0	0	0	33.7802	0	1178.83	11363.4	11448.5	1229.3	7052.84	13099.6	5078.27	16693.8	21253.1	4935.22	12776.1	15066.6	1473.96	5868.23	1729.65	4222.3	5658.2	3318.62	3009.81	2117.54	0	52.1841	0	3.74665	0	0.268998	0	0.0193132	0	0.00138662	0	9.96e-05	0	7.15e-06	0	5.13e-07	0	3.68e-08	0
AIMP2	Q13155	3	16	4672.82	4943.94	2307.01	2096.17	2338.28	4802.37	6206.67	6425.5	12443.8	13524.4	10974.2	12783.1	15303.6	18050	25982.2	24689	18049.5	10671.7	7452.21	0	3905.23	7016.96	457.291	2396.89	4366.56	1451.45	0	59.5459	0	4.2752	0	0.306946	0	0.0220377	0	0.00158224	0	0.000113599	0	8.16e-06	0	5.86e-07	0	4.2e-08	0	3.02e-09
AKR7A2	O43488	1		0	0	0	0	0	0	0	0	0	0	0	0	0	0	0	0	0	0	0	0	0	0	0	0	0	0	0	0	0	0	0	0	0	0	0	0	0	0	0	0	0	0	0	0	0	0
AKR7A2	O43488	2		0	1.49e-37	0	1.48e-35	0	2.08e-34	0	2.89e-33	0	4.03e-32	0	5.61e-31	0	7.82e-30	0	1.09e-28	0	1.52e-27	0	2.11e-26	0	2.94e-25	0	4.1e-24	0	5.71e-23	0	7.95e-22	0	1.11e-20	0	1.54e-19	0	2.15e-18	0	2.99e-17	0	4.17e-16	0	5.8e-15	0	8.08e-14	0	1.13e-12	0	1.57e-11
AKR7A2	O43488	3		0	1.31e-35	0	1.82e-34	0	2.54e-33	0	3.54e-32	0	4.92e-31	0	6.86e-30	0	9.55e-29	0	1.33e-27	0	1.85e-26	0	2.58e-25	0	3.6e-24	0	5.01e-23	0	6.97e-22	0	9.71e-21	0	1.35e-19	0	1.88e-18	0	2.62e-17	0	3.66e-16	0	5.09e-15	0	7.09e-14	0	9.88e-13	0	1.38e-11	0	1.92e-10
ALB	P02768	1		7773.67	0	0	0	0	0	0	1836.74	197828	0	0	8969.92	30116.6	0	6854.23	8318.46	14009.9	7934.37	10959.6	2378.85	0	0	13805.7	14526.5	0	0	0	0	23925.5	5410.27	0	0	0	0	0	0	0	0	0	0	0	0	0	0	0	18364.8
ALB	P02768	2		1461.26	1461.26	3042.78	151.442	0	10.826	0	0.777252	0	0.0555068	0	0	0.0144648	0	0.216344	0	3.01436	1948.64	9121.59	446.991	0	31.9519	0	2.29404	0	0.164705	0	0.0118253	0	0.000849019	0	6.1e-05	0	4.8e-06	0	6.23e-06	0	8.25e-05	0	0.00114831	0	0.0159939	0	0.222767	0	3.10274
ALB	P02768	3		7110.36	7110.36	7110.36	7110.36	7110.36	7110.36	7110.36	6328.48	0	230.211	0	15.7465	0	0	40.5356	0	612.981	3634.41	2398.8	0	73.6643	0	5.28888	0	0.380011	0	0.0312775	0	0.0578739	0	0.778957	0	10.8475	0	151.086	0	2241.12	9977	2870.53	0	62.1079	0	4.45908	0	0.319228	0
ALDH18A1	P54886	1		0	0	0	0	0	0	0	0	0	0	0	0	0	0	0	0	0	0	0	0	0	0	0	0	0	0	0	0	0	0	0	0	4649.27	7760.94	9661.46	0	0	0	0	0	0	0	2684.31	3254.9	2582.97	15374.5
ALDH18A1	P54886	2		0	0	7.67e-22	0	1.48e-20	0	2.07e-19	0	2.88e-18	0	4.01e-17	0	5.59e-16	0	7.78e-15	0	1.08e-13	0	1.51e-12	0	2.1e-11	0	2.93e-10	0	4.08e-09	0	5.68e-08	0	7.91e-07	0	1.1e-05	0	0.000153465	0	0.00213749	0	0.0297714	0	0.414662	0	5.77549	0	80.4422	0	7091.89	13552.5
ALDH18A1	P54886	3		0	6.77e-19	0	9.42e-18	0	1.31e-16	0	1.83e-15	0	2.55e-14	0	3.55e-13	0	4.94e-12	0	6.88e-11	0	9.58e-10	0	1.33e-08	0	1.86e-07	0	2.59e-06	0	3.61e-05	0	0.000502293	0	0.00699604	0	0.0974423	0	1.3572	0	18.9033	0	263.289	0	9625.93	11631.5	1378.17	0	0	9190.79	14361.4
ALDH1A2	O94788	1	41	0	0	0	0	0	0	0	0	0	0	0	0	0	0	0	0	0	0	0	0	0	0	0	0	0	0	0	0	0	0	0	0	0	0	0	0	0	0	0	11000.4	28990.8	25214.7	11822.5	3604.2	0	0
ALDH1A2	O94788	2	41	6.72e-34	6.72e-34	0	7.53e-19	0	1.11e-17	0	1.54e-16	0	2.15e-15	0	2.99e-14	0	4.16e-13	0	5.8e-12	0	8.08e-11	0	1.12e-09	0	1.57e-08	0	2.18e-07	0	3.04e-06	0	4.23e-05	0	0.00058963	0	0.00821249	0	0.114385	0	1.59318	0	22.1901	0	4588.21	21049.5	16915	4356.7	6126.07	0	108.014
ALDH1A2	O94788	3	41	9.4076	0	0.675435	0	0.0484941	0	0.00348172	0	0.000249976	0	1.79e-05	0	1.29e-06	0	9.25e-08	0	7.05e-09	0	6.18e-09	0	7.95e-08	0	1.11e-06	0	1.54e-05	0	0.000214798	0	0.00299176	0	0.0416698	0	0.580385	0	8.08372	0	2616.54	6547.95	5222.63	21895.5	35058.7	33483.4	20587.9	9442.14	5842.37	124.431
ALDH1B1	P30837	1		0	0	0	0	0	0	0	0	0	0	0	0	0	0	0	0	0	0	0	0	0	0	0	0	0	0	0	0	0	0	0	0	0	0	0	0	0	0	0	0	0	0	0	0	13957.2	25879
ALDH1B1	P30837	2		0	0	6.64e-21	0	1.1e-19	0	1.53e-18	0	2.13e-17	0	2.97e-16	0	4.13e-15	0	5.75e-14	0	8.01e-13	0	1.12e-11	0	1.55e-10	0	2.17e-09	0	3.02e-08	0	4.2e-07	0	5.85e-06	0	8.15e-05	0	0.00113486	0	0.0158065	0	0.220156	0	3.06638	0	42.7092	0	594.863	0	16146.9	19067.3
ALDH1B1	P30837	3		0	0	0	0	0	0	0	0	0	0	0	0	0	0	0	0	0	0	0	0	0	0	0	0	0	0	0	0	0	0	0	0	0	0	0	0.0262953	0	0.493484	0	6.88249	0	95.8613	0	1335.18	0	24771.9
ALDH2	P05091	1		0	0	0	0	0	0	0	0	0	0	0	0	0	0	0	0	0	0	0	0	0	0	0	0	0	0	0	0	0	0	0	0	0	0	0	0	0	0	0	0	0	0	0	0	0	27426
ALDH2	P05091	2		0	1.35e-25	0	5.54e-23	0	7.76e-22	0	1.08e-20	0	1.51e-19	0	2.1e-18	0	2.92e-17	0	4.07e-16	0	5.67e-15	0	7.89e-14	0	1.1e-12	0	1.53e-11	0	2.13e-10	0	2.97e-09	0	4.14e-08	0	5.76e-07	0	8.02e-06	0	0.000111769	0	0.00155674	0	0.0216826	0	0.301999	0	4.2063	0	15866.3
ALDH2	P05091	3		3.14e-22	0	4.37e-21	0	6.08e-20	0	8.47e-19	0	1.18e-17	0	1.64e-16	0	2.29e-15	0	3.19e-14	0	4.44e-13	0	6.19e-12	0	8.62e-11	0	1.2e-09	0	1.67e-08	0	2.33e-07	0	3.24e-06	0	4.52e-05	0	0.00062906	0	0.00876167	0	0.122034	0	1.69972	0	23.674	0	329.737	0	7406.23	36997
ALDH9A1	P49189	1		0	0	0	0	0	0	0	0	0	0	0	0	0	0	52420	32191.4	0	0	0	0	0	0	0	0	0	0	0	0	0	0	0	0	0	0	0	0	0	0	0	0	0	0	0	0	0	0
ALDH9A1	P49189	2		0	0	3.28e-27	0	9.57e-26	0	1.34e-24	0	1.86e-23	0	2.59e-22	0	3.61e-21	0	5.03e-20	0	7.01e-19	0	9.76e-18	0	1.36e-16	0	1.89e-15	0	2.64e-14	0	3.67e-13	0	5.12e-12	0	7.13e-11	0	9.93e-10	0	1.38e-08	0	1.93e-07	0	2.68e-06	0	3.74e-05	0	0.000520317	0	0.00724708	0
ALDH9A1	P49189	3		0	0	0	0	0	0	0	0	0	0	0	0	0	0	0	0	0	0	0	0	0	0	0	0	0	0	0	0	0	0	0	0	0	0	0	0	0	0	0	0	0	0	0	0	0	0
ALDOA	P04075	1		0	2734.6	2903.63	5252.75	3586.11	4363.29	4348.2	6525.52	1919.54	5113.48	3611.59	0	6413.93	6480.88	6660.05	20325.9	18524.9	8059.67	3615.26	10300.8	10380.2	6040.45	4789.5	4010.71	4970.52	4195.25	0	2876.49	4003.5	4475.34	4273.85	0	2799.04	2907.08	4449.54	0	0	0	0	0	2644.11	3649.45	4010.31	3408.61	10845	5083.72
ALDOA	P04075	2		20636.3	20636.3	20636.3	13570.8	8433.54	16733.4	25523.4	22173	1293.19	16289.2	22281.1	12353.7	22790.4	19759.9	4736.94	21516.5	19295.3	18115	12914.4	18285.3	20307.5	6559.95	7678.85	5578.42	2736.08	5892.94	2522.57	0	5305.95	6979.68	5377.74	4976.49	1291.32	0	1854.65	4102.47	1300.6	0	0	3922.88	4336.36	1985.2	805.794	0	529.281	0
ALDOA	P04075	3		51161.2	51161.2	48289.4	0	10348.3	9070	6317.92	14196.2	7847.38	9521.77	15474.1	5079.17	10848.4	29610.8	21651.2	21974.7	28538.3	5807.44	22944	31742.9	34780.4	17042.1	7601.85	0	1166.47	8380.56	5663.84	3932.03	6431.6	1817.25	16249.8	26807.6	55745.8	0	5723.77	1124.44	4032.35	4947.15	3269.95	6093.59	4841.3	296.903	6240.75	5601.4	5482.07	6348.09
ALYREF	Q86V81	1		0	0	0	8572.88	12182.4	10193	12608.3	19973.1	0	15587.9	10765.3	14639	11339	11610.4	10970.3	12352.4	20148.5	8920.93	0	10429	10381.4	6685.15	0	0	0	0	0	0	6460.98	4650.46	0	0	0	0	0	0	0	0	0	0	0	0	0	0	0	0
ALYREF	Q86V81	2		9252.81	9252.81	9252.81	9252.81	9252.81	9252.81	9252.81	9252.81	1588.27	5140.1	11422.4	15338.8	9483.35	3919.25	10186.2	7997.21	5798.98	951.368	0	64.5236	0	4.63259	0	0.332605	0	0.0238799	0	0.0017145	0	0.000123096	0	8.84e-06	0	6.35e-07	0	4.56e-08	0	3.27e-09	0	2.35e-10	0	1.69e-11	0	1.21e-12	0	8.69e-14
ALYREF	Q86V81	3		13320.1	13320.1	13320.1	13320.1	11717.1	1342.74	21445.2	20216.4	11780.2	16273.8	13688.1	13118.1	21242.9	15193.6	15644.2	13488.3	15095.2	9354.5	182.524	8296.35	13502.8	14481.6	0	454.371	0	32.6223	0	2.34218	0	0.168161	0	0.0120734	0	0.000866832	0	6.22e-05	0	4.47e-06	0	3.21e-07	0	2.84e-08	0	7.58e-08	0	1.03e-06
ANXA1	P04083	1		0	0	0	0	0	0	0	0	0	0	0	11028.1	66873.7	988.162	0	0	0	0	0	0	0	0	0	0	927.308	2.19083	0	0	0	0	0	0	0	0	0	0	0	0	0	0	0	0	0	0	0	0
ANXA2	P07355	1		3101.86	0	3527.85	1388.4	0	0	0	0	0	0	0	0	2785.64	1619.06	6348.07	0	0	0	0	0	0	0	0	0	0	0	0	0	0	0	6749.15	1853.29	0	0	0	0	0	0	0	0	0	0	0	0	53464.5	8639.12
ANXA6	P08133	1		0	0	0	0	0	0	0	0	0	0	0	0	0	0	0	0	0	0	0	0	0	0	0	0	6605.4	3235.44	0	0	0	0	0	0	0	0	0	0	0	0	0	0	0	0	0	0	0	0
ANXA6	P08133	2		1.1e-48	0	1.53e-33	0	2.2e-32	0	3.07e-31	0	4.27e-30	0	5.95e-29	0	8.29e-28	0	1.15e-26	0	1.61e-25	0	2.24e-24	0	3.12e-23	0	4.34e-22	0	6.05e-21	0	8.43e-20	0	1.17e-18	0	1.63e-17	0	2.28e-16	0	3.17e-15	0	4.42e-14	0	6.15e-13	0	8.57e-12	0	1.19e-10	0	1.66e-09	0
ANXA6	P08133	3		2.22e-51	2.22e-51	2.22e-51	2.22e-51	2.22e-51	2.22e-51	2.22e-51	2.22e-51	2.22e-51	2.22e-51	2.22e-51	2.22e-51	2.22e-51	2.22e-51	2.22e-51	2.22e-51	2.22e-51	2.22e-51	2.22e-51	2.22e-51	2.22e-51	2.22e-51	2.22e-51	2.22e-51	2.22e-51	2.22e-51	2.22e-51	2.22e-51	2.22e-51	2.22e-51	2.22e-51	2.22e-51	2.22e-51	2.22e-51	2.22e-51	2.22e-51	2.22e-51	2.22e-51	2.22e-51	2.22e-51	2.22e-51	2.22e-51	2.22e-51	2.22e-51	2.22e-51	2.22e-51
APEH	P13798	1	50	0	0	0	0	0	0	0	0	0	0	0	0	0	0	0	0	0	0	0	0	0	0	0	0	0	0	0	0	0	0	0	0	0	0	0	0	0	0	0	0	0	0	0	0	0	0
APEH	P13798	2	50	5.93e-38	5.93e-38	0	3.67e-22	0	5.17e-21	0	7.21e-20	0	1e-18	0	1.4e-17	0	1.95e-16	0	2.71e-15	0	3.78e-14	0	5.26e-13	0	7.33e-12	0	1.02e-10	0	1.42e-09	0	1.98e-08	0	2.76e-07	0	3.84e-06	0	5.35e-05	0	0.000745306	0	0.0103808	0	0.144585	0	2.01382	0	28.0488	0	390.67
APEH	P13798	3	50	3.92e-40	3.92e-40	3.92e-40	3.92e-40	3.92e-40	3.92e-40	3.92e-40	3.92e-40	3.92e-40	3.92e-40	3.92e-40	3.92e-40	3.92e-40	3.92e-40	3.92e-40	3.92e-40	3.92e-40	3.92e-40	3.92e-40	3.92e-40	3.92e-40	3.92e-40	3.92e-40	3.92e-40	3.92e-40	3.92e-40	3.92e-40	3.92e-40	3.92e-40	3.92e-40	3.92e-40	3.92e-40	3.92e-40	3.92e-40	3.92e-40	3.92e-40	3.92e-40	3.92e-40	3.92e-40	3.92e-40	3.92e-40	3.92e-40	3.92e-40	3.92e-40	3.92e-40	3.92e-40
ARCN1	P48444	1	31;36	0	0	0	0	0	0	0	0	0	0	1126.53	3037.08	0	0	2033.74	2065.74	6081.76	6384.05	0	1507.24	2681.68	8420.87	7884.56	2935.6	8432.45	8929.67	15208.8	10029.3	14703.9	32983.5	40220	6463.21	4118.36	0	987.317	1890.35	0	0	0	0	0	0	0	0	1700.46	2030.01
ARCN1	P48444	2	31;36	0	0	0	4.25e-20	0	5.44e-19	0	8.45e-18	0	1.13e-16	0	1.47e-15	0	1.87e-14	0	2.85e-13	2.72e-14	2186.2	941.999	562.807	5.19e-13	1867.4	5502.88	8363.51	9054.87	12544.6	7792.06	1826.68	20375.3	19742.3	31962.6	5702.69	5.09e-15	0	1.25e-15	2.57e-15	4.43e-16	1.87e-16	2.1e-17	1.16e-17	0	0	0	4.18e-21	3.24e-21	2.37e-22
ARCN1	P48444	3	31;36	7.4e-17	7.4e-17	7.4e-17	0	0.154931	0	2.23345	0	31.1134	0	467.131	1975.34	683.255	0	23.3851	0	73.0314	0	1073.9	4253.33	4378.68	5825.13	766.201	1525.66	0	2083.59	10163	5498.2	5027.77	18286.4	16858.8	9022.83	5865.52	6928.97	33416.1	50495.4	7272.06	2234.59	1514.39	1030.01	1095.13	0	39.6726	0	2.84836	0
ARG1	P05089	1		0	0	0	0	0	0	0	0	0	0	0	0	0	0	1454.98	2015.16	0	1760.52	16931.3	0	0	0	0	0	0	0	0	0	0	0	0	0	0	0	0	0	0	0	0	0	0	0	0	0	0	0
ARG1	P05089	2		4.75e-19	4.75e-19	4.75e-19	4.75e-19	4.75e-19	4.75e-19	4.75e-19	4.75e-19	4.75e-19	4.75e-19	4.75e-19	4.75e-19	4.75e-19	4.75e-19	4.75e-19	4.75e-19	4.75e-19	4.75e-19	4.75e-19	0	0.001039	0	0.0145756	0	0.20302	0	2.8277	0	39.3848	0	2508.1	2369.39	0	3768.74	2315.48	84.66	0	5.91317	0	0.386286	0.0297206	0	1.99095	0	27.8436	0
ASDURF	L0R819	1	17;21;38	689708	533871	212640	211668	371535	266911	342714	339885	819753	345170	463955	602429	301843	379548	366783	896925	654345	692702	941414	566663	1.0461e+06	690378	1.16469e+06	504494	694975	654116	684648	595521	1.27302e+06	1.03378e+06	832084	854059	1.30273e+06	1.46854e+06	1.7053e+06	2.3149e+06	2.73447e+06	4517952	2.51154e+06	1.22526e+06	592071	320848	250459	457989	234779	220287
ASDURF	L0R819	2	17;21;38	116945	116945	116945	116203	131057	150487	190879	127476	100056	245844	243131	152179	288136	374010	339832	337036	313629	447647	493125	337606	376923	397210	1.07395e+06	432723	572433	443519	527311	786589	1.03586e+06	876502	1.55153e+06	826206	926967	1.36512e+06	1.26438e+06	1.35388e+06	3.85809e+06	6.25238e+06	2.77909e+06	2.01557e+06	681708	205047	80446.4	134587	128486	128501
ASDURF	L0R819	3	17;21;38	664180	602948	229223	238301	461745	467408	291026	493660	420073	340721	227349	307010	397665	289672	375049	534314	491312	261927	0	173854	529871	468754	339339	677193	797989	631349	835102	718330	732765	608514	746738	1.04515e+06	978155	1.63701e+06	2.41824e+06	2.20552e+06	3.39786e+06	4.84779e+06	3.05823e+06	1.16145e+06	798865	787466	205509	297821	338117	324896
ASNS	P08243	1		0	0	0	0	0	0	0	0	0	0	0	0	0	0	0	0	0	0	0	0	0	0	0	0	0	0	0	0	0	0	0	0	0	0	0	0	0	0	0	0	0	0	0	0	0	0
ASNS	P08243	2		1.59e-43	1.59e-43	1.59e-43	1.59e-43	1.59e-43	1.59e-43	0	5.11e-29	0	7.56e-28	0	1.05e-26	0	1.47e-25	0	2.04e-24	0	2.84e-23	0	3.96e-22	0	5.52e-21	0	7.69e-20	0	1.07e-18	0	1.49e-17	0	2.08e-16	0	2.89e-15	0	4.03e-14	0	5.61e-13	0	7.82e-12	0	1.09e-10	0	1.52e-09	0	2.11e-08	0	2.94e-07
ATAD3A	Q9NVI7	1		30221.6	25465	16625.1	52944	50432.6	51511.5	76526.7	74863.5	60856.4	66969.5	67407.4	63217.2	76252.2	66017.6	61840.6	62941.7	53447.3	34951.3	28997.1	16881.6	13516.4	9515.5	10629.3	0	0	1899.55	4715.92	1271.51	0	0	0	0	0	0	0	0	0	0	0	0	0	0	0	0	0	0
ATAD3A	Q9NVI7	2		27686.3	27686.3	27686.3	22371.2	11413.6	41765.9	71747.6	69634.9	27392.5	15003.8	23205.5	14276.3	37287.2	47075.6	16998.7	18680.9	26929.7	5666.58	4615.43	15702.5	5014.89	0	194.17	0	13.9408	0	1.00091	0	0.0718618	0	0.00515944	0	0.000370431	0	2.66e-05	0	1.91e-06	0	1.37e-07	0	9.84e-09	0	7.07e-10	0	5.07e-11	0
ATAD3A	Q9NVI7	3		63579.8	57263.4	2089.72	61258.4	46946.3	45636.8	46064.3	44966.6	33506.9	30889	47719.7	41356.1	45274.9	37359	17351	31737.6	32356.5	36801.7	39603.4	33026.1	30322.5	22163	0	2678.6	10395	2994.35	3269.09	3664.85	0	108.755	0	7.80828	0	0.560609	0	0.0402499	0	0.00288981	0	0.000207479	0	1.49e-05	0	1.07e-06	0	7.68e-08
ATIC	P31939	1		0	0	0	0	0	0	0	0	0	0	0	0	0	0	0	0	0	0	0	0	0	0	0	0	0	0	0	0	0	0	0	0	0	0	0	0	0	0	0	0	0	0	0	0	0	0
ATIC	P31939	2		0	0	1.36e-27	0	2.44e-26	0	3.41e-25	0	4.75e-24	0	6.61e-23	0	9.21e-22	0	1.28e-20	0	1.79e-19	0	2.49e-18	0	3.47e-17	0	4.83e-16	0	6.72e-15	0	9.36e-14	0	1.3e-12	0	1.82e-11	0	2.53e-10	0	3.52e-09	0	4.91e-08	0	6.84e-07	0	9.52e-06	0	0.000132619	0	0.00184715	0
ATIC	P31939	3		2.75e-45	2.75e-45	2.75e-45	2.75e-45	2.75e-45	2.75e-45	2.75e-45	2.75e-45	2.75e-45	2.75e-45	2.75e-45	2.75e-45	2.75e-45	2.75e-45	2.75e-45	2.75e-45	2.75e-45	2.75e-45	2.75e-45	2.75e-45	2.75e-45	2.75e-45	2.75e-45	2.75e-45	2.75e-45	2.75e-45	2.75e-45	2.75e-45	2.75e-45	2.75e-45	2.75e-45	2.75e-45	2.75e-45	2.75e-45	2.75e-45	2.75e-45	2.75e-45	2.75e-45	2.75e-45	2.75e-45	2.75e-45	2.75e-45	2.75e-45	2.75e-45	2.75e-45	2.75e-45
ATP1A1	P05023	1		0	0	0	0	0	0	0	0	0	10758.9	14417.6	7113.4	24039	29088.4	23012.7	39101.5	43868.8	28795.8	26478.1	35364.2	32218.1	33929.2	39613.4	36188.8	53527.6	53414	69115.9	44050.1	72660.5	84053.5	97028.2	83398.4	97282	85449.4	116142	95674.1	58779.9	61429	81006.2	111411	112645	105945	118987	138519	171050	161444
ATP1A1	P05023	2		2993.56	2993.56	2993.56	408.775	0	29.0219	0	5.7464	0	51.4276	0	4353.75	13228.9	1243.9	6224.35	18964.1	1343.26	11303.8	21024.9	16292.1	16960.9	23352.3	37888.9	30092.1	32636.3	41569.2	31475.3	29107.7	75135.9	67952.4	80465.9	50631.3	47661.5	61120.4	59298.6	89940.3	62222.2	82732.5	54811.9	89009.9	72822.9	38092.1	26610.5	48033.6	81577.1	98061.9
ATP1A1	P05023	3		0	0.000153995	0	0.00214488	0	0.0298744	0	0.416096	0	5.79547	0	80.7205	0	2215.78	3535.22	19898.6	37318.2	9290.22	0	32170.5	23827	13316.2	35050.3	52346.3	39735.7	49609.9	65837.1	49389.4	57787.5	75194.9	70706.4	106568	74227.7	95214.9	90016.4	81902.8	94845.1	109109	100412	93743.6	120845	143189	104737	114837	147973	163036
ATP1B3	P54709	1		0	0	0	0	0	0	0	0	0	0	0	0	0	0	0	0	0	0	0	0	0	2838.19	1703.1	0	19005.5	27028.5	7783.64	0	22823.9	27046.6	31668.1	7345.62	12670.9	10861.8	32046.9	32510.7	11627.9	22761.3	0	11455.6	34405.5	33356.6	37279	38570.8	50854.4	58199.9
ATP1B3	P54709	2		0	0	0	9.88e-10	0	1.61e-08	0	2.24e-07	0	3.12e-06	0	4.34e-05	0	0.000604908	0	0.00842528	0	0.117349	0	1.63446	0	22.7651	0	1948.93	12958.9	19354.2	7461.34	3198.88	10543	8743.88	12987.7	9384.11	5719.33	21240.3	28591	36469.4	17591.9	6810.02	21298.5	35008.3	26500.2	28435.2	13461.7	32456.4	36090.5	43275.4
ATP1B3	P54709	3		0	0.00450408	0	0.0627337	0	0.873768	0	12.17	0	169.507	0	3568.3	8532.64	3058.61	0	175.499	0	11.5834	0.437063	0	52.8896	0	1140.69	3292.33	5662.92	9309.24	10518.4	7598.5	18055.3	34287.2	31938.2	36177.2	37902.5	33825.3	38065	40153.9	31296.9	31226.4	20639.2	15884.4	21145.4	36631.6	44039.4	33745	57538	72385.2
ATP2A2	P16615	1		5854.37	0	0	2630.18	2484.97	1566.92	4829.2	11952.4	8139.58	7112.82	20454	10169.9	24242.4	25781.1	39076.2	43636.3	48346.2	38275.8	25985.4	33139.2	38589.5	45059.4	40204.5	32565.3	51193	52170.2	66060.9	39070.7	57169.8	61979.1	53063.8	41842	51212.8	42969.5	48295.8	65507	45851.7	41436.5	30557.1	45783.5	37449.8	38314	44727.1	49415.5	63254.7	65193.5
ATP2A2	P16615	2		5468.03	0	3.76e-13	4349.46	4991.12	4301.6	2.75e-13	5690.47	3825.21	3680.63	10294.5	5940.15	8520.76	10294.8	9152.47	20810.7	24862.9	13894.6	11033.5	24247.5	38489.2	25782.8	26377.3	16548.2	19500.3	20374.5	55551.9	33089.1	57879.3	27981.6	14825.3	34521.1	39725.5	38134	21264.5	16632.5	18885.9	34895.4	22525.6	17186.4	6451.98	12586.5	14960.9	36599.7	20415.1	29453.7
ATP2A2	P16615	3		6351.03	4348.59	891.954	3036.64	9975.07	10184	11331.6	8795.6	4535.28	9412.28	19787.8	20482.5	24749.1	29819.6	44188.6	23120.1	0	24149.8	44800	21350.1	31383.3	54198.5	41453.7	46603.5	61493.3	47468.7	45638.3	52737.2	53039.9	63253.9	50128.1	57245.4	62381.9	45795.9	62189.4	93029.9	69031.7	51273.7	70473.8	64462.6	60454.9	65308.8	70040.7	62055.4	66038.8	73630.4
ATP5F1A	P25705	1	31	95639.6	36705.3	11901.3	0	26224.2	61708.4	60239.3	119050	0	127680	165619	155108	209728	211030	238942	314955	365938	288048	301522	327729	376659	408212	454060	448815	541458	548375	691780	522966	958060	1.19687e+06	1.3772e+06	971514	723333	269493	251625	220218	208099	185635	129260	201409	161257	149121	161940	173576	194447	204912
ATP5F1A	P25705	2	31	74711	74711	74711	32624	30549	58492.6	77441.6	58186.4	45264.4	88156.7	89383.2	65993	153839	121817	116813	162293	153317	227463	239310	192541	181135	261544	425007	376687	333315	425341	425164	277625	827998	840409	1.10246e+06	713405	394972	228597	164577	194981	145130	202530	116022	167289	120789	51995	23565.6	63958.4	96162.9	128141
ATP5F1A	P25705	3	31	87261.2	15904.6	21675.6	32899.2	36013.8	55152.6	80480.9	64719.5	39102.2	50398.8	56276.2	88894.4	95780	152936	174844	182648	246548	253139	0	123414	475740	324290	327267	562978	544651	502529	880229	888460	964989	1.23206e+06	1.28102e+06	1.14856e+06	677961	190633	270140	208426	206156	245148	177758	168666	180387	158065	109219	83873.8	179475	139012
ATP5F1B	P06576	1	31	61527.5	19859.5	5471.55	0	3665.92	5878.44	3986.29	10576.4	0	9829.49	8333.92	19140.5	13786.4	20475.2	19311.4	50747.4	84219	61543.7	57216.4	64249.6	72801.3	76081.7	71480.9	64726.3	91067.4	88455.7	103080	82484.1	204179	225883	315274	252196	135996	33536.8	6543.92	0	0	0	0	0	0	0	0	5444.35	2930.04	0
ATP5F1B	P06576	2	31	46692.1	46692.1	46692.1	10089	0	938.19	0	77.1892	0	155.117	0	7743.07	23786.1	19145.7	8830.05	23694.3	21536.9	31067.9	52722.6	29423.6	29016.5	64693.5	95880.6	98033.5	79106	108503	107344	88583.6	268063	198841	290621	190402	119270	37830.9	6026.47	10866	4407.91	174.043	0	0	1091.79	2349.96	371.695	0	22.8773	3.00872
ATP5F1B	P06576	3	31	22077.1	7703.5	9551.71	10768.9	5229.21	6906.48	9812.18	13784.1	14916.6	12514.1	10378.9	16942.3	22192.8	26564.7	47206.7	72942.2	55171.6	95952.3	18045.4	0	144275	133403	71050.8	142339	158717	110493	199354	315468	361843	347836	457645	412231	273717	49814.3	18202.5	24309.9	5887.11	22619.9	30455.4	11880.5	15971.7	15313.6	7633.61	0	6817.6	5445.47
ATP5F1C	P36542	1	31	784.543	0	0	5002.47	3907.14	12465.7	13262	35181.5	0	33471.4	54095.9	35308.7	47091.5	34522.8	64810.1	73172.5	82324	65813.9	44148.6	63913.4	69152.2	71736.1	75482.1	53231	82822.2	92413.9	111240	58435.8	140938	173470	206336	112665	92358	19400.8	23164.3	8276.57	6721.56	14323.5	0	0	0	0	0	0	3261.37	3950.94
ATP5F1C	P36542	2	31	10293.5	10293.5	10293.5	7453.9	5394.61	8927.93	12424.6	9927.41	7243.24	10542	8642.99	11768.1	20884.2	14061.6	15042.9	25829.2	26356.4	19550.9	35671.1	28293.5	28018	37508.5	51685.4	56834.5	60496.4	74674.3	47165.2	27778.6	119515	133529	124553	99088.3	57439.5	26705.3	7909.69	2839.29	2795.41	5660.53	3030.55	3230.48	2902.72	2772.97	980.947	0	58.7779	0
ATP5F1C	P36542	3	31	1362.47	8611.42	11214	10172.7	3801.46	10606.5	12170.5	11263.7	11492.3	27190	20345.3	24222.7	23325.7	32849.7	39013.8	37361	56243	63598.7	0	23100.1	102067	47913.7	53771.8	112159	67420.2	61575.5	130674	136671	167224	198632	180947	161325	96552.7	5308.03	26877.9	14043.9	7600.6	13804.5	7976.37	0	237.83	0	61.6241	0	664.895	3199.74
ATP5MF	P56134	1		0	7677.75	7679.31	16747.4	5530.14	17144.6	13459	29186.6	0	33620.6	30660.6	34346.6	24135.8	39291.3	48828.2	60382	39647.3	41836	18004.9	36751.3	25163.1	34041.1	15857.5	21203.7	20271.7	29290.4	26390.6	16484	23703	24561.5	19700.6	18801.2	19932.9	8726.36	13023.6	18464.6	19525.5	8193.17	0	0	0	7150.75	8272.16	8301.05	10830.3	11053.8
ATP5MF	P56134	2		9.55e-13	9.55e-13	9.55e-13	9.55e-13	0	6931.23	22867	32273.7	11652.8	18618.3	26043.8	29781.9	23507	41664.5	25976.5	14308.4	34271.1	15455.4	34748.4	27916	17241.7	26314.4	28540	25218.5	20733.8	27431.4	26511.2	24897	12974.7	23685.3	13980	6188.31	13523.2	8393.81	10066.4	18703.8	22665.2	12456.1	1359.83	0	78.634	0	5.68323	0	0.931157	0
ATP5MF	P56134	3		7468.55	7468.55	44.0022	10863.6	20489.2	8951.31	6463.11	7353.34	9144.28	29443.1	18238.9	21206	16352.7	22849.4	22083.7	32004.2	14068.8	31800.9	34756.5	44988.2	24679.4	25559.9	586.073	0	31715	24849.5	17143.4	35467.4	38710.2	18153.4	24645.9	21383.8	33042.1	30220.6	26246.8	25623.1	25013	25528.3	25096.5	13967.9	16552	20882.3	21121.3	16070.7	14694.9	22313.2
ATP5MG	O75964	1		0	0	0	0	0	0	0	0	0	2207.75	1974.11	2058.02	1884.7	2521.9	0	8112.67	10308.8	2947.43	0	2230.2	3198.63	5927.95	7695.5	2918.94	2716.71	7709.39	11016.7	3095.35	11309.1	10397.3	6490.91	9929.4	12330.9	14837.2	11479.4	9983.3	2463.56	3397.28	0	0	0	1975.48	3879.46	2796.34	6461.07	8959.19
ATP5MG	O75964	2		24283.2	15111.7	19532.6	25877.5	24424.3	16659.6	23138.6	30079.5	24390.5	29278.9	38594.7	19652.3	4936.37	35100.9	31361.1	31432.5	38188.8	35145.9	38389.3	46209.5	50497.4	41548.1	43516.1	57848.9	36647.1	37660.1	70597.1	43600	57782.2	34987.6	41256	52184.9	53024.5	57467.8	63467.5	61346.8	22589.1	53389.4	36826.2	18311.7	14288.3	33866	38141.3	37388	47936	49981.3
ATP5MG	O75964	3		21693.4	21693.4	21693.4	196.013	20304.1	27081	15330.5	15667.2	17536.5	16892.2	25985.6	16098.7	22203.4	23857.4	19782	24819.6	25874	21165.1	27999.1	24796.1	43326.7	29356.4	38487.2	822.033	0	31688.2	31086.2	26244.8	49831	40569.8	45203	58200.5	53505.4	41973.2	51051.7	55055.4	48489.5	48712.1	54127	74441.2	64871.5	59188.3	74145.6	70320.5	59597.5	55752.7
ATP5PB	P24539	1	18;31	4381.68	0	0	0	0	0	3133.72	9435.04	0	6485.64	7883.52	0	0	0	22296.8	18753.6	33070.3	47343.6	26675.6	16462.5	17585.9	52714.7	55126.7	17636.9	54396.5	50452.2	71589.7	49243.1	92240.4	119923	96071.1	64165.9	96170.6	7832.07	0	0	0	0	0	0	0	0	0	0	0	0
ATP5PB	P24539	2	18;31	5139.09	5139.09	5139.09	1157.83	0	79.4456	0	5.48377	0	0	11.3943	0	160.222	0	5929.43	10813.6	9940.59	15017.1	15044.6	13366	10056.5	10901.8	49950.1	43690.3	37198	24843.5	14618.1	15514.2	115240	82136.5	103656	82710	42500.2	9507.55	2282.29	5586.84	917.047	0	62.1846	0	4.46465	0	0.320547	0	0.0230143	0
ATP5PB	P24539	3	18;31	7324.36	3022.73	3790	2505.08	0	1245.21	5394.22	2197.22	0	0	854.883	5297	2079.23	3317.96	16590	8481.83	15888.5	21395.2	0	6079.77	33284.5	39730.9	48408.9	57471.4	35565.9	49360.8	74334.7	81817.2	63394.9	132566	129042	118395	102956	0	5335.87	6754.21	2356.58	0	64.4011	0	4.62379	0	0.331973	0	0.0238346	0
ATP5PD	O75947	1	18;31	0	0	0	0	0	0	808.992	679.588	0	0	0	0	0	0	1328.57	3378.43	7629.34	5011.69	4573.65	1179.07	2264.88	1591.11	3437.1	1616.68	2400.87	6457.05	10105.2	2741.73	17545	17495.4	22225.4	18021.3	5886.32	1178.25	0	0	0	0	0	0	0	0	0	0	0	0
ATP5PD	O75947	2	18;31	1.04e-19	1.04e-19	1.04e-19	0	0.000430175	0	0.00610311	0	0.0850133	0	1.18408	0	16.4922	0	324.626	846.404	116.344	812.51	1256.34	984.52	414.452	582.588	1562.28	1800.52	1893.44	2085.76	3512.72	1318.61	10827.2	13946	21880.4	15711.9	0	515.288	0	36.996	0	2.65619	0	0.190706	0	0.0136921	0	0.000983048	0	7.06e-05
ATP5PD	O75947	3	18;31	0	4.81e-05	0	0.000669307	0	0.00932224	0	0.129842	0	1.80847	0	25.1887	0	392.468	1026.9	1473.47	4084.31	2956.69	0	1970.24	6741.4	3464.63	2335.72	11258.4	11452.5	7317.01	19047.8	22255.6	19455.6	19378.8	28947.7	25425.9	9285.25	0	341.732	0	24.5353	0	1.76155	0	0.126474	0	0.00908041	0	0.000651944	0
ATP5PO	P48047	1	31	21964.1	1305.35	4030.54	14704.9	4615.75	15540.6	18946.2	43688	0	52163.8	30054.3	24287.9	42524.1	28203.7	67681.5	85675.5	79129.7	94505.7	75074.2	113223	94667.9	113575	53410.9	61276.2	74551.9	49599.3	92469.5	90016.7	109257	130532	101231	114931	90724.9	54809.3	0	0	0	0	0	0	0	0	0	0	0	0
ATP5PO	P48047	2	31	7407.76	7407.76	7407.76	5112.17	0	13519.3	23971.1	17776.3	12084.5	26600.7	13371.4	3929.48	25718.4	21990.2	22927.6	30019.1	24300.1	28580.7	37058.9	31709.4	25733.2	28908.9	57244.4	43764.4	52205.1	52614	47603.9	29988.9	96455.5	88249.3	100940	93423.3	40593.3	29435.8	8482.64	1583.5	1187.09	0	80.9348	0	5.81085	0	0.417201	0	0.0299537	0
ATP5PO	P48047	3	31	13478.6	6261.03	22983.4	9952.46	4122.76	9603.76	32512.9	22566.9	26088.3	19693.9	15849.3	25484.3	12211	22339.7	48412.8	70194.5	31612.3	73894.8	10376	0	75926.2	51952.8	40098	74038.9	21078.1	49209.6	83154.6	101829	104091	188905	196598	145379	124993	19623.6	0	501.441	0	36.0018	0	2.58481	0	0.185581	0	0.0133241	0	0.00095663
ATPAF2	Q8N5M1	1		0	0	0	0	0	0	0	0	0	0	0	0	0	0	0	0	0	0	0	0	0	0	0	0	0	0	0	0	0	0	0	0	0	0	0	0	0	0	0	0	0	0	0	0	0	0
ATPAF2	Q8N5M1	2		9.02e-53	9.02e-53	9.02e-53	9.02e-53	9.02e-53	9.02e-53	9.02e-53	9.02e-53	9.02e-53	9.02e-53	9.02e-53	9.02e-53	9.02e-53	9.02e-53	9.02e-53	9.02e-53	9.02e-53	9.02e-53	9.02e-53	9.02e-53	9.02e-53	9.02e-53	9.02e-53	9.02e-53	9.02e-53	9.02e-53	9.02e-53	9.02e-53	9.02e-53	9.02e-53	9.02e-53	9.02e-53	9.02e-53	9.02e-53	9.02e-53	9.02e-53	9.02e-53	9.02e-53	9.02e-53	9.02e-53	9.02e-53	9.02e-53	9.02e-53	9.02e-53	9.02e-53	9.02e-53
ATXN2L	Q8WWM7	1	35;49	23566.5	4095.12	3734.88	0	3056.45	20401.2	20812.3	20489.3	0	43243.8	47654.3	21641	60198.5	53794.5	83685.3	100197	104374	87327	77648.2	68452.7	85058.2	81676.8	91965.7	76890.5	92658.8	100532	125174	88778.9	153298	181775	204630	173447	252480	213120	307492	254786	172525	190217	151905	199006	187317	139448	208248	179563	233284	241814
ATXN2L	Q8WWM7	2	35;49	2.26e-13	0	1625.06	4236.54	18435.9	15155.4	15159.1	34877.7	26180.5	24126	52607.4	36543.2	40356.4	38385.9	35036.4	74527.7	60582.2	44011.9	37531.5	66024.3	88434.9	64086.5	71738.3	97497.6	79026.5	61870.8	138720	119053	166917	99920.8	103096	174173	141022	189124	131518	180533	110591	190944	88352.2	43583.9	22441	65945.3	115489	152118	112838	156002
ATXN2L	Q8WWM7	3	35;49	19692.5	0	12273.7	14956.5	30864.9	30164.4	22567.4	35736.1	49829.5	23372.9	22824.8	36773.1	40450.9	63358.4	66706.4	65530.2	92410.8	41315.6	0	62778.4	85882.6	42084.2	84276.5	142071	102907	102915	146500	129436	137188	149251	165392	207773	248918	262749	248573	204628	237055	293052	258893	233356	250543	210575	220518	198283	216105	233318
BAG6	P46379	1	27	0	0	0	0	0	0	0	0	0	0	0	0	0	0	0	0	17471.1	4720.16	0	15994	12259.8	8401.5	16102.1	15320.3	23106.4	29184.4	32266.9	18347.4	17762.6	22193.7	12264.8	12109.1	10448.8	0	0	0	0	0	0	0	0	0	0	0	0	0
BAG6	P46379	2	27	0	0	0	0	2.57e-06	0	3.88e-05	0	0.000540007	0	0.00752134	0	0.104759	0	1.4591	0	20.3227	0	5799.87	7274.04	18.1606	6404.47	9680.95	19362.3	15755.3	23024.6	25784.2	17456.5	11662.5	21579.9	13763.2	12434.3	9202.38	131.341	0	9.41973	0	0.676306	0	0.0485566	0	0.00348621	0	0.000250298	0	1.8e-05
BAG6	P46379	3	27	0	63.1819	0	4.48313	0	0	2.68844	0	38.6545	0	593.658	2680.6	3767.55	2768	1042.77	6754.86	8281.18	8710.95	7074.36	8678.02	0	5389.28	19907.9	12345	14338	33523.1	38031.7	15601	25412.4	23101.5	21233.9	16297.8	14577	12674.4	9243.02	7595.79	8887.82	8036.6	6789.79	5816.27	0	220.245	0	15.8129	0	1.13532
BASP1	P80723	1	58	0	0	0	0	0	0	0	0	0	0	0	0	0	0	0	0	0	0	0	0	0	0	0	0	0	0	0	0	0	0	0	0	0	0	0	0	0	0	0	0	0	0	0	0	0	0
BASP1	P80723	2	58	3.94e-39	3.94e-39	0	1.36e-23	0	1.93e-22	0	2.68e-21	0	3.73e-20	0	5.2e-19	0	7.25e-18	0	1.01e-16	0	1.41e-15	0	1.96e-14	0	2.73e-13	0	3.8e-12	0	5.29e-11	0	7.37e-10	0	1.03e-08	0	1.43e-07	0	1.99e-06	0	2.77e-05	0	0.00038618	0	0.0053788	0	0.074917	0	1.04346	0	14.5335
BASP1	P80723	3	58	2.31e-27	0	3.54e-26	0	4.94e-25	0	6.88e-24	0	9.58e-23	0	1.33e-21	0	1.86e-20	0	2.59e-19	0	3.61e-18	0	5.02e-17	0	6.99e-16	0	9.74e-15	0	1.36e-13	0	1.89e-12	0	2.63e-11	0	3.67e-10	0	5.11e-09	0	7.11e-08	0	9.91e-07	0	1.38e-05	0	0.000192157	0	0.00267641	0	0.0372775	0
BCAP31	P51572	1	17;35;46	6142.56	0	0	0	0	0	5205.09	10044.5	2644.27	5764.51	7382.16	7204.89	11007.7	17609.8	16755.6	32989.3	43300.3	22410.2	15491.8	13541	19291.2	24888.3	36395.6	22306	29764.6	45929.6	42027.2	25585.5	61221.8	58567	71839.3	41397.6	69341.8	51507.4	81505.3	52749.2	44457.2	50206.2	24932.1	37690.3	69128.5	53996.1	71389.4	55530.6	86052	87348.1
BCAP31	P51572	2	17;35;46	0.00635113	0	0.173554	0	2.42341	0	33.7542	0	518.592	4319.29	7547.23	6791.21	6851.37	10017.8	9446.6	15857.5	6380.57	1007.21	9121.24	14646.2	24291.7	22038.4	27958.8	27509.3	16832.1	23733.2	46427.2	35680	48664.1	18292.2	30226.9	38368.8	39952.8	52137.8	30550.3	38786.1	26042.5	46231.9	16791.8	6030	3480.9	18999.7	36659.3	38057	38090.3	49523.2
BCAP31	P51572	3	17;35;46	0.0520784	0	0.725525	0	10.1053	0	147.511	2230.63	2885.48	0	1635.77	2580.2	3662.79	13011.9	18109.5	18643.4	17248.6	9789.72	0	788.104	9468.23	16249.8	13250.2	30130.1	38781.7	29741.3	36441.1	34006.3	28206.6	31157.7	30307	39590.3	41804.6	37241.7	61196.6	53942.2	49183.6	52616.9	51582.7	57700	52604.8	59474.8	46107.4	48394.9	69339.6	65698.7
BCKDHB	P21953	1		0	0	0	0	0	0	0	0	0	0	0	0	0	0	0	0	2009.2	2852.16	0	0	0	0	0	0	0	0	0	0	0	0	0	0	0	0	0	0	0	0	0	0	0	0	0	0	0	0
BCKDK	O14874	1	16	0	0	0	6510.79	4961.06	5542.78	6963.4	15833.3	12609.6	13612.7	15442.6	15211.7	14337.8	21282.7	26351.7	41234.4	31127.7	17844.5	15751	11418.1	8246.3	8418.33	0	0	6479.81	9042.83	5482.21	3095.73	5965.85	5179.74	4445.92	0	0	0	0	0	0	0	0	0	0	0	0	0	0	0
BLMH	Q13867	1	48	0	0	0	4707.2	2338.98	0	0	0	0	0	0	0	0	0	0	0	0	0	0	0	0	0	0	0	0	0	0	0	0	0	0	0	0	0	0	0	0	0	0	0	0	0	0	0	0	0
BLMH	Q13867	2	48	1.04e-38	1.04e-38	1.04e-38	1.04e-38	1.04e-38	1.04e-38	1.04e-38	1.04e-38	1.04e-38	1.04e-38	1.04e-38	1.04e-38	1.04e-38	1.04e-38	1.04e-38	1.04e-38	1.04e-38	1.04e-38	1.04e-38	1.04e-38	1.04e-38	1.04e-38	1.04e-38	1.04e-38	1.04e-38	1.04e-38	1.04e-38	1.04e-38	1.04e-38	1.04e-38	1.04e-38	1.04e-38	1.04e-38	1.04e-38	1.04e-38	1.04e-38	1.04e-38	1.04e-38	1.04e-38	1.04e-38	1.04e-38	1.04e-38	1.04e-38	1.04e-38	1.04e-38	1.04e-38
BRIX1	Q8TDN6	1		19207.6	0	10833.9	14572.7	4737.56	5517.86	8064	3170.76	11868.2	3139.67	2637.95	1312.84	4422.77	2308.85	1100.86	2842.87	0	5355.63	3636.63	0	0	0	0	0	0	0	0	0	0	0	0	0	0	0	0	0	0	0	526.849	1502.43	910.434	0	0	0	0	0
BSG	P35613	1		0	0	0	0	0	0	0	0	0	0	0	0	0	0	0	0	0	0	0	0	0	0	0	0	0	0	0	0	4441.92	9463.93	16902.8	16945.8	21557.2	31249.6	37055.6	28246.1	0	0	0	36862.2	42170.6	40391.7	69016.5	68492.2	88269.3	123842
BSG	P35613	2		5.55e-25	5.55e-25	5.55e-25	0	2.34e-09	0	3.32e-08	0	4.63e-07	0	6.45e-06	0	8.98e-05	0	0.00125137	0	0.0174293	0	0.242759	0	3.38119	0	57.2139	59.7877	6.93686	0	277.591	0	4792.47	7100.9	3946.73	13218	10574.4	15150.3	23003.4	31465.4	31827.6	6918.8	0	15818.1	28515.2	12884.2	5583.51	6655.61	30911.2	57075.4
BSG	P35613	3		4.27e-11	0	5.94e-10	0	8.28e-09	0	1.15e-07	0	1.61e-06	0	2.24e-05	0	0.000311557	0	0.00433943	0	0.0604404	0	0.841827	0	11.7251	0	163.31	0	2552.7	5835.74	1381.36	7860.01	15114.3	24844.6	25365.8	11657.2	28845.3	31956.9	23656.9	47851.3	40545.5	19521.2	24828.4	33907.6	53543.6	67918.2	82324.9	80847.5	97527.7	122868
C1QBP	Q07021	1		0	0	0	0	0	0	0	0	0	0	0	6526.55	3873.17	0	6286.7	8199.38	9070.81	5592.33	0	0	4850.79	5436.52	0	3658.12	3618.61	3424.5	2201.35	0	3951.4	3930.83	6529.13	4548.32	4641.21	2651.79	4197.93	2382.84	3633.21	0	0	2099.99	6202.51	6057.65	1629.74	7668.23	11013	13039.3
C1QBP	Q07021	2		0	0	5.43e-07	0	8.18e-06	0	0.000113983	0	0.00158759	0	0.0221123	0	0.307984	0	4.28966	0	2466.69	4313.6	39.7477	6.25625	0	6923.19	4531.76	30.2475	0	0	3395.34	6590.89	3111.78	5350.38	5651.79	33.1847	2502.47	4262.09	3720.27	2466.59	4016.54	0	7823.17	8424.57	4248.43	2323.9	9475.16	18.335	10194.4	11736.1
C1QBP	Q07021	3		1.63e-15	1.63e-15	1.63e-15	1.63e-15	0	4.27652	0	60.0938	0	2085.71	1468.22	5322.69	3732.91	2788.06	3526.96	4153.05	2134.02	3709.51	0	5942.63	6092.17	6138.84	4081.67	6053.11	956.142	0	18.0443	162.71	0	7299.43	9433.63	4288.83	6091.98	5852.51	8043.62	7577.78	6966.91	10398.1	7468.14	6220.23	11532.6	9883.15	6177.67	8260.48	10483	10318
CAD	O76075	1		8847.08	17276.3	10337.3	22576.4	22810	26711.9	27694	58904.9	49634	68779.6	83997.3	84251.8	93594.1	123207	142578	158297	149123	140639	96809	103651	89877.3	88952.5	27316.7	21530.6	34384.4	41705.9	33553.2	18093.4	36442.3	33237.6	21704.9	0	0	0	0	0	0	0	0	0	0	0	0	0	0	0
CAD	O76075	2		7862.21	7515.9	12926.3	27871.5	39713.6	36945.3	26972.8	45644.5	56556.9	47166.6	88992.1	93863.8	50830	81354.1	86468.2	93890.9	113625	80347.3	82889.6	82801.4	73470.1	49570.8	29111.9	37098.6	36233	19945.5	27845.4	29798.9	2953.2	5839.71	2227.85	0	96.2103	0	6.90759	0	0.495942	0	0.0356071	0	0.00255647	0	0.000183546	0	1.32e-05	0
CAD	O76075	3		2.70668e+06	2.70668e+06	606808	0	287639	0	4.19438e+06	1.22489e+06	276843	390122	633688	2.41045e+06	2.84017e+06	2.87362e+06	1.80965e+06	652795	3.61625e+06	1.32361e+06	53503.6	36484.4	3.02866e+06	4.42673e+06	712357	0	979515	172676	1.27551e+06	970316	0	2.65877e+06	1.20108e+06	143096	49445.4	337505	96178.5	0	5297.9	0	180.418	647.909	0	43005.8	65988.9	11009.9	0	663.559
CALR	P27797	1		0	0	0	0	0	0	0	0	0	0	0	0	0	0	0	0	0	0	0	0	0	0	0	0	0	0	0	0	0	0	0	0	0	0	0	0	0	0	0	0	0	0	0	0	0	0
CALU	O43852	1		0	0	0	0	0	0	0	0	0	0	0	0	0	0	0	0	0	0	0	0	0	0	0	0	0	0	0	0	0	0	0	0	0	0	0	0	0	0	0	0	0	0	0	0	0	0
CALU	O43852	2		7.08e-49	0	2.19e-33	0	3.11e-32	0	4.33e-31	0	6.03e-30	0	8.4e-29	0	1.17e-27	0	1.63e-26	0	2.27e-25	0	3.16e-24	0	4.41e-23	0	6.14e-22	0	8.55e-21	0	1.19e-19	0	1.66e-18	0	2.31e-17	0	3.22e-16	0	4.48e-15	0	6.24e-14	0	8.69e-13	0	1.21e-11	0	1.69e-10	0	2.35e-09	0
CALU	O43852	3		0	0.00272172	0	0.0379089	0	0.528002	0	7.35412	0	149.141	89.9886	0	5.94899	0	0.424095	0	0.0327532	0	0.0344502	0	0.663824	0.543222	0.235743	0.104226	0.147413	0.357189	0.091736	0	0	0.431571	0.873263	0.266708	0	0.210374	0.352939	0.0980504	0	0.00584978	0	0.000419995	0	3.02e-05	0	2.17e-06	0	2.68e-07
CAND1	Q86VP6	1	43	0	0	0	0	0	0	0	0	0	0	0	0	0	0	0	0	0	0	0	0	0	0	0	0	0	0	0	0	0	0	0	0	0	0	8734.92	11081.7	9917.38	9369.37	3814.42	27353	28188	42336.8	55522.6	46857.8	47250.5	36408.8
CAND1	Q86VP6	2	43	1.34e-24	1.34e-24	1.34e-24	1.34e-24	0	7.09e-09	0	1.01e-07	0	1.4e-06	0	1.95e-05	0	0.000271924	0	0.00378742	0	0.0527519	0	0.734739	0	10.2336	0	142.536	0	2686.92	5364.5	1587.94	0	78.8617	0	0	191.382	0	3744.02	9904.85	11835.7	3567.14	4403.97	8260.84	19905.8	32961.9	22409	11555.6	22187.2	34862.5
CAND1	Q86VP6	3	43	1.92e-12	0	2.67e-11	0	3.72e-10	0	5.18e-09	0	7.21e-08	0	1e-06	0	1.4e-05	0	0.00019487	0	0.00271419	0	0.0378038	0	0.52654	0	7.33375	0	108.342	2635.34	4785.31	2591.23	6365.26	5141.18	9045	8134.84	6676.45	858.996	12002.7	7614.09	14097.8	13011.2	2277.94	34098	41441.6	58405	60649.3	51842.9	26704.3	32345.2
CANX	P27824	1		0	0	0	0	0	0	0	0	0	0	0	0	0	0	0	0	0	0	0	0	3607.48	4518.13	5715.55	11720.5	17438.1	23346.3	34533.2	19664.4	43702.7	51057.1	58871.8	56734.1	87000	90976.3	109670	122337	80378.3	87393.1	60911.6	92155.8	77393.5	71556.4	109766	105094	154914	176746
CANX	P27824	2		2.16e-23	0	8.57e-09	0	1.2e-07	0	1.67e-06	0	2.33e-05	0	0.000324282	0	0.00451667	0	0.0629091	0	0.87621	0	12.204	0	4831.87	10727.3	16982.2	23373.5	23253.7	17754.9	53880.8	50220.4	44980.4	58698.8	46860.9	75666	83385.7	94387.3	66082.5	76484.4	52933.6	75094.4	61270.6	51824.6	30984.9	78847.9	91064.5	129031	113718	118535
CANX	P27824	3		0	9.5e-07	0	1.32e-05	0	0.000184234	0	0.00256605	0	0.0357404	0	0.4978	0	6.93346	0	103.399	1168.68	1474.09	0	791.601	4559.93	3049.27	6593.73	20534.7	28695.1	20366.4	36389	37608.1	45502	59458.1	58953.1	80135.2	126299	102328	111723	93136.1	98178	130390	146469	91890.7	119505	116841	101613	130229	167972	148532
CAP1	Q01518	1	35	0	0	0	0	0	0	0	0	0	0	0	0	0	0	0	0	0	0	0	0	0	0	0	0	0	0	0	0	0	0	0	0	10822.1	54959.7	163228	104162	20101.3	4779.33	0	0	0	0	5142.03	3311.03	4514.76	0
CAP1	Q01518	2	35	2.06e-28	2.06e-28	0	7.11e-13	0	1.01e-11	0	1.41e-10	0	1.97e-09	0	2.74e-08	0	3.82e-07	0	5.32e-06	0	7.41e-05	0	0.0010315	0	0.014367	0	0.200106	0	2.78712	0	38.8196	0	752.72	5280.85	2058.76	26335.5	69517	140345	116433	0	9558.11	0	541.224	0	38.8581	0	2.78989	0	0.200305
CAP1	Q01518	3	35	1.79e-10	0	2.49e-09	0	3.46e-08	0	4.82e-07	0	6.72e-06	0	9.36e-05	0	0.00130353	0	0.0181559	0	0.252878	0	3.52214	0	49.0571	0	1636.03	22503.1	15384.4	5222.73	16224.1	4393.61	3531.38	4466.41	5453.48	24018.7	43622.4	76296.7	133318	104860	31756.3	9339.36	2506.59	0	97.3753	302.509	6572.41	9684.83	7318.78	4310.46
CAPN2	P17655	1		0	0	0	0	0	0	0	0	0	0	0	0	0	0	0	0	0	0	0	0	0	0	0	0	0	0	0	0	0	0	0	0	0	0	0	0	0	0	0	0	0	0	0	0	0	0
CAPRIN1	Q14444	1	40	0	0	0	0	0	0	0	0	0	0	0	0	0	0	0	0	0	0	0	0	0	0	0	0	0	0	0	0	0	0	0	0	5453.08	7843.01	9684.14	11777.8	5846.52	6911.23	0	10636	9389.48	8091.64	6409.97	0	4684.36	5359.59
CAPRIN1	Q14444	2	40	0	0	8.35e-17	0	3.01e-15	0	4.2e-14	0	5.85e-13	0	8.15e-12	0	1.14e-10	0	1.58e-09	0	2.2e-08	0	3.07e-07	0	4.27e-06	0	5.95e-05	0	0.000828895	0	0.011545	0	0.160801	0	2.23968	0	31.1947	0	456.456	6622.73	11646.7	7852.42	7308.29	11160.6	7191.74	2778.48	0	51.8678	0	3.72394
CAPRIN1	Q14444	3	40	0	2.82e-13	0	3.94e-12	0	5.48e-11	0	7.64e-10	0	1.06e-08	0	1.48e-07	0	2.06e-06	0	2.87e-05	0	0.00040027	0	0.00557503	0	0.0776502	0	1.08153	0	15.0637	0	285.733	1213.58	791.485	0	1027.67	4804.98	10551.8	10629	12701.3	16543.6	13292.6	16334	16855.8	12823.3	11231.3	6618.28	2117.28	5845.54	8378.52
CARM1	Q86X55	1	40;60	0	0	0	0	0	0	0	0	0	0	0	0	0	0	0	0	1431.87	1190.07	0	0	0	0	0	0	0	0	0	0	0	0	0	0	0	0	0	0	0	0	0	17758.1	4282.11	0	0	0	0	0
CARM1	Q86X55	2	40;60	1.99e-22	1.99e-22	1.99e-22	1.99e-22	1.99e-22	1.99e-22	1.99e-22	1.99e-22	1.99e-22	1.99e-22	1.99e-22	1.99e-22	1.99e-22	1.99e-22	1.99e-22	1.99e-22	1.99e-22	0	6.39e-07	0	9e-06	0	0.000125392	0	0.00174649	0	0.0243254	0	0.338809	0	4.719	0	65.7272	0	1825.63	1790.19	209.427	0	13.3001	0	0.974994	0	0.349761	0	3.92166	0
CASP14	P31944	1		9587.72	5646.74	1069.81	0	0	0	0	0	0	0	0	0	0	0	0	0	0	0	0	0	0	0	1550.71	4495.39	0	0	0	0	0	0	0	0	0	0	0	0	0	0	0	0	0	0	0	0	0	0
CASP14	P31944	2		2536.18	2536.18	2536.18	2536.18	2536.18	2536.18	2536.18	2536.18	2536.18	2536.18	2536.18	2536.18	271.802	832.578	156.707	0	11.1011	0	1.35439	0	7.86042	0	1127.88	4759.59	588.254	0	41.3031	0	2.9654	0	0.21255	0	0.0102941	0.0145346	0	0.259196	0	3.61421	0	50.3397	1015.19	9298.49	2274.21	0	47.5714	0
CBR1	P16152	1		0	0	0	0	0	0	0	0	0	0	0	0	0	0	1093.42	705.072	0	0	0	0	0	0	0	0	0	0	0	0	0	0	0	0	0	0	0	0	0	0	0	0	0	0	0	0	0	0
CCAR1	Q8IX12	1	29;31	0	0	0	0	0	0	0	0	0	0	0	0	0	0	0	0	0	0	0	0	0	0	5821.95	4412.93	10042.6	33889.6	50263.5	51887.9	72382.1	75631.5	50029.7	46572.5	71507.2	0	0	0	0	0	0	0	0	0	0	0	0	0
CCAR1	Q8IX12	2	29;31	0	0	0	6.29e-09	0	9.47e-08	0	1.32e-06	0	1.84e-05	0	0.000255951	0	0.00356493	0	0.0496531	0	0.691579	0	9.63245	0	4097.47	5939.64	11821.3	24045	26188.3	10943.6	21227.8	85249.6	39765	60078.5	23519.3	51446.9	606.486	0	43.5313	0	3.12541	0	0.224394	0	0.0161108	0	0.0011567	0	8.3e-05
CCAR1	Q8IX12	3	29;31	0	4.18e-10	0	5.83e-09	0	8.12e-08	0	1.13e-06	0	1.58e-05	0	0.000219392	0	0.00305574	0	0.042561	0	0.592798	0	8.25662	0	115	0	1622.99	26419.1	26863	30237.3	68160.8	69651.5	54881.1	50023.5	56577.7	101273	0	1356.85	0	97.4177	0	6.99428	0	0.502167	0	0.0360539	0	0.00258856	0
CCAR2	Q8N163	1	19;29	0	0	0	0	0	0	0	0	0	3765.93	10554.3	6965.9	19670.6	25161.9	30826.4	36771	48387.3	34742.3	30384.9	33607.3	30634.6	40020.3	41038.3	33038.7	42090.4	45747.6	84116.8	79950	235186	111995	24151.5	0	0	0	0	0	0	0	0	0	0	0	0	0	0	0
CCAR2	Q8N163	2	19;29	0	0	0	0.0115971	0	0.181824	0	2.53393	0	35.2932	0	2868.17	9678.99	6755.2	6355.58	10086.9	0	33069.1	48947.7	41117.2	12966.1	25772.2	51116.6	62014.6	65325.5	86767.2	88998.8	63502.8	218486	97433.3	17195	1607	0	111.998	0	8.04112	0	0.577326	0	0.0414502	0	0.00297599	0	0.000213666	0	1.53e-05
CCAR2	Q8N163	3	19;29	3088.73	4536.78	378.155	0	0	101.909	0	6510.85	9463.39	8664.57	12069.2	12375.5	7747.1	3282.68	16734.9	30914.5	32283.4	24579.7	35445	3848.91	0	27617.4	33204.6	20119.8	51172.7	69654.8	51052.2	112883	197710	122341	34835.7	1314.56	0	90.8701	0	6.52418	0	0.468415	0	0.0336307	0	0.00241457	0	0.000173359	0	1.24e-05
CCT2	P78371	1	27	1570.56	0	0	0	0	0	0.671937	25335.4	0	0	0	26376	32068	0	46024.2	50512.3	67611.4	44812.7	0.837925	49861	52541.9	107778	132486	122622	243490	344137	1106177	705539	79360.8	14452.1	29710	17306	34325.1	18515.4	0	3149.28	28402.7	0	0	0	0	0	0	0	0	30467
CCT2	P78371	2	27	0.410843	0.410843	0.410843	0.456577	0	1.28005	0	18.0104	0	250.866	0	11226.6	21234.7	3423.25	7015.58	15400.3	3098.68	0	29446.4	18002.5	51504.1	87065.3	107908	145619	206396	384107	915389	629952	163800	7401.99	0	412.321	122.346	0	12523.2	30168.3	4652.64	0	320.875	0	23.0477	0	1.79316	0	2.05657	0
CCT2	P78371	3	27	0	2.73367	0	38.0807	0	821.322	15686	33365.1	16924.3	0	2634.55	13672.8	10355.8	4091.97	36031.6	43793.7	30167.4	41121.7	30416.1	0	30461.6	126624	117626	137760	325091	576511	965486	786563	0	11721	3425.21	27752.8	35019.5	27225.2	0	1801.35	0	10647.1	41305.9	21445.3	0	851.654	0	324.269	0	4207.58
CCT3	P49368	1	27	4674.62	0	0	0	0	6669.18	2634	6369.9	0	6769.02	4990.94	7418.94	6563.75	5842.06	10263.5	16387.9	14865.7	13105.7	14138.7	18655.4	39593.4	42343.3	49721.5	48108.5	102976	275606	1.41106e+06	687985	32410.8	5919.15	8442.38	0	4403.96	5388.9	2977.79	0	0	0	0	0	0	0	0	0	0	0
CCT3	P49368	2	27	678.886	678.886	678.886	1135.53	0	4538.17	5463.36	4551.13	2894.48	6029.97	188.793	5200.46	9427.54	8867.16	6197.3	7267.6	12029.1	11051.7	14152.2	15548.3	14776.3	30470.3	42655.4	85850.7	102658	281184	955239	559552	69568.9	4135.98	7286.37	2455.46	1969.39	3030.5	0	3535.9	1718.73	1739.12	0	3033.51	1646.46	41.2596	0	2.28693	1.52226	0
CCT3	P49368	3	27	6806.02	2458.84	0	182.246	0	1224.99	9210.26	20314.7	9239.55	3396.37	5763.08	4639.8	4593.77	5619.17	7003.23	7590.61	13164.6	18598.4	7224.39	0	24335.9	54931.7	39265.4	82202.2	211470	439544	1.27932e+06	620413	0	31037	0	5413.8	4733.88	1266.49	1714.14	3275.16	3007.41	3040.1	785.854	0	46.0083	0	3.30325	0	0.237162	0
CCT4	P50991	1	27	5478.02	0	8105.05	3570.81	8650	9318.58	7008.94	4434.37	0	12518	5709.88	13002.9	4030.53	19257.6	11442.1	24405.8	11066.9	12384	12395.4	34179.3	35495.6	40925.4	64941.7	61021.2	171631	299543	1.06249e+06	477884	24779.4	14265.1	14857.7	0	8100.25	7964.37	7023.9	4267.27	4429.09	0	2389.61	11733.8	5961.81	4347.07	10255.9	8507.77	0	18539.9
CCT4	P50991	2	27	3.38e-13	3.38e-13	3.38e-13	0	2963.81	4635.34	8060.71	3690.84	6645.62	13354.9	9636.04	10420.1	10267.6	21171.6	12806.7	22225.9	20354.1	26134.9	17386.3	31060.6	37419.4	53628.2	52179.9	66602.5	82576.3	177606	631914	299638	51643	10624.5	5145.21	24.7706	4723.98	8401.91	6487.48	6852.1	2018.84	2695.05	0	8120.62	4254.95	85.7843	0	2234.51	4404.16	7241.83
CCT4	P50991	3	27	6859.7	1547.86	4257.8	4733.26	164.615	2586.1	20656.5	19962.4	8705.69	8736.6	8207.99	8203.55	9984.08	10604.7	10448.5	15446.2	14454	36604.3	17697.1	0	80824.4	86823	52885.1	91499.7	143796	307812	840353	336078	0	18025.6	2189.94	4322.7	8803.43	7133.77	11234.3	7928.1	4275.41	4981.71	5476.51	839.041	4108.04	6562.19	8159.24	5994.55	8334.22	13332.2
CCT5	P48643	1	27	0	0	0	0	0	0	0	0	0	1637.44	1557.08	0	1874.33	1086.9	1663.19	3570.04	3329.38	6068.03	4485.73	3853.77	3828.29	8884.74	8716.74	11037.1	46215.8	94772.4	444942	184682	4963.51	931.892	0	0	1361.44	913.26	0	0	0	0	0	0	0	0	0	0	0	0
CCT5	P48643	2	27	4.8e-23	4.8e-23	4.8e-23	0	1.12e-07	0	1.57e-06	0	2.18e-05	0	0.000303716	0	0.00423021	0	0.0589193	0	0.82064	0	11.43	0	159.2	0	12418.1	16538.2	29908.5	95555.4	236682	139501	12973.2	0	216.709	0	15.559	0	1.11709	0	0.0802033	0	0.00575834	0	0.00041343	0	2.97e-05	0	2.18e-06	0
CCT5	P48643	3	27	0.246784	0	3.44063	0	47.9221	0	1306.11	4063.06	1392.02	0	98.9566	16.4578	1295.1	578.484	0	57.116	361.154	6002.19	3034.85	0	8205.5	10357.1	16339	27068.7	79289.3	163097	412915	172898	0	7758.5	0	552.715	0	39.6831	0	2.84912	0	0.204558	0	0.0146866	0	0.00105434	0	7.42e-05	0	0
CCT6A	P40227	1	27	5287.48	0	0	0	5248.72	2936.23	4920.27	3322.14	0	4846.37	4651.85	4227.08	6561.32	0	5402.93	13330.1	12859.7	10417.1	7074.18	12680.5	15591.8	16339	18789.8	17764.9	37250.8	150896	948318	362235	13999.2	6623.02	7901.22	0	4768.13	5202.71	0	0	0	0	0	0	0	0	0	0	0	0
CCT6A	P40227	2	27	0	0	0.00238239	0	0.407388	0	5.70105	0	79.4786	4615.39	3487.71	2062.87	68.8137	4991.57	3100.75	8398.19	5642.89	9655.93	11264	9181.67	9122.04	17433.6	31003.2	34822.9	58924.9	176809	517535	303562	14622.8	4150.7	1637.98	25.8097	0	1.85305	0	0.133043	0	0.00955208	0	0.000685808	0	4.92e-05	0	3.54e-06	0	2.54e-07
CCT6A	P40227	3	27	6755.46	1631.45	0	18.5194	277.026	0	7531.49	16763.1	7827.69	5618.58	5116.21	2918.4	5178.2	4033.67	5035.09	8057.5	8481.72	14622.8	6086.33	0	19033.9	25508.7	16586.8	46820.6	147806	332531	881893	358348	0	19605.6	0	6049.47	1265.03	0	75.924	0	5.45109	0	0.391371	0	0.0280992	0	0.00201743	0	0.000144845	0
CCT7	Q99832	1	27	0	0	0	0	0	0	0	0	0	0	0	0	0	0	0	14153.5	14169.8	0	0	19973.5	23689.6	33656.3	38520.6	45748.6	82645.3	207424	1.04267e+06	407658	19733.6	5202.75	9503.36	0	0	0	0	0	0	0	0	0	0	0	0	0	0	0
CCT7	Q99832	2	27	0	0	0	6.09e-06	0	9.22e-05	0	0.00128539	0	0.0179033	0	0.24936	0	3.47314	0	48.3746	0	8161.6	6511.22	3219.52	7891.64	34619.1	44329.1	40787.1	66835.6	163325	515817	267543	34984.6	0	22.2581	0	1.59806	0	0.114736	0	0.00823766	0	0.000591437	0	4.25e-05	0	3.05e-06	0	2.19e-07	0
CCT7	Q99832	3	27	0.50131	0	6.98778	0	97.3276	0	3995.8	13609.2	3343.64	0	221.213	0	0	91.1628	0	2977.07	6517.63	13334.2	4041.73	0	23890.2	36386.5	29223.8	67784.4	165269	301920	1.01964e+06	314702	0	14014.3	0	1006.18	0	72.2408	0	5.18665	0	0.372385	0	0.026736	0	0.00191956	0	0.000137818	0	9.89e-06
CCT8	P50990	1	27	11750	0	0	0	9788.43	12809	10772.7	11747.2	0	0	0	19222.3	10363.3	11354.3	12568.2	26091	28814.9	24621.8	18229	24882.5	42124.4	49903.2	89747.3	75091.3	183684	420038	1.47456e+06	884564	51602.3	6049.11	17111.2	0	7935.98	11737.9	4191.16	0	0	0	0	0	0	0	0	1279.51	1039.05	4714.51
CCT8	P50990	2	27	0	0	0	28.8336	0	2136.4	9349.36	11048.3	4668.81	6198.01	6706.12	6378.73	18393.9	14617.7	10726.3	12335.6	14136.8	30677.5	29282	23822.1	29218	51658.4	96933.4	111770	156471	515959	934329	736832	157984	0	9492.77	3726.17	513.744	0	32.4648	0.0976283	0	131.324	0	4551.09	3886.1	344.196	0	27.1126	0	59.5958
CCT8	P50990	3	27	15033.6	5577.19	0	209.113	326.43	0	9061.78	29221.3	19551.2	8613.07	3856.77	823.997	9326.43	10383.8	11467.6	22179.7	25747.8	35729	18134.1	0	39553.6	85144.3	90669.1	111381	476729	637136	1.43317e+06	896341	0	35306.2	0	3133.87	0	399.557	0	3597.1	3572.27	0	46.436	0	0	161.663	0	3700.04	13580.6	7830.91
CDK1	P06493	1	16;27	0	0	0	0	0	0	0	0	0	1817.03	11573.2	10301.6	10481.7	12028.9	19587.8	20919.5	16804.5	7688.73	0	0	0	0	0	0	0	8509.17	9282.92	0	0	0	0	0	0	0	0	0	0	0	0	0	0	0	0	0	0	0
CDK1	P06493	2	16;27	6.01e-07	0	1.71e-05	0	0.000238139	0	0.00331689	0	0.0461983	0	0.643459	15.4545	2664.77	4895.57	3265.52	9526.19	4094.63	0	106.005	0	7.61084	0	0.546434	0	0.0392322	0	0.00281674	0	0.000202233	0	1.45e-05	0	1.04e-06	0	7.48e-08	0	5.37e-09	0	3.86e-10	0	2.77e-11	0	1.99e-12	0	1.43e-13	0
CDSN	Q15517	1		0	0	0	0	0	0	0	0	0	0	0	0	0	0	0	0	0	25960.7	45019.9	0	0	0	0	0	0	0	0	0	0	0	0	0	0	0	0	0	0	0	0	0	0	0	0	0	0	0
CDSN	Q15517	2		0	0	0	0	0	0	0	0	0	0	0	0	0	0	0	0	0	0	0	0	0	0	0	0	0	0	0	0	0	0	0	0	0	0.00430219	0	0.0681833	0	0.950264	0	13.2355	0	184.347	0	9087.61	20896.5	15597.1
CHD4	Q14839	1		0	0	0	0	0	0	0	0	0	0	0	0	7220.18	9673.78	15038.3	16922	23834.5	18926.1	0	25179.4	41556	49851.8	43680.6	24002.2	21099.6	14413.1	17815.9	2853.84	25127.7	8188.01	12254.2	0	5940.27	15195.4	15595.2	12042	0	0	0	0	0	0	0	0	0	0
CHD4	Q14839	2		0	0	0.0154965	0	0.318047	0	4.43715	0	61.8021	0	1150.13	6215.28	5943.38	836.146	0	999.578	8176.36	12122.3	9207.71	10977	28010.7	55049.6	43281	16056.1	14169	11503.3	6284.91	12582.6	11194.7	1327.84	10315.8	5855.82	4936.34	15409.2	19429.8	5190.22	0	0	1756.81	3792.71	1308.29	483.618	0	22.504	0	1.61572
CHD4	Q14839	3		0	0	0.00870226	0	0.195179	0	2.72381	0	37.9381	0	616.516	2521.42	4105.66	5615.21	4978.82	2716.61	0	2602.85	9163	11639.4	16092.5	25844.6	22039.7	0	21558.6	65815.5	34297.3	19284.9	23099.6	6464.64	3340.72	20605.4	16509.1	8077.36	12569.1	8639.58	9893.47	4231.93	3090.67	12259.2	5774.89	7206.63	15017.6	8418.32	0	350.188
CHERP	Q8IWX8	1		0	0	0	0	0	0	0	0	0	0	0	0	0	47124	32420.8	73291.2	69019.9	0	0	0	0	0	0	0	0	0	0	0	0	0	0	0	43416.4	64671.2	0	0	0	0	0	0	0	0	0	0	39846.9	40503.3
CHERP	Q8IWX8	2		1.81e-37	1.81e-37	1.81e-37	1.81e-37	1.81e-37	1.81e-37	0	9.43e-22	0	1.33e-20	0	1.85e-19	0	2.58e-18	0	3.59e-17	0	5.01e-16	0	6.97e-15	0	9.71e-14	0	1.35e-12	0	1.88e-11	0	2.62e-10	0	3.66e-09	0	5.09e-08	0	7.09e-07	0	9.88e-06	0	0.000137555	0	0.0019159	0	0.026685	0	0.371674	0	5.17676
CHERP	Q8IWX8	3		0	1.82e-15	0	2.54e-14	0	3.53e-13	0	4.92e-12	0	6.85e-11	0	9.54e-10	0	1.33e-08	0	1.85e-07	0	2.58e-06	0	3.59e-05	0	0.000500156	0	0.00696627	0	0.0970276	0	1.35142	0	18.8229	0	262.169	0	33858.2	33580.5	992.33	0	67.2493	0	0	192.358	0	27780.3	40510.1	29791.1	54194
CKAP4	Q07065	1		9030.78	0	0	7764.77	10073.8	14009.3	31447.1	40758	0	29951	36043.6	38859.9	44599.1	41472	51005.4	60249	59874.8	41430.5	44130.3	41155.5	35495.4	38772.6	32216.8	26138.5	23108.3	23034.1	31418.9	20674.3	29858.6	25161.9	25788.5	8816.59	10513.5	9823.71	0	0	0	0	0	0	0	0	0	0	0	0
CKAP4	Q07065	2		10513.3	10513.3	10513.3	9684.43	9462.8	17456.5	28839	26457.9	14957.9	21865.6	24910.6	15970.4	25336.4	30864.1	19239.7	21705.2	24082.4	27511.8	36288.1	24345.9	17944.5	15912.3	19660.7	26217.1	18702.9	21504.5	16355.8	15738.2	23034.2	24222.1	20839.9	12335.4	2301.19	5996.12	2529.33	0	119.024	0	8.54553	0	0.613541	0	0.0440503	0	0.00316267	0
CKAP4	Q07065	3		18535.2	15831.2	14787.9	13962.7	13415.8	18486.8	20042.8	19764.3	22401.6	21271.4	23609.5	23147.9	30791.3	35713.8	44536.1	37391.6	40554.2	0	175.836	40967.7	26411.4	16048.2	24892.4	34629.9	22049	29110.3	26340.4	18409.8	20236.8	14639	19851.2	19174.1	5333.04	6054.74	4441.89	1595.19	0	0.873953	0	0.062747	0	0.00450503	0	0.000323447	0	2.32e-05
CKB	P12277	1		0	0	0	0	0	0	0	0	0	0	1330.98	1358.18	0	0	0	0	0	0	0	0	0	0	0	0	0	0	0	0	0	0	257.98	858.576	0	0	0	0	0	0	0	0	0	0	0	0	0	0
CKB	P12277	2		6.16e-46	0	7.44e-31	0	1.08e-29	0	1.51e-28	0	2.1e-27	0	2.92e-26	0	4.07e-25	0	5.66e-24	0	7.89e-23	0	1.1e-21	0	1.53e-20	0	2.13e-19	0	2.97e-18	0	4.14e-17	0	5.76e-16	0	8.02e-15	0	1.12e-13	0	1.56e-12	0	2.17e-11	0	3.02e-10	0	4.21e-09	0	5.86e-08	0	8.16e-07	0
CKB	P12277	3		8.23e-06	0	0.000119104	0	0.00165922	0	0.02311	0	0.321881	0	4.48322	0	67.3473	571.106	548.255	0	16.7518	0	1.20273	0	0.0863518	0	0.00619978	0	0.000445124	0	3.2e-05	0	2.29e-06	0	1.65e-07	0	1.18e-08	0	8.08e-10	0	0	2.15e-09	0	3.01e-08	0	4.19e-07	0	5.84e-06	0	8.14e-05
CLIC4	Q9Y696	1		0	0	0	0	0	0	0	0	0	0	0	0	0	0	0	0	0	0	0	0	0	0	0	0	0	0	0	0	0	0	0	0	0	0	0	0	0	0	0	0	0	0	0	0	0	0
CLTA	P09496	1	15	0	0	0	0	0	0	21591.8	2877.79	0	0	3707.89	12199	93713.2	199070	416121	121207	12037.8	0	0	0	0	0	0	0	0	0	0	0	0	0	0	0	0	0	0	0	0	0	0	0	0	0	0	0	0	0
CLTA	P09496	2	15	2210.8	2210.8	2203.21	0	18.3254	0	9.32401	0	112.483	4358.16	3222.08	8305.94	51201.4	98326	124905	77230.4	0	426.208	0	30.6003	0	2.19527	0	0.133474	0.048288	0	1.25822	0	17.5996	511.362	0	4.11104	0	0.295159	0	0.0211915	0	0.00152148	0	0.000109237	0	7.84e-06	0	5.63e-07	0	4.04e-08
CLTA	P09496	3	15	0	0.0835452	0	1.16391	0	16.2112	0	225.793	0	3284.4	56309.5	177190	276685	197542	304695	201649	0	10385.4	0	443.772	0	31.8614	0	2.28754	0	0.164238	0	0.0117918	0	0.000846611	0	6.08e-05	0	4.36e-06	0	3.13e-07	0	2.25e-08	0	1.62e-09	0	1.16e-10	0	8.33e-12	0	5.98e-13
CLTB	P09497	1	15	0	0	0	0	0	0	0	0	0	0	0	0	20419.5	37594.6	92579.4	21145.9	0	0	0	0	0	0	0	0	0	0	0	0	0	0	0	0	0	0	0	0	0	0	0	0	0	0	0	0	0	0
CLTB	P09497	2	15	1.89e-17	1.89e-17	1.89e-17	0	0.0509204	0	0.714956	0	9.95847	0	138.704	0	8192.33	19701.3	23243.7	14332.5	1085.05	0	75.2097	0	5.39982	0	0.387689	0	0.0278348	0	0.00199845	0	0.000143482	0	1.03e-05	0	7.4e-07	0	5.31e-08	0	3.81e-09	0	2.74e-10	0	1.97e-11	0	1.41e-12	0	1.01e-13	0
CLTB	P09497	3	15	0	0.00789849	0	0.11003	0	1.53252	0	21.3452	0	376.82	5678.28	25131.4	33250.3	28058.8	51611.7	25367.5	0	869.248	0	62.4092	0	4.48078	0	0.321705	0	0.0230974	0	0.00165832	0	0.000119062	0	8.55e-06	0	6.14e-07	0	4.41e-08	0	3.16e-09	0	2.27e-10	0	1.63e-11	0	1.17e-12	0	8.41e-14
CLTC	Q00610	1	15	115807	34286.1	15370.4	21409.2	17368.5	22594.7	158655	83519.4	78687.4	59383.1	115241	191331	773298	1.11463e+06	2.78804e+06	902170	68967.7	28232	2310.48	0	0	0	0	0	0	0	0	0	4764.85	5424.25	2695.03	0	0	0	9602.02	10618.9	0	0	0	0	0	0	0	0	0	0
CLTC	Q00610	2	15	37232.2	37232.2	36979	15287.8	14831.1	30512	37734.7	31067.1	28376	55498	51711.2	125997	530355	701066	1.50747e+06	667497	24247	29414.5	8171.87	26.4201	0	1.89689	0	0.136303	0	0.0113571	0	0.0226971	0	0.306402	0	4.26693	0	60.7602	3042.22	6381.42	0	88.2675	0	5.33754	2.05111	0	52.1168	0	735.201	15973.4
CLTC	Q00610	3	15	26935.3	68207.5	24782.4	34649.8	30000.3	31598.1	74433.8	68901.4	107570	158499	364764	965469	1.62723e+06	1.08686e+06	2.13117e+06	1.12043e+06	107208	65772.5	22981.1	0	123.35	0	8.81381	0	0.0431494	2.04164	0	30.7972	0	432.93	6294.57	1966.21	0	5.84178	16.4896	0	273.367	4491.83	3293.37	0	1889.05	32046.2	27321.7	11176.1	0	111.506
CNDP2	Q96KP4	1	55	0	0	0	0	0	0	0	0	0	0	0	0	0	0	0	0	0	0	0	0	0	0	0	0	0	0	0	0	0	0	0	0	0	0	0	0	0	0	0	0	0	0	0	0	0	0
CNDP2	Q96KP4	2	55	0	1.06e-26	0	1.53e-25	0	2.14e-24	0	2.98e-23	0	4.15e-22	0	5.78e-21	0	8.04e-20	0	1.12e-18	0	1.56e-17	0	2.17e-16	0	3.03e-15	0	4.22e-14	0	5.87e-13	0	8.18e-12	0	1.14e-10	0	1.59e-09	0	2.21e-08	0	3.08e-07	0	4.29e-06	0	5.97e-05	0	0.000831758	0	0.0115849	0	0.161357
CNDP2	Q96KP4	3	55	0	6.57e-26	0	9.15e-25	0	1.27e-23	0	1.77e-22	0	2.47e-21	0	3.44e-20	0	4.79e-19	0	6.68e-18	0	9.3e-17	0	1.3e-15	0	1.8e-14	0	2.51e-13	0	3.5e-12	0	4.88e-11	0	6.79e-10	0	9.46e-09	0	1.32e-07	0	1.83e-06	0	2.56e-05	0	0.000355922	0	0.00495735	0	0.069047	0	0.961701
CNOT1	A5YKK6	1	61	0	0	0	0	0	0	0	0	0	10095.7	10874.6	3585.7	15850.6	14797.5	26340	34018.5	29329.7	15218.4	19125.4	7066.69	5712.41	9797.69	7565.27	0	5042.13	7850.11	6062.18	0	968.889	3565.04	0	0	2888.96	1442.79	0	0	0	0	0	0	0	0	0	0	0	0
CNOT1	A5YKK6	2	61	0	0	0	0	0	0.00521553	0	0.131878	0	1.84108	0	25.6433	0	437.973	6021.02	14701.1	11050.3	4803.56	7106.08	851.991	9007.62	4094.68	0	0	1753.07	5373.86	2782.89	5713.11	1026.07	0	17.7453	0	1.27406	0	0.0914732	0	0.00656748	0	0.000471524	0	3.39e-05	0	2.43e-06	0	1.75e-07	0
CNOT1	A5YKK6	3	61	1367.76	486.38	0	28.7942	0	302.69	3440.91	6193.96	6947.21	8355.59	9431.54	5195.56	6607.98	1141.68	16075.7	17330.3	18264.2	23447.2	16286.8	0	2285.29	12678.2	6418.07	6227.04	6773.73	2491.71	6184.95	7544.49	4939.58	1334.23	2487.78	1856.53	0	44.2111	0	3.17421	0	0.227898	0	0.0163624	0	0.00117476	0	8.43e-05	0	6.06e-06
COG1	Q8WTW3	1	17;21	0	0	0	0	0	0	0	0	0	0	0	0	0	0	982.683	5088.98	6582.78	5664.07	0	6547.72	6149.53	2365.48	0	0	0	0	0	0	0	0	0	0	0	0	0	0	0	0	0	0	0	0	0	0	0	0
COG1	Q8WTW3	2	17;21	2.44e-07	0	4.68e-06	0	6.52e-05	0	0.000908718	0	0.0126568	0	0.176287	0	2.45536	0	170.788	3159.52	3866.66	1989.77	929.185	0	49.7128	0	3.56922	0	0.256258	0	0.0183985	0	0.00132095	0	9.48e-05	0	6.81e-06	0	4.89e-07	0	3.51e-08	0	2.52e-09	0	1.81e-10	0	1.3e-11	0	9.33e-13	0
COG1	Q8WTW3	3	17;21	1.42e-05	0	0.0001979	0	0.00275639	0	0.0383915	0	0.534725	0	7.44776	0	160.946	1020.2	3281.35	6180.45	11193	6397.49	0	4439.22	6066.51	575.034	0	16.9794	0	1.21907	0	0.0875253	0	0.00628403	0	0.000451173	0	3.24e-05	0	2.33e-06	0	1.67e-07	0	1.2e-08	0	8.61e-10	0	6.18e-11	0	4.44e-12
COPA	P53621	1	30;41	0	0	0	0	8234.16	9536.89	8885.18	14532.5	0	44853.3	36857.7	50069.4	76674.2	53560	55256.3	77267.8	46320.1	26863.9	24285	146706	72404.8	95231	32577.8	53585.4	69608.8	53266.3	81665.7	49963.5	87475.2	155815	139322	64298.2	42834.4	0	0	0	0	0	0	0	0	0	0	0	0	0
COPA	P53621	2	30;41	2195.63	2195.63	2170.1	6.61718	2360.38	6364.45	20090.9	12916.6	10965	17669.9	14783.9	16795.2	27957	15960.9	18956.9	24246.6	17508	23307.6	30348.1	23185.8	29905.1	29063.7	54523.1	34720.8	35125.7	38686.2	35396.1	31899.8	90339	114292	147257	21538.5	12110.4	1782.44	2388.21	2506.59	1252.66	0	882.534	18535.9	10158.3	0	78.0756	0	5.60558	0
COPA	P53621	3	30;41	614.577	0	6008.46	7544.29	16924.6	21674.5	25213	23552.2	2954.9	5727.08	13281.3	15837.9	13393	23131.2	19730.1	48504	46749.9	24667.6	15880.9	0	28035.4	56873.4	25143.9	40725	99764.6	66715.3	96034.9	98067.9	119011	189563	117777	34736.8	20598.3	9332.11	0	0	4660.17	11905.4	13613.1	31654.6	43239.1	14330.7	0	788.737	0	56.6288
COPB1	P53618	1	23;31	0	0	0	0	0	0	0	0	0	743.106	891.169	0	0	0	1439.47	6009.16	4677.5	3666.92	0	19036.7	32425.5	10636.7	29176.2	5409.82	6500.3	4999.96	6680.18	6001.79	42750.4	58906.2	82335	5926.4	3024.5	0	0	0	0	0	0	0	0	0	0	0	0	0
COPB1	P53618	2	23;31	2.66e-24	2.66e-24	2.66e-24	0	2.21e-08	0	3.09e-07	0	4.31e-06	0	6e-05	0	0.000835783	0	0.011641	0	0.162138	0	2.25829	0	4003.77	18009.5	13102.2	24053.9	17289	2519.91	4119.07	3845.41	47718.9	42163.8	63843.3	2137.53	0	153.056	0	10.9889	0	0.788967	0	0.0566453	0	0.00406695	0	0.000291994	0	2.1e-05
COPB1	P53618	3	23;31	0	0.000603245	0	0.00840394	0	0.117052	0	1.63032	0	22.7075	0	326.594	1865.69	1036.77	2882.14	3180.64	3235.39	0	92.2879	0	149.68	5987.54	15297.8	8240.58	8940.13	21955	20853.5	41194	37691.7	43232.8	72817.7	15750.1	6442.08	80.2815	4517	2227.88	4430.94	1646.55	0	300.58	2828	2865.62	0	57.347	36.9274	0
COPB2	P35606	1		0	0	0	0	0	0	0	0	0	0	0	0	0	982.25	6511.79	7015.25	7409.04	0	0	9099.79	12699.5	9398.72	34110.7	128077	206577	50254.5	99346.1	79079.8	117758	162554	137952	25936.4	175312	0	0	0	37901.3	102827	77182.1	0	0	0	0	0	0	0
COPB2	P35606	2		3.13e-22	3.13e-22	0	1.21e-06	0	1.72e-05	0	0.0002398	0	0.00333999	0	0.0465201	0	0.647941	0	9.02465	0	125.697	0	1750.74	0	52532.6	52937.2	30188.4	51286.7	28795.8	23532.7	71900.7	90745.7	141045	79734.8	0	3625.43	0	408.082	0	2087.71	0	37949.1	40444.9	0	739.72	200.968	0	8349.34	17878.6
COPB2	P35606	3		0	0.000106662	0	0.0014857	0	0.0206931	0	0.288218	0	4.01436	0	55.9128	0	1466.4	2337.3	497.804	0	1.88096	102.859	0	1550.41	0	38091.1	42903.2	58517.6	43217.3	79716.8	86203.6	61519.2	124424	80643.1	51486.9	42940.6	6553.57	0	381.204	0	0	1195.48	0	29035.8	25404.8	15765.1	4154.95	2512.46	4615.74
COPG1	Q9Y678	1	31	0	0	0	0	0	0	0	0	0	0	0	0	0	0	0	0	0	0	0	0	0	0	0	0	0	0	1182.48	817.659	1800.82	10467.7	11256.3	0	0	0	0	0	0	0	0	0	0	0	0	0	0	0
COPG1	Q9Y678	2	31	4.61e-27	4.61e-27	0	1.02e-12	0	1.51e-11	0	2.11e-10	0	2.94e-09	0	4.09e-08	0	5.7e-07	0	7.94e-06	0	0.000110641	0	0.00154104	0	0.0214639	0	0.298953	0	4.16388	0	58.2057	3479.43	9809.75	12918.4	0	87.6388	0	6.29218	0	0.451758	0	0.0324348	0	0.00232871	0	0.000167194	0	1.2e-05	0
COPG1	Q9Y678	3	31	0	0	0	0	0	0	0	0	0	0	0	0	0	0	0	0	0	0	0	0	0	0	0	0	0	0	0	0	0	0	0	0	0	0	0	0	0	0	0	0	0	0	0	0	0	0
COPS2	P61201	1	42	0	0	0	0	0	0	0	0	0	0	0	0	0	0	0	0	0	0	0	0	0	0	0	0	0	0	0	0	0	0	0	0	0	0	0	0	0	0	0	0	12659.6	27753.6	4520.45	0	0	0
COPS3	Q9UNS2	1	34;42	0	0	0	0	0	0	0	0	0	0	0	0	0	0	0	0	0	0	0	0	0	0	0	0	0	0	0	0	0	0	0	0	0	7786.33	3054.29	0	0	0	0	4431.52	14842.4	50392.3	0	0	0	0
COPS4	Q9BT78	1	32;39;46	0	0	0	0	0	0	0	0	0	0	0	0	0	0	0	0	0	0	0	0	0	0	0	0	0	0	0	0	0	13755.5	17316	25450.9	7444.5	6849.53	5896.24	0	7430.51	11061.4	110807	35212.3	0	0	0	0	0	0
COPS4	Q9BT78	2	32;39;46	0	0	4.66e-14	0	1.31e-12	0	1.82e-11	0	2.54e-10	0	3.54e-09	0	4.93e-08	0	6.86e-07	0	9.56e-06	0	0.000133086	0	0.00185366	0	0.0258181	0	0.3596	0	5.00858	0	124.758	7526.67	20192.6	13592.6	5607.63	10116.5	9590.78	4101.43	6399.94	34667.8	62808.1	45053.4	0	1078.51	0	77.4334	0	5.55947
COPS4	Q9BT78	3	32;39;46	0	0	0	0	0	3.24e-15	0	6.42e-14	0	8.96e-13	0	1.25e-11	0	1.74e-10	0	2.42e-09	0	3.37e-08	0	4.7e-07	0	6.54e-06	0	9.11e-05	0	0.00126864	0	0.0176699	0	0.24611	0	3.42787	0	47.7441	0	664.99	0	11761.6	29643.8	22909	8794.74	0	3342.58	14191.9	33686	138705
COPS5	Q92905	1	37	0	0	0	0	0	0	0	0	0	0	0	0	0	0	0	0	0	0	0	0	0	0	0	0	0	0	0	0	0	0	0	0	0	0	0	1148.4	17865.6	16078.7	0	0	0	0	0	0	0	0
COPS5	Q92905	2	37	2.25e-34	2.25e-34	2.25e-34	2.25e-34	2.25e-34	2.25e-34	2.25e-34	2.25e-34	2.25e-34	2.25e-34	2.25e-34	2.25e-34	2.25e-34	2.25e-34	2.25e-34	2.25e-34	2.25e-34	2.25e-34	2.25e-34	2.25e-34	2.25e-34	2.25e-34	2.25e-34	2.25e-34	2.25e-34	2.25e-34	2.25e-34	2.25e-34	2.25e-34	2.25e-34	2.25e-34	2.25e-34	2.25e-34	2.25e-34	2.25e-34	2.25e-34	2.25e-34	2.25e-34	2.25e-34	0	7.54e-19	0	1.07e-17	0	1.49e-16	0
COPS6	Q7L5N1	1	39	0	0	0	0	0	0	0	0	0	0	0	0	0	0	0	0	0	0	0	0	0	0	0	0	0	0	0	0	0	0	2544.97	2228.86	3690.37	1330.7	1833.18	0	0	5883.12	43652.3	3802.6	0	0	0	0	0	0
COPS6	Q7L5N1	2	39	9.13e-27	9.13e-27	0	3.64e-11	0	5.21e-10	0	7.26e-09	0	1.01e-07	0	1.41e-06	0	1.96e-05	0	0.000273311	0	0.00380673	0	0.0530209	0	0.738486	0	10.2858	0	163.639	565.395	245.887	0	12.0896	0	37.8879	0	582.869	1544.18	1405.49	0	11615.8	37953.5	14651.3	0	544.248	0	39.0752	0	2.80548
COPS6	Q7L5N1	3	39	3.53e-15	0	4.92e-14	0	6.86e-13	0	9.55e-12	0	1.33e-10	0	1.85e-09	0	2.58e-08	0	3.6e-07	0	5.01e-06	0	6.98e-05	0	0.000971539	0	0.0135318	0	0.188473	0	2.6251	0	36.5629	0	6473.96	3170.16	3491.06	34.8853	2689.32	4553.69	4804.9	26424.2	109877	8613.19	0	144.495	0	10.3743	0	0.74484
CORO1C	Q9ULV4	1	49	7987.97	13895.2	10073.6	16760	9530.13	10951.3	10373.2	19428.1	14938.7	23143.5	24079	22838	27855	33826.5	31792.6	38733.1	31090.7	33950.5	19146.3	24252.2	20090.4	18386.6	14845.1	15051.1	11921.8	16558.3	13003.8	10319.6	11516.1	16033.4	23396.3	11219.5	16552.1	16671.7	17659.1	15984.7	25717.2	24643.6	5984.05	23276.7	22882.5	24098.9	32307.6	45531.7	74671.7	88629
CORO1C	Q9ULV4	2	49	21786.1	21786.1	21786.1	11481	18024.8	30622.5	12669.8	7868.98	13780	15473.4	21112.2	30382.8	34455.7	25407.2	19862.4	24963.3	21129.3	29485.3	23759.4	17988.8	16453.1	19999.3	21602.7	11397.3	12458	21438.4	10826	9589.21	23942.9	15611	16291.6	15464.3	11433.1	18471.5	23442.8	25312.8	17190.2	19663.8	20019.8	18325.5	20693.1	12792.7	17181.4	35086.4	30647.7	33210
CORO1C	Q9ULV4	3	49	18331.8	18465.2	14078.1	11938.3	17192.9	22213.5	21797.6	24205	25387.9	20108.2	14115.3	18548.7	17952.6	24616.7	26878.5	21709	17859.4	18605.8	0	7837.99	23837.9	8883.45	12841.3	17273.5	15170.9	9416.89	12018.4	11795.4	15743.8	20594.5	25116.3	20837.2	27482.8	21965.2	26334	29162	24411	36506.2	45665	29572.5	36111.7	48271.3	26784.7	43392.5	59164.5	48561
CPOX	P36551	1	52	0	0	0	0	0	0	0	0	0	0	0	0	0	0	0	0	0	0	0	0	0	0	0	0	0	0	0	0	0	0	0	0	0	0	0	0	0	0	0	0	0	0	0	0	0	0
CPOX	P36551	2	52	0	0	0	4.82e-25	0	3.49e-23	0	4.89e-22	0	6.81e-21	0	9.48e-20	0	1.32e-18	0	1.84e-17	0	2.56e-16	0	3.57e-15	0	4.97e-14	0	6.92e-13	0	9.64e-12	0	1.34e-10	0	1.87e-09	0	2.6e-08	0	3.63e-07	0	5.05e-06	0	7.04e-05	0	0.000980182	0	0.0136522	0	0.19015	0	2.64845
CPOX	P36551	3	52	0	1.36e-22	0	1.89e-21	0	2.63e-20	0	3.66e-19	0	5.1e-18	0	7.11e-17	0	9.9e-16	0	1.38e-14	0	1.92e-13	0	2.67e-12	0	3.73e-11	0	5.19e-10	0	7.23e-09	0	1.01e-07	0	1.4e-06	0	1.95e-05	0	0.000272013	0	0.00378865	0	0.0527691	0	0.734978	0	10.2369	0	142.582	0	5336.47
CPSF6	Q16630	1	41	0	0	0	0	0	0	0	0	0	0	0	0	0	0	0	8855.73	4517.58	0	7650.75	5738.56	0	0	0	0	0	0	0	0	0	19056.2	19194.6	17580.3	6172.38	16878.6	28609.1	15226.9	31679.9	45269.6	23488.5	64153.5	56537	48095.2	34954.5	22767.3	11745.2	0
CPSF6	Q16630	2	41	0	0	0	3.39e-12	0	6.92e-11	0	9.65e-10	0	1.34e-08	0	1.87e-07	0	2.61e-06	0	3.63e-05	0	0.000505909	0	0.0070464	0	0.0981437	0	1.36697	0	19.0394	0	265.184	0	4616.76	14745.8	12762.4	15241.4	27236.6	28540.1	16359.3	19519.6	38422.6	35387.6	43143.5	57311.1	34538	10589.1	0	3132.85	5403.8
CPSF6	Q16630	3	41	0	2.07e-15	0	2.88e-14	0	4.02e-13	0	5.59e-12	0	7.79e-11	0	1.08e-09	0	1.51e-08	0	2.1e-07	0	2.93e-06	0	4.08e-05	0	0.000568666	0	0.00792049	0	0.110318	0	1.53653	0	21.4012	0	404.684	3037.18	6028.92	18279.8	25411.1	37296.3	58127.9	52814.3	58016.9	83972.8	68460.3	2720	4322.44	12633.1	5533.12
CRTAP	O75718	1	55	0	0	0	0	0	0	0	0	0	0	0	0	0	0	0	0	0	0	0	0	0	0	0	0	0	0	0	0	0	0	0	0	0	0	0	0	0	0	0	0	0	0	0	0	0	0
CRTAP	O75718	2	55	5.12e-42	0	1.19e-26	0	1.69e-25	0	2.36e-24	0	3.29e-23	0	4.58e-22	0	6.38e-21	0	8.88e-20	0	1.24e-18	0	1.72e-17	0	2.4e-16	0	3.34e-15	0	4.66e-14	0	6.49e-13	0	9.03e-12	0	1.26e-10	0	1.75e-09	0	2.44e-08	0	3.4e-07	0	4.73e-06	0	6.59e-05	0	0.00091851	0	0.0127932	0
CRTAP	O75718	3	55	0	2e-26	0	2.79e-25	0	3.88e-24	0	5.41e-23	0	7.54e-22	0	1.05e-20	0	1.46e-19	0	2.04e-18	0	2.84e-17	0	3.95e-16	0	5.5e-15	0	7.66e-14	0	1.07e-12	0	1.49e-11	0	2.07e-10	0	2.88e-09	0	4.02e-08	0	5.59e-07	0	7.79e-06	0	0.000108524	0	0.00151154	0	0.021053	0	0.293231
CS	O75390	1	17;51;68	0	0	0	0	0	0	2786.23	7708.4	0	8117.36	8811.03	0	14058.9	25770.5	30364.6	36892.2	36484.1	35408	8485.15	23979.1	27203.9	10937.4	10089.8	7439.6	19644	25875.5	11482.6	13882.2	22063	23879.8	10737	6415.03	0	7755.08	9938.59	0	0	0	0	0	0	4787.45	6329.09	6185.79	10132.6	10582.2
CS	O75390	2	17;51;68	3503.36	3503.36	2664.06	2007.51	3323.32	3935.72	3132.29	2523.65	0	5352.86	6648.4	10166.3	8673.54	6991.25	23245	23206.4	21949	19384.3	8936.89	8620.14	20724.4	24185.8	13682.2	6688.95	6677.15	18517.1	9907.79	15308.9	1576.75	0	0	3199.78	5323.52	5572.96	6228.02	6913.55	586.556	0	41.2642	0	2.38452	1.3741	0	30.1496	0	420.72
CS	O75390	3	17;51;68	933.275	0	151.967	0	2618.02	3651.35	3923.19	3941.89	4201.71	1059.78	0	4828.75	5451.76	3885.23	10600.1	17368.7	27892.7	6425.57	0	485.269	0	2079.17	5757.49	7411.09	5664.99	5237.69	5466.56	5887.23	735.971	3116.77	5550.14	5991.89	3523.03	5237.44	5572.86	251.371	4902.15	9784.52	7361.71	9548.45	7840.3	5989.93	4157.2	20917	26519.6	17072
CSE1L	P55060	1		0	0	0	0	0	0	0	0	0	0	0	0	671.087	2041.79	0	1041.14	1058.52	0	0	0	0	0	0	0	0	6066.84	11631.2	0	0	22135.3	30537.2	3496.41	0	0	8796.87	5419.41	15048.3	12011.7	8220.71	27559.7	16141.7	20374.2	0	35222.8	50655.6	63502.6
CSE1L	P55060	2		0	6.84e-09	0	1.04e-07	0	1.45e-06	0	2.02e-05	0	0.000281593	0	0.00392208	0	0.0546276	0	0.760864	0	10.5975	0	1464.83	2634.8	1993.75	62.7633	0	4.48345	0	0.320824	0	0.00808604	0.0498833	0	0.780594	0	10.8784	0	151.517	0	16783.1	15099.6	9645.44	320.236	0	95.4246	0	12379.1	30388.8
CSE1L	P55060	3		0	1.74774	0	24.3432	0	365.084	1012.88	0	40.7903	0	2.4647	0.954961	0	24.1832	0	365.777	1214.01	162.23	0	1.29202	0	0	4.0547	0	56.8401	0	855.975	2684.03	123.934	41.5189	0	234.665	0	3635.04	22760.2	26364.6	12017	4579.15	4291.56	0	10845.3	41253.9	29369.4	44089.2	45771.5	41315
CTH	P32929	1		0	0	0	0	0	0	0	0	0	0	0	0	0	0	0	0	0	0	0	0	0	0	0	0	0	0	0	0	0	0	0	0	0	0	0	0	0	0	0	0	0	0	0	0	0	0
CTH	P32929	2		1.53e-42	1.53e-42	1.53e-42	1.53e-42	1.53e-42	1.53e-42	1.53e-42	1.53e-42	1.53e-42	1.53e-42	1.53e-42	1.53e-42	1.53e-42	1.53e-42	1.53e-42	1.53e-42	1.53e-42	1.53e-42	1.53e-42	1.53e-42	1.53e-42	1.53e-42	1.53e-42	1.53e-42	1.53e-42	1.53e-42	1.53e-42	1.53e-42	1.53e-42	1.53e-42	1.53e-42	1.53e-42	1.53e-42	1.53e-42	1.53e-42	1.53e-42	1.53e-42	1.53e-42	1.53e-42	1.53e-42	1.53e-42	1.53e-42	1.53e-42	1.53e-42	1.53e-42	1.53e-42
CYFIP1	Q7L576	1		9423.29	6740.29	0	9387.32	13081.7	15795.5	17688.2	34677.2	0	23471.3	33420.6	14629.9	27636.8	29195.1	44993.1	36014.6	40403.3	26431.9	16093.9	15133.6	24119.5	20947.3	5828.19	0	0	0	24663.8	13708.6	34411.5	56965.4	79269.5	100359	154444	58600.7	20911.4	0	0	0	0	0	0	0	0	0	0	0
CYFIP1	Q7L576	2		10001.1	10001.1	9847.78	2960.22	637.371	10862.5	16656.3	13562.4	11826.8	24563.4	14621.4	18962.4	28164.3	12122.9	17223.8	20020.6	18562	21579.7	15025.1	6062.26	0	4360.14	3414.18	0	3895.2	5778.19	0	11162.1	36106.1	35369.2	71771.4	66864.2	68855	57762.1	12714.9	525.654	20.4329	0	1.46702	0	0.105327	0	0.00756215	0	0.000542938	0
CYFIP1	Q7L576	3		5346.58	7019.01	20255.6	20226	16311.6	26709	20890.6	18865.4	26704	19537.5	16696.4	19759.9	15245.1	18443.3	23156.4	6352.17	17284.5	17617.9	216.173	0	3607.73	11780.5	9435.61	14041	18845.3	8889.95	13695.8	21485.7	26294.5	44433.2	53794.5	72600	87649.6	47193.6	16840.4	6702.31	68.0522	0	4.88216	0	0.350523	0	0.0251664	0	0.00180687	0
DAP3	P51398	1		0	0	0	0	0	0	0	0	0	1925.42	3820.58	0	12020.7	29407	37963.3	77562	96537.1	86941.5	72276.8	52268.5	43650.1	23640.8	5397.06	3757.82	1063.8	0	0	0	0	0	0	0	0	0	0	0	0	0	0	0	0	0	0	0	0	0
DAP3	P51398	2		0	0.00294646	0	0.108449	0	1.51534	0	21.1063	0	318.393	8887.82	20732.3	12364	14733.3	32994.8	39756.8	57510.9	56226.7	39363.9	28328.3	21652.2	20873.2	3271.84	0	7.62397	0	0.547376	0	0.0392998	0	0.0028216	0	0.000202582	0	1.45e-05	0	1.04e-06	0	7.5e-08	0	5.38e-09	0	3.86e-10	0	2.77e-11	0
DAP3	P51398	3		0	0.0132932	0	0.18516	0	2.57895	0	35.9201	0	1500.11	4050.15	3378.24	1721.62	12909.4	26921.2	53631.3	57465.9	87605.9	18149.1	0	44923.9	33034.5	6005.6	8999.99	2041.91	0	139.448	0	10.0119	0	0.718823	0	0.0516092	0	0.00370537	0	0.000266034	0	1.91e-05	0	1.37e-06	0	9.85e-08	0	7.07e-09	0
DARS	P14868	1	16;23	28732.8	23947.3	21947.4	26126.5	55126.2	64634.2	78706.8	90957.6	117890	88789.6	100760	96899.9	147764	152475	179972	196257	147317	83694	62408.3	53821.9	51586	47424	57769.7	43234.8	46824.1	17000.5	12518.5	7426.34	10210.4	7366.37	0	0	0	0	0	0	0	0	0	0	0	0	0	0	0	0
DARS	P14868	2	16;23	25530.3	25530.3	25530.3	22763.6	4642.61	17345.8	53380.4	68669.8	44807.9	54741.1	79474	50300.1	84563.4	132768	91779.7	95246	78625.5	43267.2	31866	22945.9	20936.1	35185.3	60073.6	52625.7	27373.3	22526.5	10614.9	5547.69	0	206.144	0	14.8004	0	1.06262	0	0.076293	0	0.00547759	0	0.000393273	0	2.82e-05	0	2.03e-06	0	1.46e-07
DARS	P14868	3	16;23	53387.2	46368.3	40623.8	42256.6	44210.4	44096	49129.2	62376.7	68578.4	59421.4	71867.8	81788	75575.5	91011	119298	116761	96695.2	66564.9	42518.8	0	24017.6	60050.1	32683	30623.5	46657.5	38525.2	18647	19842	12331.7	2586.63	0	89.8591	0	6.4516	0	0.463204	0	0.0332565	0	0.00238725	0	0.00016506	0	0	0.00032781	0
DBN1	Q16643	1	51	0	0	0	0	0	0	0	0	0	0	0	0	0	0	0	0	0	0	0	0	0	0	0	0	0	0	0	0	0	0	0	0	0	0	0	0	0	0	0	0	0	0	0	0	0	0
DBN1	Q16643	2	51	0	1e-22	0	1.39e-21	0	1.94e-20	0	2.7e-19	0	3.76e-18	0	5.24e-17	0	7.3e-16	0	1.02e-14	0	1.42e-13	0	1.97e-12	0	2.75e-11	0	3.83e-10	0	5.33e-09	0	7.42e-08	0	1.03e-06	0	1.44e-05	0	0.000200595	0	0.00279393	0	0.0389144	0	0.542007	0	7.54919	0	105.147	0	7535.54
DBT	P11182	1	17	23157.3	25552.2	0	31929.2	18695.3	39149.6	78399.5	85615.6	37192.4	145260	193815	139763	218600	403355	495261	811109	962003	514908	208281	23214.1	0	0	0	0	0	0	0	0	0	0	0	0	0	0	0	0	0	0	0	0	0	0	0	0	0	0
DBT	P11182	2	17	19099.5	19099.5	8730.52	5182.67	44051	49981.5	23255	46315	77772.1	61101.1	63426.2	191057	155326	216788	209821	278004	449900	207421	39156.5	1506.83	0	104.236	0	7.48383	0	0.537315	0	0.0385775	0	0.00276974	0	0.000198858	0	1.43e-05	0	1.03e-06	0	7.36e-08	0	5.28e-09	0	3.79e-10	0	2.72e-11	0	1.96e-12
DBT	P11182	3	17	370.902	1247.77	23050.8	35634.8	8636.66	35444.7	78961.9	47178.7	48768.8	105131	121750	132223	114288	112891	307110	501798	561389	285596	156215	0	3490.58	0	250.613	0	17.9932	0	1.29185	0	0.0927508	0	0.00665921	0	0.00047811	0	3.43e-05	0	2.46e-06	0	1.77e-07	0	1.27e-08	0	9.12e-10	0	6.55e-11	0
DCD	P81605	1		436914	546019	228783	176822	105396	85021.6	123583	107524	2.34543e+06	63287.6	187153	235763	153803	254807	932147	110931	1.06445e+06	175737	317734	45207.4	43668.2	31215.1	103546	314002	98936.7	252352	56977.7	139765	222750	200783	95954.8	67382.3	54947	240253	118900	192178	110350	139758	256321	94114.6	97686.6	30981.2	69840.5	134763	244104	58828.1
DCD	P81605	2		231620	231620	231620	231620	231620	231620	231620	231620	434961	196232	35110	76136	75387.1	64207.3	64073.7	58487.7	98150.5	102380	58853	61924.2	161038	124946	83139.4	47576.5	98563.5	67595.9	66072.2	18647.8	257224	178231	80535	137146	72085.9	60598.4	101456	20403.3	471648	733661	197402	53660.8	43223.7	41671.8	79227	7084.03	89647.9	82123
DCD	P81605	3		131740	11502.9	161911	286330	94796.3	224411	179301	0	1.52638e+06	396921	33521.4	116809	7052.46	1.85092e+06	432572	86907	282939	120932	92816	45192.1	387304	76278.6	0	191594	69772.8	37572.1	39351.6	93384.1	40037.2	173427	185305	106685	63829.8	69726	161559	256591	102403	112867	142964	134633	38378.6	115660	163041	113196	186833	159589
DCTN1	Q14203	1	20;30	0	0	0	0	0	0	0	0	0	31649.8	41901.8	0	11028.9	47723.9	0	4355.49	9075.88	3272.66	6713.59	49186.5	65403.7	48889.8	36995.6	8173.66	7002.75	6423.79	61432.3	62834	76424.6	79538.3	63168.9	33742.7	42971.3	0	0	0	0	0	0	0	0	0	0	0	0	0
DCTN1	Q14203	2	20;30	3.1e-20	3.1e-20	3.1e-20	0	0.000103288	0	0.00146448	0	0.0203994	0	0.284127	0	3.95737	0	55.1191	0	767.71	0	14846.7	28783.2	23464.3	39164.5	18653.8	11532.8	27367.5	19563.1	27695.4	12657.5	35972.3	63173.1	51995.4	19584.8	0	1088.41	0	78.1445	0	5.61052	0	0.402817	0	0.028921	0	0.00207643	0	0.000149081
DCTN1	Q14203	3	20;30	0	4.33e-06	0	6.23e-05	0	0.000868496	0	0.0120966	0	0.168484	0	2.34668	0	32.685	0	455.244	0	6949.04	38479.1	46570.7	30217	0	932.038	78.7253	0	5557.29	48263.7	67506.1	40640.5	60710.1	67524.6	57963	83820.5	46963.3	36563.2	19940.7	0	657.072	0	47.1756	0	3.38706	0	0.24318	0	0.0174595
DCTN2	Q13561	1	21;49	0	0	0	0	0	0	0	0	0	0	0	0	0	0	0	16245.7	27171	41431.7	59831.6	68123.8	117679	90998	43607.4	13074.4	0	14397.4	15498	0	12065.4	7657.56	0	0	0	0	0	0	0	0	0	0	0	0	0	0	0	15219.5
DCTN2	Q13561	2	21;49	0	0	1.2e-05	0	0.000181417	0	0.00252783	0	0.0352082	0	0.490386	0	6.8302	0	95.1324	0	25161.3	34653.5	37926.5	57278.3	97804	62925	22309.8	232.089	0	16.6391	0	1.19463	0	0.0857707	0	0.00615753	0	0.000434796	0	0	0.000372646	0	0.00530814	0	0.0739413	0	1.02987	0	14.3442	0
DCTN2	Q13561	3	21;49	0	4.76e-07	0	7.27e-06	0	0.000101293	0	0.00141083	0	0.0196504	0	0.273695	0	3.81207	0	53.0953	0	7458.8	18535.5	30687.5	67332.3	4180.76	0	70832.5	46933.3	21776.2	34884.4	38961.3	14837	21591	16609.6	12379.4	521.354	0	37.1976	0	2.67171	0	0.206265	0	0.216006	0	2.81782	0	39.2335	0
DCTPP1	Q9H773	1		0	0	0	0	0	0	0	0	0	0	0	0	0	0	0	0	0	0	0	0	0	0	0	0	0	0	0	0	0	0	0	0	0	0	0	0	0	0	0	0	0	0	0	0	0	0
DDB1	Q16531	1		0	0	0	0	0	0	0	0	0	0	0	0	0	0	0	0.455412	5497.65	0	0	0	0	0	0	0	0	0	0	0	0	0	7188.88	5999.45	17351.9	12596.1	21647.1	0	0	0	0	3798.06	2882.55	3742.66	8764.25	0	5271	8685.51
DDB1	Q16531	2		0	9.71e-08	0	1.35e-06	0	1.88e-05	0	0.000262489	0	0.003656	0	0.0509215	0	0.709245	0	9.8785	0	137.59	0	3012.74	3217.73	16297.2	15137.7	2451.75	0	9680.31	10603.4	1408.01	0	0	2995.71	7523.6	5783.86	993.693	0	46.8888	30.8648	0	650.527	0	15739	26445.3	6819.93	0	11882.7	25316.4
DDB1	Q16531	3		0	0	0	0	0	0	0	0	0	0	0	0	0	0	0	0	0	0	0	0	0	0	7.17e-14	0	1.26e-12	0	1.76e-11	0	2.45e-10	0	3.42e-09	0	4.76e-08	0	6.63e-07	0	9.23e-06	0	0.000128616	0	0.00179138	0	0.0249508	0	0.347519	0
DDOST	P39656	1		3361.95	0	0	0	0	3930.54	9847.2	20799	10827.2	20198.9	27627.2	13167.3	38477.2	26298.5	38036.4	55981	58469.6	42600.3	54749	39193.1	44938.8	45282.8	43079.1	51320.6	56671.9	54492.5	63967.4	36756.2	65911.2	78675.1	70837.5	54615	64963.3	54529.3	63750.6	66427.1	41196.2	49290.5	40469.4	45213.5	35065.3	37608.3	37895.4	53202.9	58575.4	47718.7
DDOST	P39656	2		3470.59	3470.59	3470.59	359.182	0	15.5599	30.2908	0	3337.86	8819.23	5577.73	7260.26	24018.3	18095.3	8880.32	21299.3	21959.9	23283.4	28411.5	15007.8	19928.9	34687.9	52778.7	41051.5	47948.5	37303.5	33790.5	32731.5	76639	58621.3	58054.9	39143.8	16030.4	43861.7	50610.6	50528.5	38328.6	43007.8	10344.9	44218.8	31768.1	19298.8	7148.1	25178	32898.6	41286.2
DDOST	P39656	3		3881.01	13031.9	12231.7	13845.7	12128.6	12620.4	21136.8	17344.9	20636.9	24710.9	22884.7	37267.3	25121.5	0	18400	54168.3	35139.1	43136.9	71850.4	55564.6	56108.9	74978.6	70278.5	60519.8	69401.2	72447.4	80542.2	69518.8	61902	88330.2	71860.7	70852	76409.8	68053.1	61480.3	56568.8	66522.4	62812.6	68443	72118.2	64440.2	69696.9	76341.4	80857.8	66918	62236.3
DDX17	Q92841	1	17	0	0	0	0	1979.03	5028.21	8699.71	17588.4	9503.78	14165.1	13460.8	7789.95	13568.7	6119.81	12073.2	22470.2	21769.4	14333.5	5821.64	8125.91	9351.82	7560.68	4322.19	2359.44	9655.48	6045.45	5431.13	2998.03	4798.31	4146.71	2356.12	0	0	0	0	0	0	0	0	0	0	0	0	0	3905.84	4961.61
DDX17	Q92841	2	17	7301.53	7301.53	7301.53	7301.53	7301.53	7301.53	7301.53	1636.71	4431.58	10723.5	16729.5	9607.66	10701.7	2524.46	2949.78	14574	16659.6	2451.34	3592.84	4779.35	0	3916.51	5682.37	12371.2	17009.6	13954.8	17647.6	4148.85	0	274.184	0	18.9164	0	0	39.8091	0	1395.4	3754.27	908.081	0	65.4472	0	79.3184	0	2171.69	3487.81
DDX18	Q9NVP1	1		4905.45	0	10469	10406	3683.05	6337.5	3796.48	3351.38	2492.47	2588.57	0	0	0	0	0	0	1927.11	699.996	0	0	0	0	0	0	0	0	0	0	0	0	0	0	0	0	0	0	0	0	0	0	0	0	0	0	0	0
DDX21	Q9NR30	1		0	0	0	0	0	0	3389.22	3827.27	0	11753.4	10503.1	6017.4	6772.09	4983.48	12894.3	17489.8	13639	5901.4	0	3135.4	3599.25	1995.01	1582.5	1616.85	2708.51	2196.45	0	1017.94	1048.49	2866.22	1026.88	0	0	0	0	0	0	0	0	0	0	0	0	0	0	0
DDX21	Q9NR30	2		0	0	0	0	0	0.000627379	0	0.132377	0	1.85265	0	25.8258	2693.17	4957.4	6632	13808.4	8602.64	0	2105.58	1621.42	4521.82	3684.48	0	0	72.7722	5486.23	4109.78	3133.43	0	10.2266	0	0.734236	0	0.0527158	0	0.00378482	0	0.000271738	0	1.95e-05	0	1.4e-06	0	1.01e-07	0	7.22e-09
DDX21	Q9NR30	3		40318.9	40318.9	40318.9	40318.9	40318.9	40318.9	40318.9	21876.6	12559.2	49598	46660.4	39646.2	33634.7	23058.4	25261.9	32829.1	30622.4	29961.7	25669.1	24793.4	24953.4	22162.9	20315.4	22093.8	33880.7	31139	27865	15786.6	0	11944.6	20951.9	9357.73	12880.6	20013	13116.5	16464.4	22181.9	16845.6	19774.9	18758.6	16471.5	23274.7	15707.7	14537.8	20068.1	16550.2
DDX39B	Q13838	1		12317.1	0	0	0	17220.9	15089.5	11599.3	10779.9	0	11085.3	13463.9	17681.6	9250.2	0	0	10056.1	9989.86	7874.02	9293.51	7003.53	9404.91	7730.06	13187.2	8255.96	0	0	0	7874.4	9354.24	11940	16562.3	13300.1	7855.81	12849.1	2425.96	0	0	0	0	0	6977.22	8841.07	0	23280.9	18959.6	31838.4
DDX39B	Q13838	2		1613.8	1613.8	50.2152	120.602	0	14084.3	8594.47	212.082	0	15.7159	0	9.64315	0	1801.1	4877.82	226.593	0	23.0586	0	97.266	0	10053.4	8768.99	290.175	0	20.7369	0	1.92939	0	6.27455	0	85.9144	0	10278.6	15763.8	10188	496.298	0	15844.6	9096.06	5755.41	185.482	121.414	0	19333.9	20342.6
DDX39B	Q13838	3		17813.1	1202	0	48.4617	116.89	0	11264.9	9624.57	11150	10165.7	9249.73	443.632	0	0	5928.23	5728.73	221.326	34.4794	0	8964.27	9795.74	533.795	0	7350.24	9616.12	4018.21	168.542	0	5486.23	9285.99	12892.7	6988.25	0	8686.27	9929.9	9419.31	0	13477.6	14182.5	9068.73	14203.7	771.515	0	0	15596.3	14183.6
DDX3X	O00571	1	16;52	0	0	0	0	0	0	0	1712.74	6938.58	1362.43	0	0	0	5417.21	5689.98	16910.6	15989.2	8354.07	0	0	0	0	0	0	0	0	0	0	0	0	0	0	0	0	0	0	0	0	0	0	0	0	0	0	0	0
DDX3X	O00571	2	16;52	0	0	0	0	0	0	0	0	0	0	0	0	25.364	0	723.329	5537.59	5262.82	0	204.792	0	14.7034	0	1.05566	0	0.0757927	0	0.00544167	0	0.000390694	0	2.81e-05	0	2.01e-06	0	1.45e-07	0	1.03e-08	0	0	4.21e-09	0	6.15e-08	0	8.56e-07	0	1.19e-05
DDX46	Q7L014	1	16	0	0	0	0	0	0	0	0	0	0	0	0	0	4376.05	5770.69	25455.3	16259.7	4912.01	0	0	0	0	0	0	0	0	0	0	0	0	0	0	0	0	0	0	0	0	0	0	0	0	0	0	0	0
DDX46	Q7L014	2	16	0	0	0	0	0	0	0	0	0	0	0	0	0	0	0	0	0	0	0	0	0	0	0	0	0	0	0	0	0	0	0	0	0	0	0	0	0	0	0	0	0	0	0	0	0	0
DDX5	P17844	1	17;52	31602.6	17964	23197.5	37306.1	36650.2	42389.2	72136.9	88523.9	0	90499.3	88564.6	110580	96121.7	95113.2	97989.2	115387	135012	77360.6	71265.1	57249	59432.2	42072	55410.5	41480.1	37518.5	37834.5	48697.3	14781.5	43823.3	45133.7	45736.2	25063.3	36467.2	45903.6	34284.4	0	12557.2	19554.4	8873.96	26258.3	22720.6	17546.3	22216.8	26605.3	37797.1	54911
DDX5	P17844	2	17;52	0	0	0	119.807	0	3059.36	9545.02	7756.99	8682.93	16394.1	16843.3	8648.61	24954.8	23670.1	4082.34	7496.87	9248.89	8885.61	12882.2	8642.24	839.43	6167.59	6075.46	8612.48	5353.35	3993.16	0	388.977	6513.45	8253.51	3547.02	4992.61	0	1506.9	3537.09	4648.85	4010.85	0	183.013	0	12.9593	0	0	9.17611	0	131.31
DDX5	P17844	3	17;52	48471.5	44051.8	72188.2	60227.8	47070.3	46032.6	60559.9	58495.2	77292.1	68371.7	90910.4	106928	124426	97942.4	115749	122084	111261	103101	64927.1	83215.5	43289.8	32924.2	46978.1	7181.44	0	489.299	0	15.7838	0	0	0	0	0	0	0	0	0	0	0	0	0	0	0	0	0	0
DDX6	P26196	1	16;35	16268.4	8442.52	8854.72	28648.8	23974.8	19865.9	45433.5	78410.1	67073.7	62462.1	78239.5	62616.4	80806.6	66164	101733	106406	95668.4	65111.4	61540.6	52058.9	68490.5	42061.7	44231	23879.4	39190.4	41531.9	57881.9	28754.9	58854.4	67659.6	61318	51163.2	73306.1	75885.4	78191.6	65513.6	54756.4	61566	42735.9	34776.7	24406.6	24940.8	27801.1	20744.1	12498.4	33450.9
DDX6	P26196	2	16;35	22615.3	15467	24839.5	45506.1	40919.8	30444.1	38047.6	58184.1	39201.8	49049.4	72980.5	33049.9	43901.8	46043.4	38245	53418.3	51695.6	24238.5	25939.2	31349	60454	26743.5	32667.1	31799.4	34412.3	33721.5	66420.4	42379.8	56053.5	33888.2	40621.1	61348.9	50662	67992.9	57744.3	71067.9	25104.6	38278.7	24643	14532.6	0	10661.9	7087.97	13268.3	14254.3	15432.5
DDX6	P26196	3	16;35	54712	51813.8	45374.6	42992.6	40386.7	50440.2	53752.3	57132.2	44748.1	40747.3	30152.1	40262.3	36331.5	47038.4	31653.1	47264.2	39116.6	51884	13015.5	0	27975	34557.2	19845	28852.6	41096.2	30848.5	39935.6	47010.2	40728.2	42719.2	50402.2	59286.2	91498	63105.9	79893.2	61738.2	66563.7	80970.4	94128.7	44259.6	34093.6	41758.8	28351.6	18004.3	25340.3	20052.5
DHX15	O43143	1	17	1608.31	1293.28	0	1756.11	1537.78	0	0	0	0	9892.11	13247.4	6584.28	26607.2	32854.3	53058.3	65413.1	68520.2	54886.7	30931.6	30155.8	21445.1	14512.3	10546.6	3484.25	10437.9	6427.38	6787.57	6822.6	9026.1	8440.36	8313.09	0	0	0	0	0	0	0	0	0	0	0	0	0	0	0
DHX15	O43143	2	17	1254.74	1254.74	1103.54	700.63	3809.62	6434.61	3509.49	387.037	1168.4	3729.83	922.867	11900.5	20455.6	10232.6	23013.5	25498.7	19984.1	28980.1	21175.8	13820.6	12449.6	8746.32	4115.53	1061.25	1693.06	0	0	958.848	2222.52	1021.37	755.607	0	35.392	0	2.54103	0	0.182438	0	0.0130984	0	0.000940426	0	6.75e-05	0	4.85e-06	0
DHX15	O43143	3	17	7353.66	14112.2	5444.33	7781.81	10378.9	6089.03	12812.3	13266	12221.2	16788.8	19687.2	14228.4	42671.3	30661.8	24194.4	40691.2	53129.1	41881.5	48909.2	13187.9	0	13439.3	11244.5	3893.42	11283.5	11038.6	5571.96	8654.21	10741.9	2244.89	0	101.871	122.835	0	4160.85	4011.73	1151.13	1214	336.041	0	22.0313	0	1.58176	0	0.113435	0
DHX9	Q08211	1	16	14855	13955.1	12965.5	25050.9	25176.6	33303.8	38016	82495.1	62240.3	369112	84991.3	113509	239399	406239	335589	346866	223183	309641	131345	250268	223700	81632.2	100137	137145	62281.1	244684	224563	64249.4	119264	381834	75003.6	50586.5	242594	98437.2	440765	255768	303563	206504	22897.4	44982.2	36099.4	36938.2	42710.9	48148.9	60215.8	54474.4
DHX9	Q08211	2	16	15408.3	21451.3	38623.9	56618.1	47555.8	42181.2	70561.4	66146.1	64273.8	114727	79147.4	75693.7	99912.8	89073.6	112576	101866	64083.8	70149.1	92164.9	104145	76431	62035.8	91863.1	62294.7	46166.5	105447	87043.7	93948.2	59519.9	48378.8	84713.7	66947.5	74836.1	64400.2	75051.9	45433.9	75132.6	61705	39059.1	19275.5	43336.3	52497.5	64440	53077.2	46553.4	54239.5
DHX9	Q08211	3	16	2335.04	34806.1	65432.7	99289.1	35206.5	20442.7	16774.9	32844	23078.5	167106	42973.2	325798	78082	292610	373374	366268	149020	183952	228550	236248	36694.8	0	188036	114488	100047	153686	71164.6	122578	88025	124342	91178.5	54062.4	120536	82705.6	134877	39443.1	237366	161663	93343.4	69967.7	170567	394346	95033.1	92724.2	81709.9	39126.3
DIAPH1	O60610	1	30	0	0	0	0	0	0	0	0	0	0	0	0	0	0	0	0	0	0	0	0	0	0	0	0	0	0	0	0	8079.26	14250.3	9193.64	5361.12	0	0	0	0	0	0	0	0	0	0	0	0	0	0
DIAPH1	O60610	2	30	3.44e-12	0	4.81e-11	0	6.7e-10	0	9.33e-09	0	1.3e-07	0	1.81e-06	0	2.52e-05	0	0.000351024	0	0.00488914	0	0.0680969	0	0.948467	0	13.2104	0	184.345	5418.88	2850.87	11443.1	12534.5	23260.7	19655.7	10052	0	53.3322	0	3.82908	0	0.274915	0	0.019738	0	0.00141713	0	0.000101745	0	7.3e-06
DLAT	P10515	1	4	39859	88581.9	192401	732587	510062	375354	320689	355890	64388.4	135254	96109.6	49206.1	14753.1	17290.1	6349.94	13180.9	4268.67	0	0	0	0	0	0	0	0	0	0	0	0	0	0	0	0	0	0	0	0	0	0	0	0	0	0	0	0	0
DLAT	P10515	2	4	49842.1	38140.2	142643	723391	442397	84071	134889	186763	48690.2	0	3116.83	0	255.094	0	738.506	307.69	0	20.1132	0	1.44505	0	0.117497	0	0.350734	0.417226	0.0692997	0	0.00428232	0	0.000307457	0	2.21e-05	0	1.58e-06	0	1.14e-07	0	8.17e-09	0	5.87e-10	0	4.21e-11	0	3.02e-12	0	2.17e-13
DLAT	P10515	3	4	6149.69	134435	312456	727400	622249	324501	280548	306793	213843	129837	84280	57825.6	30683.5	11338.9	8992.64	0	5588.18	2181.14	0	15.4278	0	1.10766	0	0.0795266	0	0.00570976	0	0.000409942	0	2.94e-05	0	2.11e-06	0	1.52e-07	0	1.09e-08	0	7.82e-10	0	5.62e-11	0	4.03e-12	0	2.89e-13	0	2.08e-14
DLD	P09622	1	12	21636.5	14333.6	27316.9	78420.3	51225.3	33315.8	25856.4	35461.2	0	35883.3	54148.2	53282.4	71625.8	46439.9	33255.9	33533.1	27525.2	14187.9	0.32365	0	0	0	0	0	0	0	0	0	0	0	0	0	0	0	0	0	0	0	0	0	3739.29	4351.78	6867.93	11890	14537.4	17306.2
DLD	P09622	2	12	14498.3	14498.3	11053.4	24683.5	42592.7	38303.2	24853.9	11472.9	16959.6	21135.5	28686.2	68954.2	48757.2	14745.9	18552.7	12850.1	6933.62	4180.16	808.015	0	43.9127	0	3.15279	0	0.226365	0	0.0163189	0	0.00209995	0	0.0130804	0	0.181025	0	2.52127	0	35.1168	0	741.292	1537.94	1180.19	302.135	0	0	126.546	0
DLD	P09622	3	12	0	15698.7	46798.5	75627.9	67390.2	39471.5	22385.8	35233.1	26332.8	34866.1	43060.7	85978.1	69749.7	51684.3	27392.6	21811.2	16312.4	14847.7	11092.6	3331.5	91.0343	0	6.0476	0	0.434198	0	0.031174	0	0.00223809	0	0.000159259	0	0	7.16e-05	0	0.00103959	0	0.0144827	0	0.201718	0	2.80957	0	39.1322	0	3305.21
DLST	P36957	1	13	26514.2	12003.5	0	27396.8	30542.6	52908.5	127234	199555	194294	402231	737730	999142	1.4314e+06	1.02183e+06	498254	213418	119070	0.311042	0.322486	0	0	0	0	0	0	0	0	0	0	0	0	0	0	0	0	0	0	0	0	0	0	0	0	0	0	0
DLST	P36957	2	13	13759.4	13759.4	13719	3827.21	9587.57	36666.8	57663.8	52281.1	77159.8	230292	219914	523980	1.14603e+06	614402	205022	59335.8	7680.91	0	2.23055	0	0.160146	0	0.011498	0	0.000825519	0	5.93e-05	0	4.26e-06	0	3.06e-07	0	2.19e-08	0	1.57e-09	0	1.13e-10	0	8.12e-12	0	5.83e-13	0	4.18e-14	0	3e-15	0
DLST	P36957	3	13	850.697	48744.9	75036.2	31652.6	54597	53895.1	66859.3	137763	188411	305658	669780	1.02327e+06	1.10229e+06	901301	485720	271580	103572	28150.6	7400.82	3666.04	0	73.8128	0	5.29952	0	0.380488	0	0.0273178	0	0.00196133	0	0.000140817	0	1.01e-05	0	7.26e-07	0	5.21e-08	0	3.74e-09	0	2.69e-10	0	1.93e-11	0	1.38e-12
DNAJB11	Q9UBS4	1	17;45	0	0	0	0	0	4806.32	6996.44	8904.16	0	9040.33	8946.75	0	10516.9	11692.3	10410	16414.8	22357.3	10482.1	11040.8	12302.4	12756.6	9503.09	0	0	8467.06	7512.86	10890.4	5338.29	0	9153.88	9902.03	8438.5	8737.37	5062.3	10238.4	0	0	0	0	10345.6	17643.3	26097.5	32490.2	30549.4	51947.3	45500.5
DNAJB11	Q9UBS4	2	17;45	3.531	0	49.1813	0	710.759	7929.86	9675	6202.05	8231.71	10231.7	9348.29	8741.57	12306.9	10302.5	17150	17861.5	17731.3	0	2271.69	17473.5	15033.9	9657.25	19273.5	18042.4	10122.5	14580	17003.3	0	397.284	0	0	115.1	0	1759.39	13818	4507.69	1352.35	13410.7	15224	24899.1	18184.8	26766.2	46698.2	79243	77791.4	67593.9
DPCD	Q9BVM2	1	21;31-33	4292.77	0	0	0	0	0	3984.49	4866.45	0	11064.6	24084.5	3563.43	34908.3	33598.7	48966.5	59704.6	72473.9	59836.5	45376	66699.7	82441.5	80891.3	47021.7	8594.95	7655.43	0	17907.8	19669.3	24963.6	33058.8	40826.2	34448	47589.1	30601.1	26323	0	0	0	0	0	0	0	0	0	0	0
DPCD	Q9BVM2	2	21;31-33	2.22e-17	0	0.0256547	0	0.374703	0	5.22019	0	72.708	0	1037.89	9638.52	3560.14	1644.64	16986.5	9055.55	15972.9	42973.6	35237.8	49080.1	61473.7	50573.8	17012.3	5229.56	0	0	2842.5	24199.1	18931.3	28250.2	4740.52	6458.41	7422.96	6213.47	8156.42	0	180.734	0	12.9761	0	0.931641	0	0.0668888	0	0.0048024	0
DPCD	Q9BVM2	3	21;31-33	9748.47	0	236.085	177.974	2700.23	2814.45	148.267	6092.99	13569.8	13702.8	5680.13	8676.76	23367.8	27896.7	24127.3	17205.6	47359.7	46482.9	0	16202.5	61397.8	22835.8	12833.1	19994.4	22287.9	3186.97	11007	20205.1	12460.4	9779.7	27959	32556.1	34634.6	9184.28	11188.2	9236.11	19941.4	21999.1	4008.35	0	62.1402	0	4.46146	0	0.320319	0
DPM1	O60762	1	16	0	0	0	0	5396.95	5677.41	6252.04	9503.98	0	8945.41	9491.07	4639.96	12597.7	13468.4	17694.6	25465.2	23164.8	16845.3	745.466	11040	16727.9	15399.6	13071.7	528.443	12017.7	12897	12573.5	4929.57	14421.3	11594.5	899.77	7949.33	16371.6	10216.2	7606.36	0	0	0	0	0	0	0	0	0	3300.22	5270.38
DPM1	O60762	2	16	4200.26	4200.26	3762.76	28.1311	5523.42	5645.76	0	4357.75	3938.51	3970.8	6641.21	5247.61	5313	5560.62	8133.15	6580.79	5178.96	3666.3	9834.5	11819.5	15997.4	12395.5	11367.6	0	2113.79	11029.2	7853.78	4616.06	10555.8	10287.8	7355.97	9937.3	8117.55	8536.36	4994.06	0	143.463	0	90.1832	0	1195.39	9090.01	10105.9	3960.35	0	150.713
DPYSL2	Q16555	1	42	0	0	0	0	0	0	0	0	0	0	0	0	0	0	0	0	0	0	0	0	0	0	0	0	0	0	0	0	0	0	0	0	0	0	0	0	0	0	0	14153.5	27180.2	28745	19629.7	7552.86	0	0
DPYSL2	Q16555	2	42	0	0	0	0	3.93e-18	0	5.96e-17	0	8.31e-16	0	1.16e-14	0	1.61e-13	0	2.24e-12	0	3.13e-11	0	4.35e-10	0	6.06e-09	0	8.45e-08	0	1.18e-06	0	1.64e-05	0	0.000228237	0	0.00317894	0	0.0442769	0	0.616698	0	8.58949	0	119.636	0	16287.3	14611.5	5685.15	106.445	0	7.60753
DPYSL2	Q16555	3	42	2.46e-19	0	3.43e-18	0	4.78e-17	0	6.65e-16	0	9.26e-15	0	1.29e-13	0	1.8e-12	0	2.5e-11	0	3.49e-10	0	4.86e-09	0	6.76e-08	0	9.42e-07	0	1.31e-05	0	0.000182744	0	0.00254529	0	0.0354513	0	0.493773	0	6.87738	0	95.7895	0	5410.06	18216.9	25255.7	31054.1	25861.5	6098.2	0	299.867
DSC1	Q08554	1		0	0	0	0	0	0	0	0	0	0	0	0	0	0	0	0	0	0	0	0	0	0	0	0	0	0	0	0	0	0	0	0	0	0	0	0	0	0	0	0	0	0	0	0	0	0
DSC1	Q08554	2		0	0	0	0	0	1.42e-29	0	2.87e-28	0	4.01e-27	0	5.58e-26	0	7.78e-25	0	1.08e-23	0	1.51e-22	0	2.1e-21	0	2.93e-20	0	4.08e-19	0	5.68e-18	0	7.91e-17	0	1.1e-15	0	1.53e-14	0	2.14e-13	0	2.98e-12	0	4.15e-11	0	5.77e-10	0	8.04e-09	0	1.12e-07	0	1.56e-06
DSG1	Q02413	1	49;63	0	0	0	0	0	0	0	0	0	0	0	0	0	2427.29	23157.3	8579.62	12428	2986.15	15502.2	0	0	0	0	0	0	0	0	0	0	0	0	0	0	0	0	0	0	0	0	0	0	0	0	0	0	0
DSG1	Q02413	2	49;63	0	0	0	0	0	28.7565	0	785.363	4464.42	4765.26	1814.17	1171.78	697.845	0	52.3735	0	378.319	558.193	1188.65	2493.26	0	110.76	0	20.5792	0	177.349	0	2761.77	9656.62	5244.8	1558.12	0	52.5848	0	3.77583	0	0.276759	0	0.0987935	0	1.10635	0	15.3901	0	292.515	4273.51
DSG1	Q02413	3	49;63	19267.2	19267.2	19267.2	19267.2	19267.2	19267.2	19267.2	19267.2	19267.2	19267.2	19267.2	19267.2	19267.2	19267.2	19267.2	19267.2	19267.2	19267.2	19267.2	543.594	17326.4	17995.6	64.2323	52222.1	10243.6	32665	2137.58	889.58	24976	33332.4	29665.6	18897.8	26606	45672.9	12352.2	4736.41	3742.15	0	2751.25	171.083	0	10.4186	3.50817	0	94.2969	0
DSP	P15924	1	9;63	12124.4	6634.89	18034.1	12237.6	0	0	8709.31	10375.3	3.01655e+06	0	7831.5	90967.8	15497.8	5995.34	13864	0	0	0	0	0	0	0	0	0	0	0	0	0	42274.3	1796.72	0	0	0	0	0	0	0	0	0	0	0	0	0	0	0	0
DSP	P15924	2	9;63	0	0	0	0	0	0	0	0	0	0	0	0	0	0	0	0	0	2.95e-05	0	0.000506267	0	0.00705822	0	0.0983088	0	1.36927	0	19.0714	0	265.63	0	5702.39	2920.28	0	187.246	0	13.6992	0	4.54261	0	49.8973	0	1372.83	4215.07	1414.6	0
DSP	P15924	3	9;63	4156.33	4156.33	4156.33	4156.33	4156.33	4156.33	4156.33	4156.33	4156.33	4156.33	4156.33	4156.33	4156.33	4156.33	4156.33	4156.33	4156.33	4156.33	4156.33	0	20785.9	5147.63	0	67.1386	0	2.73752	6.51897	0	108.735	0	1515.77	0	98891.4	91520.5	5124.39	0	361.937	0	26.0452	0	2.69584	0	11.6966	0	161.057	0
DYNC1H1	Q14204	1	9;63	94289.8	70047.9	0	63691.9	68462.5	61601.4	162931	127885	52986.2	158648	202540	231206	425051	331980	262193	209746	144647	74028.4	40302	45492.3	37589	28827.6	0	33427.4	22973.5	0	0	0	0	0	0	0	0	0	0	0	0	0	0	0	0	0	0	0	0	0
DYNC1H1	Q14204	2	9;63	37468	37468	37468	35329.5	11255.1	58622.4	49986.4	68922.2	43043.3	88137.1	100752	110374	180686	205174	115545	88782.8	48592	25113.5	42100.9	29053.7	23259.6	433.809	27650.6	27265.8	2691.89	0	179.901	0	12.9163	0	0.927348	0	0.0665806	0	0.00478027	0	0.000343208	0	2.46e-05	0	1.77e-06	0	1.27e-07	0	9.12e-09	0
DYNC1H1	Q14204	3	9;63	35528.6	7121.62	60610.6	106412	43465.5	54327	61151.4	20537	78444	103210	108992	124908	176508	137874	298717	206719	64370.5	104846	90291.3	54463.8	42676.4	15334.1	0	20414.3	28184.3	13739	32314.4	24165.9	1527.8	0	62.6472	0	4.49787	0	0.322932	0	0.0231855	0	0.00166464	0	0.000119516	0	8.58e-06	0	6.16e-07	0
DYNC1I2	Q13409	1	13	6754	0	0	0	0	0	8453.21	12369.9	0	23598.1	33850.5	40233.8	56530.9	53450.8	41196.4	25613.9	19640.7	0	0	0	0	0	0	0	0	0	0	0	0	0	0	0	0	0	0	0	0	0	0	0	0	0	0	0	0	0
DYNC1I2	Q13409	2	13	2.56e-13	2.56e-13	2.56e-13	0	1746.02	5713.53	8520.36	6338.61	4698.81	9789.62	10526.3	9687.14	31030	28288.3	16132	17800.4	4280.51	0	214.832	0	15.4242	0	1.10741	0	0.0795084	0	0.00570845	0	0.000409848	0	2.94e-05	0	2.11e-06	0	1.52e-07	0	1.09e-08	0	7.82e-10	0	5.61e-11	0	4.03e-12	0	2.89e-13	0
DYNC1I2	Q13409	3	13	3326.44	1804.6	813.01	4424.28	1262.65	2849.75	6494.91	4586.44	9290.18	12572.2	10694.5	19449.9	25978.5	22623	23739.5	8267.21	4542.28	13421.3	8627.79	6155.6	1668.78	0	84.4933	0	6.06634	0	0.435544	0	0.0312706	0	0.00224513	0	0.000161193	0	1.16e-05	0	8.31e-07	0	5.97e-08	0	4.28e-09	0	3.08e-10	0	2.21e-11	0
DYNC1LI1	Q9Y6G9	1	14	8499.7	0	0	0	7240.66	7671.82	14072.1	27363.3	0	16059.2	23167.7	21847.6	69226.8	64072.7	51634	35367.2	19151.5	0	0	0	0	0	0	0	0	0	0	0	0	0	0	0	0	0	0	0	0	0	0	0	0	0	0	0	0	0
DYNC1LI1	Q9Y6G9	2	14	3397.87	3397.87	3397.87	2493.64	0	1910.85	5821.48	5841.11	3916.54	5443.68	8454.21	7605.69	29194.9	35087.6	11015.6	11335.6	5279.51	0	1453.56	2261.06	230.728	0	4.52903	0	0.32517	0	0.0233461	0	0.00167618	0	0.000120344	0	8.64e-06	0	6.2e-07	0	4.45e-08	0	3.2e-09	0	2.3e-10	0	1.65e-11	0	1.18e-12	0
DYNC1LI1	Q9Y6G9	3	14	10201.1	10201.1	2205.92	0	0	5233.13	12603.6	10275.5	5404.07	11808.2	9160.98	26259.8	49011.6	47012.4	25605.8	28091.3	33148.7	16820.2	837.26	4510.92	6462.32	853.924	0	57.626	0	4.13736	0	0.297049	0	0.0213272	0	0.00153122	0	0.000109937	0	7.89e-06	0	5.67e-07	0	4.07e-08	0	2.92e-09	0	2.1e-10	0	1.51e-11
DYNC1LI2	O43237	1	14	6598.21	7116.78	0	6540.66	2666.33	1918.93	4357.35	11771.7	0	30161	38624.1	28226.6	49515.8	51962.7	37247.7	31435.6	9429.29	13550.8	8600.17	0	0	0	34336.3	7374.8	0	0	0	0	0	0	0	0	0	0	0	0	0	0	0	0	0	0	0	0	0	0
DYNC1LI2	O43237	2	14	0	0	0	164.641	0	4136.79	11259.3	6484.99	0	5802.76	18189.5	11670.2	23627.7	30772.9	9491.04	8578.76	2457.97	4246.08	7681.82	733.94	4034.55	4981.02	2703.77	0	130.258	0	9.35214	0	0.671453	0	0.0482082	0	0.00346119	0	0.000248502	0	1.78e-05	0	1.28e-06	0	9.2e-08	0	6.6e-09	0	4.74e-10	0
DYNC1LI2	O43237	3	14	0	30.9933	0	954.884	6398.06	6260.29	6981.35	10213.9	8379.22	18112.9	23534.9	27258.9	26517.3	32466	32894.5	19509.7	8136.5	14224.8	14581.4	7027.54	14444.6	10427.4	0	19.3743	1075.01	6809.1	3845.48	0	0	890.829	5434.19	3194.31	0	387.15	3052.11	3484.28	0	111.329	0	7.99307	0	0.573877	0	0.0412025	0	0.00295821
ECH1	Q13011	1	9;63	0	0	0	0	0	0	0	0	0	0	0	0	0	0	0	0	0	0	0	0	0	0	0	0	0	0	0	0	0	0	0	0	2269.15	6522.91	9791.95	14576.7	4590.93	7153.7	5327.62	1087.97	0	0	0	0	0	0
ECH1	Q13011	2	9;63	6.2e-15	0	8.64e-14	0	1.2e-12	0	1.68e-11	0	2.33e-10	0	3.25e-09	0	4.53e-08	0	6.31e-07	0	8.78e-06	0	0.000122334	0	0.0017039	0	0.0237322	0	0.330547	0	4.60393	0	64.1245	0	923.547	8048.5	9549.34	11617.4	11223.4	19291.7	12005.4	11525.1	7751.66	0	169.289	0	12.1544	0	0.872647	0
ECHS1	P30084	1	49	0	0	0	0	0	0	0	0	0	0	0	0	0	0	0	0	0	0	0	0	0	0	0	0	0	0	0	0	0	0	0	0	0	0	0	0	0	0	0	0	0	0	0	0	0	0
ECHS1	P30084	2	49	0	0	9.32e-24	0	1.4e-22	0	1.96e-21	0	2.72e-20	0	3.79e-19	0	5.28e-18	0	7.36e-17	0	1.03e-15	0	1.43e-14	0	1.99e-13	0	2.77e-12	0	3.86e-11	0	5.37e-10	0	7.48e-09	0	1.04e-07	0	1.45e-06	0	2.02e-05	0	0.000281686	0	0.00392338	0	0.0546456	0	0.761115	0	10.601	0
ECHS1	P30084	3	49	1.11e-21	0	1.55e-20	0	2.16e-19	0	3.01e-18	0	4.19e-17	0	5.84e-16	0	8.14e-15	0	1.13e-13	0	1.58e-12	0	2.2e-11	0	3.06e-10	0	4.26e-09	0	5.94e-08	0	8.27e-07	0	1.15e-05	0	0.000160501	0	0.00223549	0	0.0311363	0	0.433673	0	6.04029	0	84.1304	0	1757.08	4627.41	8951.34	19076.8
ECI1	P42126	1	51	0	0	0	0	0	0	0	0	0	0	0	0	0	0	0	0	0	0	0	0	0	0	0	0	0	0	0	0	0	0	0	0	0	0	0	0	0	0	0	0	0	0	0	0	0	0
ECI1	P42126	2	51	6.12e-38	6.12e-38	0	9.98e-24	0	1.49e-22	0	2.07e-21	0	2.88e-20	0	4.02e-19	0	5.6e-18	0	7.8e-17	0	1.09e-15	0	1.51e-14	0	2.11e-13	0	2.93e-12	0	4.09e-11	0	5.69e-10	0	7.93e-09	0	1.1e-07	0	1.54e-06	0	2.14e-05	0	0.000298315	0	0.004155	0	0.0578716	0	0.806048	0	11.2268
ECI1	P42126	3	51	0	2.03e-23	0	2.82e-22	0	3.93e-21	0	5.48e-20	0	7.63e-19	0	1.06e-17	0	1.48e-16	0	2.06e-15	0	2.87e-14	0	4e-13	0	5.57e-12	0	7.76e-11	0	1.08e-09	0	1.5e-08	0	2.1e-07	0	2.92e-06	0	4.07e-05	0	0.000566341	0	0.00788811	0	0.109867	0	1.53025	0	1819.98	1769.04	1869.69
EEA1	Q15075	1	21	0	0	0	0	0	0	0	0	0	0	0	0	0	0	0	860.412	4936.14	7463.36	4868.07	20436.5	26084.2	19368.1	13367.2	5515.71	0	0	0	0	0	0	0	0	0	0	0	0	0	0	0	0	0	0	0	0	0	0
EEA1	Q15075	2	21	0	0	5.65e-07	0	8.77e-06	0	0.000122177	0	0.00170171	0	0.0237018	0	0.330124	0	4.59803	0	893.636	4534.2	6926.81	12239.5	16398.6	18191.4	6712.18	183.439	0	12.5871	0	0.903711	0	0.0648835	0	0.00465843	0	0.00033446	0	2.4e-05	0	1.72e-06	0	1.24e-07	0	8.89e-09	0	6.38e-10	0	4.58e-11
EEA1	Q15075	3	21	0	0	1.23e-07	0	6.51e-06	0	9.11e-05	0	0.00126826	0	0.0176645	0	0.246035	0	3.42683	0	47.7296	0	675.799	14311.4	20624.4	11680.4	17360	0	2210.96	23725.8	7694.69	6098.83	2878.08	26529.9	5689.43	0	7.60782	0	0.548286	0	0.0681837	0	0.406285	0	5.61981	0	78.271	0	1102.55	14792.3
EEF1B2	P24534	1		0	175744	155835	285794	0	0	153016	148004	0	75840.3	93055	109440	107132	76909.1	113667	67572.2	134230	126229	1.87911e+06	69747	102719	123746	91591.8	500184	103679	603352	100756	52438.6	687540	62908.3	101524	37850.5	67155.2	42409.3	98249.9	43577.3	31868.8	39755	0	129829	50546.9	25299.9	33067.2	147716	67760.2	63441.8
EEF1B2	P24534	2		3060.03	3060.03	3060.03	3060.03	3060.03	3060.03	3060.03	3060.03	3060.03	3060.03	3060.03	3060.03	6137.91	2229.33	39265.3	18052.7	2076.02	4558.29	6880.86	12354.9	32690.4	36223	38792	36723.6	25248.5	50254.3	65006.4	31675.1	72324.5	57575.2	65688.8	93940.1	91028	83739.3	79891.4	148783	105609	64070	150484	40501.9	30286	76494.9	72073.3	68158.4	37799.9	16137.1
EEF1D	P29692	1	27	0	0	0	0	0	0	0	0	0	0	1725.68	24908.9	3285.72	8831.41	6773.96	54135.6	74807.9	44212.1	128246	149872	299999	364610	327441	334575	454420	570624	818884	476912	273169	243608	222272	150472	157826	87012	28210.9	15730.8	0	0	6479.11	1471.81	0	0	11593.5	4648	0	0
EEF1D	P29692	2	27	0	0	0	0.00200473	0	0.0305828	0	0.426155	0	5.93559	0	82.6721	0	6387.65	674.057	21768.9	45184	78769.8	96772.8	108652	160457	285121	419602	300589	400051	585131	654325	398175	312181	229400	220701	143252	142196	106113	33659	25029.6	14884.4	599.492	0	15656.5	5149.36	3134.92	143.445	27.9204	0	8430.69
EEF1D	P29692	3	27	1231.02	0	81.0982	0	38.9347	0	814.29	1677.45	512.311	0	849.523	1828.3	2449.96	3573.94	26433.4	50340	70120.2	121420	52568.4	0	241657	323848	152881	318722	662512	634971	755747	492883	147253	174117	146433	142543	176799	77962.6	68307.3	49233.4	11742.6	12148.7	10732	5423.84	9438.55	4254.93	0	3358.91	10208.2	8604.35
EEF1E1	O43324	1	9;63	11811.2	12025	17112.9	23023.1	20303.5	21149.2	20913.3	49345.3	22931.5	26856.2	42692.8	24543.1	40940.1	51283.3	78805.4	79551.9	48153.5	31817.6	11804.3	20419.3	23213.7	24951	15969.6	12607.3	11948.3	15364.6	13058	5925.91	7777.38	9247.56	0	0	0	0	0	0	0	0	0	0	0	0	0	0	0	0
EEF1E1	O43324	2	9;63	30366.4	22756.4	21741.4	21805.7	26061.9	25685.1	27535.9	37596.2	33203.7	31208.5	42512.6	48339.1	37904.4	42520.5	37519.6	41650.5	34488.6	28081.4	0	7364.83	32701.5	13316.5	20894.7	17083.6	15956.4	12697.4	17251.9	7323.37	5129.08	4086.86	0	116.434	0	8.35957	0	0.60019	0	0.0430917	0	0.00309385	0	0.000222128	0	1.59e-05	0	1.15e-06
EEF1G	P26641	1	26;51;64	875.355	0	0	4384.84	5012.98	5528.1	6605.07	9957.14	0	20794.2	24571.8	39288.3	32742.9	47038	64016.5	79966.8	105557	96787.9	84916.3	93836.4	165077	179838	146332	158350	171222	194920	199069	89419	102663	89038.7	79162	57074.5	76055	43583	59262	53266.9	39552.2	40622.8	15576.3	47023.3	38037.3	38156.3	47559.1	51190.3	67492.4	76897.5
EEF1G	P26641	2	26;51;64	3008.14	3008.14	3169.7	3183.06	479.485	6647.08	6714.65	3511.91	5576.33	14617.2	11671.4	17955.4	28792.5	17563.2	21315.9	41227.8	54376.1	79178.7	61785.6	76305.3	99156.1	141477	163070	104813	160714	194301	99201.9	79349.6	104502	60481.3	67319	40907.6	46793.5	47340.6	51450.5	48994.3	36245.6	47672.7	30659.2	43123.5	25254.6	13368.2	12141.2	25495.7	42361.5	47764.9
EEF1G	P26641	3	26;51;64	14662.2	514.79	5544.13	7889.04	5553.51	9311.5	15874.5	14169.4	19393.9	22034.6	17831.9	21377.9	30088.4	43879.1	75384.1	91217.8	85526.3	78378.9	0	51679	188523	102165	101946	184021	145761	148410	192854	121599	72338.5	79544.2	62024.7	76033.6	54385.5	50387.5	62286.6	41186.8	51109.8	86683.1	78526.5	48744	63330.8	70900.2	50529.2	51380.3	60020.4	55515.5
EEF2	P13639	1	52	17962.8	0	3411.59	5730.69	0	11965.9	11928.5	19559	26701.2	11828.8	21521	50348.2	29140.5	19109.1	31685.8	32605.5	35476.7	29053.2	18941	18733.4	26223.3	26215.3	23526.2	24383.3	15652.9	16061.6	22422.1	11598.9	26543.8	26171.8	16797.7	15939.6	18771	14311.4	18057.9	7250.28	13176.7	8251.17	0	13124.9	10876.9	16173.6	21318.8	26603.3	41130.3	46590.5
EEF2	P13639	2	52	2309.54	2309.54	2309.54	436.702	2025.37	8477.3	6415.02	5964.56	3911.74	7610.03	7917.98	3603.63	7493.51	5144.28	5158.81	6017.87	5529.45	7567.05	12079.7	7101.71	9874.61	7877.13	22553.1	11045.3	8372.45	8149.84	6562.99	1575.96	14978	12583.6	8764.68	7487.04	607.181	4069.97	9601.92	7609.31	150.732	6171.81	4994.78	7118.55	7945.62	6529.11	32.3769	8026.62	12552.6	21430.3
EEF2	P13639	3	52	30818.9	25177.1	26276.4	14902.8	17461.6	24591.6	19311.7	25245.4	21110.5	16690.4	16555.4	17881.4	18478.9	13830.4	16079.9	19771.7	15544	18514.9	0	4843.5	19694.3	12681	5940.69	8882.54	7928.1	0	3005.58	8278	14283	6762.49	7383.28	4750.75	14065.8	5922.82	6496.63	6061.89	9110.93	13666.9	9215.2	4433.41	13414.6	34702.8	13051.5	14895.1	36328.2	33590.5
EFTUD2	Q15029	1	16;26	0	0	6950.65	9241.67	9237.14	14181.7	14036	28741.8	5988.78	25177	31799.5	22384.9	43166	36094.9	56707.3	50106.9	51761.8	32998.8	26742.3	21556.9	26685.3	26481.6	25010.2	25044.7	22486	30200.2	39244.7	13520.5	21427.1	16133.2	0	0	0	0	0	0	0	0	0	0	0	0	0	0	0	0
EFTUD2	Q15029	2	16;26	0	0	0	173.813	0	7743.92	10165.4	7810.75	67.1459	8520.75	11515.2	7620.78	29108.2	17555.2	8533.41	25251.6	12985.5	19074.3	19366.1	7836.53	6464.27	16656.3	25758.2	11604.9	15811.4	24595.5	16412.2	8730.73	12131	6780.5	448.413	0	29.8685	0	2.14446	0	0.153966	0	0.0110542	0	0.000793658	0	5.7e-05	0	4.09e-06	0
EFTUD2	Q15029	3	16;26	17675.9	20379.8	15912.1	15104.2	14015.1	16714.9	18829.7	20579.3	25039	20499.7	26157	26520	26294.5	7077.88	30222.7	36885.6	37047.6	22898.5	27256.1	0	2616	27890.8	19877.6	15568.3	30716.2	38889.4	23979.2	27266.1	17442.1	10119	0	148.877	0	10.6889	0	0.767426	0	0.0550987	0	0.00395574	0	0.000281691	0	0	0.000115695	0
EIF3A	Q14152	1	25	0	0	0	0	0	0	0	0	0	0	0	0	0	0	0	0	0	0	0	13857.1	6133.1	66258.7	57284.2	193817	603925	353896	103739	0	0	0	0	0	0	0	0	0	0	0	0	0	0	0	0	0	0	0
EIF3A	Q14152	2	25	0	0	0	3.43e-05	0	0.000545733	0	0.00760596	0	0.105938	0	1.47552	0	20.5514	0	286.244	0	10088.6	7845.51	16337.8	25850.6	43695.3	80134.4	209758	770028	422397	104868	16724.6	0	426.802	0	30.643	0	2.20007	0	0.157958	0	0.0113409	0	0.000814237	0	5.85e-05	0	4.2e-06	0	3.01e-07
EIF3A	Q14152	3	25	0	4.28e-05	0	0.000595906	0	0.00829992	0	0.115603	0	1.61014	0	22.4264	0	322.343	6900.83	18227.3	21343.1	8157.18	9228	0	2302.93	58416.1	90604.8	202726	775749	402387	95123.9	26208.9	0	386.572	0	27.7546	0	1.99269	0	0.143069	0	0.0102719	0	0.000737488	0	5.29e-05	0	3.8e-06	0	2.73e-07
EIF3B	P55884	1	25	0	0	0	0	0	0	0	0	0	0	0	0	0	0	7766.87	9861.12	6030.61	388139	0	8178.92	184707	485730	54247.6	535075	569204	440600	290396	157110	0	0	353460	293879	0	0	0	0	0	0	0	0	0	0	0	0	0	14199.2
EIF3B	P55884	2	25	0	0	5.82e-08	0	1.72e-06	0	2.41e-05	0	0.00033514	0	0.00466789	0	0.0650154	0	0.905547	0	12.6126	0	175.672	0	2702.92	35833.1	91841.4	282030	495490	213655	35008.8	4816.35	0	99.4094	0	7.13727	0	0.512433	0	0.036791	0	0.00264148	0	0.00018965	0	1.36e-05	0	9.78e-07	0	7.02e-08
EIF3B	P55884	3	25	3.69e-05	0	0.000514379	0	0.00716442	0	0.0997875	0	1.38986	0	19.3583	0	269.626	0	5892.07	15068.9	12396.8	11894.7	14630.1	0	171115	299151	97101.8	539637	652575	213397	79964.2	201390	99222.2	0	5961.11	0	631.164	0	2875.18	0	39621.4	0	775470	713242	0	11123.4	0	1172.75	0	7617.95
EIF3C	Q99613	1	25	0	0	0	0	0	0	0	0	0	0	0	6028.57	2793.51	4637	10591.6	23798.5	25592.5	22325.8	13784.4	23966.9	46100.2	69044.4	156913	313643	1.1708e+06	521255	177186	3423.9	0	0	0	0	0	0	0	0	0	0	0	0	0	0	0	0	0	0
EIF3C	Q99613	2	25	1.34e-20	1.34e-20	1.34e-20	0	5.11e-05	0	0.0007173	0	0.00999114	0	0.139159	0	1.93823	0	26.9961	0	376.007	0	13971.1	9513.39	18881.2	27110.6	158968	262160	950068	406732	85986.9	17102.2	0	683.554	0	49.077	0	3.52357	0	0.252981	0	0.0181632	0	0.00130406	0	9.36e-05	0	6.72e-06	0	4.83e-07
EIF3C	Q99613	3	25	0.0139559	0	0.195029	0	2.71645	0	37.8353	0	541.776	5923.07	6600.71	3784.84	106.882	3311.69	4250.62	14711	21210.4	20424.8	28538.3	0	6771.34	93377	130882	355778	1.03127e+06	542821	98365	23753.7	294.171	244.183	7.15237	0	3019.23	18651.5	14826	1171.92	80.661	0	5.7912	0	0.41579	0	0.0298523	0	0.0021433	0
EIF3D	O15371	1	17;25	0	0	0	0	0	0	0	0	0	0	0	0	0	0	0	0	5098.9	4151.96	7341.08	7058.07	18170.3	42003.5	107671	167789	854902	264177	105342	0	0	0	0	0	2973.48	3337.21	0	0	0	0	0	0	0	0	0	0	0	0
EIF3D	O15371	2	17;25	1.53e-16	1.53e-16	1.53e-16	1.53e-16	1.53e-16	0	0.0377829	0	0.529104	0	7.36968	0	102.646	0	1429.68	0	481265	145827	104795	0	423208	226736	227581	295517	704187	405580	382579	95829.6	16842	185.402	0	13.3072	0	0.955412	0	0.0685955	0	0.00492494	0	0.000353594	0	2.54e-05	0	1.82e-06	0	1.31e-07
EIF3D	O15371	3	17;25	650.556	0	10075	21123.7	0	823.006	313.583	1791.53	312.917	398.888	1244.14	1648.66	1596.05	359.873	2597.88	3508.71	4091.04	6224.41	6563.76	0	4665.08	33099.6	18425	217323	556443	282761	0	10950.7	0	450.903	0	0	1858.72	5084.93	889.311	0	21.0243	0	1.50947	0	0.108375	0	0.00777094	0	0.000418509	0.000373325
EIF3E	P60228	1	25	0	0	0	0	0	0	0	0	0	792.226	940.964	0	0	0	2573.46	4418.61	4415.01	5163.96	6342.03	0	32503.2	38692.1	107990	231546	801398	284482	115682	0	0	0	0	0	0	0	0	0	0	0	0	0	0	0	0	0	0	0
EIF3E	P60228	2	25	0	0	0	2.09e-06	0	3.2e-05	0	0.000445238	0	0.00620138	0	0.086374	0	1.20304	0	16.7561	0	1930.06	4014.57	3512.5	8908.98	17717.4	89770.4	245175	619993	298247	65195.2	1802.32	0	127.647	0	9.16464	0	0.657992	0	0.0472417	0	0.0033918	0	0.00024352	0	1.75e-05	0	1.26e-06	0	9.01e-08
EIF3E	P60228	3	25	0	0.00831183	0	0.115794	0	1.61281	0	22.4635	0	321.174	1470.86	296.103	2411.67	23.1686	2155.28	3089.88	7070.34	10106.1	12962.8	0	5599.3	65269.8	81032.7	278759	775689	344833	56498.3	15943.7	0	335.019	33.8868	0	1909.54	12549	3257	0	38.0886	0	2.73464	0	0.196338	0	0.0140964	0	0.00101208	0
EIF3F	O00303	1	18;25	0	0	0	0	0	0	0	0	0	0	0	0	0	0	0	0	7474.71	19026.4	10993.4	15787.4	23185.7	36228.7	84095.4	162747	581756	240649	84629.2	14755.9	0	0	0	0	13847.3	12940.3	832.726	0	0	0	0	0	0	0	0	0	0	0
EIF3F	O00303	2	18;25	1.53e-19	1.53e-19	1.53e-19	0	0.000206723	0	0.00289823	0	0.0403685	0	0.562261	0	7.83129	0	109.076	0	12486	24950.8	11392.2	19378.5	15296.4	19106.4	83643.3	153159	494863	227210	48334.4	11332.9	246.78	0	17.4193	0	1.25065	0	0.0897924	0	0.00644681	0	0.00046286	0	3.32e-05	0	2.39e-06	0	1.71e-07	0
EIF3F	O00303	3	18;25	0.000145484	0	0.00203339	0	0.028322	0	0.394474	0	5.49432	0	78.087	533.329	480.898	1057.24	985.611	18012.5	26894.5	17532	19541.3	0	2588.72	43459.2	70949.4	189760	549879	264164	60342.5	19009.3	0	314.967	0	108.844	971.504	645.076	0	10.6981	0	0.768088	0	0.0551462	0	0.00395932	0	0.000284266	0	2.04e-05
EIF3G	O75821	1	25	0	0	0	0	0	0	0	0	0	0	0	0	0	0	0	10292.5	8306.73	12865.6	1998.46	15057.7	26243.5	46856	85893.5	136747	468328	247425	117064	0	0	0	0	0	0	0	0	0	0	0	0	0	0	0	0	0	3538.91	13749.7
EIF3G	O75821	2	25	2.53e-19	2.53e-19	2.53e-19	0	0.000461296	0	0.00646862	0	0.0900994	0	1.25492	0	17.4788	0	1647.19	3656.39	6334.74	10332	4824.17	5446.5	10252.6	18038.9	80725	126774	380782	230745	50210.3	17967.9	1073.75	0	76.3327	0	5.48044	0	0.393478	0	0.0282504	0	0.00202829	0	0.000145625	0	1.05e-05	0	7.51e-07	0
EIF3G	O75821	3	25	0	5.41e-05	0	0.000754098	0	0.0105032	0	0.146291	0	2.03757	0	28.3797	0	1831.68	6225.01	6084.26	6518.27	15994.7	16217.6	0	4386.94	44284	77960.1	182514	420745	296559	16555.5	2732.4	0	168.81	0	12.12	0	0.870049	0	0.0606573	0	0	0.0933385	0	1.31669	0	18.3403	0	271.793	578.428
EIF3H	O15372	1	25	0	0	0	0	0	0	0	0	0	0	0	0	6147.27	1693.95	0	17865.1	15317.4	10903.1	4628.87	19635.1	27233.3	55009.2	107240	225454	790214	439237	132901	0	0	1868.43	1010.05	0	0	3151.08	1160.85	0	0	0	0	0	0	0	0	0	0	0
EIF3H	O15372	2	25	2.86e-17	2.86e-17	2.86e-17	0	0.0262705	0	0.368535	0	403.259	2007.79	181.991	0	10.6837	4.85518	0	115.563	0	7574.13	7933.7	0	10404.6	13229.5	97868.4	183299	711818	404074	62038.5	247.615	0	13.9101	0	0.998699	0	0.0717034	0	0.00514807	0	0.000369615	0	2.65e-05	0	1.91e-06	0	1.37e-07	0	9.82e-09
EIF3H	O15372	3	25	0.0123471	0	0.172509	0	2.40277	0	33.4663	0	482.146	3788.16	4012.88	4272.09	0	104.813	0	0	56.4077	3020.43	6618.5	0	3931.16	65119.6	89299.4	284922	954579	571729	52627.7	19916.1	1202.73	259.006	0	18.5958	0	1.33512	0	0.0958572	0	0.00688223	0	0.000494122	0	3.55e-05	0	2.55e-06	0	1.83e-07
EIF3I	Q13347	1	25	0	0	0	0	0	0	0	0	0	0	0	0	0	0	0	46724.9	12818.1	32641.8	1118.63	42953.3	33841.3	48820.3	64016.6	116685	445318	226862	99332.5	40762.2	0	0	0	21701.6	52656.5	57651.1	19177.1	0	0	0	0	0	0	0	0	0	0	0
EIF3I	Q13347	2	25	0	0	0	4.55e-05	0	0.000711089	0	0.00990973	0	0.138025	0	1.92244	0	26.7762	0	372.944	0	16864.2	10242.7	16306.5	20970.2	8812.76	57234.9	115779	273993	184096	40455.5	660.262	0	97.2062	0	772.681	0	35168.4	18667.4	565.439	0	38.0796	0	2.73399	0	0.196292	0	0.0140931	0	0.00101184
EIF3I	Q13347	3	25	1.64e-06	0	2.29e-05	0	0.000318562	0	0.00443699	0	0.0617994	0	0.860754	0	11.9888	0	166.982	0	2406.7	24251.2	20674	0	3781.54	43386.5	49440	125106	407696	231189	49510.1	37639.4	0	920.54	0	77.3561	0	189.329	10402.8	20628.4	0	16655.3	21361.7	1761.2	28411.3	8618.6	0	25.4842	264.797	0
EIF3K	Q9UBQ5	1	25	0	0	0	0	0	0	0	0	0	0	0	0	0	0	0	0	0	0	0	12682.1	29567.8	53410.5	96880.3	131066	593848	268318	114137	0	0	0	0	0	0	0	0	0	0	0	0	0	0	0	0	0	0	0
EIF3K	Q9UBQ5	2	25	2.36e-22	2.36e-22	2.36e-22	0	1.15e-06	0	1.62e-05	0	0.000225258	0	0.00313744	0	0.043699	0	0.608648	0	8.47738	0	118.075	0	1644.57	0	74470.6	131725	459469	221287	11372	663.774	0	42.5583	0	3.05555	0	0.219378	0	0.0157507	0	0.00113085	0	8.12e-05	0	5.83e-06	0	4.19e-07	0	3e-08
EIF3K	Q9UBQ5	3	25	8.09e-09	0	1.13e-07	0	1.58e-06	0	2.2e-05	0	0.000305898	0	0.00426061	0	0.0593427	0	0.826537	0	11.536	3121.57	8259.17	0	0	20378.1	96553.7	132116	722104	276644	84590	13877.5	15.8134	0	1.13535	0	0.0815143	0	0.00585246	0	0.000420188	0	3.02e-05	0	2.17e-06	0	1.56e-07	0	1.12e-08	0
EIF3L	Q9Y262	1	25	0	0	0	0	0	0	0	0	0	0	0	0	36530.4	109574	71705.2	62025.4	6281.27	4955.7	0	6632.83	37741.8	56777.5	99169.1	144070	465043	254625	118154	0	0	47755.9	873.515	0	54770.3	3550.25	0	0	0	0	0	0	0	0	0	0	0	0
EIF3L	Q9Y262	2	25	5.81e-18	5.81e-18	5.81e-18	0	0.0122064	0	0.171329	0	2.3864	0	33.2383	0	462.949	0	21448.6	6465.32	0	60812.5	26940.7	0	26839.5	54162.9	69224	131940	348990	217112	82256.4	5558.29	0	387.779	0	27.8413	0	1.99891	0	0.143516	0	0.010304	0	0.000739791	0	5.31e-05	0	3.81e-06	0	2.74e-07
EIF3L	Q9Y262	3	25	0	0.0249796	0	0.347988	0	4.84685	0	67.5079	0	940.263	0	13757.1	52496.5	0	2459.45	0	10217.8	53982.1	26300.7	0	14912.8	84857.6	59444.6	170616	462269	308697	52716.7	32185.5	0	1086.62	0	338.769	0	22120.9	51388.8	639.711	783.006	0	56.2173	0	4.03622	0	0.289788	0	0.0208058	0
EIF3M	Q7L2H7	1	25	0	0	0	0	0	0	0	0	0	0	0	0	0	0	0	0	0	0	0	82228.5	51403.5	54310.1	139857	171670	476271	234495	132506	0	0	0	0	0	0	0	0	0	0	0	0	0	0	0	0	0	0	0
EIF3M	Q7L2H7	2	25	6.24e-22	6.24e-22	6.24e-22	0	8.88e-07	0	1.25e-05	0	0.00017349	0	0.0024164	0	0.0336561	0	0.46877	0	6.52912	0	90.9389	0	1266.62	0	98363.7	137978	327841	173736	66608.1	2988.31	0	212.28	0	15.241	0	1.09426	0	0.078564	0	0.00564064	0	0.00040498	0	2.91e-05	0	2.09e-06	0	1.5e-07
EIF3M	Q7L2H7	3	25	3.67e-08	0	5.13e-07	0	7.14e-06	0	9.95e-05	0	0.00138571	0	0.0193005	0	0.268821	0	3.7442	0	52.15	0	726.355	0	10319.3	125446	114986	223111	528558	293099	126054	62257.5	0	1001.85	0	71.9295	0	5.16431	0	0.37078	0	0.0266208	0	0.00191129	0	0.000137224	0	9.85e-06	0	7.07e-07
EIF4A1	P60842	1		0	0	0	16728.2	6203.92	0	0	0	0	0	0	64360.7	10088.5	0	0	0	8121.49	15426.1	0	0	4268.16	5539.18	0	4219.83	7509.59	0	0	0	3689.29	5223.11	0	0	0	0	0	0	0	0	0	0	0	0	0	0	6382.84	23261.9
EIF4A1	P60842	2		14156.7	13407.1	0	1127.05	5480.45	5087.55	5938.78	0	49.9084	348.91	4563.95	4844.54	0	1985.45	1863.33	373.333	0	0	66.5413	0	971.129	7069.39	2809.71	0	94.0003	0	662.843	4104.48	1580.03	2808.99	0	395.662	2498.86	2856.48	4201.99	2918.36	1846.06	557.361	6425.19	5471.81	1805.87	165.584	3352.65	2006.8	2086.61	16769.7
EIF4A1	P60842	3		0	143.474	0	40.5582	0	531.449	4864.96	8457.51	6671.88	2948.17	0	112.801	0	8.41751	0	5.0442	0	62.2014	0	991.071	4093.33	2313.13	0	163.974	0	1170.12	4895.74	3929.55	1117.29	0	758.425	5471.05	4718.17	158.762	4496.96	3846.91	1148.39	0	10.4344	96.7256	0	1665	4442.44	4137.21	7470.67	6247.31
EIF4A3	P38919	1		15128.3	0	0	19851.4	23447	27443.7	32451.3	32021.4	29509.6	35581.3	63770.1	23942.9	29583.4	32396.4	28254.4	33780.6	31856.5	27646.9	13003.4	11934.3	8479.4	0	8597.19	5843.89	7086.12	8418.18	0	0	7475.6	8607.13	7133.36	0	0	0	0	0	0	0	0	0	0	0	0	0	0	0
EIF4A3	P38919	2		24551.3	24551.3	24551.3	23256.7	9782.62	17541.2	46488.9	40068	20238.2	30913.1	44268.2	32852.1	41643.8	56444.7	24058.6	2832.41	9722.7	13492.3	16005.6	6864.72	971.251	0	2310.07	7721.49	1407.39	0	25.4251	0	1.82544	0	0.131061	0	0.00941018	0	0.000681798	0	0.000134995	0	0.00120813	0	0.0167789	0	0.233696	0	3.25497	0
EIF4A3	P38919	3		31652.3	2416.06	36383.6	57860.9	21577.7	47656	40383.1	32878.6	53435.4	42909.9	58649	53735.6	54768.5	52850.6	59199.8	20341.4	18039.9	39499.2	40995.7	36079.3	41898.9	5066.32	0	352.208	0	25.5641	0	5.68937	0	54.0871	0	2833.61	5522.5	687.491	0	47.8216	0	3.43766	0	0.305626	0	0.84111	0	11.4699	0	159.738
EIF4G1	Q04637	1	17;32;51	0	0	0	0	0	0	0	0	0	0	1178.21	1880.28	0	2131.23	3675.33	5366.07	5121.74	4345.79	0	0	0	0	0	0	0	28794.2	12885.4	0	15637.1	13751.2	17021.1	22517.7	22655.8	19301	19815.8	18044.8	17106.8	16416.5	0	0	0	0	0	0	0	0
EIF4G1	Q04637	2	17;32;51	7.24e-27	7.24e-27	7.24e-27	0	5.65e-11	0	7.96e-10	0	1.11e-08	0	1.54e-07	0	2.15e-06	0	3e-05	0	0.000417195	0	0.00581078	0	0.0809338	0	1.12726	0	15.7007	0	218.683	0	5277.31	3561.87	10806.5	13844.1	12349	16494.4	14428.4	15286.4	12831	5252.98	531.186	0	31.8469	0	1.35265	2.88931	0	48.7502
EIF4G1	Q04637	3	17;32;51	0	7.39e-05	0	0.00102937	0	0.0143373	0	0.199693	0	2.78136	0	38.7393	0	628.808	1718.29	5994.76	11396.5	5098.8	0	2175.51	8597.65	5485.63	0	0	4441.12	18276.5	10577.5	9081.54	21132.3	13426.1	18930	22937.4	20002.9	19860.7	19791.5	19112.3	18902.8	19199.2	10728.2	0	3655.1	955.951	924.329	2677.04	1262.81	703.649
EIF5A	P63241	1		0	0	0	0	0	0	0	0	0	0	0	0	0	0	0	0	0	0	0	0	0	0	0	0	0	0	0	0	0	0	0	0	0	0	0	0	0	0	0	0	0	0	0	0	0	0
EIF5A	P63241	2		2.07e-26	0	2.98e-25	0	4.15e-24	0	5.77e-23	0	8.04e-22	0	1.12e-20	0	1.56e-19	0	2.17e-18	0	3.03e-17	0	4.22e-16	0	5.87e-15	0	8.18e-14	0	1.14e-12	0	1.59e-11	0	2.21e-10	0	3.08e-09	0	4.29e-08	0	5.97e-07	0	8.32e-06	0	0.000115821	0	0.00161317	0	0.0224686	0	0.312947	0
ELAVL1	Q15717	1	18	3262.14	1600.05	1847.12	0	4825.84	3352.85	14648	24693.7	0	7371.37	27826.2	26862.5	36505.8	38332.6	57605.9	69165.9	81060.8	71572.2	53977.5	52351.1	56428.5	56705.3	52634.8	45462.6	59283.3	61480.5	74279.9	47630	68809.5	65825.9	62730.4	49241	57680.5	55558.3	61695	64689.8	12681.9	13427.8	0	14263.8	31230.8	30148.1	34764.8	36002	44091	49928.2
ELAVL1	Q15717	2	18	1730.44	1730.44	304.716	0	2400.42	13537.4	6025.08	9040.84	7816.8	11220.5	15736.9	32591.2	20404.9	24127.2	34863.9	29285.1	43878.8	43563.2	33648.2	37647.7	44132.6	64421.3	45192.7	41690.6	51037.1	39416.6	31157.7	77949.3	55107.8	61164.6	41155.1	13606.9	44318.4	47252.6	62256.6	18175.1	12041.4	8385.99	40502.6	29789.9	16323.2	2838.43	15784.2	25523.2	16911.7	25799.2
ELAVL1	Q15717	3	18	4741.9	0	2288.27	2242.34	3649	13592.1	13468.2	15219.3	5195.15	16930.9	18696.4	5797.35	24322.7	30052.8	42658.8	49304.6	48469	58025.9	0	5672.67	66918	42442.7	35489	61615	63542.6	42618.9	64336.4	67009.1	53763.5	61996	56057.4	66725.1	65845	17521.1	83250.2	54706.5	52907.8	18955.5	57244.2	46110.3	41885.2	28600.6	37312.6	34364	37727.3	36447.9
ENO1	P06733	1	25	0	4943.36	8743.62	12882.5	7779.89	12035.8	11428.9	5774.2	0	0	0	0	0	0	3527.17	3011.58	0	0	0	0	4167.92	2135.39	0	0	0	0	0	0	0	0	0	0	0	0	0	0	0	0	0	0	0	0	0	0	0	0
ENO1	P06733	2	25	5.57e-13	2359.28	4035.65	2013.12	2383.48	656.171	0	72.0323	0	852.41	1529.28	326.848	0	21.3247	0	1.53104	0	0.109924	0	0.00789219	0	0.000566634	0	4.07e-05	0	2.92e-06	0	2.1e-07	0	1.51e-08	0	1.08e-09	0	7.76e-11	0	5.72e-12	0	2.5e-12	0	2.93e-11	0	4.07e-10	0	5.67e-09	0	7.9e-08
ENO1	P06733	3	25	9.18e-13	9.18e-13	9.18e-13	9.18e-13	9.18e-13	9.18e-13	9.18e-13	9.18e-13	9.18e-13	9.18e-13	9.18e-13	9.18e-13	9.18e-13	9.18e-13	9.18e-13	9.18e-13	9.18e-13	9.18e-13	9.18e-13	9.18e-13	9.18e-13	9.18e-13	9.18e-13	9.18e-13	9.18e-13	9.18e-13	9.18e-13	9.18e-13	9.18e-13	9.18e-13	9.18e-13	9.18e-13	9.18e-13	9.18e-13	9.18e-13	9.18e-13	9.18e-13	9.18e-13	9.18e-13	9.18e-13	9.18e-13	9.18e-13	9.18e-13	9.18e-13	9.18e-13	9.18e-13
ENO2	P09104	1		0	0	0	0	0	0	0	0	0	0	0	0	0	0	0	0	0	0	0	0	0	0	0	0	0	0	0	0	0	0	0	0	0	0	0	0	0	0	0	0	0	0	0	0	0	0
ENO2	P09104	2		0	1.19e-33	0	2.06e-32	0	2.87e-31	0	3.99e-30	0	5.56e-29	0	7.75e-28	0	1.08e-26	0	1.5e-25	0	2.09e-24	0	2.92e-23	0	4.06e-22	0	5.66e-21	0	7.88e-20	0	1.1e-18	0	1.53e-17	0	2.13e-16	0	2.97e-15	0	4.13e-14	0	5.75e-13	0	8.01e-12	0	1.12e-10	0	1.55e-09	0	2.16e-08
ENO2	P09104	3		0	0	0	0	0	0	0	0	0	0	0	0	0	0	0	0	0	0	0	0	0	0	0	0	0	0	0	0	0	0	0	0	0	0	0	0	0	0	0	0	0	0	0	0	0	0
EPPK1	P58107	1	25	0	0	0	0	0	0	0	0	0	0	0	0	0	0	0	0	0	0	0	0	0	0	0	26612.3	72734.1	70044.9	0	0	0	0	0	0	0	0	0	0	0	0	0	0	0	0	0	0	0	0
EPPK1	P58107	2	25	0	0	0	1.65e-08	0	2.56e-07	0	3.57e-06	0	4.97e-05	0	0.000692321	0	0.00964279	0	0.134307	0	1.87065	0	26.0548	0	362.897	0	29052.1	50774.7	50098.3	10896.6	0	60.4743	0	4.34186	0	0.311732	0	0.0223813	0	0.00160691	0	0.000115371	0	8.28e-06	0	5.95e-07	0	4.27e-08	0
EPPK1	P58107	3	25	0.000363781	0	0.00509716	0	0.0709965	0	0.988854	0	13.773	0	191.833	0	25163.2	17326.2	368.923	0	25.1437	0	0	64.1023	0	12333	25636	36954.7	115745	87056.7	24753.6	0	11091.8	10222.7	9866.03	95.6073	6582.45	2612.52	14.7604	0	1.04446	0	0.0749885	0	0.00538393	0	0.000386549	0	2.78e-05	0
EPRS	P07814	1	13;48	0	0	0	0	592043	639104	813150	635533	0	293740	568869	0	1.04633e+06	585713	1.04822e+06	865811	1.36793e+06	27378.2	142170	71420.9	16403.7	64647	0	0	0	0	0	0	0	0	0	0	0	0	0	0	0	0	0	0	0	0	0	0	0	0
EPRS	P07814	2	13;48	1.22379e+06	1.22379e+06	1.22379e+06	1.22379e+06	362169	2.64601e+06	457125	348540	716494	393991	598804	958066	9.07365e+06	1.97655e+06	775391	807608	2.54082e+06	1.21688e+06	33925	2581.33	26801.9	0	851599	1.15245e+06	142090	0	14604.2	0	482.824	0	34.6651	0	2.48786	0	0.164933	0.00346773	0	0.711747	0	9.96099	0	138.742	0	1932.43	0	26915.3
EPRS	P07814	3	13;48	8099.33	9738.18	9125.6	9386.52	10332.2	12636.6	12987.6	18711.9	29199.5	64615.3	84673.2	26512.1	105276	69458.5	0	56903.2	147031	0	10268	8567.57	6060.91	0	2713.2	3234.44	2357.32	0	88.2309	0	6.33469	0	0.45481	0	0.0326539	0	0.00234445	0	0.000168324	0	1.21e-05	0	8.68e-07	0	6.23e-08	0	4.47e-09	0
ERLIN2	O94905	1	17	0	0	0	0	0	0	0	0	0	3345.8	2991.69	0	4135.06	5674.2	8478.98	11724.4	12537.5	4196.31	0	0	0	0	0	0	0	0	0	0	0	0	0	0	0	0	0	0	0	0	0	0	0	0	0	0	0	0
ESYT1	Q9BSJ8	1	27;52	0	0	0	0	0	0	0	0	0	0	0	0	0	0	0	0	0	0	0	0	0	0	0	0	0	19380.7	19544.4	0	0	0	0	0	0	0	0	0	0	0	0	0	0	0	0	0	0	0
ESYT1	Q9BSJ8	2	27;52	1.29e-33	1.29e-33	1.29e-33	0	1.48e-18	0	2.15e-17	0	2.99e-16	0	4.17e-15	0	5.81e-14	0	8.09e-13	0	1.13e-11	0	1.57e-10	0	2.19e-09	0	3.04e-08	0	4.24e-07	0	5.91e-06	0	8.22e-05	0	0.00114557	0	0.0159557	0	0.222234	0	3.09532	0	43.1123	0	666.9	10877.7	16792.1	7839.32	12000.1	2088.92
ESYT1	Q9BSJ8	3	27;52	0	1.78e-09	0	2.48e-08	0	3.46e-07	0	4.82e-06	0	6.71e-05	0	0.000934806	0	0.0130202	0	0.181347	0	2.52584	0	35.1805	0	490.001	0	9655.79	14233.4	15929.9	19077.7	5396.51	0	302.113	0	21.649	0	0.97379	1.76054	0	30.3033	0	422.486	0	8396.94	12668.8	543.227	9063.14	24823.1	5316.52
FASN	P49327	1	25	0	0	0	0	0	0	0	0	0	0	0	0	0	0	0	136175	24063.9	0	0	2512.92	5424.7	5471.17	5957.24	80231.9	134903	143090	141960	165437	121121	520881	1.74346e+06	316705	0	0	0	0	0	0	0	5955.65	5231.53	4952.56	0	0	0	0
FASN	P49327	2	25	0	0	0	5.84e-06	0	8.78e-05	0	0.00122341	0	0.01704	0	0.237336	0	3.30567	0	1749.72	693.681	0	1872.29	733.493	1542.42	71496.9	26192.3	26103.8	112181	88495.2	21069.8	6532.05	201892	365233	1.29394e+06	262767	2546.52	180.44	0	13.1789	0	4.06766	0	1921.18	2257.77	2141.55	13.583	0	0.975063	0
FASN	P49327	3	25	8482.45	3044.62	0	174.632	0	0	192.996	515.1	193.174	6.51973	825.403	568.468	2063.72	4217.12	1526.23	0	1015.87	2777.31	1242.76	0	2146.5	8110.85	0	48904.5	122473	112056	77006.1	145380	102950	642401	1.10774e+06	444942	0	7168.97	0	507.527	0	0	365.357	0	7454.8	9443.83	1238.26	0	60.6256	0
FBL	P22087	1	21	0	7616.58	7493.56	12412.5	13599.8	13566.5	20234	24962.5	0	19881.1	23278.3	30318.9	23926.7	20909.4	33370.1	32649.6	35445.4	24035.6	18953.2	13959.6	20331.8	13305.7	14206.4	9721.7	10666.1	12181	13336.7	8170.24	12463.7	10138.5	4819.11	7529.05	6702.16	5701	6421.21	0	0	0	0	0	0	3065.48	4612.44	5624.61	0	0
FBL	P22087	2	21	5569.22	0	2592.53	12009.8	13694.2	7636.16	10441.3	15466.2	9365.1	12731.6	16258.7	12425.4	12796.4	9048.77	2569.81	16513.1	12506.8	9704.46	7994.76	10303.2	14671.4	6604.67	8036.99	5192.07	6159.36	7648.46	6649.3	7115.62	7222.65	1156.35	0	1586.75	6485.78	3675.39	0	145.201	0	10.425	0	0.74848	0	0.0537384	0	0.00385825	0	0.00027701
FBL	P22087	3	21	32635.9	32635.9	30327.4	0	27890.5	29072.6	21467.4	18809.8	16496.5	14762.3	20528.4	21255.8	19834.1	19041.1	17538.7	16939.8	15629.8	14029.2	18325.1	22471.5	26613.4	22579.7	19797.2	0	2420.22	14492	10596.1	9533.82	16608.4	11094	9712.3	15309.3	14990.4	10017.7	8152.21	8214.75	5601.98	7224.48	4042.62	680.205	6882.81	2041.6	0	101.415	0	1053.09
FDPS	P14324	1		0	0	0	0	0	0	0	0	0	0	0	0	0	0	0	0	0	0	0	0	0	0	0	0	0	0	0	0	0	0	0	0	0	0	0	0	0	0	0	0	0	0	0	0	0	0
FDPS	P14324	2		0	5.23e-36	0	1.77e-34	0	2.47e-33	0	3.45e-32	0	4.8e-31	0	6.69e-30	0	9.31e-29	0	1.3e-27	0	1.81e-26	0	2.52e-25	0	3.5e-24	0	4.88e-23	0	6.8e-22	0	9.47e-21	0	1.32e-19	0	1.84e-18	0	2.56e-17	0	3.56e-16	0	4.96e-15	0	6.91e-14	0	9.63e-13	0	1.34e-11	0	1.87e-10
FDPS	P14324	3		0	0	0	0	0	0	0	0	0	0	0	0	0	0	0	0	0	0	0	0	0	0	0	0	0	0	0	0	0	0	0	0	0	0	0	0	0	0	0	0	0	0	0	0	0	0
FH	P07954	1	43	0	0	0	0	0	0	0	0	0	0	0	0	0	0	0	0	0	0	0	0	0	0	0	0	0	0	0	0	0	0	0	0	0	0	0	0	0	0	0	6429.65	11813.7	10897.2	18481.7	10955	11034.4	0
FH	P07954	2	43	0	2.55e-19	0	3.55e-18	0	4.94e-17	0	6.88e-16	0	9.58e-15	0	1.33e-13	0	1.86e-12	0	2.59e-11	0	3.61e-10	0	5.02e-09	0	7e-08	0	9.74e-07	0	1.36e-05	0	0.000189016	0	0.00263265	0	0.0366681	0	0.510721	0	7.11342	0	99.0772	0	10383.3	10454.2	9508	17723.1	16010.7	7769.91	222.559
FKBP10	Q96AY3	1	59	0	0	0	0	0	0	0	0	0	0	0	0	0	0	0	0	0	0	0	0	0	0	0	0	0	0	0	0	0	0	0	0	0	0	0	0	0	0	0	0	0	0	0	0	0	0
FKBP10	Q96AY3	2	59	1.96e-42	1.96e-42	0	4.84e-27	0	6.89e-26	0	9.59e-25	0	1.34e-23	0	1.86e-22	0	2.59e-21	0	3.61e-20	0	5.03e-19	0	7e-18	0	9.75e-17	0	1.36e-15	0	1.89e-14	0	2.64e-13	0	3.67e-12	0	5.11e-11	0	7.12e-10	0	9.92e-09	0	1.38e-07	0	1.92e-06	0	2.68e-05	0	0.000373275	0	0.00519905
FKBP10	Q96AY3	3	59	1.53e-28	0	2.13e-27	0	2.96e-26	0	4.12e-25	0	5.74e-24	0	8e-23	0	1.11e-21	0	1.55e-20	0	2.16e-19	0	3.01e-18	0	4.19e-17	0	5.84e-16	0	8.13e-15	0	1.13e-13	0	1.58e-12	0	2.2e-11	0	3.06e-10	0	4.26e-09	0	5.94e-08	0	8.27e-07	0	1.15e-05	0	0.000160431	0	0.00223451	0
FKBP4	Q02790	1	57	0	0	0	0	0	0	0	0	0	0	0	0	0	0	0	0	0	0	0	0	0	0	0	0	0	0	0	0	0	0	0	0	0	0	0	0	0	0	0	0	0	0	0	0	0	0
FKBP4	Q02790	2	57	5.27e-43	5.27e-43	0	3.61e-27	0	5.11e-26	0	7.12e-25	0	9.91e-24	0	1.38e-22	0	1.92e-21	0	2.68e-20	0	3.73e-19	0	5.2e-18	0	7.24e-17	0	1.01e-15	0	1.4e-14	0	1.96e-13	0	2.72e-12	0	3.79e-11	0	5.28e-10	0	7.36e-09	0	1.03e-07	0	1.43e-06	0	1.99e-05	0	0.000276992	0	0.003858
FKBP4	Q02790	3	57	0	5.16e-23	0	7.18e-22	0	1e-20	0	1.39e-19	0	1.94e-18	0	2.7e-17	0	3.76e-16	0	5.24e-15	0	7.3e-14	0	1.02e-12	0	1.42e-11	0	1.97e-10	0	2.75e-09	0	3.83e-08	0	5.33e-07	0	7.43e-06	0	0.000103432	0	0.00144062	0	0.0200652	0	0.279473	0	3.89255	0	54.2162	0	875.054
FLG	P20930	1	45	1469.02	0	0	1331.73	0.302281	0	0	0	0	0	0	0	0	0	0	0	0	0	0	0	0	0	0	0	0	0	0	0	0	0	2157.83	6475.62	0	0	0	0	0	0	0	0	0	0	0	0	70986.3	6893.24
FLG2	Q5D862	1		29266.9	22806.6	30004.1	30322.9	13203	20597.4	9804.16	16132.7	247182	7387.92	8188.89	4321.95	4335.63	12471.4	14847.4	3074.91	7384.12	6064.95	7008.28	1403.06	3192.31	1027.89	6485.08	6491.76	2472.63	0	6173.07	2148.88	861.968	1810.98	7585.29	0	2810.67	2420.85	2694.52	0	0	0	0	11585.8	1681.9	0	0	10219.8	6444.44	5403.17
FLG2	Q5D862	2		1830.83	1830.83	1830.83	1830.83	1830.83	1830.83	1830.83	1830.83	1830.83	1830.83	1830.83	1830.83	1830.83	1830.83	1830.83	1830.83	1813.57	2244.69	6164.69	5179.83	701.026	6851.59	3717.6	0	0	677.389	2852.92	2067.39	451.473	206.395	3947.39	4993.59	0	70.7079	0	0	2984.03	4135.15	0	183.005	0	35.7875	0	318.02	0	4877.37
FLG2	Q5D862	3		25515.9	25515.9	25515.9	25515.9	25515.9	25515.9	15015.9	3199.83	18350.6	8470.39	9328.73	15100	9574.27	7748.15	6307.57	5385.63	11934.3	13454.8	35946.8	32036.9	19626.4	21127.2	5284.49	10021.6	2518.72	462.421	1173.72	0	149.19	0	1494.19	3545.44	4847.25	0	21820.5	26829.1	14626.5	13737.4	0	16612.5	15054.8	0	4353.01	5033.4	12092.3	8032.69
FLNA	P21333	1	23	9354	6128.5	4228.73	8753.5	7936.64	9408.83	10134.6	13090.7	14055.8	21348.3	26764.7	11878.6	35101.6	33858.5	43969.5	59195.5	62455	59891.2	59340.2	76083.4	138993	204905	183879	82734.8	32648.1	29849.1	29864.3	23627.4	58150.7	63009.9	35016.4	28696.2	38928.7	29817.5	30206.6	30884.1	25077.3	7089.26	0	0	0	0	0	0	0	0
FLNA	P21333	2	23	11324.5	11324.5	7982.85	516.786	10275.7	13123.9	13180.3	5386.27	2908.61	11530.4	8349.8	17966.1	23386.3	14591	21733.3	27183	25713.2	39073.7	48655.7	50986.7	74488.3	146205	146617	40361.3	24462.7	11472.3	761.338	40655	58792.3	32771	27663.8	18122.3	24017.1	20112.9	11477.8	13823.7	9351.38	4424.36	0	200.36	0	14.3852	0	1.03281	0	0.0741525
FLNA	P21333	3	23	21187.1	21187.1	21187.1	2051	18446	26460.7	14076.7	14646.6	11412	12380.7	11778.4	18039.3	18547	22558	20886.4	21138.5	25334	26502.4	36034.3	42698.1	58967	51964.3	96158.6	17478.3	0	151873	163780	76644.5	70783.5	49924.3	28669.8	45844.3	50140.2	50910.4	51979.7	36502.4	34904.9	45804.4	25868	32920.5	25680.8	23741.4	35991	28455.4	9642.05	449.388
FLNB	O75369	1	23;33	10239.8	5142.52	5208.9	12695.3	8075.39	9408.77	12860.8	15625	14055.8	12049.2	15236.4	14451.5	20490	18559.8	22555.4	36182.1	44289.6	35674.8	8910.72	45949.1	85985.8	99294.1	99686.7	52366.4	25993.2	16581.4	12840.4	13498.9	39085.1	20032.1	19604.6	20155.9	61586.6	56618.1	43375.2	18763	14191.4	0	0	4207.46	3472.73	0	0	0	0	0
FLNB	O75369	2	23;33	8955.43	8955.43	8481.49	0	8014.84	9639.52	8724.98	7118.25	0	161.374	0	104.186	0	1336.67	12661.8	13522	16497.2	12339.4	5341.39	25600.4	33555.1	56032.3	74839.6	29073.5	11219.7	9092.5	2905.02	15718.9	30943.1	13489.1	40614.3	25820.4	38535.1	44123.4	31637	6048.82	0	46.8411	0	3.36304	0	0.241455	0	0.0173357	0	0.00124465
FLNB	O75369	3	23;33	0	1339.14	10056.8	7123.08	7203.1	156.265	9184.78	10849.9	8505.64	12583	12022	11479.2	7168.06	20352.2	24251.6	27719.2	30232.7	38056.9	0	10401.7	81783.9	56695.5	30272.3	37525.2	20083.8	7350.63	23401.5	23678.9	16583.9	34159.9	52348.4	56365.3	88329.2	66425.7	78929.2	42735.9	13275	15854.1	10103.1	9554.06	2250.18	0	23.4899	0	1.6865	0
FTH1	P02794	1	42	0	0	0	0	0	0	0	0	0	0	0	0	0	0	0	0	0	0	0	0	4352.51	487.483	0	0	0	0	0	0	0	4876.92	7658.03	5218.05	0	0	0	0	0	0	1512.89	15272.6	101968	112351	0	0	0	0
FTH1	P02794	2	42	4.98e-33	4.98e-33	4.98e-33	0	8.54e-18	0	1.2e-16	0	1.67e-15	0	2.32e-14	0	3.24e-13	0	4.51e-12	0	6.28e-11	0	8.75e-10	0	1.22e-08	0	1.7e-07	0	2.36e-06	0	3.29e-05	0	0.000458483	0	0.00638584	0	0.0889433	0	1.23882	0	17.2545	0	240.325	0	15830.3	15287.7	879.414	0	62.1351	0
FTH1	P02794	3	42	0	0	0	0	0	0	0	0	0	0	0	0	0	0	0	0	0	0	0	0	0	0	0	0	0	0	0	0	0	0	0	0	0	0	0	0	0	0	0	0	0	0	0	8.65e-21	0	1.67e-19
FTL	P02792	1	39-40	0	0	0	0	0	0	0	0	0	0	0	0	0	0	0	0	0	0	0	0	0	0	0	0	0	0	0	0	0	0	0	0	0	0	0	0	0	3754.49	15677.3	14275.8	0	0	0	0	0	0
FUBP1	Q96AE4	1	59	0	0	0	0	0	0	0	0	0	4430.86	3728.03	3943.57	2817.46	2296.95	0	3554.9	1417.51	0	0	0	0	0	0	0	0	0	0	0	0	0	0	0	0	0	0	0	0	0	0	0	0	0	0	0	6389.55	10204.3
FUBP1	Q96AE4	2	59	4.35e-38	4.35e-38	4.35e-38	0	1.31e-22	0	1.84e-21	0	2.57e-20	0	3.58e-19	0	4.99e-18	0	6.94e-17	0	9.67e-16	0	1.35e-14	0	1.88e-13	0	2.61e-12	0	3.64e-11	0	5.07e-10	0	7.06e-09	0	9.83e-08	0	1.37e-06	0	1.91e-05	0	0.000265712	0	0.00370089	0	0.0515468	0	0.717954	0	9.99981	0
FUBP1	Q96AE4	3	59	7.5e-23	0	1.04e-21	0	1.46e-20	0	2.03e-19	0	2.82e-18	0	3.93e-17	0	5.48e-16	0	7.63e-15	0	1.06e-13	0	1.48e-12	0	2.06e-11	0	2.87e-10	0	4e-09	0	5.57e-08	0	7.76e-07	0	1.08e-05	0	0.000150481	0	0.00209593	0	0.0291925	0	0.4066	0	5.6632	0	78.9037	7590.17	7530.63	10569.9
GADD45GIP1	Q8TAE8	1	16	0	0	0	0	0	0	0	0	0	0	0	6310.53	14905.8	33913.1	56782.1	59006.6	60930	25297.9	0	0	0	0	0	0	0	0	0	0	0	0	0	0	0	0	0	0	0	0	0	0	0	0	0	0	0	0
GADD45GIP1	Q8TAE8	2	16	3.69e-17	3.69e-17	0	0.0369994	0	0.54077	0	7.53378	0	104.932	0	1496.63	15176.1	18758.4	34774	37487.5	26999.1	17903.8	10787.9	987.408	43.692	0	3.13694	0	0.225222	0	0.0161702	0	0.00116097	0	8.34e-05	0	5.98e-06	0	4.3e-07	0	3.08e-08	0	2.21e-09	0	1.59e-10	0	1.14e-11	0	8.2e-13	0
GADD45GIP1	Q8TAE8	3	16	0	0.0222995	0	0.310615	0	4.32632	0	60.2578	0	839.283	0	17622.2	20527.5	31410.9	55537.3	44779.9	35355.2	31392.6	7977.21	0	472.335	0	33.9121	0	2.43478	0	0.174809	0	0.0125508	0	0.000901104	0	6.47e-05	0	4.64e-06	0	3.33e-07	0	2.39e-08	0	1.72e-09	0	1.23e-10	0	8.86e-12	0
GANAB	Q14697	1	51	60986.6	25670.1	59383.6	45748.4	41477	0	25755.1	31699.3	0	40526.8	39850.1	0	42682.8	33598.8	0	0	0	0	0	0	0	0	40584.6	32773.3	0	0	0	0	0	0	0	0	0	0	0	0	0	0	0	0	0	0	0	46327.9	65986.3	0
GANAB	Q14697	2	51	1.1e-12	1.1e-12	0	1663.4	21841.3	25369.3	0	2564.29	26851.4	33656	0	813.883	0	58.4345	0	4.20061	0	0.37399	0	1.03525	0	14.1196	0	196.639	0	2838.02	26918.9	32969.8	40240.2	31719.7	0	0	6200.38	46665.7	30423.3	42616.6	37948.5	39673.5	0	946.979	0	0	484.253	0	7229.84	59910.7
GANAB	Q14697	3	51	0	8.86e-23	0	1.23e-21	0	1.72e-20	0	2.39e-19	0	3.33e-18	0	4.64e-17	0	6.47e-16	0	9.01e-15	0	1.25e-13	0	1.75e-12	0	2.43e-11	0	3.39e-10	0	4.72e-09	0	6.58e-08	0	9.16e-07	0	1.28e-05	0	0.000177744	0	0.00247566	0	0.0344815	0	0.480265	0	6.68923	0	93.169	0	1297.68
GAPDH	P04406	1		21815	16166.9	25679.4	114568	103809	122436	133659	115378	473411	118431	118480	121185	220976	164554	252476	210861	202889	142378	132820	120239	128882	92863.5	83753.6	93214.7	86997	136114	126201	75682.4	24233.6	92323.6	83981.1	54393.1	19748.9	56283.5	112944	24157.9	18039.3	21781.5	25544.4	14348.3	29354.5	38204.7	44829.8	100870	39475.4	33283.2
GAPDH	P04406	2		55429.2	55429.2	55429.2	55429.2	55429.2	49960.1	56494	84282.7	127392	100707	68367.6	87113.1	103685	88457.5	105303	124570	102359	92036.8	103256	143724	98233.1	85731.3	94537.5	80073.3	105253	99352.3	105041	60787.5	14910.3	25050.6	29383.5	23109.3	10153.3	27080.1	23964.1	20001.8	28069.4	0	128695	316213	274085	83107.5	37932.7	40159.5	9335.74	42831.1
GAPDH	P04406	3		25821.3	42478.6	56319.5	17256.9	50640.2	110490	89097.8	81588.7	41904.3	32120.6	24976	38277.5	93556.4	54725.6	137943	115837	190420	138342	33693.4	76869.5	51377.7	11115.8	0	94.9261	0	6.81539	0	0.489323	0	0.0351304	0	0.00250315	0	1.23e-18	1.23e-18	1.23e-18	1.23e-18	1.23e-18	1.23e-18	1.23e-18	1.23e-18	1.23e-18	1.23e-18	1.23e-18	1.23e-18	1.23e-18
GART	P22102	1	25	0	0	0	0	0	0	0	0	0	0	0	0	0	0	0	0	0	0	0	0	0	0	0	0	0	0	0	0	1602.26	5622.89	1545.3	1267.16	0	0	0	0	0	0	0	16262.9	23255.8	31325.7	20040.8	14726.4	8908.85	2647.75
GCN1	Q92616	1	16;27	0	0	0	0	0	0	4266.25	1041.72	0	0	16004.7	11143.9	12115.9	14202.8	0	25321.6	20224.9	9115.2	4429.37	8490.91	9791.65	9131.5	9281.4	8054.19	6114.74	13235.3	19284.7	12827.4	17308.3	21970.4	22604.7	10227.6	7248.36	9315.85	6393.2	0	0	0	0	0	0	0	0	0	0	0
GCN1	Q92616	2	16;27	0.00260382	0	0.0531486	0	0.741477	0	10.3275	0	143.844	0	2355.43	2973.49	326.283	1623.83	0	1869.85	3939.13	1018.43	0	44.7176	0	35.3219	0	449.789	0	7518.57	14613.6	8578.59	6984.63	961.127	861.515	1376.24	5855.49	3126	0	150.906	0	10.8346	0	0.777886	0	0.0558497	0	0.00400983	0	0.000287893
GCN1	Q92616	3	16;27	0.793385	0	58.6113	0	2008.21	1371.75	2433.71	1534.53	2197.72	2267.33	343.958	0	2594.57	2441.91	0	8550.44	6785.23	558.976	0	2553.74	10011.4	9514.02	6482.73	3612.02	12393.7	20795	21634.8	17511.3	18193.1	20275.5	15848.7	8535.03	300.501	6312.7	16401.4	14332.3	10710.2	12596.9	1870.61	0	128.503	0	9.22612	0	0.662405	0
GDI2	P50395	1	52-54	0	0	0	0	0	0	0	0	0	0	0	11074.2	1324.94	0	0	0	0	0	0	0	0	0	0	3894.7	1662.58	1575.1	3748.1	0	0	0	0	0	0	0	0	0	0	0	0	0	0	0	0	0	8480.36	8741.58
GDI2	P50395	2	52-54	3.99e-18	3.99e-18	3.99e-18	3.99e-18	3.99e-18	0	0.016655	0	0.234996	0	3.2733	0	45.5911	0	1190.47	2444.27	648.507	0	40.9269	0	2.87449	0	0	155.818	1691.15	652.506	0	42.0282	0	3.01749	0	0.216646	0	0.015559	0	0.00117917	0	0.000949409	0	0.0121126	0	0.168626	0	2.34866	0	32.7126
GDI2	P50395	3	52-54	0	3.87e-15	0	5.39e-14	0	7.5e-13	0	1.05e-11	0	1.46e-10	0	2.03e-09	0	2.82e-08	0	3.93e-07	0	5.48e-06	0	7.63e-05	0	0.00106293	0	0.0148046	0	0.206202	0	2.87203	0	40.0022	0	644.091	1232.01	2370.2	2891.52	0	3212.31	10857.9	6718.2	2070.78	4831.96	9273.21	14944.4	17665.2	18120.4	14928.8
GEMIN4	P57678	1	8;29	4492.71	2212.69	0	18534.8	14452.9	18552.6	15479.8	24245.2	0	7778.56	18927.4	6368.75	12002	10635.1	0	15104	13042.7	5127.62	1881.02	0	2672.88	2918.07	3438.29	0	0	0	1411.55	1161.41	2221.71	0	0	2132.6	1620.2	0	0	0	0	0	0	0	0	0	0	0	0	0
GEMIN4	P57678	2	8;29	9717.71	9717.71	9717.71	6139.35	2962.42	18636	22506.2	17085.6	10026.2	13347.2	16271.3	8410.31	11655	10364.4	935.538	0	16.4816	0	0	53.8823	0	928.975	2482.23	953.427	0	48.0909	0	149.604	2580.91	2358.82	0	120.092	0	8.6222	0	0.619046	0	0.0444455	0	0.00319104	0	0.000229107	0	1.64e-05	0	1.18e-06
GEMIN4	P57678	3	8;29	13740.7	9984.27	3344.03	20499.4	17480.9	13959.6	14187	14823.5	15709.9	17459	18205.1	11282.4	6214.92	14050.4	5196.16	2585.5	1893.53	6442.34	6416.04	9589.7	7396.2	4410.36	0	1704.86	5429.73	2515.27	165.593	5388.79	7431.89	3034.49	1998.35	1172.71	0	49.711	0	3.56909	0	0.256249	0	0.0183979	0	0.00132091	0	9.48e-05	0	6.81e-06
GLA	P06280	1		0	0	0	0	0	0	0	0	0	0	0	0	0	0	0	0	0	0	0	0	0	0	0	0	0	0	0	0	0	0	0	0	0	0	0	0	0	0	0	0	0	0	0	0	0	0
GLA	P06280	2		3.26e-42	3.26e-42	3.26e-42	0	4.65e-27	0	6.52e-26	0	9.08e-25	0	1.26e-23	0	1.76e-22	0	2.45e-21	0	3.42e-20	0	4.76e-19	0	6.63e-18	0	9.23e-17	0	1.29e-15	0	1.79e-14	0	2.5e-13	0	3.48e-12	0	4.84e-11	0	6.74e-10	0	9.39e-09	0	1.31e-07	0	1.82e-06	0	2.54e-05	0	0.000353376	0
GOLIM4	O00461	1	21	0	0	0	0	0	0	0	0	0	0	0	0	0	0	0	0	3073.51	4299.28	2475.15	16784.7	18691.7	10789.7	5505.05	0	0	0	0	0	0	0	0	0	0	0	0	0	0	0	0	0	0	0	0	0	0	0
GOLIM4	O00461	2	21	1.5e-19	1.5e-19	0	0.000295644	0	0.00423275	0	0.0589629	0	0.821248	0	11.4385	0	159.318	0	4786.94	7278.36	0	5056.26	10425.6	15476.3	11132.5	4907.75	0	198.027	0	14.2177	0	1.02079	0	0.0732891	0	0.00526192	0	0.000377789	0	2.71e-05	0	1.95e-06	0	1.4e-07	0	1e-08	0	7.21e-10	0
GPS1	Q13098	1	32;39;44	0	0	0	0	0	0	0	0	0	0	0	0	0	0	0	0	0	0	0	0	0	0	0	0	0	0	0	0	6449.04	30351.6	33570.5	28973.4	41393.1	6823.49	6558.7	2476.23	28331.4	29615	118182	36308.5	0	0	0	0	0	0
GPS1	Q13098	2	32;39;44	44007.1	44007.1	44007.1	23194.3	3.05e-13	6.64e-14	3.35e-14	0	9.92e-15	0	1.09e-13	0	1.5e-12	5.03e-13	13986	10391.1	1.81e-13	0	0	0	1.56e-16	0	7.03e-15	0	9.18e-14	0	1.39e-12	4.19e-13	9475.89	4864.42	21480	51017.6	29764.4	17680.7	0	2773.51	1339.99	50755.8	92083.6	49878	0	2.14e-14	0	1.4e-14	7.14e-15	3.22e-15
GPS1	Q13098	3	32;39;44	0	0	0	8.7e-14	0	1.48e-12	0	2.06e-11	0	2.87e-10	0	3.99e-09	0	5.56e-08	0	7.75e-07	0	1.08e-05	0	0.000150343	0	0.002094	0	0.0291657	0	0.406226	0	5.658	0	78.8058	0	2069.18	4298.25	760.428	2130.62	5258.04	5801.42	17667.3	50392	16295.2	0	7442.17	43552.7	184053	100152	0
GRPEL1	Q9HAV7	1	58	0	0	0	0	0	0	0	0	0	0	0	0	0	0	0	0	0	0	0	0	0	0	0	0	0	0	0	0	0	0	0	0	0	0	0	0	0	0	0	0	0	0	0	0	0	0
GRPEL1	Q9HAV7	2	58	3.43e-38	3.43e-38	3.43e-38	0	1.36e-23	0	1.91e-22	0	2.66e-21	0	3.71e-20	0	5.16e-19	0	7.19e-18	0	1e-16	0	1.39e-15	0	1.94e-14	0	2.71e-13	0	3.77e-12	0	5.25e-11	0	7.31e-10	0	1.02e-08	0	1.42e-07	0	1.98e-06	0	2.75e-05	0	0.000383251	0	0.00533799	0	0.0743487	0	1.03554	0
GRPEL1	Q9HAV7	3	58	1.36e-23	0	1.9e-22	0	2.65e-21	0	3.69e-20	0	5.14e-19	0	7.15e-18	0	9.96e-17	0	1.39e-15	0	1.93e-14	0	2.69e-13	0	3.75e-12	0	5.22e-11	0	7.27e-10	0	1.01e-08	0	1.41e-07	0	1.97e-06	0	2.74e-05	0	0.00038124	0	0.00530999	0	0.0739587	0	1.03011	0	14.3476	0	202.237	2913.99
GSS	P48637	1	60	0	0	0	0	0	0	0	0	0	0	0	0	0	0	0	0	0	0	0	0	0	0	0	0	0	0	0	0	0	0	0	0	0	0	0	0	0	0	0	0	0	0	0	0	0	0
GSS	P48637	2	60	0	0	0	0	0	0	0	0	0	0	0	0	0	0	0	0	0	0	0	0	0	0	0	0	0	0	0	0	0	0	0	0	0	0	0	0	0	0	0	0	0	0	0	0	0	0
GSTO1	P78417	1	55-57	0	0	0	0	0	0	0	0	0	0	0	0	0	0	0	0	0	0	0	0	0	0	0	0	0	0	0	0	0	0	0	0	0	0	0	0	0	0	0	0	0	0	0	0	0	0
GSTO1	P78417	2	55-57	0.429085	0.429085	0.429085	0.154634	0	0.00846482	0.00340046	0	0.0848662	0	1.18473	0	16.5013	0	376.204	166.466	0	10.8651	0	0.776347	0	0.00371424	0.340601	0.552214	0.115375	0	0.00723138	0	0.000519174	0	3.71e-05	0	0	1.06e-05	0	0.000156925	0	0.0021864	0	0.0304527	0	0.424151	0	5.90766	0	82.2831
GSTO1	P78417	3	55-57	0	3.2e-14	0	4.46e-13	0	6.21e-12	0	8.65e-11	0	1.2e-09	0	1.68e-08	0	2.34e-07	0	3.25e-06	0	4.53e-05	0	0.000631413	0	0.00879445	0	0.520293	0.467981	0.571563	0.0462374	0	0.00327387	0	0.000237057	0	4.49e-05	0	0.000392082	0	0.00544421	0	0.0758269	0	1.05613	0	14.71	0	204.884	0
GYS1	P13807	1		9483.03	0	14189.5	8871.08	0	4932.77	4905.09	4452.96	6646.61	3967.09	0	0	0	0	0	0	0	3882.85	8618.43	5292.24	0	0	0	5865.35	4669.13	4634.25	6108.91	5787.12	4533.15	0	4560.25	3724.08	0	0	0	0	5932.73	7368.8	0	0	0	0	0	0	0	0
H4C1	P62805	1		71026	90047.3	60977.9	50826.6	42127.8	52699.4	74561.4	129222	229970	142580	251698	1.50078e+06	437814	334798	694800	530055	578877	500001	367391	137974	366256	363200	223004	412291	597057	637023	418033	189656	530326	561534	840941	657119	878937	619812	718418	878285	193748	633383	569361	452147	726292	664963	888530	595759	819703	927335
H4C1	P62805	2		84643.5	84643.5	84643.5	65006.3	44051.4	61175.4	105628	112356	89370.8	121542	122239	89675.7	274583	267550	211058	282799	288138	422687	371331	277282	274274	316606	262781	281905	317989	395966	244157	188931	368679	524037	484879	343500	315221	380887	511672	415423	524575	550544	506271	596249	371568	288186	209576	289112	502591	398462
H4C1	P62805	3		438665	2835.8	449570	454613	320114	346272	550384	305378	823102	440115	469942	446148	477127	459229	452915	420924	530871	507882	596918	545563	582397	11785.1	0	462542	305482	316139	567191	443520	362673	484076	553648	428812	485437	784141	597986	559845	395126	721671	587511	787994	618404	747240	622474	583932	871744	615718
HACD3	Q9P035	1	17;30	15286.7	4355.01	5045.95	11888.6	16248.3	21199.1	21653	47353.5	15720.4	40904.6	43733.3	39752.7	57593.3	51707.4	79793.1	89578.2	120234	73144.3	74323.1	80977.8	94322	85112.3	73645.9	66959.6	92794.1	81529.8	85264.3	57450	98208.2	94746.4	76467.2	47307.1	59344.7	45898.5	46661.3	50375.9	35354	19789.8	27813.2	33637.7	26099.6	31579.5	16658.6	16374.6	17511.5	18924.2
HACD3	Q9P035	2	17;30	12327.9	6539.67	5080.17	13056.3	16992.4	13587.4	10845.3	16699.7	14097.5	15750.4	43339.8	29114.9	32381.4	37334.5	43830.4	35153.6	67859.2	28296.3	31259.7	51085.9	88400.5	54530.7	38458.3	37683.1	31561.3	29720	90401.9	54726.2	70688	31212.2	18506.2	43707.8	34917.6	42087.1	18635.5	23957.7	9052.13	35845.6	20139	7585.51	0	6894.86	8191.79	8127.9	5359.42	8851.32
HACD3	Q9P035	3	17;30	19875	17642.3	19943.8	17208	22384.5	26222.5	21870	29261.4	44310.6	37302.5	40769.9	45192.1	54685.8	67301.2	85884.2	75958.6	89430.7	26943.9	0	69132.7	87704.5	47753.7	65553.1	102176	73799.8	65113	89596.2	73999.4	81049.6	84081.5	76134.8	78569.9	59089.8	76607.1	68378.6	61098.4	68178.7	73661	48867.9	39321.3	47698.7	32972.3	33437.7	35744.1	25337.4	17415.4
HADHA	P40939	1	16	0	0	0	0	0	0	0	3392.27	26776.4	9157.5	25801	11152.5	25368.4	30057	41031.1	41040.7	39566.7	38129.7	12659.6	23568.8	28216.3	25961.1	22335.1	17816.8	23349.4	27932.6	28628.9	11783.7	19152.4	26522.7	18067.6	17647.5	20005.2	16763.4	21629.5	14435.1	12125	0	0	0	0	0	0	0	0	0
HADHA	P40939	2	16	2.61e-15	0	8.00493	0	113.857	0	2315.66	12666.5	13559.2	10340.5	24468.2	26686.9	9819.28	15385.3	21158.8	18992.8	24362	20343.8	18976.8	20218.9	24008.2	23520.4	11160.5	9334.88	18161	8261.42	17653	18684.8	11621.5	17833.2	436.822	6932.67	19116.4	17165	9706.9	1514.24	0	2411.44	5022.68	1471.04	0	69.4391	0	4.98551	0	0.357943
HADHA	P40939	3	16	0	0	270.701	0	4431.91	8767.58	3230.7	10315.9	17085.8	17732.4	18882.6	19017.1	27812.2	30838.4	21161.6	39185.8	30888.1	19178.7	0	11653.7	32341.4	12177.5	11187.6	40300.3	29241.9	18882.3	30701.7	22372.8	26064.7	26045.8	17819.9	20614.7	28217	33062	27934.4	28462.5	28665	15576.5	9727.09	6138.45	4716.49	1475.39	2849.02	2247.17	0	104.42
HADHB	P55084	1	16	2455.65	0	0	0	0	0	4938.34	8351.26	0	14660.6	19988.2	21227.8	28680.2	24654.1	35409.2	47278.2	42792.8	34339.7	30526.4	31860.1	33226.4	32668.8	25440.4	25043.1	31087.5	26568.5	27584.7	13940.5	26945.4	26986.1	24485.9	18773	32007.5	22913.9	24151.9	19714.7	12724.4	7989.46	0	5730.95	2554.17	2016.45	0	0	737.572	2611.87
HADHB	P55084	2	16	3.81e-15	3.81e-15	3.81e-15	0.511211	0	2178.35	10042	6018.59	0	14797.6	8157.82	9788.47	19975.9	6429.9	11707.3	18605.7	11546.3	19790.2	26947.1	14956.2	13734	17216	30158.6	18839	22118.9	9674.6	10626.1	7904.91	25446	16478.8	20491	9613.07	13163	20663.8	18104.8	15929	3888	43.1166	0	7402	2871.63	533.152	6.75607	0	0.484483	0
HADHB	P55084	3	16	4770.56	2174.55	4712.05	2206.05	1972.91	9711.59	10240.4	12915.1	14205.2	12978.6	11099.5	20963.5	16973.2	22195.8	33079.9	31095.1	38702.5	30558.8	0	12311.3	41268	21379.9	22342.8	34810.5	20574.5	22177.1	29797.5	23170.7	20951	30601	29118.2	29990.5	24985.5	14838.9	31786.6	25391.4	18486.8	26907.6	20532.3	7396.09	2767.55	1883.98	0	73.2021	0	5.25567
HAGH	Q16775	1	17	10990.5	0	0	0	0	0	3475.43	15195	0	9862.54	13500.6	4982.71	39866.7	23247.9	46637.2	81142.5	100237	81064.8	67964.2	70185	58973.7	26091.2	14314.5	6162.23	8609.27	6446.99	3882.12	4645.02	7443.17	6999.18	0	0	0	0	0	0	0	0	0	0	4500.42	8092.38	0	0	0	14644.4
HAGH	Q16775	2	17	12140.8	48.1613	108.54	196.203	3715.4	3854.76	0	116.716	0	715.016	7529.22	8510.36	22875.8	23059.8	12888.1	19583.6	34801.5	19705.3	11560.2	5750.71	25881.9	1050.28	286.469	0	0	267.298	2267.61	1098.94	4582.66	0	256.942	2196.48	1887.4	0	27.6588	5.7105	0	199.765	2404.78	1573.92	758.657	1476.57	0	69.4439	0	576.079
HAGH	Q16775	3	17	15288.4	235.903	20378.5	17752.8	20027.4	17187.7	23205.4	9638.55	0	14667.8	24550.1	14528.5	21979.9	14703.4	19665	17766.3	22689.1	29713.5	34310.2	32427.9	27335.2	1865.22	0	21609.2	27221.6	8080.28	7218.18	2126.75	2493.48	20058.2	6358.84	4973.87	349.354	1286.04	1981.64	1544.24	151.123	0	5877.5	11281.6	765.87	0	166.098	0	8385.06	8800.4
HAT1	O14929	1		0	0	0	0	0	0	0	0	0	0	0	0	0	0	0	0	0	0	0	0	0	0	0	0	0	0	0	0	0	0	0	0	0	0	0	0	0	0	0	0	0	0	0	0	0	0
HAT1	O14929	2		0	8.45e-31	0	1.38e-29	0	1.92e-28	0	2.67e-27	0	3.72e-26	0	5.19e-25	0	7.22e-24	0	1.01e-22	0	1.4e-21	0	1.95e-20	0	2.72e-19	0	3.79e-18	0	5.27e-17	0	7.35e-16	0	1.02e-14	0	1.43e-13	0	1.98e-12	0	2.76e-11	0	3.85e-10	0	5.36e-09	0	7.47e-08	0	1.04e-06	0	1.45e-05
HBB	P68871	1		0	0	0	0	0	0	0	10486.6	120862	0	0	0	0	0	1398.81	9775.31	42233	40122.8	2710.6	0	0	0	5814.08	3715.84	0	0	0	0	43057.9	49582.2	0	0	0	0	0	0	0	0	0	0	0	0	0	0	0	0
HDAC2	Q92769	1	18;22	0	0	0	0	0	0	18937.8	30691.2	0	26378.1	39067.2	28429.7	60715.5	48761.4	71396.6	75785.8	107749	84355.2	85246.1	71692.5	105451	139344	104749	84805.1	73622.4	75283.7	75386.4	37657.6	78573.4	75964.4	67015.1	48217.7	56355.1	32420.4	37117.6	24452.6	16349.9	0	0	0	0	0	0	0	0	12484.3
HDAC2	Q92769	2	18;22	0	0	170.154	0	5145.25	13402.7	13548.4	7711.68	12012.4	16005	16315.4	33105.6	25714.7	21829.7	34042.8	38438.2	53012.5	55387.4	45608.7	45547.7	67562.2	119547	91939.9	48412.4	52571	45636.9	28889.5	60101.2	67233.2	64782.8	48774.7	29412.4	29128.6	28538.3	25889.6	19080.1	4719.61	0	6368.39	8673.58	1801.91	0	105.595	0	7.58137	0
HDAC2	Q92769	3	18;22	23871.4	19652.7	3581.61	12105.8	15071	19524.2	24109.5	23832.7	24340.5	26056	31160.5	37059.8	37045.9	46456	57551.5	79014.2	75886.4	106468	42290.6	0	114346	151456	81389.2	79592.9	93577.6	71306.6	77578.1	82518.3	75982.2	78809.3	73368.5	59349.4	65135.3	52277.6	42379.8	37361.9	22891.4	24482	19420.8	12875.4	3476.6	0	0	10022.9	13955.7	15020.5
HDAC6	Q9UBN7	1	29;51	0	0	0	0	0	0	0	0	0	0	0	0	0	0	0	0	0	0	0	0	0	0	0	0	0	0	0	0	9146.68	5832.82	0	0	5183.71	5530.29	0	0	0	0	0	0	0	7022.31	9689.65	5066.17	10014.5	28598.4
HDAC6	Q9UBN7	2	29;51	2.07e-23	2.07e-23	2.07e-23	0	3.93e-08	0	5.53e-07	0	7.7e-06	0	0.000107197	0	0.00149306	0	0.0207956	0	0.289645	0	4.03423	0	56.1896	0	2276.36	4068.73	622.313	0	42.5208	0	3.05313	0	0.222967	0	0.068411	0	0.734787	0	10.2186	0	142.326	0	5022.38	5291.12	2696.43	810.093	0	17662
HDAC6	Q9UBN7	3	29;51	5.54e-06	0	7.74e-05	0	0.00107785	0	0.0150126	0	0.209098	0	2.91236	0	40.564	0	622.958	3276.57	3172.35	2634.94	1946.93	0	695.63	1863.75	0	900.924	4416.1	4054.19	2882.69	3841.28	2038	0	0	741.41	4580.42	3191.33	402.917	8668.46	11746.1	6164.99	13224.9	12909.5	8747.06	19857.4	15313.6	6461.52	11148.5	12540.6
HIBADH	P31937	1	51	0	0	0	0	0	0	0	0	0	0	0	0	0	0	0	0	0	0	0	0	0	0	0	0	0	0	0	0	0	0	0	0	0	0	0	0	0	0	0	0	0	0	0	0	0	0
HIST3H2BB	Q8N257	1		25804.4	0	30105.9	47833.9	26990.2	27368.9	24000.4	26357	44941.9	30408.2	36433.9	20957.8	34894.6	20489.3	18810.2	32664	26547.9	30854.4	30796.1	20805	26288.3	0	0	33644.3	27405.7	21620.6	21997.2	24683.7	21562.6	24256.2	36665.6	27369.5	26060.9	38171.6	47980.9	24257.8	37988.2	25285.9	24578	31358.4	32260.6	42834	19809.1	51314.5	46732.9	33027.4
HM13	Q8TCT9	1	48	0	0	0	0	0	0	0	0	0	0	0	0	0	0	0	0	0	0	0	0	5932.22	2461.58	0	0	0	0	12457.2	4658.66	12495.5	0	0	12023.1	6446.77	0	0	0	0	14899.2	8815.3	6241.63	0	7753.66	14675.4	10831.1	0	24804
HM13	Q8TCT9	2	48	8e-09	0	1.11e-07	0	1.55e-06	0	2.16e-05	0	0.00030099	0	0.00419226	0	0.0583906	0	0.813276	0	11.3275	0	157.771	0	3768.28	7812.32	2476.35	0	4513.82	9452.51	16674.7	3352.36	12597	25602.7	10288.1	16690.7	23934.5	19464.7	16230	16094.4	23699.6	20896.2	38415.3	49977.6	40151.4	53453.8	62855.9	60752.8	41490.6	58413.7
HMGCS1	Q01581	1		0	0	0	0	0	0	0	0	0	0	0	0	0	0	0	0	0	0	0	0	0	0	0	0	0	0	0	0	0	0	0	0	0	0	0	0	0	0	0	0	0	0	0	0	0	0
HMGCS1	Q01581	2		0	0	0	0	0	0	0	0	6.04e-33	0	1.08e-31	0	1.51e-30	0	2.11e-29	0	2.93e-28	0	4.08e-27	0	5.69e-26	0	7.92e-25	0	1.1e-23	0	1.54e-22	0	2.14e-21	0	2.98e-20	0	4.15e-19	0	5.78e-18	0	8.06e-17	0	1.12e-15	0	1.56e-14	0	2.18e-13	0	3.03e-12	0
HNRNPA0	Q13151	1		3130.02	0	5139.97	11637	12448.2	8136.07	10454.2	19099	13159.5	17176.3	24432.7	12693.7	16536.2	26335.8	14740.9	26045.5	11617.7	13870.5	12673.1	16702.1	2638.12	16261.7	16452.5	19679.5	1917.17	5521.4	16278.6	11229.6	10837.3	10912.2	4308.05	10773.4	8051.5	10749.3	4930.98	7124.66	5524.75	7073.33	2863.84	5999.36	5400.33	9572.87	9016.31	10257.6	12116.2	11243.8
HNRNPA0	Q13151	2		1595.71	1595.71	1595.71	1595.71	1595.71	1595.71	1595.71	1595.71	1595.71	1595.71	1595.71	1595.71	1595.71	1595.71	1595.71	1595.71	1595.71	1595.71	1595.71	1595.71	1595.71	1595.71	1595.71	1595.71	1595.71	1595.71	1595.71	1595.71	1595.71	1595.71	1595.71	1595.71	1595.71	1595.71	1595.71	1595.71	1595.71	1595.71	1595.71	1595.71	1595.71	1595.71	1595.71	1595.71	13.872	2136.81
HNRNPA1	P09651	1	17	8687.89	19800.8	12833.6	34369.1	31578.7	24742.2	51827.6	83454.3	42177.7	84168.7	102706	113188	102299	151147	176718	252776	316335	263159	205266	172553	189322	160761	157965	104639	166463	142165	162242	85044.7	169653	155552	92125.8	103712	150740	93407.7	97577.7	116290	74955.6	92754.5	28082.6	86887.9	61620.8	59861.4	105276	88099.6	121501	167394
HNRNPA1	P09651	2	17	15474.2	15347.1	3582.04	21750.9	44853.9	39592.7	34746.5	41189.6	54393.1	52887.2	73244.9	107866	76338.6	82364	108680	120087	160955	143417	90898.5	97320.2	119734	164710	128920	122170	114431	74547	72592.2	139344	102373	139534	67028.2	51375	76182.2	63517	92147.2	45988	13249.3	41256.5	79926.5	40380.9	19304.1	16710.6	44501.9	49613.7	77457.1	72328.5
HNRNPA1	P09651	3	17	61189.7	66392.5	50852.2	35869.5	48383.5	45470.8	57345.9	66964.5	59357.1	71694.4	81421.1	78014.2	63317.1	69810.2	100819	156068	163909	174554	109303	0	61763.4	140362	82268.7	108315	145817	111329	111025	143790	125615	105998	102744	113619	137003	90356.1	75310.7	101874	64232.1	85576.6	93073.4	88787.3	69255.9	71462.2	95428.6	56610.9	40588.6	90444.3
HNRNPA2B1	P22626	1	17	105921	124058	85740.5	200623	175257	195574	284890	445570	346816	446153	554095	483524	434355	470232	585450	747098	932637	648434	536910	485656	538908	452441	452196	466223	432740	499760	360969	217161	548461	466261	356003	222365	399919	264095	277131	254152	180071	209086	158136	233956	239311	206968	250824	328617	261626	393532
HNRNPA2B1	P22626	2	17	90527.2	89599.5	78280.7	121109	236341	260850	169334	219121	361544	243548	336631	359290	273889	319157	381937	372667	576489	711151	430321	313783	421319	513335	338413	439059	315060	310152	309807	498808	378717	446996	167971	224146	271594	225659	222299	180384	213640	153127	281902	132916	84317.2	67170.1	163256	242787	250160	305340
HNRNPA2B1	P22626	3	17	24514.9	224253	191487	148809	165368	167210	166093	242775	279892	275328	299224	335596	294755	311365	289769	332511	576217	431230	478673	361065	0	125334	484197	274350	290228	343757	401053	353152	294231	322788	305180	284281	303361	279475	316564	209929	343467	247208	212419	270623	244079	181844	232920	276626	210819	247191
HNRNPA3	P51991	1	17	5222.76	16176.4	1211.83	14845.7	16097.6	16269.5	25447.2	58098.8	0	33172.4	38729.4	44857.2	38459.6	49040.9	53765.8	65884.4	99993.4	66219.6	68075.3	49722.3	45977.4	46139.4	53391.8	28398	38588.2	41107.6	48968.4	22898.1	48718.5	37372.2	35554.4	27091	26826.2	22845.5	24453.5	26950.3	15197	7448.34	0	12608.6	19957.6	14402.2	16599.3	19429.9	16090.4	26756.4
HNRNPA3	P51991	2	17	3924.63	3924.63	397.913	0	4218.89	5742.6	6505.26	5801.32	13013.6	6004.61	13459.6	23081.1	20199.4	27413.4	22637.6	28763.7	31239.5	38763.1	24298.1	29455	30989	58236.4	34747.3	19354.7	28759.5	21739.9	16429.7	40199.6	22134.9	38196.9	7317.28	13578.4	22833	9750.03	7749.71	8244.68	10776.3	135.716	10106.1	6342.68	941.971	0	4984.12	13776.8	17496.6	1041.8
HNRNPA3	P51991	3	17	19436.5	30720.1	29859.2	34651.2	27885.7	22334.2	34817.6	33577.8	26994.6	44981.8	39421.5	42610.5	67404.9	65177	62807.3	103234	99421	60035.5	59308.2	59308.2	59308.2	59308.2	59308.2	59308.2	59308.2	59308.2	59308.2	59308.2	59308.2	59308.2	59308.2	59308.2	59308.2	59308.2	59308.2	59308.2	59308.2	59308.2	59308.2	59308.2	59308.2	59308.2	59308.2	59308.2	59308.2	59308.2
HNRNPAB	Q99729	1	17	0	0	0	7418.66	6471.23	10731	13130.9	30135.7	24999.1	31371.5	34584	44179	56716.5	59707.1	108196	139266	180264	130315	132641	102234	104363	87551.6	71478.5	50446.7	78433	91037.4	82102.9	42545.4	86010.8	83050.2	67525.9	57359.5	57727.2	49189.8	39940.5	50206.2	36878.7	34504	27188	29027.8	23727.5	24495.3	27807.2	30116.6	31452.3	38235.1
HNRNPAB	Q99729	2	17	9.11e-14	0	6.11371	0	91.3845	8933.27	6047.95	7713.39	23921.2	20861.5	30031	48413.9	32235.2	39005.8	61124.4	80590.2	84821.1	71095.6	62334.1	58407.5	68847.5	73372.3	50050.1	62238.6	76660.5	64897.4	36089.9	59936.1	54903	60704.5	47675.2	40511.8	52271	44808.4	44935.3	43716.5	45886.9	6126.25	36860.7	23074.9	14599.8	10267.5	16292.4	19860.1	25265.2	27414.1
HNRNPAB	Q99729	3	17	10308.5	10444.9	2592.35	9030.84	12533.8	11442.5	18930.4	25655.1	27499.7	23342	31352.9	29608.9	40160.8	49238	55109.9	96036.7	118173	96501.1	115451	0	15909.5	128417	51764	62711.3	97763.3	62607.7	66419.5	96583.3	83935.9	83952.1	87544.6	93783.3	84475.1	69708.1	40547.1	75499.7	47833.9	64909.3	71995.1	84012.5	31412.4	36484.3	55258.3	28516.1	21220	36675.2
HNRNPC	P07910	1	17	44626.4	50280.8	77163.5	94254.8	79479.3	152255	122353	205807	376621	492218	594891	685753	586527	1.11911e+06	1.21674e+06	1.51296e+06	1.6685e+06	1.70494e+06	1.14883e+06	1.13822e+06	1.19032e+06	1.25291e+06	1.09349e+06	928243	710669	1.56081e+06	993352	890780	1.254e+06	1.30561e+06	1.04549e+06	990194	1.39252e+06	1.02239e+06	613628	955232	693079	714270	675858	560602	461383	670084	859363	370305	281642	238305
HNRNPC	P07910	2	17	65788.8	66164.7	101632	197602	181949	130682	227104	281996	400790	814944	840132	662320	1.01689e+06	1.05799e+06	1.20636e+06	1.11733e+06	1.01822e+06	1.39013e+06	1.64636e+06	1.47505e+06	1.18877e+06	1.28936e+06	1.3916e+06	1.37596e+06	954434	1.22243e+06	1.45578e+06	1.23935e+06	1.03801e+06	734204	873600	992191	1.15648e+06	937999	798261	767585	654193	586555	364874	215499	174502	271549	266197	172496	76443.4	35596.5
HNRNPC	P07910	3	17	123824	115776	91567.5	87103.3	82632.5	147112	169514	109345	256628	320446	262683	315140	262654	401111	544152	931267	725639	1.03373e+06	220585	0	680637	591175	327661	772903	652372	542905	610578	710140	507081	748063	483133	389812	540586	381667	554536	461480	575658	471144	728660	518529	415453	762927	553285	193893	169623	88783.8
HNRNPD	Q14103	1	17	10372	7365.62	5987.33	12880.6	18124.2	14313.4	27626.9	44179.2	23137.8	35115.5	39645.3	42000.9	63099	70757.2	95356.1	117233	145343	110672	94139.2	90514.8	86936.2	87475.1	84776.5	59480.2	81866.9	86312.3	97038.8	54053	96246.6	84520.1	67381.8	50731.3	60815.9	54056.9	53207.9	46882.2	36193.7	31050.4	20685.2	35731.2	34102.5	25235.7	28081.7	33687.2	41096.2	45807.5
HNRNPD	Q14103	2	17	9529.1	4566.6	4907.77	13306.7	23764.2	20518.9	15371	32324	32284.5	29212.1	50231.4	39056	45974.9	52838.9	54328.3	86799.4	73878.4	56169.7	61667.1	70042.6	90632	63805	73426.9	78352.2	55729.5	43691.2	100424	57451.5	71992.1	35416.4	47909.4	45788.3	50450.7	59844.6	49651.9	46861.5	20028.5	38284.8	29788.2	15336.4	7002.73	14555.1	21027.4	25874.2	22375.7	22565
HNRNPD	Q14103	3	17	6989.76	22916.2	18167.2	15802.6	16121.3	12916	21648.7	27402.1	31777.7	28729.6	30520.8	29699.5	36976.9	43131	53105.8	64140.6	89355.8	80000.4	100687	21414.1	0	88107.2	81266.8	43514	75641.4	85067.9	61393.1	71766.1	85724.8	73054.8	67517.1	77004.8	64560	77041.1	37853.4	52388	50990.7	52660.6	45554.4	67789.4	45794.9	28288.6	47095	38655.9	22431.3	34181.3
HNRNPDL	O14979	1	18	6078.5	0	2560.4	3881.82	9380.07	10921.6	19575.1	38705	0	30657.8	39952.4	26114.3	58785.7	51418.4	83044.7	89155.5	79080.7	88101.3	68794.1	67662	70581.5	65483.4	74605.6	47296.2	78989.5	69214.1	76900.4	49059.5	82612	77870	69125.7	54476.1	57733.3	55486.2	48813.8	24350.4	38310.7	35345.6	32882.5	46752.4	42730.4	43423	50587.9	47752.5	59172.6	63974.8
HNRNPDL	O14979	2	18	4287.42	3782.18	1308.49	7576.2	16171.8	22217.6	15617.2	17046.7	25012.6	21162.7	39411.7	44496.8	34721.7	56060.2	53852	49992.9	66491.1	59622.2	44561.3	47244.1	68196.5	79997.4	51275.9	54844.1	58185.8	41784.8	59821.5	86663.4	52487.2	71855.6	42125.8	41840.5	46657.3	54577	57501.3	35748.5	38672.4	25546.6	43999.7	30573.8	17226.9	9262.3	27911.9	31755.5	37483.9	37239.7
HNRNPDL	O14979	3	18	2857.62	20346.3	16801.8	10498.2	18687.1	18996.3	22089.9	29408.1	30266.6	31326.5	36592.1	41994.3	39500.1	49052.2	59482.4	78259.2	97276.5	101618	94304.3	68958.2	0	39762.4	92088.2	37046.5	60642.4	96277.8	62110.5	64091.4	89157.6	73995.1	68468.4	77798.1	73014.6	81725.9	62479.7	53006.1	66560.1	50597.6	53308.7	71111.5	59447.3	40324.7	48496.1	54214.5	41609.4	42380.5
HNRNPF	P52597	1		0	0	0	4946.1	2359.38	0	5994.25	10205	0	12646.8	19577.8	4469.75	18370.2	22038.5	26499.1	26441	25697.2	26001.7	19454.5	17248.7	17804.1	22482.5	18144.5	9025.38	12473	19241.8	21705.5	7612.52	24120.4	24045.6	15647.6	11335.3	20543.8	11991	19687	15339.6	0	0	0	0	0	0	0	9740.22	13503.6	19673
HNRNPF	P52597	2		3.34e-14	0	91.7151	0	1646.51	7017.31	5686.66	4147.84	7507.09	8736.85	16212.8	13843.4	4461.4	9155.81	11382.4	13233.9	16935.2	15747.5	13206.9	12525.7	19456.8	21348.5	7269.05	10589.5	16662.4	6236.94	12381.1	20744.4	13165	14631.3	7190.55	2025.45	9893.9	14903.1	11340.2	0	0	3062.2	7632.43	3462.63	1258.89	0	54.094	0	0	106.344
HNRNPF	P52597	3		4819.86	4819.86	2327.38	822.821	7546.75	5829.67	2761.02	6126.28	3504.93	11183.8	13244.9	12754.3	13004.4	12632.3	10742.1	16595.7	12418.6	11929.7	19374.3	20931.6	18327.4	22236.5	10466.9	0	10627.2	18111.8	11130.1	4661.69	22367.4	22680.6	13586.9	18172.6	18245.4	21470.7	19352.2	18155.6	16396.1	13921.7	16056.9	16139.2	13895.7	13477.5	18241.4	11330.6	10058.4	17395.7
HNRNPH1	P31943	1	17	9125.74	11917.6	14319.1	17678.8	21688.2	26986.9	36507.2	61754.7	16248.2	62168	67892.9	68890.1	96211	85535.2	94063.3	138769	138270	116787	93212.6	98085.1	95279.8	88720.9	95857	63018.1	96896.2	92824.9	107643	69600.1	102240	108368	106632	81978.5	89084.4	74194	75177.3	68928.3	65405.9	53097	22968.3	57176.4	48188.8	48687.4	53664.1	59633	85961.2	79790.8
HNRNPH1	P31943	2	17	9736.38	9703.03	7680.44	13135.6	29401.5	34736.8	21274.4	27720.2	45923.8	29985.2	40232.5	70475.1	38478.4	40990.7	52841.8	41058.3	57252.5	57966.1	45960.1	36770.7	46346.5	65500.1	54830.7	57582.8	77783.3	40138.4	41665.2	86825.6	66446.8	81199.3	50635.7	37373.5	56201	55886.4	73904.7	41028.6	42721.3	27083	46114.5	27824.3	24062.1	8207.27	32301	35185.8	40632.1	35789.5
HNRNPH1	P31943	3	17	13670.4	40336.2	28427.2	27265.6	27032.1	21673	40757.7	44638.7	47316.2	50637.3	56557.8	58842.6	59919	52298.3	57907.4	83457.4	111035	91563.4	105522	34977.9	0	42550.1	69103.9	40843.9	76521.3	102363	71844.2	76430.6	85260.1	65748.1	85271.1	83862.3	73717.6	89586.7	72528.3	90323.5	99585.3	76181	74239.9	86615.9	53269.9	42600	73119.3	61690.7	54473.8	63756.1
HNRNPH2	P55795	1		0	0	0	0	0	0	0	0	0	0	0	0	0	0	0	0	0	0	0	0	0	0	0	0	0	0	0	0	0	1827.02	1440.42	2607.6	0	0	0	0	0	0	0	0	0	0	0	0	0	0
HNRNPH3	P31942	1		0	0	0	0	0	0	0	0	0	0	10077.3	7434.55	12949.8	15367.4	62106.7	39823.9	50447.8	43285.8	27555.3	29472.4	43608.2	34855.4	25953.6	32834.4	48709.8	45555.2	56699.3	23136.2	45729	47383.1	49154.6	34704.3	47459.3	40139.7	42001.1	19623.3	13614.7	18819.2	5520.11	17023.5	21995.3	17362.5	32305.6	32581.6	56654.5	48856
HNRNPH3	P31942	2		1.85e-17	0	0.0071592	0	0.106143	0	1.47884	0	20.5976	0	288.012	9328.94	9258.16	5692.96	13649.9	14808.4	29235.3	21197.6	13397.2	13392.3	25619	26747.2	26852.7	23949	27147.3	15088	10243.4	39087.7	25081.2	34607.5	21829.3	19184.1	24902.7	22131.9	33909.9	10481.7	23225	16893	20425.2	14459.6	8130.28	5078.43	9817.23	24841.1	32509	27857.8
HNRNPH3	P31942	3		0	2.51359	0	0	2.37186	0	33.7182	0	493.526	2146.06	3333.28	8140.88	6245.95	13727.7	26231.9	27537.5	30520.3	27118.2	0	8479.4	39092.8	18195.8	18392.8	31978.5	26586.3	24666.1	35732.7	27840.8	16538.3	25228.9	21753.4	29184	34852.4	20827.3	29505	21644	24741.4	31909.8	29445.3	14484.2	25989.9	26994.8	15267	22070.1	26252.3	28726
HNRNPK	P61978	1	17	0	0	0	0	1749.26	1184.52	4528.32	6654.45	0	18188.4	20209.7	18832.5	39221.3	56614.7	73564.1	108525	148285	103174	76344.3	61618	65504	64023.1	62034.3	40787.8	54985.8	61074.3	60624.1	39306.5	60657.2	50398.6	46104.5	44933.5	49326.1	36720.6	63087	43613.8	27442.6	10250.4	8765.81	38988.1	33614.2	27310.4	38593.8	42271.9	65502.7	76196.5
HNRNPK	P61978	2	17	4702.12	4567.71	0	2464.97	5728.08	4910.54	3819.5	7126.77	17560.3	17254.8	27748.9	39874.8	31942	43411.7	51151.2	53979	65649	53298	49232.5	42106.9	52972.4	51563.9	38923.1	43114.4	51422.1	38704.6	38260.8	54271.6	43388.1	37500.2	34974.9	39086.4	42154.3	36292.7	57042.8	34819.2	41438.5	26119.6	30041.8	32071	14295.1	14335.9	26312.8	32740	43592.4	50774.1
HNRNPK	P61978	3	17	626.895	0	2538.34	2740.42	1975.14	5493.92	5721.29	8550.25	15726.6	13588.5	19742.6	22973.3	28198.3	48403.9	68545.1	62631.4	78860.3	22403.7	0	26447.5	41877	25301.5	36123.9	57187.6	39000.9	37709	38353.5	38470.4	38155.2	34139.2	34540.4	44983.4	20597.1	37259.7	33841.9	35661.5	32980.7	33187.1	33225.9	28812.8	36293.9	39198.8	35807.9	34819.3	34049.7	36399.2
HNRNPL	P14866	1	17	10011.6	8639.22	6630.85	9330.99	10475.5	14726.1	17950.8	40596.1	0	53063.3	49870.9	58710.4	90892.2	115411	210259	281813	331781	267839	183512	219836	280751	180035	214034	143308	209868	206267	238800	155094	240547	233775	223963	180985	196375	160716	123013	114968	57232.1	47050	36604.3	74199.6	66924.7	81147.7	98843.1	94444.9	119797	116560
HNRNPL	P14866	2	17	5.31e-13	7.79e-13	5508.42	9031.48	10170.5	10161.6	13289	22516.8	16074.2	29522.2	69385.2	47360.9	59731.5	93508.7	115266	131411	168263	125970	83320.1	119651	213162	141854	117909	164562	121517	101958	251777	146592	234413	83641.3	58179.1	123482	106469	108443	63803.8	45242.7	20631.1	91929.7	55995.3	27922.1	17111.1	37102.1	34944.6	41829.3	46040.5	55518.9
HNRNPL	P14866	3	17	13804.1	5777.09	3841	9314.92	17842.9	24838.6	24633.3	30101.1	35183.1	40856.2	47393.9	49228.6	59280.6	88530.5	145624	164170	180499	118119	0	87770.8	184681	92720.3	113200	185976	160296	141424	202304	162992	136877	156810	161197	188293	150436	127097	147428	117986	120087	157805	132064	94429	92968.1	86499.2	74751.6	84252.1	110834	91179.2
HNRNPM	P52272	1		19987.9	21585.7	22562.6	57118.1	40538.1	45259	46891.3	96193.1	65274.4	57065	65454.7	48736	54307.7	37111.5	38966.9	45326.9	30380.5	25563.2	9251.21	6905.37	5693.58	5735.06	4537.16	0	0	0	0	0	5733.15	4147.07	6282.75	0	0	0	0	0	0	0	0	0	0	0	0	0	0	5611.05
HNRNPM	P52272	2		21114.1	21114.1	21114.1	21114.1	14276	14817.9	45612.7	60692.2	46419.7	34471.2	53439	46840.1	30753	42848.1	31260.3	11158.6	10352.6	2991.35	4686.96	13826.4	12754.6	4019.6	0	3325.62	3608.58	4424.73	2498.66	0	148.533	0	8.30497	5.98957	0	123.064	0	2620.83	6644.94	2483.44	0	143.119	0	10.2755	0	0.737744	0	0.0529116
HNRNPM	P52272	3		82363.7	68852.3	6150.74	84514.2	83095.4	86117.5	68244.6	70632.6	57034.6	74911.1	76974.5	70614.8	64410	60691.4	40883.4	42909	33050.4	32822.4	34252	33327.9	30349.5	24999.1	0	4699.75	14398.9	4893.12	8601.44	21872.4	12799.3	196.951	9038.68	6556.56	7846.02	9857.78	6802.81	8109.12	4976.76	1394.17	8843.13	5623.06	5485.16	6048.19	8345.99	4853.06	1888.71	570.24
HNRNPR	O43390	1	17;21	5197.92	0	0	11559.6	10060	15290.8	25288.1	58653.1	26376.4	92319.2	112383	72214.6	131621	181654	244321	339542	351102	336738	185764	171233	205826	214325	154494	115485	155017	178954	173036	76079.8	186008	149046	125263	101611	140646	87100.3	117362	110982	78650.3	76835.9	26999.5	58061.7	41731.6	58073.2	81915.6	55560.4	111233	95025.1
HNRNPR	O43390	2	17;21	4859.71	1.78e-12	14489.6	28536.7	57096.6	46843.5	35815.6	87752.8	40233.7	72810.7	132113	77510.2	37738.6	144834	102402	190467	132819	109665	104457	139813	174876	122099	126536	128515	69746.3	71825	184005	79286.7	138913	80394	71789.1	80216.2	75467.6	97950	34019.1	35577.1	25009.6	48826.8	24235.5	25395.5	9100.15	41258.1	25937.2	61170	56388.3	58482.7
HNRNPR	O43390	3	17;21	44034.4	28515.5	26938.4	22410.1	41973.3	55704.1	52403.1	54536.8	74578.7	66898.3	71177.9	97702.9	76835.8	122524	183458	298211	192629	264245	73332.2	0	200040	155221	67037.9	155523	207501	125108	139808	154634	100997	157085	134405	118538	138227	112229	105930	94575.2	74747.5	87339.5	101618	71625	73587.6	84632.3	57601.7	71219.4	72790.7	79600.1
HNRNPU	Q00839	1	17	70597.6	34024.2	87954	139585	191992	233576	324709	540311	339794	476721	585265	457983	686285	728516	973322	1.15372e+06	1.31293e+06	973593	671378	632644	665806	525190	545166	368409	503644	442168	395562	250013	386150	404856	337226	240879	300570	216797	252450	224382	185635	192807	138485	195793	162567	143351	202975	209032	255496	307940
HNRNPU	Q00839	2	17	61910.3	27055	42880.1	222181	256701	188580	203984	372252	258161	223307	489956	338259	431896	513625	481741	629402	530592	362133	400341	393956	487427	366341	353614	333402	222624	192269	397109	263785	301568	162983	162505	203529	165380	222414	159484	187604	100227	156420	103173	61701.4	26329.3	71538.9	117057	153052	160739	170650
HNRNPU	Q00839	3	17	133591	70082	124826	154324	133396	247037	298213	304085	291630	320446	323660	314627	337191	477872	672362	794024	671441	762207	109493	0	509120	492354	273191	432416	494471	328291	324519	332714	242328	241103	223384	216250	243872	165335	218948	218098	153563	177266	180252	114189	149253	180045	127737	151954	197387	188695
HNRNPUL2	Q1KMD3	1	17	0	0	0	0	4117.34	4600.91	6605.2	5145.13	0	20135.3	23697.9	21625.8	34332.8	37729.8	68207.6	80848.2	90016.2	86953.1	47220.2	60238.1	72397.7	56852.6	55374.6	37721.4	58990.6	55214.3	59500.4	38197.7	53286.6	55913.8	45450.1	31638.4	37052.3	30202.3	31644.8	24842.2	0	0	0	18812.3	15949	12783.2	17705.5	17068.2	20036.9	21947.9
HNRNPUL2	Q1KMD3	2	17	0	9.6e-13	3.75e-13	7922.9	5515.37	4120.38	5798.76	7430.28	9657.14	10804.9	24494.9	26912.9	16504.9	26686.9	31718.5	42352	49189.3	34878.8	45575.1	46224.4	62597.8	41139.3	36167.6	36582	40553	28721.6	62300.1	33566	47678	13084.7	29909.9	26189.8	24000.7	23123.2	14117.1	19796.5	10420.8	16822.4	13129.8	3439.13	8.52e-13	1.49e-12	9339.15	10634.6	1.7e-12	12878.2
HNRNPUL2	Q1KMD3	3	17	0	0	49.1897	0	908.689	5195.01	5729.22	5092.24	10671.3	13482.3	13596.5	17921.8	12462.6	12851.2	42971.7	51336.6	69226.6	53959.3	0	35768.8	79404.5	33147.2	47549.2	56455	31889	43030.8	56066.1	47540.5	31547.6	32927.9	37670.7	43540.5	35879.7	16893.1	26360.3	16812.8	19469.4	28222.1	14636	8505.06	13184.1	12129.7	8635.24	11623.5	14854.8	8594.19
HPRT1	P00492	1	17	0	0	0	0	0	0	0	0	0	0	0	0	0	0	0	0	0	0	0	0	942.225	3591.85	0	0	0	0	0	0	0	0	0	0	0	0	2462.65	7614.59	0	0	0	0	0	0	0	13259.8	20215.6	27530.2
HPRT1	P00492	2	17	0	0	0	1.53e-20	0	2.54e-19	0	3.54e-18	0	4.93e-17	0	6.86e-16	0	9.55e-15	0	1.33e-13	0	1.85e-12	0	2.58e-11	0	3.6e-10	0	5.01e-09	0	6.98e-08	0	9.72e-07	0	1.35e-05	0	0.00018848	0	0.00262519	0	0.0365642	0	0.509274	0	7.09327	0	98.7965	0	3166.99	8241.65	9793.07
HPRT1	P00492	3	17	0	0.001137	0	0.0158367	0	0.220577	0	3.07224	0	43.1228	1298.66	1664.71	0	17.6107	0	1.26439	0	0.0907791	0	0.00651765	0	0.000467947	0	3.36e-05	0	2.67e-06	0	3.8e-06	0	5.05e-05	0	0.000702826	0	0.00978909	0	0.136344	0	1.89903	0	26.4501	0	370.896	9574.25	14639.1	23435.5	30342.9
HRNR	Q86YZ3	1		9763.99	2735.52	2270.43	4939.45	1723.49	1961.39	1377.36	889.706	376424	2206.18	2597.48	3405.39	1387.55	3533.61	7542.47	841.34	6887.81	5495.2	63494.6	0	0	0	0	21740.3	1334.84	10630	0	0	0	0	0	0	0	683.398	504.721	0	0	1959.34	50697.2	3174.56	3313.42	0	0	9670	4368.01	1365.65
HRNR	Q86YZ3	2		545.579	545.579	545.579	545.579	545.579	545.579	545.579	545.579	545.579	545.579	545.579	545.579	545.579	545.579	545.579	545.579	545.579	545.579	545.579	545.579	545.579	545.579	545.579	545.579	545.579	545.579	545.579	545.579	545.579	545.579	545.579	545.579	545.579	545.579	545.579	545.579	545.579	545.579	545.579	545.579	1399.74	775.866	1114.83	2083.54	890.074	0
HRNR	Q86YZ3	3		1932.67	1932.67	1932.67	1932.67	1932.67	1932.67	1932.67	1932.67	1932.67	1932.67	1932.67	1932.67	1932.67	1932.67	1932.67	1932.67	1932.67	1932.67	1932.67	1932.67	1932.67	1932.67	1932.67	1932.67	1932.67	1932.67	1932.67	1932.67	1932.67	1932.67	1932.67	1932.67	1613.09	0	68.2256	0	4.97444	0	1.41659	0	14.8579	0	235.05	1355.28	1048.77	0
HSD17B10	Q99714	1		0	0	0	0	0	0	0	0	0	0	0	0	0	0	0	0	0	0	0	0	0	0	0	0	0	0	0	0	0	4675.34	4280.31	2963.87	3798.68	0	0	0	0	0	0	0	5065.12	4567.64	0	0	0	0
HSD17B12	Q53GQ0	1		0	0	0	0	0	0	0	0	0	3185.08	3631.26	0	4096.04	4561.04	0	0	4389.71	21636	9290.78	13497.1	10117.1	10924.4	0	0	1679.67	2948.14	0	0	0	0	0	0	0	0	0	0	0	0	0	0	0	0	0	0	0	0
HSD17B12	Q53GQ0	2		5.52e-17	5.52e-17	5.52e-17	5.52e-17	5.52e-17	5.52e-17	5.52e-17	0	0.0332124	0	0.487967	0	6.79833	0	94.6887	0	1334.83	16232.4	3835.71	1095.01	13420.1	3175.94	4026.89	6061.32	4970.26	2306.27	9034.02	9640.65	6373.37	1582.84	0	11.8075	0	0.847738	0	0.0608648	0	0.0043699	0	0.000313745	0	2.25e-05	0	1.62e-06	0	1.16e-07
HSD17B12	Q53GQ0	3		1222.55	1135.65	0	34.889	0	2.50486	0	0.179055	0	0.00190156	0.0376328	0	0.572099	0	7.97175	0	111.032	0	1619.45	11656.2	12905.4	11105.2	0	1667.98	10261.7	6634.89	959.257	11702.7	9968.58	1440	17011.8	14203.8	12155.6	1734.05	0	5.63546	0	0.110766	0.993493	0	15.3455	0	224.027	1631.46	1044.54	0
HSP90AA1	P07900	1	48	0	0	0	0	4856.76	4660.62	0	0	0	3291.31	7834.97	17325.4	12242.6	7057.99	29048	18835.4	18603.8	22405.4	0	17167.1	15840.6	14025.6	0	10116.1	16643.2	17386.1	23782.4	14984	17986.6	18869.4	19991.4	17899.1	24265.6	23004.5	32474.4	31407.7	21153.8	21735.2	12916.9	30686.1	35138.2	57489.2	80832.3	107822	348432	880281
HSP90AA1	P07900	2	48	0	0	32.0123	0	856.451	3134.91	2870.38	686.404	0	105.079	0	1393.94	4686.86	4773.46	1357.33	752.751	9729.85	5826.76	2612.73	6078.27	6000.04	13677.1	12206.2	9516.7	12192.5	9650.96	4316.2	14610.4	16789	14846.4	19622.9	11562.9	10197.9	12926.5	22505.6	11242.2	6195.74	17374.6	16071.6	22471.4	18058.9	9364.19	20789.9	45453.2	124801	216354
HSP90AA1	P07900	3	48	23436.2	1115.83	3094.96	1330.29	436.817	5853.74	2662.91	2422.93	21558.7	4464.25	7157.69	11200	0	0	1714.18	18166.6	17622	15410.5	0	3605.49	26502.2	5810.66	8903.85	14407.8	18902.4	9697.31	17718.2	16778.2	377.494	17141.7	17147.6	24842.8	25821.9	26163.2	28886.5	26319.7	26260.3	39043.7	37929.4	46042.3	53552.8	57847.3	87280.5	207216	379919	942148
HSP90AB1	P08238	1	48	0	0	0	0	0	0	8510.3	14816	0	0	0	0	32348.2	435.997	0	27309.5	48550.7	68303.5	32032.2	47408.8	39082.8	41587.8	37034.9	16261.9	44126.1	27176.2	66481.8	8903.57	39131.5	62011.4	16832.6	31103.7	66201.1	51148.5	94666.6	54271.3	47275.8	53335.6	11008	53758.9	99199	104798	151872	219451	602964	1.22732e+06
HSP90AB1	P08238	2	48	0	0	16.7208	0	308.944	0	5855.94	9205.33	8089.71	2535.2	5210.71	10429	11364.1	13118.4	11496.4	17798	29713.2	41345.4	25019.6	19176.3	32378.5	43476.6	41641.5	41063.6	51524.1	26356.8	23169.3	65707.2	64140.7	57125.3	55880.3	23751.2	37202	63447.3	57339.8	51715	45736.4	17665.9	67125.5	94926.8	48586.5	22058.9	72931.1	113765	273681	451221
HSP90AB1	P08238	3	48	52913.1	0	779.074	0	55.95	0	4.22655	0	3.22172	0	40.8775	0	574.081	10187.3	10890	17252.7	32822.8	57454.3	0	4702.53	60944.7	22485.6	17541	53171.7	68047.5	26088.5	53004.7	15587.8	12524.8	29735.8	68208.9	72304.1	46907.9	34036.9	95718.1	74506.5	61493.6	110095	114849	98799.3	144829	92363.1	179205	369863	634210	1.27281e+06
HSP90B1	P14625	1		0	0	0	0	0	0	0	0	0	0	0	0	0	0	0	0	7814.25	5254.55	0	0	0	0	0	0	0	0	0	0	0	0	0	0	6952.46	13186	0	0	12008.3	13989	15813.3	0	52864.7	72935.2	189346	753492	1.20166e+06	902873
HSP90B1	P14625	2		2.32e-27	2.32e-27	0	3.48e-12	0	4.88e-11	0	6.8e-10	0	9.48e-09	0	1.32e-07	0	1.84e-06	0	2.56e-05	0	0.00035664	0	0.00496735	0	0.0691863	0	0.96364	0	13.4218	0	186.941	0	12427.9	5376.58	6304.78	8386.64	5272.81	6817.72	7806.94	10917.3	7358.57	18933.8	24481.7	22862.2	27467.8	157423	544191	1.04524e+06	473702
HSP90B1	P14625	3		0	2.38e-06	0	3.31e-05	0	0.00046102	0	0.00642118	0	0.0894355	0	1.24568	0	17.3899	5217.97	14592.1	0	55.5264	0	3.98703	0	0.291965	0	0.100484	0	1.11481	0	15.5069	0	216.089	13487.6	4731.82	10250.2	43.2594	16170.4	17592.1	14765.4	18580.1	23575.1	24858.3	34039.5	75572.8	158379	544255	1.38569e+06	981524
HSPA4	P34932	1	50	0	0	0	0	0	0	0	0	0	0	0	0	0	0	0	0	0	0	0	0	0	0	0	0	0	0	0	0	0	0	0	0	0	0	0	0	0	0	0	0	0	0	0	0	0	6124.64
HSPA4	P34932	2	50	1.67e-36	1.67e-36	0	1.28e-21	0	1.79e-20	0	2.49e-19	0	3.47e-18	0	4.83e-17	0	6.73e-16	0	9.38e-15	0	1.31e-13	0	1.82e-12	0	2.53e-11	0	3.53e-10	0	4.92e-09	0	6.85e-08	0	9.54e-07	0	1.33e-05	0	0.000185027	0	0.00257709	0	0.0358942	0	0.499942	0	6.96329	0	1783.82	4157.63	5023.48
HSPA4	P34932	3	50	3.11e-12	0	4.33e-11	0	6.04e-10	0	8.41e-09	0	1.17e-07	0	1.63e-06	0	2.27e-05	0	0.00031637	0	0.00440647	0	0.0613742	0	0.854832	0	11.9063	0	165.833	0	3204.76	10123.6	121.561	171.8	0	264.985	1273.19	654.606	0	19.5746	0	1.39682	0	0	0.42126	0	6.24205	0	188.902	12190.9
HSPA4L	O95757	1	48	0	0	0	0	0	0	0	0	0	0	0	0	0	0	0	0	0	0	0	0	0	0	0	0	0	0	0	0	0	0	0	0	0	0	0	0	0	0	0	0	0	0	0	3635.4	6563.15	43296
HSPA4L	O95757	2	48	0	0	8.69e-07	0	1.38e-05	0	0.000192717	0	0.00268421	0	0.0373863	0	0.520724	0	7.25274	0	298.718	449.833	84.638	0	803.475	161.264	0	11.1232	0	0.798613	0	0.057337	0	0.00410534	0	0.000137714	0.000509908	0	0.00819948	0	0.114283	0	1.59176	0	22.1704	0	308.793	0	14995.9	43595.7
HSPA4L	O95757	3	48	0	1.17e-12	0	1.63e-11	0	2.28e-10	0	3.17e-09	0	4.42e-08	0	6.15e-07	0	8.57e-06	0	0.000119368	0	0.00166258	0	0.0231567	0	1.46354	0	9.78439	0	141.529	699.243	0	20.9955	0	1.50727	0	0.106261	0	0	0.100132	0	1.4235	0	19.8289	0	285.04	1258.27	8441.39	34174	48761.4
HSPA5	P11021	1	12;69	0	0	0	0	0	0	0	0	0	12246.2	13957.4	93794.1	21203.2	12775.3	22677.7	30074.9	36538.6	29397.3	5103.46	27477.7	23899	23800.8	21826.4	18682.3	27497.7	22266	27113.8	19357.5	37337.6	27374.5	29948.7	20955.2	29673.4	11135.6	35096.3	23567.2	22224.1	16672.6	0	12744.9	21979.1	20840.9	28566.2	17434.1	40597.7	52051.1
HSPA5	P11021	2	12;69	1.75e-14	1.75e-14	0	47.0184	0	1046.84	3522.61	843.696	2814.74	4718.35	3980.13	6359.69	7378.41	1146.53	5915.75	10099.7	7868.2	12221.2	10992.8	7677.17	9435.69	15863.3	13813	12594.9	19947.1	16189	6485.21	17862.3	22885.1	20316	20852.8	17526.2	15236.3	19244	28323.1	18360.9	16077.3	6538.54	6879.37	14829.3	7883.62	5970.89	15920.2	16108	24852.1	33892.9
HSPA5	P11021	3	12;69	531.11	0	1352.92	6760.61	6059.15	6466.47	11426.1	14298.6	4055.07	10145.7	21738.7	10256.5	12493.6	10705.6	24236.3	21802.3	29211	3631.05	0	22944.6	20674.3	11645.4	18657.9	30501.2	20195.6	29421.9	33341.5	27214.3	26474.4	29190.3	30922.4	42806.1	29622.9	39685.9	38131.5	23582.7	30115.7	32336.5	27613	18878.5	41891.3	37210.6	33500.3	42646.3	45969.3	43284.5
HSPA6	P17066	1	15	0	0	0	0	0	0	0	0	0	0	0	0	47462.3	41950	138106	52921.2	49094.5	46995.1	27939.5	40146	41330.4	50419.8	32709.7	21907.2	46173.2	43999.1	55742.3	27383.3	57549.7	63635.2	49418.2	46032.2	51545.2	38081.5	36262	52934.5	31039.1	0	0	29614.7	47919	57962.9	41769.9	49064.9	62391.1	77634.9
HSPA6	P17066	2	15	8.44e-19	8.44e-19	8.44e-19	0	0.00212812	0	0.0308916	0	0.430354	0	5.99406	0	83.4866	0	14902	49678.7	29178	0	13777.9	31563.5	14013.8	0	4357.02	23127.5	9523.95	11821.6	7138.25	1241.09	27828.1	46886	31644.9	30045.4	0	4834.31	28469.8	33396.6	30225	0	0	6807.62	42943.1	42186.7	63885.8	43945.5	54822	0
HSPA6	P17066	3	15	511.104	0	15121.9	15789.3	13129.1	15510.1	16335.1	19871.4	69691	34288	61039.9	57260	47041	29638	40433.7	10289.1	0	25898	31868.7	27443.8	30468.5	42051.2	26897.1	38615.5	48024.5	52263	54829.6	72970	69288.3	40701.6	41833.5	48741.4	48178.4	47238.7	61860.3	66667.3	55370.9	50667.9	61026.4	63422.9	59710.1	89134.6	70059.5	42379	97201.3	115333
HSPA8	P11142	1	15;49;58	58547.7	32347	67518.3	65642.8	62627.1	77716.6	79007.8	123826	117305	128829	173366	188490	268581	336787	521549	342936	253986	291039	210804	242379	233443	234085	169166	204168	212972	270744	281153	164228	279095	320108	264554	204833	282128	179427	287896	258041	191261	210866	183215	218991	215591	185050	287540	282929	458565	485083
HSPA8	P11142	2	15;49;58	33402.5	33402.5	32298.7	34550.9	57288.4	80714.8	72103.6	33172.7	60906.1	96683.4	79316.3	157727	203201	147758	193248	144532	111019	175381	142889	134411	143588	206851	166958	142148	239305	166439	79675.8	195687	292310	181192	244488	168116	150642	147547	208745	207088	156156	152680	121607	188334	109711	70413	71769.5	173172	268327	258488
HSPA8	P11142	3	15;49;58	107607	79434.2	71088.3	59403.8	122986	132293	97717.4	153829	168444	185214	315213	280038	297951	321083	276715	255633	270055	168985	0	161289	252093	122087	183654	290680	255511	198224	289316	225254	232627	329175	280755	272821	251937	287814	279076	193769	265151	414271	371351	284519	341856	327512	345585	425377	424895	412974
HSPA9	P38646	1	15;52	15823.1	8204.02	18586.1	14419.5	18897	20720.8	12822.5	20435.2	0	31707.3	41437.2	46159.8	118859	105925	195164	106739	74322.1	62080.2	28017.2	51523.9	62928.6	68326.3	57288.2	54378.7	69200	76480	88977.5	49137.2	87537.9	91341.3	70935	64046	93126.1	77907.2	97892.9	98661.4	72324.5	66986.5	69110	107167	115927	118119	133635	162608	253426	264661
HSPA9	P38646	2	15;52	7838.6	7838.6	7838.6	5460.29	3286.6	13525.6	18966.3	18260.7	12888	19579.2	24544.5	14641	35700.8	53025.2	53214.3	67908.3	37938.3	26826.5	46539.2	42892.9	31268.5	33734.4	49927.4	51974	39088.3	46475.5	39399.5	26587	58856.1	76579.7	64198.2	68274.2	34025.8	46271.4	64972.3	78171.1	68257.8	52208	51986.1	57000.3	86705.4	65630.1	40944.3	58652.7	104094	119541
HSPA9	P38646	3	15;52	18801.9	31295	29146	27038.9	41448.7	45266.5	61300.2	106857	97679	105358	137680	81864.1	57425.6	70250.6	38667.9	0	36055.1	75536.3	40252	40978.7	79711.5	73131.7	67115.3	92046.9	70950.6	77632.1	88217.6	80454.2	95723.3	89970.1	94742.1	115009	92291	111537	150971	137772	126471	136569	130622	158363	203561	235827	219700	248498	336730	344380
HSPB1	P04792	1	45	0	0	0	0	0	0	0	0	0	0	0	0	0	0	0	0	0	0	0	0	0	0	0	0	0	0	0	0	0	0	6492.29	1.28208	0	0	0	0	0	0	0	0	0	0	0	691.852	71285.5	2221.39
HSPD1	P10809	1	40;49;63	7916.92	3246.89	0	0	0	0	0	0	0	3881.17	4879.08	9781.24	7154.28	5068.73	13630.2	9395.1	9237.07	6249.07	8765.91	8591.61	5846.3	10552.2	10442.4	11747.1	15403.3	14207.1	22064.8	15705.9	21809.6	34893.9	40987.4	41255.2	52007.3	42109.3	98327.7	79211.5	65888.2	97365.4	130358	537805	87559	67621.2	85905.9	107860	124221	208688
HSPD1	P10809	2	40;49;63	0	0	0.00327069	0	0.110736	0	1.54703	0	21.5478	0	312.809	2635.3	3171.47	2458.89	0	0	500.755	5085.39	4322.2	3098.18	9130.97	166.804	9596.25	9125.65	9942.4	9470.27	4899.19	10091.5	20924.8	14215.8	21159.3	11422	20338.8	32625.6	49608	100586	44981.4	56366	141390	428386	133150	16076	11297.7	37618.7	70861.9	77372.4
HSPD1	P10809	3	40;49;63	41.6463	0	2054.88	1822.02	62.9007	0	0	2632.89	9102.99	5253.24	146.862	0	0	65.7475	0	6407.46	6532.93	8657.73	537.746	0	10866.2	6363.25	5920.11	24158.3	18756.4	11595.7	15108.2	24697.4	21819.6	18766.1	26965.1	27126.5	37396.9	35148.6	113453	70948.6	81203.5	151067	275002	557234	145164	48110.7	54347.2	39441	137805	133771
HSPE1	P61604	1	21;51	0	0	0	0	0	0	0	0	0	0	0	0	0	0	0	0	0	0	0	21528.8	26406.1	5270.16	21322.8	9043.93	17846	18690.3	19312	0	3836.89	3377.52	14714.5	9207.3	6527.82	8062.5	8295.99	8980	5236.6	6635.22	0	27437.6	56601.3	46907.2	58930	96214.7	102523	154975
HSPE1	P61604	2	21;51	0	0	0	0.000339926	0	0.00570978	0	0.0795969	0	1.10865	0	15.4415	0	215.072	0	6168.33	14441.8	5066.33	18850.6	28215.2	26617.2	25224.5	33930.8	23741.7	17824.1	8229.38	18760	9182.07	17997	10501.8	5041.74	7503.1	441.04	24274.6	29092.2	31052.2	27145.5	21693	0	35259.6	39157.7	17617.7	10213.6	22650.6	67873.3	78503.3
HSPE1	P61604	3	21;51	624.889	0	6482.35	9271.87	1417.21	1182.16	7667.5	12887.4	2549.73	0	0	2938.86	3963.42	4341.22	7725.71	1865.83	0	5728.05	5378.09	22.6581	4127.31	3833.57	2518.06	6693.77	6372.6	3825.64	298.899	2050.41	4398.68	6538.72	3542.12	6877.17	17062.6	16308.9	29228.2	35887.6	29299	22985.8	27227.8	52977	43816.5	73350.9	111699	114327	184442	164687
HSPH1	Q92598	1	49	0	0	0	0	0	0	0	0	0	0	0	0	0	0	0	0	0	0	0	0	0	0	0	0	0	0	0	0	0	0	0	0	0	0	0	0	0	0	0	0	0	0	0	4106.7	7350.88	12855.1
HSPH1	Q92598	2	49	0	0	2.04e-21	0	3.23e-20	0	4.5e-19	0	6.27e-18	0	8.73e-17	0	1.22e-15	0	1.69e-14	0	2.36e-13	0	3.29e-12	0	4.58e-11	0	6.37e-10	0	8.88e-09	0	1.24e-07	0	1.72e-06	0	2.4e-05	0	0.000334045	0	0.00465265	0	0.0648031	0	0.902591	0	12.5715	0	1081.41	5251.2	8839.32	11959.6
HSPH1	Q92598	3	49	1.22e-20	0	1.69e-19	0	2.36e-18	0	3.29e-17	0	4.58e-16	0	6.38e-15	0	8.88e-14	0	1.24e-12	0	1.72e-11	0	2.4e-10	0	3.34e-09	0	4.65e-08	0	6.48e-07	0	9.03e-06	0	0.000125766	0	0.00175169	0	0.0243979	0	0.339819	0	4.73307	0	65.9232	0	1024.28	2729.35	2094.63	7331.65	13343.4	21287.1
HUWE1	Q7Z6Z7	1	27	0	0	0	0	0	0	0	0	0	0	1314.34	157440	2137.4	0	0	6737.9	17129.8	10626.8	1210.79	2942.64	16963.7	21847.9	19739	18725	49024	95192.4	141092	77367.4	38033.9	14653.5	0	0	0	0	0	0	0	0	0	0	0	0	0	0	0	0
HUWE1	Q7Z6Z7	2	27	0	0	1.57e-05	0	0.000365522	0	0.00510162	0	0.0710572	0	0.989699	0	13.7847	0	191.996	0	3045.87	12650	10650.6	4965.63	3946.28	11387.8	13264.1	15663.3	32736.9	63878.1	85747	54547.2	31309.4	5337.53	7470.91	0	335.423	0	24.0823	0	1.72903	0	0.124139	0	0.00891276	0	0.000639908	0	4.59e-05	0
HUWE1	Q7Z6Z7	3	27	0	0.000422944	0	0.00589175	0	0.0820615	0	1.14297	0	15.9195	0	277.201	2919.48	5056.28	4289.91	8191.8	10809.8	7728.99	6225.75	0	8771.65	29284.7	21215.5	35575.1	72185.7	105765	119943	99384.3	27427.6	9909.98	8928.62	5417.72	0	210.814	0	15.1358	0	1.0867	0	0.0780217	0	0.0056017	0	0.000402184	0	2.89e-05
HYOU1	Q9Y4L1	1	50	0	0	0	0	0	0	0	0	0	0	0	0	0	0	0	0	0	0	0	0	0	0	0	0	0	0	0	0	0	0	0	0	0	0	0	0	0	0	0	0	0	0	0	0	0	0
HYOU1	Q9Y4L1	2	50	6.67e-38	6.67e-38	0	2.72e-22	0	3.84e-21	0	5.35e-20	0	7.45e-19	0	1.04e-17	0	1.45e-16	0	2.01e-15	0	2.8e-14	0	3.91e-13	0	5.44e-12	0	7.58e-11	0	1.06e-09	0	1.47e-08	0	2.05e-07	0	2.85e-06	0	3.97e-05	0	0.000553113	0	0.00770387	0	0.107301	0	1.49451	0	20.8159	0	289.928
HYOU1	Q9Y4L1	3	50	2.61e-22	0	3.63e-21	0	5.06e-20	0	7.04e-19	0	9.81e-18	0	1.37e-16	0	1.9e-15	0	2.65e-14	0	3.69e-13	0	5.14e-12	0	7.16e-11	0	9.97e-10	0	1.39e-08	0	1.93e-07	0	2.69e-06	0	3.75e-05	0	0.000522745	0	0.0072809	0	0.10141	0	1.41246	0	19.673	0	274.01	0	4791.57	9547.25
IARS	P41252	1	16;24	22059	10752.9	8995.72	46486.3	35669.1	46777.8	50498.4	87422.2	53921.2	78403.4	93886.4	99052.4	153336	131945	175172	168703	140966	94015.1	55132	60690.3	62337.7	61810.7	48483.2	44093.6	46165.5	41147.2	29407.3	9123.18	20719	18436	7334.73	4490.09	8586.07	0	0	0	0	0	0	0	0	0	0	0	0	0
IARS	P41252	2	16;24	23098.4	23098.4	23098.4	23223.2	11432.8	36594.6	74820.9	58193.4	46330.5	70630.5	65417.1	43568.5	111165	97077	85934.1	92491.9	78204.2	65046	65438.7	40835.2	33624	36046.6	68901.7	70012.7	28225.2	16964.6	4989.93	0	321.594	0	23.0894	0	1.65775	0	0.119021	0	0.00854531	0	0.000613526	0	4.4e-05	0	3.16e-06	0	2.27e-07	0
IARS	P41252	3	16;24	40218.2	41843.2	44349.5	35834	35053.8	46682.4	55411.3	57945.7	59818.7	61341.7	73168.2	71701.6	72049	92585.8	101232	109546	75348.3	84571.9	11999.1	0	66256.4	48178	25614.3	54052.9	50028.9	26369.1	28359.9	27836.8	12068.1	247.476	6013.92	14501.9	14231.6	1546.27	0	4219.11	3436.94	266.776	0	18.3795	0	1.31959	0	0.0947422	0	0.00680219
IDE	P14735	1		0	0	0	0	0	0	0	0	0	0	0	0	0	0	0	0	0	0	0	0	0	0	0	0	0	0	0	0	0	0	0	0	0	0	0	0	0	0	0	0	0	0	0	0	0	0
IDE	P14735	2		0	0	1.67e-23	0	2.56e-22	0	3.57e-21	0	4.97e-20	0	6.93e-19	0	9.65e-18	0	1.34e-16	0	1.87e-15	0	2.61e-14	0	3.63e-13	0	5.06e-12	0	7.04e-11	0	9.81e-10	0	1.37e-08	0	1.9e-07	0	2.65e-06	0	3.69e-05	0	0.000514287	0	0.0071631	0	0.099769	0	1.3896	0	19.3547	0
IDE	P14735	3		2.02e-40	2.02e-40	2.02e-40	2.02e-40	2.02e-40	2.02e-40	2.02e-40	2.02e-40	2.02e-40	0	4.28e-25	0	6.1e-24	0	8.5e-23	0	1.18e-21	0	1.65e-20	0	2.3e-19	0	3.2e-18	0	4.46e-17	0	6.21e-16	0	8.65e-15	0	1.2e-13	0	1.68e-12	0	2.34e-11	0	3.25e-10	0	4.53e-09	0	6.31e-08	0	8.79e-07	0	1.22e-05	0
IDH1	O75874	1	60	580.763	689.614	0	0	0	0	0	0	0	0	0	0	0	0	0	0	0	0	0	0	0	0	0	0	0	0	0	0	0	0	0	0	0	0	0	0	0	0	0	0	0	0	0	0	0	0
IDH1	O75874	2	60	0	1.88e-30	0	2.65e-29	0	3.7e-28	0	5.15e-27	0	7.17e-26	0	9.99e-25	0	1.39e-23	0	1.94e-22	0	2.7e-21	0	3.76e-20	0	5.24e-19	0	7.29e-18	0	1.02e-16	0	1.41e-15	0	1.97e-14	0	2.74e-13	0	3.82e-12	0	5.33e-11	0	7.42e-10	0	1.03e-08	0	1.44e-07	0	2e-06	0	2.79e-05
IDH1	O75874	3	60	0	2.68e-06	0	3.73e-05	0	0.00051998	0	0.00724238	0	0.115712	0.36659	0.140106	0	0.00534119	0	0.00038348	0	2.75e-05	0	1.98e-06	0	1.42e-07	0	1.02e-08	0	7.32e-10	0	5.25e-11	0	4.05e-12	0	4.15e-12	0	5.41e-11	0	7.53e-10	0	1.05e-08	0	1.46e-07	0	2.03e-06	0	2.83e-05	0	0.000394706
IGF2BP1	Q9NZI8	1		0	0	0	0	0	0	4149.8	5912	5297.06	12008.6	6581.15	9263.84	8622.42	7645.29	15886.2	0	11079.6	13538.1	25621.8	15095.1	18261.9	0	0	0	0	9541.49	14580.1	0	7429.24	12907.9	16400.4	15540.7	16495.3	22947.1	19492	18771.1	0	16485.9	9809.87	26550	26103.8	42014	8952.4	8526.59	18987.8	10316.6
ILF2	Q12905	1		9479.34	0	0	18529.4	22961.5	31626.3	56607.3	67081.5	32007.7	95814	108736	118714	179178	174166	241623	296388	303385	272427	249777	239170	261105	239388	211130	178077	228420	245525	208708	139493	240922	229943	216520	168193	183857	153414	154831	143978	106240	114054	55331.3	131777	108685	96140.1	128546	145081	178851	177494
ILF2	Q12905	2		8475.62	6028.85	15803	37874.7	42225	34965.2	46790.6	79775.7	53591.4	81028.9	141346	101086	120163	129082	155953	186125	169270	148455	160723	226059	242738	154194	179186	178814	140900	141085	250024	168601	215500	121226	139749	154686	126060	149185	124304	135529	97068.5	112373	72990.2	47136.8	29078.6	76728.1	130387	132714	120264	137663
ILF2	Q12905	3		13428.1	11074.5	10455.7	13961.8	14960.6	40361.6	43729.3	63253.8	64877.9	82700.4	83141.9	81410.2	82546.8	138902	168043	212345	194393	232657	19815	0	295606	182290	131505	210837	224447	177846	217207	227527	169327	224273	184659	194514	245814	128091	206043	179880	175228	161643	209226	154421	134695	133890	134671	158654	158905	134389
ILF3	Q12906	1		0	0	0	0	0	11591.3	17989.7	36262.9	11648.1	42183.1	48995.5	62161.3	95663.9	89762.2	84770	153993	161673	136570	94525.6	136444	162525	119702	115974	68385.8	138071	124108	132745	65705.2	109674	163550	81573.9	23321.4	89979.9	68046.2	63611.2	66507.3	52703.9	14300.1	0	37505.2	23641.3	58208.8	52888.9	77557.5	92204.6	94250.7
ILF3	Q12906	2		2243.3	5141.17	8076.39	4942.96	5374.11	24672	15228.6	22877.4	49866.1	22256.8	31827.3	50363.1	57789.9	62445.9	75925.8	66738.8	63346.4	84457.3	118141	66314.5	86391.1	80539	62997.2	48519.3	132242	74719.8	107951	55468.2	35023.5	60485.7	20635.1	14497.2	21613.7	571.821	20209.6	51023.6	50075.7	25197.5	7444.54	12957.5	23980.1	34069.2	14748.7	18198.6	16056.6	89028
ILF3	Q12906	3		0	4298.33	6203.06	5359.39	0	8546.34	15921.3	13970.6	11095.6	25602	30978.2	26534.5	39918.9	53894.3	96756.4	73406.5	101613	22841.3	0	84987.4	96798.1	47716.6	101478	93977.9	73690.1	100070	127177	35111.7	64736.6	64846.4	71497.9	57427.3	50063.6	77114.6	33607.2	15054.3	60660.4	45096.2	64560.7	53102.7	66357.8	53932.2	36394.5	59829.9	77283.8	73268.2
IMMT	Q16891	1		0	0	0	0	0	0	0	0	0	2974.08	5725.49	0	0	6894.01	9156.92	11221.6	9876.99	6413.66	11039.5	7454.5	7472.82	5284.7	7202.76	0	0	0	6121.5	3395.85	2729.68	4719.66	6160.97	2090.76	5044.21	0	0	0	0	0	0	0	0	0	0	0	0	0
IMMT	Q16891	2		0	0	0	0.00111294	0	0.0194226	0	0.270803	0	3.77182	0	52.5346	0	1364.14	4862.61	5630.54	1575.2	0	2399.5	6059.4	8352.46	7221.23	9716.75	4300.13	0	11718.5	15448.6	4750.19	5573.69	9031.35	6599.08	916.778	3638.77	7369.47	4831.54	6043.65	3626.46	88.969	0	0.451387	0	0.0324081	0	0.0023268	0	0.000167057
IMPDH1	P20839	1	39	0	0	0	0	0	0	0	0	0	0	0	0	0	0	0	0	0	0	0	0	0	0	0	0	0	0	0	0	3107.91	2209.62	0	0	4046.75	3751.21	7020.57	11220.9	38396.1	89063.2	102946	34010.9	0	0	0	0	0	0
IMPDH1	P20839	2	39	0	0	8.32e-16	0	3.81e-14	0	5.32e-13	0	7.41e-12	0	1.03e-10	0	1.44e-09	0	2e-08	0	2.79e-07	0	3.89e-06	0	5.41e-05	0	0.000753843	0	0.0104997	0	0.146242	0	2.03688	0	28.3701	0	402.223	4930.36	7806.02	13519	30046.3	91950.1	78156.7	47519.9	0	651.223	0	46.7557	0	3.35691
IMPDH1	P20839	3	39	0	4.54e-15	0	6.32e-14	0	8.81e-13	0	1.23e-11	0	1.71e-10	0	2.38e-09	0	3.32e-08	0	4.62e-07	0	6.43e-06	0	8.96e-05	0	0.00124757	0	0.0173764	0	0.242022	0	3.37093	0	46.9511	0	674.987	3335.28	4256.72	19069.1	23829.1	58983.6	211008	260196	37996.6	0	81.2132	0	5.83084	0	0.418636
IMPDH2	P12268	1	38	3641.86	4445.76	0	0	0	0	0	0	0	0	860.731	6280.98	9586.73	1208.38	7069.43	10530.8	15656.1	10142.3	2051.35	9635.97	6806.58	9515.44	10524.4	11216.5	12370.4	11100.5	25867.7	16460.6	24788.9	22417.3	23856.4	21608.6	42824.2	40218.3	75040.9	142158	220971	632645	427384	69202.3	10573.8	9675.66	14115.4	13911.6	3934.18	2691.81
IMPDH2	P12268	2	38	2.72e-14	2.72e-14	0	10.1802	0	151.355	3243.19	1714.56	38.3699	2237.53	2190.88	1575.16	4246.49	0	3208.47	5279.91	4690.93	133.906	6781.68	5959.71	7146.99	5578.18	11292.4	5422.82	7841.12	9312.04	9394.98	12700.4	26492.6	14905.1	17371.9	12236	18987.4	38011.1	49342.7	99213.7	191838	539340	342980	150478	15459.1	5011.54	1461.69	6106.9	10522	11345.4
IMPDH2	P12268	3	38	4866.1	0	429.399	0	8849.13	9110.38	0	4106.42	4828.44	3484.72	0	132.543	116.329	0	2783.08	6598.82	7236.56	4982.19	0	3467.12	10556.8	6912.98	5628.4	11359.9	12782.5	18144.1	25942.1	22851	21223	25733.4	27499.7	38431.7	40936.6	75378.2	102189	118104	452145	1.06986e+06	744474	6582.42	26494.2	5792.76	10242.1	14553.5	16870.8	12666
IPO5	O00410	1		0	0	0	0	0	0	0	0	0	0	0	0	0	0	0	0	0	0	0	0	0	0	0	0	0	0	0	0	0	0	0	0	0	0	0	0	0	0	0	0	0	0	0	3933.18	6636.07	0
IPO5	O00410	2		0	0	2.07e-23	0	3.16e-22	0	4.41e-21	0	6.14e-20	0	8.55e-19	0	1.19e-17	0	1.66e-16	0	2.31e-15	0	3.22e-14	0	4.48e-13	0	6.24e-12	0	8.7e-11	0	1.21e-09	0	1.69e-08	0	2.35e-07	0	3.27e-06	0	4.56e-05	0	0.000634868	0	0.00884257	0	0.123161	0	1.71541	0	23.8926	0
IPO5	O00410	3		0	1.04e-21	0	1.45e-20	0	2.02e-19	0	2.82e-18	0	3.93e-17	0	5.47e-16	0	7.61e-15	0	1.06e-13	0	1.48e-12	0	2.06e-11	0	2.87e-10	0	3.99e-09	0	5.56e-08	0	7.74e-07	0	1.08e-05	0	0.000150216	0	0.00209224	0	0.0291411	0	0.405884	0	5.65323	0	78.7393	0	1951.85	6910.51	1521.56
IQGAP1	P46940	1		0	0	0	0	0	0	0	0	0	2258.99	3959.27	0	0	2247.63	10345.8	11736.7	10683.9	5142.49	3650.1	14165.9	12913.7	10446.5	13093.3	10775.2	12737.6	8488.63	9481.32	8790.93	15676.7	14208.5	13191.1	5007.38	7964.14	8691.69	17055.5	8836.69	16550.6	26743.2	0	30711.7	28569.8	9886.15	11412.4	18322.7	12897.1	2052.58
IQGAP1	P46940	2		0	0	0	8.41e-05	0	0.00133537	0	0.0186111	0	0.259221	0	3.61048	0	50.2875	0	1846.26	1603.93	2812.75	4171	3960.62	676.388	0	6753.29	4768.72	2780.26	381.662	0	23.5713	3.25451	0	143.103	0	4934.93	3007.99	10691.4	2959.41	4589.72	12503.2	0	21166.6	16176.6	7807.15	979.668	0	67.3906	0
IQGAP1	P46940	3		1356.9	1171.51	377.953	472.753	2034.08	1762.81	315.905	0	5.18848	46.1079	0	1083.16	894.26	6819	13292.3	7152.11	570.66	0	0	611.258	4015.65	3981.9	3811.31	20338.5	7967.73	394.106	13319	10828	5580.75	4807.76	3771.13	8443.67	13429.3	9637.82	10283.1	10863.1	16160.6	21225.8	18824.4	25337.4	29874.2	18851.1	16026	18506.4	7546.76	89.4833
IRGQ	Q8WZA9	1		0	0	0	0	0	0	0	0	0	0	0	0	0	0	0	0	0	0	0	0	0	0	0	0	0	0	0	0	0	0	0	0	0	0	0	0	0	0	0	0	0	0	0	0	0	0
IRS4	O14654	1	17	6508.14	6203.55	4734.81	16392.9	19432.4	22758.3	25550	40171.4	0	42673	49683.3	43240.5	60647.5	75972.2	88891.8	91554.5	97349.8	80682.1	69688.4	38222.2	55626.8	51046.4	46364.8	40204.6	45038.2	57325.1	56098.4	38957.8	52696.4	43880.7	41340.8	23798.5	35253	28399	31976.4	0	0	0	0	11448.4	10906.1	8121.74	9066.25	8734.79	12370.9	16188
IRS4	O14654	2	17	8195.14	3992.03	6335.6	24820	30192.8	18837.7	18694.4	33165.2	23519.4	28011.3	55013.5	32595.2	36610	40533.3	35823.1	61212.9	47474.8	34635.2	36102	47759.5	50272.8	37265	39123.8	42786.3	27019.2	20163.6	44712.3	28777.6	33975.8	16626.3	1.24e-12	15903.7	17285.7	18212.7	8825.58	1.6e-12	6166.91	12811.4	2.25e-13	0	1.6e-14	0	5.57e-14	0	7.78e-13	2.38e-13
IRS4	O14654	3	17	32156.3	29220.4	23481.5	22780.7	12319.4	20490.9	32585.4	26296.8	32624.6	38964.7	38769	41616.2	30552.3	38790.5	64515.8	74473.3	71507.1	70366	48868.6	0	28017.1	63734.2	33671.3	37362.5	64420.3	53040.3	35724.2	49503.4	37242.6	34496.1	40251.3	20074.4	37041.4	26558.8	15136.5	40158.7	21546.4	22501.3	30577	19303.9	11704.6	15686	13374.9	13108.9	16414	17411.1
ISYNA1	Q9NPH2	1	51	0	0	0	0	0	0	0	0	0	0	0	0	0	0	0	0	0	0	0	0	0	0	0	0	0	0	0	0	0	0	0	0	0	0	0	0	0	0	0	0	0	0	0	3687.88	3838.65	5884.94
ISYNA1	Q9NPH2	2	51	0	0	3.51e-24	0	1.66e-22	0	2.32e-21	0	3.24e-20	0	4.51e-19	0	6.28e-18	0	8.74e-17	0	1.22e-15	0	1.7e-14	0	2.36e-13	0	3.29e-12	0	4.58e-11	0	6.38e-10	0	8.89e-09	0	1.24e-07	0	1.73e-06	0	2.4e-05	0	0.000334651	0	0.00466108	0	0.0649205	0	0.904226	0	12.5942	0
ISYNA1	Q9NPH2	3	51	0	3.45e-06	0	4.81e-05	0	0.000670024	0	0.00933222	0	0.129981	0	1.8104	0	25.2157	0	395.846	2662.54	2305.56	0	84.9715	0	6.10068	0	0.438009	0	0.0314476	0	0.00225788	0	0.000162644	0	1.91e-05	0	0.000105227	0	0.00145405	0	0.0202515	0	0.282066	0	3.92868	0	54.7194	0	874.661
ITGB1	P05556	1		0	0	0	0	0	0	0	0	0	0	0	0	0	0	0	0	0	0	0	0	0	0	0	0	0	0	0	0	7220	10219.6	8521.98	9568.96	22164.5	15390.8	21986.9	30798.9	20768.2	7446.5	0	0	0	0	0	0	0	0
ITGB1	P05556	2		4.29e-28	4.29e-28	4.29e-28	0	1.33e-12	0	1.88e-11	0	2.61e-10	0	3.64e-09	0	5.07e-08	0	7.06e-07	0	9.83e-06	0	0.000136932	0	0.00190722	0	0.0265642	0	0.369991	0	5.15332	0	71.7764	0	2207.17	2199.62	0	17164.9	18706.2	31666	10049.8	1987.72	1168.83	0	80.355	0	5.76923	0	0.414212	0
ITGB1	P05556	3		0	2.07e-12	0	2.89e-11	0	4.02e-10	0	5.6e-09	0	7.8e-08	0	1.09e-06	0	1.51e-05	0	0.000210741	0	0.00293524	0	0.0408826	0	0.569421	0	7.93101	0	110.465	0	2038	6091.81	11678.1	14142.3	23986.8	35134.1	29868.4	22605.1	28544.6	28128.8	6655.03	0	307.017	0	22.0428	0	1.5826	0	0.113626
ITPR3	Q14573	1	18	0	0	0	0	0	0	0	0	0	1679.49	3237.97	0	4431.5	8010.39	11315.3	19043.5	20909.9	19821.1	9107.84	20278.4	11371.4	3323.6	0	0	0	0	0	0	0	0	0	0	0	0	0	0	0	0	0	0	0	0	0	0	0	0
ITPR3	Q14573	2	18	8.77e-18	8.77e-18	0	0.0363892	0	0.514463	0	7.1661	0	99.8109	0	2177.22	3491.6	0	5751.88	9183.91	10544.1	11900.9	11937.6	11150.7	6667.61	1288.28	0	73.3373	0	5.26538	0	0.378037	0	0.0271419	0	0.0019487	0	0.00013991	0	1e-05	0	7.21e-07	0	5.18e-08	0	3.72e-09	0	2.67e-10	0	1.92e-11
ITPR3	Q14573	3	18	0.00725837	0	0.101111	0	1.40829	0	19.615	0	321.127	1824.6	2587.44	484.521	2095.86	7317.65	10977.5	16886.1	23210.6	22090.3	0	2453	3003.14	0	128.181	0	9.20297	0	0.660743	0	0.0474392	0	0.00340598	0	0.000244539	0	1.76e-05	0	1.26e-06	0	9.05e-08	0	6.5e-09	0	4.67e-10	0	3.35e-11	0
JUP	P14923	1		13729.1	1734.55	7035.83	7819.17	2670.24	2351.16	6848.58	1631.03	1.91069e+06	532.527	0	0	0	4738.07	2126.22	0	0	6504.17	4942.57	0	0	0	0	0	0	0	0	0	0	0	0	0	0	0	0	0	0	0	192384	5082.77	0	0	0	0	0	0
JUP	P14923	2		7.8e-27	7.8e-27	7.8e-27	7.8e-27	7.8e-27	7.8e-27	7.8e-27	7.8e-27	7.8e-27	7.8e-27	7.8e-27	7.8e-27	7.8e-27	7.8e-27	7.8e-27	7.8e-27	7.8e-27	0	1.14e-11	0	1.66e-10	0	2.31e-09	0	3.21e-08	0	4.47e-07	0	6.23e-06	0	8.68e-05	0	0.00120867	0	0.0168345	0	0.234475	0	3.26581	0	45.4869	0	669.293	3475.29	3090.11	3224.31
JUP	P14923	3		5004.28	5004.28	5004.28	5004.28	5004.28	5004.28	5004.28	5004.28	5004.28	5004.28	5004.28	5004.28	5004.28	5004.28	5004.28	5004.28	5004.28	5004.28	5004.28	0	7501.08	3065.09	25.6893	0	5.94773	0	58.1521	0	6361.68	3611.13	49.1414	1182.61	3704.74	7407.58	334.467	0	23.79	0	0.163226	5.33539	0	755.649	1485.81	1503.83	1416.66	3609.93
KARS1	Q15046	1	15	0	0	0	2083.09	1495.87	0	5810.72	2774.15	17313.3	17968.1	24128.3	27234.9	38435.8	31205.2	55996.4	46918.5	43693.9	23117.9	0	14048.5	23569.3	26016.8	15865.3	6033.83	10457.9	7993.82	6404.44	0	0	0	0	0	0	0	0	0	0	0	0	0	0	0	0	0	1471.5	1510.83
KARS1	Q15046	2	15	0	0	0	0	0	64.4534	0	2388.99	7663.27	4877.01	3300.81	5929.65	4241.26	6942.94	16980	11420.9	10933.8	7185.69	10043.1	5706.17	5531.61	6902.87	5143.08	2306.75	7001.42	7442.48	2586.43	250.908	0	14.3812	0	1.03252	0	0.0741319	0	0.00532253	0	0.000383518	0	4.67e-05	0	0.000270524	0	0.00374062	0	0.0520982
KARS1	Q15046	3	15	8173.89	8133.83	0	6314.36	9240.09	0	8788.28	8805.19	6288.08	5099.48	11315.7	16184	19362.4	15874.6	13788	17496.1	19060	10837.8	6609.92	7837.52	21614.7	21594.6	0	630.988	17825.4	17875.1	4636.25	17705.9	5209.84	0	10.3745	0	0.759574	0	0.259576	0	2.87449	0	1065.15	5449.96	3461.04	0	20.3747	0	1.49639	0
KCTD12	Q96CX2	1	48	0	0	0	0	0	0	0	0	0	0	0	0	0	0	0	0	0	0	0	0	0	24746.6	30828.2	0	0	0	0	0	0	0	0	0	0	0	0	0	0	0	0	0	0	0	0	0	20911.9	48117.3
KCTD12	Q96CX2	2	48	0	0	2.95e-21	0	5.73e-20	0	8e-19	0	1.11e-17	0	1.55e-16	0	2.16e-15	0	3.01e-14	0	4.19e-13	0	5.84e-12	0	8.13e-11	0	1.13e-09	0	1.58e-08	0	2.2e-07	0	3.06e-06	0	4.26e-05	0	0.000593553	0	0.00826713	0	0.115146	0	1.60378	0	22.3378	0	311.125	0	4333.41	0
KCTD12	Q96CX2	3	48	1.91e-27	1.91e-27	1.91e-27	1.91e-27	1.91e-27	1.91e-27	1.91e-27	1.91e-27	1.91e-27	1.91e-27	1.91e-27	1.91e-27	1.91e-27	1.91e-27	1.91e-27	1.91e-27	1.91e-27	1.91e-27	0	6.54e-12	0	9.25e-11	0	1.29e-09	0	1.8e-08	0	2.5e-07	0	3.48e-06	0	4.85e-05	0	0.00067567	0	0.00941087	0	0.131076	0	1.82566	0	25.4282	0	354.169	0	4932.93
KHSRP	Q92945	1	57	0	0	0	0	0	0	0	0	0	0	0	0	0	0	0	0	0	0	0	0	0	0	0	0	0	0	0	0	0	0	0	0	0	0	0	0	0	0	0	3136.95	5016.82	3520.39	6227.48	8790.59	19152.5	21123.6
KHSRP	Q92945	2	57	5.99e-27	5.99e-27	0	1.98e-13	0	2.96e-12	0	4.13e-11	0	5.75e-10	0	8e-09	0	1.11e-07	0	1.55e-06	0	2.16e-05	0	0.000301237	0	0.00419569	0	0.0584384	0	0.813942	0	11.3372	3234.75	1598.54	0	0.796932	0	0.0571463	0	0.00311598	0.00260166	0	0.0514887	0	0.718241	0	10.0044	4468.47	11349.9	17556.8
KHSRP	Q92945	3	57	0	5.02e-19	0	6.99e-18	0	9.74e-17	0	1.36e-15	0	1.89e-14	0	2.63e-13	0	3.67e-12	0	5.11e-11	0	7.11e-10	0	9.91e-09	0	1.38e-07	0	1.92e-06	0	2.68e-05	0	0.000372843	0	0.00519304	0	0.0723297	0	1.00742	0	14.0316	0	202.869	1835.24	1335.42	0	0	1071.51	9727.62	13139.9	17810.2
KIF5B	P33176	1	17;31	0	0	0	0	0	0	0	0	0	0	0	0	0	0	0	0	0	0	0	0	0	0	0	0	1373.18	1634.2	0	1345.93	17210.3	22655.1	17277.3	20330.9	11656.9	8430.62	0	0	0	0	0	0	0	0	0	0	0	0
KIF5B	P33176	2	17;31	8.25e-25	8.25e-25	8.25e-25	8.25e-25	0	1.42e-09	0	2.05e-08	0	2.86e-07	0	3.98e-06	0	5.55e-05	0	0.000772998	0	0.0107665	0	0.149958	0	2.08864	0	29.091	0	405.185	0	6072.19	26970	22341.3	28458.3	19728.6	18250.1	23106.5	14755.2	0	482	0	34.606	0	2.4846	0	0.178386	0	0.0128076	0
KIF5B	P33176	3	17;31	8.34e-06	0	0.000121285	0	0.00168965	0	0.0235339	0	0.327784	0	4.56545	0	63.5885	0	922.852	8558.03	7109.86	0	168.011	0	12.0109	0	0.142131	2.46975	0	37.6147	0	557.346	8691.44	18813.3	22052.7	18001	902.143	2668.43	535.765	0	2.13212	0	0.153079	0	0.0109906	0	0.00078909	0	5.67e-05	0
KIFBP	Q96EK5	1		0	0	0	0	0	0	0	0	0	0	0	0	0	0	0	0	0	0	0	0	0	0	0	0	0	0	0	0	0	0	0	0	0	0	0	0	0	0	0	0	0	0	0	0	0	0
KPNB1	Q14974	1	18;23;54	0	0	0	0	0	0	1733.84	2398.58	0	4143.43	3150.6	0	5466.34	5364.29	7373.92	19936	22831.4	17363.5	13081.5	12677.3	22705.9	31276	21757.1	11520.5	19224.1	11874.1	12556.4	8007.93	12491.6	11983.3	25986.9	13593.7	18571.5	10995.9	12815.2	9410.84	5849.94	6986.62	0	11630.2	12924.3	19478.1	20988.7	19271.3	63421.7	82936.1
KPNB1	Q14974	2	18;23;54	3.96e-17	3.96e-17	3.96e-17	0	0.0856708	0	1.20261	0	16.7508	0	1416.23	5367.71	7821.46	3365.88	4022.5	4173.93	5231.65	9027.5	7268.22	8868.28	11352.8	16772.5	21766.9	13932.5	18269.6	23020.5	11371.9	5208.23	20171.7	15518.1	17463.4	14269.6	8547.65	16264.4	15658	17660	7611.7	16220.6	12087.9	15319.3	9926.35	8363.5	5609.33	11352.1	22360.1	39902.1
KPNB1	Q14974	3	18;23;54	0	0.131657	0	1.83378	0	25.5412	0	373.201	2844.12	3374.04	2519.96	0	1946.66	3525.53	6071.83	8490.39	12744.2	18701.1	0	3669.92	22051.9	16554.1	14122	22765	12380.1	8122.16	9610.23	12130.6	6825.15	7272.81	6551.14	10397.9	8536.43	7878.4	11924.2	9951.43	10705.5	7204.48	13951.7	12977.8	12638.6	20036.2	12933.7	20443.7	65531.7	39970.6
KPRP	Q5T749	1		13730.4	6507.85	17700.9	23128.5	7904.15	11544.9	9145.59	15234.8	13115.9	0	0	0	0	0	0	0	0	0	0	0	0	0	0	0	0	0	0	0	0	0	0	0	0	0	0	0	0	0	0	0	0	0	0	0	0	0
KRT1	P04264	1		1.50726e+06	523611	867025	791465	477957	534366	724116	758716	152326244	267918	500316	824391	472336	682843	1.61532e+06	172897	632260	753268	10669327	126020	135480	146867	111771	1.83266e+06	134249	1.00867e+06	113182	156359	1.47121e+06	121814	244023	84104.3	116581	110911	261944	199694	151693	460740	1.33842e+07	310219	456879	56461.1	106769	551656	128619	165011
KRT1	P04264	2		340782	340782	340782	340782	340782	341406	249859	178720	537869	338805	237274	296163	336015	186688	240788	258343	346490	435202	76631.9	232339	412718	76020	423104	196476	151660	183547	214019	652030	2.62999e+06	691806	361536	200461	754292	50629.1	222777	546494	380640	569565	197640	192851	389295	175141	162039	89845.1	134951	516865
KRT1	P04264	3		949157	949157	949157	949157	949157	949157	949157	949157	949157	949157	949157	949157	949157	949157	949157	949157	949157	949157	949157	67269.4	1.01549e+06	1.05984e+06	394731	2.8103e+06	594056	2.27094e+06	1.2653e+06	190363	677353	954821	895458	818136	960274	2.53155e+06	881845	470925	558673	315472	488918	78512	0	526641	240246	281771	223021	501053
KRT10	P13645	1		1.31425e+06	642973	1.23782e+06	969006	984919	802653	616610	535761	14406115	418269	645298	361593	399957	370488	1.24757e+06	179594	357953	363886	776977	194328	338670	154964	171079	2.12936e+06	254170	383194	260634	116640	546442	253137	292488	68440.2	144599	86544.8	275454	239414	208574	185266	1.28927e+06	518472	364442	50620	92639.8	732121	220455	212488
KRT10	P13645	2		298768	298768	298768	298768	298768	298768	298768	298768	298768	298768	298768	298768	298768	298768	298768	298768	298768	359130	229520	491608	320895	277996	305801	180067	257105	194776	160115	240275	224691	83894.6	143173	190595	53922.8	374001	246893	245740	186398	173494	58459.7	687177	489446	203563	203653	215994	151530	82246.6
KRT10	P13645	3		797822	797822	797822	797822	797822	797822	797822	797822	797822	797822	797822	797822	797822	797822	797822	797822	797822	797822	797822	797822	797822	797822	797822	797822	797822	797822	797822	797822	797822	797822	797822	797822	797822	327823	216143	673078	288725	1.49037e+06	995963	206437	326213	156199	166881	1.26541e+06	936554	751806
KRT13	P13646	1		0	34576.8	12218.3	0	0	0	0	0	0	0	0	25075.1	771127	0	0	0	0	0	0	0	0	0	0	0	0	0	0	0	0	0	0	0	0	0	0	0	0	0	0	0	0	0	0	0	0	0
KRT13	P13646	2		111370	111370	111370	111370	111370	111370	111370	111370	111370	114230	139752	164738	344332	263014	268977	184875	43694.2	59560.1	71141.8	100152	178541	159745	38905.3	132002	155099	48648.7	141291	92448.8	92752.3	139133	66743.2	80919.4	355556	382682	45995.2	172427	154518	10957.6	155982	597319	86174.6	290757	32889.5	72111.7	201128	58590.4
KRT14	P02533	1		1.58009e+06	665972	1.36778e+06	1.15445e+06	767598	812476	1.29592e+06	459859	31631082	318348	559257	3.01411e+06	247631	690243	1.08427e+06	88645.8	504740	268777	3.19067e+06	67544.4	299378	6554.82	212546	2.06276e+06	146742	515420	216877	37027	1.1549e+06	140039	235571	12359.5	443351	129517	407529	62533	92944.9	42145.2	4092609	681739	165585	0	109417	665124	164048	249293
KRT14	P02533	2		53124.1	53124.1	53124.1	53124.1	53124.1	53124.1	53124.1	53124.1	53124.1	53124.1	53124.1	53124.1	53124.1	53124.1	53124.1	53124.1	53124.1	117261	40519.7	343068	230098	185690	267383	76207.8	2669.23	44190.3	69336.2	96304.4	106170	13736.5	36524.7	202910	29194.6	66726.7	61654.8	58878.7	52847.2	145457	59233.3	273787	475117	99598	63569.7	199107	82490.1	0
KRT14	P02533	3		833775	833775	833775	833775	833775	833775	833775	833775	833775	833775	833775	833775	833775	833775	833775	833775	833775	833775	833775	87479.2	378809	768359	165376	1.48025e+06	314034	173627	235507	111715	370166	940401	570641	353025	2.03493e+06	580427	0	425389	163831	60554.2	108696	12170.9	0	41842.7	19753	65498.1	53979.9	229190
KRT16	P08779	1		35920.8	2928.1	18715.7	33908.9	31785.3	20517.2	492102	24278.1	7.76394e+06	2244.73	0	4386.88	96799.9	39813	47213.4	17363.5	39242.8	72750	1.00102e+06	0	0	0	0	0	0	0	0	1760.92	237917	0	0	0	0	0	0	0	0	0	546076	21866.9	0	0	0	0	0	0
KRT16	P08779	2		1.8e-23	1.8e-23	1.8e-23	1.8e-23	1.8e-23	1.8e-23	1.8e-23	1.8e-23	1.8e-23	1.8e-23	1.8e-23	1.8e-23	1.8e-23	1.8e-23	0	3.36e-08	0	4.72e-07	0	6.57e-06	0	9.15e-05	0	0.0012742	0	0.0177473	0	0.247187	0	3.44288	0	47.9531	0	2262.24	3620.83	0	14866	4752.71	4200.32	931.283	0	65.0196	0	4.66816	0	0.334647
KRT16	P08779	3		67837.9	67837.9	67837.9	67837.9	67837.9	67837.9	67837.9	67837.9	67837.9	67837.9	67837.9	67837.9	67837.9	67837.9	67837.9	67837.9	67837.9	67837.9	67837.9	11781	16201.1	161120	25041.9	0	462.575	13912.3	11642.2	0	64033.2	5474.42	105703	0	979588	176513	0	109271	10479.8	20673.2	10035	0	140.787	0	0.50206	33.314	0	501.719
KRT17	Q04695	1		591560	166043	430970	226663	386433	207929	242281	195733	4048927	160977	210016	0	68457.2	138139	22985.7	47356.2	149903	23361.2	92563.6	36571.2	16675.2	2076.08	64684.2	258445	0	27332.8	0.289475	0	0	0	0	0	0	0	0	0	0	17367.5	90928.1	203545	0	0	0	0	0	0
KRT17	Q04695	2		157443	157443	157443	157443	3493.54	58989.3	35675.4	0	198427	7485.57	17840.3	1494.52	17850.9	21114.4	152724	82379.3	3929.74	52522.6	2677.98	0	107.847	0	7.72549	0	0.310068	0.768618	0	12.7695	0	178.005	0	2479.3	0	372205	108802	271.814	0	50697.8	9920.21	8428.61	13526.7	25129.5	21162.2	636.698	0	2841.71
KRT2	P35908	1		2.86522e+06	971202	2.14523e+06	2.00866e+06	1.41768e+06	1.56717e+06	1.64518e+06	985619	2.16011e+07	633475	991043	698635	693326	1.02431e+06	1.27889e+06	393736	779464	876412	8.08386e+06	290849	552066	280230	404379	3.1307e+06	373074	2.40303e+06	525722	279234	2.50096e+06	282433	822380	178833	492527	326874	748677	269637	360233	421663	1.15682e+07	1.13702e+06	539789	101816	280764	1.52464e+06	479331	594256
KRT2	P35908	2		270827	270827	270827	270827	270827	270827	270827	270827	270827	270827	270827	270827	270827	270827	270827	270827	270827	368641	255947	805840	549550	608765	746937	295149	153935	281325	183352	460183	406465	118398	164426	347109	133232	345003	454556	196626	252358	393796	442544	403708	852089	695980	315607	778157	358755	48056.3
KRT2	P35908	3		1.54252e+06	1.54252e+06	1.54252e+06	1.54252e+06	1.54252e+06	1.54252e+06	1.54252e+06	1.54252e+06	1.54252e+06	1.54252e+06	1.54252e+06	1.54252e+06	1.54252e+06	1.54252e+06	1.54252e+06	1.54252e+06	1.54252e+06	1.54252e+06	1.54252e+06	20349.8	1.78749e+06	1.23583e+06	449352	3.5095e+06	656419	948424	442816	378851	890273	1.70273e+06	947300	1.28026e+06	468734	1.44413e+06	456467	647204	339222	182085	418382	25434.2	0	520008	272865	484141	223418	340527
KRT31	Q15323	1		0	0	0	0	0	0	0	0	0	0	18990.5	1.32378e+06	0	0	0	0	0	0	0	0	0	0	0	0	0	0	0	0	0	0	0	0.291149	52787.7	0	0	0	0	0	0	0	0	0	0	0	0	0
KRT33A	O76009	1		0	0	9911.91	54190.9	17050.6	6434.19	0	0	0	0	33652	8703801	0	0	0.295332	16808.3	0	0	0	0	0	0	0	0	0	0	0	0	0	0	0	0	321067	13080.4	0	0	0	0	0	0	0	0	0	0	0	0
KRT33A	O76009	2		0	0	0	0.0955241	0	1.44468	0	20.13	0	280.375	0	48769	1459.22	0	86.8221	0	6.23355	0	0.447549	0	0.0321325	0	0.00230701	0	0.000165636	0	1.19e-05	0	8.54e-07	0	6.13e-08	0	4.4e-09	0	3.16e-10	0	2.27e-11	0	1.63e-12	0	1.17e-13	0	8.4e-15	0	6.03e-16	0
KRT34	O76011	1		0	0	0	0	0	0	0	0	0	0	778.914	224853	17461.3	90101.2	31328.3	82495.3	0	0	0	0	57048.3	141840	0	0	0	0	0	0	0	102798	98923.3	0	0	0	0	0	0	0	0	0	0	0	0	0	0	0
KRT36	O76013	1		0	0	0	0	0	0	0	0	0	0	5158.34	1.933e+06	0	0	0	0	0	0	0	0	0	0	0	0	0	0	0	0	0	0	0	0	0	0	0	0	0	0	0	0	0	0	0	0	0	0
KRT4	P19013	1		0	0	0	0	0	0	0	0	0	0	0	15291.9	340243	0	0	0	0	3983.54	42792	0	0	0	0	0	0	0	0	0	0	0	0	0	0	0	0	0	0	0	0	0	0	0	0	0	0	0
KRT4	P19013	2		0	0	0	0	0	0	0	0	0	0	0	0	0	0	0	0	0	0	0	0	0	0	0	0	0	0	0	0	0	0	0	0	0	0	0	0	0	0	0	0	0	0	1.04e-07	0	2.01e-06	0
KRT5	P13647	1		290755	99737.8	217784	161693	121269	141652	154476	107056	7.32685e+06	66645.5	67932.9	77625.7	125771	99821.9	192342	45309.8	109255	145329	574965	32229.6	66082.3	32762.6	24732.4	265984	29402.4	371801	25104.8	10392.9	386316	16939.2	63434.2	0	27818.6	12506.5	65526.8	29202.6	0	44710.4	789396	91457.7	58711.8	0	16786.5	96907.6	36654.3	32510.3
KRT5	P13647	2		21041.7	21041.7	21041.7	21041.7	21041.7	21041.7	21041.7	21041.7	21041.7	21041.7	21041.7	21041.7	21041.7	21041.7	21041.7	21041.7	21041.7	21717.6	51808.7	17439.7	104494	45868.6	59209.4	22372.8	23846.5	18551.4	27549.8	24762.4	24052.8	35347.7	0	17827	36463.5	11255.5	81362.2	28277.2	29631.7	24002	47817	43872.5	240739	54172.9	28172.1	31370.9	58027	0
KRT5	P13647	3		122677	122677	122677	122677	122677	122677	122677	122677	122677	122677	122677	122677	122677	122677	122677	122677	122677	122677	122677	9446.65	126757	152615	15778.5	426730	56060.7	267040	106970	1725.3	138385	127740	102645	95052.8	403716	216174	90302.7	66757.1	26841.8	19907	36622.6	5278.06	0	24699.1	15937.4	10797.7	3573.86	36552.6
KRT6A	P02538	1		35647	16159.3	21325.8	11949.4	26690.8	24664.9	271110	24217.4	4467659	2277.44	0	0	181957	26033	26261.5	9848.77	35308.7	44207.3	586655	42926.5	0	0	0	0	40062.2	9515.37	0	66545.3	22997.3	59597.8	6106.16	68040	46126.3	0	0	0	0	0	203943	16859.2	0	41645.6	70973.4	0	0	0
KRT6A	P02538	2		31902.9	31902.9	31902.9	31902.9	31902.9	31902.9	31902.9	31902.9	31902.9	31902.9	31902.9	31902.9	31902.9	31902.9	31902.9	31902.9	31902.9	31902.9	31902.9	3719.04	26883.4	65948.5	9023.41	0	744.921	0	4834.4	5969.15	11343.1	1673	0	115.792	0	2.65389	4856.14	31267.1	7964.15	7062.92	1575.53	0	110.348	0	9.50359	0	22.7028	0
KRT6B	P04259	1		1.55734e+06	590200	1.21902e+06	976194	752408	889465	961091	562169	3.47049e+07	409947	450287	406182	597900	627181	939346	299024	575818	779878	6.85912e+06	226059	317226	261476	159327	2.50067e+06	215346	1.21047e+06	183736	119087	2.04884e+06	101171	384581	113170	301779	154232	416781	149400	223690	223709	8694855	566770	330393	80306.6	186647	1.04217e+06	341594	439421
KRT6B	P04259	2		901379	901379	901379	901379	15675.5	1.27377e+06	790356	177496	2.25089e+06	425384	1.15364e+06	429716	332156	670919	1.00186e+06	575027	762775	302994	1.97883e+06	462747	343058	238717	240076	307798	30513.7	0	338612	123679	323089	158965	260165	206372	389617	2.27662e+06	2.09466e+06	310157	148086	825140	469843	161865	417791	1.26306e+06	966976	376715	392065	788945
KRT6C	P48668	1		1.10705e+06	546184	1.06514e+06	960674	606066	502557	680685	581892	91937516	300623	435116	687735	659712	511215	1.38665e+06	257456	401725	495557	4.95483e+06	188338	158401	193502	148349	2.03471e+06	194334	961085	156824	68159	1.47558e+06	127882	247077	78536.7	153045	213228	301456	130708	134291	204195	5.82513e+06	402772	297616	45774.2	98044.1	671686	120783	147887
KRT6C	P48668	2		298036	298036	298036	298036	298036	295914	248475	272583	336352	269970	310968	241801	116744	126096	222928	233941	222998	217184	91575.6	202491	352856	70040.7	305216	150795	144871	142506	134506	292205	920153	344547	216002	250728	340066	45534	183671	475247	450162	492428	119716	128199	311121	73711.3	107350	83202.2	157102	444464
KRT6C	P48668	3		559900	559900	559900	559900	559900	559900	559900	559900	559900	559900	559900	559900	559900	559900	559900	559900	559900	559900	559900	49321.9	511514	764710	317714	1.44552e+06	237563	1.84043e+06	688707	75147.2	413330	748889	721640	574094	1.2419e+06	2.21355e+06	647969	295576	296833	104254	287817	46521.8	0	178393	90347.3	73179.1	181559	324904
KRT78	Q8N1N4	1		1.86468e+06	624017	1.46115e+06	1.34869e+06	834223	967282	958832	749739	9.37878e+07	475884	823108	392941	660744	608933	2.05043e+06	229814	584654	991920	0	172276	269049	272655	181354	3081547	222653	1.76874e+06	208703	94378.7	2.07524e+06	166144	392502	72734	214121	145779	554753	123167	239800	246906	0	487739	292634	27814	69830.8	1187086	253083	276590
KRT78	Q8N1N4	2		1.3783e+06	1.3783e+06	1.3783e+06	1.3783e+06	11686.4	0	7077.4	0	3.02599e+06	366723	417675	212511	205467	1.17627e+06	1.44335e+06	703157	1.07897e+06	613520	1.41937e+06	251341	400578	282060	120901	505038	4318.12	0	190944	107311	195034	217343	238291	91357.7	767490	978030	2.08723e+06	118019	292891	1.1121e+06	404935	153947	380335	1.38638e+06	927486	298289	541631	342938
KRT8	P05787	1		0	0	0	0	0	0	5568.09	5981.1	0	3539.52	4553.97	0	3953.45	14752.8	15060.2	18028.9	17420.2	6009.87	10610.3	7888.5	0	0	0	9236.8	8166.63	11447.2	13055.3	10680.5	31579.3	38391.3	46627.5	40419.4	62048.5	52113.2	64796	79299.8	51253	49482.6	45204.4	43695.7	25418.3	22423.3	21240.4	16472.6	20428.1	15823.4
KRT8	P05787	2		0	0	0	2.9824	0	1989.26	3783.81	38.5575	0	0	2322.44	5331.33	8026.95	3770.58	21.1049	1.86745	0	3843.2	5475.35	2671.97	4627.5	5548.03	4.26941	6120.88	9121.1	8686.52	12880	14965.6	34095.2	28980.9	36903.7	34384.8	38827.5	45784.6	50733.5	64099.6	46845.6	57776	17743.9	33939.9	21680	20537	10388	15893.1	7881.72	14372
KRT8	P05787	3		6610.36	5207.45	0	1.94489	461.315	5976.74	10299.9	5746.1	182.569	7863.85	10142.1	7600.22	8682.89	1835.91	20555.7	16634.5	15095.9	16042.5	16274.6	0	2361.6	14519.8	9954.33	9141.6	34489.2	40640.7	18272.2	40180.5	51187.2	59057.3	77373.9	75412.3	93574.2	94803.6	81971.5	104818	74384.9	94569.3	102358	82228.4	40045.6	55793.1	82733.2	25392.6	32089.8	23374.1
KRT80	Q6KB66	1		0	0	0	0	0	0	0	0	0	0	0	0	0	0	0	0	0	668.11	5424.88	0	0	0	0	0	0	0	0	0	0	0	0	0	0	0	0	0	0	0	0	0	0	0	0	0	0	0
KRT84	Q9NSB2	1		742857	259977	455625	70319.8	321642	275364	177703	242524	38194416	138138	156533	131275	183208	201373	322054	59375	158210	279702	2.7202e+06	89199.3	64941.5	123419	23534.2	72806.3	95174.1	716532	56938.5	13378.6	1.06715e+06	70788.1	166473	10034.3	34873.3	29372	113930	31040.8	35731.2	67508.2	4.59985e+06	177925	7502.3	0	0	197114	65262.7	36598
KRT84	Q9NSB2	2		8.45e-17	8.45e-17	8.45e-17	8.45e-17	8.45e-17	8.45e-17	8.45e-17	8.45e-17	8.45e-17	8.45e-17	8.45e-17	8.45e-17	8.45e-17	8.45e-17	8.45e-17	8.45e-17	8.45e-17	8.45e-17	8.45e-17	8.45e-17	8.45e-17	8.45e-17	8.45e-17	8.45e-17	8.45e-17	0	0.4222	0	0.9952	0	14.4023	0	200.637	0	2794.52	0	38922.7	0	874562	397045	0	26782.9	0	23100.7	9146.92	0
KRT86	O43790	1		0	0	0	19913.6	1521.45	0	8730.07	16508.9	0	0	39288	7.65541e+06	0	0	0	44394.6	38827.1	22981.4	4656.4	8891.9	18805.9	0	0	0	0	0	0	0	0	0	0	0	0	0	0	0	0	0	0	0	0	0	0	0	0	0
KRT86	O43790	2		0	0	0.00925421	0	0.221206	0	3.08762	0	43.0055	0	667.88	2459.44	1004.48	0	34.7166	0	4.18388	0	23.8577	0	329.824	0	5398.05	38635.1	43555.8	6638.35	0	121.009	0	8.68808	0	0.623776	0	0.0447851	0	0.00321543	0	0.000230857	0	1.66e-05	0	1.19e-06	0	8.54e-08	0	6.13e-09
KRT9	P35527	1		2.06129e+06	563575	1.29508e+06	1.19081e+06	606339	760967	513664	530688	121573728	342233	614271	645129	385372	818263	1.32714e+06	288101	637211	671082	9.35317e+06	104117	177115	223200	143680	2.1467e+06	367513	1.80862e+06	116284	65993.3	2.96587e+06	91784.9	305086	65969.8	293141	266284	498211	185919	208854	319416	1.20218e+07	425033	269952	22825.4	86842.9	1.39458e+06	466256	266609
KRT9	P35527	2		145403	145403	145403	145403	145403	145403	145403	145403	145403	145403	145403	145403	145403	145403	145403	145403	145403	145403	387074	142804	506195	410478	440210	253593	287913	212260	183471	184021	124212	482057	129542	10785.7	422705	66955.2	563005	351933	71913.9	245071	590878	345615	997523	875169	880089	255635	1.24113e+06	410071
KRT9	P35527	3		919994	903642	41230.4	1.66075e+06	696021	758204	2.09391e+06	528222	2.40228e+06	54883	188924	1.04134e+06	816421	831549	835544	597046	278818	375333	502272	236760	324173	561298	0	35227	472555	263963	248263	5765.26	270612	0	99261	1.11071e+06	1.91687e+06	19301.5	410468	1.57303e+06	682415	335282	637101	1.74524e+06	1.05479e+06	445835	215321	515497	801406	4.68339e+06
KTN1	Q86UP2	1		0	0	0	0	0	0	0	0	0	3601.48	6593.16	0	6359.42	6625.63	12659.1	20839.7	17185	14344.4	0	14071.5	11887.4	14102.6	6045.58	4489.49	7865.11	12660.6	19611.1	15384.6	37420.1	46441.6	42873	35919.9	26961	0	0	0	0	0	0	0	0	0	0	0	0	0
KTN1	Q86UP2	2		0	0	0	33.7943	0	883.727	2810.21	1254.61	221.597	3425.89	2219.85	0	3067.25	2199	0	1637.2	2527.78	2620	4724.33	3422.05	2574.28	1642.95	8778.32	14285.1	3639.8	1145.93	4313.08	4591.18	22595	29561.1	38025.8	35526.1	4784.21	0	177.756	0	12.7623	0	0.916295	0	0.065787	0	0.00472329	0	0.000339117	0
KTN1	Q86UP2	3		2626.26	2626.26	2626.26	2626.26	1996.9	0	41077.9	19771.9	0	22685.2	72220.2	52333.3	88269.5	57987.2	7161.36	22985.9	34268.8	64153.4	0	231454	97149	27412.6	99384.9	28419.9	0	0	14428.5	0	113808	110249	127933	81262	22223.8	17218.3	72220.1	47351.2	53086	133776	45598.9	77557.6	34481.1	0	2260.18	0	162.273	0
LAMP2	P13473	1	52	0	0	0	0	0	0	0	0	0	0	0	7772.55	1620.04	0	0	0	0	0	0	0	0	0	0	0	0	0	4022.63	3241.11	5408.68	6477.63	9871.04	4902.53	11076	0	9588.65	10935.9	0	4358.57	11373.4	13600.4	16710.4	14840.5	17457.1	25029	26096.8	32759.4
LAMP2	P13473	2	52	4.09e-31	4.09e-31	0	3.65e-16	0	5.36e-15	0	7.47e-14	0	1.04e-12	0	1.45e-11	0	2.02e-10	0	2.81e-09	0	3.91e-08	0	5.45e-07	0	7.59e-06	0	0.000105775	0	0.00147325	0	0.0205197	0	0.285803	0	3.98072	0	55.4443	0	782.694	10955.9	6405.71	147.933	11214.8	19728.5	6411.58	0	1818.66	2290.83	323.108
LAMP2	P13473	3	52	0	3.16e-06	0	4.4e-05	0	0.000612307	0	0.00852834	0	0.118784	0	1.65445	0	23.0436	0	1570.66	2058.2	182.227	0	2427.98	2810.42	214.706	0	1443.02	1653.31	6634.09	7308.17	6879.3	0	8384.16	9829.89	13494	5011.75	18674	19894	12644.6	22438.1	27686.2	22787.6	11651.6	42190.7	33953.3	22212.6	46337.1	36984.1	39932.1
LANCL1	O43813	1	16	22635.6	10101.5	16180.1	22987.9	27206.1	30124.6	27957.4	57664.9	0	45084.1	78045.7	60965	67419.8	70462.8	79005.6	75355.1	85603	62852.1	47208.7	46482.1	40835.7	33822.9	47607.2	30864.5	40690.2	50905	38877.4	28808.9	52844.5	47720.9	52127.4	32409.6	43211.1	30606.1	37314.8	38080.4	20093.2	12924.4	9887.89	20278.4	19529.4	15405.2	24275.1	20282.5	23880.6	23149.9
LANCL1	O43813	2	16	19742.3	19742.3	19742.3	13583.2	12016.3	26039	31030.6	23128.2	17787.5	37575.7	30649.2	23876.5	47960.3	34483.9	23542	27682.5	20369.1	35750.1	32842.4	20522.1	23328.9	24891.6	36576.6	31820.2	25126.7	35204	27040	13535.2	37732.1	32976.9	38885.2	17536.9	5759.42	25645.6	20116.3	30854.1	16998.1	13733.7	3405.63	8038.34	9392.16	4298.7	719.686	0	4207.71	10715.1
LANCL1	O43813	3	16	21419.8	21419.8	19910.7	1893.81	40660.5	37710	15574.4	19054.4	9183.54	20261.7	33145.4	14862.4	34933.6	36587.8	43233.1	46632.1	31132.1	26263.4	32044.2	35047.3	43157.3	30689.7	32637.7	0	4692.44	30457.3	16904.8	13390.8	30685.3	26993.9	16876.8	26802	34592.5	24441.4	23348.2	15609.1	23914.8	32667.1	16910.2	24091.8	25111.8	9887.08	14482.5	16069.9	14908.4	14322.1
LARS	Q9P2J5	1	15;48	9557.51	7316.73	5700.09	22215.4	24260.7	27541.9	29255	55530	13882.8	45116.9	49605.4	73297.8	67081.8	59799.9	80113.9	67808.1	58102.5	40612.1	30809.7	29496.5	33675.8	33027.2	23737.3	14197.1	10842.6	10618.6	10070	5092.95	10245	11014.4	24701.1	17422.7	21837	7846.03	7953.46	8484.46	7434.81	2745.09	0.522283	9878.58	15006.5	15573.8	21330.8	19723.5	27532.2	31656.8
LARS	Q9P2J5	2	15;48	7578.11	7578.11	6754.21	6041.77	23430.3	34651.2	19183.8	9141.97	25393.2	27865.5	21642.5	55022.4	35746.3	24578.4	30087.4	25894.6	31627.4	20229.6	19398.9	10151.1	10379.1	25069.1	19177.6	21659	10526.5	4417.72	3489.66	19664.8	16145	17521.8	7140.08	4007.6	8078.93	8520.11	996.095	0	231.379	0	6457.83	5825.01	3383.22	0	4327.52	6276.49	7741.78	7749.73
LARS	Q9P2J5	3	15;48	14204.3	12892.7	10816.5	39932.6	30315.7	38152.1	39688.1	45418.1	42172.6	37396.2	36653.2	42707.7	33979.3	46159.7	51526.1	58075.1	36551.5	40461.4	0	629.488	27645.4	23010.1	11481.1	18116.3	12829.4	7498.96	8282.65	7149.94	5316.68	9115.22	6896.7	11567.9	8714.75	4852.29	7203.67	6296.72	11846.9	11270	5817.32	0	243.744	12206.4	6067.75	9199.02	23453.8	20666.4
LBR	Q14739	1	17;31	0	0	0	0	0	0	3501.15	5958.01	0	22235.6	29064.9	6113.68	32465.6	40084.6	38459.2	58261.3	68743.6	42398	0	0	43491.7	37250.5	38975.8	28306.2	39926.4	45167.5	45727.8	9999.27	41198.9	56629.2	54700.5	33613.5	50956.9	29163.8	45368.1	31264.5	0	0	0	10042.6	11554.2	13722.4	26168.7	25867.5	17815.3	20826.1
LBR	Q14739	2	17;31	1287.08	1287.08	1257.7	0	24.1248	0	2.77617	0	14.7417	0	207.938	4262.45	7806.36	6075.37	6726.66	14505.6	11506.5	20834.2	22958.3	11809.5	6266.76	9417.15	40464.5	21309.4	3687.93	192.908	0	3832.83	44656.5	29988.4	40001	0	423.567	865.031	21063.3	27443.1	0	0	1862.84	25081.8	14644.7	4097.37	0	42.6224	0	3.06015
LBR	Q14739	3	17;31	0	0.00518338	0	0.0721963	0	1.00556	0	33.3404	6169.25	14002.4	6042.4	10612.1	4771.1	29848.9	28002.6	37474.7	38866.7	27560.9	0	6316.61	40678.9	17123.9	6303.82	30694.9	32184.3	31381.4	30242.6	27443.5	21520.3	30518	22892.9	30856	36378.4	38253.3	40568.3	24160.1	32111	30894.4	18422.4	15090.4	19035.8	18559.5	13740.4	10283.3	23125.3	19950.5
LDHA	P00338	1		7131.71	10377.7	5313.7	14828.4	54607	49153.6	62527.3	13321	63876.4	52694.3	17802.6	54689.2	18860.5	46272.5	17991.1	26717	28288.5	17145.2	10095	36483.7	18175.5	4916.62	0	0	3790.48	6489.38	2767.07	0	5420.65	7833.9	5434.18	0	0	0	0	0	5038.52	16760.5	0	10496.9	13660	24158.1	76228.2	57002.6	26546.8	43362.9
LDHA	P00338	2		96059.9	96059.9	49044.3	52405.5	65953.2	40445.8	38895.9	9914.33	0	0	20325.7	43972.2	34549.6	3144.6	18755.2	39516.8	6727.17	16273.2	30909.5	22387.1	10684.1	38470.8	8781.05	30653.6	44405.8	7388.65	0	676.684	0	9863.8	54616.6	20451	0	26399.5	21576.6	874.312	2000.35	0	54470.8	58808.2	29398.5	13819.1	39169.2	61798.8	139735	174649
LDHA	P00338	3		9241.87	9241.87	9241.87	9241.87	9241.87	20.7118	13835.2	14214.7	16120.6	543.212	4818.03	7461.43	0	9747.48	10715.6	16782.1	372.271	11506.8	17703.4	19511.6	16698.1	19546.9	15867.6	20933.9	24988.7	1148.74	0	11170.6	2030.12	0	22.8098	0	33.7192	0	3592.83	3826.82	60.6766	1554.11	713.922	6915.98	442.218	0	7429.69	5313.48	11798.3	9595.68
LDHB	P07195	1		0	0	0	0	0	0	0	0	0	4524.31	4937.67	23145.6	7451.31	5813.01	6892.95	9996.22	10384.7	11764.4	0	7281.86	6254.58	4683.17	4994.3	0	5484.2	6976.36	6253.25	0	10639.8	12928.3	4229.27	3200.65	8246.2	4011.4	7501.46	0	7551.43	5768.43	6237.9	0	0	16427.7	26953.1	30189.7	44630.2	61964.5
LDHB	P07195	2		0	0	0.18126	0	2.87269	0	40.0365	0	1710.13	2381.46	286.137	0	23.5594	0	55.2138	0	2345.37	3425.83	198.682	1802.8	256.166	1679.02	4414.04	1919.4	3274.73	557.722	0	39.1205	0	7.88311	0	71.243	0	3376.8	6645.28	2645.35	3564.27	0	10066	6451.76	3257.91	1920.31	11643.1	24442.6	44671.1	115555
LDHB	P07195	3		3438.97	3438.97	1178.25	0	0	1794.86	2178.23	2887.54	1043.85	0	3695.61	4144.52	7495.43	4762.29	2531.2	5844.38	4993.79	5920.15	5469.62	9803.8	7779.11	9639.72	3229.37	0	4950.06	4195.26	113.833	3427.35	1228.49	916.069	3909.28	4354.67	3478.63	4533.06	5884.5	3387.71	8268.81	1858.72	5521.36	8796.16	4936.24	9352.1	2102.11	5331.14	16190.9	20600.9
LGALS3BP	Q08380	1	13;49	0	0	5872.61	12939.7	9910.75	12891.1	15834	35211.7	45385.6	38712.8	55905.3	67259.8	68166.9	44932.7	49015.5	47956.3	25835.9	14812.4	11358.4	11852	5313.68	8684.1	3624.4	3841.89	4153.26	0	6687.68	3282.28	3407.82	3266.62	6358.47	0	6659.66	6816.81	7130.53	7537.77	0	0	0	7863.54	10202.7	10112.5	19689.1	19930.6	37105.6	47731.1
LGALS3BP	Q08380	2	13;49	1.67e-13	1.67e-13	0	552.616	0	9523.81	22183.3	13456.1	19195.9	29875.1	31857.7	55602.7	57797.5	19395.6	26832.6	27816.1	18463.1	12911.1	6075.5	9093.87	7026.47	8103.54	6505.29	7035.1	4262.28	2196.63	6619.22	6753.25	5227.37	249.582	6185.44	7860.92	2730.52	1936.84	11503.6	7217.34	0	0	2733.22	12802.1	14504.7	9795.66	17922.3	22248.9	20378.8	26583.9
LGALS3BP	Q08380	3	13;49	10102.7	17545.9	12462.4	11620.2	10915.1	16660.6	31362.8	33982.8	43331.7	43734.2	56906.7	49973	54501.5	44491.6	45418.2	31564.7	25651.1	22901.2	13933	0	3509.34	13484.8	6188.18	2883.32	1919.1	10042.6	7038.75	11216.4	8775.34	14029.8	11629.2	9611.61	8741.94	989.007	14423	17413	15690.4	15345.9	12849.9	7957.21	22062	26994.5	34886.2	26339.1	36427.7	48337.5
LGALS7	P47929	1		1156.81	0	0	0	0	0	0	710.027	136802	0	0	0	0	0	0	0	0	98.1031	7259.64	0	0	0	0	0	0	0	0	0	0	0	0	0	0	0	0	0	0	0	0	0	0	0	0	0	0	0
LGALS7	P47929	2		2.69e-18	2.69e-18	2.69e-18	2.69e-18	2.69e-18	2.69e-18	2.69e-18	2.69e-18	2.69e-18	2.69e-18	2.69e-18	2.69e-18	2.69e-18	2.69e-18	2.69e-18	2.69e-18	2.69e-18	2.69e-18	2.69e-18	0	0.00631086	0	0.0887232	0	1.23581	0	17.2127	0	239.742	0	3339.17	0	107601	44666.1	0	548.679	0	39.3915	0	2.80243	0	0	1.29112	0	18.737	0
LMAN1	P49257	1	36	0	0	0	0	0	0	0	0	0	0	0	0	0	0	0	0	0	0	0	0	0	7036.76	2910.57	5473	12012.1	18228.6	17995.3	12969.4	26620.3	32397.3	24285	20910.6	29699.1	15561.3	31561.9	38329.6	26788.9	19983.1	0	0	0	0	0	0	0	0
LMAN1	P49257	2	36	2.87e-21	2.87e-21	2.87e-21	0	7.93e-06	0	0.000111718	0	0.00155612	0	0.0216739	0	0.301878	0	4.20462	0	58.5628	0	1870.08	4410.04	4657.58	877.771	0	22.2888	116.2	0	3546.38	4904.19	18336.3	18421.6	20423	8229.54	12942.4	19862	19329.4	27917	12899.4	365.948	0	16.4009	0	1.17753	0	0.0845432	0	0.00606993
LMAN1	P49257	3	36	5.22e-11	0	7.27e-10	0	1.01e-08	0	1.41e-07	0	1.96e-06	0	2.73e-05	0	0.000380821	0	0.00530415	0	0.0738773	0	1.02898	0	911.951	4917.05	9738.44	9.08576	12620.6	23787	27695.5	25416.5	20545	25005.2	32107	17773	72928.1	59340.8	63419.5	72538.3	16346.7	7612.94	93.4343	0	6.70644	0	0.481501	0	0.0345702	0
LONP1	P36776	1	46;59	0	0	0	0	0	0	0	0	0	0	0	0	0	0	0	0	0	0	0	0	0	0	0	0	0	0	0	3208.61	5222.14	5617.71	3377.08	0	0	3519.97	4726.36	2763.45	3053.56	0	0	0	0	2299.51	4562.89	4632.79	9566.9	13151.5
LONP1	P36776	2	46;59	0	0	2.59e-20	0	5.32e-19	0	7.42e-18	0	1.03e-16	0	1.44e-15	0	2.01e-14	0	2.79e-13	0	3.89e-12	0	5.42e-11	0	7.55e-10	0	1.05e-08	0	1.46e-07	0	2.04e-06	0	2.84e-05	0	0.000395742	0	0.00551197	0	0.0767718	0	1.06929	0	14.8933	0	207.437	0	3441.15	6467.56	6683.96	10865.4
LONP1	P36776	3	46;59	1.74e-10	0	2.42e-09	0	3.38e-08	0	4.7e-07	0	6.55e-06	0	9.12e-05	0	0.0012709	0	0.0177014	0	0.246548	0	3.43397	0	47.8291	0	720.008	2487.4	2499.48	5232.73	2080.85	1475.85	5567.22	2803.83	4043.22	4295.81	5583.54	5896.27	1171.33	5812.04	5287.42	7122.06	5290.66	7320.11	6607.98	6368.98	12902	12218.1	12423.2	11521.6
LRPPRC	P42704	1	17;54	0	0	0	0	0	0	0	0	0	0	0	0	8664.81	4760.7	0	0.305088	20436.9	12430.7	0	0	10937.3	7134.36	6267.74	1869.35	5082.42	0	0	0	0	0	0	0	0	0	0	0	10670.5	15908.1	0	0	4871.17	9437.42	12409.5	2835.96	30256	17206.6
LRPPRC	P42704	2	17;54	5.55e-25	5.55e-25	0	8.88e-11	0	1.32e-09	0	1.84e-08	0	2.57e-07	0	3.58e-06	0	4.98e-05	0	0.000693875	0	0.00966443	0	0.134608	0	1.87485	0	26.1587	3034.27	6133.84	0	27.7788	0	0	7.28516	0	109.01	6167.17	4319.19	3662.99	0	0	112.224	7315.66	6096.76	0	137.281	8644.25	13588.7	10706.7
LRPPRC	P42704	3	17;54	0	2.46e-06	0	3.43e-05	0	0.000477987	0	0.0066575	0	0.0927269	0	1.29152	0	17.9885	0	281.012	902.805	285.297	0	0	81.0768	0	1307.87	4305.22	1609.74	0	1284.47	3372.01	481.87	0	21.022	0	179.91	0	2828.51	10835.5	12382.9	9007.54	0	2038.62	15529	19380.9	236.134	5307.99	16074.4	10209
LRRC59	Q96AG4	1	16	0	0	2940.79	3907.33	5731.61	7976.09	24991.5	42619.2	28078.6	36874.3	47129.8	15915.8	37070.4	45678.9	32020.7	56248.9	52007.5	14061.2	8816.82	11274.7	17617.4	19510	16997.1	6275.92	5537.22	8104.33	6203.16	5181.59	8509.96	7116.48	7538.28	5295.76	5177.35	4857.04	4665.43	2010.55	2973.94	0	0	0	0	0	0	0	3455.99	3864.49
LRRC59	Q96AG4	2	16	11183.9	11183.9	11183.9	9508.93	0	17217	36596.3	28848.6	24299.4	23311.2	37589.6	25796.9	23529.1	19304.6	8364.73	25560.5	32833.5	12010.5	17090.3	20081.2	10253.3	0	13206.5	22672.8	9463.95	8150.25	7636.95	5540.57	2216.34	10998.4	3718.09	5797.06	4510.89	431.607	5182.82	5326.96	3857.7	0	140.432	0	10.0826	0	0.723898	0	0.0519735	0
LSM12	Q3MHD2	1	32	2907.65	0	0	0	2350.03	5462.57	10342.7	21421.1	0	18444.3	29629.4	7901.51	31546.5	27548	27987.3	40187.4	54073.1	39940.6	30824.2	26879.7	30444	32548.7	40803.1	20053.7	37284.6	36905.3	53837.7	30513.4	72626.8	63192.6	60922.3	49778.5	78050.5	70959	70318	84677.4	41971.4	35708.2	24356.3	38236.7	27657.2	20339.5	15098.9	6834.81	9581.85	8222.43
LSM12	Q3MHD2	2	32	2676.42	2676.42	2676.42	16.5689	1282	3456.25	6163.32	4702.15	1154	4767.39	5743.46	6539.38	18828.2	10365.7	10641.1	15102.1	5992.13	8688.4	24167.8	13174.6	11178.4	13074.7	30329.5	11035.5	12298	14545.4	6873.09	15152	60954.5	32528.9	55352.3	32253.8	30626.6	42946.7	43300.7	62475.5	27317.6	12728.3	8903.85	28304.6	17332.4	3425.09	0	2883.82	3107.9	2165.61
LSM12	Q3MHD2	3	32	9057.69	12881.7	11552.1	7519.43	15247.8	20536.9	21119.3	21585.8	20895.7	16328.8	17078.8	20253.5	16981.7	15596.8	26806	36364.2	27299.1	0	16658.7	40826.1	20583.2	25643.2	47845.7	49736	35101.7	46410.8	58278.1	50191.7	67452.1	69642.8	81019.1	92059.5	70784.5	74547.3	73331.6	78477.7	68238.3	58472.2	46466.7	57245.2	52128	14039.3	7769.2	10611.5	5984.98	9611.46
LTA4H	P09960	1		0	0	0	0	0	0	0	0	0	0	0	0	0	0	0	0	0	0	0	0	0	0	0	0	0	0	0	0	0	0	0	0	0	0	0	0	0	0	0	0	0	0	0	0	0	0
LTA4H	P09960	2		1.09e-45	0	1.23e-31	0	1.83e-30	0	2.55e-29	0	3.55e-28	0	4.95e-27	0	6.89e-26	0	9.59e-25	0	1.34e-23	0	1.86e-22	0	2.59e-21	0	3.61e-20	0	5.03e-19	0	7e-18	0	9.76e-17	0	1.36e-15	0	1.89e-14	0	2.64e-13	0	3.67e-12	0	5.11e-11	0	7.12e-10	0	9.92e-09	0	1.38e-07	0
LTA4H	P09960	3		1.18e-30	0	1.64e-29	0	2.28e-28	0	3.18e-27	0	4.43e-26	0	6.16e-25	0	8.59e-24	0	1.2e-22	0	1.67e-21	0	2.32e-20	0	3.23e-19	0	4.5e-18	0	6.27e-17	0	8.73e-16	0	1.22e-14	0	1.69e-13	0	2.36e-12	0	3.29e-11	0	4.58e-10	0	6.37e-09	0	8.88e-08	0	1.24e-06	0	1.72e-05	0
LUC7L2	Q9Y383	1	16	0	0	0	0	0	0	3140.26	12332.4	2161.58	12422.2	9729.97	7342.48	13179.4	12485.3	15233.5	18336.9	10039.2	3987.46	1984.09	9369.88	9476.75	2946.21	2702.24	7650.67	8041.4	3051.73	3709.81	6549.09	4923.28	9928.93	3030.93	1613.42	2103.03	0	1348.66	2148.82	0	0	0	5773.42	2779.05	0	0	0	2659.73	2280.67
LUC7L2	Q9Y383	2	16	5.89e-16	5.89e-16	5.89e-16	5.89e-16	0	0.0124125	0	0.185943	0	2.59107	2288.08	6169.71	0	1815.79	15115.6	9530.01	1445.11	4912.09	0	6529.91	7073.47	0	0.677983	16.9459	5394.89	3077.72	0	1.76162	0	0.126479	0	0.00908075	0	0.000651969	0	4.68e-05	0	3.36e-06	0	2.41e-07	0	1.73e-08	0	1.24e-09	0	8.93e-11
LUC7L2	Q9Y383	3	16	420.774	420.774	420.774	420.774	420.774	420.774	420.774	420.774	420.774	420.774	420.774	420.774	420.774	420.774	420.774	420.774	420.774	420.774	420.774	420.774	420.774	420.774	420.774	420.774	420.774	420.774	420.774	420.774	420.774	420.774	420.774	420.774	0	1667.41	2369.4	2426.15	2606.67	2344.9	45.5198	2003.38	3831.66	4162.37	5892.88	6809.27	7573.5	11484.7
MACF1	Q9UPN3	1	28	0	0	0	0	0	0	0	0	0	0	0	0	4204.42	3539.65	0	0	0	0	0	0	0	8622	16392.7	7037.81	25907.4	35835.8	31621.1	21857	29546.2	4581.77	2562.25	0	0	0	0	0	0	0	0	0	0	0	0	0	0	0
MACF1	Q9UPN3	2	28	0	0	0	5.03e-09	0	8.11e-08	0	1.13e-06	0	1.57e-05	0	0.000219282	0	0.00305421	0	0.0425397	0	0.592501	0	8.25247	0	114.942	1248.68	17078.8	12771.5	15955.3	10334.3	10394.7	20408.6	3843.01	0	260.968	0	18.7367	0	1.34523	0	0.0965834	0	0.00693438	0	0.000497866	0	3.57e-05	0	2.57e-06
MACF1	Q9UPN3	3	28	2.57e-09	0	3.59e-08	0	5e-07	0	6.97e-06	0	9.7e-05	0	0.00135161	0	0.0188255	0	0.262205	0	3.65205	0	50.8665	0	737.352	8164.3	7528.83	222.691	11979.5	21698.3	29773.3	41209.5	21399.7	0	425.584	0	30.5556	0	2.19379	0	0.157507	0	0.0113085	0	0.000811914	0	5.83e-05	0	4.19e-06	0
MAP1B	P46821	1	17	1880.73	0	0	0	0	0	0	0	0	12234.9	12475.5	9083.32	33360.5	36137.2	65749.5	74530.2	78098.4	74367.6	47636.9	34409.5	43397.7	27595.7	22008.6	14247.1	11071.7	18497.5	13798.3	1530.97	3823.97	4186.17	0	0	0	0	0	0	0	0	0	0	0	0	0	0	0	0
MAP1B	P46821	2	17	0	0	0.527575	0	8.14811	0	113.546	0	6945.47	5061.58	6751.86	21738.7	21308.5	23186.5	27134.9	37821.2	31086.4	37409.8	26125	24988.1	21972.2	28744.2	14694.6	4999.68	3661.91	354.437	132.488	8645.08	788.704	0	55.9993	0	4.02057	0	0.288664	0	0.0207251	0	0.001488	0	0.000106833	0	7.67e-06	0	5.51e-07	0
MAP1B	P46821	3	17	172.393	0	685.178	4663.71	4473.89	0	6438.64	11815.4	11771.4	15054.8	16613.6	11190.3	14569.6	27479.5	19081.6	31483.2	44508.3	41648.8	18832.6	0	5441.58	8587.08	4948.66	7643.1	4844.57	0	3042.18	5088.25	3197.56	1184.89	0	63.0269	0	4.52513	0	0.32489	0	0.023326	0	0.00167473	0	0.00012024	0	8.63e-06	0	6.2e-07
MARCKS	P29966	1	52	0	0	0	0	0	0	0	0	0	0	0	0	0	0	0	0	0	0	0	0	0	0	0	0	0	0	0	0	0	0	0	0	0	0	0	0	0	0	0	0	0	0	0	0	1217.34	2076.23
MARCKS	P29966	2	52	0	0	0	6.72e-23	0	2.98e-21	0	4.16e-20	0	5.8e-19	0	8.07e-18	0	1.12e-16	0	1.57e-15	0	2.18e-14	0	3.04e-13	0	4.23e-12	0	5.89e-11	0	8.21e-10	0	1.14e-08	0	1.59e-07	0	2.22e-06	0	3.09e-05	0	0.000430295	0	0.00599324	0	0.0834751	0	1.16266	0	16.1937	0	229.668
MARCKS	P29966	3	52	0	4.01e-21	0	5.58e-20	0	7.78e-19	0	1.08e-17	0	1.51e-16	0	2.1e-15	0	2.93e-14	0	4.08e-13	0	5.68e-12	0	7.91e-11	0	1.1e-09	0	1.53e-08	0	2.14e-07	0	2.98e-06	0	4.15e-05	0	0.000577422	0	0.00804245	0	0.112017	0	1.56019	0	21.7307	0	314.585	1914.29	1181.56	1380.49	977.149
MARCKSL1	P49006	1	58	0	0	0	0	0	0	0	0	0	0	0	0	0	0	0	0	0	0	0	0	0	0	0	0	0	0	0	0	0	0	0	0	0	0	0	0	0	0	0	0	0	0	0	2802.36	3368.92	3717.45
MARCKSL1	P49006	2	58	0	0	0	0	1.26e-22	0	1.9e-21	0	2.64e-20	0	3.68e-19	0	5.13e-18	0	7.14e-17	0	9.95e-16	0	1.39e-14	0	1.93e-13	0	2.69e-12	0	3.74e-11	0	5.22e-10	0	7.26e-09	0	1.01e-07	0	1.41e-06	0	1.96e-05	0	0.000273362	0	0.00380745	0	0.0530309	0	0.738625	0	10.2877	0
MARCKSL1	P49006	3	58	0	7.83e-16	0	1.09e-14	0	1.52e-13	0	2.12e-12	0	2.95e-11	0	4.1e-10	0	5.72e-09	0	7.96e-08	0	1.11e-06	0	1.54e-05	0	0.000215108	0	0.00299607	0	0.0417299	0	0.581222	0	8.09538	0	112.754	0	2414.23	2807.59	3569.12	2909.19	10745.1	15482	12423.4	6690.52	11538.9	13085.3	11714.7	12971.2	23707
MARS	P56192	1	15	0	9533.8	7664.13	15141.9	15221.4	31660.7	29390.7	37650.3	0	49577	63979.1	67663	53274	64804.1	97771.7	76854.1	60448.5	54650.7	37798	44551.2	36683	44859.7	33228.7	31465.5	22875.1	27724.9	14317.4	8307.65	9957.38	15557.7	0	0	0	0	0	0	0	0	0	0	0	0	0	0	0	0
MARS	P56192	2	15	13915.5	13915.5	13915.5	13915.5	7783.23	17952	27814	42222.2	28265.6	23113.2	45131.1	39111.7	26215.7	66186.4	58556.6	37497.3	49878.8	49774.8	44979.8	32348.4	13333.1	12093.1	12835.1	36152.6	28419.1	12191.1	13952.7	10520.1	8089.76	13761.6	2485.71	0	169.654	0	12.1806	0	0.874529	0	0.0627883	0	0.004508	0	0.00032366	0	2.32e-05	0
MARS	P56192	3	15	27796.1	27796.1	1352.55	25422.3	22079	14146.3	19543.6	19316.4	10179.9	39281.1	33777	38807	30695.9	35559.2	42521.7	41698.1	30097.8	64351	43203.2	59611.7	34337.7	44241	4721.35	0	40294.6	27397.9	10832.6	7253.31	16470.4	6374.15	12010.7	1209.73	0	171.561	0	5473.76	6444.76	453.277	0	31.9735	0	2.29559	0	0.164816	0	0.0118362
MAT2A	P31153	1		0	0	0	0	0	0	0	0	0	0	0	0	0	0	0	0	0	0	0	0	0	0	0	0	0	0	0	0	0	0	0	0	0	0	0	0	0	0	0	0	0	0	0	0	0	0
MAT2A	P31153	2		0	3.37e-23	0	5.83e-22	0	8.13e-21	0	1.13e-19	0	1.58e-18	0	2.2e-17	0	3.06e-16	0	4.26e-15	0	5.93e-14	0	8.26e-13	0	1.15e-11	0	1.6e-10	0	2.23e-09	0	3.11e-08	0	4.33e-07	0	6.03e-06	0	8.4e-05	0	0.00117041	0	0.0163017	0	0.227054	0	3.16245	0	44.0472	0	613.499
MAT2A	P31153	3		1.92e-25	0	2.67e-24	0	3.72e-23	0	5.19e-22	0	7.22e-21	0	1.01e-19	0	1.4e-18	0	1.95e-17	0	2.72e-16	0	3.79e-15	0	5.27e-14	0	7.35e-13	0	1.02e-11	0	1.42e-10	0	1.98e-09	0	2.76e-08	0	3.85e-07	0	5.36e-06	0	7.47e-05	0	0.00104031	0	0.0144896	0	0.201814	0	2.81091	0
MAT2B	Q9NZL9	1		0	0	0	0	0	0	0	0	0	0	0	0	0	0	0	0	0	0	0	0	0	0	0	0	0	0	0	0	0	0	0	0	0	0	0	0	0	0	0	0	0	0	0	0	0	0
MAT2B	Q9NZL9	2		9.07e-32	0	1.31e-29	0	1.83e-28	0	2.55e-27	0	3.55e-26	0	4.95e-25	0	6.89e-24	0	9.6e-23	0	1.34e-21	0	1.86e-20	0	2.59e-19	0	3.61e-18	0	5.03e-17	0	7.01e-16	0	9.77e-15	0	1.36e-13	0	1.89e-12	0	2.64e-11	0	3.68e-10	0	5.12e-09	0	7.13e-08	0	9.93e-07	0	1.38e-05	0
MAT2B	Q9NZL9	3		1.28e-29	0	1.79e-28	0	2.49e-27	0	3.46e-26	0	4.82e-25	0	6.72e-24	0	9.36e-23	0	1.3e-21	0	1.82e-20	0	2.53e-19	0	3.52e-18	0	4.91e-17	0	6.83e-16	0	9.52e-15	0	1.33e-13	0	1.85e-12	0	2.57e-11	0	3.58e-10	0	4.99e-09	0	6.95e-08	0	9.68e-07	0	1.35e-05	0	0.000187738	0
MATR3	P43243	1	45	45502.6	22624.9	41160.2	82807.5	64106.2	23623	70525.8	116012	24764	115065	139833	89193.9	138389	137299	163838	165823	139799	114069	75818.1	75155	75589.2	73374.8	63263.4	46103.2	60375.3	77804	84016.9	46787.9	68428.5	78622	63570.3	60406.2	89411.9	64984.3	83427.8	75153.3	60105.1	50962.2	21555	46847.1	29166.4	25672.9	27924.5	12359.4	8220.54	25485.4
MATR3	P43243	2	45	20958.1	9779.23	43820.8	92328	82798.6	29970.2	36471.4	81749.5	39534.4	77053.4	85951.2	35982	60146.1	60744.9	47024.1	77049.7	47677.3	33542.4	12313.2	47007.4	66550.7	35883.6	46821.6	42354.5	9953.14	38454.8	77872.8	55290.1	59850.1	24898.1	38910	56852.5	59825.3	61275	38131.9	31004.1	19023	45006.1	5959.9	5421.25	0	241.887	0	17.3667	0	1.24687
MATR3	P43243	3	45	364.374	65615.8	80178.4	59257.3	56606.8	48322.7	75617.6	84269.1	65829.9	69237.9	82008.6	82601.9	79837.5	61081.9	60093.6	95997.7	111013	93797.3	91634.6	44634.5	0	49892.9	67566.7	32782.6	59099.3	69110.8	46789.6	50830.4	66087.2	45799.2	41045.7	51851.4	67239.7	86239.5	56248.5	66316.7	78328.2	47793.6	74525.5	96237.7	65607	44602.4	44022.3	29708.2	20270	22997.7
MCM4	P33991	1	40	0	0	0	0	0	0	0	0	0	0	0	0	0	0	0	0	0	0	0	0	0	0	0	0	0	0	0	0	0	0	0	0	0	0	9661.48	9381.75	0	0	0	14798.7	12023.1	11053.2	10993.4	13104.1	12676.3	8209.11
MCM4	P33991	2	40	1.92e-31	1.92e-31	1.92e-31	1.92e-31	1.92e-31	1.92e-31	1.92e-31	0	4.92e-17	0	7.06e-16	0	9.84e-15	0	1.37e-13	0	1.91e-12	0	2.66e-11	0	3.7e-10	0	5.16e-09	0	7.18e-08	0	1e-06	0	1.39e-05	0	0.000194046	0	0.00270271	0	0.0376439	0	0.524312	60.9266	4080.28	10388.6	8767.06	11593.2	17783.8	17909.5	19075.8	9507.34
MCM4	P33991	3	40	0	6.96e-17	0	9.71e-16	0	1.35e-14	0	1.88e-13	0	2.62e-12	0	3.66e-11	0	5.09e-10	0	7.09e-09	0	9.88e-08	0	1.38e-06	0	1.92e-05	0	0.000266865	0	0.00371695	0	0.0517705	0	0.721069	0	10.0432	0	139.884	0	4018.79	11406.4	9404.06	17258.6	35198.3	35181.7	15776.2	24227.1	24861.8	15627.3	15312.3
MCM5	P33992	1		0	0	0	0	0	0	0	0	0	0	0	0	0	0	3343.87	2236.02	4607.21	4408.46	53.6836	3048.64	0	2258.35	2941.15	2151.5	3155.28	0	0	0	0	4125.52	3537.64	0	8075.87	10064.2	16404.1	4085.1	0	0	0	0	2231.48	2689.01	0	5413.76	11212.8	15329.8
MCM5	P33992	2		0	0	0.00105514	0	0.0159353	0	0.222039	0	3.09261	0	974.784	1528.29	25.1241	0	0	1022.05	2087.62	2075.78	1330.78	0	1439.93	1769.71	1810.41	1031.65	1598.31	29.5733	0	1.82391	0.547463	0	15.5076	0	4926.21	12049	17305	295.402	0	0.467173	1540.29	2152.62	1043.52	12.5539	0	13.6244	0	3330.2
MCM5	P33992	3		0	0	0	0	0	0	0	0	0	0	2.47438	0	46.4366	0	855.488	1305.92	235.629	0	458.559	739.901	1410.07	2538.8	2104.01	923.597	726.455	93.8166	1239.21	2670.67	2690.42	2951.34	1062.89	0	1038.9	3021.08	1947.92	2168.04	1348.04	320.415	2412.97	2979.59	2621.52	3242.06	2472.68	2349.98	6206.11	5288.32
MCM6	Q14566	1	35;46	0	0	0	0	0	0	0	0	0	0	0	0	0	0	0	0	0	0	0	0	0	0	0	0	0	0	0	0	0	0	0	0	0	0	11683.2	17780.4	5138.58	13399	16544.9	21516.8	14528.4	4788.27	0	9469.95	15978.1	3822.99
MCM6	Q14566	2	35;46	5.99e-31	5.99e-31	5.99e-31	0	4.58e-15	0	6.42e-14	0	8.94e-13	0	1.25e-11	0	1.74e-10	0	2.42e-09	0	3.37e-08	0	4.69e-07	0	6.53e-06	0	9.1e-05	0	0.00126683	0	0.0176447	0	0.245759	0	3.42298	0	47.676	1050.2	11743.6	15677	148.565	14946.6	12094.6	26427.8	11610.1	7985.66	882.209	0	0	2570.27
MCM6	Q14566	3	35;46	0	0	0	9.53e-20	0	3.51e-18	0	4.9e-17	0	6.82e-16	0	9.51e-15	0	1.32e-13	0	1.84e-12	0	2.57e-11	0	3.58e-10	0	4.98e-09	0	6.94e-08	0	9.67e-07	0	1.35e-05	0	0.00018751	0	0.00261167	0	0.0363759	0	0.506651	0	7.05674	0	98.2878	0	1368.97	0	50481.9	194701	0
MCM7	P33993	1	17;40	0	0	0	0	0	0	0	0	0	0	0	0	0	0	0	16298.5	14195.9	7459.83	0	0	0	10114.5	10722.6	2806.54	3136.55	0	0	0	6671.82	5480.17	6681.58	0	0	15558.7	22544.7	17026	18502.1	28327.1	21811.3	59685.2	40482.4	27546.5	11132.4	8324.12	10758.7	0
MCM7	P33993	2	17;40	1.25e-23	1.25e-23	1.25e-23	0	7.29e-09	0	1.02e-07	0	1.42e-06	0	1.98e-05	0	0.000276113	0	0.00384576	0	0.0535646	0	0.746058	0	10.3913	0	2199.29	2132.95	39.0974	0	25.7255	0	3867.44	2744.28	9331.29	1857.14	0	4113.05	17600.9	22754.2	6795.85	8593.27	7748.72	49705	25399.7	15770.3	314.11	0	22.522	0
MCM7	P33993	3	17;40	0	3.89e-06	0	5.43e-05	0	0.000756017	0	0.01053	0	0.146663	0	2.04276	0	28.452	0	1811.66	8210.26	6714.24	8416.48	1680.73	0	1769.53	4805.81	1432.67	8037.7	1783.09	1734.75	6854.82	3802.48	3728.05	588.502	1892.46	8154.04	12329.4	10917	20257.8	11024.1	17005.1	47634.5	81119.8	50778.6	39344	24618.2	21882.2	10984.3	17341.6
MDH1	P40925	1		0	0	0	0	0	0	0	0	0	0	0	0	0	0	0	0	0	0	0	0	2443.08	2693.81	1702.62	0	0	0	0	0	0	0	0	0	0	0	0	0	0	0	0	0	0	0	0	0	0	0
MDH1	P40925	2		8.71e-43	0	1.76e-27	0	2.54e-26	0	3.54e-25	0	4.94e-24	0	6.88e-23	0	9.58e-22	0	1.33e-20	0	1.86e-19	0	2.59e-18	0	3.6e-17	0	5.02e-16	0	6.99e-15	0	9.74e-14	0	1.36e-12	0	1.89e-11	0	2.63e-10	0	3.66e-09	0	5.1e-08	0	7.11e-07	0	9.9e-06	0	0.000137917	0	0.00192093	0
MDH1	P40925	3		0	1.5e-27	0	2.09e-26	0	2.91e-25	0	4.05e-24	0	5.65e-23	0	7.87e-22	0	1.1e-20	0	1.53e-19	0	2.13e-18	0	2.96e-17	0	4.12e-16	0	5.74e-15	0	8e-14	0	1.11e-12	0	1.55e-11	0	2.16e-10	0	3.01e-09	0	4.19e-08	0	5.84e-07	0	8.13e-06	0	0.000113284	0	0.00157785	0	0.0219766
MDH2	P40926	1		33973.1	28476.5	21056.1	19938.3	7510.06	7352.23	21215.4	14285.3	42723.1	9563.91	12625	192609	26949.6	40012.8	13200.9	14093.8	10946.6	10024.1	7817.24	9441.21	4064.33	8698.64	9143.9	1233.92	7307.64	9443.87	10219	5524.03	8672.25	10585.7	13642.9	8896.31	8919.27	9009.94	12074	11598.7	10537.2	8504.51	0	9472.86	8749.42	10521.4	18981.2	27623.7	39040.3	41388.4
MDH2	P40926	2		23682.4	23682.4	23682.4	23682.4	23682.4	18374	12767.8	16371.2	12268.7	6636.12	22506.2	39638.5	26306.8	8425.95	13125.4	7728.83	4602.87	9532.67	7796.86	8204.62	7785.68	6661.15	6248.63	0	9916.16	6741.96	8152.03	9293.88	9032.7	7195.21	11862.3	8099.46	10021.5	7667.79	8908.84	10369.1	9929.23	13909	11611.6	11615.1	7706.14	10937.9	9566.63	12663.4	6969.05	21218.8
MDH2	P40926	3		2964.35	51563.8	50325.3	39838	38749.4	32892.4	23651.4	31284.8	28792.5	24427.5	22264.5	24993.6	16946.4	16402.3	21453.1	13022.6	9908.48	14443.1	15260.5	16617.9	1315.73	0	12781.2	8070.11	4261.17	12161.9	13247.5	6717.46	7468.96	12251.7	12827.8	11411.2	11044.8	13045.5	15075.5	10282.9	15339.1	13547.4	15256.9	15586.6	20672.7	17249.9	14363.4	24258.2	22300.8	14543.2
ME2	P23368	1	44	0	0	0	0	0	0	0	0	0	0	0	0	0	828.571	0.219194	1514.8	430.054	0	0	0	0	0	0	0	0	0	0	0	0	0	0	0	0	0	0	0	0	0	0	0	0	6392.96	38845.3	106246	52803.2	7524.17
ME2	P23368	2	44	0	0	1.51e-19	0	2.84e-18	0	3.96e-17	0	5.51e-16	0	7.68e-15	0	1.07e-13	0	1.49e-12	0	2.08e-11	0	2.89e-10	0	4.03e-09	0	5.61e-08	0	7.81e-07	0	1.09e-05	0	0.000151507	0	0.00211022	0	0.0293916	0	0.409372	0	5.70182	0	79.4161	0	1224.86	0	18490.2	53919.5	27774.2	0
ME2	P23368	3	44	0	7.42e-21	0	1.03e-19	0	1.44e-18	0	2.01e-17	0	2.79e-16	0	3.89e-15	0	5.42e-14	0	7.55e-13	0	1.05e-11	0	1.46e-10	0	2.04e-09	0	2.84e-08	0	3.96e-07	0	5.51e-06	0	7.67e-05	0	0.00106889	0	0.0148877	0	0.207359	0	2.88814	0	40.8963	3540.17	13839.9	40324.2	90094.4	48579.2	7927.3
MLEC	Q14165	1	36;52	0	0	0	0	0	0	0	0	0	0	0	0	0	0	0	0	0	0	0	0	0	0	0	0	0	0	0	0	5763.06	5158.88	3730.54	5435.69	6270.9	6773.42	7428.98	20624.4	9390.43	6690.1	0	0	0	0	0	13029.3	17637.1	20713.5
MLEC	Q14165	2	36;52	0	0	0	4.28e-13	0	1.16e-11	0	1.61e-10	0	2.25e-09	0	3.13e-08	0	4.36e-07	0	6.08e-06	0	8.46e-05	0	0.00117896	0	0.0164207	0	0.228711	0	3.18554	0	44.3688	0	673.421	4251.36	3967.13	3990.56	8244.65	6151.98	6709.8	6742.28	0	0	1066.68	5117.28	3285.76	2164.19	0	70.1346	0
MLEC	Q14165	3	36;52	0	2.06e-12	0	2.88e-11	0	4.01e-10	0	5.58e-09	0	7.77e-08	0	1.08e-06	0	1.51e-05	0	0.000209938	0	0.00292406	0	0.0407269	0	0.567253	0	7.90081	0	110.044	0	3522.72	6214.2	4773.43	4069.77	5830.07	7475.52	10118.3	14324	16675.1	16072.9	18252.8	10054.2	6430.3	6167.1	4923.96	6604.91	14482.1	16847	10347.5
MPI	P34949	1		0	0	0	0	0	0	0	0	0	0	0	0	0	0	0	0	0	0	0	0	0	0	0	0	0	0	0	0	0	0	0	0	0	0	0	0	0	0	0	0	0	0	0	0	0	0
MRE11	P49959	1	27	0	0	0	0	0	0	0	0	0	0	0	0	0	0	0	0	0	0	0	0	0	0	0	0	21004.1	33827.9	42705.3	17451.4	24756.4	10404.3	0	0	0	0	0	0	0	0	0	0	0	0	0	0	0	0
MRE11	P49959	2	27	7.95e-23	7.95e-23	7.95e-23	0	2.47e-07	0	3.48e-06	0	4.84e-05	0	0.000674783	0	0.00939851	0	0.130904	0	1.82326	0	25.3948	0	353.704	0	10543.1	12692.2	18207.8	17300.5	27246.5	21417.8	22790.6	4858.61	0	325.853	0	23.3952	0	1.6797	0	0.120597	0	0.00865847	0	0.00062165	0	4.46e-05	0	3.2e-06
MRE11	P49959	3	27	0	5.27e-07	0	7.34e-06	0	0.00010225	0	0.00142416	0	0.019836	0	0.27628	0	3.84808	0	53.5969	0	1332.7	2350.15	1020.07	0	9848.7	17444.8	12469.8	26149.6	44837.8	36227	44013.6	38275.9	24593	9665.44	225.089	0	4.34997	0	0.312314	0	0.0224231	0	0.00160991	0	0.000115586	0	8.3e-06	0	5.96e-07
MRPL1	Q9BYD6	1	17	0	0	0	0	0	0	0	0	0	23764.6	61417.7	50327.5	72542.3	78243.4	125965	170099	220331	107488	0	0	0	0	0	0	0	0	0	0	0	0	0	0	0	0	0	0	0	0	0	0	0	0	0	0	0	0
MRPL1	Q9BYD6	2	17	1.45e-15	0	2.6897	0	37.7364	0	6198.56	27023.2	23500.9	11648.9	56495.7	55910.9	66395.6	87678.3	76097	99428	94400.3	77859.7	5585.65	0	394.114	0	28.2961	0	2.03157	0	0.14586	0	0.0104723	0	0.000751877	0	5.4e-05	0	3.88e-06	0	2.78e-07	0	2e-08	0	1.43e-09	0	1.03e-10	0	7.39e-12	0
MRPL1	Q9BYD6	3	17	0.0831658	0	1.15857	0	16.1368	0	224.757	0	4488.09	19199.7	23713.8	40573	43524.8	85253.6	101649	130580	118846	90377.7	0	2764.78	0	198.502	0	14.2518	0	1.02323	0	0.0734649	0	0.00527454	0	0.000378695	0	2.72e-05	0	1.95e-06	0	1.4e-07	0	1.01e-08	0	7.22e-10	0	5.19e-11	0	3.72e-12
MRPL11	Q9Y3B7	1	16	0	0	0	0	0	0	0	0	0	0	0	0	14945.8	20066.3	42551.3	49875.2	39413.5	18459.9	1181.62	0	0	0	0	0	0	0	0	0	0	0	0	0	0	0	0	0	0	0	0	0	0	0	0	0	0	0
MRPL11	Q9Y3B7	2	16	5.09e-17	5.09e-17	0	0.153516	0	2.1846	0	30.4309	0	423.848	0	7311.65	13610.6	9800.06	21281.8	20329.6	19230.8	17264.3	2112.48	0	68.2656	0	4.90125	0	0.351894	0	0.0252649	0	0.00181394	0	0.000130235	0	9.35e-06	0	6.71e-07	0	4.82e-08	0	3.46e-09	0	2.48e-10	0	1.78e-11	0	1.28e-12	0
MRPL11	Q9Y3B7	3	16	0.028281	0	0.394039	0	5.48826	0	76.4882	5902.38	4181.2	26.847	5962.91	8759.45	13104.1	21487.1	36011.3	48466.3	28061.1	23180.1	0	78.1346	0	5.60981	0	0.402766	0	0.0289173	0	0.00207617	0	0.000149062	0	1.07e-05	0	7.68e-07	0	5.52e-08	0	3.96e-09	0	2.84e-10	0	2.04e-11	0	1.47e-12	0	1.05e-13
MRPL12	P52815	1	16-17	8019.33	2959.92	0	0	7192.25	7777.52	9111.27	7815.36	0	16792.3	32449.2	30166.6	97333.8	137924	216088	359448	410307	104821	33494.6	0	8117.58	2222.86	0	0	0	0	0	0	0	0	0	0	0	0	0	0	0	0	0	0	0	0	0	0	0	0
MRPL12	P52815	2	16-17	9.59e-14	9.59e-14	9.59e-14	0	207.108	0	9609.91	6740.09	9329.43	13701.6	14818.7	16078.5	54214.2	75205.4	95823.7	185963	136019	107002	68881.7	15078.2	98.6317	0	4191.7	4691.16	391.07	0	27.3305	0	1.96224	0	0.140883	0	0.0101149	0	0.000726219	0	5.21e-05	0	3.74e-06	0	2.69e-07	0	2.33e-08	0	5.74e-08	0
MRPL12	P52815	3	16-17	0	1.38038	0	19.2283	0	267.815	0	4912.36	16419.5	24706.2	25040.8	40251.5	86922.1	111403	184131	300116	261603	154079	55060.4	0	2704.6	0	194.182	0	13.9423	0	1.01095	0	0.210959	0	1.94248	0	26.9837	0	375.829	0	6598.87	14040.6	3976.26	0	153.704	65.2436	0	2124.6	7647.9	8983.95
MRPL13	Q9BYD1	1	16	0	0	0	0	0	0	0	0	0	6054.53	11497.8	11401.9	38923.3	60436.2	112620	132311	139009	69147.2	7110.1	0	0	0	0	0	0	0	0	0	0	0	0	0	0	0	0	0	0	0	0	0	0	0	0	0	0	0
MRPL13	Q9BYD1	2	16	1e-16	1e-16	0	0.283775	0	4.02605	0	56.081	0	1190.99	5541.72	20081.3	28726.2	29087.4	63576.3	65579.2	53004.6	43398.9	11517.4	906.064	0	30.4189	0	2.18398	0	0.156803	0	0.0112579	0	0.000808283	0	5.8e-05	0	4.17e-06	0	2.99e-07	0	2.15e-08	0	1.54e-09	0	1.11e-10	0	7.95e-12	0	5.71e-13
MRPL13	Q9BYD1	3	16	0	0.0293011	0	0.40812	0	5.68438	0	80.6274	3274.47	7283.68	5201.95	8750.64	15771.5	57120.2	98711.3	121509	86683.1	70365.8	0	871.846	0	62.5957	0	4.49417	0	0.322667	0	0.0231664	0	0.00166328	0	0.000119418	0	8.57e-06	0	6.16e-07	0	4.42e-08	0	3.17e-09	0	2.28e-10	0	1.64e-11	0	1.17e-12
MRPL15	Q9P015	1	16	0	0	0	0	0	0	0	0	0	3972.77	14295	14075.4	42617	66400.3	136378	141033	135696	75394.5	9280.23	8970.97	6956.9	0	0	0	0	0	0	0	0	0	0	0	0	0	0	0	0	0	0	0	0	0	0	0	0	0
MRPL15	Q9P015	2	16	1.03e-16	1.03e-16	0	0.349892	0	4.95497	0	69.0196	0	961.32	0	18834	26386.9	36737.4	61981.8	60779	68343.1	42728.9	8055.84	1603	0	87.241	0	6.26362	0	0.449708	0	0.0322876	0	0.00231814	0	0.000166435	0	1.19e-05	0	8.58e-07	0	6.16e-08	0	4.42e-09	0	3.18e-10	0	2.28e-11	0	1.64e-12
MRPL15	Q9P015	3	16	0.0362324	0	0.505065	0	7.03467	0	97.9803	0	3475.11	11590.4	13511.6	26169	17952.3	57050.3	110257	146677	98140.7	61192.7	12603.5	0	821.136	0	58.9549	0	4.23277	0	0.3039	0	0.021819	0	0.00156653	0	0.000112472	0	8.08e-06	0	5.8e-07	0	4.16e-08	0	2.99e-09	0	2.15e-10	0	1.54e-11	0
MRPL17	Q9NRX2	1	16	0	0	0	0	0	0	0	0	0	0	12376.6	6739.02	41987.4	66387.7	103056	161255	164677	57347.8	4531	0	0	0	0	0	0	0	0	0	0	0	0	0	0	0	0	0	0	0	0	0	0	0	0	0	0	0
MRPL17	Q9NRX2	2	16	0	0	0.00866074	0	0.13912	0	1.93902	0	27.0072	0	376.161	0	14591.3	34971.4	72566.9	59991.7	67843.3	35898.2	2375.38	0	153.601	0	11.028	0	0.791778	0	0.0568471	0	0.00408144	0	0.000293034	0	2.1e-05	0	1.51e-06	0	1.08e-07	0	7.79e-09	0	5.59e-10	0	4.01e-11	0	2.88e-12	0
MRPL17	Q9NRX2	3	16	0	0.00884185	0	0.123162	0	1.71542	0	23.8928	0	332.783	0	6739.1	17109.7	45380.5	76651.3	146283	117522	50496.4	20124.5	0	1151.59	0	82.6802	0	5.93617	0	0.426198	0	0.0305996	0	0.00219695	0	0.000157734	0	1.13e-05	0	8.13e-07	0	5.84e-08	0	4.19e-09	0	3.01e-10	0	2.16e-11	0
MRPL18	Q9H0U6	1	16	0	0	0	0	0	0	0	0	0	3871.69	10084.9	9180.63	29891.7	46484	79883.9	94932.2	87749.4	45820.7	7959.24	0	0	0	0	0	0	0	0	0	0	0	0	0	0	0	0	0	0	0	0	0	0	0	0	0	0	0
MRPL19	P49406	1	16	0	0	0	0	0	0	0	0	0	14741.2	18152.9	44504.8	82701.2	99950.2	143828	214929	171269	74524.1	34145.4	48352.2	21641.8	12146.5	7910.98	0	0	0	0	0	0	0	0	0	0	0	0	0	0	0	0	0	0	16253.1	25798	0	0	0
MRPL19	P49406	2	16	0	0	0.0286263	0	0.731272	0	10.2092	0	142.197	0	2340.46	26699.2	60147.5	77707.3	96806.9	110184	97987.5	67841.2	38632.7	10541	0	288.409	0	20.7069	0	1.48669	0	0.106739	0	0.00766166	0	0.000524204	0	0	0.00134156	0	0.0188322	0	0.262309	0	3.6535	0	50.8866	0	708.76	0
MRPL19	P49406	3	16	0	1.21947	0	16.9859	0	236.583	0	8213.44	11642.4	17982.2	14123.5	21739.2	42417.4	80852.1	121306	177702	122750	68653.3	9199.1	0	621.307	0	44.6078	0	3.2027	0	0.229943	0	0.0165069	0	0.00115365	0	0	0.00162283	0	0.0229191	0	0.319245	0	4.44651	0	61.9318	0	2596.48	5782.28	1005.19
MRPL2	Q5T653	1	16	0	0	0	0	0	0	0	0	0	3644.65	2685.29	27127.5	18939.7	32783.9	59140.6	69918.6	69887.2	38632	0	0	0	0	0	0	0	0	0	0	0	0	0	0	0	0	0	0	0	0	0	0	0	0	0	0	0	0
MRPL2	Q5T653	2	16	0	0	0.00702177	0	0.111284	0	1.55096	0	21.6022	0	1868.79	9671.31	16719.1	15384.1	38645.9	28761.9	31713.7	20482.9	1646.82	0	111.871	0	8.03199	0	0.576671	0	0.0414031	0	0.00297261	0	0.000213424	0	1.53e-05	0	1.1e-06	0	7.9e-08	0	5.67e-09	0	4.07e-10	0	2.92e-11	0	2.1e-12	0
MRPL2	Q5T653	3	16	0.0524965	0	0.731891	0	10.194	0	141.984	0	3285.96	4704.18	4916.8	12023.1	2463.89	32156.2	53862.6	76825.6	57219.2	33148.6	9286.75	0	577.569	0	41.4676	0	2.97724	0	0.213756	0	0.015347	0	0.00110187	0	7.91e-05	0	5.68e-06	0	4.08e-07	0	2.93e-08	0	2.1e-09	0	1.51e-10	0	1.08e-11	0
MRPL20	Q9BYC9	1	16-17	0	0	0	0	0	0	0	0	0	0	4292.89	8999.98	38519.7	55838	90353.3	111499	134417	45029.9	21605.9	1881.87	0	0	0	0	0	0	0	0	0	0	0	0	0	0	0	0	0	0	0	0	0	0	0	0	0	0
MRPL20	Q9BYC9	2	16-17	0	0	0.105622	0	1.89661	0	26.4469	0	368.359	0	7722.11	16793.5	22175.4	38811.8	57212.6	57022.3	53583.6	43695	11190.2	0	628.509	0	45.1249	0	3.23983	0	0.232609	0	0.0167006	0	0.00119905	0	8.61e-05	0	6.18e-06	0	4.44e-07	0	3.19e-08	0	2.29e-09	0	1.64e-10	0	1.18e-11	0
MRPL20	Q9BYC9	3	16-17	0.0481181	0	0.671154	0	9.34803	0	130.201	0	2391.19	5848.46	6194.17	12598.9	20209.6	33440.5	67030.8	111253	91020.9	56467.7	26879.3	0	1427.63	0	102.499	0	7.35913	0	0.528361	0	0.0379346	0	0.00272359	0	0.000195545	0	1.4e-05	0	1.01e-06	0	7.24e-08	0	5.2e-09	0	3.73e-10	0	2.68e-11	0
MRPL21	Q7Z2W9	1	16	0	0	0	0	0	0	0	0	0	677.017	884.362	2097.57	9715.08	14764.6	31654.1	41734.9	26112	9952.96	1077.73	0	0	0	0	0	0	0	0	0	0	0	0	0	0	0	0	0	0	0	0	0	0	0	0	0	0	0
MRPL21	Q7Z2W9	2	16	2.14e-17	2.14e-17	0	0.117576	0	1.65721	0	23.0833	0	505.578	309.275	5777.94	7459.25	5206.47	16252.4	17368.6	15680.2	5319.81	0	407.586	14.3691	0	0.628289	0	0.0451091	0	0.00323869	0	0.000232527	0	1.67e-05	0	1.2e-06	0	8.61e-08	0	6.18e-09	0	4.44e-10	0	3.18e-11	0	2.29e-12	0	1.64e-13	0
MRPL21	Q7Z2W9	3	16	0.00281857	0	0.0392659	0	0.546905	0	7.6174	0	112.117	1155.94	3588.86	7040.5	8766.05	15663.2	22744.7	30747.5	22259.5	6799.54	0	126.189	0	9.06	0	0.650479	0	0.0467023	0	0.00335307	0	0.00024074	0	1.73e-05	0	1.24e-06	0	8.91e-08	0	6.4e-09	0	4.59e-10	0	3.3e-11	0	2.37e-12	0	1.7e-13
MRPL22	Q9NWU5	1	16	0	0	0	0	0	0	0	0	0	0	8464.08	15631.3	28398.6	300914	371668	452791	465463	264717	101037	0	0	0	0	0	0	0	0	0	0	0	0	0	0	0	0	0	0	0	0	0	0	0	0	0	0	0
MRPL22	Q9NWU5	2	16	2.65e-16	2.65e-16	0	0.23946	0	3.51542	0	48.9765	0	700.403	18642.7	63624.1	130918	161897	168133	181921	176095	195474	123823	0	1781.7	0	127.92	0	9.18426	0	0.6594	0	0.0473428	0	0.00339906	0	0.000244042	0	1.75e-05	0	1.26e-06	0	9.03e-08	0	6.48e-09	0	4.66e-10	0	3.34e-11	0
MRPL22	Q9NWU5	3	16	3.65378	0	50.9832	0	710.111	0	9890.58	0	157629	281726	53729.5	130023	68703	154995	339790	477367	324267	249868	83799.9	0	3404.38	0	244.424	0	17.5488	0	1.25995	0	0.0904602	0	0.00649475	0	0.000466302	0	3.35e-05	0	2.4e-06	0	1.73e-07	0	1.24e-08	0	8.9e-10	0	6.39e-11	0
MRPL23	Q16540	1	16	0	0	0	0	0	0	0	0	0	0	5137.82	3432.44	3629.91	18731.4	42940	63318.1	49171.7	30220.5	4147.52	0	0	0	0	0	0	0	0	0	0	0	0	0	0	0	0	0	0	0	0	0	0	0	0	0	0	0
MRPL23	Q16540	2	16	2.64e-17	2.64e-17	0	0.0357018	0	0.5174	0	7.2079	0	100.393	0	1471.03	9048.23	9726.77	27037.3	41852.3	26457	26423.3	1907.52	179.338	0	12.8759	0	0.924449	0	0.0663724	0	0.00476532	0	0.000342135	0	2.46e-05	0	1.76e-06	0	1.27e-07	0	9.09e-09	0	6.53e-10	0	4.69e-11	0	3.36e-12	0	2.42e-13
MRPL23	Q16540	3	16	0	0.00614072	0	0.0855375	0	1.19138	0	16.5939	1.22709	1754.01	2838.83	5903.08	8061.21	16469.3	38844.8	48186.9	35651.6	26333.9	10276.5	0	549.244	0	39.434	0	2.83123	0	0.203273	0	0.0145944	0	0.00104783	0	7.52e-05	0	5.4e-06	0	3.88e-07	0	2.78e-08	0	2e-09	0	1.44e-10	0	1.03e-11	0
MRPL24	Q96A35	1	16	0	0	0	0	0	0	0	0	0	0	14917.4	16755.3	33904.3	45951.8	87774.5	105637	99581.5	45932.7	0	0	0	0	0	0	0	0	0	0	0	0	0	0	0	0	0	0	0	0	0	0	0	0	0	0	0	0
MRPL24	Q96A35	2	16	5.36e-17	5.36e-17	0	0.232134	0	3.27636	0	45.6369	0	1708.17	10205.3	21209.5	21860.6	25845	48069.9	49121.9	42861.3	30976.7	5816.37	0	353.221	0	25.3601	0	1.82077	0	0.130726	0	0.00938568	0	0.000673861	0	4.84e-05	0	3.47e-06	0	2.49e-07	0	1.79e-08	0	1.29e-09	0	9.23e-11	0	6.63e-12	0
MRPL24	Q96A35	3	16	1.96e-05	0	0.000273621	0	0.00381106	0	0.0530812	0	0.739325	0	10.2975	0	143.431	49606.5	72682.1	88489.1	59580.8	42946.5	0	34.5148	0	2.47805	0	0.177916	0	0.0127738	0	0.000917116	0	6.58e-05	0	4.73e-06	0	3.39e-07	0	2.44e-08	0	1.75e-09	0	1.26e-10	0	9.02e-12	0	6.48e-13	0	4.65e-14
MRPL28	Q13084	1	16	0	0	0	0	0	0	0	0	0	2530.49	4582.69	2844.7	16892.3	31797	73647.1	97838.5	63359.5	32302.4	4463.08	0	0	0	0	0	0	0	0	0	0	0	0	0	0	0	0	0	0	0	0	0	0	0	0	0	0	0
MRPL28	Q13084	2	16	0	0	0.00891217	0	0.156957	0	2.18849	0	30.4819	0	1254.39	9946.81	9049.37	10820.1	28481.2	29723.2	26400.8	16424.8	2151.06	0	113.112	0	8.1211	0	0.583069	0	0.0418624	0	0.00300559	0	0.000215792	0	1.55e-05	0	1.11e-06	0	7.99e-08	0	5.73e-09	0	4.12e-10	0	2.96e-11	0	2.12e-12	0
MRPL28	Q13084	3	16	0	0.00615452	0	0.0857233	0	1.19397	0	791.431	4150.58	3373.58	1901.79	14495.8	16884.6	34587.5	53166.9	83439.2	43727.9	34812.8	0	259.31	0	18.6176	0	1.33668	0	0.0959696	0	0.0068903	0	0.000494702	0	3.55e-05	0	2.55e-06	0	1.83e-07	0	1.31e-08	0	9.44e-10	0	6.78e-11	0	4.86e-12	0	3.49e-13
MRPL3	P09001	1	16	0	0	0	0	0	0	0	0	0	0	11716.6	5250.48	43898.9	48327.7	110338	141441	124427	49698.7	8445.85	6517.07	0.369905	0	0	0	0	0	0	0	0	0	0	0	0	0	0	0	0	0	0	0	0	0	0	0	0	0
MRPL3	P09001	2	16	0	0	0.0110428	0	0.288155	0	4.02313	0	56.0357	0	922.759	11863.4	25802.6	32040.7	44495.9	51674.7	44766.3	32383.4	17868.1	0	593.521	0	42.6129	0	3.05947	0	0.21966	0	0.0157709	0	0.0011323	0	8.13e-05	0	5.84e-06	0	4.19e-07	0	3.01e-08	0	2.16e-09	0	1.55e-10	0	1.11e-11	0
MRPL3	P09001	3	16	0.221318	0	3.08481	0	42.966	0	1709.31	5318.93	8772.93	8794.97	13028	11240.1	23556.7	50094.5	87413.6	110989	88573.4	46978.2	5670.34	0	372.907	0	26.7735	0	1.92225	0	0.138011	0	0.00990878	0	0.000711418	0	5.11e-05	0	3.67e-06	0	2.63e-07	0	1.89e-08	0	1.36e-09	0	9.74e-11	0	7e-12	0
MRPL34	Q9BQ48	1	16	0	0	0	0	0	0	0	0	0	0	0	2037.03	30380.3	69044.3	116024	163160	87719.4	61635.5	27564.4	0	0	0	0	0	0	0	0	0	0	0	0	0	0	0	0	0	0	0	0	0	0	0	0	0	0	0
MRPL34	Q9BQ48	2	16	1.11e-16	1.11e-16	0	0.0521098	0	0.7682	0	10.7027	0	149.069	0	2093.09	33524.1	21772.9	49007.3	79274.1	40397.7	47611.3	12065.9	0	48.9477	0	3.51429	0	0.252314	0	0.0181154	0	0.00130062	0	9.34e-05	0	6.7e-06	0	4.81e-07	0	3.46e-08	0	2.48e-09	0	1.78e-10	0	1.28e-11	0	9.18e-13	0
MRPL34	Q9BQ48	3	16	0	0.0474689	0	0.661171	0	9.20893	0	128.57	4891.95	2785.73	331.505	13174.9	25171.6	77999.1	88030.6	143889	83779	50243.7	0	304.874	0	21.889	0	1.57156	0	0.112833	0	0.00810102	0	0.000581627	0	4.18e-05	0	3e-06	0	2.15e-07	0	1.55e-08	0	1.11e-09	0	7.97e-11	0	5.72e-12	0	4.11e-13
MRPL37	Q9BZE1	1	16	0	0	0	0	0	0	0	0	0	4402.04	8889.51	17334.4	74493	144304	223559	268652	269561	126726	44455.8	4364.63	0	0	0	0	0	0	0	0	0	0	0	0	0	0	0	0	0	0	0	0	0	0	0	0	0	0
MRPL37	Q9BZE1	2	16	1.13e-16	1.13e-16	0	0.366484	0	5.2029	0	72.4741	0	1009.43	0	29476	58914.2	65922	129130	144654	130661	87039.5	19609.1	4774.87	0	243.371	0	17.4732	0	1.25452	0	0.0900706	0	0.00646678	0	0.000464294	0	3.33e-05	0	2.39e-06	0	1.72e-07	0	1.23e-08	0	8.86e-10	0	6.36e-11	0	4.57e-12
MRPL37	Q9BZE1	3	16	0	0.0489619	0	0.68201	0	9.49918	0	132.307	0	8181.06	5711.27	28032.6	54066.4	105951	182050	303055	217844	125153	57900.8	0	4723.77	125.625	11.5341	0	0.828114	0	0.0594559	0	0.00426874	0	0.000306482	0	2.2e-05	0	1.58e-06	0	1.13e-07	0	8.14e-09	0	5.85e-10	0	4.2e-11	0	3.01e-12	0
MRPL38	Q96DV4	1	16	0	0	0	0	0	0	0	0	0	0	0	35391.9	28037.2	40754.5	89482.7	123182	123349	39535.9	21510.1	0	0	0	0	0	0	0	0	0	0	0	0	0	0	0	0	0	0	0	0	0	0	0	0	0	0	0
MRPL38	Q96DV4	2	16	0	0	0.00172677	0	0.0300459	0	0.418915	0	5.83477	0	534.546	6405.06	15309.9	30748.4	39091.5	38545.2	42380.2	24160.9	7085.41	1741.84	0	105.342	0	7.85837	0	0.560801	0	0.0402637	0	0.00289081	0	0.00020755	0	1.49e-05	0	1.07e-06	0	7.68e-08	0	5.51e-09	0	3.96e-10	0	2.84e-11	0	2.04e-12
MRPL38	Q96DV4	3	16	0	0.008718	0	0.121438	0	1.69141	0	23.5584	0	328.126	0	11593.2	24896.2	32864.7	67667	100290	84380.8	33275	2250.09	0	53.6523	0	3.85206	0	0.276566	0	0.0198565	0	0.00142563	0	0.000102356	0	7.35e-06	0	5.28e-07	0	3.79e-08	0	2.72e-09	0	1.95e-10	0	1.4e-11	0	1.01e-12	0
MRPL39	Q9NYK5	1	16	0	0	0	0	0	0	0	0	0	5625.77	21777.6	22891	49963.1	78868.2	137569	174223	134806	81407.1	13110.1	4289.09	0	0	0	0	0	0	0	0	0	0	0	0	0	0	0	0	0	0	0	0	0	0	0	0	0	0
MRPL39	Q9NYK5	2	16	0	0	0.432567	0	8.56102	0	119.422	0	2046.88	3563.13	5994.04	25974.2	43754.8	46932.7	82010.5	98701.8	79263.1	56750.5	14405.2	236.863	85.8479	0	6.1636	0	0.442527	0	0.031772	0	0.00228113	0	0.000163777	0	1.18e-05	0	8.44e-07	0	6.06e-08	0	4.35e-09	0	3.12e-10	0	2.24e-11	0	1.61e-12	0
MRPL39	Q9NYK5	3	16	0	0.0761175	0	1.06022	0	14.767	0	1921.59	9181.75	13669.5	19125.2	37576.7	41933.2	83910.1	107140	160982	99121.1	79192.6	7576.09	0	532.135	0	38.2056	0	2.74304	0	0.196941	0	0.0141398	0	0.00101519	0	7.29e-05	0	5.23e-06	0	3.76e-07	0	2.7e-08	0	1.94e-09	0	1.39e-10	0	9.98e-12	0
MRPL4	Q9BYD3	1	16	0	0	0	0	0	0	0	0	0	0	0	0	32857.7	50407.7	104663	116554	92666	54766.2	5676.41	0	0	0	0	0	0	0	0	0	0	0	0	0	0	0	0	0	0	0	0	0	0	0	0	0	0	0
MRPL4	Q9BYD3	2	16	0	0	0.156219	0	2.94365	0	41.0549	0	571.824	0	11113.1	30882.1	24873.3	25338	64722.6	70065.3	53887.3	39696.9	16367.9	5367.66	0	284.481	0	20.4248	0	1.46643	0	0.105285	0	0.00755914	0	0.000542722	0	3.9e-05	0	2.8e-06	0	2.01e-07	0	1.44e-08	0	1.04e-09	0	7.43e-11	0	5.34e-12
MRPL4	Q9BYD3	3	16	0.0292887	0	0.408215	0	5.68572	0	79.1919	957.131	12184.4	10206	23929.9	28017.2	47486.5	46256.7	77454.8	113568	72822.1	47763.4	6979.06	0	474.618	0	34.0761	0	2.44655	0	0.175654	0	0.0126114	0	0.000905459	0	6.5e-05	0	4.67e-06	0	3.35e-07	0	2.41e-08	0	1.73e-09	0	1.24e-10	0	8.9e-12	0
MRPL40	Q9NQ50	1	16	0	0	0	0	0	0	0	0	0	0	0	5600.23	25131	34932.2	83200.8	98986.7	88035.2	34266.1	0	0	0	0	0	0	0	0	0	0	0	0	0	0	0	0	0	0	0	0	0	0	0	0	0	0	0	0
MRPL40	Q9NQ50	2	16	0	0	0	0.00405233	0	0.0636454	0	0.886984	0	12.3541	0	172.071	0	8998.41	22335.8	49335.6	20808.4	10031.7	8744.67	776.521	0	53.8847	0	3.86875	0	0.277763	0	0.0199425	0	0.00143181	0	0.000102799	0	7.38e-06	0	5.3e-07	0	3.8e-08	0	2.73e-09	0	1.96e-10	0	1.41e-11	0	1.01e-12
MRPL40	Q9NQ50	3	16	0.000842481	0	0.0117379	0	0.163488	0	2.27709	0	31.7157	0	443.691	12088	12482.3	25872.1	73247.7	99602.7	59310.1	36254.3	0	296.827	0	21.3112	0	1.53008	0	0.109855	0	0.00788721	0	0.000566276	0	4.07e-05	0	2.92e-06	0	2.1e-07	0	1.5e-08	0	1.08e-09	0	7.76e-11	0	5.57e-12	0	4e-13
MRPL41	Q8IXM3	1	16-17	0	0	0	0	0	0	0	0	0	0	14937	10717.2	41915.2	74035.4	115060	145360	159124	60565.5	3729.02	1844.62	0	0	0	0	0	0	0	0	0	0	0	0	0	0	0	0	0	0	0	0	0	0	0	0	0	0
MRPL41	Q8IXM3	2	16-17	9.32e-17	9.32e-17	0	0.18358	0	2.57508	0	35.8676	0	499.571	0	31602.2	31060.6	45770	75317.6	31775.8	76005.1	31791.9	542.581	0	37.1297	0	2.6658	0	0.191396	0	0.0137416	0	0.000986601	0	7.08e-05	0	5.09e-06	0	3.65e-07	0	2.62e-08	0	1.88e-09	0	1.35e-10	0	9.7e-12	0	6.97e-13	0
MRPL41	Q8IXM3	3	16-17	0	0.00991824	0	0.138153	0	1.92423	0	26.801	0	373.29	0	9185.53	23284.3	44747.7	91287.4	126330	92471.3	55938.6	14042	0	856.483	0	61.4927	0	4.41498	0	0.316981	0	0.0227582	0	0.00163397	0	0.000117314	0	8.42e-06	0	6.05e-07	0	4.34e-08	0	3.12e-09	0	2.24e-10	0	1.61e-11	0
MRPL43	Q8N983	1	16	0	0	0	0	0	0	0	0	0	5007.34	5015.1	10184.7	10374.4	32852.9	50935.1	69905.2	70155.2	28413.2	21127.5	7034	2744.4	0.416699	0	0	0	0	0	0	0	0	0	0	0	0	0	0	0	0	0	0	0	0	0	0	0	0
MRPL43	Q8N983	2	16	7.99e-17	7.99e-17	0	0.0886001	0	1.24179	0	17.2965	0	1203.67	2930.32	20510.4	14022.5	21856	28525.2	30716.1	43478.1	13591.8	3328.21	4693.61	202.132	0	14.4415	0	1.03685	0	0.0744425	0	0.00534473	0	0.000383735	0	2.76e-05	0	1.98e-06	0	1.42e-07	0	1.02e-08	0	7.32e-10	0	5.26e-11	0	3.77e-12	0
MRPL43	Q8N983	3	16	0.0205072	0	0.286	0	3.98349	0	55.4829	0	1038.37	1716.1	2078.45	4465.28	4927	14231.4	58911.2	88631.2	64166.7	38752.8	12683.9	0	2438.03	2068.11	117.755	479.982	4705.04	2972.22	0	169.809	0	12.1917	0	0.875325	0	0.0628455	0	0.00451211	0	0.000323955	0	2.33e-05	0	1.67e-06	0	1.2e-07	0	8.61e-09
MRPL44	Q9H9J2	1	16	0	0	0	0	0	0	0	0	0	2331.04	8700.91	8515.3	20670.1	35208.4	61861.7	85515.6	68521	29271.2	6957.84	0	0	0	0	0	0	0	0	0	0	0	0	0	0	0	0	0	0	0	0	0	0	0	0	0	0	0
MRPL44	Q9H9J2	2	16	0	0	0.0589159	0	1.04415	0	14.5592	0	202.784	0	4691.56	13391	9737.61	8760.1	35895.8	41812.7	38454.3	13715.2	0	817.765	0	58.7129	0	4.21539	0	0.302652	0	0.0217294	0	0.0015601	0	0.00011201	0	8.04e-06	0	5.77e-07	0	4.15e-08	0	2.98e-09	0	2.14e-10	0	1.53e-11	0	1.1e-12
MRPL44	Q9H9J2	3	16	0.0172937	0	0.241016	0	3.35694	0	46.7561	0	2191.66	3902.95	4003.6	6783.64	16265.6	31885.4	55683.1	83701.2	47203.6	38733.8	5069.07	0	352.078	0	25.2781	0	1.81488	0	0.130303	0	0.00935531	0	0.000671681	0	4.82e-05	0	3.46e-06	0	2.49e-07	0	1.78e-08	0	1.28e-09	0	9.2e-11	0	6.61e-12	0
MRPL45	Q9BRJ2	1	16	0	0	0	0	0	0	0	0	0	21705	27363	57222.8	87075.1	146675	236202	276781	286915	117026	27437.8	0	0	0	0	0	0	0	0	0	0	0	0	0	0	0	0	0	0	0	0	0	0	0	0	0	0	0
MRPL45	Q9BRJ2	2	16	1.31e-16	1.31e-16	0	0.437304	0	6.19904	0	86.3492	0	1202.69	0	38690.3	59777	77097.8	135738	141508	120252	82347.1	20894.5	0	815.359	0	58.5401	0	4.20299	0	0.301761	0	0.0216655	0	0.00155551	0	0.000111681	0	8.02e-06	0	5.76e-07	0	4.13e-08	0	2.97e-09	0	2.13e-10	0	1.53e-11	0
MRPL45	Q9BRJ2	3	16	0.0257731	0	0.359163	0	5.00251	0	69.676	0	6503.18	19550.5	19719.1	37456.9	50367.6	107739	166433	277047	172610	123152	9850	0	694.561	0	49.8673	0	3.58031	0	0.257055	0	0.0184557	0	0.00132506	0	9.51e-05	0	6.83e-06	0	4.9e-07	0	3.52e-08	0	2.53e-09	0	1.81e-10	0	1.3e-11	0
MRPL46	Q9H2W6	1	16	0	0	0	0	0	0	0	0	0	3805.83	5399.34	16336.2	94065.9	85350.6	155742	147823	142158	94292.4	4178.96	0	0	0	0	0	0	0	0	0	0	0	0	0	0	0	0	0	0	0	0	0	0	0	0	0	0	0
MRPL46	Q9H2W6	2	16	5.5e-17	5.5e-17	5.5e-17	0	0.205452	0	2.89023	0	40.2577	0	560.718	0	34327.3	49945.8	63959.8	88229.4	62360.9	24429.2	12809.7	2000.13	0	134.44	0	9.65238	0	0.69301	0	0.0497559	0	0.00357231	0	0.00025648	0	1.84e-05	0	1.32e-06	0	9.49e-08	0	6.82e-09	0	4.89e-10	0	3.51e-11	0	2.52e-12
MRPL46	Q9H2W6	3	16	0.00850152	0	0.118456	0	1.64988	0	22.9799	0	4317.57	4604.34	121782	42716	66553.2	89260.8	126370	169411	105335	75838.6	468.561	0	33.6358	0	2.41494	0	0.173385	0	0.0124485	0	0.00089376	0	6.42e-05	0	4.61e-06	0	3.31e-07	0	2.37e-08	0	1.71e-09	0	1.22e-10	0	8.79e-12	0	6.31e-13	0
MRPL47	Q9HD33	1	16-17;45	3543.31	0	0	0	0	0	0	0	0	0	10239.9	5366.42	38669.4	25530	26752.8	62703.3	74961.4	52182.2	7572.07	5962.32	7287.56	8229.71	0	0	0	3519.45	378.777	0	0	0	0	0	0	0	0	0	0	0	0	0	0	0	0	0	41487.7	12843.6
MRPL47	Q9HD33	2	16-17;45	5.03e-17	5.03e-17	5.03e-17	0	0.0638738	0	0.895412	0	12.4719	0	173.711	0	14543.3	10349.6	15544	31732.8	17269	22015.4	14482.9	6314.06	7765.07	5050.26	4097.54	6185.95	320.953	0	28.9372	0	86.2373	0	7205.78	4659.73	140.227	0	9.96361	0	0.715355	0	0.0513602	0	0.00368749	0	0.00026475	0	1.9e-05	0
MRPL47	Q9HD33	3	16-17;45	0	3071.12	28.2544	0	2893.6	4223.48	40.0976	0	7741.27	10993.4	13618.2	11517.3	13552.5	9475.58	37778.6	60130.2	61215.5	37871.5	43816.6	313.764	0	6942.13	4714.31	24.4478	0	1.75494	0	0.125999	0	0.00904632	0	0.000649449	0	4.6e-05	0	0	3.38e-05	0	0.000483817	0	0.0067396	0	0.0938706	0	1.30745	0
MRPL48	Q96GC5	1	16	0	0	0	0	0	0	0	0	0	0	0	0	15501.4	20399.9	39550.5	57619.9	53308.4	17673.2	0	0	0	0	0	0	0	0	0	0	0	0	0	0	0	0	0	0	0	0	0	0	0	0	0	0	0	0
MRPL48	Q96GC5	2	16	2.92e-17	2.92e-17	0	0.0921135	0	1.30891	0	18.2327	0	253.948	0	4635.47	10734.3	11974.2	22560.4	18984.6	18237.3	16266	1012.31	0	15.1691	0	1.08909	0	0.0781935	0	0.00561404	0	0.00040307	0	2.89e-05	0	2.08e-06	0	1.49e-07	0	1.07e-08	0	7.69e-10	0	5.52e-11	0	3.96e-12	0	2.85e-13	0
MRPL48	Q96GC5	3	16	0.000152882	0	0.00213042	0	0.029673	0	0.413291	0	5.7564	0	1361.71	5735.05	6313.16	18716.9	34538.3	55202.8	37474.4	21503.4	1148.34	0	81.4032	0	5.84449	0	0.419615	0	0.030127	0	0.00216302	0	0.000155298	0	1.11e-05	0	8.01e-07	0	5.75e-08	0	4.13e-09	0	2.96e-10	0	2.13e-11	0	1.53e-12	0
MRPL49	Q13405	1	16-17;25;33	0	0	0	0	0	0	0	0	0	0	0	9281.76	32607.6	37369.9	71583.6	69089.9	69464.7	37625	12368.8	0	0	0	0	0	120398	3085.93	0	0	0	0	0	0	0	0	0	0	0	0	0	0	0	0	0	0	0	3456.2
MRPL49	Q13405	2	16-17;25;33	1.28e-16	1.28e-16	0	0.541654	0	7.65646	0	106.649	0	2426.87	5856.58	14997.2	22134.6	24554.9	36871.9	39355.3	36929.8	29323	6688.27	0	391.532	0	28.1107	0	2.01826	0	0.144905	0	0.0104037	0	0.000746951	0	5.36e-05	0	3.85e-06	0	2.76e-07	0	1.98e-08	0	1.43e-09	0	1.02e-10	0	7.35e-12	0
MRPL49	Q13405	3	16-17;25;33	0	0	0	0	0	0	0.000220893	0	0.00813029	0	0.113603	0	1.58231	0	22.0388	0	315.817	2458.87	3542.03	7843.29	10813.5	25106.6	38801.9	64415.4	82199.9	68958.2	37176.4	0	472.707	830.556	0	14726.7	99649.8	10182.5	608.85	0	43.7135	0	3.13848	0	0.225333	0	0.0161782	0	0.00116154	0
MRPL50	Q8N5N7	1	16-17	0	0	0	0	0	0	0	0	0	8941.8	17637.9	15345.8	24217.1	63005.1	109171	142664	151984	107111	0	0	0	0	0	0	0	0	0	0	0	0	0	0	0	0	0	0	0	0	0	0	0	0	0	0	0	0
MRPL50	Q8N5N7	2	16-17	1.47e-17	1.47e-17	0	0.0957443	0	1.35723	0	18.9055	0	263.319	0	24162.9	40376.2	40362.9	62749.7	59719.5	70528	60014.5	10218.6	0	499.125	0	35.8356	0	2.57288	0	0.184724	0	0.0132626	0	0.000952213	0	6.84e-05	0	4.91e-06	0	3.52e-07	0	2.53e-08	0	1.82e-09	0	1.3e-10	0	9.36e-12	0
MRPL50	Q8N5N7	3	16-17	0	0.00985366	0	0.137249	0	1.91163	0	26.6255	3780.78	20747	5963.69	28216.7	24605.1	46453.4	74027.8	115776	98219.5	74094	4231.88	0	300.196	0	21.5531	0	1.54745	0	0.111102	0	0.00797674	0	0.000572704	0	4.11e-05	0	2.95e-06	0	2.12e-07	0	1.52e-08	0	1.09e-09	0	7.84e-11	0	5.63e-12	0
MRPL55	Q7Z7F7	1	16	0	0	0	0	0	0	0	0	0	0	0	0	12255	21915.7	55095.7	54681.2	51176.3	12854.1	0	0	0	0	0	0	0	0	0	0	0	0	0	0	0	0	0	0	0	0	0	0	0	0	0	0	0	0
MRPL55	Q7Z7F7	2	16	7.43e-19	7.43e-19	7.43e-19	0	0.00287918	0	0.0405993	0	0.565511	0	7.87656	0	109.706	0	4871.35	25402.5	8612.88	0	517.764	0	37.1738	0	2.66896	0	0.191623	0	0.0137579	0	0.000987772	0	7.09e-05	0	5.09e-06	0	3.66e-07	0	2.62e-08	0	1.88e-09	0	1.35e-10	0	9.71e-12	0	6.97e-13	0
MRPL55	Q7Z7F7	3	16	0	0.000796393	0	0.0110925	0	0.154498	0	2.15189	0	29.9719	0	417.455	0	8942.5	58480.4	49593.3	26321.2	16596.9	0	401.211	0	28.8057	0	2.06815	0	0.148487	0	0.0106609	0	0.000765416	0	5.5e-05	0	3.95e-06	0	2.83e-07	0	2.03e-08	0	1.46e-09	0	1.05e-10	0	7.53e-12	0	5.4e-13
MRPL58	Q14197	1	16	0	0	0	0	0	0	4653	14173.9	0	15366.8	32532.2	35656.2	88234.6	128110	208709	248969	218343	122139	33586.9	21850.9	12810.5	1838.66	0	0	0	0	0	0	0	0	0	0	0	0	0	0	0	0	0	0	0	0	0	0	0	0
MRPL58	Q14197	2	16	0	0	9.38457	0	166.32	0	3417.46	4841.75	10218.4	11909.8	8911.6	49459.1	49149	59203	120210	93357.4	112721	82301.7	14877.6	3551.94	0	86.8652	392.807	0	9114.24	10155.8	935.052	0	42.7328	0	3.06808	0	0.220278	0	0.0158153	0	0.00113548	0	8.15e-05	0	5.85e-06	0	4.2e-07	0	3.02e-08	0
MRPL58	Q14197	3	16	0.788186	0	10.988	0	153.044	0	3866.38	7119.79	11889.4	17064.4	22211.9	38453.2	45446.3	130048	201957	262405	184607	119928	30613	0	1938.01	0	127.841	5.09939	0	1311.81	4417.93	1402.41	0	89.8661	0	6.4521	0	0.46324	0	0.0332591	0	0.0023879	0	0.000171443	0	1.23e-05	0	8.84e-07	0	6.35e-08
MRPL9	Q9BYD2	1	16-17	0	0	0	0	0	0	1958.76	1827.73	0	11174.4	26898.8	9152.15	54851.6	117591	197891	274866	287674	94288.6	35709.1	0	3049.05	2174.81	0	0	0	0	0	0	0	0	0	0	0	0	0	0	0	0	0	0	0	0	0	0	0	0
MRPL9	Q9BYD2	2	16-17	8.9e-17	8.9e-17	0	0.139552	0	1.97439	0	27.5018	210.453	5344.01	4688.65	25701.8	58327.4	76469.8	115426	126017	128521	82471.5	11673.2	0	606.304	0	43.5307	0	3.12536	0	0.224391	0	0.0161105	0	0.00115668	0	8.3e-05	0	5.96e-06	0	4.28e-07	0	3.07e-08	0	2.21e-09	0	1.58e-10	0	1.14e-11	0
MRPL9	Q9BYD2	3	16-17	0.0012542	0	0.017477	0	0.243424	0	3.39046	0	1644.56	6624.11	4608.84	26243	17901	79677.9	141087	211537	173703	87569.6	3506.11	0	248.788	0	17.8622	0	1.28244	0	0.0920754	0	0.00661072	0	0.000474628	0	3.41e-05	0	2.45e-06	0	1.76e-07	0	1.26e-08	0	9.05e-10	0	6.5e-11	0	4.67e-12	0
MRPS10	P82664	1	17	0	0	0	0	0	0	0	0	0	0	0	0	0	0	5072.73	14677.4	20515.1	9489.07	13709.9	9063.69	8823.2	0	0	0	0	0	0	0	0	0	0	0	0	0	0	0	0	0	0	0	0	0	0	0	0	0
MRPS10	P82664	2	17	0	0	0	0.00144753	0	0.0222508	0	0.310064	0	4.31864	0	60.1509	0	3888.8	1487.95	4187.86	6310.6	3744.33	14545.9	4792.11	3426.84	263.591	0	18.7725	0	1.3478	0	0.0967679	0	0.00694762	0	0.000498817	0	3.58e-05	0	2.57e-06	0	1.85e-07	0	1.33e-08	0	9.52e-10	0	6.83e-11	0	4.91e-12
MRPS10	P82664	3	17	0.000111264	0	0.00154979	0	0.0215858	0	0.300652	0	4.18754	0	58.3249	0	1909.35	3433.47	8978.9	12567.6	19807.6	4076.12	0	5527.59	5671.96	748.048	0	49.6582	0	3.5653	0	0.255977	0	0.0183783	0	0.0013195	0	9.47e-05	0	6.8e-06	0	4.88e-07	0	3.51e-08	0	2.52e-09	0	1.81e-10	0	1.3e-11
MRPS14	O60783	1	16	1329.1	0	0	0	0	0	0	0	0	0	0	0	2757.23	4901.53	15625.9	48814.9	23229.6	16511.8	49111.4	40395.9	33094.8	15525.5	0	0	0	0	0	0	0	0	0	0	0	0	0	0	0	0	0	0	0	0	0	0	0	0
MRPS14	O60783	2	16	0	0	0.000349078	0	0.00589325	0	0.0821565	0	1.1443	0	458.833	4814.38	2597.53	0	19869.4	31425	21382.8	18204.5	34132.3	28110.4	23752.8	21933.8	4450.39	0	278.44	0	19.9911	0	1.43529	0	0.103049	0	0.00739862	0	0.000531197	0	3.81e-05	0	2.74e-06	0	1.97e-07	0	1.41e-08	0	1.01e-09	0
MRPS14	O60783	3	16	7.92e-06	0	0.000420499	0	0.00587907	0	0.0818865	0	1.14053	0	15.8856	0	222.454	999.299	5238.39	28909.6	6981.47	9332.63	16438.9	28568.6	32398.7	0	1221.16	11121.5	7952.45	0	104.289	0	7.48762	0	0.537587	0	0.038597	0	0.00277114	0	0.000198959	0	1.43e-05	0	1.03e-06	0	7.36e-08	0	5.29e-09	0
MRPS16	Q9Y3D3	1	17	0	0	0	0	0	0	0	0	0	0	9664.48	3634.49	17258	30354.6	43270.6	64537.7	101013	73194	39367.3	54932.8	42873	25926.5	20008.6	3522.67	1775.45	0	0	0	0	0	0	0	0	0	0	0	0	0	0	0	0	0	0	0	0	0
MRPS16	Q9Y3D3	2	17	0	0.00112088	0	0.037238	0	0.520212	0	7.24573	0	100.92	0	1452.18	7533.1	9588.44	31060.9	38234.3	59098.1	39443.5	24675.3	32881.6	36610.4	12958.2	9398.74	0	248.529	0	17.8436	0	1.28111	0	0.0919796	0	0.00660384	0	0.000474134	0	3.4e-05	0	2.44e-06	0	1.75e-07	0	1.26e-08	0	9.05e-10	0
MRPS16	Q9Y3D3	3	17	0.00375956	0	0.0523709	0	0.729432	0	11.0367	0	278.825	5473.93	8497.85	6262.91	12755	22456.8	46132.4	57211.9	65546.5	51239.6	0	25021.9	52996.3	10022.7	468.103	1521.51	0	0	1156.9	3468.87	1300.15	0	52.7462	0	3.78701	0	0.271895	0	0.0195212	0	0.00140156	0	0.000100627	0	7.22e-06	0	5.19e-07	0
MRPS17	Q9Y2R5	1	15	0	0	0	0	0	0	0	0	0	2822.78	5204.32	4687.97	36523.6	67839.9	132808	81675.7	64416.2	48918.7	40465.1	21856.5	18585.8	15057.7	3893.7	0	0	0	0	0	0	0	0	0	0	0	0	0	0	0	0	0	0	0	0	0	0	0
MRPS17	Q9Y2R5	2	15	1.96e-17	1.96e-17	0	0.0229665	0	0.32202	0	4.48531	0	62.4723	0	8710.05	26739.9	29905.9	42966.6	33980.9	30587.1	38602.1	20036	16625.9	6845.89	9388.85	620.56	0	44.2122	0	3.17429	0	0.227904	0	0.0163628	0	0.00117479	0	8.43e-05	0	6.06e-06	0	4.35e-07	0	3.12e-08	0	2.24e-09	0	1.61e-10	0
MRPS17	Q9Y2R5	3	15	37.3135	0	5.42908	0	38.6937	0	793.604	2166.7	2077.6	3975.4	2801.88	0	30372.1	51481.4	64445	49344.7	29301.5	59474.5	28447.5	0	14240.5	17033.5	3823.32	4086.73	2405.19	0	140.327	0	10.075	0	0.723352	0	0.0519343	0	0.00372872	0	0.00026771	0	1.92e-05	0	1.38e-06	0	9.91e-08	0	7.11e-09	0
MRPS2	Q9Y399	1	18;29	0	0	0	0	0	0	0	0	0	3368.47	5134.47	4857.15	55532.4	58485.5	116882	115519	152978	163560	140118	106865	91264.4	56114.8	75422.4	5397.34	0	0	0	0	0	0	0	0	0	0	0	0	0	0	0	0	0	0	0	0	0	0
MRPS2	Q9Y399	2	18;29	3.63e-17	3.63e-17	0	0.144153	0	2.04387	0	28.47	0	396.536	0	7008.84	3051.42	24049.1	73004.1	69198.6	89745.1	117932	93331.5	75976.9	61450.3	67896.1	30768.5	0	1738.95	0	124.851	0	8.9639	0	0.643579	0	0.0462069	0	0.00331751	0	0.000238186	0	1.71e-05	0	1.23e-06	0	8.82e-08	0	6.33e-09	0
MRPS2	Q9Y399	3	18;29	0	0.0172433	0	0.240295	0	3.34689	0	46.6161	0	3181.16	4961.5	3724.56	28198.5	26739.5	55477.3	73594.4	107850	105482	141239	14220.7	0	97395	69280.3	10513.4	0	653.536	0	40672.9	30688	1668.16	0	116.852	0	8.38962	0	0.602348	0	0.0432466	0	0.00310497	0	0.000222927	0	1.6e-05	0	1.15e-06
MRPS22	P82650	1	18	0	0	0	0	0	0	608.052	1577.72	0	3211.22	6721.21	11225.1	21995.2	5995.74	28241.2	64733.2	74126.5	61698.4	58426.7	45968.3	39826.2	18988.4	10923.3	0	0	0	0	0	0	0	0	0	0	0	0	0	0	0	0	0	0	0	0	0	0	0
MRPS22	P82650	2	18	1.95e-18	1.95e-18	0	0.00675668	0	0.0950027	0	1.32328	0	18.4309	0	256.71	0	9906.36	19465.5	28521.3	35945.7	49688.1	39135.8	22832.6	8179.26	12309.9	6534.73	255.212	0	15.6604	0	1.12437	0	0.0807258	0	0.00579585	0	0.000416123	0	2.99e-05	0	2.15e-06	0	1.54e-07	0	1.11e-08	0	7.94e-10	0	5.7e-11
MRPS22	P82650	3	18	19.9026	0	0.620585	2.64845	0	42.2091	0	855.185	1781.42	529.176	475.898	7941.59	9113.13	11123.6	23195.3	37660.7	48539.7	75398.8	34630.6	0	24205.6	28646.7	4639.36	1731.29	1238.61	0	74.0424	0	5.316	0	0.381672	0	0.0274028	0	0.00196743	0	0.000141255	0	1.01e-05	0	7.28e-07	0	5.23e-08	0	3.75e-09	0
MRPS23	Q9Y3D9	1	17	0	0	0	0	0	0	0	0	0	6194.3	8596.32	6563.49	41373.2	42994.5	61087.9	93203.3	139533	123059	108256	78873.3	71913.4	39507.6	9386.9	6689.95	1327.53	0	0	0	0	0	0	0	0	0	0	0	0	0	0	0	0	0	0	0	0	0
MRPS23	Q9Y3D9	2	17	1.03e-15	0	0.485429	0	7.13207	0	100.911	1679.48	2721.77	3096.36	6280	20032.4	13484.4	20180.8	36787.2	50125.6	78040.7	75249.7	47617.2	36629	34436.3	31368.2	9571.16	4978.98	0	76.5955	0	5.49931	0	0.394833	0	0.0283477	0	0.00203527	0	0.000146126	0	1.05e-05	0	7.53e-07	0	5.41e-08	0	3.88e-09	0	2.79e-10
MRPS23	Q9Y3D9	3	17	31.8214	0	157.519	868.632	432.823	532.432	1754.67	3615.01	7098.83	10137.8	7269.09	11436.7	19530.7	26778.4	40975.3	74914.5	97587.5	105805	77918.1	0	35268.1	70594.8	22996.5	15421.1	13198.8	3659.7	5964.9	3526.56	2671.6	498.014	268.278	1823.25	1263.41	0	60.6058	0	4.3513	0	0.312409	0	0.02243	0	0.0016104	0	0.000115622	0
MRPS27	Q92552	1	17	0.493996	0	0	0	0	0	0	0	0	1651.28	4617.69	0	6227.09	7810.43	30634.7	48735.4	73042.5	41340.1	48937.1	27703.5	15603.2	7879.14	2225.67	0	0	0	0	0	0	0	0	0	0	0	0	0	0	0	0	0	0	0	0	0	0	0
MRPS27	Q92552	2	17	0.616799	0.618804	0.668476	0	0	0.0411786	0	0.59847	0	8.3374	0	116.798	3273.66	4293.25	6584.3	21720.5	38547.4	18366.7	15298.1	8761.23	3762.42	0	29.5022	0	2.0875	0	0.149875	0	0.0107606	0	0.000772575	0	5.55e-05	0	3.98e-06	0	2.86e-07	0	2.05e-08	0	1.47e-09	0	1.06e-10	0	7.6e-12	0
MRPS27	Q92552	3	17	0	0.00149898	0	0.0208849	0	0.29089	0	4.05157	0	56.5334	2434.18	2887.24	4140.35	3028.87	9551.75	20752.8	34285.1	29343.4	37431.9	0	458.826	8460.05	2651.18	0	5.43393	0	0.390139	0	0.0280107	0	0.00201108	0	0.000144389	0	1.04e-05	0	7.44e-07	0	5.34e-08	0	3.84e-09	0	2.75e-10	0	1.98e-11	0
MRPS30	Q9NP92	1	17	0	0	0	0	0	0	0	0	0	0	0	0.289259	15788.2	29057.8	38471	46108.5	50600.5	24477.8	0	0	0	0	0	0	0	0	0	0	0	0	0	0	0	0	0	0	0	0	0	0	0	0	0	0	0	0
MRPS30	Q9NP92	2	17	1.83e-16	1.83e-16	0	0.468184	0	6.66246	0	145.745	1112.15	1605.77	2497.13	8002.93	14110.6	16672.1	24758.5	28615.4	25477.3	19198.9	4620.25	0	205.546	0	14.7575	0	1.05954	0	0.0760716	0	0.0054617	0	0.000392132	0	2.82e-05	0	2.02e-06	0	1.45e-07	0	1.04e-08	0	7.48e-10	0	5.37e-11	0	3.86e-12	0
MRPS30	Q9NP92	3	17	0	0.00113945	0	0.0158709	0	0.221053	0	3.07887	0	43.1368	3016.07	8701.48	13073.9	24739.5	37797.2	41160.4	39202.2	24267.3	0	153.691	0	11.0345	0	0.792241	0	0.0568804	0	0.00408383	0	0.000293206	0	2.11e-05	0	1.51e-06	0	1.09e-07	0	7.79e-09	0	5.59e-10	0	4.02e-11	0	2.88e-12	0	2.07e-13
MRPS31	Q92665	1	18	0	0	0	0	0	0	0	0	0	0	0	0	483.161	4079.72	7164.9	10218.9	19328.4	16731.2	12635.7	4785.43	6122.46	0	0	0	0	0	0	0	0	0	0	0	0	0	0	0	0	0	0	0	0	0	0	0	0	0
MRPS31	Q92665	2	18	0	2.87e-05	0	0.00052978	0	0.00738824	0	0.102906	0	1.43329	0	20.0784	58.0363	3104.23	6175.09	3029.15	8513.13	9975.94	2955.81	1793.96	599.425	0	32.8981	0	2.36198	0	0.169583	0	0.0121755	0	0.00087416	0	6.28e-05	0	4.51e-06	0	3.24e-07	0	2.32e-08	0	1.67e-09	0	1.2e-10	0	8.6e-12	0
MRPS31	Q92665	3	18	0	8.04e-05	0	0.00112049	0	0.0156064	0	0.21737	0	3.02757	0	42.1686	0	612.281	1880.14	3707.76	25129.3	28058.1	0	1732.39	3711.89	748.044	0	10.3756	0	0.744932	0	0.0534837	0	0.00383996	0	0.000275697	0	1.98e-05	0	1.42e-06	0	1.02e-07	0	7.33e-09	0	5.26e-10	0	3.78e-11	0	2.71e-12
MRPS34	P82930	1	17	0	0	0	0	0	0	0	7164.58	9774.04	18516.2	16912.3	21435.8	37521.7	55346.3	93410.9	124030	212382	181876	158017	117994	76479.4	31653.4	15950.5	11895.3	9025.64	6119.58	3014.42	0	0	0	0	0	0	0	0	0	0	0	0	0	0	0	0	0	0	0
MRPS34	P82930	2	17	0	0.00036108	0	0.0452382	0	0.632973	0	8.81639	0	123.317	13011.3	32744.7	17764	36257.7	53126.2	89221.7	113411	119442	98784.2	74504.4	42233.1	23294.5	6816.59	0	20.518	0	1.47313	0	0.105766	0	0.00759365	0	0.000545199	0	3.91e-05	0	2.81e-06	0	2.02e-07	0	1.45e-08	0	1.04e-09	0	7.47e-11	0
MRPS34	P82930	3	17	2692.29	3541.32	2728.75	5014.99	47.3583	4432.21	5269.81	6027.58	0	10147.5	15629.2	14199.1	21055.9	24550.8	32967	74783	118821	115797	146050	5257.44	0	78941.4	46490.2	16521.6	12698.5	3427.07	4961.9	4686.32	5850.46	2479.16	5584.65	2640.55	1029.12	24.9201	2.78204	0	1612.25	2123.99	63.4331	0	13.4705	0	1589.62	2586.26	81.0034	0
MRPS35	P82673	1	17;23	0	0	0	0	0	0	0	0	0	0	0	0	0	16498	20991.5	29536.4	30478.3	31765.1	17490.6	23709	12730.3	9110.04	7856.69	0	0	0	0	0	0	0	0	0	0	0	0	0	0	0	0	0	0	0	0	0	0	0
MRPS35	P82673	2	17;23	0	0	0.000329482	0	0.00507258	0	0.0706866	0	0.984539	0	13.7129	0	190.996	0	13771.3	17176.6	25710.9	19233.4	11774.8	13488.1	889.533	0	63.185	0	4.53648	0	0.325705	0	0.0233845	0	0.00167893	0	0.000120542	0	8.65e-06	0	6.21e-07	0	4.46e-08	0	3.2e-09	0	2.3e-10	0	1.65e-11	0
MRPS35	P82673	3	17;23	0.00268652	0	0.0385863	0	0.537521	0	7.48671	0	104.276	0	1597.29	4866.15	4249.99	8159.57	8284.89	15847.2	30533.9	29891.7	28731	29887.5	0	8020.45	21035.6	4376.64	0	104.352	0	7.49212	0	0.53791	0	0.0386202	0	0.00277281	0	0.000199079	0	1.43e-05	0	1.03e-06	0	7.37e-08	0	5.29e-09	0	3.8e-10
MRPS7	Q9Y2R9	1	17	0	0	0	0	0	0	0	0	0	0	0	0	9688	12590.6	8255.07	56637.2	67724.7	56959.9	36082.1	39989.1	27053.6	18143.7	13503	0	0	0	0	0	0	0	0	0	0	0	0	0	0	0	0	0	0	0	0	0	0	0
MRPS7	Q9Y2R9	2	17	4.26e-19	4.26e-19	4.26e-19	0	0.00110048	0	0.0154622	0	0.21537	0	2.99971	0	41.7806	0	4325.82	22365.6	25749.2	18844.1	40897.3	19615.1	13739.8	2163.85	0	150.128	0	10.7787	0	0.773879	0	0.055562	0	0.00398917	0	0.00028641	0	2.06e-05	0	1.48e-06	0	1.06e-07	0	7.61e-09	0	5.46e-10	0	3.92e-11
MRPS7	Q9Y2R9	3	17	3.01e-05	0	0.000419289	0	0.00583995	0	0.08134	0	1.13292	0	15.7795	0	268.757	6455.19	15440.8	27311.1	63691	52271.5	0	1626.22	0	116.757	0	8.38278	0	0.601856	0	0.0432113	0	0.00310243	0	0.000222745	0	1.6e-05	0	1.15e-06	0	8.24e-08	0	5.92e-09	0	4.25e-10	0	3.05e-11	0	2.19e-12
MTA2	O94776	1	22;31	0	0	0	0	0	0	0	0	0	0	0	0	0	0	0	10248.2	10455.9	7472.58	8594.19	17631.1	38227.4	44939	43595.6	12801	22886.9	16231	9407.76	10655.2	19645.1	20054.2	27981.2	21128.8	16931.7	7216.38	5065.47	0	0	0	0	0	0	0	0	0	0	0
MTA2	O94776	2	22;31	7.23e-21	7.23e-21	0	1.88e-05	0	0.000268127	0	0.00373501	0	0.0520221	0	0.724574	0	10.092	0	140.564	0	2334.44	8076.73	4076.06	18265.2	46401.3	34989.5	13541.3	4575.62	0	0	10467.7	24225.7	19125.2	22670.9	5996.79	5501.77	5381.43	4106.37	2876.12	0	132.898	0	9.54163	0	0.685058	0	0.049185	0	0.00353132
MTA2	O94776	3	22;31	0	0.192965	0	2.68782	0	37.4366	0	1072.43	2647.86	733.632	0	49.9209	0	43.1109	0	1252.77	5082.26	12757.3	5881.99	0	44281.7	54584.7	23403.3	24340.3	22797.3	17956.3	12730.5	21605.4	23212.2	25636.2	29287.3	27225.7	15322.8	7349.19	6296.34	4893.8	3182.24	613.105	0	38.4263	0	2.75888	0	0.198079	0	0.0142214
MTHFD1	P11586	1		0	0	0	0	0	0	0	0	0	3893.7	4557.84	4445.08	2329.69	6371.62	6647.6	13622.6	15068.4	14838.8	302.337	0	10147.2	8575.06	0	5787.04	6984.87	7349.95	9890.46	0	20251	21314	19874.5	6726.42	18399.7	9779.64	12899.8	13069.9	10585.8	8319.73	8099.41	20148.7	21647	18607.7	21889.8	10585.5	27720.3	32565.5
MTHFD1	P11586	2		2195.72	2195.72	2195.72	793.939	0	0	1363.04	1874.68	1582.87	2191.34	2939.93	796.504	0	164.154	0	2575.26	1385.05	1742.36	5900.03	1848.62	0	307.804	0	4255.29	2064.5	4677.72	4951.89	4623.63	6282.59	7565.53	7632.78	8488.63	8962.53	8063.33	6994.71	7087.54	6150.4	1046.98	2344.89	15171.2	14039.4	5583.88	1039.87	0	4948.24	12892.6
MTHFD1	P11586	3		6.41262	0	1.59914	0	15.9812	1785.28	1736.65	0	0	30.0886	3437.85	4855.19	6268.8	2765.01	3316.54	0	73.7159	6538.94	5516.02	4094.47	4703.47	3168.68	7627.19	6637.48	1815.52	5423.71	7017.33	12358.2	14514.7	8093.64	12199.6	16558.2	26573.6	12986.4	4669.53	12047.6	0	9780.78	10014.3	12873.6	15960.9	21226.4	22229.3	22270.8	20448.6	29498.6
MYBBP1A	Q9BQG0	1	17	0	0	0	0	0	2512.81	2288.67	4917.93	0	0	3313.63	2893.69	3473.16	3643.73	7159.95	8021.51	8214.26	4851.25	1925.88	2708.46	0	0	0	0	1665.57	2498.67	2077.48	0	0	2378.26	2201.25	0	0	0	0	0	0	0	0	0	0	0	0	0	0	0
MYBBP1A	Q9BQG0	2	17	11550.5	11550.5	11550.5	11550.5	11550.5	11550.5	11550.5	11550.5	9413.45	2209.96	18069.3	12578.7	6344.23	6506.79	7854.25	8543.04	11587.9	8388.25	7355.66	3113.11	4711.49	3061.27	1962	2143.1	2754.5	3476.59	4290.91	3733.12	2860.25	0	1194.79	4156.04	1898.82	2140.53	1615.11	301.582	3195.33	3589.45	3426.53	3540.69	2785.31	2815.37	3475.12	4054.24	55.6613	3453.21
MYH10	P35580	1	22;29	3982.78	0	0	0	0	0	0	0	0	0	0	0	0	0	0	11341.8	11027.4	3913.24	14641.9	21123.4	29916.7	48277.8	55899.4	55695.5	87466.8	82958.1	127008	132122	231824	41165.6	0	0	0	0	0	0	0	0	0	0	0	0	0	0	0	0
MYH10	P35580	2	22;29	1.23e-20	1.23e-20	1.23e-20	0	1.26e-06	0	1.76e-05	0	0.000245729	0	0.00342257	0	0.0476703	0	0.663961	0	9.24778	0	10578.9	9799.13	12466	22496.5	50545	41624.2	49728	65216.4	62953.4	83019.4	190477	21124.2	0	27.6839	0	1.98761	0	0.142704	0	0.0102457	0	0.000735608	0	5.28e-05	0	3.79e-06	0	2.72e-07
MYH10	P35580	3	22;29	331.136	0	23.563	0	0	9.67001	0	4061.85	10722.7	9799.99	5208.72	10317.9	13654.1	12563	4080.76	10863.8	23266.4	33283.3	30938.3	43673.2	1030.26	0	59081	45655	43208.5	87074.6	136948	120690	125344	56148.8	5625.16	0	12.5371	0	0.900121	0	0.0646258	0	0.00463992	0	0.000333132	0	2.39e-05	0	1.72e-06	0
MYH9	P35579	1	27	7011.2	0	0	0	0	0	5293.27	19870.5	0	0	7366.72	20378.2	7013.03	3781.15	5234.32	0	11453.9	10707.5	8712.84	17968.2	12478.6	10018.7	21062.8	17508	31519.3	40395.3	68418.2	39708.3	28182.9	0	0	0	0	0	0	0	0	0	0	0	0	0	0	0	0	0
MYH9	P35579	2	27	2348.28	2348.28	2309.46	1020.89	35.4486	1535.96	1867.93	0	38.2793	24.9239	0	543.214	2820.2	1251.59	4159.47	425.604	27.3669	0	65.3769	0	920.745	6416.37	13041.6	28818.4	22162.8	30655.2	31770.5	29642.7	27618.9	0	704.314	0	50.5674	0	3.63058	0	0.260664	0	0.0187148	0	0.00134366	0	9.65e-05	0	6.93e-06	0
MYH9	P35579	3	27	0	77.7331	0	2147.44	4911.45	0	24.6772	0	91.8954	6723.03	5647.92	4339.76	1584.43	5888.2	0	31.9988	0	115.419	10761.9	14373.4	0	640.421	43064.6	26743.2	12140.5	49480	75372.5	44849.1	25183.9	10866	0	26.5497	0	1.90618	0	0.136858	0	0.00982595	0	0.000705471	0	5.07e-05	0	3.64e-06	0	2.61e-07
MYL6	P60660	1		12506.7	2262.31	0	0	3898.76	1824.27	10670.5	21652.7	11056	11056.9	19737.1	9758.66	29174.2	16079.8	12518.3	35994.1	44931.4	30011.2	18812	35892.7	49452.5	58966.6	55363.1	50791.4	77928.1	93256.9	120836	96561.2	130513	37497.3	0	2579.96	4342.74	3372.77	3681.39	0	0	0	0	9678.96	7555.32	5774.27	0	0	0	0
MYL6	P60660	2		0	0	0	4.36403	0	5364.64	4603.36	3647.48	10.627	0	0	5908.12	14599.5	4287.76	0	5608.38	4463.59	16088.5	24268.5	18930.5	21867.3	30607	43738.8	39310.8	47879.8	54100.1	41320	58357.9	91367.1	21020.8	6576.55	3241.41	5.68788	0	0	8.30208	0	7700.01	4202.1	21972.2	14958.7	5060.28	1.36805	2914.6	2462.81	6.55334
MYL6	P60660	3		236.309	17814.8	8241.58	4985.06	8068.63	3946.18	5975.88	15104	14642.5	9762.24	8540.27	9023.06	6542.9	7091.6	5802.5	16494.4	36562	44527.1	59932.2	58051.9	0	14942.7	78036.9	56267.4	66574.2	129564	153595	107887	101146	43463.4	13621.6	0	1041.18	4691.98	5999.13	6531.14	4700.39	6291.01	8068.15	20633.9	16023.4	20929.3	33418.5	29933.3	12603.6	12136
NAE1	Q13564	1		0	0	0	0	0	0	0	0	0	0	0	0	0	0	0	0	0	0	0	0	0	0	0	0	0	0	0	0	0	0	0	0	0	0	0	0	0	0	0	0	0	0	0	27374.4	17495.7	0
NAE1	Q13564	2		3.02e-47	3.02e-47	3.02e-47	3.02e-47	3.02e-47	3.02e-47	3.02e-47	3.02e-47	3.02e-47	3.02e-47	3.02e-47	3.02e-47	3.02e-47	3.02e-47	3.02e-47	3.02e-47	3.02e-47	3.02e-47	3.02e-47	3.02e-47	3.02e-47	3.02e-47	3.02e-47	3.02e-47	3.02e-47	3.02e-47	3.02e-47	3.02e-47	3.02e-47	3.02e-47	3.02e-47	3.02e-47	3.02e-47	3.02e-47	3.02e-47	3.02e-47	3.02e-47	3.02e-47	3.02e-47	3.02e-47	3.02e-47	3.02e-47	3.02e-47	3.02e-47	3.02e-47	3.02e-47
NANS	Q9NR45	1	54	0	0	0	0	0	0	0	0	0	0	0	0	0	0	0	0	0	0	0	0	0	0	0	0	0	0	0	0	0	0	0	0	0	0	0	0	0	0	0	0	0	0	0	0	0	0
NANS	Q9NR45	2	54	1.29e-25	0	1.8e-24	0	2.5e-23	0	3.49e-22	0	4.86e-21	0	6.76e-20	0	9.42e-19	0	1.31e-17	0	1.83e-16	0	2.54e-15	0	3.54e-14	0	4.94e-13	0	6.88e-12	0	9.58e-11	0	1.33e-09	0	1.86e-08	0	2.59e-07	0	3.6e-06	0	5.02e-05	0	0.000699257	0	0.00973939	0	0.135652	0	1.88939	0
NAP1L1	P55209	1		0	0	0	0	0	0	0	0	0	0	3885.77	5465.5	5117.16	6928.34	6153.3	4905.79	8317.98	7299.42	0	0	3945.79	6994.72	6176.92	0	6028.26	7550.76	6620.92	0	10383.7	10061	9586.4	8616.79	9541.63	11597.7	0	14828	11050.8	10476	0	12871.6	13803.2	9370.05	10664.4	15715.3	27558.5	26772.1
NAP1L1	P55209	2		0	1.42e-06	0	3.75e-05	0	0.000523033	0	0.007285	0	0.101467	0	1.41325	0	19.6841	0	310.908	2933.97	3170.76	0	111.739	0	0	73.9108	0	1145.19	5200.62	7105.03	10653.1	7972.77	10183.6	4118.53	1687.63	9952.76	10282.5	13909.7	10537.4	11625.4	9150.76	15649.1	17269.8	13233.4	4036.58	9457.37	10720.4	11848.6	14023.4
NAP1L1	P55209	3		2828.56	2290.14	0	0	441.957	3143.64	2720.15	0	158.789	0	937.233	5333.53	3881.85	0	0	955.525	8372.62	8700.35	0	2434.65	9093.51	8373.36	11651.3	5393.39	4738.72	21743.4	11350.6	12374.9	16268.6	19364.3	11966.5	11591.8	20755.4	24591.8	21687.7	31598.1	23709.3	22530.6	28405.5	29005	27331.9	27277.9	35971.4	28431.1	40353	36709.5
NASP	P49321	1	49	0	0	0	0	0	0	0	0	0	0	0	0	0	0	0	0	0	0	0	0	0	0	0	0	0	0	0	0	0	0	0	0	0	0	0	0	0	0	0	0	0	0	0	0	0	2122.63
NASP	P49321	2	49	1.27e-37	1.27e-37	0	6.01e-22	0	8.45e-21	0	1.18e-19	0	1.64e-18	0	2.28e-17	0	3.18e-16	0	4.43e-15	0	6.17e-14	0	8.59e-13	0	1.2e-11	0	1.67e-10	0	2.32e-09	0	3.23e-08	0	4.5e-07	0	6.27e-06	0	8.74e-05	0	0.00121665	0	0.0169458	0	0.236024	0	3.28739	0	45.7874	0	637.737
NASP	P49321	3	49	0	5.51e-24	0	7.68e-23	0	1.07e-21	0	1.49e-20	0	2.08e-19	0	2.89e-18	0	4.03e-17	0	5.61e-16	0	7.81e-15	0	1.09e-13	0	1.51e-12	0	2.11e-11	0	2.94e-10	0	4.09e-09	0	5.7e-08	0	7.94e-07	0	1.11e-05	0	0.000154052	0	0.00214567	0	0.0298853	0	0.416249	0	5.7976	0	80.9215
NAXE	Q8NCW5	1		0	0	0	0	0	0	0	0	0	0	0	0	0	0	0	0	0	0	0	0	0	0	0	0	0	0	0	0	0	0	0	0	0	0	0	0	0	0	0	0	0	0	0	0	0	0
NAXE	Q8NCW5	2		0	0	3.46e-37	0	5.3e-36	0	7.39e-35	0	1.03e-33	0	1.43e-32	0	2e-31	0	2.78e-30	0	3.87e-29	0	5.39e-28	0	7.51e-27	0	1.05e-25	0	1.46e-24	0	2.03e-23	0	2.83e-22	0	3.94e-21	0	5.48e-20	0	7.64e-19	0	1.06e-17	0	1.48e-16	0	2.06e-15	0	2.87e-14	0	4e-13	0
NCKAP1	Q9Y2A7	1		873.632	0	2575.97	4263.21	3692.3	8486.43	10643.7	17553.7	0	14632.7	19071	10777.3	17449	16914.8	15626.5	20689.4	17967.8	10761.4	4933.45	10269	2193.95	2014.12	2664.45	2660.73	5193.66	1495.16	2201.25	2406.61	7044.01	27178.3	51757.9	54697.9	85833.7	30291.7	0	0	0	0	0	0	0	0	0	0	0	0
NCKAP1	Q9Y2A7	2		0	0	0	8.18951	0	4638.12	8461.94	5137.56	2050.88	8099.14	4625.45	4184.97	7332.14	4745.79	10093.7	13605	10868	27016.2	8333.59	16.9455	0	1.16813	0	0	2.40936	0	33.8819	0	11490.9	12286.7	46047.2	49257	49702.6	25969.4	3843.26	0	1.14607	0	0.0822839	0	0.00590772	0	0.000424155	0	3.05e-05	0
NCKAP1	Q9Y2A7	3		12917.7	10485.7	16716.8	9232.82	10549.5	15919.2	8732.84	13293.1	10813.8	12134	7796.6	3719.86	6598.41	7621.63	7635.88	4252.01	5648.12	7335.73	73.3391	0	4.03199	3.20869	0	2312.07	3455.61	923.599	1276.45	917.881	7029.15	6289.86	33835.2	48204.5	40930.2	21728.1	1592.4	0	7.07535	0	0.507987	0	0.0364718	0	0.00261856	0	0.000188004	0
NCL	P19338	1		0	0	0	0	0	0	0	0	0	0	0	0	0	0	0	9140.78	21714.7	21035.6	0	0	0	0	0	0	0	0	0	0	0	0	0	30845.9	47196.8	54495.4	20105.8	0	0	0	0	39475.2	36388.5	98493.4	114043	115264	153118	220424
NCL	P19338	2		0	61.5739	0	1881.75	2951.96	548.873	753.231	4749.68	1795.28	0	3527.1	3459	414.111	0	24.0569	0	0	9.70144	0	141.589	0	3442.81	4688.65	5929.05	12773.1	164.786	20713.6	26301.5	30972.8	18130.4	9217.33	18906.8	16962.8	23865.1	20839.5	25147.7	10376.2	39290.8	43285.8	17679.1	5424.2	28495.6	67643.2	93355.6	104101	138355
NCL	P19338	3		7296.08	681.526	0	2.73248	938.635	3038.69	4830.08	7618.14	2927.75	68.3802	0	4.56148	0	0.333369	0	0.105688	0	1.14626	0	15.9419	0	222.041	0	10274.8	11628.7	45113.6	29759.8	19219.9	28927.5	37594.4	81707	43464	72842	84937.4	76207.4	110693	82022.6	94887.4	109564	117216	143121	222929	111796	179761	204422	213854
NME1	P15531	1	51	0	0	0	0	0	0	69.9243	26055.5	0	14757.6	17313.5	9892.27	20097.4	38174.7	31296.8	24992.4	33256.1	6104.06	29916.5	21708.5	29950	20844.6	32722.5	7856.74	19930.3	14719.2	9932.73	0	2832.75	11385.6	15498.7	14291.5	28132.1	28361.8	19231.4	16088.5	18597.4	28807.6	50350.1	35230	41005.6	46032.3	53251.8	64352.1	53136.6	75564.3
NME1	P15531	2	51	3433.41	3433.41	3433.41	2041.32	0	7509.89	7304.66	9584.1	5935.32	11418.2	10563.4	4349.44	18381.8	13584.9	5876	14588.4	11830.9	14628.5	24385.7	15315.2	2001.16	1201.36	11204.6	9050.66	699.668	0	103.248	0	1071.15	0	20497.3	17242.2	0	9410.97	13117.8	16736.6	14957.9	35238.3	13049.4	20416.4	38762.4	17662	9202.6	8103.5	21318.6	36880.5
NME1	P15531	3	51	4157.5	16399.4	9193.61	467.323	8172.36	3639.95	11526.1	11085.9	7378.65	4129.09	8152.82	14456.1	10848.3	5947.36	13700.2	12224.1	27578.5	14721.2	22757	8848.77	0	10063	23405.8	8563.53	9725.27	6001.45	158.34	0	19775.6	14767.7	0	14363.9	15585.5	8803.75	2136.87	19787.3	17047.8	22640.6	26085.6	43598.2	40762.7	30950.2	48500.1	45365.8	33666.8	62404.4
NPEPPS	P55786	1		0	0	0	0	0	0	11131	6099.15	0	0	0	0	0	0	101258	160785	172925	137866	0	0	0	0	0	6385.28	140210	147507	10589.5	0	168023	163740	0	0	0	0	0	0	0	0	0	0	0	165704	157708	160565	0	251936
NPEPPS	P55786	2		0	0	0	0	0	0	2.08296	0	35.4416	0	1525.37	9246.93	7647.45	1147.28	0	4516.47	9379.04	2461.76	0	0	7870.76	8463.82	4483.78	8134.19	2671.38	0	738.604	0	13756.7	19111.5	3744.26	0	360.458	0	5190.55	6224.73	16635.9	6265.42	0	401.506	0	28.8272	0	2.07434	0	0.213602
NPEPPS	P55786	3		0	0	0	0	0	0	0	0	0	0.0479039	0	0.774189	0	10.7907	0	150.296	0	2093.36	0	73088.8	115406	18144.9	0	0	75234.8	115450	5468.56	101134	124779	16210	0	1344.21	0	3778.33	0	124580	168374	25016.5	0	1691.96	0	325.44	0	2864.19	0	98408.5
NPM1	P06748	1	17;27;47	0	0	0	0	0	0	0	0	0	0	0	0	0	0	0	5203.17	9395.26	0	0	0	0	0	16543	2574.26	0	0	0	0	14719.9	7463.23	10269.2	13471.6	3854.64	17588.6	27042.6	1953.89	0	0	0	1812.62	29303.8	25794.2	39537.8	58686.9	66362.3	86856
NPM1	P06748	2	17;27;47	0	5.5e-06	0	9.31e-05	0	0.00129749	0	0.0180718	0	0.251708	0	3.50584	0	48.8301	0	1285.2	1149.45	113.907	17.6172	1521.93	591.912	0	0	930.884	2180.99	0	12265.7	7873.46	9664	4214.68	0	276.683	0	56.3049	0	511.585	0	12087.4	12209.5	2947.61	1397.66	0	25293.6	52317.5	10855.8	42322.6
NPM1	P06748	3	17;27;47	0	5.63196	0	78.4743	0	10454.1	3587.57	1114.3	1078.47	3026.47	5062.88	0	10982.8	4667.59	13747.1	18454	36296.4	19172.9	21936.6	35870	32097.6	33926.8	43644.3	80920.7	93385.2	102901	100124	85816.1	38089.2	39916.9	24146.4	33445.6	35412	35374.9	30911.1	48382.5	34501.3	41967.8	57717.4	60952.8	38570.3	54071.4	81159.2	53569.7	63862	106196
NRDC	O43847	1		0	0	0	0	0	0	0	0	0	0	0	0	0	0	0	0	0	0	0	0	0	0	0	0	0	0	0	0	0	0	0	0	0	0	0	0	0	0	0	0	0	0	0	0	0	0
NSF	P46459	1	29	0	0	0	0	0	0	0	0	0	0	0	0	0	0	0	0	0	0	0	0	0	2713.92	2608.1	0	5226.29	23986.6	30306.2	25265.5	32028.1	8106.39	8231.69	11292.2	0	0	0	0	0	0	0	0	0	0	0	0	0	0
NSF	P46459	2	29	4.52e-24	4.52e-24	0	1.41e-09	0	2.09e-08	0	2.91e-07	0	4.05e-06	0	5.64e-05	0	0.000785625	0	0.0109423	0	0.152407	0	2.12276	0	29.5662	0	413.852	12902.7	16910.7	13818.1	18973.1	32767.2	12573.3	3654.01	0	25.1085	0	1.8027	0	0.129383	0	0.00865023	0	0	0.03321	0	0.465033	0	6.47725
NSF	P46459	3	29	0	8.17e-10	0	1.14e-08	0	1.59e-07	0	2.21e-06	0	3.08e-05	0	0.000428594	0	0.00596955	0	0.0831451	0	1.15806	0	16.1297	0	1194.65	2397.48	1371.01	16102.2	42262.2	27504.6	26331.5	48075.5	30427.6	16957.7	5902.91	2275.78	6368.1	492.371	2011.46	1717.81	1757.2	169.928	0	10.4762	2.45797	0	78.7742	0	4480.08
NSUN2	Q08J23	1	27;59;65	0	0	0	0	0	0	0	0	0	0	0	0	0	0	0	0	3831.07	2450.58	731.51	608.53	1382.47	0	0	0	1294.22	1470.25	2509.6	0	0	1946.79	1671.14	0	0	0	0	0	0	0	0	0	0	0	0	0	0	0
NSUN2	Q08J23	2	27;59;65	1.62e-24	1.62e-24	1.62e-24	0	4.02e-09	0	5.65e-08	0	7.87e-07	0	1.1e-05	0	0.000152605	0	0.00212551	0	0.0296046	0	0.412339	0	5.74314	310.836	2229.54	1247.43	1643.74	1297.31	150.976	0	3274.87	1768.54	57.0707	0	3.92212	0	0.281596	0	0.0202176	0	0.00145012	0	8.41e-05	4.71e-05	0	0.00104334	0	0.0145596
NSUN2	Q08J23	3	27;59;65	0	5.74e-05	0	0.00079977	0	0.0111394	0	0.155151	0	2.16098	0	30.0986	0	458.888	2109.7	1651.57	750.704	0	24.5543	0	1.17054	1.74907	0	30.9182	0	472.902	2258.96	1258.88	0	0	708.989	2050.1	0	76.7774	0	0	299.556	2106.09	1872.8	0	68.6484	0	10.3651	0	76.4635	0
NUDC	Q9Y266	1	57	0	0	0	0	0	0	0	0	0	0	0	0	0	0	0	0	0	0	0	0	0	0	0	0	0	0	0	0	0	0	0	0	0	0	0	0	0	0	0	0	0	0	0	0	0	0
NUDC	Q9Y266	2	57	3.1e-41	3.1e-41	0	8.93e-26	0	1.28e-24	0	1.78e-23	0	2.48e-22	0	3.46e-21	0	4.81e-20	0	6.7e-19	0	9.34e-18	0	1.3e-16	0	1.81e-15	0	2.52e-14	0	3.51e-13	0	4.89e-12	0	6.82e-11	0	9.49e-10	0	1.32e-08	0	1.84e-07	0	2.57e-06	0	3.57e-05	0	0.000497645	0	0.0069313	0	0.0965406
NUDC	Q9Y266	3	57	3.63e-45	3.63e-45	3.63e-45	3.63e-45	3.63e-45	3.63e-45	3.63e-45	3.63e-45	3.63e-45	3.63e-45	3.63e-45	3.63e-45	3.63e-45	3.63e-45	3.63e-45	3.63e-45	3.63e-45	3.63e-45	3.63e-45	3.63e-45	3.63e-45	3.63e-45	3.63e-45	3.63e-45	3.63e-45	3.63e-45	3.63e-45	3.63e-45	3.63e-45	3.63e-45	3.63e-45	3.63e-45	3.63e-45	3.63e-45	3.63e-45	3.63e-45	3.63e-45	3.63e-45	3.63e-45	3.63e-45	3.63e-45	3.63e-45	3.63e-45	3.63e-45	3.63e-45	3.63e-45
NUDT21	O43809	1	41	0	0	0	0	0	0	0	0	0	0	0	0	0	0	0	3850.99	2864.16	5978.24	1305.73	0	3980.01	4489.37	2144.78	2329.54	5790.9	4085.35	4889.47	3053.65	11835.4	11091.6	4324.58	3057.49	7353.56	7981.45	6194.75	14773.3	9366.16	12795.7	21031.8	36088.5	41230.9	26529.6	26697.2	14263.8	11263	9240.17
NUDT21	O43809	2	41	0	0	0	0.159564	0	2.66699	0	37.1784	0	1017.31	1796.64	1287	3641.92	1176.9	0	76.3358	0	0	36.1845	0	971.512	1494.09	3437.09	1048.55	0	3.49093	225.321	0	6104.66	6383.51	6901.75	1603.13	1911.62	3183.34	7649.22	11943.3	8778.13	11136.5	7031.1	23059.3	30569.2	19170.4	2421.78	3684.86	3214.74	3403.53
NUDT21	O43809	3	41	1920.94	1241.27	81.2906	0	0	18.856	0	888.978	2297.51	425.097	0	14.2554	47.3184	0	1982.78	3108.18	1690.88	3041.5	679.336	0	1656.44	1742.07	515.781	1576.89	175.051	1748.99	4446.87	4422.12	1507.38	4223.67	1676.9	2560.75	7180.68	2849.56	8386	9898.32	16957.4	19663.4	36638	25785.3	43683.6	21088.5	27008.3	12473.8	8579.21	9114.41
NUFIP2	Q7Z417	1	13;17;29	0	0	0	0	0	0	0	0	0	0	0	0	17841.9	9351.32	16330.8	26516	34355.4	18468.9	17613.7	13493.1	27524.2	19268.3	40600.4	15270	25782.7	18015.4	39794.2	24556.3	42768.2	39357.5	39864.8	20517.3	30254.9	27612.9	17426.2	10702.2	3672.81	2819.94	0	0	0	0	0	0	0	0
NUFIP2	Q7Z417	2	13;17;29	0	1.48e-05	0	0.000230696	0	0.0032149	0	0.044778	0	0.623676	0	8.68669	0	120.99	0	8156.64	14352.6	1266.78	0	2816.54	18880.8	10273.6	7980.89	8811.5	3119.22	6074.06	22302.8	17383.7	31869.3	9065.66	7818.06	16401.5	17091.1	19108.5	7844.48	2697.43	207.807	0	14.6126	0	1.04913	0	0.0753244	0	0.00540805	0
NUFIP2	Q7Z417	3	13;17;29	0	669.055	4581.03	4977.43	2827.88	4402.17	3006.71	2597.75	2365.81	2484.81	6742.02	10222.1	13335	7595.74	0	5183.9	15117.2	10072	6611.69	14788.8	20962.6	22351.7	33388.8	30516.7	14458.7	18791.3	36673.1	41633.3	37222.6	28285.6	34617.7	26152	11040.3	5739.27	6717.64	4463.22	0	235.781	0	536.858	1544.24	607.959	0	25.287	0	1.81553
NUMA1	Q14980	1	22	0	0	0	0	0	0	0	0	0	2665.74	4315.06	0	19449.1	16396.3	10420.5	47636.3	60469.2	49414.8	45820.9	60839.4	77069.2	69867.8	22034.9	0	0	0	0	0	0	0	0	0	0	0	0	0	0	0	0	0	0	0	0	0	0	0
NUMA1	Q14980	2	22	8.45e-16	8.45e-16	0	2.52307	0	35.4938	0	1442.71	3531.27	664.537	680.066	5798.26	1068.67	2353.8	9264.66	8698.39	32371.3	33288.4	30245.8	31711.4	44153.1	33436.8	4092.09	0	271.776	0	19.5127	0	1.40095	0	0.100583	0	0.00722156	0	0.000518485	0	3.72e-05	0	2.67e-06	0	1.92e-07	0	1.38e-08	0	9.89e-10	0
NUMA1	Q14980	3	22	4903.27	4877.65	0	100.596	1668.22	1486.55	0	0.531154	37.3592	2967.95	10554.7	15072	12146.8	20597.4	16845.4	15468.1	19017.4	18074.5	42233.7	48994.8	51237.2	75687	0	4167.9	90417.4	30171.1	0	97.9054	0	7.02929	0	0.504681	0	0.0362344	0	0.00260151	0	0.00018678	0	1.34e-05	0	9.63e-07	0	6.91e-08	0	4.96e-09
NUP107	P57740	1	18;27	0	0	0	0	0	0	0	0	0	0	0	0	0	0	0	3463.82	6188.4	2518.34	0	0	5157.17	6123.74	7792.99	18669.5	37594.7	61464.3	54034.9	39036.9	39866.9	8525.24	0	0	0	0	0	0	0	0	0	0	0	0	0	0	0	0
NUP107	P57740	2	18;27	7.42e-22	7.42e-22	0	1.53e-06	0	2.14e-05	0	0.000298052	0	0.00415133	0	0.0578206	0	0.805337	0	11.2169	1147.56	6322.23	301.767	0	4034.36	25322.7	16901.9	18265.8	29077.9	34077.7	33179.5	45126.9	22351.7	15365.4	632.787	0	45.2011	0	3.2453	0	0.233002	0	0.0167288	0	0.00120107	0	8.62e-05	0	6.19e-06	0
NUP107	P57740	3	18;27	4.24e-06	0	5.92e-05	0	0.000824376	0	0.0114821	0	0.159925	0	2.22746	0	31.0246	0	692.131	1703.74	4683.02	6625.67	2424.16	0	8407.36	14283.2	20311.6	12488.8	48605.5	58946.2	64433.5	62526.3	33404.4	11577.9	5609.16	6477.28	5919.05	2032.5	0	122.2	0	8.77357	0	0.629914	0	0.0452258	0	0.00324706	0	0.000233129
NUP133	Q8WUM0	1	18;27	0	0	0	0	0	0	0	0	0	0	0	0	0	0	0	0	2033.5	2225.1	0	0	0	2843.16	2940.86	3654.12	9567.18	12456.8	16101.4	9100.61	11475.9	4407.25	3355.24	0	0	0	0	0	0	0	0	0	0	0	0	0	0	0
NUP133	Q8WUM0	2	18;27	3.39e-23	3.39e-23	0	2.2e-08	0	3.21e-07	0	4.47e-06	0	6.22e-05	0	0.000866798	0	0.0120729	0	0.168154	0	2.34209	0	32.6211	0	465.816	3865.02	2587.68	4184.65	4954.02	4557.46	6796.09	10102.5	1847.83	2542.67	0	38.2223	81.6744	1077.9	906.078	0	18.4929	0	1.32773	0	0.095327	0	0.00684417	0	0.000491389
NUP133	Q8WUM0	3	18;27	1.55e-11	0	2.16e-10	0	3.01e-09	0	4.2e-08	0	5.85e-07	0	8.15e-06	0	0.000113454	0	0.00158021	0	0.0220094	0	0.306552	0	4.26972	0	71.223	2283.26	9296.33	15205.1	15188.2	16409.7	9308.01	2713.88	0	74.4356	0	288.471	2282.93	1893.24	0	51.8329	0	3.72144	0	0.267187	0	0.0191832	0	0.00137729
NUP155	O75694	1	57	0	0	0	0	0	0	0	0	0	0	0	0	0	0	0	0	0	0	0	0	0	0	0	0	0	0	0	0	0	0	0	0	0	0	0	0	0	0	0	0	0	0	0	3514.53	15925.9	19076.9
NUP155	O75694	2	57	0	0	0	0	0	0	0	0	0	0	0	0	0	0	0	0	0	0	0	0	0	0	0	0	0	0	0	0	0	0	0	0	0	0	0	0	0	0	0	0	0	0	0	0	0	0
NUP210	Q8TEM1	1	16;26	0	0	0	7768.43	5868.85	5849.42	15640.9	18869.3	0	21825.5	28117.9	0	24293.3	29133.7	23837.1	36449.7	27925.7	17612	10111.2	3384.55	0	0	18121.8	12718.9	38857.5	53740.7	14641.4	0	0	0	0	0	0	0	0	0	0	0	0	0	0	0	0	0	0	0
NUP210	Q8TEM1	2	16;26	15717.8	15717.8	15717.8	15717.8	15549.2	2163.95	13365.1	11355.3	10992.4	4447.51	14344.8	20574.5	15620.8	16888.1	23641.5	13484.4	8688.45	8228.08	5162.32	7516.93	7142.94	5656.51	0	248.823	13716.6	32023.7	0	396.573	0	28.4727	0	2.04425	0	0.14677	0	0.0105376	0	0.000756568	0	5.43e-05	0	3.9e-06	0	2.8e-07	0	2.01e-08
NUP210	Q8TEM1	3	16;26	13514.2	29174.6	14072.6	9268.7	12926.7	6637.95	15047.2	14058.5	16017.4	16982.2	14602.3	20701.7	45337	26869.6	15434.4	18482	28876.3	25626.5	11774.6	2296.44	0	0	9920	10078.4	81745.5	102440	35877.4	5551.95	1363.22	0	83.6905	0	6.0087	0	0.431406	0	0.0309735	0	0.0022238	0	0.000159662	0	1.15e-05	0	8.23e-07	0
NUP85	Q9BW27	1	16;27	0	0	0	0	0	0	0	0	0	0	0	0	0	0	0.251415	37642.5	28688	27348.7	0	0	0	4724.85	29308.9	25248.4	45772.1	35386.2	60961.6	24377.2	34159.2	26025.3	7049.52	0	0	0	0	0	0	0	0	0	0	0	0	0	0	0
NUP85	Q9BW27	2	16;27	1.47e-22	1.47e-22	1.47e-22	0	3.88e-07	0	5.45e-06	0	7.59e-05	0	0.00105695	0	0.0147213	0	0.205042	0	2.85586	0	39.7771	0	554.023	0	21815.6	29107.9	41098.4	37374.6	51868.5	20570.5	39101.8	21254.7	787.32	0	50.3303	0	3.61355	0	0.259441	0	0.0186271	0	0.00133736	0	9.6e-05	0	6.89e-06	0
NUP85	Q9BW27	3	16;27	0	0.0314147	0	0.437663	0	6.09587	0	84.9045	0	1205.69	16502	14361.7	0	189.387	0	14.0068	0	6.70884	0	79.9169	0	4510.3	21796.9	21866.9	52159.4	39383.8	36029.1	41501.2	44023.4	20330.7	11325	0	186.019	0	13.3555	0	0.958884	0	0.0688448	0	0.00494283	0	0.00035488	0	2.55e-05	0
NUP93	Q8N1F7	1	16;54	0	0	0	0	0	0	3544.22	5766.89	0	0	0	0	8606.41	10167.3	12678.9	21769.9	24187.1	13150.8	0	11603	12382.1	12243.2	12022.1	9830.86	10846.4	12979.9	12595.6	7786.24	19409.6	22445	24369.7	14304.2	11655.8	11642.9	12226.1	12192.1	16087.6	6795.88	12968.6	8718.85	18208.7	10521.7	8937.08	12355.9	6543.04	15311.5
NUP93	Q8N1F7	2	16;54	0	3.3841	0	47.6639	0	1623.6	4351.9	3083.11	4661.77	6766.03	6121.28	163.499	5913.95	4828.19	6167.77	10299.5	1670.94	3322.69	6860.46	11789.9	7322.67	7864.92	11071.1	1932.13	2945.3	14038.4	9045.7	11722.3	11634.3	7115.2	8501.49	10650.4	15101.9	10219	8646.11	9045.56	18209.7	14696.7	9178.62	1090.21	4445.35	6732.86	6135.56	1528.57	0	6077.27
NUP93	Q8N1F7	3	16;54	3521.62	3521.62	3521.62	3521.62	3521.62	3521.62	3521.62	3521.62	3521.62	3521.62	3521.62	3521.62	3521.62	3521.62	3521.62	3521.62	3521.62	3521.62	3521.62	3521.62	3521.62	3521.62	3521.62	3521.62	3521.62	3521.62	3521.62	3521.62	3521.62	3521.62	3521.62	3521.62	3521.62	3521.62	3521.62	3521.62	3521.62	3521.62	3521.62	3521.62	3521.62	3521.62	3521.62	3521.62	3521.62	3521.62
NUP98	P52948	1	27;29	0	0	0	0	0	0	0	0	0	0	1932.2	2428.37	0	0	7920.87	4659.6	2615.8	0	0	0	15190.4	18908	14240.2	21387.3	15947.2	37768.3	50408.1	29717.9	37779.1	24902.7	3877.55	5388.48	0	0	0	0	0	0	0	0	0	0	0	0	0	0
NUP98	P52948	2	27;29	1.14e-19	1.14e-19	1.14e-19	0	0.000298059	0	0.0042055	0	0.0585789	0	0.8159	0	11.364	0	158.28	0	4049.33	7815.67	5268.25	5330.62	7220.77	9394.43	19020	17473.5	19390.1	25728	26829.7	25817	37979.3	23648.1	6448.95	1265.32	0	78.3623	0	5.62616	0	0.40394	0	0.0290016	0	0.00208222	0	0.000149497	0	1.07e-05
NUP98	P52948	3	27;29	1.67e-08	0	2.34e-07	0	3.25e-06	0	4.53e-05	0	0.000631003	0	0.00878874	0	0.122411	0	1.70497	0	23.7472	0	3483.18	162.674	0	10935.5	14181.5	14108.8	22577.4	39432.6	34007.5	37694.5	40070	22805.2	15407.4	3974.5	2622.01	72.4918	0	6.08142	0	12.76	0	4854.84	13044.9	343.459	0	24.6195	0	1.7676
OAT	P04181	1		0	0	0	0	0	0	0	0	0	0	0	0	0	0	0	0	0	0	0	0	0	0	0	0	0	0	0	0	0	0	0	0	0	0	0	0	0	0	0	0	0	0	0	0	2165.71	2468.36
OAT	P04181	2		0	8.4e-30	0	4.46e-28	0	6.24e-27	0	8.69e-26	0	1.21e-24	0	1.69e-23	0	2.35e-22	0	3.27e-21	0	4.55e-20	0	6.34e-19	0	8.84e-18	0	1.23e-16	0	1.71e-15	0	2.39e-14	0	3.33e-13	0	4.63e-12	0	6.45e-11	0	8.99e-10	0	1.25e-08	0	1.74e-07	0	2.43e-06	0	3.38e-05	0	0.000470998
OAT	P04181	3		1.81e-26	0	2.52e-25	0	3.51e-24	0	4.89e-23	0	6.81e-22	0	9.49e-21	0	1.32e-19	0	1.84e-18	0	2.56e-17	0	3.57e-16	0	4.98e-15	0	6.93e-14	0	9.65e-13	0	1.34e-11	0	1.87e-10	0	2.61e-09	0	3.63e-08	0	5.06e-07	0	7.05e-06	0	9.81e-05	0	0.00136697	0	0.0190394	0	0.265185	0
OGDH	Q02218	1	13;51	9252.97	0	0	3729.2	3443.56	7679.59	11309.8	32610.4	26464.2	70638	123573	162807	340734	118460	49412	7869.35	819.988	0	0	0	0.283848	1383.09	0	0	0	0	0	0	1950.02	2172.24	0	0	0	0	0	0	0	0	0	0	0	0	0	10654.3	8880.17	47746.6
OGDH	Q02218	2	13;51	0	0	0.603349	0	33.4523	0	472.53	6750.44	9492.68	25808.5	39578.8	151078	312430	128333	17606.4	0	54.656	0	3.92413	0	0.28174	0	0.020228	0	0.00145231	0	0.000104295	0	7.83e-06	0	5.31e-06	0	6.65e-05	0	0.000925683	0	0.0128931	0	0.179577	0	2.50119	0	34.837	0	485.217	0
OGDH	Q02218	3	13;51	0	3113.42	9172.85	15545.3	13190.7	11330.9	32708.8	65051.5	123596	204435	288188	255036	122210	52700.3	15420.1	0	645.417	1259.81	521.735	0	49.6267	0	228.867	0	4938.87	2410.61	644.396	1813.33	1559.89	428.55	0	0	2351.02	1729.03	1112.32	4389.57	3082.69	2069.27	644.084	22.5544	0	3694.16	2304.08	53011.6	26183.6	44079.5
P3H1	Q32P28	1		0	0	0	0	0	0	0	0	0	0	0	0	0	0	0	0	0	0	0	0	0	0	0	0	0	0	0	0	0	0	0	0	0	0	0	0	0	0	0	0	0	0	0	0	0	0
P3H1	Q32P28	2		1.33e-26	0	1.85e-25	0	2.57e-24	0	3.59e-23	0	5e-22	0	6.96e-21	0	9.69e-20	0	1.35e-18	0	1.88e-17	0	2.62e-16	0	3.65e-15	0	5.08e-14	0	7.07e-13	0	9.85e-12	0	1.37e-10	0	1.91e-09	0	2.66e-08	0	3.71e-07	0	5.17e-06	0	7.19e-05	0	0.00100202	0	0.0139564	0	0.194388	0
P4HA1	P13674	1	47;59	0	0	0	0	0	0	0	0	0	0	0	0	0	0	0	0	0	0	0	0	0	0	0	0	0	0	0	0	0	0	0	0	0	0	0	0	0	0	0	0	0	0	0	0	15149.7	37048.9
P4HA1	P13674	2	47;59	0	1.76e-23	0	3e-21	0	4.2e-20	0	5.86e-19	0	8.16e-18	0	1.14e-16	0	1.58e-15	0	2.2e-14	0	3.07e-13	0	4.28e-12	0	5.95e-11	0	8.29e-10	0	1.16e-08	0	1.61e-07	0	2.24e-06	0	3.12e-05	0	0.000434745	0	0.00605522	0	0.0843383	0	1.17468	0	16.3612	0	227.997	7047.71	31826.6
P4HA1	P13674	3	47;59	0	0	0	0	0	0	0	0	0	1.61e-23	0	3.7e-22	0	5.17e-21	0	7.19e-20	0	1e-18	0	1.4e-17	0	1.94e-16	0	2.71e-15	0	3.77e-14	0	5.25e-13	0	7.32e-12	0	1.02e-10	0	1.42e-09	0	1.98e-08	0	2.75e-07	0	3.83e-06	0	5.34e-05	0	0.000743907	0	0.0103613
P4HB	P07237	1		0	0	0	0	0	0	0	0	0	0	0	0	2914.6	1164.27	1478.27	1055.46	0	0	0	0	0	0	0	0	0	0	0	0	0	0	0	0	0	0	0	0	0	0	0	0	0	0	0	3422.06	13889.7	34428.5
P4HB	P07237	2		0	0	1.85e-21	0	2.87e-20	0	4e-19	0	5.57e-18	0	7.76e-17	0	1.08e-15	0	1.5e-14	0	2.1e-13	0	2.92e-12	0	4.07e-11	0	5.66e-10	0	7.89e-09	0	1.1e-07	0	1.53e-06	0	2.13e-05	0	0.000296854	0	0.00413464	0	0.0575881	0	0.802098	0	11.1718	0	155.603	0	10415.6	26902.5
P4HB	P07237	3		0	4.15e-05	0	0.000578539	0	0.00805801	0	0.112234	0	1.56321	0	21.7727	0	360.495	970.63	335.632	0	14.0399	0	1.00802	0	0.0723724	0	0.00519603	0	0.000371936	0	1.11e-05	5.14e-05	0	0.000815676	0	0.011368	0	0.158337	0	2.20535	0	30.7166	0	513.236	1563.18	1168.24	6960.06	23897.6	47444.3
PABPC1	P11940	1		11263.8	4951.74	0	0	4232.73	16589.4	19906.1	38014.8	33900	46732.3	51766.3	129819	70048	76783.9	95931.7	92675.1	114925	114438	81190.1	91973.5	106257	117967	75283.2	81391.4	96735.6	116795	124533	69293.7	95580.8	92414.8	61966.7	46502.2	63194.3	36523.1	14510.8	10882.8	7905.92	6871.8	0	15456.5	12262.7	10986.3	5712.99	6322.58	8405.43	8332.62
PABPC1	P11940	2		4584.24	1332.19	22525.3	31715.6	24505.2	21494.8	36776	33597.8	34384.8	57855.4	44188.2	46567.8	42407.9	50894.5	72945.7	64876.7	64452.5	70771.5	95930.7	102288	59455.4	86621.3	78227.1	62431.9	60815.3	95411.6	77987.2	62042.6	57680.5	43712.6	45373.3	40585.1	49223.7	40378.2	26606.6	2631.95	5219.93	7111.67	959.581	0	8488.29	15850.2	2411.56	0	163.41	1953.78
PABPC1	P11940	3		17326.1	11014.2	8940.94	24570.1	20922.2	44387.6	36834.4	34278.8	50747.6	53780.8	65509.4	67050.3	47795.5	78268.4	80753.6	97242.7	83222.7	105952	0	2327.66	115274	105449	70066.9	111942	173934	95623.1	115936	87758.9	71685	129529	93459.8	89383.1	84426.5	42284.7	79706.4	52792.6	50098	38587.6	56275.8	28788.6	36592	36337.9	9206.3	26569.1	27357.3	19085.1
PABPC4	Q13310	1	17;24	2596.81	0	0	0	0	0	4188.31	20228.6	0	10561.3	14156.4	26299.3	40668.1	15353.6	61661.9	86794.7	83860.8	64152.1	46807.8	62505.3	69746.1	69944.5	60145.8	52106.9	65329.3	60169.3	64271.2	28152.5	74941.7	51920.4	23492.1	3787.53	0	0	0	0	0	0	0	0	0	0	0	0	0	0
PABPC4	Q13310	2	17;24	3.02e-13	3.02e-13	82.6611	3275.28	1923.87	657.627	7893.65	4246.75	7137.34	9002.29	6695.48	23703.3	38035	3853.7	19305.7	31341.7	29945.4	41351.8	46691.3	44741.1	44576.1	53250.7	72034	41540.1	53930.6	55475.8	23999.4	7212.14	84122.3	36116.1	41909.4	8336.89	18472.1	12658.2	9032.16	11939.2	0	261.017	0	435.251	3946.77	746.971	0	0.633728	0	0.0454996
PABPC4	Q13310	3	17;24	10328.6	2443.26	8151.64	6743.33	4051.42	14565.1	18500.5	12747.9	9267.55	9052.34	8857.8	8465.67	12637.6	31960.3	68956	69371.8	86498.7	43584.5	0	53890.5	81304.6	51112.3	64608.5	103708	49060.3	52280.2	94215	64086.5	35881.8	33533.2	38548	46539.7	20534.4	0	5953.17	14223.1	6248.61	0	360.784	0	25.9031	0	1.85976	0	0.133533	0
PABPN1	Q86U42	1	18;21	0	0	0	0	0	0	0	0	0	0	4169.86	24808.8	26641.9	33279.5	88642.7	69086.2	111335	107656	80926	80831.7	104003	89290.2	91982.1	67022.7	73201.1	72933.8	67936	27382.3	46056.7	49404.1	24463.3	18635.2	18783	14650.3	12817.2	13913.5	0	0	0	0	0	0	0	0	3482.21	4427.73
PABPN1	Q86U42	2	18;21	0	0.133021	0	3.3302	0	46.4898	0	723.648	4053.73	3954.33	11867.9	21000.7	10509.4	25810.1	37425.5	42934	76605	71362.3	47928.2	51066.3	76164.6	83166	43276.3	55776.5	60438.8	19646	34982	48719.7	20529.3	26491.7	7512.64	7943.53	10648.8	6792.93	7795.77	0	0	1521.99	6340.92	4074.13	2251.68	0	73.9909	2.02285	0	411.094
PABPN1	Q86U42	3	18;21	0	1.28505	0	17.8987	0	259.481	4510.73	9114.6	8788.01	4773.91	4091.41	22456.5	25756.4	55187.9	88242	112138	110883	125793	0	19162.7	150763	95781.5	75445.4	110006	92484	49240.9	79418.9	52479.3	42347.4	34082.9	23203.6	32947.9	13947.2	0	8494.98	17533.3	10332.9	657.039	13501.6	7556.2	0	227.735	0	1425.56	13367.1	9209.37
PAFAH1B3	Q15102	1		0	0	0	0	0	0	0	0	0	0	0	0	0	0	0	0	0	0	0	0	0	0	0	0	0	0	0	0	0	0	0	0	0	0	0	0	0	0	0	0	0	0	0	0	0	0
PAICS	P22234	1	17;35	7011.45	0	2960.19	9853.81	6534.63	2897.87	10105.1	17372	19803.2	12611	17347	10917.1	18765.8	16501.5	15628.8	22794.2	28426.8	14621.2	5571.08	17996.1	16505.6	13847.8	7112.13	0	0	0	8338.11	4345.03	4704.77	2940.81	9108.3	9801.77	13627.8	18239.3	33943	17646.3	0	0	0	0	0	0	0	0	0	0
PAICS	P22234	2	17;35	4352.04	4352.04	3438.91	0	5320.51	11491.6	8866.8	3766.97	6742.86	10557.8	7128.31	11969	17771.1	6536.91	6226.3	7132.89	5508.68	9244.49	8439.65	10276.6	9602.82	9846.71	5508.39	3632.47	4992.52	0	222.282	0	4.59768	38.3293	0	775.663	8456.61	17942	23275	15162.4	0	625.934	0	44.94	0	3.22655	0	0.231656	0	0.0166321
PAICS	P22234	3	17;35	9780.65	6086.79	6052.29	2777.08	8372.48	11086.3	12445.4	10508.6	9670.93	8994.09	13852.5	11258.5	9559.36	11903.7	21144.7	15550.1	22467.2	5718.28	0	6392.31	3377.57	0	4582.53	5014.97	364.305	2018.02	1993.56	2257.09	3474.09	2792.15	3754.65	4782.9	11763.4	20359.5	33649.9	16195.1	4433.32	931.86	0	62.0684	0	4.45631	0	0.319949	0	0.0229713
PARP1	P09874	1	20	0	0	0	0	0	3522.84	2197.24	0	0	2024.15	3418.7	0	6369.39	4850.66	0	0	0	0	0	2601.34	11242.9	0	0	0	10315	23198.1	17420.4	17700.1	17557.7	11629.3	0	0	0	13141.7	34843	15141.4	34873	29455.8	0	20053.3	33734.7	30664.2	33499.8	30385.9	38639.1	37364.8
PARP1	P09874	2	20	5.58e-17	5.58e-17	5.58e-17	0	0.0951563	0	1.36887	0	19.069	0	265.597	0	4057.84	16492.1	12185.7	16482.4	12075.2	1033.69	21206	19107.8	0	0	3362.11	15528.6	7082.35	439.7	5791.96	589.656	3809.15	14370.7	8177.3	11033.9	8910	15173.2	27762.7	20314.8	17968.5	9241.45	6957.91	9010.14	40903.7	27393.3	17738.5	1871.72	9757.72	11985.6
PARP1	P09874	3	20	19455.6	1072.76	27010.9	17643.6	14130.2	16270	20837.1	14208.6	10575.4	25697.2	31349.8	26676	15181.6	10611.4	17970.8	6042.71	18593.7	37831.2	32152	37973	32102.5	0	2287.07	16603.2	19285.7	22968.5	34779	14354.8	12644.1	36950.5	45435	42307.6	18779.1	40576.3	49028.5	46550	46350	59498.4	37046.9	41081.2	33240.5	25927.7	26955.5	71612.4	103382	50890.1
PC	P11498	1	35;54	0	0	0	0	0	0	0	0	0	0	0	0	3275.88	1653.33	0	0	0	0	0	0	5978.05	2498.79	0	0	0	0	0	0	14794.3	20619.4	7629.84	9685.27	24321	29912.8	63934.4	40627.7	25955.5	22631.2	49096.5	17786.8	2561.18	5332.36	5040.41	3529.84	30723.7	35843
PC	P11498	2	35;54	2.26e-28	2.26e-28	0	3.99e-13	0	5.75e-12	0	8.02e-11	0	1.12e-09	0	1.56e-08	0	2.17e-07	0	3.02e-06	0	4.2e-05	0	0.000585285	0	0.00815197	0	0.113542	0	1.58144	0	22.0266	0	359.17	4519.92	5963.29	7412.24	25865.7	42224	33578.3	0	1155.41	0	46.4064	114.828	0	2045.63	7515.31	5810.64	8786.88
PC	P11498	3	35;54	1.41335	0	0.101474	0	0.00728539	0	0.000521419	0	1.45e-05	7.61e-05	0	0.00119914	0	0.0167119	0	0.232767	0	3.24203	0	45.1556	179.375	4222.73	2905.97	394.311	0	6002.2	7502.1	498.212	4492.94	8683.5	11966.9	0	35962.2	38579	4557.36	0	225.82	209.612	0	10175	14720.7	1497.99	6788.6	17931.3	17236.1	28371.8
PCBD1	P61457	1		35770.6	0	0	0	0	0	0	0	0	0	0	0	0	0	17305.5	53106.6	30752.7	0	0	31448.9	14898.8	0	0	0	0	0	0	0	0	0	0	0	0	0	0	0	0	0	0	0	0	0	61118.1	34334.8	0	0
PCBD1	P61457	2		2.04e-51	2.04e-51	2.04e-51	2.04e-51	2.04e-51	2.04e-51	2.04e-51	2.04e-51	2.04e-51	2.04e-51	2.04e-51	2.04e-51	2.04e-51	2.04e-51	2.04e-51	2.04e-51	2.04e-51	2.04e-51	2.04e-51	2.04e-51	2.04e-51	0	5.07e-36	0	7.3e-35	0	1.02e-33	0	1.42e-32	0	1.97e-31	0	2.75e-30	0	3.83e-29	0	5.33e-28	0	7.42e-27	0	1.03e-25	0	1.44e-24	0	2.01e-23	0
PCBP1	Q15365	1		0	0	0	4491.58	6376.05	2735.48	3475.58	7457.04	4515.27	7703.55	8250.08	6278.17	6375.98	7858.65	9288.97	8753.72	9870.96	7509.53	4973.17	7821.35	11501.2	8849.14	7570.96	6846.33	5738.44	2438.42	12595	6189	5735.22	5042.76	8820.47	6484.2	6676.13	10301.9	7633.01	5772.3	0	4951.16	2715.2	3987.8	0	4576.32	5861.28	5562.09	7717.6	7739.94
PCMT1	P22061	1		58079.8	92666.7	47790.7	84029.9	53581.4	54277.8	67473.1	81150.9	143393	110813	136711	107297	136656	170955	214101	213356	369910	269340	342746	248796	292696	256435	249388	171781	275004	193848	191888	110966	139983	156286	127234	140142	204909	162626	210152	190566	141718	171296	117414	149585	166500	138565	193055	212484	289117	341696
PCMT1	P22061	2		41930.8	41923.7	40012.6	48679.6	83002.4	86560.6	58691.4	75288.8	100025	81964.8	102733	175607	121380	123855	124675	144899	158061	184854	185754	189405	264504	242600	170000	148297	159492	93265.3	91164.4	160127	126737	159915	127912	88072.2	122767	105005	192181	124210	155320	97518	149133	57424.9	20049.9	12056.2	36998.9	110023	148063	228386
PCMT1	P22061	3		62464.3	75822.9	65109.3	120387	113031	102749	106825	137730	138880	140237	157801	136058	204392	320082	380935	379613	273551	0	46333.8	358236	193645	221488	336267	165038	133553	220539	158765	133933	133765	153649	214331	189552	126007	279073	196388	171166	257757	248081	113404	160300	195693	175842	145946	225855	236360	223463
PDHA1	P08559	1	58;62	0	0	0	29452.5	34085.5	25525.9	0	16547.4	8248.92	0	0	0	0	0	0	456.235	1392.71	0	0	0	0	0	0	0	0	0	0	0	5183.47	9958.8	0	0	5239.04	6486.62	5256.59	0	0	0	0	0	0	13451.2	28454	8957.99	29041.9	66885.4
PDHA1	P08559	2	58;62	9.74e-13	9.74e-13	0	10202.8	17982	11291	4257.26	94.1599	0	6.82293	0	1.85883	0	140.112	6.10525	0	0.29423	0.418547	0	7.45512	0	790.62	196.993	0	0.605619	0	0.121692	0	1.09807	0	15.2512	0	5575.42	17747.4	691.377	0	41.9234	15.0823	0	4352.33	6297.1	0	6839.48	8022.72	12988.5	0
PDHA1	P08559	3	58;62	23980	33414.3	31755.7	29610.5	8833.61	6560	4194	0	22.8915	0	1.64314	0	0.11247	0	0	0.285232	0	4.00423	0	55.9284	2504.47	2842.02	0	18.2887	0	1.30722	0	0.0123851	0.280362	0	4.25497	0	59.2892	0	827.471	26401.7	9923.09	9310.35	0	0	640.137	21708.5	7759.03	6881.16	36908.1	49783.6
PDHB	P11177	1	58;62	5262.39	0	7258.7	41958	22594.6	14778.5	0	13648.7	8747.05	2830.42	3586.5	0	13972.5	11150.2	8630.75	6155.79	8211.1	8086.87	4893.48	5186.82	226.104	9304.89	13119.6	2303.55	0	5198.63	8087	0	19542.8	17046.2	22512.7	0	10234.8	9716.3	20872.4	7480.8	8857.27	11047	4582.34	24043.4	27282.9	9932.7	16997.1	34105.6	53795.1	60852.8
PDHB	P11177	2	58;62	9.82e-13	0	1852.64	16744.7	25791.9	12399.8	0	369.344	0	26.5174	0	1.90012	0	0.0843242	0.158815	0	2.71953	0	37.9146	0	6460.8	15001.5	5103.34	1532.65	0	0	2194.88	8883.5	6803.4	8295.4	0	103.712	718.851	6848.93	6917.77	0	236.205	0	5.07114	40.0344	0	5227.89	8108.57	2425.84	20394.3	15514.8
PDHB	P11177	3	58;62	45990.2	27029.6	22964.8	22365.3	17361.2	12807.7	7829.95	15656.8	8996	7413.05	2414.73	4776.79	5868.67	3251.26	3932.3	7059.65	0	1028.22	6475.95	3277.87	2852.5	5751.96	4171.35	5985.69	6919.19	6656.7	8616.68	16399.5	20418.1	18655.8	24723.8	12007.1	29436	21416.6	20307.9	39141.6	37938.9	19786.2	26011.8	38101.5	34710.7	32419.3	55381.7	50202.5	59155.7	86460.4
PDHX	O00330	1	21	2497.41	1430.99	24575	90849.1	54398.6	25366	16763.6	15926.8	0	0	0	0	0	0	0	0	0	0	0	0	0	0	0	0	0	0	0	0	0	0	0	0	0	0	0	0	0	0	0	0	0	0	0	0	0	0
PDHX	O00330	2	21	5.75e-12	0	23227.3	65477.9	52820.8	15228.9	0	165.3	0	11.8854	0	1.09614	0	3.46056	0	47.3517	0	659.464	0	13663.4	50924.1	25773.7	0	1429.23	0	102.614	0	7.36738	0	0.528954	0	0.0379772	0	0.00272664	0	0.000195764	0	1.41e-05	0	1.01e-06	0	7.25e-08	0	5.2e-09	0	3.73e-10
PDHX	O00330	3	21	77.6228	5497.37	37473.8	112330	71977.3	32505.8	3502.01	0	8255.63	2868.03	0	148.128	0	6191.8	12326.5	1596.16	0	110.831	0	7.95998	0	0.608626	0	0.56078	0	7.24229	0	100.831	0	7476.76	24805.7	3370.09	0	0	27421.9	4819.31	0	336.635	0	24.1693	0	1.73528	0	0.124587	0	0.00894498
PDIA3	P30101	1	16;29;37;54	0	0	0	0	0	0	0	0	0	49422.4	49679.2	2315.7	4720.92	0	48079.7	55978.3	0	0	0	0	0	0	0	0	0	0	0	33475.1	61810.1	0	0	0	0	0	40942	38794.3	62728.7	0	0	44656	52350.8	39836	52533.2	58535.4	51419.7	74120
PDIA3	P30101	2	16;29;37;54	0	47.7198	0	674.895	0	14473.5	24217.6	2308.56	16079.7	19805.6	12754.7	6849.65	0	22743.4	22727	16494.1	8113.13	0	497.175	0	35.6956	0	2.56253	0	0.179883	0	0	0.210612	0	2.98249	0	41.5443	0	578.637	0	13639.9	40202.1	29733.9	3046.8	5559.41	6805.7	36756.4	44170.7	33554.9	51482	66988.4
PDIA3	P30101	3	16;29;37;54	0	5.62142	0	78.2968	0	1090.53	0	19610.6	30225	32853.2	21733	0	2047.22	0	16090.4	42182.3	17253	0	914.738	0	52.9815	30.0036	0	661.981	0	12908.1	39896.7	18532.2	0	1091.14	0	1378.89	0	23457.7	33507.9	6943.28	35999.5	22060.9	18009.1	47878.1	36037.1	34535.3	40410.9	55789.2	51556.3	55559.9
PDIA4	P13667	1		0	0	0	0	0	0	0	0	0	0	0	0	0	0	0	0	0	0	0	0	0	0	0	0	0	0	0	0	0	0	0	0	0	0	0	0	0	0	0	0	0	0	0	0	0	0
PDIA4	P13667	2		5.39e-49	0	9.11e-34	0	1.31e-32	0	1.83e-31	0	2.55e-30	0	3.55e-29	0	4.95e-28	0	6.89e-27	0	9.6e-26	0	1.34e-24	0	1.86e-23	0	2.59e-22	0	3.61e-21	0	5.03e-20	0	7.01e-19	0	9.76e-18	0	1.36e-16	0	1.89e-15	0	2.64e-14	0	3.67e-13	0	5.12e-12	0	7.13e-11	0	9.92e-10	0
PDIA4	P13667	3		1.42e-51	1.42e-51	1.42e-51	1.42e-51	1.42e-51	1.42e-51	1.42e-51	1.42e-51	1.42e-51	1.42e-51	1.42e-51	1.42e-51	1.42e-51	1.42e-51	1.42e-51	1.42e-51	1.42e-51	1.42e-51	1.42e-51	1.42e-51	1.42e-51	1.42e-51	1.42e-51	1.42e-51	1.42e-51	1.42e-51	1.42e-51	1.42e-51	1.42e-51	1.42e-51	1.42e-51	1.42e-51	1.42e-51	1.42e-51	1.42e-51	1.42e-51	1.42e-51	1.42e-51	1.42e-51	1.42e-51	1.42e-51	1.42e-51	1.42e-51	1.42e-51	1.42e-51	1.42e-51
PDIA6	Q15084	1		0	0	0	0	0	0	0	0	0	0	0	0	0	0	0	0	0	0	0	4188.73	4701.24	2883.71	0	0	0	5120.09	2333.1	0	0	0	0	0	0	0	0	0	0	0	0	0	0	0	0	0	0	0
PDIA6	Q15084	2		0	2.79e-32	0	2.26e-29	0	3.17e-28	0	4.41e-27	0	6.15e-26	0	8.56e-25	0	1.19e-23	0	1.66e-22	0	2.31e-21	0	3.22e-20	0	4.49e-19	0	6.25e-18	0	8.7e-17	0	1.21e-15	0	1.69e-14	0	2.35e-13	0	3.28e-12	0	4.56e-11	0	6.35e-10	0	8.85e-09	0	1.23e-07	0	1.72e-06	0	2.39e-05
PDIA6	Q15084	3		0	3.29e-26	0	4.59e-25	0	6.39e-24	0	8.9e-23	0	1.24e-21	0	1.73e-20	0	2.41e-19	0	3.35e-18	0	4.67e-17	0	6.5e-16	0	9.05e-15	0	1.26e-13	0	1.76e-12	0	2.45e-11	0	3.41e-10	0	4.75e-09	0	6.61e-08	0	9.21e-07	0	1.28e-05	0	0.000178574	0	0.00248721	0	0.0346424	0	0.482507
PDRG1	Q9NUG6	1	17;21;38	154933	353080	188865	155702	97656.3	149621	115960	205758	374191	242662	183303	210204	208031	395385	523780	444726	578567	435033	640454	516714	531395	591122	480537	450266	419070	841480	690787	476541	1.02693e+06	891899	789659	737063	1.12704e+06	1.34669e+06	1.44378e+06	2.05728e+06	2.69899e+06	4.77504e+06	2.35704e+06	865738	281423	164007	247364	127912	144226	209852
PDRG1	Q9NUG6	2	17;21;38	124271	124271	124271	118600	125684	173682	201239	106789	123299	142967	239577	202433	336444	175801	248813	273010	284161	495083	273494	333294	526887	470976	598032	412558	475051	684208	494922	488732	1.02886e+06	793015	802249	892508	1.23106e+06	1.46668e+06	1.07903e+06	1.88848e+06	3.03738e+06	5.72933e+06	2.4492e+06	1.31015e+06	423846	158946	104145	140217	138574	171074
PDRG1	Q9NUG6	3	17;21;38	671765	272352	201633	180699	254938	249233	162512	202960	210719	172181	209649	201256	275205	281885	292377	291194	357178	211835	0	225343	412338	209034	306662	517082	371311	464802	653948	550505	754604	713395	544714	977652	946973	1.31375e+06	1.9159e+06	2.13636e+06	4.08795e+06	5.66456e+06	3.06029e+06	662513	631361	314850	150658	155096	143620	116007
PDXK	O00764	1		0	0	0	0	0	0	0	0	0	0	0	0	0	0	0	0	0	0	0	0	0	0	0	0	0	0	0	0	0	0	0	0	0	0	0	0	0	0	0	0	0	0	0	0	0	0
PDXK	O00764	2		1.57e-53	1.57e-53	1.57e-53	1.57e-53	1.57e-53	1.57e-53	1.57e-53	1.57e-53	1.57e-53	1.57e-53	1.57e-53	1.57e-53	1.57e-53	1.57e-53	1.57e-53	1.57e-53	1.57e-53	1.57e-53	1.57e-53	1.57e-53	1.57e-53	1.57e-53	1.57e-53	1.57e-53	1.57e-53	1.57e-53	1.57e-53	1.57e-53	1.57e-53	1.57e-53	1.57e-53	1.57e-53	1.57e-53	1.57e-53	1.57e-53	1.57e-53	1.57e-53	1.57e-53	1.57e-53	1.57e-53	1.57e-53	1.57e-53	1.57e-53	1.57e-53	1.57e-53	1.57e-53
PFAS	O15067	1	60	0	0	0	0	0	0	0	0	0	0	0	0	0	0	0	0	0	0	0	0	0	0	0	0	0	0	0	0	0	0	0	0	0	0	0	0	0	0	0	0	0	0	0	0	0	0
PFAS	O15067	2	60	0	4.73e-32	0	9.97e-30	0	1.4e-28	0	1.94e-27	0	2.71e-26	0	3.77e-25	0	5.25e-24	0	7.32e-23	0	1.02e-21	0	1.42e-20	0	1.98e-19	0	2.75e-18	0	3.83e-17	0	5.34e-16	0	7.44e-15	0	1.04e-13	0	1.44e-12	0	2.01e-11	0	2.8e-10	0	3.9e-09	0	5.43e-08	0	7.56e-07	0	1.05e-05
PFAS	O15067	3	60	6.09e-46	6.09e-46	6.09e-46	6.09e-46	6.09e-46	6.09e-46	6.09e-46	6.09e-46	6.09e-46	6.09e-46	6.09e-46	6.09e-46	6.09e-46	6.09e-46	6.09e-46	6.09e-46	6.09e-46	6.09e-46	6.09e-46	6.09e-46	6.09e-46	6.09e-46	6.09e-46	6.09e-46	6.09e-46	6.09e-46	6.09e-46	6.09e-46	6.09e-46	6.09e-46	6.09e-46	6.09e-46	6.09e-46	6.09e-46	6.09e-46	6.09e-46	6.09e-46	6.09e-46	6.09e-46	6.09e-46	6.09e-46	6.09e-46	6.09e-46	6.09e-46	6.09e-46	6.09e-46
PFDN2	Q9UHV9	1	17;21;38	683785	816597	339915	390363	516615	516236	368161	881854	765577	785635	1.04936e+06	642024	731823	662104	1.15234e+06	1.27222e+06	1.80631e+06	1.39413e+06	1.7173e+06	1.28983e+06	1.88273e+06	1.56319e+06	1.52169e+06	1290969	1.27737e+06	2.11414e+06	1.79048e+06	1.74116e+06	2.59811e+06	2.54735e+06	1.9225e+06	2.14045e+06	3.27322e+06	3.21943e+06	3.95036e+06	5.15151e+06	6.49763e+06	9.44889e+06	5.55804e+06	2.45263e+06	928334	802000	555345	518158	476094	527608
PFDN2	Q9UHV9	2	17;21;38	399184	399184	398763	259764	281923	527448	573085	254588	299726	601392	570297	406444	592579	443209	476653	659860	870478	958883	862378	1.01174e+06	924138	1.34088e+06	1537523	1.14171e+06	1.23303e+06	1.58246e+06	1.19726e+06	1.37517e+06	2.66476e+06	2.27041e+06	2.35214e+06	1.64669e+06	2.14127e+06	3.47195e+06	2.87829e+06	4.37181e+06	6.89098e+06	1.18603e+07	4.80187e+06	3.26589e+06	873728	415464	150686	344663	415351	414748
PFDN2	Q9UHV9	3	17;21;38	1.5852e+06	964866	656461	592965	802202	639998	681790	670919	535537	832182	738730	698987	729681	625014	1.19271e+06	1.36762e+06	1.1427e+06	739254	0	584815	1.10873e+06	643318	809721	1.32405e+06	1.22703e+06	1.29164e+06	1.67365e+06	1.58269e+06	1.5368e+06	1.24467e+06	1.58024e+06	2.29586e+06	2.1093e+06	3.06225e+06	4.22377e+06	4.56459e+06	8.20175e+06	1.05157e+07	6.31868e+06	2.07736e+06	1.39286e+06	944535	390298	431527	692704	498021
PFDN4	Q9NQP4	1		0	0	0	0	0	0	0	0	0	0	0	0	0	0	0	0	0	0	0	0	0	0	0	0	0	698.163	1789.96	0	0	0	0	0	0	0	0	0	0	0	0	0	0	0	0	0	0	0
PFDN4	Q9NQP4	2		0	1.17e-23	0	2.06e-22	0	2.87e-21	0	4e-20	0	5.57e-19	0	7.76e-18	0	1.08e-16	0	1.51e-15	0	2.1e-14	0	2.92e-13	0	4.07e-12	0	5.67e-11	0	7.89e-10	0	1.1e-08	0	1.53e-07	0	2.13e-06	0	2.97e-05	0	0.000413594	0	0.00576062	0	0.0802351	0	1.11753	0	15.5652	0	216.795
PFDN4	Q9NQP4	3		0	4.37e-06	0	6.09e-05	0	0.000848151	0	0.0118132	0	0.164537	0	2.2918	786.131	809.111	0	0.714454	0	1.03793	352.334	476.083	0	292.583	5181.13	0	5.44774	0	0.39113	0	0.0280819	0	0.00201619	0	0.000144748	0	1.03e-05	0	0	5.64e-06	0	8.14e-05	0	0.00113382	0	0.0157921	0	0.219956
PFDN5	Q99471	1		0	0	0	0	0	0	0	0	0	0	0	0	0	0	0	0	0	0.581228	0.254328	0.297546	0	0	0	0	0	0	0	0	0	0	0	0	0	0	0	0	0	0	0	0	0	0	0	0	0	0
PFDN5	Q99471	2		0	2.09e-26	0	3.5e-25	0	4.88e-24	0	6.8e-23	0	9.46e-22	0	1.32e-20	0	1.84e-19	0	2.56e-18	0	3.56e-17	0	4.96e-16	0	6.91e-15	0	9.62e-14	0	1.34e-12	0	1.87e-11	0	2.6e-10	0	3.62e-09	0	5.04e-08	0	7.03e-07	0	9.79e-06	0	0.000136315	0	0.00189862	0	0.0264444	0	0.368323
PFDN5	Q99471	3		4.15e-27	0	5.77e-26	0	8.04e-25	0	1.12e-23	0	1.56e-22	0	2.17e-21	0	3.03e-20	0	4.22e-19	0	5.87e-18	0	8.18e-17	0	1.14e-15	0	1.59e-14	0	2.21e-13	0	3.08e-12	0	4.29e-11	0	5.97e-10	0	8.32e-09	0	1.16e-07	0	1.61e-06	0	2.25e-05	0	0.000312938	0	0.00435867	0	0.0607084	0
PFDN6	O15212	1	17;21;38	414270	602494	217258	230645	274528	293522	270993	582880	675405	438896	444298	509674	595924	565948	867837	1.2271e+06	1.55628e+06	955208	1.2715e+06	1.05162e+06	1.17089e+06	1.3209e+06	1.05182e+06	879690	1.26368e+06	1.24874e+06	1.63785e+06	1.00679e+06	2231872	1.90674e+06	1.65334e+06	1.38912e+06	2.23653e+06	2.64542e+06	2.56719e+06	3.73108e+06	4.59326e+06	7.41007e+06	5.12298e+06	1.74758e+06	880303	422221	382581	367978	334358	365069
PFDN6	O15212	2	17;21;38	171765	171765	171765	156557	171833	247737	293727	170386	163906	347594	349884	262565	517230	253648	334853	602776	388761	819161	543640	666326	768633	1.09932e+06	1.22668e+06	721879	1.0046e+06	1.33525e+06	952751	841218	1.94674e+06	1.37627e+06	1.64064e+06	1.36461e+06	1.55946e+06	2.71223e+06	2.27855e+06	3.2146e+06	4.90276e+06	1.0391e+07	5.20619e+06	2.52026e+06	816423	236758	108042	172358	221137	274482
PFDN6	O15212	3	17;21;38	1.08417e+06	785266	370702	300588	483595	617262	384900	459515	422217	470949	462150	407699	494011	659395	848496	825000	747906	562748	0	369966	1.06929e+06	476217	616599	1.1791e+06	792253	707120	1.26934e+06	1.2367e+06	1.09634e+06	1.07903e+06	1.05023e+06	1.82044e+06	1.99606e+06	1.95169e+06	3.35063e+06	3.68352e+06	6.2443e+06	8.88301e+06	6.23821e+06	1.59503e+06	1.05868e+06	738346	331831	251397	348844	287538
PFKP	Q01813	1	17	12866.2	7872.63	5070.77	15148.3	13349.6	17350.8	26989.6	32931.1	0	29626.2	37176.1	23402.2	45851.1	39568.8	48026.4	58928	57705.4	50552.8	44001.1	39860.8	41034	41589.5	39330.3	31559.7	35989.3	39555.7	45188.3	29105.9	45393.8	44708.4	40933.6	31793.9	33392.7	29613.6	35498.5	30692.8	16845	19428.6	23683.6	20898.6	22609.4	22802.4	15120.6	18495.3	19726.2	32003.4
PFKP	Q01813	2	17	7416.57	7429.77	11980.6	20032.1	15948	8881.42	19489.5	21911.3	17174.6	29699.1	29384.6	13669.2	25489.6	24871.7	29322.3	35425.4	26495.8	23692.6	28098.2	38505.4	32995.3	27594.7	31664.7	27773.7	17546.6	37676.3	37697.8	29400.3	28676	22488.8	22040	26218.9	33572.1	24014.5	22451.9	18031.7	16160.8	16775.7	13186.6	7852.51	10695.6	15222.1	18561.4	15071.8	10988.9	21637.4
PFKP	Q01813	3	17	20319.7	12863.2	11184.7	12675.5	13363.3	19736.2	20483.1	22623.8	16982	24568.1	22120.8	24167.3	21778.9	26996	33371.9	44357.2	37391.7	43305.2	1847.87	0	40438.9	38937.2	25182.9	42640.2	41042.7	28443	37437.5	33411.6	36208.5	38564.7	33898	38754.5	39373.7	28746.5	33935.5	33776.2	29422.8	31869.1	38924.1	26190.1	24640.3	29797.7	28422.7	20821.5	29508.1	29595.5
PGAM1	P18669	1		0	0	0	0	0	0	0	0	0	0	0	0	0	0	0	0	0	0	0	0	0	0	0	0	0	0	0	0	0	0	0	0	0	0	0	0	0	0	0	0	0	0	0	0	0	0
PGAM1	P18669	2		4.47e-46	0	1.12e-31	0	1.66e-30	0	2.31e-29	0	3.22e-28	0	4.48e-27	0	6.24e-26	0	8.7e-25	0	1.21e-23	0	1.69e-22	0	2.35e-21	0	3.27e-20	0	4.56e-19	0	6.35e-18	0	8.84e-17	0	1.23e-15	0	1.72e-14	0	2.39e-13	0	3.33e-12	0	4.64e-11	0	6.46e-10	0	8.99e-09	0	1.25e-07	0
PGAM1	P18669	3		3.84e-52	0	4.31e-36	0	6.07e-35	0	8.45e-34	0	1.18e-32	0	1.64e-31	0	2.28e-30	0	3.18e-29	0	4.43e-28	0	6.17e-27	0	8.59e-26	0	1.2e-24	0	1.67e-23	0	2.32e-22	0	3.23e-21	0	4.5e-20	0	6.27e-19	0	8.74e-18	0	1.22e-16	0	1.69e-15	0	2.36e-14	0	3.29e-13	0	4.58e-12	0
PGAM5	Q96HS1	1		14151.9	24208.8	2846.38	10981.1	18123.8	17679.9	23421.6	28889.3	0	17157.8	21632.2	7174.23	20995.3	22678.5	18982.2	16849.9	21218	3483.41	0	0	0	0	0	0	0	0	0	0	0	0	0	0	0	0	0	0	0	0	0	0	0	0	0	0	0	0
PGAM5	Q96HS1	2		10258.6	10258.6	10258.6	8035.99	0	10639.3	22016.2	16992	6656.79	9542.26	14741.2	6619.72	6245.19	7558.07	5780.27	324.061	3204.77	1069.07	1318.75	2342.87	0	62.0619	0	4.45584	0	0.319915	0	0.0229689	0	0.00164909	0	0.000118399	0	8.5e-06	0	6.1e-07	0	4.38e-08	0	3.15e-09	0	2.26e-10	0	1.62e-11	0	1.16e-12
PGAM5	Q96HS1	3		30736.8	23329.8	585.284	14384.2	17181.5	25445.6	19863.3	23037.5	5993.24	8027.94	17293.3	8807.62	10879.3	8913.89	5604.57	9560.25	2274.67	1979.06	8476.21	4001.17	0	160.337	0	11.5117	0	0.8265	0	0.0593397	0	0.00425655	0	0.000251963	0.000119276	0	0.002797	0	0.0390387	0	0.543744	0	7.57338	0	105.484	0	1653.73	3661.33
PGD	P52209	1	58	0	0	0	0	0	0	0	0	0	0	0	0	0	0	0	0	0	0	0	0	0	0	0	0	0	0	0	0	0	0	0	0	0	6322.48	5785.05	4955.65	0	0	0	11918.3	12779	3109.59	3813.86	0	19462.6	25126.6
PGD	P52209	2	58	0	0	0	1.4e-18	0	2.81e-17	0	3.93e-16	0	5.47e-15	0	7.61e-14	0	1.06e-12	0	1.48e-11	0	2.06e-10	0	2.87e-09	0	3.99e-08	0	5.56e-07	0	7.74e-06	0	0.00010785	0	0.00150216	0	0.0209224	0	0.291411	0	4.05884	0	56.5323	0	1115.9	6600.69	4661.31	0	225.869	0	0
PGD	P52209	3	58	0	1.32e-05	0	0.00018412	0	0.00256447	0	0.0357184	0	0.497493	0	6.92919	0	96.5111	0	2145.84	4634.76	1468.34	0	87.0611	0	6.41884	0	0.622105	0	0.0426268	0	0.00306876	0	0.000335876	0	0.0016335	0	0.0225332	0	0.313831	0	4.3711	0	60.8816	0	847.971	0	18084.2	30371.8	22881.2
PGK1	P00558	1		0	0	0	0	0	0	0	0	0	0	0	0	0	0	0	0	0	0	0	0	5289.04	5408.55	6949.25	4092.07	7046.05	8964.07	10674.6	4269.68	21422.7	11701.2	13392	11757.6	5193.4	0	2912.37	6772.5	0	0	0	7863.39	7650.59	13028.1	3985.33	15300.1	53990.3	75858.2
PGK1	P00558	2		1.45e-23	1.45e-23	1.45e-23	0	3.45e-08	0	4.84e-07	0	6.74e-06	0	9.39e-05	0	0.00130839	0	0.0182236	0	0.253821	0	3.53528	0	49.24	0	2016.81	2451.68	9483.14	11165.6	1216.88	1823.71	17260.7	8182.61	12197.4	7809.57	0	12570.2	17464.1	30628.1	3896.32	0	0	10402.9	9298.06	8676.53	602.701	4014.97	2863.71	12240
PGK1	P00558	3		0.000649729	0	0.00904957	0	0.126044	0	1.75557	0	24.4519	0	354.654	1866.22	1428.17	2339.21	0	261.046	0	2782.73	15388.3	5225.32	8508.18	12202.8	4000.48	13470.6	16890	20201.7	19069.6	8952.07	20756.8	21032.1	21079.9	9816.3	26309.4	14633	17291.9	1600.63	11272.8	0	60597.5	264591	0	19840.2	36159.6	27254.4	41060.1	81881.6
PHB	P35232	1	17;22	262066	180805	84608.1	134687	117305	116977	151679	270880	373711	288919	446510	328519	425049	456569	633482	933785	1.45023e+06	570445	317244	257819	239661	220227	218472	132200	136369	94815	67042.3	10982.5	0	0	0	0	0	0	0	0	0	0	0	0	0	0	0	0	0	0
PHB	P35232	2	17;22	435724	435724	94156.4	65535.9	89067.4	119357	102915	107686	193743	182061	210790	494342	383370	409102	396969	570969	948601	318147	151598	150987	195741	260987	144545	93099.3	57772.9	19202	307.626	0	21.9699	0	1.57737	0	0.11325	0	0.00813097	0	0.000583777	0	4.19e-05	0	3.01e-06	0	2.16e-07	0	1.55e-08	0
PHB	P35232	3	17;22	102261	107037	91486.2	98281.8	85339.5	122911	184574	191909	259631	341654	418438	585900	556392	664833	1.00666e+06	1.41719e+06	1.84076e+06	1.00911e+06	288054	0	135267	336057	154794	130935	159574	112005	46485.5	27023.4	0	893.417	0	64.1444	0	4.60536	0	0.33065	0	0.0237396	0	0.00170443	0	0.000122372	0	8.79e-06	0	6.31e-07
PHB2	Q99623	1		322039	217099	92347.7	126909	155173	155522	198304	341459	0	351092	479748	467461	877283	588933	665132	1.33696e+06	1.69926e+06	870640	405778	337166	307074	258646	246321	172253	180564	131620	90466.6	19757.8	0	0	0	0	0	0	0	0	0	0	0	0	0	0	0	0	0	0
PHB2	Q99623	2		649815	649815	512993	31337.2	117611	162508	172800	124317	206198	287502	216493	415345	684300	465362	521933	842144	905648	733928	204811	210696	215894	273361	258431	146004	131365	61904.8	7779.75	1653.22	0	71.2215	0	5.11347	0	0.367131	0	0.0263588	0	0.00189248	0	0.000135874	0	9.76e-06	0	7e-07	0	5.03e-08
PHB2	Q99623	3		114731	114292	110700	115553	100446	136124	184637	247873	280563	402839	517220	589156	723741	795172	1.06475e+06	1.74979e+06	2.24305e+06	1.19801e+06	135227	0	183285	376566	169142	187010	229713	137366	64570.3	35738.8	0	527.75	0	37.8908	0	2.72043	0	0.195318	0	0.0140232	0	0.00100682	0	7.23e-05	0	5.19e-06	0	3.73e-07
PHGDH	O43175	1	16;23;55	0	0	2418.6	4768.07	3722.53	0	15148.5	23735.7	0	22820.9	31344.8	21259.1	45304.6	37901	54106.5	58312	70288.9	22898.1	18234	47331.2	54975.3	54336	50081.4	55899.9	55696.2	59993	65358	41429.5	64949.1	90228.6	74367.9	70240.3	91273.9	77876.5	82381.9	88782.1	86293.1	86991.8	72636.1	84002.5	82472.8	75908	101530	125460	138690	144395
PHGDH	O43175	2	16;23;55	2157.24	2157.24	2157.24	135.235	0	9.90587	0	4.18691	0	48.7108	0	6505.09	13670.9	688.9	2719.56	10695.7	161.037	9903.12	10485.5	11624.3	13894.6	35296.1	56593.6	43526.7	35281.1	16954.1	1225	2048.74	80009.1	48664.6	71837.2	41116.9	13300.2	65839	51502.6	92267.9	37802.1	62714.3	19445.6	73102.3	54357.7	33252.4	6593.22	46293.2	73290.7	31020.4
PHGDH	O43175	3	16;23;55	4446.2	2387.41	0	549.638	11298.2	16990.7	18411.4	13227	16170.6	15628	15604.8	12580.6	364.644	22655.1	44088	48235.1	0	3067.93	45384.9	38319.3	24747.1	50334.9	57145.1	52129.6	57298.8	61756.9	55713.7	66060.5	60107.6	75459.4	94165.2	65564.5	103973	86978.8	73136.1	116763	73181.2	86878.5	22641.4	118980	95107.8	157760	158595	124197	129849	130238
PIH1D1	Q9NWS0	1	17;21;29;33;48	309065	262034	189497	211997	240938	154838	311154	463074	426744	484309	692630	554350	806438	557388	1.21227e+06	952150	1.29494e+06	1023866	1.04016e+06	1.24321e+06	1.49959e+06	1.49866e+06	1.11691e+06	624958	1.0862e+06	1.12284e+06	911694	878787	1.24786e+06	1.59085e+06	663881	595387	792628	662546	378677	401021	284099	303449	303925	475395	607697	607760	592445	755271	1662376	1.11214e+06
PIH1D1	Q9NWS0	2	17;21;29;33;48	236215	236215	213784	169834	150374	249147	251329	197613	242582	286691	240355	512139	495872	220183	403358	421644	609960	802193	711918	769648	961843	1.18023e+06	833596	687434	824739	601907	390189	854492	1.27169e+06	817416	483863	291621	424544	379046	410042	429718	279560	294002	368125	467312	289870	151847	314566	494492	678726	623958
PIH1D1	Q9NWS0	3	17;21;29;33;48	533774	412163	443440	288718	357141	430747	439025	460875	316533	429250	576788	551159	606258	729819	734957	769590	882633	682515	0	517687	1.23262e+06	716225	627420	782299	755286	577716	1.08679e+06	1.09737e+06	818543	680454	515644	600002	592859	417375	444883	394394	338731	437962	429776	418144	494289	558241	602320	656715	859051	844004
PIP	P12273	1	13	28981	75789.9	0	0	6796.51	6229.71	9445.9	0	0	0	7881.02	17390.4	101785	4857.88	26019.1	10067.5	22937.8	0	0	0	0	0	10877.1	25314.8	0	0	0	0	14374.4	20156.4	19015.7	11568	0	0	0	0	0	0	0	0	0	0	0	9443.44	4318.08	0
PIP	P12273	2	13	50342.8	50342.8	50342.8	50342.8	50342.8	50342.8	50342.8	50342.8	50342.8	50342.8	50342.8	50342.8	46722.9	15712.2	0	827.755	0	234.369	0	3556.74	13536.1	7112.8	0	387.568	0	27.8261	0	1.99783	0	0.143437	0	0.0102983	0	0.000739388	0	5.31e-05	0	3.83e-06	0	4.98e-07	0	3.14e-06	0	4.35e-05	0	0.00060608
PIP	P12273	3	13	6538.48	6538.48	6538.48	6538.48	6538.48	6538.48	6538.48	6538.48	6538.48	6538.48	6538.48	6538.48	6538.48	6538.48	6538.48	6485.73	170.613	10064.9	0	85.9212	40.2282	0	950.02	23409.6	6427.9	7989.05	10524.5	24155.4	26630.2	14163.3	4742.78	5106.99	0	49.5291	0	64.9329	0	862.007	19693.1	0	192.651	0	0	126.331	3323.81	1391.79
PKM	P14618	1		28376.7	17711.7	18645.5	20621.4	0	24097.3	45831.3	59166.2	141130	35618.4	45970.3	42219.7	90201.4	68774.1	53373.7	106422	179050	86842.1	64465.9	63373.6	104648	101018	89213.9	54085.2	58639.7	68694.1	132753	86843.8	153502	163289	139170	121011	157894	130335	148484	102569	68038.3	74353.3	68528.4	96522.9	120849	123160	77261.8	133174	161136	177751
PKM	P14618	2		15491.4	15491.4	18123.8	3808.84	12007.5	37832.3	28015.4	7276.41	29176.4	39861.6	31950.3	49661.7	50636.1	37335	41552.7	43718.2	58689.8	65035.3	53149.3	45421.1	36777.9	62510.3	61336.1	56582.7	65650	49590.5	43915.8	94338.4	89619.9	95566.4	77421.8	50718.1	80793.6	83691.5	100381	71157.6	79757.8	49502.4	59069.6	79898.1	44483.1	26304.2	41141.7	73144.7	90201.7	82185.6
PKM	P14618	3		34067.7	34067.7	34067.7	34067.7	34067.7	34067.7	34067.7	34067.7	34067.7	34067.7	34067.7	34067.7	34067.7	34067.7	34067.7	34067.7	34067.7	34067.7	34067.7	34067.7	34067.7	34067.7	34067.7	34067.7	34067.7	34067.7	34067.7	34067.7	34067.7	34067.7	34067.7	34067.7	34067.7	34067.7	34067.7	34067.7	34067.7	34067.7	34067.7	34067.7	34067.7	34067.7	34067.7	34067.7	34067.7	34067.7
PKP1	Q13835	1		0	0	0	0	0	0	0	0	0	0	0	0	0	0	0	0	0	0	0	0	0	0	0	0	0	0	0	0	0	0	0	0	0	0	0	0	0	0	0	0	0	0	0	0	0	0
PKP1	Q13835	2		3.27e-28	3.27e-28	3.27e-28	3.27e-28	3.27e-28	3.27e-28	3.27e-28	3.27e-28	3.27e-28	3.27e-28	3.27e-28	3.27e-28	3.27e-28	3.27e-28	3.27e-28	3.27e-28	3.27e-28	3.27e-28	0	6.16e-14	0	9.17e-13	0	1.28e-11	0	1.78e-10	0	2.48e-09	0	3.45e-08	0	4.81e-07	0	6.7e-06	0	9.33e-05	0	0.00129988	0	0.018105	0	0.25217	0	3.51228	0	48.9198
PLS3	P13797	1	62	0	0	0	0	0	0	0	0	0	0	0	0	0	0	0	0	0	0	0	0	0	0	0	0	0	0	0	0	0	0	0	0	0	0	0	0	0	0	0	0	0	0	0	0	0	0
PLS3	P13797	2	62	0	1.26e-28	0	3e-27	0	4.18e-26	0	5.83e-25	0	8.11e-24	0	1.13e-22	0	1.57e-21	0	2.19e-20	0	3.05e-19	0	4.25e-18	0	5.92e-17	0	8.25e-16	0	1.15e-14	0	1.6e-13	0	2.23e-12	0	3.11e-11	0	4.32e-10	0	6.02e-09	0	8.39e-08	0	1.17e-06	0	1.63e-05	0	0.000226699	0	0.00315751
PLS3	P13797	3	62	9.04e-27	0	1.26e-25	0	1.75e-24	0	2.44e-23	0	3.4e-22	0	4.74e-21	0	6.6e-20	0	9.19e-19	0	1.28e-17	0	1.78e-16	0	2.48e-15	0	3.46e-14	0	4.82e-13	0	6.71e-12	0	9.34e-11	0	1.3e-09	0	1.81e-08	0	2.52e-07	0	3.52e-06	0	4.9e-05	0	0.000682219	0	0.00950209	0	0.132347	0
PMPCB	O75439	1	29;62	0	0	0	0	0	0	0	0	0	0	0	0	0	0	0	0	0	0	0	0	0	0	0	0	0	0	0	0	0	0	0	0	0	0	0	0	0	0	0	0	0	0	0	0	0	0
PMPCB	O75439	2	29;62	0	5.14612	0	71.6762	0	3634.08	565.049	0	0	3697.97	1253.69	0	17.4565	0	1.25333	0	0.0901079	0	0.00818201	0	0.0244403	0	0.333982	0	4.6513	0	710.717	4245.17	5846.61	671.332	0	46.6119	0	3.34658	0	0.240273	0	0.0172444	0	0.00114874	3.33e-06	0	0.00464497	0	0.0650263	0
PNN	Q9H307	1	18	0	0	0	0	0	1791.98	9415.05	22841.5	0	19348.1	19206.4	15725.1	21173.3	20744.1	21610.3	15384	22470.5	20301.4	10433.1	2539.66	3517.99	2376.95	2124.28	1823.84	6944.87	11349.4	6335.95	0	3548.18	3009.41	0	0	2593.07	2933.64	0	0	0	0	0	0	0	0	0	0	0	0
PNN	Q9H307	2	18	1702.26	0	279.665	3072.63	3700.56	0	129.406	0	606.604	11050.1	17907.9	1788.85	2525.79	1958.36	1533.93	13386.9	6046.2	2932.51	5620.1	0	145.441	0	10.4422	0	0.749718	0	0.0538273	0	0.00386463	0	0.000277468	0	1.99e-05	0	1.43e-06	0	1.03e-07	0	7.37e-09	0	5.29e-10	0	3.8e-11	0	2.73e-12	0
PNN	Q9H307	3	18	6065.84	0	6775.38	15646.3	11610.8	10494.8	11764.2	11515.4	12639.1	16731.8	16036	17230.6	15713.1	16560.7	16803.2	9880.53	12749.1	19965.9	18296.7	13550.5	11255.2	0	358.462	480.915	2688.68	2373.1	2328	3629.91	1725.57	0	46.2899	69.1198	0	1398.53	4267	1480.18	0	54.8411	0	3.93557	0	0.256881	0.0205885	0	1.33635	0
PNP	P00491	1		0	0	0	0	0	0	0	0	0	0	0	0	0	0	0	0	0	0	0	0	0	0	0	0	0	0	0	0	0	0	0	0	0	0	0	0	0	0	0	0	0	0	0	0	0	0
PNP	P00491	2		0	0	3.42e-26	0	9.72e-25	0	1.36e-23	0	1.89e-22	0	2.63e-21	0	3.67e-20	0	5.11e-19	0	7.11e-18	0	9.91e-17	0	1.38e-15	0	1.92e-14	0	2.68e-13	0	3.73e-12	0	5.19e-11	0	7.23e-10	0	1.01e-08	0	1.4e-07	0	1.95e-06	0	2.72e-05	0	0.000379076	0	0.00527985	0	0.0735389	0
PNP	P00491	3		0	2.28e-24	0	3.17e-23	0	4.41e-22	0	6.15e-21	0	8.56e-20	0	1.19e-18	0	1.66e-17	0	2.31e-16	0	3.22e-15	0	4.49e-14	0	6.25e-13	0	8.71e-12	0	1.21e-10	0	1.69e-09	0	2.35e-08	0	3.28e-07	0	4.56e-06	0	6.36e-05	0	0.000885317	0	0.0123309	0	0.171747	0	2.39213	0	33.318
PODXL	O00592	1	26	0	0	0	0	0	0	0	0	0	0	0	0	0	0	0	0	0	0	0	0	15366.3	29058.3	33968.3	32757	61766.9	73501.6	78876.2	26410.1	54017.4	44304.5	30413.3	19346	24320.8	9238.52	11342	7448.34	0	0	0	0	0	0	0	0	0	0
PODXL	O00592	2	26	0	0	0	5.7e-06	0	0.000117074	0	0.00163334	0	0.0227496	0	0.316861	0	4.41331	0	61.4695	0	1062.98	3325.02	763.872	2376.5	6764.16	21229.7	34357.8	38009	49814.8	37357.5	19578.5	30610.6	35317.3	22013.3	23918.3	7603.95	3723.73	6607.17	6012.31	4448.4	0	221.982	0	15.9376	0	1.14427	0	0.0821546	0
PODXL	O00592	3	26	0	1.03e-09	0	1.44e-08	0	2.01e-07	0	2.79e-06	0	3.89e-05	0	0.00054204	0	0.00754964	0	0.105153	0	1.46459	0	20.3991	0	9777.68	22792.8	22273.5	52479.5	78251.6	50056.1	51855.7	53588.2	29453	35126.3	30522.6	29636	19530.7	10234.3	12562.9	176.731	0	7.68919	15.3233	0	6184.6	6786.64	83.1381	0	5.96521
POF1B	Q8WVV4	1		0	0	0	0	0	0	0	0	0	2291	3089.85	0	0	0	53552.5	44540.4	0	0	0	0	0	0	0	0	0	0	0	0	0	0	85371.8	45620.3	0	0	0	0	0	0	0	0	0	0	0	0	54892.5	12306.3
POLR1A	O95602	1	17;26	17887	8912.2	10364.2	15288.7	16131.1	21898.3	23291.9	32693.2	21554.1	35854	49664.2	0	64821.7	93763.4	111200	147148	199523	140951	158292	131850	175527	109047	136744	86822.1	117482	148577	133197	78756.9	128838	119112	117601	97013.5	135024	96801.7	134064	75726.8	18019.2	5573.53	160.664	11621.6	8409.72	0	0	0	0	0
POLR1A	O95602	2	17;26	6934.41	6934.41	5698.13	5169.12	12640.8	23068.7	6310.54	7560	24718.3	18935.9	17415.1	48534.3	37940.3	27126.5	51805.4	39662.1	98930.7	99782.8	70426.3	81157.1	103746	128138	99227.3	75199.7	128088	93484.7	18270.9	97431.5	97592.9	124707	86747.1	36398.8	79535.8	70627.2	85346.8	45312.3	2237.84	1757.97	2196.64	4115.4	782.997	0	44.6748	0	3.2075	0
POLR1A	O95602	3	17;26	28741.9	18302.5	13999.3	16895.7	11300.8	14289	24291.7	22299	24341	32026.8	40355.6	36065.5	29507.6	30410.8	63424.1	79376.9	97614.3	118395	105854	0	35222.2	98614.7	46356.6	49375.4	134903	145675	64898	75345.9	52796.7	67077.2	55337.2	45238	74116.2	73997	61477.6	53248.4	33327.7	13653.6	0	506.876	0	0	138.141	0	2272.09	5007.72
POLR1C	O15160	1	26	0	0	0	0	0	0	0	0	0	9437.9	11719	9520.7	21283	28067.3	32351.1	38349.4	41175.3	40195.8	30231.2	35902.7	43928.9	42126.1	37112.6	32071.8	53755.1	54897.1	51742.4	3460.12	3393.19	2486.23	0	0	0	0	0	0	0	0	0	0	0	0	0	0	0	0
POLR1C	O15160	2	26	0	0	0	0.697946	0	10.7285	0	557.854	1071.34	8721.5	6411.77	7162.73	16668.5	12294	10352.6	17861.3	13141.5	28193.5	26804.1	19331.4	18700.9	30313.6	39709	26521.5	36992.1	53484.3	23427.5	6536.1	6856.05	7354.61	7553.57	439.396	0	31.2294	0	2.24217	0	0.160981	0	0.0115579	0	0.000829819	0	5.96e-05	0	4.28e-06
POLR1C	O15160	3	26	8328.19	4640.84	0	207.244	0	0	1025.38	3211.24	3262.51	4579.2	4729.2	5207.17	4607.65	10876.2	20798.6	29618.7	26868	22370.3	20434.9	0	15183.9	34642.8	18213.8	28540.2	51784.9	43246.3	22222.2	9782.67	2970.3	0	131.349	0	9.43043	0	0.677074	0	0.0486117	0	0.00349017	0	0.000250583	0	1.8e-05	0	1.29e-06	0
POLR2A	P24928	1	18;22	0	0	0	0	0	0	0	0	0	4101.41	13086.6	12486.1	13743.3	15464.1	12774.3	40425	53443.7	45640.6	40664.9	37933.3	40479	46498.7	43989	35578.5	44651.6	44117.6	38477.9	20985.7	29400.4	26096.2	18031.4	18888	28907.5	20383.8	30196	22866.6	6105.84	0	0	0	0	0	0	0	0	0
POLR2A	P24928	2	18;22	4.32e-14	4.32e-14	0	47.3801	0	715.775	5845.68	3206.34	595.229	7041.81	6471.07	10644.8	15661.9	5300.81	9761.23	22820.4	19486.6	32974.1	34825.1	25666.9	26542.9	37666.4	39749.2	28479.8	31182	30947	8255.77	20920.2	32013	20698.2	28472.5	10479.1	16054.1	21212.6	22852.2	22167.5	0	553.294	0	39.7247	0	2.85211	0	0.204772	0	0.014702
POLR2A	P24928	3	18;22	0	0	0.00035297	0	0.00554371	0	0.0772589	0	1.07608	0	14.9879	0	208.754	0	10362.9	14708.4	4421.29	14586.2	7526.77	18139.4	26406.2	33015.9	4481.89	0	32090.5	30470	21432.2	12942.2	38662.4	32872	33852	25753.9	24612.1	9573.34	10649.8	10617.4	8727.26	32468.1	21288.2	27099.6	6961.55	4048.52	5128.32	445.612	0	30.9038
POLR2B	P30876	1	17	0	0	0	0	0	0	4796.14	7963.38	0	49944	50068.4	18762.2	55521	64181.7	71135.1	79794.5	73882.2	80891.8	28679.7	67644.5	75156.7	73575.7	32513.1	55794.4	49731.6	77976.9	84243.8	44317.9	58593.7	56463.2	58422.6	36873.3	52817.8	47978.4	37770.4	50236.9	6552.09	2520.19	2107.74	0	0	0	0	0	0	0
POLR2B	P30876	2	17	2.6e-14	0	26.684	0	4974.7	15798.7	24719.7	21386.4	18823.5	18524.8	35069.7	38274.6	25795.5	39790.2	47150.3	50206.7	49545.2	45643.8	45974.1	59711.8	59759.1	52692.8	57149.6	59290.8	47164.3	33340.4	53579.9	10776.8	34400	24670.3	32276.4	40531.1	37417.9	44411.9	31689.9	978.061	0	69.862	0	5.01586	0	0.360123	0	0.0258557	0	0.00185635
POLR2B	P30876	3	17	4546.03	0	2130.17	13431.4	14611.5	3514.71	10211.3	28030.9	23983.1	3771.25	16454.2	39276.2	25140.5	33271.3	34094.1	50050	57754.6	48539.2	0	19767.9	68637.1	38845.8	53283	69619.1	52388.6	47326.1	47039.6	37085.6	32237.2	36254.1	26620	50039.9	42313.3	20016.5	20382.4	13370.3	9012.07	5944.88	0	214.382	0	15.3919	0	1.10509	0	0.079342
POLR2C	P19387	1	22	0	0	0	0	0	0	0	0	0	3482.04	4622.16	0	6040.13	8278.56	6700.12	15644	19705.5	20761.7	21642.7	19436.6	22453.9	23571.6	18616.4	14040.6	21695.7	22207.8	21703.8	7964.75	14063.3	10977.8	11027.8	5723.18	8397.04	11404.3	15994.4	0	0	0	0	0	0	0	0	0	0	0
POLR2C	P19387	2	22	2.3e-17	0	0.0634941	0	0.90905	0	12.6632	0	176.376	0	2781.37	6971.15	393.889	1698.33	5916.17	9795.18	14159.4	10807.7	10665.3	14071.1	19519	16695.1	13965.1	14615.2	16540.1	11544	10138.1	14446.1	9058.88	7330.25	1717	5786.25	9966.99	10156.3	9862.9	1369.36	0	28.8373	0	2.07042	0	0.14865	0	0.0106726	0	0.000766255
POLR2C	P19387	3	22	0.000222808	0	0.00310332	0	0.0432236	0	0.602027	0	265.077	0.514585	7.64178	0	5559.97	9220.62	10791.1	102.124	0	17526.2	11691.8	8171.28	21229.7	23085.6	12191.4	13327	9901.38	8597.17	8556.58	4577.48	4741.24	4425.85	11290.9	6662.73	5080.98	3535.32	1870.34	9.80457	0	0.703804	0	0.0505308	0	0.00362795	0	0.000260475	0	1.87e-05
POLR2E	P19388	1	17;38	711710	672979	402290	533947	547737	596423	779607	668653	1.00695e+06	678072	833796	886980	1.57387e+06	1.14315e+06	1.29048e+06	1757634	2.26592e+06	1.41512e+06	1.85963e+06	1.38098e+06	1.77843e+06	1.50614e+06	1.78774e+06	1219229	1.5037e+06	1892007	2.07393e+06	1.71571e+06	3.1269e+06	2.69186e+06	3.15606e+06	2.5589e+06	3884381	4.91795e+06	5.0732e+06	7.38144e+06	1.0233e+07	17811725	7627340	2.64715e+06	1.23541e+06	732447	951444	1.2973e+06	857435	1.08689e+06
POLR2E	P19388	2	17;38	511739	511739	511590	314754	281184	422267	396868	426124	352670	498813	466553	401959	810060	559984	535632	621968	768176	1.21345e+06	972600	928138	1.00069e+06	1.54551e+06	1.44747e+06	1.22153e+06	1.24278e+06	1.65139e+06	1.54166e+06	1.39796e+06	3.01688e+06	2.36348e+06	3.18377e+06	1.7296e+06	2.36978e+06	4.00326e+06	3.37777e+06	6.3176e+06	1.15759e+07	1.85012e+07	7.91164e+06	3.80464e+06	592772	391179	209430	398693	709311	744114
POLR2E	P19388	3	17;38	911131	648311	1.05651e+06	740623	666976	723294	616771	545022	684621	852091	1.18394e+06	897438	558548	855657	1.18528e+06	1.15172e+06	1.24801e+06	1.06118e+06	0	514349	1.49452e+06	714635	879455	1.50732e+06	1.50689e+06	1.28793e+06	1.99777e+06	1.48023e+06	1.34901e+06	1.3848e+06	1.60095e+06	2.59712e+06	2.94282e+06	3.66402e+06	5.05338e+06	6.34573e+06	1.16749e+07	1.37495e+07	8.23194e+06	2.1447e+06	1.62136e+06	1.66913e+06	1.12576e+06	766376	647141	1.05608e+06
POLR2H	P52434	1	19;26	0	0	0	0	0	0	1907.48	2143.3	2019.6	1849.63	2104.23	2751.88	2956.44	8120.08	10568.5	14245.1	27525.1	19147	26168.2	7000.88	17631.1	13517.4	18282.6	5168.13	13041.9	16468.2	20224.9	3682.96	11503.3	9307.15	5448.54	6176.7	7312.39	2390.87	0	0	0	0	0	0	0	0	0	0	0	0
POLR2H	P52434	2	19;26	1264.46	1264.46	1170.04	0	35.3167	0	0	74.6949	1067.34	1702.44	763.603	1402.39	3015.66	4093.31	2887.99	4392.68	3313.35	8569.06	14073.4	4926.12	5557.71	10894.2	13820	8312.18	9870.86	21632.6	8114.01	3171.1	5154.35	4255.2	4596.21	1696.49	2234.15	1795.78	504.766	1182.86	0	36.9607	0	2.65366	0	0.190524	0	0.013679	0	0.00098211
POLR2H	P52434	3	19;26	5074.55	4340.29	4382.69	2919.45	1830.97	717.784	7690.01	5042.88	3854.68	1665.41	1491.05	2176.8	6641.85	4992.2	6048.74	15122.9	15613	12448.2	18099.1	0	1253	6455.33	4996.26	10496.3	9374.97	12383.5	15640.3	12519.7	11630.7	8837.1	9710.92	11593	7958.96	6028.2	1862.26	2210.5	1598.54	1254.38	477.753	0	7.64916	0	0.549185	0	0.0394297	0
POLR3A	O14802	1	17;35	67991.6	19639.9	23317.7	0	68759.1	90254.9	124199	152445	0	152463	190447	187385	198352	284577	314645	425686	574372	364807	411966	469353	478739	415397	387235	271965	428421	487313	537499	314479	458698	467599	507696	386526	502668	461761	648694	573548	313623	127477	0	0	0	0	0	0	11290.6	5316.58
POLR3A	O14802	2	17;35	44124.2	44124.2	41126.3	20865	45856.8	97397.7	86698.4	64487.6	92535.8	103326	81937.9	149375	168873	127641	179008	185419	206368	301347	264691	240066	301312	410142	375146	261362	343896	371460	218034	320705	452589	331645	380896	237128	319087	381761	464692	475239	199881	89990.8	27761.6	32289.3	0	2374.77	0	2723.37	9513.93	11244.5
POLR3A	O14802	3	17;35	77740.6	55977.4	76817	58292.3	81792.4	98000.5	92555.5	81679.3	110623	136272	123803	70470.3	107838	191310	246415	248257	311689	141267	0	204052	323921	182832	249722	409646	313978	298184	372398	229043	189246	254766	245072	308922	280282	328160	356807	277062	187073	83634.9	36269.7	13658.3	2255.46	0	404.581	0	5775.48	9380.33
POLR3B	Q9NW08	1	17;26	24029.4	0	0	0	0	12462.6	36460.9	53839.3	0	0	80365.9	71988.9	113506	106971	149174	279859	398199	195993	89081.1	102477	112458	82550.8	84537.9	70087.6	88037.8	96172	79340.2	6779.91	0	0	0	0	0	0	0	0	0	0	0	0	0	0	0	0	0	0
POLR3B	Q9NW08	2	17;26	61196.1	61196.1	27368.8	0	13137.2	28967.6	6923.73	18325.6	33447.1	41210.1	32688.7	80356.5	63472.9	54075.9	92352.7	98371.9	165936	90937.2	42567.2	55600.5	68547	94621.4	58791.9	58842.9	79627.8	45884.5	4256.78	0	280.768	0	20.1582	0	1.4473	0	0.103911	0	0.00746049	0	0.000535639	0	3.85e-05	0	2.76e-06	0	1.98e-07	0
POLR3B	Q9NW08	3	17;26	17623.4	15887.4	21614.1	21916.3	4680.6	0	208.501	1378.88	9594.79	10605.8	965.83	25165	91247.9	100517	173138	249212	302401	181222	23790	0	61673.3	54441.6	34779.7	84428.3	59414.8	34463.9	15812.1	2060.34	2684.47	694.433	0	45.1895	0	3.24446	0	0.232942	0	0.0167245	0	0.00120076	0	8.62e-05	0	6.19e-06	0	4.44e-07
POLR3D	P05423	1	17;26	7099.19	0	0	0	5162.04	4873.9	10451.9	16981.1	0	8420.02	23151.9	21635.5	27386	33925.6	31731.6	53610.8	71934.1	39943.3	47943.4	46781.2	64814.9	64254	63331.3	48524.2	71972.2	79689.6	79418.1	12388	12428	13198.2	0	6219.91	8346.61	0	0	0	0	0	0	0	0	0	0	0	0	0
POLR3D	P05423	2	17;26	1052.69	1052.69	1052.69	894.698	0	3160.42	7727.76	6016.18	3849.77	0	0	2253.56	13039.9	14956.8	10797.9	16324	14205	13794.7	35848.6	30667.7	16453.5	25814.1	46538.4	67791.7	38783.2	58174.4	45311.8	1359.97	3669.68	8332.42	9526.06	7841.92	0	377.666	0	27.1152	0	1.94678	0	0.139773	0	0.0100352	0	0.000720497	0	5.17e-05
POLR3D	P05423	3	17;26	5129.14	4728.46	729.27	7776.26	5389.97	5495.02	3555.34	15304.1	17173.3	11844.7	14463.4	17434.3	16663.4	21766.3	22058	36214.4	40851.2	45227.8	50000	0	7915.05	51607.5	48114.4	33526.4	73549.5	103142	35557.5	27490.9	11571.7	10768.4	8817.12	7189.83	0	188.877	0	13.5608	0	0.973621	0	0.0699028	0	0.0050188	0	0.000360334	0	2.59e-05
PPA1	Q15181	1		0	0	0	0	0	0	0	0	0	0	0	0	0	0	0	0	0	0	0	0	0	0	0	0	0	0	0	0	0	0	0	0	0	0	0	0	0	0	0	0	0	0	0	0	0	0
PPA1	Q15181	2		1.63e-31	0	2.27e-30	0	3.17e-29	0	4.41e-28	0	6.14e-27	0	8.55e-26	0	1.19e-24	0	1.66e-23	0	2.31e-22	0	3.22e-21	0	4.48e-20	0	6.25e-19	0	8.7e-18	0	1.21e-16	0	1.69e-15	0	2.35e-14	0	3.27e-13	0	4.56e-12	0	6.35e-11	0	8.84e-10	0	1.23e-08	0	1.72e-07	0	2.39e-06	0
PPAT	Q06203	1	45	0	0	0	0	0	0	0	0	0	0	0	0	0	0	0	0	0	0	0	0	0	0	0	0	0	0	0	0	0	0	0	0	0	0	0	0	0	0	0	0	0	0	0	9329.84	74870.3	22143.7
PPAT	Q06203	2	45	4.2e-35	4.2e-35	0	1.13e-19	0	1.61e-18	0	2.24e-17	0	3.13e-16	0	4.35e-15	0	6.06e-14	0	8.44e-13	0	1.18e-11	0	1.64e-10	0	2.28e-09	0	3.18e-08	0	4.43e-07	0	6.16e-06	0	8.59e-05	0	0.00119591	0	0.0166568	0	0.232	0	3.23134	0	45.0067	0	626.863	0	12224.8	35602.1	23021.7
PPAT	Q06203	3	45	3.09e-23	0	4.31e-22	0	6e-21	0	8.35e-20	0	1.16e-18	0	1.62e-17	0	2.26e-16	0	3.14e-15	0	4.38e-14	0	6.1e-13	0	8.5e-12	0	1.18e-10	0	1.65e-09	0	2.3e-08	0	3.2e-07	0	4.45e-06	0	6.2e-05	0	0.000863834	0	0.0120317	0	0.167579	0	2.33408	0	32.5267	17545.6	54740.7	24681.4
PPIA	P62937	1		53271.4	0	50411.6	38706.9	24485.5	20357.9	16720.2	13659.9	6685.97	13863.9	16562.7	8831.75	7313.9	7525.28	14522.2	4890.26	0	8738.95	5941.49	7652.43	7407.53	0	0	5595.29	2479.52	1499.85	2634.82	0	0	3565.59	3214.28	4652.6	0	3710.58	3983.26	4706.54	0	1572.3	1530.31	0	2041.86	1261.9	0	0	2625.88	1556.42
PPIB	P23284	1		0	0	0	0	0	0	0	0	0	0	0	0	0	0	0	7310.98	26438.4	8822.64	3118.67	0	0	0	0	0	0	0	0	0	0	0	0	0	0	0	0	0	0	0	0	0	0	0	0	0	0	0
PPIB	P23284	2		0	0	0	0	0	0	0	0	0	0	0	0	0	0	0	0	0	0	0	0	0	0	0	0	0	0	0	0	0	0	0	0	0	0	0	0	0	0	0	0	0	0	0	0	0	0
PPP1CA	P62136	1	17;22	37887.6	20468.9	17513.5	34188.7	39487	36907	57558.5	79242.6	26916.4	65567.6	74220.9	78545	98022.3	92346.9	80997.7	134897	177378	90155.8	123615	117570	150159	140993	95861.3	60119	82596.9	90832.2	78996.6	54387.3	92951.7	71107.3	54125.1	28466.5	30217.8	23732.7	8812.03	10182.1	10091.1	0	3599.44	12456.4	11061.2	10633.8	14138.8	12485.6	15556.7	25220
PPP1CA	P62136	2	17;22	24790.5	21711.5	8871.96	22704.6	40857.5	41643.6	18055.9	23585.4	47949.9	25678.5	52220.7	78711	49658.4	64311.4	61378	59040.5	88575.6	104332	51041.4	49311.7	98148	97659	50486.2	39384.8	40146.2	37427.2	65541	69968.6	42633.3	42292.1	5908.95	17536.9	17290.7	11021.7	8865.94	11158.5	4924.05	2653.15	11312.1	7541.07	4577.81	0	0	1954.26	7692.58	8443.07
PPP1CA	P62136	3	17;22	64116.7	64116.7	8384.08	67229.2	64697.5	55780.7	57133.3	64925.1	42190.7	50636.7	69641.5	76789.8	71607.6	71374.5	61664.6	58868.7	66919.8	60091.1	83862.1	90769.5	85630.2	105592	22884.5	0	83018.4	66566.8	41952.7	56766.2	50774.3	51091	65660.1	67861.9	56867.7	27231.4	40298.7	44079	39309.6	10068.3	25485.5	22543.9	14593.1	13853.3	10879.6	16615.4	14964.8	21933.7
PPP1CC	P36873	1	17;21	29408.2	7192.13	8794.6	12251.4	10992.5	30456.3	29460.7	62190.8	56949.4	52482.2	55829.4	48756.2	93190.2	82839.6	110975	124251	165700	114775	122109	108231	121239	103108	87528.2	52061.4	59414.5	76693.9	84136.2	44559.3	78410.2	64433.1	37954.6	24272.8	32859.4	16110.8	4978.42	9575.95	10304.5	0	0	3334.66	2276.48	8896.33	8173.32	10848.1	10887.9	17389.3
PPP1CC	P36873	2	17;21	25995.2	18809.7	13112.3	27049.6	33052.1	27014.3	17263.6	30997.7	17685.8	17385	55213.4	44906.7	33144.3	47768.6	39972.8	68937.3	71678.5	56940.8	56307.9	65175.8	78931	51943.9	37754.3	54749.2	42745.8	20403.5	58410.1	53198.7	36722.8	27749.7	4701.14	8885.96	9932.27	8605.84	6042.87	2683.04	0	4675.71	4814.02	2185.5	1238.31	0	0	2071.27	4363.64	2708.73
PPP1CC	P36873	3	17;21	52818.7	52818.7	51346.4	0	53753.1	54325.2	40117.4	43249.9	33654.1	39441.1	45588.6	38537.9	35794.2	43606.5	47279.4	41941.2	46989.8	37872.1	45334.8	66037	80454.8	57810.3	75477.4	0	7807.27	79142.9	41204.2	26803.8	50603.1	54792.8	29940.6	48650.8	52963.7	40093.6	31600.6	28783.3	24459.9	25471.5	16127.1	15338.8	11732.3	7828.29	13386.2	11520.9	8845.85	6823.25
PPP1R2	P41236	1	73	0	0	0	0	0	0	0	0	0	0	0	0	0	0	0	0	0	0	0	0	0	0	0	0	0	0	0	0	0	0	0	0	0	0	0	0	0	0	0	0	0	0	0	0	0	0
PPP1R2	P41236	2	73	1.34e-51	0	1.23e-36	0	1.79e-35	0	2.49e-34	0	3.47e-33	0	4.83e-32	0	6.73e-31	0	9.38e-30	0	1.31e-28	0	1.82e-27	0	2.53e-26	0	3.53e-25	0	4.92e-24	0	6.85e-23	0	9.54e-22	0	1.33e-20	0	1.85e-19	0	2.58e-18	0	3.59e-17	0	5e-16	0	6.96e-15	0	9.7e-14	0	1.35e-12	0
PPP1R7	Q15435	1	17;64	0	0	0	0	0	0	0	0	0	0	0	0	4344.39	5896.59	8627.98	11908	16190.8	8180.88	5804.82	0	1720.5	1838.24	0	0	0	1063.31	1675.99	0	1827.48	3123.99	3924.42	386.085	1348.37	0	0	0	0	0	0	0	0	0	0	0	0	2040.62
PPP1R7	Q15435	2	17;64	4.17e-19	4.17e-19	0	0.00181973	0	0.0257006	0	0.357989	0	4.98615	0	69.4481	0	1627.01	3088.49	4125.17	1342.06	0	72.0484	20.1097	0	941.546	1072.98	142.499	0	0	533.415	4313.2	1822	0	114.847	0	8.24562	0	0.592009	0	0.0425053	0	0.00306568	0	0.000414121	0	0.00273202	0	0.0378342	0
PPP1R7	Q15435	3	17;64	0	1.91e-12	0	2.66e-11	0	3.71e-10	0	5.16e-09	0	7.19e-08	0	1e-06	0	1.4e-05	0	0.000194338	0	0.00270677	0	0.0377005	0	0.5251	0	7.3137	0	119.964	1113.41	1938.25	1952.67	2186.54	1827.49	1572.31	1592.45	1077.84	0	39.8725	0	2.8411	0	0	1.07419	0	15.7247	0	248.519	1582.29
PPP2R1A	P30153	1		0	0	0	0	0	0	0	0	0	0	0	0	0	0	0	0	0	0	0	0	0	0	0	0	0	0	0	0	0	0	0	0	0	0	0	0	0	0	0	0	0	0	0	0	0	1479.8
PPP2R1A	P30153	2		1.24e-41	0	1.29e-26	0	1.88e-25	0	2.62e-24	0	3.65e-23	0	5.08e-22	0	7.08e-21	0	9.86e-20	0	1.37e-18	0	1.91e-17	0	2.67e-16	0	3.71e-15	0	5.17e-14	0	7.2e-13	0	1e-11	0	1.4e-10	0	1.95e-09	0	2.71e-08	0	3.77e-07	0	5.26e-06	0	7.32e-05	0	0.00101991	0	0.0142055	0
PPP2R1A	P30153	3		0	1.5e-23	0	2.09e-22	0	2.91e-21	0	4.06e-20	0	5.65e-19	0	7.87e-18	0	1.1e-16	0	1.53e-15	0	2.13e-14	0	2.96e-13	0	4.12e-12	0	5.74e-11	0	8e-10	0	1.11e-08	0	1.55e-07	0	2.16e-06	0	3.01e-05	0	0.000419415	0	0.0058417	0	0.0813644	0	1.13326	0	15.7843	0	514.073
PPP2R2A	P63151	1	22;29;35	0	0	0	0	0	0	0	0	0	0	0	0	0	0	12243.1	11281.8	11817.9	13155.7	6495.7	11034.8	10533.2	9248.97	0	3245.02	6650.47	5774.63	13228.7	5213.44	17267	8475.61	20248.7	5697.22	21612.7	12803.5	28867.2	7733.06	0	0	0	0	0	0	0	0	0	0
PPP2R2A	P63151	2	22;29;35	0	0	0.014115	0	0.261793	0	3.65099	0	50.8521	0	1004.54	2441.2	1346.64	0	2266.08	4393.39	240.796	4083.74	8516.2	7558.02	7922.24	7484.29	5843.51	6932.43	3436.37	0	1062.87	9661.87	6168.41	0	0	2263.08	8969.24	17766.9	22074.5	7797.13	0	426.312	0	30.6078	0	2.19754	0	0.157776	0	0.0113278
PPP2R2A	P63151	3	22;29;35	5657.69	9420.36	5572.42	1674.5	13207.1	12684.5	16264.7	1454.61	6411.9	8368.86	769.95	0	53.3169	0	3.86771	0	0.831113	0	7.76787	0	858.585	3947.28	3444.28	2765.45	5799.18	3663.77	1849.04	12807.9	32034.8	14203.7	16687.7	21497.3	1320.22	11369	15030	1456.11	0	100.965	0	7.24898	0	0.520453	0	0.0373583	0	0.00256286
PRDX1	Q06830	1		107781	134719	113166	156863	106942	112269	115514	144331	1.26018e+06	104966	102510	69566.3	118424	92585.9	118781	91571.8	99722.3	116208	117409	72364	71370	71999.5	49900.3	58426.7	42850.2	78085.5	51380.4	27457.5	66606.5	45698.2	44997.4	27589.2	38981.6	35040.5	39595.4	43217.8	19090.7	21989.8	79000.3	39223.2	35547.2	36875.2	135931	57727.9	41581	47918.3
PRDX1	Q06830	2		53629.9	53629.9	53629.9	53629.9	53629.9	57855.5	74579.1	84473.2	100472	76608.2	36601	48778.5	50000.9	36820.5	55905	54690.1	31021.6	38862.4	37949.2	44007.6	53686.5	39204.7	32019.6	31445.7	45348.9	38347.4	19147	28432.1	25963.1	14857.1	25183.2	29586.7	23540.6	19709.7	15040.4	20315.3	25747.1	31911.8	23156.7	16486.1	9192.6	12318.8	20227	7988.84	4419.44	8272.59
PRDX1	Q06830	3		108412	108412	108412	108412	108412	108412	48883.7	73375.3	200192	155595	138105	113430	103621	104613	87024.1	85570.6	95639.7	105949	84767.2	97757.9	125855	93751.6	80709.4	104705	86700	114030	64670.7	0	55522.8	88738.1	40324.1	42005.3	43466.5	30239.1	34007.5	73391.7	82832.1	42582.5	32465.2	36828.6	44393	32741.3	39076.4	55654.4	41112.4	43304.6
PRDX2	P32119	1		4170.32	4184.5	9537.61	4718.52	0	0	26193.2	21276.2	449668	7647.21	10148.6	0	8075.71	8932.25	6573.55	28696.3	31412.9	7208.92	7988.2	0	0	0	0	0	0	0	0	0	0	0	0	0	0	0	0	0	0	0	0	0	0	0	0	0	0	4304.8
PRDX2	P32119	2		0	0	0	0	0	8.90994	0	1837.73	7763.98	5538.2	217.277	2312.88	5523.65	0	4745.46	7232.86	0	215.419	0	480.552	3174.08	748.311	117.807	1210.05	697.619	0	14.3243	0	1.02844	0	0.0738387	0	0.00530142	0	0.000381235	0	3.59e-05	0	0.000120933	0	0.00165719	0	0.0230797	0	0.321458	0
PRDX2	P32119	3		1.29e-12	1.29e-12	1.29e-12	1.29e-12	0	9684.44	10409.5	6527.83	18187.6	4436.17	0	9350.27	7579.28	5534.3	11694.6	9264.41	11769.4	3870.07	10765.9	5401.28	15514.7	14565.7	10350.3	10172.4	265.772	0	11265.7	5050.43	3570.73	79.2551	0	38.3081	0	5340.75	135.459	0	9.71444	0	0.687296	0	0	0.517915	0	7.39956	0	103.076
PRDX3	P30048	1		0	0	0	0	0	0	0	0	0	0	1763.44	751.858	8763.61	11277.6	2926.54	3355.21	0	0	0	0	0	2047.28	859.533	0	5521.71	9236.59	1249.34	0	0	0	0	0	2009.11	1105.53	8025.47	14213.1	1258.85	0	0	0	0	0	0	0	7187.49	6357.65
PRDX3	P30048	2		0	0	6.71e-05	0	0.00104112	0	0.0145085	0	0.202078	0	2.81459	0	39.2021	0	1707.28	521.646	8407.8	7832.57	507.609	0	27.7512	20.1578	0	1904.8	2670.23	210.768	0	12.4443	5.0742	0	125.89	0	7485.79	11236.4	19218.2	10521.8	491.735	0	34.3186	0	2.31492	0	0	7.7403	0	108.466
PRDX3	P30048	3		0	60.4916	0	169.517	2898.43	562.991	2134.5	2101.38	2463.7	1598.38	2303.29	1735.79	3234.46	1840.09	2536.95	8051.73	9323.03	0	455.258	8769.22	7702.6	231.574	3407.16	3074.98	3945.63	10726.1	9428.79	3761.24	10543.8	9312.04	16053	18591	10543.6	29332.8	22346.4	17313.4	16848.6	16327.4	3463.64	6703.1	3716.74	2817.82	4092.52	2826.46	3377.49	2395.17
PRDX4	Q13162	1		0	0	0	0	0	0	0	0	0	3093.81	7025.45	4734.29	8329.57	11183.9	16039.2	18497.7	20900.8	13294.2	12760.9	14730.8	13668.9	17315.7	15220.5	11885.4	20885.3	19533.9	22357.5	14866.3	35816.5	44429.1	30785.1	20262.9	20283.4	4349.78	5497.55	0	0	0	15942.7	30288	31707	53622.7	168358	50397.7	7329.89	0
PRDX4	Q13162	2		1.8e-15	1.8e-15	0	6.03712	0	85.1039	0	2140.87	2097.84	431.736	2359.24	6249.03	4901.17	2883.86	7639.74	6776.7	8718.68	10653.7	8098.97	8126.46	8133.02	19759.8	17197.6	11529.4	6657.16	8205.27	6449.67	29701.7	32779.7	38392.3	18296.8	1301.31	10012.9	12173.3	13850.8	14861.5	16294.4	12086.6	26239.3	23347.3	21043.5	28845.1	46220.2	29152	3022.24	0
PRDX4	Q13162	3		2475.22	166.24	2455.05	1559.87	70.9768	0	1064.75	4095.27	4029.48	5796.82	4912	23110.5	3448.56	2745.99	4867.58	8760.73	7355.91	10913.7	2049.18	0	22471.9	16772.7	10919.5	18462.6	16845	13675.9	23375.2	26493.3	21229.1	31796.7	26048.5	27256.2	5787.1	2548.84	10661.9	17985.1	26282.8	33954.4	50916.9	47382.4	39535.5	81828.3	148970	70040.3	19007.5	1736.59
PRDX6	P30041	1		0	0	0	0	0	0	0	0	0	0	0	0	0	0	0	0	0	0	0	0	0	0	0	0	0	0	0	0	0	4468.11	3183.84	6044.64	7340.51	0	0	0	0	0	0	13304.1	33518.4	40432.3	69514.1	109134	214941	251661
PRDX6	P30041	2		0	0	0.000730327	0	0.0114908	0	0.16014	0	2.23047	0	31.0665	843.274	7072.98	1038.23	0	72.3627	0	1.56958	12.2047	0	189.349	0	7599	3557.88	40.017	0	0	11.9498	0	174.777	0	9409.6	19711.1	15929.7	22769.1	12381.9	1425.39	0	31699.7	41107.9	30281.2	26220.4	61308.8	126669	139524	152985
PRDX6	P30041	3		1.11e-10	0	1.55e-09	0	2.16e-08	0	3.01e-07	0	4.19e-06	0	5.84e-05	0	0.000812979	0	0.0113233	0	0.157714	0	2.19667	0	30.5957	0	445.941	3473.05	2423.84	0	47.0333	30.0884	0	664.885	4113.23	4641.27	5644.57	1156.69	12486.7	12209.2	24460	39793.6	45474.8	49832.6	68430.8	101172	88708.2	114362	205043	174618
PRKCSH	P14314	1	27;51	0	0	0	0	0	0	0	0	0	0	0	0	0	0	0	2318.31	1814.36	0	0.514466	1153.86	0	0	0	0	0	0	0	0	0	0	0	0	0	0	0	0	0	0	0	0	0	0	0	0	0	0
PRKCSH	P14314	2	27;51	2.51e-26	2.51e-26	0	1.9e-11	0	2.79e-10	0	3.89e-09	0	5.42e-08	0	7.55e-07	0	1.05e-05	0	0.000146542	0	0.00204107	0	0.0284285	0	0.395957	0	5.51497	0	78.4913	1935.92	2970.74	0	48.492	0	3.48157	0	0.249977	0	0.0181047	0	0.00348849	0	0.0307341	0	0.426789	0	5.94432	0	82.7937
PRKCSH	P14314	3	27;51	2.18e-11	0	3.04e-10	0	4.23e-09	0	5.89e-08	0	8.21e-07	0	1.14e-05	0	0.000159185	0	0.00221717	0	0.0308812	0	0.430119	0	5.99079	0	2213.14	959.135	636.881	10201.1	13552.5	132.374	0	9.50079	0	0.682119	0	0.0488742	0	0.00211968	0.00426974	0	0.0725249	0	1.01108	0	14.0826	0	6986.35	12512.8
PRKDC	P78527	1	17	30539.4	11253.9	30980.6	58748.1	43005	62064.6	71559.3	113328	124841	127340	151255	116762	192470	181244	251159	286363	286312	200906	149097	132089	131454	125892	106032	87710.6	113956	114132	139195	58435.2	115676	105158	86645.2	55535.7	60756.2	3979.15	2823.72	0	0	0	0	0	0	0	0	0	0	0
PRKDC	P78527	2	17	38243.3	17878.1	18473.9	48548	74388.8	56255.1	58401.4	76952.9	66255.8	73468.3	138000	88078.9	92536.2	127992	104771	145587	123790	81594.3	77976.4	103515	123599	91452.4	82218.6	90580.1	68512.3	40151.4	99983.5	70312.3	88672.3	49607.6	23137.6	9226.83	3062.54	970.265	26.0556	0	1.68537	0	0.121004	0	0.0086877	0	0.000623749	0	4.48e-05	0
PRKDC	P78527	3	17	10919.3	26408.8	37398.4	54971.8	49084.9	34431.1	68926.9	100224	106604	108506	118823	55339.9	82460.8	174106	198736	179823	209991	102400	0	98987.1	157303	85404.5	114364	150952	119637	114227	144301	76530	78854.1	118848	68980.6	61782.7	42561.9	15608.6	6516.91	0	370.274	0	26.5845	0	1.90868	0	0.137037	0	0.00983881	0
PRMT1	Q99873	1	30;35;45	0	0	0	0	0	0	0	0	0	0	0	0	0	0	0	0	0	0	0	0	0	0	0	0	0	0	0	0	10826.1	17157.5	5131.02	0	4721.38	14335.8	14997.4	12483.5	0	0	0	14552.2	18912.2	16265.4	22750.9	36443.6	67044.8	65491.8
PRMT1	Q99873	2	30;35;45	9.28e-29	9.28e-29	0	1.41e-13	0	2.03e-12	0	2.82e-11	0	3.93e-10	0	5.48e-09	0	7.63e-08	0	1.06e-06	0	1.48e-05	0	0.000206126	0	0.00287096	0	0.0399873	0	0.556951	0	7.75733	0	140.948	1989.77	1858.11	911.027	5230.35	2640.97	0	344.089	0	3865.28	13427.1	8713.6	5579.48	6817.68	20188.2	30850.4	39914
PRMT1	Q99873	3	30;35;45	2.53e-30	0	2.8e-15	0	3.92e-14	0	5.46e-13	0	7.6e-12	0	1.06e-10	0	1.47e-09	0	2.05e-08	0	2.86e-07	0	3.98e-06	0	5.55e-05	0	0.000773037	0	0.010767	0	0.149965	0	2.08875	0	29.0925	0	6454.98	5970.44	10114.2	126.162	3279.02	4646.87	15426.6	6792.9	20517.8	26942.6	17620.2	18329.9	62023	36319.7
PRMT5	O14744	1	29;39	0	0	0	0	0	0	0	0	0	0	0	0	0	0	0	0	0	0	0	0	0	0	0	0	0	0	0	0	18288.3	13121	14996.4	10918.3	22920.7	33056.5	52388.5	77394.1	55636.4	70728.2	104815	51611	0	0	0	0	0	0
PRMT5	O14744	2	29;39	1.24e-27	1.24e-27	6.94e-13	0	1.26e-11	0	1.76e-10	0	2.45e-09	0	3.41e-08	0	4.74e-07	0	6.61e-06	0	9.2e-05	0	0.00128171	0	0.017852	0	0.248646	0	3.46319	0	624.462	10003.8	10736.8	11536.1	4894.47	3647.36	17120.5	24275.8	51601.6	59093.5	62844.3	62691.7	87896.4	47344.5	0	1481.21	0	106.346	0	7.63531
PRMT5	O14744	3	29;39	0	3.31e-13	0	4.61e-12	0	6.43e-11	0	8.95e-10	0	1.25e-08	0	1.74e-07	0	2.42e-06	0	3.37e-05	0	0.00046922	0	0.00653539	0	0.0910262	0	1.26783	0	17.6586	0	248.603	2153.25	3884.62	12662.3	6923.73	28323.6	23892.3	60472.2	66759.9	97112.1	134421	241949	60405.7	6614.57	0	61.8044	0	4.43735	0
PRPF19	Q9UMS4	1	16;36	5277.51	2864.46	0	0	7215.2	7276.76	13291.9	24828.9	0	20295.5	24417.5	15716	36221.8	44605.5	57225.2	57886.6	36952.6	15556.6	4488.68	4508.3	8192.86	6364.88	5874.93	1056.92	5295.32	5701.76	8875.34	6378.18	10054.9	16105.4	20314.7	14765.6	28266	15097	32182.9	35154	29656.3	7218.52	0	0	0	0	0	0	0	0
PRPF19	Q9UMS4	2	16;36	4892.63	4892.63	4892.63	1378.43	0	0	4321.84	6640.17	4509.57	15056.5	14108.6	11059.5	22304.2	24183.1	22599.5	30636.9	15981.3	1092.17	0	53.0401	27.4962	0	1504.05	3796.19	3342.31	542.449	0	1048.63	6658.33	5194.85	10091	5771.33	11194.5	17647.7	24001.2	27070.1	23723.3	12827.9	1105.15	2600.07	3410.67	1521.91	222.913	0	14.4224	0
PRPF19	Q9UMS4	3	16;36	15724.9	18739.7	11716.2	11679.4	9977.31	13623.9	16661.8	18646	18466.3	21806.8	23997.7	22098.8	25168.9	28135.9	32259	36402.1	13674.3	11873	192.875	0	5856.04	4105.3	7111.01	7428.85	10736.8	7484.72	12972	14030.5	11931.9	11333.9	18531.9	20561.9	20975	14942	24689.8	25790.1	21666.9	28793.9	11394.9	4106.15	46.7792	0	3.35628	0	0.24097	0
PRPF40A	O75400	1		10808.6	6908.41	7435.17	14865.5	0	17752.7	22970.3	35950.8	0	36567.8	41911.5	36977.5	47495.1	43542.7	50966.3	52609.3	48569.5	48649.8	36130.5	31262.4	31827.2	33926.1	28728.2	28425.1	31962.6	32232.6	34679.8	24883.3	42493.2	48185.2	48997	41353.5	44374.8	40272.9	41502.3	26466.6	0	0	0	0	0	0	0	0	0	0
PRPF40A	O75400	2		12582.7	12582.7	12582.7	108.515	7575.36	17672.7	22590.2	17744.6	15636.8	27792.6	23133.1	27299.9	38906.7	31040	29399.4	27931.2	27627.5	29909.1	31326	18391.4	17322.5	24742.9	35985.9	21081.4	22558.5	25128.9	12880.1	18763.4	44992.5	33296.4	45644.1	18779.5	25778.3	34527.6	32150.8	34648.9	18269.6	14889.7	23.6901	12070.1	6483.32	35.0139	0	2.51235	0	0.180379
PRPF40A	O75400	3		25957.2	17068.7	15948.3	16632.8	16039.3	20306.7	25640.9	32416.9	35317	39452	34713	36081.6	31872.8	37240.8	41012.8	45515.4	36376.6	41693.5	0	2112.99	35719	26019.6	21743.4	33301.1	41064.6	28253.1	39980.8	35940.7	30814	33797.5	40660.8	44545.6	51270	26630.4	45131.7	36631.5	24834	18401.7	17283.7	15843.9	0	162.337	0	11.6553	0	0.836813
PRPF8	Q6P2Q9	1	16;25	17348.8	10556.8	0	0	7461.61	27028.4	32403.8	44998.8	42686.4	53730.6	61872.5	73162.9	76346.9	72025.2	108211	104314	89533.2	56462.4	43102.5	30759.4	40529.7	50752.5	49405.6	44217.6	67064	66573.1	51896.2	27902.1	28904.2	28725.1	6658.4	0	0	0	0	0	0	0	0	0	0	0	0	0	0	0
PRPF8	Q6P2Q9	2	16;25	11771.2	11771.2	11660.2	2220.44	3265.45	25428	30931.7	2547.35	5544.95	6314.13	8732.12	39930.2	51086.7	32173.3	31750.4	53597.7	27091.8	27306.5	36406.3	19237.5	24223.7	31536.2	47430.4	34592	48297.7	39486	18537.8	11932.8	39344.1	603.912	2213.38	0	59.996	0	4.30752	0	0.309266	0	0.0222043	0	0.0015942	0	0.000114458	0	8.22e-06	0
PRPF8	Q6P2Q9	3	16;25	98255.4	98255.4	98255.4	98255.4	98255.4	98255.4	98255.4	36726.2	10273.8	30679.7	62450.8	88708.1	48805.9	29797.4	50844	55776.4	46053.8	34964.9	33938.7	34195.3	34373.9	34223.9	35342.8	32646.2	55840.7	44769.8	37595.9	13582.9	0	24655.3	29707	19511.8	27011	19685.1	23459.6	35855.9	23462.2	14198.5	13916.5	24813.9	8716.12	0	549.214	0	39.4318	0
PRSS3P2	Q8NHM4	1		1.9446e+06	0	1062633	1748032	1.18202e+06	1.16897e+06	877924	912354	1.91399e+06	1.39028e+06	1.49019e+06	1.80878e+06	2.18759e+06	1.46586e+06	1.76309e+06	1.47044e+06	1.25409e+06	1.37683e+06	1.55448e+06	1.12878e+06	1.40068e+06	0	0	1.61437e+06	995743	715090	1.824e+06	1.01334e+06	935394	753840	1119777	905612	1.78823e+06	2.12963e+06	1.60984e+06	847667	857134	1.34051e+06	666104	1.15572e+06	1553497	1.80085e+06	924335	819005	872594	827120
PSAT1	Q9Y617	1		0	0	0	0	0	0	0	0	0	0	0	0	5569.31	9459.33	14771.9	34447	0	0	0	0	4686.63	3752.51	4601.06	0	0	0	0	0	0	0	0	0	0	0	0	0	0	0	0	0	0	0	0	0	0	0
PSAT1	Q9Y617	2		0	0	4.54e-05	0	0.000802867	0	0.0111947	0	0.155923	0	2.17173	0	30.2482	0	421.304	0	8819.9	12184.8	2222.67	0	0	2392.95	4559.83	1278.32	0	74.9076	0	5.37812	0	0.386132	0	0.027723	0	0.00199042	0	0.000142905	0	1.03e-05	0	6.02e-07	3.04e-07	0	6.97e-06	0	9.73e-05	0
PSAT1	Q9Y617	3		0	0.00135798	0	0.0189142	0	0.263441	0	3.66925	0	51.1061	0	718.737	17677.7	24728.7	13840.7	7110.84	0	73.8626	0	0.678453	15.9215	0	243.437	4684.58	3124.8	0	30.9954	0	2.22537	0	0.159775	0	0.0114713	0	0.000823608	0	5.92e-05	0	5.4e-06	0	1.63e-05	0	0.000223141	0	0.00310765	0
PSMA1	P25786	1	21;32	1806.37	0	0	0	0	0	0	0	0	0	0	0	2023	2190.75	0	25542.3	73120.6	60158.3	72831.5	148644	172826	57473.1	7998.83	10999.7	9598.58	13419	9463.89	0	57696.3	99495.6	150523	684283	128681	0	0	0	0	0	0	0	0	0	0	0	0	0
PSMA1	P25786	2	21;32	0	0	1.58e-06	0	0.000122827	0	0.001718	0	0.0239291	0	0.33329	0	4.64213	0	64.6565	0	904.504	18423.4	17795.9	82434.3	125748	23561.3	34716.5	21949.5	25700	17637.5	7977.6	2502.46	72826.9	87019	195956	440716	191353	0	1206.5	0	86.623	0	6.21925	0	0.446522	0	0.0320588	0	0.00230172	0
PSMA1	P25786	3	21;32	3.93e-05	0	0.000547635	0	0.00762758	0	0.106239	0	1.47971	0	20.6097	0	3049.95	1638.14	7935.24	25008.4	48978.1	67215.9	1992.14	0	54646.6	11844.8	4767.84	30931.2	48845	29142.9	48316.2	64570.8	45818.8	166653	214190	992144	56404	0	1774.84	0	125.694	0	0	88.1228	0	14070.9	5920.99	50.5359	0	3.61135
PSMA2	P25787	1	21;32	0	0	0	0	0	0	0	0	0	0	0	0	0	0	0	6081.7	25461.9	15350.7	26959.1	58615.3	71062.8	26640.1	6451.64	2824.73	4883.73	10921.9	14680.6	9056.46	15888.2	31358.4	62935.1	221146	33445.3	0	0	0	0	0	0	0	0	0	0	0	0	0
PSMA2	P25787	2	21;32	4.68e-21	4.68e-21	0	3.62e-06	0	5.31e-05	0	0.000739157	0	0.0102951	0	0.143393	0	1.99721	0	27.8175	0	3918.93	20100.7	36879.8	58509.5	41795.6	11426.2	6509.47	3415.55	158.28	4412.32	10005.6	24029.1	23377.9	80048.4	189010	61327.9	0	662.166	0	47.5414	0	3.41332	0	0.245065	0	0.0175949	0	0.00126326	0
PSMA2	P25787	3	21;32	0	3.82e-07	0	5.32e-06	0	7.41e-05	0	0.00103221	0	0.0143768	0	0.200243	0	2.78903	0	5209.83	19119.1	36312.8	193.645	0	64573.4	11278.9	2185.56	0	7428.99	13859.4	18391	18027.8	26609.7	72706.1	101673	360713	7448.72	0	91.6613	0	6.58098	0	0.472493	0	0.0339235	0	0.0024356	0	0.000174868	0
PSMA3	P25788	1	21;32;43	0	0	0	0	0	0	0	0	0	0	0	0	0	0	0	0	16746.9	14889	21061.6	64656	120519	20359.3	5104.84	3095.27	5593.6	9387.03	0	0	14108.9	22092.3	77928.8	432934	33386	0	0	0	0	0	0	0	0	0	0	0	0	0
PSMA3	P25788	2	21;32;43	0	0	5.16e-07	0	5.73e-05	0	0.000801562	0	0.0111646	0	0.155503	0	2.16587	0	911.765	3406.75	1212.11	12850.7	21000.2	34478.9	56816.5	37208.2	6918.29	6303.23	6553.75	9492.15	1898.27	2947.35	26260.8	25230.1	88584.8	174136	73056.8	0	296.034	0	21.2543	0	1.52599	0	0.109561	0	0.00786612	0	0.000564762	0
PSMA3	P25788	3	21;32;43	0	0	0	0	0	0	0	0	0	2.55e-06	0	3.88e-05	0	0.000540295	0	0.00752535	0	0.104815	0	1.45988	0	20.3335	0	2533.65	1689.03	4706.78	15189.3	22276.9	42669.4	2274.35	0	94471	12837.3	4078.36	14982.9	20448.1	13550.8	6091.95	28744.7	29589	102720	125419	535333	32044.5	0	1270.56
PSMA4	P25789	1	21;32;36	0	0	0	0	0	0	0	0	0	0	0	0	0	0	0	5185.84	28553.9	20492.2	15886.7	75367.2	86063.3	31559.7	6243.31	2762.67	0	0	9058.69	6065.71	22566.4	44210.5	82765.5	332669	73565.5	0	0	0	0	0	0	0	0	0	0	0	0	0
PSMA4	P25789	2	21;32;36	0	0	1.31e-07	0	1.9e-05	0	0.0002653	0	0.00369524	0	0.051468	0	0.716857	0	9.98453	0	139.31	9333.27	19512.2	38998.7	68431.4	40291.9	7716.68	5406.9	6569.41	6215.98	3659.31	4576.1	33957.4	32517.7	94129.8	255014	92824.8	0	220.523	0	15.8328	0	1.13674	0	0.0816146	0	0.00585967	0	0.000420705	0
PSMA4	P25789	3	21;32;36	0	6.61e-06	0	9.21e-05	0	0.00128301	0	0.01787	0	0.248898	0	3.4667	0	48.2848	3015.07	21646.9	19484	43953.8	2139	0	97331.7	10812.8	1732.58	15100	18472	0	25596.5	31595	33787.5	114292	117335	524011	24373	0	1149.86	0	83.731	0	22.3737	0	4069.41	8672.12	253.612	0	18.1692	0
PSMA5	P28066	1	21;32;43	0	0	0	0	0	0	0	0	0	0	0	0	0	0	0	0	0	0	0	14215.1	18052.5	0	0	0	0	0	0	0	0	0	44023.3	218455	22381.2	0	0	0	0	0	0	0	0	0	0	0	0	0
PSMA5	P28066	2	21;32;43	0	0	0	7.76e-07	0	1.2e-05	0	0.000166782	0	0.00232299	0	0.032355	0	0.450647	0	6.27671	0	87.4233	0	6114.91	7449.35	6693.31	424.438	0	43.6573	0	192.177	0	11129.7	8855.93	46549.6	83930.8	40950.7	1481.72	0	104.201	0	7.48127	0	0.537131	0	0.0385643	0	0.00276879	0	0.00019879
PSMA5	P28066	3	21;32;43	0	1.15413	0	49.6277	0	705.526	5693.98	0	125.891	0	9.03854	0	0.648938	0	0.0465946	0	0.00338626	0	0.000813073	0	0.00799675	0	0.111141	0	1.54798	0	21.5606	0	300.301	0	4256.07	37343	4982.68	0	91472.2	235622	0	4957.1	0	355.904	0	25.5528	0	1.83461	0	0.131719
PSMA6	P60900	1	21;32;43	0	0	0	0	0	0	0	0	0	0	0	0	0	0	844.398	3261.29	13653.7	5705.96	7594.33	52981.1	72309.9	16087.7	502.12	0	0	1660.13	1861.12	3075.83	13655.4	14931.9	51489.9	340722	41348.6	0.314289	0.277245	0	0	0	0	0	0	0	0	0	0	0
PSMA6	P60900	2	21;32;43	0	0	6.35e-07	0	3.37e-05	0	0.000471221	0	0.00656338	0	0.0914162	0	1.27326	0	17.924	223.625	1176.62	6285.23	13736	28671.8	47629.7	17690.5	831.141	148.124	1344.72	1602.8	967.258	3349.6	14248.4	21973.4	77329.3	151936	75164.2	0	851.658	0	61.1463	0	4.39011	0	0.315195	0	0.02263	0	0.00162476	0
PSMA6	P60900	3	21;32;43	4.68e-22	4.68e-22	4.68e-22	4.68e-22	4.68e-22	4.68e-22	4.68e-22	4.68e-22	4.68e-22	0	6.31e-07	0	8.85e-06	0	0.000123247	0	0.0017166	0	0.0239092	0	0.333012	0	4.63826	0	214.404	854.983	7575.34	11793.2	28375	2408.21	0	50133	8584.08	851.289	5032.49	92.3737	4578.3	11102	14828.8	10501.2	57652	92202.9	416853	28791.1	0	1833.88
PSMA7	O14818	1	21;32	0	0	0	0	0	0	0	0	0	0	0	0	0	0	0	0	40747.2	50981.1	64593.8	101599	98155.7	36970.8	16801.6	20513.7	12726	16535.6	21586.5	11204.7	39463.8	53215.8	85151.3	505176	114096	0.450577	0	0	0	0	0	0	0	0	0	0	0	0
PSMA7	O14818	2	21;32	0	0	5.61e-05	0	0.00241405	0	0.0337405	0	0.469953	0	6.5456	0	91.1684	0	1294.61	13159.6	9938.69	19749.2	39165.2	66055.8	96581	51594.7	18973.4	13847.7	10841.9	457.753	10746.9	17431.6	56605.6	50549.9	139758	319636	159953	0	2395.89	0	172.017	0	12.3503	0	0.88671	0	0.0636629	0	0.00457079	0
PSMA7	O14818	3	21;32	1.73e-05	0	0.000240407	0	0.00334844	0	0.0466377	0	0.64958	0	9.04748	0	126.015	0	8954.56	10116	26350.8	25978	1677.36	0	22542	19407.4	4604.67	17856.3	37282.3	10316.7	21003.6	28203.4	33044.5	178095	174926	664627	85347.3	0	2667.54	0	200.031	0	132.89	0	8864.12	7417.61	333.25	0	23.6269	0
PSMB1	P20618	1	21;32	0	0	0	0	0	0	0	0	0	0	0	0	0	0	0	0	30797	34101.3	82141.4	142107	153094	44463.8	16848.5	0	0	0	17507.3	9853.82	45291.3	69782.9	130717	581656	111840	0	0	0	0	0	0	0	0	0	0	0	0	0
PSMB1	P20618	2	21;32	0	0	0	3.33e-06	0	4.88e-05	0	0.000680131	0	0.00947301	0	0.131942	0	1.83772	0	31.1174	5560.76	21855.8	34173.8	67696.4	101955	51874.2	0	561.712	347.06	6992.21	8613.53	19708.1	37233.4	58607.6	167741	322218	152286	0	1955.2	0	140.377	0	10.0786	0	0.723614	0	0.0519531	0	0.00373007	0
PSMB1	P20618	3	21;32	0	0	0	0	0	0	0	0	0	6.98e-07	0	1.08e-05	0	0.000150496	0	0.00209615	0	0.0291956	0	0.406642	0	5.66379	0	78.8865	0	7395.91	20541.9	32419.2	82588	10953.7	0	195082	30317.8	2302.14	7900	27020.6	17650.4	35736	64531.3	53133.3	153217	205496	826803	93545.4	0	4879.13
PSMB2	P49721	1	21;32;43	0	0	0	0	0	0	0	43606	76734.1	0	0	0	0	25576	67317.4	9620.78	17776.8	12913.1	14334.5	67840.8	87857.1	64118.6	24104.8	23794.6	32347.7	51319.6	70578	0	55156.8	56888.1	73119.8	257946	70296.5	0	0	0	0	0	0	0	0	0	0	0	0	0
PSMB2	P49721	2	21;32;43	4.2e-19	4.2e-19	0	0.000130776	0	0.00193695	0	0.0269865	0	0.375875	0	5.23526	0	72.9177	0	1020.1	27867.6	31809.5	43149.6	43967.2	65423.3	40062.9	31038.3	22264	20456.7	20692.2	18385.1	20365.8	42783.8	39711.1	85907.2	206143	97252.9	0	596.407	0	42.8201	0	3.07434	0	0.220728	0	0.0158476	0	0.0011378	0
PSMB2	P49721	3	21;32;43	0	2.24e-05	0	0.000311848	0	0.00434349	0	0.060497	0	0.842614	0	11.7361	0	163.463	4719.5	49267.1	29622.4	48825.5	1497.83	0	28979.8	14339.3	11651.4	22057.1	42562.4	27156.5	50843.3	41369.1	49896.7	117220	109108	391698	33790.5	0	601.129	0	43.1592	0	3.09869	0	0.222476	0	0.015973	0	0.00114681	0
PSMB3	P49720	1	21;32	0	0	0	0	0	0	0	0	0	0	0	0	0	0	0	0	2746.34	2409.52	4294.64	21231.4	27142.2	7890.22	0	0	0	0	1810.83	1435.94	2767.56	10245.1	24088	131200	17332.6	0	0	0	0	0	0	0	0	0	0	0	0	0
PSMB3	P49720	2	21;32	2.31e-21	2.31e-21	0	1.82e-06	0	2.64e-05	0	0.000367328	0	0.00511622	0	0.0712598	0	0.992521	0	13.824	0	209.26	3335.45	15427.3	23884.1	3479.52	1426.41	0	24.3448	62.2135	0	1080.9	8161.28	6383.57	25606.6	66733.9	28077.6	0	592.575	0	42.545	0	3.05459	0	0.21931	0	0.0157457	0	0.00113049	0
PSMB3	P49720	3	21;32	8.86e-23	8.86e-23	8.86e-23	8.86e-23	8.86e-23	8.86e-23	8.86e-23	8.86e-23	8.86e-23	0	1.81e-07	0	2.54e-06	0	3.53e-05	0	0.000492041	0	0.00685324	0	0.0954534	0	1.32949	0	18.5175	0	1553.93	3468.56	6290.8	983.906	0	32229.9	3463.65	0	168.318	0	0	2766.63	5606.82	5061.13	29837.1	40673.5	177509	13715.2	0	975.444
PSMB4	P28070	1	21;32	0	0	0	0	0	0	0	0	0	0	0	0	0	0	0	1717.21	4942.4	2944.54	6483.79	12139.7	16563.1	4051.93	0	0	873.458	1938.44	3042.4	2298.58	4541.35	7844.32	76275.5	374600	16180.9	0	0	0	0	0	0	0	0	0	0	0	0	0
PSMB4	P28070	2	21;32	0	0	6.85e-06	0	0.000252157	0	0.00352335	0	0.0490747	0	0.683523	0	9.52024	0	136.214	975.801	1500.12	3804.04	2288.07	9146.68	28780.8	22580.3	0	1762.05	1225.22	2516.65	1840.82	2908.3	4359.45	14171.4	99589.4	143216	78190.4	0	1540.95	0	110.635	0	7.94324	0	0.570299	0	0.0409456	0	0.00293976	0
PSMB4	P28070	3	21;32	0	0	0	0	0	0	0	0	0	0	0	0	0	0	0	0	0	0	0	0	0	0	0	0	0	0	0	0	0	0	0	0	0	0	0	0	0	0	0	0	0	0	0	0	0	1.28e-07
PSMB5	P28074	1	21;32	0	0	0	0	0	0	0	0	0	0	0	0	0	0	0	1741.95	25743.1	13264.4	12010.5	64282.3	71811.6	21665.1	5956.22	967.356	4937.93	6959.75	14222.5	11966.8	0	34443.6	82443.5	343845	48845.3	0.352687	0	0	0	0	0	0	0	0	0	0	0	0
PSMB5	P28074	2	21;32	5.92e-20	5.92e-20	0	6.28e-05	0	0.000913971	0	0.0127328	0	0.177345	0	2.4701	0	34.4041	0	502.134	6154.55	11809.1	17074.1	29294.8	44740.2	29117.7	0	6020.62	5125.7	10294.7	6713.44	8863.89	21451.3	28643.2	97632.3	166059	80797.3	0	1602.75	0	115.072	0	8.26179	0	0.59317	0	0.0425877	0	0.00305766	0
PSMB5	P28074	3	21;32	0	0	0	0	0	0	0	0	0	1.9e-07	0	2.89e-06	0	4.03e-05	0	0.000561078	0	0.00781481	0	0.108846	0	1.51603	0	21.1156	0	4004.73	9411.15	14472.2	21753.1	1025.95	0	36816.1	4902.06	2662.84	11725.5	10637.3	5828.85	8409.78	12017.6	5358.55	54025.8	93932	384819	25750.9	0	876.84
PSMB6	P28072	1	21;32;43	0	0	0	0	0	0	0	0	0	0	0	0	0	0	0	0	12153.3	13099.7	17568.4	27660.7	29741.8	13770.5	4986.77	0	0	12669.4	13913.2	0	21664.2	22298.5	75654.3	323266	67123.9	0	0	0	0	0	0	0	0	0	0	0	0	0
PSMB6	P28072	2	21;32;43	0	0	2.8e-07	0	4.04e-05	0	0.000565427	0	0.00787557	0	0.109693	0	1.52782	0	21.2798	0	296.764	14043.2	9442.58	13480.9	34693.7	31082.2	8480.29	5462.41	5943.1	4094.74	8148.59	7042.34	15537.2	17503.6	89971.1	209905	90112	0	271.453	0	19.4895	0	1.39928	0	0.100464	0	0.00721297	0	0.000517868	0
PSMB6	P28072	3	21;32;43	9.12e-09	0	1.27e-07	0	1.77e-06	0	2.47e-05	0	0.000343516	0	0.00478457	0	0.0666404	0	0.928181	0	12.9279	0	180.062	0	30315.2	5066.46	0	0	14396.6	7959.81	0	17363.1	20213.6	64151.7	81641.1	483038	11700.2	0	839.102	0	60.2448	0	4.32538	0	0.310549	0	0.0222964	0	0.00160081	0
PSMB7	Q99436	1	21;32;43	0	0	0	0	0	0	0	0	0	0	0	0	0	0	0	0	10298.8	8756.63	10955.9	44129.9	78357.5	19027.7	4827.97	8646.78	0	0	0	0	0	34780.6	63735.7	400747	61540.9	0	0	0	0	0	0	0	0	0	0	0	0	0
PSMB7	Q99436	2	21;32;43	0	0	0	0.000118675	0	0.0018639	0	0.0259759	0	0.361799	0	5.0392	0	70.1871	0	3025.14	1618.86	0	13791.8	22729.3	44499.2	38838.8	8955.64	7694.36	394.635	7978.1	3711.99	3388.86	16677.4	14728.8	83199.2	145183	78360.8	4801.66	0	329.335	0	23.6452	0	1.69765	0	0.121886	0	0.00875099	0	0.000628293
PSMB7	Q99436	3	21;32;43	3e-14	3e-14	3e-14	3e-14	3e-14	3e-14	3e-14	3e-14	3e-14	0	204.622	14.3981	0	0.997296	0	0.0345976	0.119583	0	1.93214	0	26.9303	0	1904.02	149.306	0	1428.53	2347.06	12609	26008	2162.59	0	48451.7	11132.1	5938.39	0	23005.7	12304	14257	16221	13826.9	50244.6	77716.4	315892	19814.1	0	1413.07
PSMC1	P62191	1		0	0	0	0	0	0	0	0	0	0	0	0	0	0	4308.97	16051.4	44078	14438.7	45573.8	70103.1	102500	78946.4	104288	69801.9	37400.9	1747.7	1381.63	0	0	0	0	0	0	0	0	0	0	0	0	0	0	0	0	0	0	0
PSMC1	P62191	2		5.87e-20	5.87e-20	0	5.58e-05	0	0.000814252	0	0.0113437	0	0.157998	0	2.20062	0	30.6507	0	443.425	5754.81	12580.5	21258.3	33441.3	55343	82521	120444	47742.1	17550.2	0	325.089	0	0	290.704	2755.57	1788.57	0	123.622	2409.28	4265.38	0	101.698	0	7.30159	0	0.524231	0	0.0376381	0	0.00270229
PSMC1	P62191	3		5.78e-05	0	0.000805774	0	0.011223	0	0.156316	0	2.1772	0	30.3245	0	623.494	4036.83	13427.7	20121	28973.5	21648.9	0	63727.7	132326	63195.2	52127.3	39094.8	5813.3	1120.85	0	52.0656	0	3.73814	0	0.268387	0	0.0192693	0	0.00138347	0	9.93e-05	0	7.13e-06	0	5.12e-07	0	3.68e-08	0	2.64e-09
PSMC2	P35998	1	17;21	0	0	0	0	0	0	0	0	0	0	0	0	0	8883.88	12153.5	39500.2	90669.4	25797	92998.1	190600	302345	212060	227263	181901	74858.3	15998.7	8720.04	2106.48	11450.2	0	0	0	0	0	0	0	0	0	0	0	0	0	0	0	0	0
PSMC2	P35998	2	17;21	0	0	0.000128087	0	0.00273974	0	0.0382282	0	0.532455	0	7.41615	0	103.294	0	2107.04	22240.5	26899.3	31366.9	74540.2	117880	172211	244052	248261	115686	34099	2825.66	0	42.429	0	3.04626	0	0.218712	0	0.0157028	0	0.00112741	0	8.09e-05	0	5.81e-06	0	4.17e-07	0	3e-08	0	2.15e-09
PSMC2	P35998	3	17;21	0	0.000672929	0	0.00937279	0	0.130546	0	1.81827	0	25.3253	0	352.735	0	5881.22	39343.4	57187.1	67798.1	69635.5	0	165914	469206	187403	193762	118013	7126.09	17243.6	9889.99	1783.26	13933.4	9703.68	2399.25	0	76.1365	0	5.46636	0	0.392467	0	0.0281779	0	0.00202308	0	0.000145251	0	1.04e-05	0
PSMC3	P17980	1	17;21	0	0	0	0	0	0	0	0	0	0	0	0	2655.1	3245.71	3039.36	14414.2	82939	63986.6	87425.6	114405	177245	128300	139297	82605.1	22244.7	4118.07	0	0	0	0	0	0	0	0	0	0	0	0	0	0	0	0	0	0	3332.54	4879.69
PSMC3	P17980	2	17;21	0	0	7.39e-06	0	0.000119613	0	0.00166719	0	0.0232211	0	0.323428	0	4.50477	663.024	5252.47	3118.45	32099	45952.9	65487.9	105595	105542	183503	117128	41558	11614.4	241.685	0	11.5099	0	0.826374	0	0.0593339	0	0.00430127	0	0.000883843	0	0.00807253	0	0.112132	0	1.56177	0	21.7527	0	302.975
PSMC3	P17980	3	17;21	0.0010823	0	0.0150762	0	0.209985	0	2.92471	0	40.736	0	679.224	1447.36	3557.03	8746.48	20894.4	31633.5	38573.8	29581.7	0	85075.1	204959	106550	73002.5	50379	6084.08	0	642.47	2348.31	1565.17	0	1890.02	1346.26	0	66.4885	0	5.16145	0	5.77178	0	75.6435	0	1267.93	2823.51	3003.46	5655.85	4607.37
PSMC4	P43686	1	17;21	0	0	0	0	0	0	0	0	0	0	0	0	0	12738.9	12452.7	19975.6	63647.9	81317.7	102293	196969	262326	224588	240771	168010	73946.1	19882.1	17497.9	0	0	0	0	0	0	0	0	0	0	0	0	0	0	0	0	0	0	0
PSMC4	P43686	2	17;21	0	0	155.251	0	5078.68	4872.9	549.156	0	34.6963	0	1.69778	2.3074	0	41.4021	0	577.322	0	19584.7	58827.5	132052	213344	257006	176973	103077	17647.2	0	1152.86	0	82.7718	0	5.94275	0	0.42667	0	0.0306335	0	0.00219939	0	0.000157909	0	1.13e-05	0	8.14e-07	0	5.84e-08	0
PSMC4	P43686	3	17;21	0	0.493207	0	6.86954	0	95.6804	0	1716.98	4721.56	5255.6	2530.7	0	212.82	0	2631.84	37109.1	92267.8	61328.5	0	159099	318250	142050	127140	105817	19831.3	7675.25	13194.9	3887.67	0	181.923	0	13.0615	0	0.937763	0	0.0672266	0	0.00340925	0.00402196	0	0.0739663	0	1.03151	0	14.3671	0
PSMC5	P62195	1	17;21	0	0	0	0	0	0	0	0	0	0	0	0	2873.42	5007.84	16767.1	43071.2	72277.4	60429.4	61072.4	159287	223013	212123	221205	139107	82193.3	16029.8	13550.2	7542.58	22618.2	16529.3	12417.7	2603.86	0	0	0	0	0	0	0	0	0	0	0	0	0	0
PSMC5	P62195	2	17;21	0	0	0.000472142	0	0.0089333	0	0.124594	0	1.73538	0	24.1708	0	336.655	0	6140.76	11173.8	27909.5	29030.2	34248.9	88910	137548	202074	178609	80366.2	28039.9	9626.86	7737.8	14199	12780.5	7052.59	7800.19	541.8	0	12.4467	0	0.893634	0	0.06416	0	0.00460648	0	0.000330731	0	2.37e-05	0	1.7e-06
PSMC5	P62195	3	17;21	0	0.00292096	0	0.040684	0	0.566655	0	7.89249	0	109.928	0	1966.66	8310.95	7504.71	17306.9	37132.7	71527.9	62770.2	0	154412	344377	161023	144541	109598	27572.9	32364.4	32125.4	17789.9	13447.2	5113.51	5807.96	8217.66	2000.24	0	175.249	0	1625.41	4538.61	1855.07	0	85.2127	0	7.00327	0	12.833	0
PSMC6	P62333	1	24	0	0	0	0	0	0	0	0	0	0	0	0	0	0	2632.61	7280.52	10095.9	9914.36	14496.1	70941.2	91034.7	89176.7	75309.4	35829.7	12654.2	0	0	0	0	0	0	0	0	0	0	0	0	0	0	0	0	0	0	0	1758.31	2210.93
PSMC6	P62333	2	24	8.94e-22	8.94e-22	0	3.21e-06	0	4.51e-05	0	0.000627851	0	0.00874484	0	0.1218	0	1.69645	0	23.6286	0	4467.73	27356.6	43905	81078.9	85171	61451.8	29512.7	2210.05	0	151.524	0	10.8789	0	0.781073	0	0.0560785	0	0.00402626	0	0.000289072	0	2.08e-05	0	1.49e-06	0	1.07e-07	0	7.68e-09	0
PSMC6	P62333	3	24	0	2.36e-05	0	0.000328329	0	0.00457303	0	0.0636941	0	0.887144	0	12.3563	0	1307.33	13617.9	23682.8	34336.4	13702.1	0	68866.8	90559.1	50775.3	48600.6	25359.7	1739	0	86.9925	0	6.24578	0	0.448426	0	0.0321803	0	0.00209896	0.000173981	0	0.0110056	0	0.153904	0	2.14365	0	29.8572	0	903.325
PSMD1	Q99460	1	21;32	0	0	0	0	0	0	0	0	0	0	0	0	2393.78	2665.44	4323.92	24443.8	61091.7	46137.2	24261.8	120108	189160	177441	187390	120933	51061.2	16093	26443.5	10063.8	1973.29	4298.74	0	2529.72	1614.02	0	0	0	0	0	0	0	0	0	0	0	2401.19	4627.07
PSMD1	Q99460	2	21;32	0	0	0.000477564	0	0.00940593	0	0.131205	0	1.82747	0	25.4534	0	354.52	0	4937.83	0	83928.2	109386	34571.1	82910.1	149565	173204	66859.4	64087.9	40394.4	0	1148.87	0	82.4852	0	5.92217	0	0.425197	0	0.0305902	0	0.0030661	0	0.0123351	0	0.169625	0	2.36242	0	32.9042	0
PSMD1	Q99460	3	21;32	0.000394623	0	0.00549721	0	0.0765663	0	1.06643	0	14.8535	0	206.882	0	2881.5	0	44655.4	123018	89687.2	107619	0	109055	273830	91742	192306	124911	0	13350	8263.68	2654.55	0	93.4453	0	6.70864	0	0.475718	0	0	0.301174	0	4.32321	0	60.2238	0	953.844	3830.95	866.747	2798.21
PSMD11	O00231	1	21;36	0	0	0	0	0	0	0	0	0	0	0	0	0	0	0	4682.69	234328	80905.6	312560	144362	236895	115368	245774	976558	88902.1	79086.6	76168.1	0	115861	73745.8	0	0	0	0	91229.7	40973.4	47100.2	0	0	0	0	0	0	0	0	0
PSMD11	O00231	2	21;36	0	0	0	0.0519488	0	1.49497	0	20.8777	0	290.792	0	4282	20541	5823.79	0	0	7131.36	36954.7	46496.8	32421.1	63654.9	92976.5	107316	113874	71458.7	28462.1	34416	0	1144.58	0	119.969	0	534.988	0	7831.69	43746.7	33658.4	18695.5	0	539.925	0	38.7649	0	2.78319	0	0.199824
PSMD11	O00231	3	21;36	0	1.11e-05	0	0.000159631	0	0.00222374	0	0.0309727	0	0.431394	0	6.00854	0	83.6881	0	1274.45	4903.19	9418.78	17399.3	20311.5	26536.1	0	65157.6	223116	81901.6	89631.2	106714	71706.8	19419.7	0	545.036	0	37.989	31.5978	3267.45	3324.47	20015.9	76223.5	99345.3	58317.6	0	2064.49	0	148.224	0	10.642
PSMD12	O00232	1	21;36	0	0	0	0	0	0	0	0	0	0	0	0	0	0	0	11504.6	27342.4	8437.7	28528.4	101887	185719	139558	158766	71027.5	10155.4	0	0	0	0	0	0	0	0	0	3042.48	5532.69	3536.26	0	0	0	0	0	0	0	0	0
[truncated: 580 more rows]
[truncated: 30 more columns]

## Sheet: SupFig6B
DIP-MS_experiment	Replicate	Fraction	Summed_Intensity_per_fraction
UXT	Replicate 1	1	1.35948e+07
UXT	Replicate 2	1	1.12341e+07
UXT	Replicate 3	1	2.20646e+07
UXT	Replicate 1	2	9.56254e+06
UXT	Replicate 2	2	1.08282e+07
UXT	Replicate 3	2	1.88482e+07
UXT	Replicate 1	3	8.54164e+06
[truncated: 221 more rows]

## Sheet: SupFig6C
Gene_Name_(eluting_proteins)	UniProtKB_accession_(eluting_proteins)	Fraction	Summed_Intensity	log10(Summed_Intensity)	Complex_Grouping
[truncated: 28,818 more rows]

[truncated: 3 more sheets: SupFig6D, SupFig6E, SupFig6F]
