# Supplementary material for: DIP-MS: ultra-deep interaction proteomics for the deconvolution of protein complexes
Source: Nat Methods. 2024 Mar 26;21(4):635–47. doi: 10.1038/s41592-024-02211-y (PMC11009110; doi:10.1038/s41592-024-02211-y)
Supplement: Supplementary file 16 — Statistical source data. [file 41592_2024_2211_MOESM16_ESM.xlsx]

## Sheet: SupFig7_Legend
SHEET DESCRIPTION			COLUMNS DETAILS
Sheet	Short Description		Column	Description
SupFig7_quant_input	Skyline quantification results		SupFig7: Skyline quantification results
SupFig7A	Plate material comparison		Replicate_Name	Injection name consisting of filter plate material (GF, wwPTFE, GHP) or manual sample preperation and loading of BSA after SDS PAGE fractionation.
SupFig7B	Gravy index for BSA pep per condition		Peptide_Sequence	Peptides obtained from an in-silico tryptic digest of BSA allowing for multiple charge states and up to 2 miss-cleavages.
SupFig7C	Glass Filter vs. manual		Precursor Charge	Peptide precursor charge state
SupFig7D	Peptide comparison GF vs. manual		Total Area MS1	LFQ based total MS1 area extracted by Skyline
			SupFig7A: Plate material comparison
			Peptide_Sequence	BSA peptides
			Filter_plate	Injection name consisting of filter plate material (GF, wwPTFE, GHP) with 500 ng loading of BSA for initial separation by SDS-PAGE.
			n	Number of biological replicates
			Rep_1	LFQ based total MS1 area extracted by Skyline (Precusor intensity) for Replicate 1 across 27 BSA peptides.
			Rep_2	LFQ based total MS1 area extracted by Skyline (Precusor intensity) for Replicate 2 across 27 BSA peptides.
			Rep_3	LFQ based total MS1 area extracted by Skyline (Precusor intensity) for Replicate 3 across 27 BSA peptides.
			Average_across_replicates	Average signal intensity across replicates per peptide
			Average_plate_material	Average signal intensity across all peptides per filter plate material
			Median_plate_material	Median signal intensity across all ppeptides per filter plate material
			SupFig7B: Gravy index for BSA pep per condition
			Peptide_Sequence	Peptides obtained from an in-silico tryptic digest of BSA allowing for multiple charge states and up to 2 miss-cleavages.
			Replicate_Name	Injection name consisting of filter plate material (GF, wwPTFE, GHP) or manual sample preperation and loading of BSA after SDS PAGE fractionation.
			Filter_plate	Injection name consisting of filter plate material (GF, wwPTFE, GHP).
			Amount_BSA	BSA loaded on SDS-PAGE for separation.
			Replicate	Indicates replicate
			GRAVY	Calculated Grand average of hydropathicity index (GRAVY).
			SupFig7C: Glass Filter vs. manual
			Peptide_Sequence	Peptides obtained from an in-silico tryptic digest of BSA allowing for multiple charge states and up to 2 miss-cleavages.
			Filter_plate	Injection name consisting of filter plate material (GF, wwPTFE, GHP)
			Amount_BSA	BSA loaded on SDS-PAGE for separation.
			n	Number of biological replicates
			Rep_1	LFQ based total MS1 area extracted by Skyline (Precusor intensity) for Replicate 1.
			Rep_2	LFQ based total MS1 area extracted by Skyline (Precusor intensity) for Replicate 2.
			Average_across_replicates	Average signal intensity across replicates per peptide
			Average_plate_material_amount	Average signal intensity across all peptides per filter plate material and amount of loading.
			SupFig7D: Gravy index for BSA pep per condition
			Peptide_Sequence	Peptides obtained from an in-silico tryptic digest of BSA allowing for multiple charge states and up to 2 miss-cleavages.
			Filter_plate	Injection name consisting of filter plate material (GF, wwPTFE, GHP).
			Amount_BSA	BSA loaded on SDS-PAGE for separation.
			Replicate	Indicates replicate
			MS1_intensity	LFQ based total MS1 area extracted by Skyline (Precusor intensity).

## Sheet: SupFig7_quant_input
Replicate_Name	Peptide_Sequence	Precursor Charge	Total Area MS1
GHP_1_500	AEFVEVTK	2	609876544
GHP_2_500	AEFVEVTK	2	607681728
GHP_3_500	AEFVEVTK	2	705403776
wwPTFE_02_1_500	AEFVEVTK	2	509680832
wwPTFE_02_2_500	AEFVEVTK	2	504430624
wwPTFE_02_3_500	AEFVEVTK	2	581680640
wwPTFE_045_1_500	AEFVEVTK	2	382930976
wwPTFE_045_2_500	AEFVEVTK	2	561937344
wwPTFE_045_3_500	AEFVEVTK	2	513231168
GF_1_500	AEFVEVTK	2	442735584
GF_2_500	AEFVEVTK	2	557586624
GF_3_500	AEFVEVTK	2	504238080
1000ug_GF_1	AEFVEVTK	2	1202895232
1000ug_GF_2	AEFVEVTK	2	1528883200
1000ng_GHP_1	AEFVEVTK	2	2014478336
1000ng_GHP_2	AEFVEVTK	2	2533814784
1000ng_Manual_1	AEFVEVTK	2	1919625728
1000ng_Manual_2	AEFVEVTK	2	2621190912
100ng_GF_1	AEFVEVTK	2	57076044
250ng_GF_1	AEFVEVTK	2	108266000
50ng_GF_1	AEFVEVTK	2	1425690
100ng_GF_2	AEFVEVTK	2	49508744
250ng_GF_2	AEFVEVTK	2	143712784
50ng_GF_2	AEFVEVTK	2	17773288
100ng_GHP_1	AEFVEVTK	2	69993888
250ng_GHP_1	AEFVEVTK	2	188652128
50ng_GHP_1	AEFVEVTK	2	50742736
100ng_GHP_2	AEFVEVTK	2	65190000
250ng_GHP_2	AEFVEVTK	2	201581232
50ng_GHP_2	AEFVEVTK	2	38319416
100ng_Manual_1	AEFVEVTK	2	46177420
250ng_Manual_1	AEFVEVTK	2	150895328
50ng_Manual_1	AEFVEVTK	2	39862644
100ng_Manual_2	AEFVEVTK	2	63918204
250ng_Manual_2	AEFVEVTK	2	147024384
50ng_Manual_2	AEFVEVTK	2	33403394
500ng_GF_1	AEFVEVTK	2	38407
500ng_GF_2	AEFVEVTK	2	237908096
500ng_GHP_1	AEFVEVTK	2	383214464
500ng_GHP_2	AEFVEVTK	2	312671264
500ng_Manual_1	AEFVEVTK	2	144898480
500ng_Manual_2	AEFVEVTK	2	255589376
GHP_1_500	AEFVEVTK	3	0
GHP_2_500	AEFVEVTK	3	0
GHP_3_500	AEFVEVTK	3	0
wwPTFE_02_1_500	AEFVEVTK	3	0
wwPTFE_02_2_500	AEFVEVTK	3	0
wwPTFE_02_3_500	AEFVEVTK	3	0
wwPTFE_045_1_500	AEFVEVTK	3	0
wwPTFE_045_2_500	AEFVEVTK	3	0
wwPTFE_045_3_500	AEFVEVTK	3	0
GF_1_500	AEFVEVTK	3	0
GF_2_500	AEFVEVTK	3	0
GF_3_500	AEFVEVTK	3	0
1000ug_GF_1	AEFVEVTK	3	0
1000ug_GF_2	AEFVEVTK	3	0
1000ng_GHP_1	AEFVEVTK	3	0
1000ng_GHP_2	AEFVEVTK	3	0
1000ng_Manual_1	AEFVEVTK	3	0
1000ng_Manual_2	AEFVEVTK	3	0
100ng_GF_1	AEFVEVTK	3	0
250ng_GF_1	AEFVEVTK	3	0
50ng_GF_1	AEFVEVTK	3	0
100ng_GF_2	AEFVEVTK	3	0
250ng_GF_2	AEFVEVTK	3	0
50ng_GF_2	AEFVEVTK	3	0
100ng_GHP_1	AEFVEVTK	3	0
250ng_GHP_1	AEFVEVTK	3	0
50ng_GHP_1	AEFVEVTK	3	0
100ng_GHP_2	AEFVEVTK	3	0
250ng_GHP_2	AEFVEVTK	3	0
50ng_GHP_2	AEFVEVTK	3	0
100ng_Manual_1	AEFVEVTK	3	0
250ng_Manual_1	AEFVEVTK	3	0
50ng_Manual_1	AEFVEVTK	3	0
100ng_Manual_2	AEFVEVTK	3	0
250ng_Manual_2	AEFVEVTK	3	0
50ng_Manual_2	AEFVEVTK	3	0
500ng_GF_1	AEFVEVTK	3	0
500ng_GF_2	AEFVEVTK	3	0
500ng_GHP_1	AEFVEVTK	3	0
500ng_GHP_2	AEFVEVTK	3	0
500ng_Manual_1	AEFVEVTK	3	0
500ng_Manual_2	AEFVEVTK	3	0
GHP_1_500	AEFVEVTK	4	0
GHP_2_500	AEFVEVTK	4	0
GHP_3_500	AEFVEVTK	4	0
wwPTFE_02_1_500	AEFVEVTK	4	0
wwPTFE_02_2_500	AEFVEVTK	4	0
wwPTFE_02_3_500	AEFVEVTK	4	0
wwPTFE_045_1_500	AEFVEVTK	4	0
wwPTFE_045_2_500	AEFVEVTK	4	0
wwPTFE_045_3_500	AEFVEVTK	4	0
GF_1_500	AEFVEVTK	4	0
GF_2_500	AEFVEVTK	4	0
GF_3_500	AEFVEVTK	4	0
1000ug_GF_1	AEFVEVTK	4	0
1000ug_GF_2	AEFVEVTK	4	0
1000ng_GHP_1	AEFVEVTK	4	0
1000ng_GHP_2	AEFVEVTK	4	0
1000ng_Manual_1	AEFVEVTK	4	0
1000ng_Manual_2	AEFVEVTK	4	0
100ng_GF_1	AEFVEVTK	4	0
250ng_GF_1	AEFVEVTK	4	0
50ng_GF_1	AEFVEVTK	4	0
100ng_GF_2	AEFVEVTK	4	0
250ng_GF_2	AEFVEVTK	4	0
50ng_GF_2	AEFVEVTK	4	0
100ng_GHP_1	AEFVEVTK	4	0
250ng_GHP_1	AEFVEVTK	4	0
50ng_GHP_1	AEFVEVTK	4	0
100ng_GHP_2	AEFVEVTK	4	0
250ng_GHP_2	AEFVEVTK	4	0
50ng_GHP_2	AEFVEVTK	4	0
100ng_Manual_1	AEFVEVTK	4	0
250ng_Manual_1	AEFVEVTK	4	0
50ng_Manual_1	AEFVEVTK	4	0
100ng_Manual_2	AEFVEVTK	4	0
250ng_Manual_2	AEFVEVTK	4	0
50ng_Manual_2	AEFVEVTK	4	0
500ng_GF_1	AEFVEVTK	4	0
500ng_GF_2	AEFVEVTK	4	0
500ng_GHP_1	AEFVEVTK	4	0
500ng_GHP_2	AEFVEVTK	4	0
500ng_Manual_1	AEFVEVTK	4	0
500ng_Manual_2	AEFVEVTK	4	0
GHP_1_500	ATEEQLK	2	10063516
GHP_2_500	ATEEQLK	2	12067735
GHP_3_500	ATEEQLK	2	18412614
wwPTFE_02_1_500	ATEEQLK	2	9045885
wwPTFE_02_2_500	ATEEQLK	2	7773737
wwPTFE_02_3_500	ATEEQLK	2	247673152
wwPTFE_045_1_500	ATEEQLK	2	181454112
wwPTFE_045_2_500	ATEEQLK	2	238484784
wwPTFE_045_3_500	ATEEQLK	2	218907808
GF_1_500	ATEEQLK	2	257093968
GF_2_500	ATEEQLK	2	282915296
GF_3_500	ATEEQLK	2	264532992
1000ug_GF_1	ATEEQLK	2	480442272
1000ug_GF_2	ATEEQLK	2	649723008
1000ng_GHP_1	ATEEQLK	2	613492800
1000ng_GHP_2	ATEEQLK	2	823888320
1000ng_Manual_1	ATEEQLK	2	964927808
1000ng_Manual_2	ATEEQLK	2	1325785600
100ng_GF_1	ATEEQLK	2	19427514
250ng_GF_1	ATEEQLK	2	28431992
50ng_GF_1	ATEEQLK	2	211284
100ng_GF_2	ATEEQLK	2	15380188
250ng_GF_2	ATEEQLK	2	48425608
50ng_GF_2	ATEEQLK	2	119715
100ng_GHP_1	ATEEQLK	2	20643750
250ng_GHP_1	ATEEQLK	2	46645628
50ng_GHP_1	ATEEQLK	2	458515
100ng_GHP_2	ATEEQLK	2	17489158
250ng_GHP_2	ATEEQLK	2	62488468
50ng_GHP_2	ATEEQLK	2	273873
100ng_Manual_1	ATEEQLK	2	13228008
250ng_Manual_1	ATEEQLK	2	41757856
50ng_Manual_1	ATEEQLK	2	419897
100ng_Manual_2	ATEEQLK	2	19809930
250ng_Manual_2	ATEEQLK	2	47112720
50ng_Manual_2	ATEEQLK	2	8173953
500ng_GF_1	ATEEQLK	2	44962060
500ng_GF_2	ATEEQLK	2	83827384
500ng_GHP_1	ATEEQLK	2	115639784
500ng_GHP_2	ATEEQLK	2	115273456
500ng_Manual_1	ATEEQLK	2	91906880
500ng_Manual_2	ATEEQLK	2	77688952
GHP_1_500	ATEEQLK	3	0
GHP_2_500	ATEEQLK	3	0
GHP_3_500	ATEEQLK	3	0
wwPTFE_02_1_500	ATEEQLK	3	0
wwPTFE_02_2_500	ATEEQLK	3	0
wwPTFE_02_3_500	ATEEQLK	3	0
wwPTFE_045_1_500	ATEEQLK	3	0
wwPTFE_045_2_500	ATEEQLK	3	0
wwPTFE_045_3_500	ATEEQLK	3	0
GF_1_500	ATEEQLK	3	0
GF_2_500	ATEEQLK	3	0
GF_3_500	ATEEQLK	3	0
1000ug_GF_1	ATEEQLK	3	0
1000ug_GF_2	ATEEQLK	3	0
1000ng_GHP_1	ATEEQLK	3	0
1000ng_GHP_2	ATEEQLK	3	0
1000ng_Manual_1	ATEEQLK	3	0
1000ng_Manual_2	ATEEQLK	3	0
100ng_GF_1	ATEEQLK	3	0
250ng_GF_1	ATEEQLK	3	0
50ng_GF_1	ATEEQLK	3	0
100ng_GF_2	ATEEQLK	3	0
250ng_GF_2	ATEEQLK	3	0
50ng_GF_2	ATEEQLK	3	0
100ng_GHP_1	ATEEQLK	3	0
250ng_GHP_1	ATEEQLK	3	0
50ng_GHP_1	ATEEQLK	3	0
100ng_GHP_2	ATEEQLK	3	0
250ng_GHP_2	ATEEQLK	3	0
50ng_GHP_2	ATEEQLK	3	0
100ng_Manual_1	ATEEQLK	3	0
250ng_Manual_1	ATEEQLK	3	0
50ng_Manual_1	ATEEQLK	3	0
100ng_Manual_2	ATEEQLK	3	0
250ng_Manual_2	ATEEQLK	3	0
50ng_Manual_2	ATEEQLK	3	0
500ng_GF_1	ATEEQLK	3	0
500ng_GF_2	ATEEQLK	3	0
500ng_GHP_1	ATEEQLK	3	0
500ng_GHP_2	ATEEQLK	3	0
500ng_Manual_1	ATEEQLK	3	0
500ng_Manual_2	ATEEQLK	3	0
GHP_1_500	ATEEQLK	4	0
GHP_2_500	ATEEQLK	4	0
GHP_3_500	ATEEQLK	4	0
wwPTFE_02_1_500	ATEEQLK	4	0
wwPTFE_02_2_500	ATEEQLK	4	0
wwPTFE_02_3_500	ATEEQLK	4	0
wwPTFE_045_1_500	ATEEQLK	4	0
wwPTFE_045_2_500	ATEEQLK	4	0
wwPTFE_045_3_500	ATEEQLK	4	0
GF_1_500	ATEEQLK	4	0
GF_2_500	ATEEQLK	4	0
GF_3_500	ATEEQLK	4	0
1000ug_GF_1	ATEEQLK	4	0
1000ug_GF_2	ATEEQLK	4	0
1000ng_GHP_1	ATEEQLK	4	0
1000ng_GHP_2	ATEEQLK	4	0
1000ng_Manual_1	ATEEQLK	4	0
1000ng_Manual_2	ATEEQLK	4	0
100ng_GF_1	ATEEQLK	4	0
250ng_GF_1	ATEEQLK	4	0
50ng_GF_1	ATEEQLK	4	0
100ng_GF_2	ATEEQLK	4	0
250ng_GF_2	ATEEQLK	4	0
50ng_GF_2	ATEEQLK	4	0
100ng_GHP_1	ATEEQLK	4	0
250ng_GHP_1	ATEEQLK	4	0
50ng_GHP_1	ATEEQLK	4	0
100ng_GHP_2	ATEEQLK	4	0
250ng_GHP_2	ATEEQLK	4	0
50ng_GHP_2	ATEEQLK	4	0
100ng_Manual_1	ATEEQLK	4	0
250ng_Manual_1	ATEEQLK	4	0
50ng_Manual_1	ATEEQLK	4	0
100ng_Manual_2	ATEEQLK	4	0
250ng_Manual_2	ATEEQLK	4	0
50ng_Manual_2	ATEEQLK	4	0
500ng_GF_1	ATEEQLK	4	0
500ng_GF_2	ATEEQLK	4	0
500ng_GHP_1	ATEEQLK	4	0
500ng_GHP_2	ATEEQLK	4	0
500ng_Manual_1	ATEEQLK	4	0
500ng_Manual_2	ATEEQLK	4	0
GHP_1_500	CCAADDK	2	230513
GHP_2_500	CCAADDK	2	26265
GHP_3_500	CCAADDK	2	691235
wwPTFE_02_1_500	CCAADDK	2	681888
wwPTFE_02_2_500	CCAADDK	2	715859
wwPTFE_02_3_500	CCAADDK	2	507596
wwPTFE_045_1_500	CCAADDK	2	611204
wwPTFE_045_2_500	CCAADDK	2	659546
wwPTFE_045_3_500	CCAADDK	2	490858
GF_1_500	CCAADDK	2	350365
GF_2_500	CCAADDK	2	446459
GF_3_500	CCAADDK	2	283742
1000ug_GF_1	CCAADDK	2	204214
1000ug_GF_2	CCAADDK	2	700949
1000ng_GHP_1	CCAADDK	2	607502
1000ng_GHP_2	CCAADDK	2	991322
1000ng_Manual_1	CCAADDK	2	2763814
1000ng_Manual_2	CCAADDK	2	2073316
100ng_GF_1	CCAADDK	2	67377
250ng_GF_1	CCAADDK	2	110399
50ng_GF_1	CCAADDK	2	185893
100ng_GF_2	CCAADDK	2	198506
250ng_GF_2	CCAADDK	2	91535
50ng_GF_2	CCAADDK	2	33251
100ng_GHP_1	CCAADDK	2	863267
250ng_GHP_1	CCAADDK	2	29707
50ng_GHP_1	CCAADDK	2	525413
100ng_GHP_2	CCAADDK	2	597759
250ng_GHP_2	CCAADDK	2	55195
50ng_GHP_2	CCAADDK	2	257073
100ng_Manual_1	CCAADDK	2	829530
250ng_Manual_1	CCAADDK	2	892273
50ng_Manual_1	CCAADDK	2	1127110
100ng_Manual_2	CCAADDK	2	849521
250ng_Manual_2	CCAADDK	2	753828
50ng_Manual_2	CCAADDK	2	861370
500ng_GF_1	CCAADDK	2	159698
500ng_GF_2	CCAADDK	2	83653
500ng_GHP_1	CCAADDK	2	89631
500ng_GHP_2	CCAADDK	2	89358
500ng_Manual_1	CCAADDK	2	176527
500ng_Manual_2	CCAADDK	2	845251
GHP_1_500	CCAADDK	3	0
GHP_2_500	CCAADDK	3	0
GHP_3_500	CCAADDK	3	0
wwPTFE_02_1_500	CCAADDK	3	0
wwPTFE_02_2_500	CCAADDK	3	0
wwPTFE_02_3_500	CCAADDK	3	0
wwPTFE_045_1_500	CCAADDK	3	0
wwPTFE_045_2_500	CCAADDK	3	0
wwPTFE_045_3_500	CCAADDK	3	0
GF_1_500	CCAADDK	3	0
GF_2_500	CCAADDK	3	0
GF_3_500	CCAADDK	3	0
1000ug_GF_1	CCAADDK	3	0
1000ug_GF_2	CCAADDK	3	0
1000ng_GHP_1	CCAADDK	3	0
1000ng_GHP_2	CCAADDK	3	0
1000ng_Manual_1	CCAADDK	3	0
1000ng_Manual_2	CCAADDK	3	0
100ng_GF_1	CCAADDK	3	0
250ng_GF_1	CCAADDK	3	0
50ng_GF_1	CCAADDK	3	0
100ng_GF_2	CCAADDK	3	0
250ng_GF_2	CCAADDK	3	0
50ng_GF_2	CCAADDK	3	0
100ng_GHP_1	CCAADDK	3	0
250ng_GHP_1	CCAADDK	3	0
50ng_GHP_1	CCAADDK	3	0
100ng_GHP_2	CCAADDK	3	0
250ng_GHP_2	CCAADDK	3	0
50ng_GHP_2	CCAADDK	3	0
100ng_Manual_1	CCAADDK	3	0
250ng_Manual_1	CCAADDK	3	0
50ng_Manual_1	CCAADDK	3	0
100ng_Manual_2	CCAADDK	3	0
250ng_Manual_2	CCAADDK	3	0
50ng_Manual_2	CCAADDK	3	0
500ng_GF_1	CCAADDK	3	0
500ng_GF_2	CCAADDK	3	0
500ng_GHP_1	CCAADDK	3	0
500ng_GHP_2	CCAADDK	3	0
500ng_Manual_1	CCAADDK	3	0
500ng_Manual_2	CCAADDK	3	0
GHP_1_500	CCAADDK	4	0
GHP_2_500	CCAADDK	4	0
GHP_3_500	CCAADDK	4	0
wwPTFE_02_1_500	CCAADDK	4	0
wwPTFE_02_2_500	CCAADDK	4	0
wwPTFE_02_3_500	CCAADDK	4	0
wwPTFE_045_1_500	CCAADDK	4	0
wwPTFE_045_2_500	CCAADDK	4	0
wwPTFE_045_3_500	CCAADDK	4	0
GF_1_500	CCAADDK	4	0
GF_2_500	CCAADDK	4	0
GF_3_500	CCAADDK	4	0
1000ug_GF_1	CCAADDK	4	0
1000ug_GF_2	CCAADDK	4	0
1000ng_GHP_1	CCAADDK	4	0
1000ng_GHP_2	CCAADDK	4	0
1000ng_Manual_1	CCAADDK	4	0
1000ng_Manual_2	CCAADDK	4	0
100ng_GF_1	CCAADDK	4	0
250ng_GF_1	CCAADDK	4	0
50ng_GF_1	CCAADDK	4	0
100ng_GF_2	CCAADDK	4	0
250ng_GF_2	CCAADDK	4	0
50ng_GF_2	CCAADDK	4	0
100ng_GHP_1	CCAADDK	4	0
250ng_GHP_1	CCAADDK	4	0
50ng_GHP_1	CCAADDK	4	0
100ng_GHP_2	CCAADDK	4	0
250ng_GHP_2	CCAADDK	4	0
50ng_GHP_2	CCAADDK	4	0
100ng_Manual_1	CCAADDK	4	0
250ng_Manual_1	CCAADDK	4	0
50ng_Manual_1	CCAADDK	4	0
100ng_Manual_2	CCAADDK	4	0
250ng_Manual_2	CCAADDK	4	0
50ng_Manual_2	CCAADDK	4	0
500ng_GF_1	CCAADDK	4	0
500ng_GF_2	CCAADDK	4	0
500ng_GHP_1	CCAADDK	4	0
500ng_GHP_2	CCAADDK	4	0
500ng_Manual_1	CCAADDK	4	0
500ng_Manual_2	CCAADDK	4	0
GHP_1_500	CCTESLVNR	2	804219
GHP_2_500	CCTESLVNR	2	12278919
GHP_3_500	CCTESLVNR	2	47150328
wwPTFE_02_1_500	CCTESLVNR	2	27759728
wwPTFE_02_2_500	CCTESLVNR	2	30933784
wwPTFE_02_3_500	CCTESLVNR	2	36458852
wwPTFE_045_1_500	CCTESLVNR	2	15049975
wwPTFE_045_2_500	CCTESLVNR	2	39455824
wwPTFE_045_3_500	CCTESLVNR	2	62473124
GF_1_500	CCTESLVNR	2	99018552
GF_2_500	CCTESLVNR	2	107409256
GF_3_500	CCTESLVNR	2	113358840
1000ug_GF_1	CCTESLVNR	2	204804208
1000ug_GF_2	CCTESLVNR	2	311456736
1000ng_GHP_1	CCTESLVNR	2	119853144
1000ng_GHP_2	CCTESLVNR	2	175219200
1000ng_Manual_1	CCTESLVNR	2	156346880
1000ng_Manual_2	CCTESLVNR	2	282923072
100ng_GF_1	CCTESLVNR	2	1309052
250ng_GF_1	CCTESLVNR	2	19023484
50ng_GF_1	CCTESLVNR	2	6058
100ng_GF_2	CCTESLVNR	2	1016678
250ng_GF_2	CCTESLVNR	2	10360000
50ng_GF_2	CCTESLVNR	2	7129
100ng_GHP_1	CCTESLVNR	2	5576982
250ng_GHP_1	CCTESLVNR	2	36580212
50ng_GHP_1	CCTESLVNR	2	2070543
100ng_GHP_2	CCTESLVNR	2	3225526
250ng_GHP_2	CCTESLVNR	2	39770516
50ng_GHP_2	CCTESLVNR	2	1443985
100ng_Manual_1	CCTESLVNR	2	689146
250ng_Manual_1	CCTESLVNR	2	0
50ng_Manual_1	CCTESLVNR	2	456352
100ng_Manual_2	CCTESLVNR	2	906584
250ng_Manual_2	CCTESLVNR	2	11903225
50ng_Manual_2	CCTESLVNR	2	243237
500ng_GF_1	CCTESLVNR	2	15910391
500ng_GF_2	CCTESLVNR	2	40970220
500ng_GHP_1	CCTESLVNR	2	36636964
500ng_GHP_2	CCTESLVNR	2	86133224
500ng_Manual_1	CCTESLVNR	2	15379561
500ng_Manual_2	CCTESLVNR	2	11838489
GHP_1_500	CCTESLVNR	3	0
GHP_2_500	CCTESLVNR	3	0
GHP_3_500	CCTESLVNR	3	0
wwPTFE_02_1_500	CCTESLVNR	3	0
wwPTFE_02_2_500	CCTESLVNR	3	14027
wwPTFE_02_3_500	CCTESLVNR	3	19873
wwPTFE_045_1_500	CCTESLVNR	3	16688
wwPTFE_045_2_500	CCTESLVNR	3	42185
wwPTFE_045_3_500	CCTESLVNR	3	37088
GF_1_500	CCTESLVNR	3	99157
GF_2_500	CCTESLVNR	3	68224
GF_3_500	CCTESLVNR	3	66482
1000ug_GF_1	CCTESLVNR	3	0
1000ug_GF_2	CCTESLVNR	3	104231
1000ng_GHP_1	CCTESLVNR	3	0
1000ng_GHP_2	CCTESLVNR	3	0
1000ng_Manual_1	CCTESLVNR	3	0
1000ng_Manual_2	CCTESLVNR	3	0
100ng_GF_1	CCTESLVNR	3	0
250ng_GF_1	CCTESLVNR	3	0
50ng_GF_1	CCTESLVNR	3	0
100ng_GF_2	CCTESLVNR	3	0
250ng_GF_2	CCTESLVNR	3	0
50ng_GF_2	CCTESLVNR	3	0
100ng_GHP_1	CCTESLVNR	3	0
250ng_GHP_1	CCTESLVNR	3	0
50ng_GHP_1	CCTESLVNR	3	0
100ng_GHP_2	CCTESLVNR	3	0
250ng_GHP_2	CCTESLVNR	3	37058
50ng_GHP_2	CCTESLVNR	3	0
100ng_Manual_1	CCTESLVNR	3	0
250ng_Manual_1	CCTESLVNR	3	1127
50ng_Manual_1	CCTESLVNR	3	0
100ng_Manual_2	CCTESLVNR	3	0
250ng_Manual_2	CCTESLVNR	3	0
50ng_Manual_2	CCTESLVNR	3	0
500ng_GF_1	CCTESLVNR	3	0
500ng_GF_2	CCTESLVNR	3	12093
500ng_GHP_1	CCTESLVNR	3	0
500ng_GHP_2	CCTESLVNR	3	0
500ng_Manual_1	CCTESLVNR	3	0
500ng_Manual_2	CCTESLVNR	3	0
GHP_1_500	CCTESLVNR	4	0
GHP_2_500	CCTESLVNR	4	0
GHP_3_500	CCTESLVNR	4	0
wwPTFE_02_1_500	CCTESLVNR	4	0
wwPTFE_02_2_500	CCTESLVNR	4	0
wwPTFE_02_3_500	CCTESLVNR	4	0
wwPTFE_045_1_500	CCTESLVNR	4	0
wwPTFE_045_2_500	CCTESLVNR	4	0
wwPTFE_045_3_500	CCTESLVNR	4	0
GF_1_500	CCTESLVNR	4	0
GF_2_500	CCTESLVNR	4	0
GF_3_500	CCTESLVNR	4	0
1000ug_GF_1	CCTESLVNR	4	0
1000ug_GF_2	CCTESLVNR	4	0
1000ng_GHP_1	CCTESLVNR	4	0
1000ng_GHP_2	CCTESLVNR	4	0
1000ng_Manual_1	CCTESLVNR	4	0
1000ng_Manual_2	CCTESLVNR	4	0
100ng_GF_1	CCTESLVNR	4	0
250ng_GF_1	CCTESLVNR	4	0
50ng_GF_1	CCTESLVNR	4	0
100ng_GF_2	CCTESLVNR	4	0
250ng_GF_2	CCTESLVNR	4	0
50ng_GF_2	CCTESLVNR	4	0
100ng_GHP_1	CCTESLVNR	4	0
250ng_GHP_1	CCTESLVNR	4	0
50ng_GHP_1	CCTESLVNR	4	0
100ng_GHP_2	CCTESLVNR	4	0
250ng_GHP_2	CCTESLVNR	4	0
50ng_GHP_2	CCTESLVNR	4	0
100ng_Manual_1	CCTESLVNR	4	0
250ng_Manual_1	CCTESLVNR	4	0
50ng_Manual_1	CCTESLVNR	4	0
100ng_Manual_2	CCTESLVNR	4	0
250ng_Manual_2	CCTESLVNR	4	0
50ng_Manual_2	CCTESLVNR	4	0
500ng_GF_1	CCTESLVNR	4	0
500ng_GF_2	CCTESLVNR	4	0
500ng_GHP_1	CCTESLVNR	4	0
500ng_GHP_2	CCTESLVNR	4	0
500ng_Manual_1	CCTESLVNR	4	0
500ng_Manual_2	CCTESLVNR	4	0
GHP_1_500	CCTESLVNRR	2	31722
GHP_2_500	CCTESLVNRR	2	513973
GHP_3_500	CCTESLVNRR	2	1282844
wwPTFE_02_1_500	CCTESLVNRR	2	874201
wwPTFE_02_2_500	CCTESLVNRR	2	707418
wwPTFE_02_3_500	CCTESLVNRR	2	963970
wwPTFE_045_1_500	CCTESLVNRR	2	424529
wwPTFE_045_2_500	CCTESLVNRR	2	1238724
wwPTFE_045_3_500	CCTESLVNRR	2	1076363
GF_1_500	CCTESLVNRR	2	2240230
GF_2_500	CCTESLVNRR	2	2723590
GF_3_500	CCTESLVNRR	2	2210108
1000ug_GF_1	CCTESLVNRR	2	2426348
1000ug_GF_2	CCTESLVNRR	2	4808925
1000ng_GHP_1	CCTESLVNRR	2	4769526
1000ng_GHP_2	CCTESLVNRR	2	11105031
1000ng_Manual_1	CCTESLVNRR	2	5866491
1000ng_Manual_2	CCTESLVNRR	2	13194842
100ng_GF_1	CCTESLVNRR	2	35261
250ng_GF_1	CCTESLVNRR	2	425717
50ng_GF_1	CCTESLVNRR	2	0
100ng_GF_2	CCTESLVNRR	2	35815
250ng_GF_2	CCTESLVNRR	2	315465
50ng_GF_2	CCTESLVNRR	2	3095
100ng_GHP_1	CCTESLVNRR	2	93272
250ng_GHP_1	CCTESLVNRR	2	786875
50ng_GHP_1	CCTESLVNRR	2	31748
100ng_GHP_2	CCTESLVNRR	2	32440
250ng_GHP_2	CCTESLVNRR	2	838971
50ng_GHP_2	CCTESLVNRR	2	17023
100ng_Manual_1	CCTESLVNRR	2	0
250ng_Manual_1	CCTESLVNRR	2	0
50ng_Manual_1	CCTESLVNRR	2	3755
100ng_Manual_2	CCTESLVNRR	2	11452
250ng_Manual_2	CCTESLVNRR	2	299289
50ng_Manual_2	CCTESLVNRR	2	0
500ng_GF_1	CCTESLVNRR	2	351894
500ng_GF_2	CCTESLVNRR	2	1033665
500ng_GHP_1	CCTESLVNRR	2	797686
500ng_GHP_2	CCTESLVNRR	2	1594673
500ng_Manual_1	CCTESLVNRR	2	301075
500ng_Manual_2	CCTESLVNRR	2	285290
GHP_1_500	CCTESLVNRR	3	20774
GHP_2_500	CCTESLVNRR	3	531892
GHP_3_500	CCTESLVNRR	3	1589201
wwPTFE_02_1_500	CCTESLVNRR	3	938655
wwPTFE_02_2_500	CCTESLVNRR	3	569149
wwPTFE_02_3_500	CCTESLVNRR	3	1240951
wwPTFE_045_1_500	CCTESLVNRR	3	517156
wwPTFE_045_2_500	CCTESLVNRR	3	1983751
wwPTFE_045_3_500	CCTESLVNRR	3	1503853
GF_1_500	CCTESLVNRR	3	3925523
GF_2_500	CCTESLVNRR	3	4583157
GF_3_500	CCTESLVNRR	3	3498411
1000ug_GF_1	CCTESLVNRR	3	1707421
1000ug_GF_2	CCTESLVNRR	3	5761476
1000ng_GHP_1	CCTESLVNRR	3	4514991
1000ng_GHP_2	CCTESLVNRR	3	8974701
1000ng_Manual_1	CCTESLVNRR	3	6002822
1000ng_Manual_2	CCTESLVNRR	3	13198946
100ng_GF_1	CCTESLVNRR	3	29863
250ng_GF_1	CCTESLVNRR	3	310099
50ng_GF_1	CCTESLVNRR	3	0
100ng_GF_2	CCTESLVNRR	3	16468
250ng_GF_2	CCTESLVNRR	3	213036
50ng_GF_2	CCTESLVNRR	3	0
100ng_GHP_1	CCTESLVNRR	3	34063
250ng_GHP_1	CCTESLVNRR	3	537773
50ng_GHP_1	CCTESLVNRR	3	37278
100ng_GHP_2	CCTESLVNRR	3	58294
250ng_GHP_2	CCTESLVNRR	3	709626
50ng_GHP_2	CCTESLVNRR	3	32348
100ng_Manual_1	CCTESLVNRR	3	7855
250ng_Manual_1	CCTESLVNRR	3	4540
50ng_Manual_1	CCTESLVNRR	3	1999
100ng_Manual_2	CCTESLVNRR	3	19447
250ng_Manual_2	CCTESLVNRR	3	154283
50ng_Manual_2	CCTESLVNRR	3	5157
500ng_GF_1	CCTESLVNRR	3	312064
500ng_GF_2	CCTESLVNRR	3	841345
500ng_GHP_1	CCTESLVNRR	3	495591
500ng_GHP_2	CCTESLVNRR	3	1429822
500ng_Manual_1	CCTESLVNRR	3	294270
500ng_Manual_2	CCTESLVNRR	3	178976
GHP_1_500	CCTESLVNRR	4	0
GHP_2_500	CCTESLVNRR	4	0
GHP_3_500	CCTESLVNRR	4	0
wwPTFE_02_1_500	CCTESLVNRR	4	0
wwPTFE_02_2_500	CCTESLVNRR	4	0
wwPTFE_02_3_500	CCTESLVNRR	4	0
wwPTFE_045_1_500	CCTESLVNRR	4	0
wwPTFE_045_2_500	CCTESLVNRR	4	0
wwPTFE_045_3_500	CCTESLVNRR	4	0
GF_1_500	CCTESLVNRR	4	0
GF_2_500	CCTESLVNRR	4	0
GF_3_500	CCTESLVNRR	4	0
1000ug_GF_1	CCTESLVNRR	4	0
1000ug_GF_2	CCTESLVNRR	4	0
1000ng_GHP_1	CCTESLVNRR	4	0
1000ng_GHP_2	CCTESLVNRR	4	0
1000ng_Manual_1	CCTESLVNRR	4	0
1000ng_Manual_2	CCTESLVNRR	4	0
100ng_GF_1	CCTESLVNRR	4	0
250ng_GF_1	CCTESLVNRR	4	0
50ng_GF_1	CCTESLVNRR	4	0
100ng_GF_2	CCTESLVNRR	4	0
250ng_GF_2	CCTESLVNRR	4	0
50ng_GF_2	CCTESLVNRR	4	0
100ng_GHP_1	CCTESLVNRR	4	0
250ng_GHP_1	CCTESLVNRR	4	0
50ng_GHP_1	CCTESLVNRR	4	0
100ng_GHP_2	CCTESLVNRR	4	0
250ng_GHP_2	CCTESLVNRR	4	0
50ng_GHP_2	CCTESLVNRR	4	0
100ng_Manual_1	CCTESLVNRR	4	0
250ng_Manual_1	CCTESLVNRR	4	0
50ng_Manual_1	CCTESLVNRR	4	0
100ng_Manual_2	CCTESLVNRR	4	0
250ng_Manual_2	CCTESLVNRR	4	0
50ng_Manual_2	CCTESLVNRR	4	0
500ng_GF_1	CCTESLVNRR	4	0
500ng_GF_2	CCTESLVNRR	4	0
500ng_GHP_1	CCTESLVNRR	4	0
500ng_GHP_2	CCTESLVNRR	4	0
500ng_Manual_1	CCTESLVNRR	4	0
500ng_Manual_2	CCTESLVNRR	4	0
GHP_1_500	CCTKPESER	2	259033
GHP_2_500	CCTKPESER	2	157073
GHP_3_500	CCTKPESER	2	798894
wwPTFE_02_1_500	CCTKPESER	2	320047
wwPTFE_02_2_500	CCTKPESER	2	352957
wwPTFE_02_3_500	CCTKPESER	2	0
wwPTFE_045_1_500	CCTKPESER	2	0
wwPTFE_045_2_500	CCTKPESER	2	13239129
wwPTFE_045_3_500	CCTKPESER	2	6431
GF_1_500	CCTKPESER	2	22342880
GF_2_500	CCTKPESER	2	28610960
GF_3_500	CCTKPESER	2	26480916
1000ug_GF_1	CCTKPESER	2	32904922
1000ug_GF_2	CCTKPESER	2	79190592
1000ng_GHP_1	CCTKPESER	2	94487616
1000ng_GHP_2	CCTKPESER	2	112704416
1000ng_Manual_1	CCTKPESER	2	39982000
1000ng_Manual_2	CCTKPESER	2	68346800
100ng_GF_1	CCTKPESER	2	458208
250ng_GF_1	CCTKPESER	2	6801231
50ng_GF_1	CCTKPESER	2	0
100ng_GF_2	CCTKPESER	2	204150
250ng_GF_2	CCTKPESER	2	5358615
50ng_GF_2	CCTKPESER	2	0
100ng_GHP_1	CCTKPESER	2	1473534
250ng_GHP_1	CCTKPESER	2	12752093
50ng_GHP_1	CCTKPESER	2	0
100ng_GHP_2	CCTKPESER	2	851593
250ng_GHP_2	CCTKPESER	2	13660778
50ng_GHP_2	CCTKPESER	2	0
100ng_Manual_1	CCTKPESER	2	235674
250ng_Manual_1	CCTKPESER	2	2421375
50ng_Manual_1	CCTKPESER	2	0
100ng_Manual_2	CCTKPESER	2	325381
250ng_Manual_2	CCTKPESER	2	4963073
50ng_Manual_2	CCTKPESER	2	0
500ng_GF_1	CCTKPESER	2	8204066
500ng_GF_2	CCTKPESER	2	15780394
500ng_GHP_1	CCTKPESER	2	12507015
500ng_GHP_2	CCTKPESER	2	28155184
500ng_Manual_1	CCTKPESER	2	8031933
500ng_Manual_2	CCTKPESER	2	4647869
GHP_1_500	CCTKPESER	3	369006
GHP_2_500	CCTKPESER	3	258574
GHP_3_500	CCTKPESER	3	1333356
wwPTFE_02_1_500	CCTKPESER	3	602504
wwPTFE_02_2_500	CCTKPESER	3	601970
wwPTFE_02_3_500	CCTKPESER	3	5564
wwPTFE_045_1_500	CCTKPESER	3	32323
wwPTFE_045_2_500	CCTKPESER	3	18374296
wwPTFE_045_3_500	CCTKPESER	3	25340
GF_1_500	CCTKPESER	3	42959044
GF_2_500	CCTKPESER	3	51585736
GF_3_500	CCTKPESER	3	45141852
1000ug_GF_1	CCTKPESER	3	52348096
1000ug_GF_2	CCTKPESER	3	137661776
1000ng_GHP_1	CCTKPESER	3	128193584
1000ng_GHP_2	CCTKPESER	3	153391872
1000ng_Manual_1	CCTKPESER	3	68512248
1000ng_Manual_2	CCTKPESER	3	93560032
100ng_GF_1	CCTKPESER	3	615530
250ng_GF_1	CCTKPESER	3	8284777
50ng_GF_1	CCTKPESER	3	3720
100ng_GF_2	CCTKPESER	3	279300
250ng_GF_2	CCTKPESER	3	5125350
50ng_GF_2	CCTKPESER	3	4586
100ng_GHP_1	CCTKPESER	3	2498628
250ng_GHP_1	CCTKPESER	3	16341981
50ng_GHP_1	CCTKPESER	3	3505
100ng_GHP_2	CCTKPESER	3	1983886
250ng_GHP_2	CCTKPESER	3	17698858
50ng_GHP_2	CCTKPESER	3	9765
100ng_Manual_1	CCTKPESER	3	474188
250ng_Manual_1	CCTKPESER	3	2831560
50ng_Manual_1	CCTKPESER	3	4541
100ng_Manual_2	CCTKPESER	3	376410
250ng_Manual_2	CCTKPESER	3	5256519
50ng_Manual_2	CCTKPESER	3	4463
500ng_GF_1	CCTKPESER	3	12392222
500ng_GF_2	CCTKPESER	3	13764171
500ng_GHP_1	CCTKPESER	3	16216859
500ng_GHP_2	CCTKPESER	3	35523124
500ng_Manual_1	CCTKPESER	3	10045837
500ng_Manual_2	CCTKPESER	3	5697898
GHP_1_500	CCTKPESER	4	0
GHP_2_500	CCTKPESER	4	0
GHP_3_500	CCTKPESER	4	0
wwPTFE_02_1_500	CCTKPESER	4	0
wwPTFE_02_2_500	CCTKPESER	4	0
wwPTFE_02_3_500	CCTKPESER	4	0
wwPTFE_045_1_500	CCTKPESER	4	0
wwPTFE_045_2_500	CCTKPESER	4	0
wwPTFE_045_3_500	CCTKPESER	4	0
GF_1_500	CCTKPESER	4	0
GF_2_500	CCTKPESER	4	0
GF_3_500	CCTKPESER	4	0
1000ug_GF_1	CCTKPESER	4	0
1000ug_GF_2	CCTKPESER	4	0
1000ng_GHP_1	CCTKPESER	4	0
1000ng_GHP_2	CCTKPESER	4	0
1000ng_Manual_1	CCTKPESER	4	0
1000ng_Manual_2	CCTKPESER	4	0
100ng_GF_1	CCTKPESER	4	0
250ng_GF_1	CCTKPESER	4	0
50ng_GF_1	CCTKPESER	4	0
100ng_GF_2	CCTKPESER	4	0
250ng_GF_2	CCTKPESER	4	0
50ng_GF_2	CCTKPESER	4	0
100ng_GHP_1	CCTKPESER	4	0
250ng_GHP_1	CCTKPESER	4	0
50ng_GHP_1	CCTKPESER	4	0
100ng_GHP_2	CCTKPESER	4	0
250ng_GHP_2	CCTKPESER	4	0
50ng_GHP_2	CCTKPESER	4	0
100ng_Manual_1	CCTKPESER	4	0
250ng_Manual_1	CCTKPESER	4	0
50ng_Manual_1	CCTKPESER	4	0
100ng_Manual_2	CCTKPESER	4	0
250ng_Manual_2	CCTKPESER	4	0
50ng_Manual_2	CCTKPESER	4	0
500ng_GF_1	CCTKPESER	4	0
500ng_GF_2	CCTKPESER	4	0
500ng_GHP_1	CCTKPESER	4	0
500ng_GHP_2	CCTKPESER	4	0
500ng_Manual_1	CCTKPESER	4	0
500ng_Manual_2	CCTKPESER	4	0
GHP_1_500	DAFLGSFLYEYSR	2	264352736
GHP_2_500	DAFLGSFLYEYSR	2	353673952
GHP_3_500	DAFLGSFLYEYSR	2	264700448
wwPTFE_02_1_500	DAFLGSFLYEYSR	2	360403136
wwPTFE_02_2_500	DAFLGSFLYEYSR	2	356566272
wwPTFE_02_3_500	DAFLGSFLYEYSR	2	452578720
wwPTFE_045_1_500	DAFLGSFLYEYSR	2	297018880
wwPTFE_045_2_500	DAFLGSFLYEYSR	2	460447808
wwPTFE_045_3_500	DAFLGSFLYEYSR	2	342816352
GF_1_500	DAFLGSFLYEYSR	2	401904448
GF_2_500	DAFLGSFLYEYSR	2	492994528
GF_3_500	DAFLGSFLYEYSR	2	428584224
1000ug_GF_1	DAFLGSFLYEYSR	2	97008720
1000ug_GF_2	DAFLGSFLYEYSR	2	277616448
1000ng_GHP_1	DAFLGSFLYEYSR	2	306544768
1000ng_GHP_2	DAFLGSFLYEYSR	2	330044704
1000ng_Manual_1	DAFLGSFLYEYSR	2	51977800
1000ng_Manual_2	DAFLGSFLYEYSR	2	15875022
100ng_GF_1	DAFLGSFLYEYSR	2	37525124
250ng_GF_1	DAFLGSFLYEYSR	2	92109808
50ng_GF_1	DAFLGSFLYEYSR	2	30228564
100ng_GF_2	DAFLGSFLYEYSR	2	42409476
250ng_GF_2	DAFLGSFLYEYSR	2	81938264
50ng_GF_2	DAFLGSFLYEYSR	2	18125466
100ng_GHP_1	DAFLGSFLYEYSR	2	43067972
250ng_GHP_1	DAFLGSFLYEYSR	2	122762976
50ng_GHP_1	DAFLGSFLYEYSR	2	39671764
100ng_GHP_2	DAFLGSFLYEYSR	2	47906504
250ng_GHP_2	DAFLGSFLYEYSR	2	147771120
50ng_GHP_2	DAFLGSFLYEYSR	2	31682764
100ng_Manual_1	DAFLGSFLYEYSR	2	47547952
250ng_Manual_1	DAFLGSFLYEYSR	2	99368592
50ng_Manual_1	DAFLGSFLYEYSR	2	34714412
100ng_Manual_2	DAFLGSFLYEYSR	2	61442880
250ng_Manual_2	DAFLGSFLYEYSR	2	153708832
50ng_Manual_2	DAFLGSFLYEYSR	2	31817876
500ng_GF_1	DAFLGSFLYEYSR	2	78663408
500ng_GF_2	DAFLGSFLYEYSR	2	236502880
500ng_GHP_1	DAFLGSFLYEYSR	2	262859456
500ng_GHP_2	DAFLGSFLYEYSR	2	159435312
500ng_Manual_1	DAFLGSFLYEYSR	2	1610
500ng_Manual_2	DAFLGSFLYEYSR	2	192826480
GHP_1_500	DAFLGSFLYEYSR	3	109335
GHP_2_500	DAFLGSFLYEYSR	3	301676
GHP_3_500	DAFLGSFLYEYSR	3	324246
wwPTFE_02_1_500	DAFLGSFLYEYSR	3	387622
wwPTFE_02_2_500	DAFLGSFLYEYSR	3	669189
wwPTFE_02_3_500	DAFLGSFLYEYSR	3	2825585
wwPTFE_045_1_500	DAFLGSFLYEYSR	3	406322
wwPTFE_045_2_500	DAFLGSFLYEYSR	3	2039711
wwPTFE_045_3_500	DAFLGSFLYEYSR	3	651012
GF_1_500	DAFLGSFLYEYSR	3	894035
GF_2_500	DAFLGSFLYEYSR	3	2395043
GF_3_500	DAFLGSFLYEYSR	3	774005
1000ug_GF_1	DAFLGSFLYEYSR	3	20056
1000ug_GF_2	DAFLGSFLYEYSR	3	756071
1000ng_GHP_1	DAFLGSFLYEYSR	3	234136
1000ng_GHP_2	DAFLGSFLYEYSR	3	272196
1000ng_Manual_1	DAFLGSFLYEYSR	3	91437
1000ng_Manual_2	DAFLGSFLYEYSR	3	14786
100ng_GF_1	DAFLGSFLYEYSR	3	0
250ng_GF_1	DAFLGSFLYEYSR	3	12232
50ng_GF_1	DAFLGSFLYEYSR	3	0
100ng_GF_2	DAFLGSFLYEYSR	3	34217
250ng_GF_2	DAFLGSFLYEYSR	3	94164
50ng_GF_2	DAFLGSFLYEYSR	3	0
100ng_GHP_1	DAFLGSFLYEYSR	3	8575
250ng_GHP_1	DAFLGSFLYEYSR	3	61874
50ng_GHP_1	DAFLGSFLYEYSR	3	0
100ng_GHP_2	DAFLGSFLYEYSR	3	39659
250ng_GHP_2	DAFLGSFLYEYSR	3	50236
50ng_GHP_2	DAFLGSFLYEYSR	3	77903
100ng_Manual_1	DAFLGSFLYEYSR	3	52354
250ng_Manual_1	DAFLGSFLYEYSR	3	77470
50ng_Manual_1	DAFLGSFLYEYSR	3	12691
100ng_Manual_2	DAFLGSFLYEYSR	3	34463
250ng_Manual_2	DAFLGSFLYEYSR	3	137013
50ng_Manual_2	DAFLGSFLYEYSR	3	16075
500ng_GF_1	DAFLGSFLYEYSR	3	113907
500ng_GF_2	DAFLGSFLYEYSR	3	155154
500ng_GHP_1	DAFLGSFLYEYSR	3	108313
500ng_GHP_2	DAFLGSFLYEYSR	3	0
500ng_Manual_1	DAFLGSFLYEYSR	3	0
500ng_Manual_2	DAFLGSFLYEYSR	3	244524
GHP_1_500	DAFLGSFLYEYSR	4	15483
GHP_2_500	DAFLGSFLYEYSR	4	38476
GHP_3_500	DAFLGSFLYEYSR	4	26490
wwPTFE_02_1_500	DAFLGSFLYEYSR	4	3544
wwPTFE_02_2_500	DAFLGSFLYEYSR	4	14912
wwPTFE_02_3_500	DAFLGSFLYEYSR	4	13704
wwPTFE_045_1_500	DAFLGSFLYEYSR	4	0
wwPTFE_045_2_500	DAFLGSFLYEYSR	4	9881
wwPTFE_045_3_500	DAFLGSFLYEYSR	4	4251
GF_1_500	DAFLGSFLYEYSR	4	3804
GF_2_500	DAFLGSFLYEYSR	4	6512
GF_3_500	DAFLGSFLYEYSR	4	3196
1000ug_GF_1	DAFLGSFLYEYSR	4	0
1000ug_GF_2	DAFLGSFLYEYSR	4	0
1000ng_GHP_1	DAFLGSFLYEYSR	4	0
1000ng_GHP_2	DAFLGSFLYEYSR	4	18441
1000ng_Manual_1	DAFLGSFLYEYSR	4	13485
1000ng_Manual_2	DAFLGSFLYEYSR	4	12199
100ng_GF_1	DAFLGSFLYEYSR	4	19586
250ng_GF_1	DAFLGSFLYEYSR	4	0
50ng_GF_1	DAFLGSFLYEYSR	4	15891
100ng_GF_2	DAFLGSFLYEYSR	4	10184
250ng_GF_2	DAFLGSFLYEYSR	4	0
50ng_GF_2	DAFLGSFLYEYSR	4	32310
100ng_GHP_1	DAFLGSFLYEYSR	4	0
250ng_GHP_1	DAFLGSFLYEYSR	4	62138
50ng_GHP_1	DAFLGSFLYEYSR	4	7426
100ng_GHP_2	DAFLGSFLYEYSR	4	14783
250ng_GHP_2	DAFLGSFLYEYSR	4	27321
50ng_GHP_2	DAFLGSFLYEYSR	4	16254
100ng_Manual_1	DAFLGSFLYEYSR	4	10890
250ng_Manual_1	DAFLGSFLYEYSR	4	12903
50ng_Manual_1	DAFLGSFLYEYSR	4	32295
100ng_Manual_2	DAFLGSFLYEYSR	4	7158
250ng_Manual_2	DAFLGSFLYEYSR	4	3835
50ng_Manual_2	DAFLGSFLYEYSR	4	9601
500ng_GF_1	DAFLGSFLYEYSR	4	6266
500ng_GF_2	DAFLGSFLYEYSR	4	15880
500ng_GHP_1	DAFLGSFLYEYSR	4	0
500ng_GHP_2	DAFLGSFLYEYSR	4	45988
500ng_Manual_1	DAFLGSFLYEYSR	4	0
500ng_Manual_2	DAFLGSFLYEYSR	4	4785
GHP_1_500	DAIPENLPPLTADFAEDK	2	922042880
GHP_2_500	DAIPENLPPLTADFAEDK	2	893697152
GHP_3_500	DAIPENLPPLTADFAEDK	2	974670016
wwPTFE_02_1_500	DAIPENLPPLTADFAEDK	2	657763904
wwPTFE_02_2_500	DAIPENLPPLTADFAEDK	2	707178368
wwPTFE_02_3_500	DAIPENLPPLTADFAEDK	2	754131584
wwPTFE_045_1_500	DAIPENLPPLTADFAEDK	2	454669312
wwPTFE_045_2_500	DAIPENLPPLTADFAEDK	2	803587648
wwPTFE_045_3_500	DAIPENLPPLTADFAEDK	2	636392576
GF_1_500	DAIPENLPPLTADFAEDK	2	742562560
GF_2_500	DAIPENLPPLTADFAEDK	2	771108096
GF_3_500	DAIPENLPPLTADFAEDK	2	786376128
1000ug_GF_1	DAIPENLPPLTADFAEDK	2	1036813184
1000ug_GF_2	DAIPENLPPLTADFAEDK	2	1465714176
1000ng_GHP_1	DAIPENLPPLTADFAEDK	2	2097926400
1000ng_GHP_2	DAIPENLPPLTADFAEDK	2	2440803584
1000ng_Manual_1	DAIPENLPPLTADFAEDK	2	1853366400
1000ng_Manual_2	DAIPENLPPLTADFAEDK	2	2045743104
100ng_GF_1	DAIPENLPPLTADFAEDK	2	65832288
250ng_GF_1	DAIPENLPPLTADFAEDK	2	143961248
50ng_GF_1	DAIPENLPPLTADFAEDK	2	39030416
100ng_GF_2	DAIPENLPPLTADFAEDK	2	58871744
250ng_GF_2	DAIPENLPPLTADFAEDK	2	165324816
50ng_GF_2	DAIPENLPPLTADFAEDK	2	23458282
100ng_GHP_1	DAIPENLPPLTADFAEDK	2	92110448
250ng_GHP_1	DAIPENLPPLTADFAEDK	2	245214848
50ng_GHP_1	DAIPENLPPLTADFAEDK	2	67041456
100ng_GHP_2	DAIPENLPPLTADFAEDK	2	89952160
250ng_GHP_2	DAIPENLPPLTADFAEDK	2	276592512
50ng_GHP_2	DAIPENLPPLTADFAEDK	2	53556908
100ng_Manual_1	DAIPENLPPLTADFAEDK	2	60654488
250ng_Manual_1	DAIPENLPPLTADFAEDK	2	184803136
50ng_Manual_1	DAIPENLPPLTADFAEDK	2	48466824
100ng_Manual_2	DAIPENLPPLTADFAEDK	2	76752080
250ng_Manual_2	DAIPENLPPLTADFAEDK	2	184532384
50ng_Manual_2	DAIPENLPPLTADFAEDK	2	40775148
500ng_GF_1	DAIPENLPPLTADFAEDK	2	107784824
500ng_GF_2	DAIPENLPPLTADFAEDK	2	339041920
500ng_GHP_1	DAIPENLPPLTADFAEDK	2	488452160
500ng_GHP_2	DAIPENLPPLTADFAEDK	2	387376992
500ng_Manual_1	DAIPENLPPLTADFAEDK	2	0
500ng_Manual_2	DAIPENLPPLTADFAEDK	2	260952848
GHP_1_500	DAIPENLPPLTADFAEDK	3	74918888
GHP_2_500	DAIPENLPPLTADFAEDK	3	91828864
GHP_3_500	DAIPENLPPLTADFAEDK	3	97822112
wwPTFE_02_1_500	DAIPENLPPLTADFAEDK	3	70386976
wwPTFE_02_2_500	DAIPENLPPLTADFAEDK	3	95849440
wwPTFE_02_3_500	DAIPENLPPLTADFAEDK	3	141695744
wwPTFE_045_1_500	DAIPENLPPLTADFAEDK	3	71818960
wwPTFE_045_2_500	DAIPENLPPLTADFAEDK	3	128136608
wwPTFE_045_3_500	DAIPENLPPLTADFAEDK	3	95822344
GF_1_500	DAIPENLPPLTADFAEDK	3	112964128
GF_2_500	DAIPENLPPLTADFAEDK	3	113296320
GF_3_500	DAIPENLPPLTADFAEDK	3	111241136
1000ug_GF_1	DAIPENLPPLTADFAEDK	3	56844588
1000ug_GF_2	DAIPENLPPLTADFAEDK	3	71845008
1000ng_GHP_1	DAIPENLPPLTADFAEDK	3	311784928
1000ng_GHP_2	DAIPENLPPLTADFAEDK	3	309479488
1000ng_Manual_1	DAIPENLPPLTADFAEDK	3	253693872
1000ng_Manual_2	DAIPENLPPLTADFAEDK	3	387259744
100ng_GF_1	DAIPENLPPLTADFAEDK	3	3101008
250ng_GF_1	DAIPENLPPLTADFAEDK	3	6572475
50ng_GF_1	DAIPENLPPLTADFAEDK	3	1701681
100ng_GF_2	DAIPENLPPLTADFAEDK	3	3100450
250ng_GF_2	DAIPENLPPLTADFAEDK	3	7905506
50ng_GF_2	DAIPENLPPLTADFAEDK	3	746189
100ng_GHP_1	DAIPENLPPLTADFAEDK	3	3272511
250ng_GHP_1	DAIPENLPPLTADFAEDK	3	9554196
50ng_GHP_1	DAIPENLPPLTADFAEDK	3	2424300
100ng_GHP_2	DAIPENLPPLTADFAEDK	3	2831269
250ng_GHP_2	DAIPENLPPLTADFAEDK	3	11881830
50ng_GHP_2	DAIPENLPPLTADFAEDK	3	1989667
100ng_Manual_1	DAIPENLPPLTADFAEDK	3	2784955
250ng_Manual_1	DAIPENLPPLTADFAEDK	3	9651265
50ng_Manual_1	DAIPENLPPLTADFAEDK	3	2142157
100ng_Manual_2	DAIPENLPPLTADFAEDK	3	4254744
250ng_Manual_2	DAIPENLPPLTADFAEDK	3	10937791
50ng_Manual_2	DAIPENLPPLTADFAEDK	3	1384641
500ng_GF_1	DAIPENLPPLTADFAEDK	3	7528037
500ng_GF_2	DAIPENLPPLTADFAEDK	3	21607776
500ng_GHP_1	DAIPENLPPLTADFAEDK	3	26707472
500ng_GHP_2	DAIPENLPPLTADFAEDK	3	11315440
500ng_Manual_1	DAIPENLPPLTADFAEDK	3	0
500ng_Manual_2	DAIPENLPPLTADFAEDK	3	9784790
GHP_1_500	DAIPENLPPLTADFAEDK	4	0
GHP_2_500	DAIPENLPPLTADFAEDK	4	0
GHP_3_500	DAIPENLPPLTADFAEDK	4	0
wwPTFE_02_1_500	DAIPENLPPLTADFAEDK	4	565
wwPTFE_02_2_500	DAIPENLPPLTADFAEDK	4	0
wwPTFE_02_3_500	DAIPENLPPLTADFAEDK	4	0
wwPTFE_045_1_500	DAIPENLPPLTADFAEDK	4	0
wwPTFE_045_2_500	DAIPENLPPLTADFAEDK	4	21712
wwPTFE_045_3_500	DAIPENLPPLTADFAEDK	4	0
GF_1_500	DAIPENLPPLTADFAEDK	4	0
GF_2_500	DAIPENLPPLTADFAEDK	4	0
GF_3_500	DAIPENLPPLTADFAEDK	4	4077
1000ug_GF_1	DAIPENLPPLTADFAEDK	4	0
1000ug_GF_2	DAIPENLPPLTADFAEDK	4	0
1000ng_GHP_1	DAIPENLPPLTADFAEDK	4	27186
1000ng_GHP_2	DAIPENLPPLTADFAEDK	4	18619
1000ng_Manual_1	DAIPENLPPLTADFAEDK	4	0
1000ng_Manual_2	DAIPENLPPLTADFAEDK	4	1637
100ng_GF_1	DAIPENLPPLTADFAEDK	4	1579
250ng_GF_1	DAIPENLPPLTADFAEDK	4	1881
50ng_GF_1	DAIPENLPPLTADFAEDK	4	2851
100ng_GF_2	DAIPENLPPLTADFAEDK	4	794
250ng_GF_2	DAIPENLPPLTADFAEDK	4	0
50ng_GF_2	DAIPENLPPLTADFAEDK	4	3222
100ng_GHP_1	DAIPENLPPLTADFAEDK	4	2829
250ng_GHP_1	DAIPENLPPLTADFAEDK	4	0
50ng_GHP_1	DAIPENLPPLTADFAEDK	4	0
100ng_GHP_2	DAIPENLPPLTADFAEDK	4	0
250ng_GHP_2	DAIPENLPPLTADFAEDK	4	0
50ng_GHP_2	DAIPENLPPLTADFAEDK	4	0
100ng_Manual_1	DAIPENLPPLTADFAEDK	4	0
250ng_Manual_1	DAIPENLPPLTADFAEDK	4	0
50ng_Manual_1	DAIPENLPPLTADFAEDK	4	0
100ng_Manual_2	DAIPENLPPLTADFAEDK	4	5802
250ng_Manual_2	DAIPENLPPLTADFAEDK	4	0
50ng_Manual_2	DAIPENLPPLTADFAEDK	4	0
500ng_GF_1	DAIPENLPPLTADFAEDK	4	1491
500ng_GF_2	DAIPENLPPLTADFAEDK	4	0
500ng_GHP_1	DAIPENLPPLTADFAEDK	4	0
500ng_GHP_2	DAIPENLPPLTADFAEDK	4	0
500ng_Manual_1	DAIPENLPPLTADFAEDK	4	2629
500ng_Manual_2	DAIPENLPPLTADFAEDK	4	0
GHP_1_500	DAIPENLPPLTADFAEDKDVCK	2	194762
GHP_2_500	DAIPENLPPLTADFAEDKDVCK	2	131008
GHP_3_500	DAIPENLPPLTADFAEDKDVCK	2	232544
wwPTFE_02_1_500	DAIPENLPPLTADFAEDKDVCK	2	102822
wwPTFE_02_2_500	DAIPENLPPLTADFAEDKDVCK	2	79432
wwPTFE_02_3_500	DAIPENLPPLTADFAEDKDVCK	2	87808
wwPTFE_045_1_500	DAIPENLPPLTADFAEDKDVCK	2	46338
wwPTFE_045_2_500	DAIPENLPPLTADFAEDKDVCK	2	133600
wwPTFE_045_3_500	DAIPENLPPLTADFAEDKDVCK	2	51484
GF_1_500	DAIPENLPPLTADFAEDKDVCK	2	146566
GF_2_500	DAIPENLPPLTADFAEDKDVCK	2	157581
GF_3_500	DAIPENLPPLTADFAEDKDVCK	2	193636
1000ug_GF_1	DAIPENLPPLTADFAEDKDVCK	2	236318
1000ug_GF_2	DAIPENLPPLTADFAEDKDVCK	2	907116
1000ng_GHP_1	DAIPENLPPLTADFAEDKDVCK	2	122580
1000ng_GHP_2	DAIPENLPPLTADFAEDKDVCK	2	436817
1000ng_Manual_1	DAIPENLPPLTADFAEDKDVCK	2	682755
1000ng_Manual_2	DAIPENLPPLTADFAEDKDVCK	2	1062495
100ng_GF_1	DAIPENLPPLTADFAEDKDVCK	2	0
250ng_GF_1	DAIPENLPPLTADFAEDKDVCK	2	43126
50ng_GF_1	DAIPENLPPLTADFAEDKDVCK	2	25582
100ng_GF_2	DAIPENLPPLTADFAEDKDVCK	2	82469
250ng_GF_2	DAIPENLPPLTADFAEDKDVCK	2	54024
50ng_GF_2	DAIPENLPPLTADFAEDKDVCK	2	21053
100ng_GHP_1	DAIPENLPPLTADFAEDKDVCK	2	22143
250ng_GHP_1	DAIPENLPPLTADFAEDKDVCK	2	70396
50ng_GHP_1	DAIPENLPPLTADFAEDKDVCK	2	55035
100ng_GHP_2	DAIPENLPPLTADFAEDKDVCK	2	3795
250ng_GHP_2	DAIPENLPPLTADFAEDKDVCK	2	90786
50ng_GHP_2	DAIPENLPPLTADFAEDKDVCK	2	37999
100ng_Manual_1	DAIPENLPPLTADFAEDKDVCK	2	10878
250ng_Manual_1	DAIPENLPPLTADFAEDKDVCK	2	43094
50ng_Manual_1	DAIPENLPPLTADFAEDKDVCK	2	18308
100ng_Manual_2	DAIPENLPPLTADFAEDKDVCK	2	4740
250ng_Manual_2	DAIPENLPPLTADFAEDKDVCK	2	68056
50ng_Manual_2	DAIPENLPPLTADFAEDKDVCK	2	15922
500ng_GF_1	DAIPENLPPLTADFAEDKDVCK	2	18164
500ng_GF_2	DAIPENLPPLTADFAEDKDVCK	2	169248
500ng_GHP_1	DAIPENLPPLTADFAEDKDVCK	2	175119
500ng_GHP_2	DAIPENLPPLTADFAEDKDVCK	2	186535
500ng_Manual_1	DAIPENLPPLTADFAEDKDVCK	2	3703
500ng_Manual_2	DAIPENLPPLTADFAEDKDVCK	2	367493
GHP_1_500	DAIPENLPPLTADFAEDKDVCK	3	2418719
GHP_2_500	DAIPENLPPLTADFAEDKDVCK	3	1721865
GHP_3_500	DAIPENLPPLTADFAEDKDVCK	3	2868744
wwPTFE_02_1_500	DAIPENLPPLTADFAEDKDVCK	3	1712694
wwPTFE_02_2_500	DAIPENLPPLTADFAEDKDVCK	3	1300339
wwPTFE_02_3_500	DAIPENLPPLTADFAEDKDVCK	3	2728666
wwPTFE_045_1_500	DAIPENLPPLTADFAEDKDVCK	3	766697
wwPTFE_045_2_500	DAIPENLPPLTADFAEDKDVCK	3	1900843
wwPTFE_045_3_500	DAIPENLPPLTADFAEDKDVCK	3	1210831
GF_1_500	DAIPENLPPLTADFAEDKDVCK	3	2295583
GF_2_500	DAIPENLPPLTADFAEDKDVCK	3	2036771
GF_3_500	DAIPENLPPLTADFAEDKDVCK	3	1817412
1000ug_GF_1	DAIPENLPPLTADFAEDKDVCK	3	2628423
1000ug_GF_2	DAIPENLPPLTADFAEDKDVCK	3	5052540
1000ng_GHP_1	DAIPENLPPLTADFAEDKDVCK	3	3857709
1000ng_GHP_2	DAIPENLPPLTADFAEDKDVCK	3	5047480
1000ng_Manual_1	DAIPENLPPLTADFAEDKDVCK	3	5345715
1000ng_Manual_2	DAIPENLPPLTADFAEDKDVCK	3	7046292
100ng_GF_1	DAIPENLPPLTADFAEDKDVCK	3	100867
250ng_GF_1	DAIPENLPPLTADFAEDKDVCK	3	446667
50ng_GF_1	DAIPENLPPLTADFAEDKDVCK	3	113431
100ng_GF_2	DAIPENLPPLTADFAEDKDVCK	3	135327
250ng_GF_2	DAIPENLPPLTADFAEDKDVCK	3	252623
50ng_GF_2	DAIPENLPPLTADFAEDKDVCK	3	158091
100ng_GHP_1	DAIPENLPPLTADFAEDKDVCK	3	123982
250ng_GHP_1	DAIPENLPPLTADFAEDKDVCK	3	501913
50ng_GHP_1	DAIPENLPPLTADFAEDKDVCK	3	76923
100ng_GHP_2	DAIPENLPPLTADFAEDKDVCK	3	26299
250ng_GHP_2	DAIPENLPPLTADFAEDKDVCK	3	744386
50ng_GHP_2	DAIPENLPPLTADFAEDKDVCK	3	85822
100ng_Manual_1	DAIPENLPPLTADFAEDKDVCK	3	113570
250ng_Manual_1	DAIPENLPPLTADFAEDKDVCK	3	919695
50ng_Manual_1	DAIPENLPPLTADFAEDKDVCK	3	56116
100ng_Manual_2	DAIPENLPPLTADFAEDKDVCK	3	256429
250ng_Manual_2	DAIPENLPPLTADFAEDKDVCK	3	478855
50ng_Manual_2	DAIPENLPPLTADFAEDKDVCK	3	88986
500ng_GF_1	DAIPENLPPLTADFAEDKDVCK	3	344093
500ng_GF_2	DAIPENLPPLTADFAEDKDVCK	3	1347091
500ng_GHP_1	DAIPENLPPLTADFAEDKDVCK	3	1147770
500ng_GHP_2	DAIPENLPPLTADFAEDKDVCK	3	2328232
500ng_Manual_1	DAIPENLPPLTADFAEDKDVCK	3	0
500ng_Manual_2	DAIPENLPPLTADFAEDKDVCK	3	2945286
GHP_1_500	DAIPENLPPLTADFAEDKDVCK	4	0
GHP_2_500	DAIPENLPPLTADFAEDKDVCK	4	0
GHP_3_500	DAIPENLPPLTADFAEDKDVCK	4	0
wwPTFE_02_1_500	DAIPENLPPLTADFAEDKDVCK	4	4953
wwPTFE_02_2_500	DAIPENLPPLTADFAEDKDVCK	4	27954
wwPTFE_02_3_500	DAIPENLPPLTADFAEDKDVCK	4	7112
wwPTFE_045_1_500	DAIPENLPPLTADFAEDKDVCK	4	2028
wwPTFE_045_2_500	DAIPENLPPLTADFAEDKDVCK	4	0
wwPTFE_045_3_500	DAIPENLPPLTADFAEDKDVCK	4	1854
GF_1_500	DAIPENLPPLTADFAEDKDVCK	4	0
GF_2_500	DAIPENLPPLTADFAEDKDVCK	4	3276
GF_3_500	DAIPENLPPLTADFAEDKDVCK	4	3347
1000ug_GF_1	DAIPENLPPLTADFAEDKDVCK	4	44103
1000ug_GF_2	DAIPENLPPLTADFAEDKDVCK	4	54318
1000ng_GHP_1	DAIPENLPPLTADFAEDKDVCK	4	68969
1000ng_GHP_2	DAIPENLPPLTADFAEDKDVCK	4	177033
1000ng_Manual_1	DAIPENLPPLTADFAEDKDVCK	4	14668
1000ng_Manual_2	DAIPENLPPLTADFAEDKDVCK	4	99361
100ng_GF_1	DAIPENLPPLTADFAEDKDVCK	4	447
250ng_GF_1	DAIPENLPPLTADFAEDKDVCK	4	0
50ng_GF_1	DAIPENLPPLTADFAEDKDVCK	4	3733
100ng_GF_2	DAIPENLPPLTADFAEDKDVCK	4	0
250ng_GF_2	DAIPENLPPLTADFAEDKDVCK	4	0
50ng_GF_2	DAIPENLPPLTADFAEDKDVCK	4	1934
100ng_GHP_1	DAIPENLPPLTADFAEDKDVCK	4	24757
250ng_GHP_1	DAIPENLPPLTADFAEDKDVCK	4	0
50ng_GHP_1	DAIPENLPPLTADFAEDKDVCK	4	0
100ng_GHP_2	DAIPENLPPLTADFAEDKDVCK	4	12348
250ng_GHP_2	DAIPENLPPLTADFAEDKDVCK	4	16146
50ng_GHP_2	DAIPENLPPLTADFAEDKDVCK	4	46750
100ng_Manual_1	DAIPENLPPLTADFAEDKDVCK	4	0
250ng_Manual_1	DAIPENLPPLTADFAEDKDVCK	4	0
50ng_Manual_1	DAIPENLPPLTADFAEDKDVCK	4	0
100ng_Manual_2	DAIPENLPPLTADFAEDKDVCK	4	0
250ng_Manual_2	DAIPENLPPLTADFAEDKDVCK	4	0
50ng_Manual_2	DAIPENLPPLTADFAEDKDVCK	4	1035
500ng_GF_1	DAIPENLPPLTADFAEDKDVCK	4	1864
500ng_GF_2	DAIPENLPPLTADFAEDKDVCK	4	14571
500ng_GHP_1	DAIPENLPPLTADFAEDKDVCK	4	40928
500ng_GHP_2	DAIPENLPPLTADFAEDKDVCK	4	25073
500ng_Manual_1	DAIPENLPPLTADFAEDKDVCK	4	0
500ng_Manual_2	DAIPENLPPLTADFAEDKDVCK	4	0
GHP_1_500	DDPHACYSTVFDK	2	82770712
GHP_2_500	DDPHACYSTVFDK	2	91038712
GHP_3_500	DDPHACYSTVFDK	2	108375112
wwPTFE_02_1_500	DDPHACYSTVFDK	2	60861188
wwPTFE_02_2_500	DDPHACYSTVFDK	2	65075924
wwPTFE_02_3_500	DDPHACYSTVFDK	2	56412200
wwPTFE_045_1_500	DDPHACYSTVFDK	2	36239112
wwPTFE_045_2_500	DDPHACYSTVFDK	2	82200752
wwPTFE_045_3_500	DDPHACYSTVFDK	2	83951296
GF_1_500	DDPHACYSTVFDK	2	114466856
GF_2_500	DDPHACYSTVFDK	2	133936584
GF_3_500	DDPHACYSTVFDK	2	129919376
1000ug_GF_1	DDPHACYSTVFDK	2	445657248
1000ug_GF_2	DDPHACYSTVFDK	2	726754176
1000ng_GHP_1	DDPHACYSTVFDK	2	549805888
1000ng_GHP_2	DDPHACYSTVFDK	2	705428352
1000ng_Manual_1	DDPHACYSTVFDK	2	308629920
1000ng_Manual_2	DDPHACYSTVFDK	2	572841152
100ng_GF_1	DDPHACYSTVFDK	2	4449390
250ng_GF_1	DDPHACYSTVFDK	2	37404240
50ng_GF_1	DDPHACYSTVFDK	2	41213
100ng_GF_2	DDPHACYSTVFDK	2	4109644
250ng_GF_2	DDPHACYSTVFDK	2	29587916
50ng_GF_2	DDPHACYSTVFDK	2	1037151
100ng_GHP_1	DDPHACYSTVFDK	2	11883513
250ng_GHP_1	DDPHACYSTVFDK	2	65832712
50ng_GHP_1	DDPHACYSTVFDK	2	6155081
100ng_GHP_2	DDPHACYSTVFDK	2	8978033
250ng_GHP_2	DDPHACYSTVFDK	2	67049116
50ng_GHP_2	DDPHACYSTVFDK	2	3668413
100ng_Manual_1	DDPHACYSTVFDK	2	2347043
250ng_Manual_1	DDPHACYSTVFDK	2	12035046
50ng_Manual_1	DDPHACYSTVFDK	2	1504154
100ng_Manual_2	DDPHACYSTVFDK	2	2316854
250ng_Manual_2	DDPHACYSTVFDK	2	13608821
50ng_Manual_2	DDPHACYSTVFDK	2	1044486
500ng_GF_1	DDPHACYSTVFDK	2	49159248
500ng_GF_2	DDPHACYSTVFDK	2	78703912
500ng_GHP_1	DDPHACYSTVFDK	2	56541160
500ng_GHP_2	DDPHACYSTVFDK	2	122104120
500ng_Manual_1	DDPHACYSTVFDK	2	8362860
500ng_Manual_2	DDPHACYSTVFDK	2	19499832
GHP_1_500	DDPHACYSTVFDK	3	83680488
GHP_2_500	DDPHACYSTVFDK	3	80344200
GHP_3_500	DDPHACYSTVFDK	3	147149920
wwPTFE_02_1_500	DDPHACYSTVFDK	3	66486768
wwPTFE_02_2_500	DDPHACYSTVFDK	3	72125360
wwPTFE_02_3_500	DDPHACYSTVFDK	3	82567224
wwPTFE_045_1_500	DDPHACYSTVFDK	3	52451548
wwPTFE_045_2_500	DDPHACYSTVFDK	3	96174352
wwPTFE_045_3_500	DDPHACYSTVFDK	3	111058064
GF_1_500	DDPHACYSTVFDK	3	153573760
GF_2_500	DDPHACYSTVFDK	3	169595280
GF_3_500	DDPHACYSTVFDK	3	162519968
1000ug_GF_1	DDPHACYSTVFDK	3	332579264
1000ug_GF_2	DDPHACYSTVFDK	3	591453440
1000ng_GHP_1	DDPHACYSTVFDK	3	338658432
1000ng_GHP_2	DDPHACYSTVFDK	3	553878912
1000ng_Manual_1	DDPHACYSTVFDK	3	145532320
1000ng_Manual_2	DDPHACYSTVFDK	3	440356256
100ng_GF_1	DDPHACYSTVFDK	3	4435938
250ng_GF_1	DDPHACYSTVFDK	3	23094014
50ng_GF_1	DDPHACYSTVFDK	3	4489465
100ng_GF_2	DDPHACYSTVFDK	3	4946435
250ng_GF_2	DDPHACYSTVFDK	3	16735506
50ng_GF_2	DDPHACYSTVFDK	3	4066559
100ng_GHP_1	DDPHACYSTVFDK	3	15366601
250ng_GHP_1	DDPHACYSTVFDK	3	37737528
50ng_GHP_1	DDPHACYSTVFDK	3	10948021
100ng_GHP_2	DDPHACYSTVFDK	3	10932765
250ng_GHP_2	DDPHACYSTVFDK	3	47514724
50ng_GHP_2	DDPHACYSTVFDK	3	9848724
100ng_Manual_1	DDPHACYSTVFDK	3	1019930
250ng_Manual_1	DDPHACYSTVFDK	3	5181584
50ng_Manual_1	DDPHACYSTVFDK	3	762630
100ng_Manual_2	DDPHACYSTVFDK	3	1084232
250ng_Manual_2	DDPHACYSTVFDK	3	5008768
50ng_Manual_2	DDPHACYSTVFDK	3	438810
500ng_GF_1	DDPHACYSTVFDK	3	35695224
500ng_GF_2	DDPHACYSTVFDK	3	49370512
500ng_GHP_1	DDPHACYSTVFDK	3	44616492
500ng_GHP_2	DDPHACYSTVFDK	3	97344336
500ng_Manual_1	DDPHACYSTVFDK	3	13103888
500ng_Manual_2	DDPHACYSTVFDK	3	10137469
GHP_1_500	DDPHACYSTVFDK	4	0
GHP_2_500	DDPHACYSTVFDK	4	0
GHP_3_500	DDPHACYSTVFDK	4	0
wwPTFE_02_1_500	DDPHACYSTVFDK	4	0
wwPTFE_02_2_500	DDPHACYSTVFDK	4	0
wwPTFE_02_3_500	DDPHACYSTVFDK	4	0
wwPTFE_045_1_500	DDPHACYSTVFDK	4	0
wwPTFE_045_2_500	DDPHACYSTVFDK	4	0
wwPTFE_045_3_500	DDPHACYSTVFDK	4	0
GF_1_500	DDPHACYSTVFDK	4	0
GF_2_500	DDPHACYSTVFDK	4	0
GF_3_500	DDPHACYSTVFDK	4	0
1000ug_GF_1	DDPHACYSTVFDK	4	0
1000ug_GF_2	DDPHACYSTVFDK	4	0
1000ng_GHP_1	DDPHACYSTVFDK	4	0
1000ng_GHP_2	DDPHACYSTVFDK	4	0
1000ng_Manual_1	DDPHACYSTVFDK	4	0
1000ng_Manual_2	DDPHACYSTVFDK	4	0
100ng_GF_1	DDPHACYSTVFDK	4	0
250ng_GF_1	DDPHACYSTVFDK	4	0
50ng_GF_1	DDPHACYSTVFDK	4	0
100ng_GF_2	DDPHACYSTVFDK	4	0
250ng_GF_2	DDPHACYSTVFDK	4	0
50ng_GF_2	DDPHACYSTVFDK	4	0
100ng_GHP_1	DDPHACYSTVFDK	4	0
250ng_GHP_1	DDPHACYSTVFDK	4	0
50ng_GHP_1	DDPHACYSTVFDK	4	0
100ng_GHP_2	DDPHACYSTVFDK	4	0
250ng_GHP_2	DDPHACYSTVFDK	4	0
50ng_GHP_2	DDPHACYSTVFDK	4	802
100ng_Manual_1	DDPHACYSTVFDK	4	0
250ng_Manual_1	DDPHACYSTVFDK	4	0
50ng_Manual_1	DDPHACYSTVFDK	4	0
100ng_Manual_2	DDPHACYSTVFDK	4	0
250ng_Manual_2	DDPHACYSTVFDK	4	0
50ng_Manual_2	DDPHACYSTVFDK	4	0
500ng_GF_1	DDPHACYSTVFDK	4	0
500ng_GF_2	DDPHACYSTVFDK	4	0
500ng_GHP_1	DDPHACYSTVFDK	4	0
500ng_GHP_2	DDPHACYSTVFDK	4	0
500ng_Manual_1	DDPHACYSTVFDK	4	0
500ng_Manual_2	DDPHACYSTVFDK	4	0
GHP_1_500	DDSPDLPK	2	8678012
GHP_2_500	DDSPDLPK	2	70306440
GHP_3_500	DDSPDLPK	2	239304368
wwPTFE_02_1_500	DDSPDLPK	2	190030240
wwPTFE_02_2_500	DDSPDLPK	2	163494864
wwPTFE_02_3_500	DDSPDLPK	2	183958272
wwPTFE_045_1_500	DDSPDLPK	2	127536272
wwPTFE_045_2_500	DDSPDLPK	2	192811680
wwPTFE_045_3_500	DDSPDLPK	2	170804848
GF_1_500	DDSPDLPK	2	285267776
GF_2_500	DDSPDLPK	2	313875264
GF_3_500	DDSPDLPK	2	298549152
1000ug_GF_1	DDSPDLPK	2	287803680
1000ug_GF_2	DDSPDLPK	2	354622880
1000ng_GHP_1	DDSPDLPK	2	328840480
1000ng_GHP_2	DDSPDLPK	2	480743744
1000ng_Manual_1	DDSPDLPK	2	442961920
1000ng_Manual_2	DDSPDLPK	2	622718080
100ng_GF_1	DDSPDLPK	2	17980646
250ng_GF_1	DDSPDLPK	2	38033036
50ng_GF_1	DDSPDLPK	2	186073
100ng_GF_2	DDSPDLPK	2	17465314
250ng_GF_2	DDSPDLPK	2	49443348
50ng_GF_2	DDSPDLPK	2	178986
100ng_GHP_1	DDSPDLPK	2	14385392
250ng_GHP_1	DDSPDLPK	2	45201204
50ng_GHP_1	DDSPDLPK	2	8655389
100ng_GHP_2	DDSPDLPK	2	13961928
250ng_GHP_2	DDSPDLPK	2	41256088
50ng_GHP_2	DDSPDLPK	2	8378528
100ng_Manual_1	DDSPDLPK	2	8557638
250ng_Manual_1	DDSPDLPK	2	0
50ng_Manual_1	DDSPDLPK	2	6683988
100ng_Manual_2	DDSPDLPK	2	12431797
250ng_Manual_2	DDSPDLPK	2	25094452
50ng_Manual_2	DDSPDLPK	2	5104929
500ng_GF_1	DDSPDLPK	2	24353230
500ng_GF_2	DDSPDLPK	2	92587216
500ng_GHP_1	DDSPDLPK	2	100584280
500ng_GHP_2	DDSPDLPK	2	83400616
500ng_Manual_1	DDSPDLPK	2	35338360
500ng_Manual_2	DDSPDLPK	2	40857248
GHP_1_500	DDSPDLPK	3	0
GHP_2_500	DDSPDLPK	3	0
GHP_3_500	DDSPDLPK	3	0
wwPTFE_02_1_500	DDSPDLPK	3	0
wwPTFE_02_2_500	DDSPDLPK	3	0
wwPTFE_02_3_500	DDSPDLPK	3	0
wwPTFE_045_1_500	DDSPDLPK	3	0
wwPTFE_045_2_500	DDSPDLPK	3	0
wwPTFE_045_3_500	DDSPDLPK	3	0
GF_1_500	DDSPDLPK	3	0
GF_2_500	DDSPDLPK	3	0
GF_3_500	DDSPDLPK	3	0
1000ug_GF_1	DDSPDLPK	3	0
1000ug_GF_2	DDSPDLPK	3	0
1000ng_GHP_1	DDSPDLPK	3	0
1000ng_GHP_2	DDSPDLPK	3	0
1000ng_Manual_1	DDSPDLPK	3	0
1000ng_Manual_2	DDSPDLPK	3	0
100ng_GF_1	DDSPDLPK	3	0
250ng_GF_1	DDSPDLPK	3	0
50ng_GF_1	DDSPDLPK	3	0
100ng_GF_2	DDSPDLPK	3	0
250ng_GF_2	DDSPDLPK	3	0
50ng_GF_2	DDSPDLPK	3	0
100ng_GHP_1	DDSPDLPK	3	0
250ng_GHP_1	DDSPDLPK	3	0
50ng_GHP_1	DDSPDLPK	3	0
100ng_GHP_2	DDSPDLPK	3	0
250ng_GHP_2	DDSPDLPK	3	0
50ng_GHP_2	DDSPDLPK	3	0
100ng_Manual_1	DDSPDLPK	3	0
250ng_Manual_1	DDSPDLPK	3	0
50ng_Manual_1	DDSPDLPK	3	0
100ng_Manual_2	DDSPDLPK	3	0
250ng_Manual_2	DDSPDLPK	3	0
50ng_Manual_2	DDSPDLPK	3	0
500ng_GF_1	DDSPDLPK	3	0
500ng_GF_2	DDSPDLPK	3	0
500ng_GHP_1	DDSPDLPK	3	0
500ng_GHP_2	DDSPDLPK	3	0
500ng_Manual_1	DDSPDLPK	3	0
500ng_Manual_2	DDSPDLPK	3	0
GHP_1_500	DDSPDLPK	4	0
GHP_2_500	DDSPDLPK	4	0
GHP_3_500	DDSPDLPK	4	0
wwPTFE_02_1_500	DDSPDLPK	4	0
wwPTFE_02_2_500	DDSPDLPK	4	0
wwPTFE_02_3_500	DDSPDLPK	4	0
wwPTFE_045_1_500	DDSPDLPK	4	0
wwPTFE_045_2_500	DDSPDLPK	4	0
wwPTFE_045_3_500	DDSPDLPK	4	0
GF_1_500	DDSPDLPK	4	0
GF_2_500	DDSPDLPK	4	0
GF_3_500	DDSPDLPK	4	0
1000ug_GF_1	DDSPDLPK	4	0
1000ug_GF_2	DDSPDLPK	4	0
1000ng_GHP_1	DDSPDLPK	4	0
1000ng_GHP_2	DDSPDLPK	4	0
1000ng_Manual_1	DDSPDLPK	4	0
1000ng_Manual_2	DDSPDLPK	4	0
100ng_GF_1	DDSPDLPK	4	0
250ng_GF_1	DDSPDLPK	4	0
50ng_GF_1	DDSPDLPK	4	0
100ng_GF_2	DDSPDLPK	4	0
250ng_GF_2	DDSPDLPK	4	0
50ng_GF_2	DDSPDLPK	4	0
100ng_GHP_1	DDSPDLPK	4	0
250ng_GHP_1	DDSPDLPK	4	0
50ng_GHP_1	DDSPDLPK	4	0
100ng_GHP_2	DDSPDLPK	4	0
250ng_GHP_2	DDSPDLPK	4	0
50ng_GHP_2	DDSPDLPK	4	0
100ng_Manual_1	DDSPDLPK	4	0
250ng_Manual_1	DDSPDLPK	4	0
50ng_Manual_1	DDSPDLPK	4	0
100ng_Manual_2	DDSPDLPK	4	0
250ng_Manual_2	DDSPDLPK	4	0
50ng_Manual_2	DDSPDLPK	4	0
500ng_GF_1	DDSPDLPK	4	0
500ng_GF_2	DDSPDLPK	4	0
500ng_GHP_1	DDSPDLPK	4	0
500ng_GHP_2	DDSPDLPK	4	0
500ng_Manual_1	DDSPDLPK	4	0
500ng_Manual_2	DDSPDLPK	4	0
GHP_1_500	DLGEEHFK	2	35472004
GHP_2_500	DLGEEHFK	2	469453664
GHP_3_500	DLGEEHFK	2	633647744
wwPTFE_02_1_500	DLGEEHFK	2	394437120
wwPTFE_02_2_500	DLGEEHFK	2	328373088
wwPTFE_02_3_500	DLGEEHFK	2	459424032
wwPTFE_045_1_500	DLGEEHFK	2	229918064
wwPTFE_045_2_500	DLGEEHFK	2	309844544
wwPTFE_045_3_500	DLGEEHFK	2	365153472
GF_1_500	DLGEEHFK	2	371130240
GF_2_500	DLGEEHFK	2	379604224
GF_3_500	DLGEEHFK	2	334117856
1000ug_GF_1	DLGEEHFK	2	957249664
1000ug_GF_2	DLGEEHFK	2	1332149760
1000ng_GHP_1	DLGEEHFK	2	1738485248
1000ng_GHP_2	DLGEEHFK	2	2541341952
1000ng_Manual_1	DLGEEHFK	2	1750489984
1000ng_Manual_2	DLGEEHFK	2	3024970496
100ng_GF_1	DLGEEHFK	2	27882884
250ng_GF_1	DLGEEHFK	2	57428780
50ng_GF_1	DLGEEHFK	2	731760
100ng_GF_2	DLGEEHFK	2	24537290
250ng_GF_2	DLGEEHFK	2	65698996
50ng_GF_2	DLGEEHFK	2	144780
100ng_GHP_1	DLGEEHFK	2	56887748
250ng_GHP_1	DLGEEHFK	2	172896752
50ng_GHP_1	DLGEEHFK	2	43584464
100ng_GHP_2	DLGEEHFK	2	52939792
250ng_GHP_2	DLGEEHFK	2	172928672
50ng_GHP_2	DLGEEHFK	2	30087802
100ng_Manual_1	DLGEEHFK	2	36190060
250ng_Manual_1	DLGEEHFK	2	99052032
50ng_Manual_1	DLGEEHFK	2	29101668
100ng_Manual_2	DLGEEHFK	2	46595292
250ng_Manual_2	DLGEEHFK	2	124304208
50ng_Manual_2	DLGEEHFK	2	23753652
500ng_GF_1	DLGEEHFK	2	292516
500ng_GF_2	DLGEEHFK	2	131101928
500ng_GHP_1	DLGEEHFK	2	333495008
500ng_GHP_2	DLGEEHFK	2	312040032
500ng_Manual_1	DLGEEHFK	2	134844480
500ng_Manual_2	DLGEEHFK	2	187568160
GHP_1_500	DLGEEHFK	3	0
GHP_2_500	DLGEEHFK	3	0
GHP_3_500	DLGEEHFK	3	0
wwPTFE_02_1_500	DLGEEHFK	3	0
wwPTFE_02_2_500	DLGEEHFK	3	0
wwPTFE_02_3_500	DLGEEHFK	3	0
wwPTFE_045_1_500	DLGEEHFK	3	0
wwPTFE_045_2_500	DLGEEHFK	3	0
wwPTFE_045_3_500	DLGEEHFK	3	0
GF_1_500	DLGEEHFK	3	0
GF_2_500	DLGEEHFK	3	0
GF_3_500	DLGEEHFK	3	0
1000ug_GF_1	DLGEEHFK	3	0
1000ug_GF_2	DLGEEHFK	3	0
1000ng_GHP_1	DLGEEHFK	3	0
1000ng_GHP_2	DLGEEHFK	3	0
1000ng_Manual_1	DLGEEHFK	3	0
1000ng_Manual_2	DLGEEHFK	3	0
100ng_GF_1	DLGEEHFK	3	0
250ng_GF_1	DLGEEHFK	3	0
50ng_GF_1	DLGEEHFK	3	0
100ng_GF_2	DLGEEHFK	3	0
250ng_GF_2	DLGEEHFK	3	0
50ng_GF_2	DLGEEHFK	3	0
100ng_GHP_1	DLGEEHFK	3	0
250ng_GHP_1	DLGEEHFK	3	0
50ng_GHP_1	DLGEEHFK	3	0
100ng_GHP_2	DLGEEHFK	3	0
250ng_GHP_2	DLGEEHFK	3	0
50ng_GHP_2	DLGEEHFK	3	0
100ng_Manual_1	DLGEEHFK	3	0
250ng_Manual_1	DLGEEHFK	3	0
50ng_Manual_1	DLGEEHFK	3	0
100ng_Manual_2	DLGEEHFK	3	0
250ng_Manual_2	DLGEEHFK	3	0
50ng_Manual_2	DLGEEHFK	3	0
500ng_GF_1	DLGEEHFK	3	0
500ng_GF_2	DLGEEHFK	3	0
500ng_GHP_1	DLGEEHFK	3	0
500ng_GHP_2	DLGEEHFK	3	0
500ng_Manual_1	DLGEEHFK	3	0
500ng_Manual_2	DLGEEHFK	3	0
GHP_1_500	DLGEEHFK	4	0
GHP_2_500	DLGEEHFK	4	0
GHP_3_500	DLGEEHFK	4	0
wwPTFE_02_1_500	DLGEEHFK	4	0
wwPTFE_02_2_500	DLGEEHFK	4	0
wwPTFE_02_3_500	DLGEEHFK	4	0
wwPTFE_045_1_500	DLGEEHFK	4	0
wwPTFE_045_2_500	DLGEEHFK	4	0
wwPTFE_045_3_500	DLGEEHFK	4	0
GF_1_500	DLGEEHFK	4	0
GF_2_500	DLGEEHFK	4	0
GF_3_500	DLGEEHFK	4	0
1000ug_GF_1	DLGEEHFK	4	0
1000ug_GF_2	DLGEEHFK	4	0
1000ng_GHP_1	DLGEEHFK	4	0
1000ng_GHP_2	DLGEEHFK	4	0
1000ng_Manual_1	DLGEEHFK	4	0
1000ng_Manual_2	DLGEEHFK	4	0
100ng_GF_1	DLGEEHFK	4	0
250ng_GF_1	DLGEEHFK	4	0
50ng_GF_1	DLGEEHFK	4	0
100ng_GF_2	DLGEEHFK	4	0
250ng_GF_2	DLGEEHFK	4	0
50ng_GF_2	DLGEEHFK	4	0
100ng_GHP_1	DLGEEHFK	4	0
250ng_GHP_1	DLGEEHFK	4	0
50ng_GHP_1	DLGEEHFK	4	0
100ng_GHP_2	DLGEEHFK	4	0
250ng_GHP_2	DLGEEHFK	4	0
50ng_GHP_2	DLGEEHFK	4	0
100ng_Manual_1	DLGEEHFK	4	0
250ng_Manual_1	DLGEEHFK	4	0
50ng_Manual_1	DLGEEHFK	4	0
100ng_Manual_2	DLGEEHFK	4	0
250ng_Manual_2	DLGEEHFK	4	0
50ng_Manual_2	DLGEEHFK	4	0
500ng_GF_1	DLGEEHFK	4	0
500ng_GF_2	DLGEEHFK	4	0
500ng_GHP_1	DLGEEHFK	4	0
500ng_GHP_2	DLGEEHFK	4	0
500ng_Manual_1	DLGEEHFK	4	0
500ng_Manual_2	DLGEEHFK	4	0
GHP_1_500	EACFAVEGPK	2	252294368
GHP_2_500	EACFAVEGPK	2	283509824
GHP_3_500	EACFAVEGPK	2	312230048
wwPTFE_02_1_500	EACFAVEGPK	2	218618272
wwPTFE_02_2_500	EACFAVEGPK	2	206924768
wwPTFE_02_3_500	EACFAVEGPK	2	235504496
wwPTFE_045_1_500	EACFAVEGPK	2	152784224
wwPTFE_045_2_500	EACFAVEGPK	2	314152800
wwPTFE_045_3_500	EACFAVEGPK	2	265673904
GF_1_500	EACFAVEGPK	2	418562720
GF_2_500	EACFAVEGPK	2	436224960
GF_3_500	EACFAVEGPK	2	412479616
1000ug_GF_1	EACFAVEGPK	2	662816640
1000ug_GF_2	EACFAVEGPK	2	1051753536
1000ng_GHP_1	EACFAVEGPK	2	988050816
1000ng_GHP_2	EACFAVEGPK	2	1196373248
1000ng_Manual_1	EACFAVEGPK	2	671956480
1000ng_Manual_2	EACFAVEGPK	2	1004894336
100ng_GF_1	EACFAVEGPK	2	9831184
250ng_GF_1	EACFAVEGPK	2	55787616
50ng_GF_1	EACFAVEGPK	2	204970
100ng_GF_2	EACFAVEGPK	2	9982634
250ng_GF_2	EACFAVEGPK	2	61329496
50ng_GF_2	EACFAVEGPK	2	2042122
100ng_GHP_1	EACFAVEGPK	2	19789510
250ng_GHP_1	EACFAVEGPK	2	100459384
50ng_GHP_1	EACFAVEGPK	2	10346777
100ng_GHP_2	EACFAVEGPK	2	14222185
250ng_GHP_2	EACFAVEGPK	2	108206752
50ng_GHP_2	EACFAVEGPK	2	5513395
100ng_Manual_1	EACFAVEGPK	2	6702245
250ng_Manual_1	EACFAVEGPK	2	38650304
50ng_Manual_1	EACFAVEGPK	2	4400312
100ng_Manual_2	EACFAVEGPK	2	7236570
250ng_Manual_2	EACFAVEGPK	2	42016056
50ng_Manual_2	EACFAVEGPK	2	3598889
500ng_GF_1	EACFAVEGPK	2	56787260
500ng_GF_2	EACFAVEGPK	2	132411128
500ng_GHP_1	EACFAVEGPK	2	155046800
500ng_GHP_2	EACFAVEGPK	2	177224512
500ng_Manual_1	EACFAVEGPK	2	33848684
500ng_Manual_2	EACFAVEGPK	2	63432668
GHP_1_500	EACFAVEGPK	3	5545
GHP_2_500	EACFAVEGPK	3	1248
GHP_3_500	EACFAVEGPK	3	2053
wwPTFE_02_1_500	EACFAVEGPK	3	0
wwPTFE_02_2_500	EACFAVEGPK	3	0
wwPTFE_02_3_500	EACFAVEGPK	3	8117
wwPTFE_045_1_500	EACFAVEGPK	3	0
wwPTFE_045_2_500	EACFAVEGPK	3	22744
wwPTFE_045_3_500	EACFAVEGPK	3	0
GF_1_500	EACFAVEGPK	3	6479
GF_2_500	EACFAVEGPK	3	0
GF_3_500	EACFAVEGPK	3	23925
1000ug_GF_1	EACFAVEGPK	3	0
1000ug_GF_2	EACFAVEGPK	3	0
1000ng_GHP_1	EACFAVEGPK	3	0
1000ng_GHP_2	EACFAVEGPK	3	6153
1000ng_Manual_1	EACFAVEGPK	3	0
1000ng_Manual_2	EACFAVEGPK	3	0
100ng_GF_1	EACFAVEGPK	3	8606
250ng_GF_1	EACFAVEGPK	3	2189
50ng_GF_1	EACFAVEGPK	3	8083
100ng_GF_2	EACFAVEGPK	3	10342
250ng_GF_2	EACFAVEGPK	3	0
50ng_GF_2	EACFAVEGPK	3	8241
100ng_GHP_1	EACFAVEGPK	3	20787
250ng_GHP_1	EACFAVEGPK	3	11251
50ng_GHP_1	EACFAVEGPK	3	5242
100ng_GHP_2	EACFAVEGPK	3	24306
250ng_GHP_2	EACFAVEGPK	3	14776
50ng_GHP_2	EACFAVEGPK	3	7812
100ng_Manual_1	EACFAVEGPK	3	5078
250ng_Manual_1	EACFAVEGPK	3	398
50ng_Manual_1	EACFAVEGPK	3	2970
100ng_Manual_2	EACFAVEGPK	3	0
250ng_Manual_2	EACFAVEGPK	3	3812
50ng_Manual_2	EACFAVEGPK	3	5716
500ng_GF_1	EACFAVEGPK	3	0
500ng_GF_2	EACFAVEGPK	3	0
500ng_GHP_1	EACFAVEGPK	3	8532
500ng_GHP_2	EACFAVEGPK	3	12578
500ng_Manual_1	EACFAVEGPK	3	0
500ng_Manual_2	EACFAVEGPK	3	0
GHP_1_500	EACFAVEGPK	4	0
GHP_2_500	EACFAVEGPK	4	0
GHP_3_500	EACFAVEGPK	4	0
wwPTFE_02_1_500	EACFAVEGPK	4	0
wwPTFE_02_2_500	EACFAVEGPK	4	0
wwPTFE_02_3_500	EACFAVEGPK	4	0
wwPTFE_045_1_500	EACFAVEGPK	4	0
wwPTFE_045_2_500	EACFAVEGPK	4	0
wwPTFE_045_3_500	EACFAVEGPK	4	0
GF_1_500	EACFAVEGPK	4	0
GF_2_500	EACFAVEGPK	4	0
GF_3_500	EACFAVEGPK	4	0
1000ug_GF_1	EACFAVEGPK	4	0
1000ug_GF_2	EACFAVEGPK	4	0
1000ng_GHP_1	EACFAVEGPK	4	0
1000ng_GHP_2	EACFAVEGPK	4	0
1000ng_Manual_1	EACFAVEGPK	4	0
1000ng_Manual_2	EACFAVEGPK	4	0
100ng_GF_1	EACFAVEGPK	4	0
250ng_GF_1	EACFAVEGPK	4	0
50ng_GF_1	EACFAVEGPK	4	0
100ng_GF_2	EACFAVEGPK	4	0
250ng_GF_2	EACFAVEGPK	4	0
50ng_GF_2	EACFAVEGPK	4	0
100ng_GHP_1	EACFAVEGPK	4	0
250ng_GHP_1	EACFAVEGPK	4	0
50ng_GHP_1	EACFAVEGPK	4	0
100ng_GHP_2	EACFAVEGPK	4	0
250ng_GHP_2	EACFAVEGPK	4	0
50ng_GHP_2	EACFAVEGPK	4	0
100ng_Manual_1	EACFAVEGPK	4	0
250ng_Manual_1	EACFAVEGPK	4	0
50ng_Manual_1	EACFAVEGPK	4	0
100ng_Manual_2	EACFAVEGPK	4	0
250ng_Manual_2	EACFAVEGPK	4	0
50ng_Manual_2	EACFAVEGPK	4	0
500ng_GF_1	EACFAVEGPK	4	0
500ng_GF_2	EACFAVEGPK	4	0
500ng_GHP_1	EACFAVEGPK	4	0
500ng_GHP_2	EACFAVEGPK	4	0
500ng_Manual_1	EACFAVEGPK	4	0
500ng_Manual_2	EACFAVEGPK	4	0
GHP_1_500	ECCDKPLLEK	2	1359447
GHP_2_500	ECCDKPLLEK	2	19238736
GHP_3_500	ECCDKPLLEK	2	43089684
wwPTFE_02_1_500	ECCDKPLLEK	2	28071138
wwPTFE_02_2_500	ECCDKPLLEK	2	25975128
wwPTFE_02_3_500	ECCDKPLLEK	2	32728384
wwPTFE_045_1_500	ECCDKPLLEK	2	14285598
wwPTFE_045_2_500	ECCDKPLLEK	2	41428840
wwPTFE_045_3_500	ECCDKPLLEK	2	42518372
GF_1_500	ECCDKPLLEK	2	70728648
GF_2_500	ECCDKPLLEK	2	75435872
GF_3_500	ECCDKPLLEK	2	68221560
1000ug_GF_1	ECCDKPLLEK	2	88737664
1000ug_GF_2	ECCDKPLLEK	2	175614448
1000ng_GHP_1	ECCDKPLLEK	2	148918176
1000ng_GHP_2	ECCDKPLLEK	2	300027104
1000ng_Manual_1	ECCDKPLLEK	2	172782576
1000ng_Manual_2	ECCDKPLLEK	2	348789312
100ng_GF_1	ECCDKPLLEK	2	1457281
250ng_GF_1	ECCDKPLLEK	2	14344786
50ng_GF_1	ECCDKPLLEK	2	0
100ng_GF_2	ECCDKPLLEK	2	1444313
250ng_GF_2	ECCDKPLLEK	2	11828496
50ng_GF_2	ECCDKPLLEK	2	78779
100ng_GHP_1	ECCDKPLLEK	2	3929331
250ng_GHP_1	ECCDKPLLEK	2	26939290
50ng_GHP_1	ECCDKPLLEK	2	1596039
100ng_GHP_2	ECCDKPLLEK	2	2660029
250ng_GHP_2	ECCDKPLLEK	2	28028732
50ng_GHP_2	ECCDKPLLEK	2	973021
100ng_Manual_1	ECCDKPLLEK	2	393259
250ng_Manual_1	ECCDKPLLEK	2	0
50ng_Manual_1	ECCDKPLLEK	2	312228
100ng_Manual_2	ECCDKPLLEK	2	445162
250ng_Manual_2	ECCDKPLLEK	2	10223729
50ng_Manual_2	ECCDKPLLEK	2	200705
500ng_GF_1	ECCDKPLLEK	2	11021855
500ng_GF_2	ECCDKPLLEK	2	33639988
500ng_GHP_1	ECCDKPLLEK	2	30777040
500ng_GHP_2	ECCDKPLLEK	2	55982432
500ng_Manual_1	ECCDKPLLEK	2	11178663
500ng_Manual_2	ECCDKPLLEK	2	9668161
GHP_1_500	ECCDKPLLEK	3	1591389
GHP_2_500	ECCDKPLLEK	3	20454500
GHP_3_500	ECCDKPLLEK	3	56642568
wwPTFE_02_1_500	ECCDKPLLEK	3	36533812
wwPTFE_02_2_500	ECCDKPLLEK	3	26409214
wwPTFE_02_3_500	ECCDKPLLEK	3	45449084
wwPTFE_045_1_500	ECCDKPLLEK	3	19931052
wwPTFE_045_2_500	ECCDKPLLEK	3	53760496
wwPTFE_045_3_500	ECCDKPLLEK	3	61744960
GF_1_500	ECCDKPLLEK	3	107522032
GF_2_500	ECCDKPLLEK	3	111124448
GF_3_500	ECCDKPLLEK	3	100876016
1000ug_GF_1	ECCDKPLLEK	3	87257440
1000ug_GF_2	ECCDKPLLEK	3	179062944
1000ng_GHP_1	ECCDKPLLEK	3	180188608
1000ng_GHP_2	ECCDKPLLEK	3	292381856
1000ng_Manual_1	ECCDKPLLEK	3	188538064
1000ng_Manual_2	ECCDKPLLEK	3	310323616
100ng_GF_1	ECCDKPLLEK	3	1287523
250ng_GF_1	ECCDKPLLEK	3	13375906
50ng_GF_1	ECCDKPLLEK	3	0
100ng_GF_2	ECCDKPLLEK	3	1378539
250ng_GF_2	ECCDKPLLEK	3	10239547
50ng_GF_2	ECCDKPLLEK	3	96130
100ng_GHP_1	ECCDKPLLEK	3	3476230
250ng_GHP_1	ECCDKPLLEK	3	24086400
50ng_GHP_1	ECCDKPLLEK	3	1513673
100ng_GHP_2	ECCDKPLLEK	3	2368799
250ng_GHP_2	ECCDKPLLEK	3	24550948
50ng_GHP_2	ECCDKPLLEK	3	853813
100ng_Manual_1	ECCDKPLLEK	3	384106
250ng_Manual_1	ECCDKPLLEK	3	3007
50ng_Manual_1	ECCDKPLLEK	3	250705
100ng_Manual_2	ECCDKPLLEK	3	422658
250ng_Manual_2	ECCDKPLLEK	3	7207315
50ng_Manual_2	ECCDKPLLEK	3	132392
500ng_GF_1	ECCDKPLLEK	3	14632591
500ng_GF_2	ECCDKPLLEK	3	30527596
500ng_GHP_1	ECCDKPLLEK	3	23069288
500ng_GHP_2	ECCDKPLLEK	3	54739148
500ng_Manual_1	ECCDKPLLEK	3	11052199
500ng_Manual_2	ECCDKPLLEK	3	7531241
GHP_1_500	ECCDKPLLEK	4	0
GHP_2_500	ECCDKPLLEK	4	0
GHP_3_500	ECCDKPLLEK	4	0
wwPTFE_02_1_500	ECCDKPLLEK	4	0
wwPTFE_02_2_500	ECCDKPLLEK	4	0
wwPTFE_02_3_500	ECCDKPLLEK	4	0
wwPTFE_045_1_500	ECCDKPLLEK	4	0
wwPTFE_045_2_500	ECCDKPLLEK	4	0
wwPTFE_045_3_500	ECCDKPLLEK	4	0
GF_1_500	ECCDKPLLEK	4	0
GF_2_500	ECCDKPLLEK	4	0
GF_3_500	ECCDKPLLEK	4	0
1000ug_GF_1	ECCDKPLLEK	4	0
1000ug_GF_2	ECCDKPLLEK	4	0
1000ng_GHP_1	ECCDKPLLEK	4	0
1000ng_GHP_2	ECCDKPLLEK	4	0
1000ng_Manual_1	ECCDKPLLEK	4	0
1000ng_Manual_2	ECCDKPLLEK	4	0
100ng_GF_1	ECCDKPLLEK	4	0
250ng_GF_1	ECCDKPLLEK	4	0
50ng_GF_1	ECCDKPLLEK	4	0
100ng_GF_2	ECCDKPLLEK	4	0
250ng_GF_2	ECCDKPLLEK	4	0
50ng_GF_2	ECCDKPLLEK	4	0
100ng_GHP_1	ECCDKPLLEK	4	0
250ng_GHP_1	ECCDKPLLEK	4	0
50ng_GHP_1	ECCDKPLLEK	4	0
100ng_GHP_2	ECCDKPLLEK	4	0
250ng_GHP_2	ECCDKPLLEK	4	0
50ng_GHP_2	ECCDKPLLEK	4	0
100ng_Manual_1	ECCDKPLLEK	4	0
250ng_Manual_1	ECCDKPLLEK	4	0
50ng_Manual_1	ECCDKPLLEK	4	0
100ng_Manual_2	ECCDKPLLEK	4	0
250ng_Manual_2	ECCDKPLLEK	4	0
50ng_Manual_2	ECCDKPLLEK	4	0
500ng_GF_1	ECCDKPLLEK	4	0
500ng_GF_2	ECCDKPLLEK	4	0
500ng_GHP_1	ECCDKPLLEK	4	0
500ng_GHP_2	ECCDKPLLEK	4	0
500ng_Manual_1	ECCDKPLLEK	4	0
500ng_Manual_2	ECCDKPLLEK	4	0
GHP_1_500	ECCHGDLLECADDR	2	2425237
GHP_2_500	ECCHGDLLECADDR	2	700595
GHP_3_500	ECCHGDLLECADDR	2	2384446
wwPTFE_02_1_500	ECCHGDLLECADDR	2	1261474
wwPTFE_02_2_500	ECCHGDLLECADDR	2	1459901
wwPTFE_02_3_500	ECCHGDLLECADDR	2	1468127
wwPTFE_045_1_500	ECCHGDLLECADDR	2	558598
wwPTFE_045_2_500	ECCHGDLLECADDR	2	1670194
wwPTFE_045_3_500	ECCHGDLLECADDR	2	3277396
GF_1_500	ECCHGDLLECADDR	2	6896109
GF_2_500	ECCHGDLLECADDR	2	7158295
GF_3_500	ECCHGDLLECADDR	2	6306539
1000ug_GF_1	ECCHGDLLECADDR	2	41353316
1000ug_GF_2	ECCHGDLLECADDR	2	76406336
1000ng_GHP_1	ECCHGDLLECADDR	2	77948912
1000ng_GHP_2	ECCHGDLLECADDR	2	96156184
1000ng_Manual_1	ECCHGDLLECADDR	2	6499302
1000ng_Manual_2	ECCHGDLLECADDR	2	12237737
100ng_GF_1	ECCHGDLLECADDR	2	284061
250ng_GF_1	ECCHGDLLECADDR	2	4149444
50ng_GF_1	ECCHGDLLECADDR	2	8372
100ng_GF_2	ECCHGDLLECADDR	2	209840
250ng_GF_2	ECCHGDLLECADDR	2	1972276
50ng_GF_2	ECCHGDLLECADDR	2	54156
100ng_GHP_1	ECCHGDLLECADDR	2	875315
250ng_GHP_1	ECCHGDLLECADDR	2	5499261
50ng_GHP_1	ECCHGDLLECADDR	2	305740
100ng_GHP_2	ECCHGDLLECADDR	2	508437
250ng_GHP_2	ECCHGDLLECADDR	2	5863113
50ng_GHP_2	ECCHGDLLECADDR	2	112231
100ng_Manual_1	ECCHGDLLECADDR	2	2223
250ng_Manual_1	ECCHGDLLECADDR	2	141713
50ng_Manual_1	ECCHGDLLECADDR	2	0
100ng_Manual_2	ECCHGDLLECADDR	2	14616
250ng_Manual_2	ECCHGDLLECADDR	2	310120
50ng_Manual_2	ECCHGDLLECADDR	2	0
500ng_GF_1	ECCHGDLLECADDR	2	4552819
500ng_GF_2	ECCHGDLLECADDR	2	5768377
500ng_GHP_1	ECCHGDLLECADDR	2	1675445
500ng_GHP_2	ECCHGDLLECADDR	2	11604992
500ng_Manual_1	ECCHGDLLECADDR	2	72446
500ng_Manual_2	ECCHGDLLECADDR	2	235026
GHP_1_500	ECCHGDLLECADDR	3	17997
GHP_2_500	ECCHGDLLECADDR	3	1132913
GHP_3_500	ECCHGDLLECADDR	3	4069206
wwPTFE_02_1_500	ECCHGDLLECADDR	3	2301369
wwPTFE_02_2_500	ECCHGDLLECADDR	3	2288894
wwPTFE_02_3_500	ECCHGDLLECADDR	3	3314266
wwPTFE_045_1_500	ECCHGDLLECADDR	3	1180343
wwPTFE_045_2_500	ECCHGDLLECADDR	3	3009047
wwPTFE_045_3_500	ECCHGDLLECADDR	3	6778924
GF_1_500	ECCHGDLLECADDR	3	15244388
GF_2_500	ECCHGDLLECADDR	3	12634213
GF_3_500	ECCHGDLLECADDR	3	12513929
1000ug_GF_1	ECCHGDLLECADDR	3	67784544
1000ug_GF_2	ECCHGDLLECADDR	3	145160224
1000ng_GHP_1	ECCHGDLLECADDR	3	86686936
1000ng_GHP_2	ECCHGDLLECADDR	3	110827504
1000ng_Manual_1	ECCHGDLLECADDR	3	13997785
1000ng_Manual_2	ECCHGDLLECADDR	3	23413250
100ng_GF_1	ECCHGDLLECADDR	3	233571
250ng_GF_1	ECCHGDLLECADDR	3	4501196
50ng_GF_1	ECCHGDLLECADDR	3	0
100ng_GF_2	ECCHGDLLECADDR	3	244008
250ng_GF_2	ECCHGDLLECADDR	3	1962527
50ng_GF_2	ECCHGDLLECADDR	3	0
100ng_GHP_1	ECCHGDLLECADDR	3	629302
250ng_GHP_1	ECCHGDLLECADDR	3	4673848
50ng_GHP_1	ECCHGDLLECADDR	3	374552
100ng_GHP_2	ECCHGDLLECADDR	3	434499
250ng_GHP_2	ECCHGDLLECADDR	3	5163580
50ng_GHP_2	ECCHGDLLECADDR	3	188090
100ng_Manual_1	ECCHGDLLECADDR	3	13542
250ng_Manual_1	ECCHGDLLECADDR	3	79202
50ng_Manual_1	ECCHGDLLECADDR	3	16231
100ng_Manual_2	ECCHGDLLECADDR	3	12238
250ng_Manual_2	ECCHGDLLECADDR	3	211821
50ng_Manual_2	ECCHGDLLECADDR	3	10562
500ng_GF_1	ECCHGDLLECADDR	3	5588320
500ng_GF_2	ECCHGDLLECADDR	3	6216483
500ng_GHP_1	ECCHGDLLECADDR	3	2197106
500ng_GHP_2	ECCHGDLLECADDR	3	11745684
500ng_Manual_1	ECCHGDLLECADDR	3	406520
500ng_Manual_2	ECCHGDLLECADDR	3	204558
GHP_1_500	ECCHGDLLECADDR	4	6921
GHP_2_500	ECCHGDLLECADDR	4	0
GHP_3_500	ECCHGDLLECADDR	4	0
wwPTFE_02_1_500	ECCHGDLLECADDR	4	0
wwPTFE_02_2_500	ECCHGDLLECADDR	4	0
wwPTFE_02_3_500	ECCHGDLLECADDR	4	0
wwPTFE_045_1_500	ECCHGDLLECADDR	4	0
wwPTFE_045_2_500	ECCHGDLLECADDR	4	0
wwPTFE_045_3_500	ECCHGDLLECADDR	4	0
GF_1_500	ECCHGDLLECADDR	4	0
GF_2_500	ECCHGDLLECADDR	4	0
GF_3_500	ECCHGDLLECADDR	4	7766
1000ug_GF_1	ECCHGDLLECADDR	4	0
1000ug_GF_2	ECCHGDLLECADDR	4	98777
1000ng_GHP_1	ECCHGDLLECADDR	4	984152
1000ng_GHP_2	ECCHGDLLECADDR	4	262855
1000ng_Manual_1	ECCHGDLLECADDR	4	0
1000ng_Manual_2	ECCHGDLLECADDR	4	0
100ng_GF_1	ECCHGDLLECADDR	4	0
250ng_GF_1	ECCHGDLLECADDR	4	6776
50ng_GF_1	ECCHGDLLECADDR	4	19664
100ng_GF_2	ECCHGDLLECADDR	4	0
250ng_GF_2	ECCHGDLLECADDR	4	0
50ng_GF_2	ECCHGDLLECADDR	4	242
100ng_GHP_1	ECCHGDLLECADDR	4	7261
250ng_GHP_1	ECCHGDLLECADDR	4	0
50ng_GHP_1	ECCHGDLLECADDR	4	0
100ng_GHP_2	ECCHGDLLECADDR	4	0
250ng_GHP_2	ECCHGDLLECADDR	4	2925
50ng_GHP_2	ECCHGDLLECADDR	4	0
100ng_Manual_1	ECCHGDLLECADDR	4	0
250ng_Manual_1	ECCHGDLLECADDR	4	0
50ng_Manual_1	ECCHGDLLECADDR	4	0
100ng_Manual_2	ECCHGDLLECADDR	4	0
250ng_Manual_2	ECCHGDLLECADDR	4	0
50ng_Manual_2	ECCHGDLLECADDR	4	4824
500ng_GF_1	ECCHGDLLECADDR	4	0
500ng_GF_2	ECCHGDLLECADDR	4	0
500ng_GHP_1	ECCHGDLLECADDR	4	0
500ng_GHP_2	ECCHGDLLECADDR	4	0
500ng_Manual_1	ECCHGDLLECADDR	4	0
500ng_Manual_2	ECCHGDLLECADDR	4	1680
GHP_1_500	ECCHGDLLECADDRADLAK	2	318550
GHP_2_500	ECCHGDLLECADDRADLAK	2	607181
GHP_3_500	ECCHGDLLECADDRADLAK	2	1569086
wwPTFE_02_1_500	ECCHGDLLECADDRADLAK	2	655321
wwPTFE_02_2_500	ECCHGDLLECADDRADLAK	2	973894
wwPTFE_02_3_500	ECCHGDLLECADDRADLAK	2	752239
wwPTFE_045_1_500	ECCHGDLLECADDRADLAK	2	184899
wwPTFE_045_2_500	ECCHGDLLECADDRADLAK	2	1227718
wwPTFE_045_3_500	ECCHGDLLECADDRADLAK	2	2070676
GF_1_500	ECCHGDLLECADDRADLAK	2	3245721
GF_2_500	ECCHGDLLECADDRADLAK	2	4386088
GF_3_500	ECCHGDLLECADDRADLAK	2	3307400
1000ug_GF_1	ECCHGDLLECADDRADLAK	2	3382789
1000ug_GF_2	ECCHGDLLECADDRADLAK	2	9176530
1000ng_GHP_1	ECCHGDLLECADDRADLAK	2	10395267
1000ng_GHP_2	ECCHGDLLECADDRADLAK	2	14580688
1000ng_Manual_1	ECCHGDLLECADDRADLAK	2	6238987
1000ng_Manual_2	ECCHGDLLECADDRADLAK	2	10546250
100ng_GF_1	ECCHGDLLECADDRADLAK	2	42856
250ng_GF_1	ECCHGDLLECADDRADLAK	2	1365700
50ng_GF_1	ECCHGDLLECADDRADLAK	2	0
100ng_GF_2	ECCHGDLLECADDRADLAK	2	36080
250ng_GF_2	ECCHGDLLECADDRADLAK	2	723974
50ng_GF_2	ECCHGDLLECADDRADLAK	2	0
100ng_GHP_1	ECCHGDLLECADDRADLAK	2	402678
250ng_GHP_1	ECCHGDLLECADDRADLAK	2	3793989
50ng_GHP_1	ECCHGDLLECADDRADLAK	2	77100
100ng_GHP_2	ECCHGDLLECADDRADLAK	2	177177
250ng_GHP_2	ECCHGDLLECADDRADLAK	2	3913841
50ng_GHP_2	ECCHGDLLECADDRADLAK	2	13134
100ng_Manual_1	ECCHGDLLECADDRADLAK	2	0
250ng_Manual_1	ECCHGDLLECADDRADLAK	2	158865
50ng_Manual_1	ECCHGDLLECADDRADLAK	2	0
100ng_Manual_2	ECCHGDLLECADDRADLAK	2	0
250ng_Manual_2	ECCHGDLLECADDRADLAK	2	303691
50ng_Manual_2	ECCHGDLLECADDRADLAK	2	3616
500ng_GF_1	ECCHGDLLECADDRADLAK	2	1197794
500ng_GF_2	ECCHGDLLECADDRADLAK	2	1944627
500ng_GHP_1	ECCHGDLLECADDRADLAK	2	1113534
500ng_GHP_2	ECCHGDLLECADDRADLAK	2	5760215
500ng_Manual_1	ECCHGDLLECADDRADLAK	2	0
500ng_Manual_2	ECCHGDLLECADDRADLAK	2	303521
GHP_1_500	ECCHGDLLECADDRADLAK	3	3629878
GHP_2_500	ECCHGDLLECADDRADLAK	3	3493369
GHP_3_500	ECCHGDLLECADDRADLAK	3	17510600
wwPTFE_02_1_500	ECCHGDLLECADDRADLAK	3	6051920
wwPTFE_02_2_500	ECCHGDLLECADDRADLAK	3	8118879
wwPTFE_02_3_500	ECCHGDLLECADDRADLAK	3	10671462
wwPTFE_045_1_500	ECCHGDLLECADDRADLAK	3	2756207
wwPTFE_045_2_500	ECCHGDLLECADDRADLAK	3	10272621
wwPTFE_045_3_500	ECCHGDLLECADDRADLAK	3	20988244
GF_1_500	ECCHGDLLECADDRADLAK	3	35076136
GF_2_500	ECCHGDLLECADDRADLAK	3	40463320
GF_3_500	ECCHGDLLECADDRADLAK	3	30541680
1000ug_GF_1	ECCHGDLLECADDRADLAK	3	34123832
1000ug_GF_2	ECCHGDLLECADDRADLAK	3	67540696
1000ng_GHP_1	ECCHGDLLECADDRADLAK	3	80265152
1000ng_GHP_2	ECCHGDLLECADDRADLAK	3	106166672
1000ng_Manual_1	ECCHGDLLECADDRADLAK	3	58999908
1000ng_Manual_2	ECCHGDLLECADDRADLAK	3	98037776
100ng_GF_1	ECCHGDLLECADDRADLAK	3	521402
250ng_GF_1	ECCHGDLLECADDRADLAK	3	8889697
50ng_GF_1	ECCHGDLLECADDRADLAK	3	0
100ng_GF_2	ECCHGDLLECADDRADLAK	3	307496
250ng_GF_2	ECCHGDLLECADDRADLAK	3	3287283
50ng_GF_2	ECCHGDLLECADDRADLAK	3	49282
100ng_GHP_1	ECCHGDLLECADDRADLAK	3	2344224
250ng_GHP_1	ECCHGDLLECADDRADLAK	3	18178028
50ng_GHP_1	ECCHGDLLECADDRADLAK	3	767611
100ng_GHP_2	ECCHGDLLECADDRADLAK	3	1120912
250ng_GHP_2	ECCHGDLLECADDRADLAK	3	22799950
50ng_GHP_2	ECCHGDLLECADDRADLAK	3	320235
100ng_Manual_1	ECCHGDLLECADDRADLAK	3	76645
250ng_Manual_1	ECCHGDLLECADDRADLAK	3	832909
50ng_Manual_1	ECCHGDLLECADDRADLAK	3	79012
100ng_Manual_2	ECCHGDLLECADDRADLAK	3	90154
250ng_Manual_2	ECCHGDLLECADDRADLAK	3	1518932
50ng_Manual_2	ECCHGDLLECADDRADLAK	3	41280
500ng_GF_1	ECCHGDLLECADDRADLAK	3	11128997
500ng_GF_2	ECCHGDLLECADDRADLAK	3	12825153
500ng_GHP_1	ECCHGDLLECADDRADLAK	3	5861050
500ng_GHP_2	ECCHGDLLECADDRADLAK	3	33988272
500ng_Manual_1	ECCHGDLLECADDRADLAK	3	23881
500ng_Manual_2	ECCHGDLLECADDRADLAK	3	1610157
GHP_1_500	ECCHGDLLECADDRADLAK	4	3745287
GHP_2_500	ECCHGDLLECADDRADLAK	4	2546946
GHP_3_500	ECCHGDLLECADDRADLAK	4	17333616
wwPTFE_02_1_500	ECCHGDLLECADDRADLAK	4	4538091
wwPTFE_02_2_500	ECCHGDLLECADDRADLAK	4	6143481
wwPTFE_02_3_500	ECCHGDLLECADDRADLAK	4	10498341
wwPTFE_045_1_500	ECCHGDLLECADDRADLAK	4	3560045
wwPTFE_045_2_500	ECCHGDLLECADDRADLAK	4	8179047
wwPTFE_045_3_500	ECCHGDLLECADDRADLAK	4	23495790
GF_1_500	ECCHGDLLECADDRADLAK	4	37281448
GF_2_500	ECCHGDLLECADDRADLAK	4	38076668
GF_3_500	ECCHGDLLECADDRADLAK	4	27813726
1000ug_GF_1	ECCHGDLLECADDRADLAK	4	33183128
1000ug_GF_2	ECCHGDLLECADDRADLAK	4	84037088
1000ng_GHP_1	ECCHGDLLECADDRADLAK	4	88616304
1000ng_GHP_2	ECCHGDLLECADDRADLAK	4	113578112
1000ng_Manual_1	ECCHGDLLECADDRADLAK	4	55096232
1000ng_Manual_2	ECCHGDLLECADDRADLAK	4	94785280
100ng_GF_1	ECCHGDLLECADDRADLAK	4	326320
250ng_GF_1	ECCHGDLLECADDRADLAK	4	3721988
50ng_GF_1	ECCHGDLLECADDRADLAK	4	7620548
100ng_GF_2	ECCHGDLLECADDRADLAK	4	151014
250ng_GF_2	ECCHGDLLECADDRADLAK	4	1531831
50ng_GF_2	ECCHGDLLECADDRADLAK	4	2473
100ng_GHP_1	ECCHGDLLECADDRADLAK	4	898472
[truncated: 5,141 more rows]

## Sheet: SupFig7A
Peptide_Sequence	Filter_plate	n	Rep_1	Rep_2	Rep_3	Average_across_replicates	Average_plate_material	Median_plate_material
AEFVEVTK	GF	3	442735584	557586624	504238080	8.70029	7.9675	8.06391
AEFVEVTK	GHP	3	609876544	607681728	705403776	8.80685	7.7156	7.90426
AEFVEVTK	wwPTFE 0.2	3	509680832	504430624	581680640	8.72586	7.67039	7.80405
AEFVEVTK	wwPTFE 0.45	3	382930976	561937344	513231168	8.68667	7.71427	7.82907
ATEEQLK	GF	3	257093968	282915296	264532992	8.42843	7.9675	8.06391
ATEEQLK	GHP	3	10063516	12067735	18412614	7.1308	7.7156	7.90426
ATEEQLK	wwPTFE 0.2	3	9045885	7773737	247673152	7.94529	7.67039	7.80405
ATEEQLK	wwPTFE 0.45	3	181454112	238484784	218907808	8.32828	7.71427	7.82907
CCAADDK	GF	3	350365	446459	283742	5.55653	7.9675	8.06391
CCAADDK	GHP	3	230513	26265	691235	5.49969	7.7156	7.90426
CCAADDK	wwPTFE 0.2	3	681888	715859	507596	5.80285	7.67039	7.80405
CCAADDK	wwPTFE 0.45	3	611204	659546	490858	5.76879	7.71427	7.82907
CCTESLVNR	GF	3	99018552	107409256	113358840	8.02774	7.9675	8.06391
CCTESLVNR	GHP	3	804219	12278919	47150328	7.30272	7.7156	7.90426
CCTESLVNR	wwPTFE 0.2	3	27759728	30933784	36458852	7.5013	7.67039	7.80405
CCTESLVNR	wwPTFE 0.45	3	15049975	39455824	62473124	7.59099	7.71427	7.82907
CCTESLVNRR	GF	3	3925523	4583157	3498411	6.60232	7.9675	8.06391
CCTESLVNRR	GHP	3	20774	531892	1589201	5.85367	7.7156	7.90426
CCTESLVNRR	wwPTFE 0.2	3	938655	569149	1240951	5.96201	7.67039	7.80405
CCTESLVNRR	wwPTFE 0.45	3	517156	1983751	1503853	6.12546	7.71427	7.82907
CCTKPESER	GF	3	42959044	51585736	45141852	7.66803	7.9675	8.06391
CCTKPESER	GHP	3	369006	258574	1333356	5.81534	7.7156	7.90426
CCTKPESER	wwPTFE 0.2	3	602504	601970	5564	5.60568	7.67039	7.80405
CCTKPESER	wwPTFE 0.45	3	32323	18374296	25340	6.78845	7.71427	7.82907
DAFLGSFLYEYSR	GF	3	401904448	492994528	428584224	8.6446	7.9675	8.06391
DAFLGSFLYEYSR	GHP	3	264352736	353673952	264700448	8.46871	7.7156	7.90426
DAFLGSFLYEYSR	wwPTFE 0.2	3	360403136	356566272	452578720	8.5909	7.67039	7.80405
DAFLGSFLYEYSR	wwPTFE 0.45	3	297018880	460447808	342816352	8.56438	7.71427	7.82907
DAIPENLPPLTADFAEDK	GF	3	742562560	771108096	786376128	8.88462	7.9675	8.06391
DAIPENLPPLTADFAEDK	GHP	3	922042880	893697152	974670016	8.96855	7.7156	7.90426
DAIPENLPPLTADFAEDK	wwPTFE 0.2	3	657763904	707178368	754131584	8.84902	7.67039	7.80405
DAIPENLPPLTADFAEDK	wwPTFE 0.45	3	454669312	803587648	636392576	8.80041	7.71427	7.82907
DAIPENLPPLTADFAEDKDVCK	GF	3	2295583	2036771	1817412	6.31174	7.9675	8.06391
DAIPENLPPLTADFAEDKDVCK	GHP	3	2418719	1721865	2868744	6.36856	7.7156	7.90426
DAIPENLPPLTADFAEDKDVCK	wwPTFE 0.2	3	1712694	1300339	2728666	6.28192	7.67039	7.80405
DAIPENLPPLTADFAEDKDVCK	wwPTFE 0.45	3	766697	1900843	1210831	6.11153	7.71427	7.82907
DDPHACYSTVFDK	GF	3	114466856	133936584	129919376	8.10074	7.9675	8.06391
DDPHACYSTVFDK	GHP	3	82770712	91038712	108375112	7.97341	7.7156	7.90426
DDPHACYSTVFDK	wwPTFE 0.2	3	60861188	65075924	56412200	7.78378	7.67039	7.80405
DDPHACYSTVFDK	wwPTFE 0.45	3	36239112	82200752	83951296	7.82907	7.71427	7.82907
DDSPDLPK	GF	3	285267776	313875264	298549152	8.47601	7.9675	8.06391
DDSPDLPK	GHP	3	8678012	70306440	239304368	8.0257	7.7156	7.90426
DDSPDLPK	wwPTFE 0.2	3	190030240	163494864	183958272	8.25324	7.67039	7.80405
DDSPDLPK	wwPTFE 0.45	3	127536272	192811680	170804848	8.2141	7.71427	7.82907
DLGEEHFK	GF	3	371130240	379604224	334117856	8.55825	7.9675	8.06391
DLGEEHFK	GHP	3	35472004	469453664	633647744	8.57924	7.7156	7.90426
DLGEEHFK	wwPTFE 0.2	3	394437120	328373088	459424032	8.59558	7.67039	7.80405
DLGEEHFK	wwPTFE 0.45	3	229918064	309844544	365153472	8.47949	7.71427	7.82907
EACFAVEGPK	GF	3	418562720	436224960	412479616	8.62575	7.9675	8.06391
EACFAVEGPK	GHP	3	252294368	283509824	312230048	8.45129	7.7156	7.90426
EACFAVEGPK	wwPTFE 0.2	3	218618272	206924768	235504496	8.34311	7.67039	7.80405
EACFAVEGPK	wwPTFE 0.45	3	152784224	314152800	265673904	8.38775	7.71427	7.82907
ECCDKPLLEK	GF	3	70728648	75435872	68221560	7.85408	7.9675	8.06391
ECCDKPLLEK	GHP	3	1359447	19238736	43089684	7.32694	7.7156	7.90426
ECCDKPLLEK	wwPTFE 0.2	3	28071138	25975128	32728384	7.46127	7.67039	7.80405
ECCDKPLLEK	wwPTFE 0.45	3	14285598	41428840	42518372	7.51514	7.71427	7.82907
ECCHGDLLECADDR	GF	3	15244388	12634213	12513929	7.12918	7.9675	8.06391
ECCHGDLLECADDR	GHP	3	17997	1132913	4069206	6.24056	7.7156	7.90426
ECCHGDLLECADDR	wwPTFE 0.2	3	2301369	2288894	3314266	6.42075	7.67039	7.80405
ECCHGDLLECADDR	wwPTFE 0.45	3	1180343	3009047	6778924	6.56302	7.71427	7.82907
ECCHGDLLECADDRADLAK	GF	3	37281448	38076668	27813726	7.53644	7.9675	8.06391
ECCHGDLLECADDRADLAK	GHP	3	3745287	2546946	17333616	6.89627	7.7156	7.90426
ECCHGDLLECADDRADLAK	wwPTFE 0.2	3	4538091	6143481	10498341	6.8488	7.67039	7.80405
ECCHGDLLECADDRADLAK	wwPTFE 0.45	3	3560045	8179047	23495790	7.06985	7.71427	7.82907
ETYGDMADCCEK	GF	3	47703044	51639632	45943656	7.6851	7.9675	8.06391
ETYGDMADCCEK	GHP	3	528081	5188473	32232612	7.10208	7.7156	7.90426
ETYGDMADCCEK	wwPTFE 0.2	3	15226789	9513352	24273828	7.2132	7.67039	7.80405
ETYGDMADCCEK	wwPTFE 0.45	3	11332570	23611222	26724022	7.31294	7.71427	7.82907
EYEATLEECCAK	GF	3	70020056	79787544	78660344	7.8817	7.9675	8.06391
EYEATLEECCAK	GHP	3	14759902	24168036	48286236	7.46347	7.7156	7.90426
EYEATLEECCAK	wwPTFE 0.2	3	26700176	26942984	32551746	7.45836	7.67039	7.80405
EYEATLEECCAK	wwPTFE 0.45	3	16965044	35090412	44523324	7.50776	7.71427	7.82907
FKDLGEEHFK	GF	3	3015460	1515405	1048767	6.26948	7.9675	8.06391
FKDLGEEHFK	GHP	3	512390	958579	1033278	5.92156	7.7156	7.90426
FKDLGEEHFK	wwPTFE 0.2	3	2296702	821453	1102892	6.1483	7.67039	7.80405
FKDLGEEHFK	wwPTFE 0.45	3	2148814	919834	735978	6.10319	7.71427	7.82907
GACLLPK	GF	3	257400640	324944896	289901408	8.46352	7.9675	8.06391
GACLLPK	GHP	3	200911072	194733584	270519424	8.34646	7.7156	7.90426
GACLLPK	wwPTFE 0.2	3	169906512	146847408	197415616	8.23399	7.67039	7.80405
GACLLPK	wwPTFE 0.45	3	118301736	212188496	195763024	8.24407	7.71427	7.82907
GLVLIAFSQYLQQCPFDEHVK	GF	3	24754476	32339392	19200384	7.40537	7.9675	8.06391
GLVLIAFSQYLQQCPFDEHVK	GHP	3	5462670	7122039	11920265	6.91213	7.7156	7.90426
GLVLIAFSQYLQQCPFDEHVK	wwPTFE 0.2	3	1406293	10644473	20610228	7.03691	7.67039	7.80405
GLVLIAFSQYLQQCPFDEHVK	wwPTFE 0.45	3	14988666	17224428	37142832	7.36396	7.71427	7.82907
HLVDEPQNLIK	GF	3	692550912	873285184	657830720	8.86995	7.9675	8.06391
HLVDEPQNLIK	GHP	3	906682880	811105792	1080137472	8.96971	7.7156	7.90426
HLVDEPQNLIK	wwPTFE 0.2	3	773470464	620582976	840288512	8.87203	7.67039	7.80405
HLVDEPQNLIK	wwPTFE 0.45	3	466290496	730333120	665070144	8.79279	7.71427	7.82907
HPEYAVSVLLR	GF	3	47523612	56101664	53368264	7.71876	7.9675	8.06391
HPEYAVSVLLR	GHP	3	119374336	100673304	138387264	8.07729	7.7156	7.90426
HPEYAVSVLLR	wwPTFE 0.2	3	71303208	55945560	82705320	7.845	7.67039	7.80405
HPEYAVSVLLR	wwPTFE 0.45	3	59700672	84068312	82544824	7.87759	7.71427	7.82907
HPYFYAPELLYYANK	GF	3	59758888	56817864	53214940	7.7528	7.9675	8.06391
HPYFYAPELLYYANK	GHP	3	128640976	132673872	165639328	8.15326	7.7156	7.90426
HPYFYAPELLYYANK	wwPTFE 0.2	3	44219560	59440860	75507432	7.77614	7.67039	7.80405
HPYFYAPELLYYANK	wwPTFE 0.45	3	50295616	65175024	67012252	7.7841	7.71427	7.82907
IETMREK	GF	3	2695718	3273726	3223829	6.48635	7.9675	8.06391
IETMREK	GHP	3	77368	1115075	2972781	6.14252	7.7156	7.90426
IETMREK	wwPTFE 0.2	3	3077665	4031630	3573045	6.55155	7.67039	7.80405
IETMREK	wwPTFE 0.45	3	7579218	2271124	8493897	6.78638	7.71427	7.82907
KQTALVELLK	GF	3	203920640	237133296	230222288	8.34978	7.9675	8.06391
KQTALVELLK	GHP	3	237928704	262235168	315869568	8.43459	7.7156	7.90426
KQTALVELLK	wwPTFE 0.2	3	177764208	195783664	213523792	8.29157	7.67039	7.80405
KQTALVELLK	wwPTFE 0.45	3	132908552	229648768	210434368	8.28103	7.71427	7.82907
KVPQVSTPTLVEVSR	GF	3	746632320	770626048	759536576	8.8802	7.9675	8.06391
KVPQVSTPTLVEVSR	GHP	3	946264832	806217216	957303744	8.95581	7.7156	7.90426
KVPQVSTPTLVEVSR	wwPTFE 0.2	3	641257280	598812800	856119040	8.84431	7.67039	7.80405
KVPQVSTPTLVEVSR	wwPTFE 0.45	3	460098400	840887424	688470848	8.82161	7.71427	7.82907
LCVLHEK	GF	3	107845296	121866936	117852584	8.06391	7.9675	8.06391
LCVLHEK	GHP	3	4256676	62583332	107273552	7.76371	7.7156	7.90426
LCVLHEK	wwPTFE 0.2	3	57955940	48289200	69793952	7.76849	7.67039	7.80405
LCVLHEK	wwPTFE 0.45	3	31034428	66853028	73180808	7.75605	7.71427	7.82907
LFTFHADICTLPDTEK	GF	3	319151616	438578112	408743616	8.58975	7.9675	8.06391
LFTFHADICTLPDTEK	GHP	3	323778400	343079968	487307328	8.58515	7.7156	7.90426
LFTFHADICTLPDTEK	wwPTFE 0.2	3	275951424	204784000	307202272	8.41937	7.67039	7.80405
LFTFHADICTLPDTEK	wwPTFE 0.45	3	189157440	415263872	314684960	8.48624	7.71427	7.82907
LGEYGFQNALIVR	GF	3	864550720	907750528	899652608	8.94971	7.9675	8.06391
LGEYGFQNALIVR	GHP	3	898613504	911978048	1132299264	8.99165	7.7156	7.90426
LGEYGFQNALIVR	wwPTFE 0.2	3	662561984	702363776	883300032	8.87472	7.67039	7.80405
LGEYGFQNALIVR	wwPTFE 0.45	3	583840448	921473600	762520704	8.87849	7.71427	7.82907
LKHLVDEPQNLIK	GF	3	1473646	1571116	1760440	6.20459	7.9675	8.06391
LKHLVDEPQNLIK	GHP	3	895493	21078510	808764	6.88049	7.7156	7.90426
LKHLVDEPQNLIK	wwPTFE 0.2	3	449342	324088	384414	5.58653	7.67039	7.80405
LKHLVDEPQNLIK	wwPTFE 0.45	3	301846	281318	335600	5.48608	7.71427	7.82907
LKPDPNTLCDEFK	GF	3	188009504	248441936	227835216	8.34523	7.9675	8.06391
LKPDPNTLCDEFK	GHP	3	218345968	223338016	311715488	8.3999	7.7156	7.90426
LKPDPNTLCDEFK	wwPTFE 0.2	3	183946560	172234848	231187968	8.29179	7.67039	7.80405
LKPDPNTLCDEFK	wwPTFE 0.45	3	123439608	227502848	206641200	8.26919	7.71427	7.82907
LKPDPNTLCDEFKADEK	GF	3	79043096	83136016	69613032	7.88798	7.9675	8.06391
LKPDPNTLCDEFKADEK	GHP	3	83188512	68728368	88732880	7.90426	7.7156	7.90426
LKPDPNTLCDEFKADEK	wwPTFE 0.2	3	51049352	39847536	82160760	7.76107	7.67039	7.80405
LKPDPNTLCDEFKADEK	wwPTFE 0.45	3	34971716	60127664	56191008	7.70269	7.71427	7.82907
LVNELTEFAK	GF	3	864177280	942435008	925824064	8.95943	7.9675	8.06391
LVNELTEFAK	GHP	3	781659392	778216512	877974912	8.90989	7.7156	7.90426
LVNELTEFAK	wwPTFE 0.2	3	541020416	634766592	715616960	8.79966	7.67039	7.80405
LVNELTEFAK	wwPTFE 0.45	3	451925536	542496896	668377600	8.74372	7.71427	7.82907
LVTDLTK	GF	3	606405888	655660544	651345728	8.80469	7.9675	8.06391
LVTDLTK	GHP	3	460788896	559217152	717849216	8.76289	7.7156	7.90426
LVTDLTK	wwPTFE 0.2	3	523221632	469575296	615010944	8.72911	7.67039	7.80405
LVTDLTK	wwPTFE 0.45	3	403156320	612270848	552895296	8.71831	7.71427	7.82907
LVVSTQTALA	GF	3	246224784	366287296	326576960	8.49559	7.9675	8.06391
LVVSTQTALA	GHP	3	365727424	354812032	418449664	8.5794	7.7156	7.90426
LVVSTQTALA	wwPTFE 0.2	3	385744192	375017760	387959136	8.58309	7.67039	7.80405
LVVSTQTALA	wwPTFE 0.45	3	266992688	439650688	349470720	8.54659	7.71427	7.82907
MPCTEDYLSLILNR	GF	3	90567632	71771216	102857960	7.94645	7.9675	8.06391
MPCTEDYLSLILNR	GHP	3	28278966	20939974	58281712	7.55429	7.7156	7.90426
MPCTEDYLSLILNR	wwPTFE 0.2	3	30711342	26827596	41041136	7.51667	7.67039	7.80405
MPCTEDYLSLILNR	wwPTFE 0.45	3	18796364	35709284	39967472	7.49819	7.71427	7.82907
NECFLSHK	GF	3	91954832	115570464	86968848	7.99196	7.9675	8.06391
NECFLSHK	GHP	3	1158405	23679166	41853696	7.34695	7.7156	7.90426
NECFLSHK	wwPTFE 0.2	3	29591464	26789992	24880318	7.43277	7.67039	7.80405
NECFLSHK	wwPTFE 0.45	3	19897726	32067844	21587786	7.38948	7.71427	7.82907
NECFLSHKDDSPDLPK	GF	3	26568270	25498536	29328104	7.43348	7.9675	8.06391
NECFLSHKDDSPDLPK	GHP	3	23359546	30612752	30311800	7.44862	7.7156	7.90426
NECFLSHKDDSPDLPK	wwPTFE 0.2	3	24445588	22823188	30248744	7.41228	7.67039	7.80405
NECFLSHKDDSPDLPK	wwPTFE 0.45	3	21299476	28193026	28908992	7.4172	7.71427	7.82907
PCFSALTPDETYVPK	GF	3	78527320	62954540	90874312	7.88903	7.9675	8.06391
PCFSALTPDETYVPK	GHP	3	25335170	18919696	52263632	7.50749	7.7156	7.90426
PCFSALTPDETYVPK	wwPTFE 0.2	3	26665406	23231494	35452692	7.45408	7.67039	7.80405
PCFSALTPDETYVPK	wwPTFE 0.45	3	16293331	30415680	34345052	7.43165	7.71427	7.82907
QEPERNECFLSHK	GF	3	87474312	110179848	107859424	8.00791	7.9675	8.06391
QEPERNECFLSHK	GHP	3	21056236	65348376	119179504	7.83587	7.7156	7.90426
QEPERNECFLSHK	wwPTFE 0.2	3	68565264	51475260	71019936	7.80405	7.67039	7.80405
QEPERNECFLSHK	wwPTFE 0.45	3	40915272	80742824	69999976	7.80541	7.71427	7.82907
QEPERNECFLSHKDDSPDLPK	GF	3	33683360	33456392	37077200	7.54082	7.9675	8.06391
QEPERNECFLSHKDDSPDLPK	GHP	3	62530372	97289040	131505120	7.98726	7.7156	7.90426
QEPERNECFLSHKDDSPDLPK	wwPTFE 0.2	3	93000152	63617352	111477656	7.95117	7.67039	7.80405
QEPERNECFLSHKDDSPDLPK	wwPTFE 0.45	3	42418968	138504224	112580648	7.99049	7.71427	7.82907
QNCDQFEK	GF	3	162613712	175691904	171696752	8.23045	7.9675	8.06391
QNCDQFEK	GHP	3	5369888	3738617	203592176	7.85065	7.7156	7.90426
QNCDQFEK	wwPTFE 0.2	3	130143176	92448912	135929056	8.07739	7.67039	7.80405
QNCDQFEK	wwPTFE 0.45	3	79555160	168244512	134278592	8.10503	7.71427	7.82907
QTALVELLK	GF	3	524949760	603595776	508332256	8.7369	7.9675	8.06391
QTALVELLK	GHP	3	588448512	596780800	668201280	8.79086	7.7156	7.90426
QTALVELLK	wwPTFE 0.2	3	420768704	430894880	516153984	8.65891	7.67039	7.80405
QTALVELLK	wwPTFE 0.45	3	362234976	513696608	484657152	8.65661	7.71427	7.82907
RHPEYAVSVLLR	GF	3	491133280	619876352	532347328	8.73861	7.9675	8.06391
RHPEYAVSVLLR	GHP	3	631897088	580055808	694081984	8.80301	7.7156	7.90426
RHPEYAVSVLLR	wwPTFE 0.2	3	351883104	339688288	440248576	8.57666	7.67039	7.80405
RHPEYAVSVLLR	wwPTFE 0.45	3	285637344	471749568	438133888	8.60044	7.71427	7.82907
RHPYFYAPELLYYANK	GF	3	57124800	78567024	51848204	7.79597	7.9675	8.06391
RHPYFYAPELLYYANK	GHP	3	45591864	47036224	38905864	7.64192	7.7156	7.90426
RHPYFYAPELLYYANK	wwPTFE 0.2	3	17635184	10395222	11204752	7.11655	7.67039	7.80405
RHPYFYAPELLYYANK	wwPTFE 0.45	3	15552454	21006870	16628767	7.24869	7.71427	7.82907
RPCFSALTPDETYVPK	GF	3	444049632	524342784	490431200	8.68688	7.9675	8.06391
RPCFSALTPDETYVPK	GHP	3	438216448	356350528	485279840	8.63004	7.7156	7.90426
RPCFSALTPDETYVPK	wwPTFE 0.2	3	346650368	298307712	451379552	8.56282	7.67039	7.80405
RPCFSALTPDETYVPK	wwPTFE 0.45	3	218157568	440543168	350049792	8.52666	7.71427	7.82907
SHCIAEVEK	GF	3	254513088	317250304	291337856	8.45894	7.9675	8.06391
SHCIAEVEK	GHP	3	11363567	13244225	255495984	7.9702	7.7156	7.90426
SHCIAEVEK	wwPTFE 0.2	3	201084928	176744224	228290880	8.30544	7.67039	7.80405
SHCIAEVEK	wwPTFE 0.45	3	136675008	302278528	253485168	8.36326	7.71427	7.82907
SHCIAEVEKDAIPENLPPLTADFAEDK	GF	3	324844	327384	311057	5.50663	7.9675	8.06391
SHCIAEVEKDAIPENLPPLTADFAEDK	GHP	3	200213	244836	530402	5.51208	7.7156	7.90426
SHCIAEVEKDAIPENLPPLTADFAEDK	wwPTFE 0.2	3	237721	229110	260018	5.38432	7.67039	7.80405
SHCIAEVEKDAIPENLPPLTADFAEDK	wwPTFE 0.45	3	116425	315137	283455	5.3772	7.71427	7.82907
SLHTLFGDELCK	GF	3	311507136	364100800	331538560	8.52597	7.9675	8.06391
SLHTLFGDELCK	GHP	3	241390192	206806912	323324320	8.41023	7.7156	7.90426
SLHTLFGDELCK	wwPTFE 0.2	3	177226336	153090080	205015168	8.2515	7.67039	7.80405
SLHTLFGDELCK	wwPTFE 0.45	3	119977376	229428560	246069248	8.29774	7.71427	7.82907
TCVADESHAGCEK	GF	3	50725032	48867496	47661824	7.69095	7.9675	8.06391
TCVADESHAGCEK	GHP	3	173963	571917	2522288	6.03718	7.7156	7.90426
TCVADESHAGCEK	wwPTFE 0.2	3	479256	13731784	26325870	7.13073	7.67039	7.80405
TCVADESHAGCEK	wwPTFE 0.45	3	11660673	27396352	41893744	7.4311	7.71427	7.82907
TPVSEKVTK	GF	3	108681920	35526836	45521872	7.80102	7.9675	8.06391
TPVSEKVTK	GHP	3	4283057	3416942	6712819	6.68163	7.7156	7.90426
TPVSEKVTK	wwPTFE 0.2	3	101958	42964	95358	4.9036	7.67039	7.80405
TPVSEKVTK	wwPTFE 0.45	3	51495		88737	4.84582	7.71427	7.82907
TVMENFVAFVDK	GF	3	422558016	485320832	446307040	8.65456	7.9675	8.06391
TVMENFVAFVDK	GHP	3	253966624	264391744	375543072	8.47417	7.7156	7.90426
TVMENFVAFVDK	wwPTFE 0.2	3	189068208	132796168	218760096	8.25577	7.67039	7.80405
TVMENFVAFVDK	wwPTFE 0.45	3	135227904	210940784	185342576	8.24839	7.71427	7.82907
VPQVSTPTLVEVSR	GF	3	66331204	69853968	64520736	7.82544	7.9675	8.06391
VPQVSTPTLVEVSR	GHP	3	48943376	47061076	46383896	7.67635	7.7156	7.90426
VPQVSTPTLVEVSR	wwPTFE 0.2	3	48519324	47104092	44036712	7.66795	7.67039	7.80405
VPQVSTPTLVEVSR	wwPTFE 0.45	3	26964148	44326492	35933664	7.55317	7.71427	7.82907
YICDNQDTISSK	GF	3	374295712	425702944	349832288	8.58351	7.9675	8.06391
YICDNQDTISSK	GHP	3	20731196	19070446	326404576	8.0866	7.7156	7.90426
YICDNQDTISSK	wwPTFE 0.2	3	217520784	225185680	211827776	8.33881	7.67039	7.80405
YICDNQDTISSK	wwPTFE 0.45	3	144060128	243951344	187707408	8.28309	7.71427	7.82907
YLYEIAR	GF	3	626870080	663953600	640019328	8.80863	7.9675	8.06391
YLYEIAR	GHP	3	747601920	654196480	803215296	8.86629	7.7156	7.90426
YLYEIAR	wwPTFE 0.2	3	497136672	470036032	599048128	8.71773	7.67039	7.80405
YLYEIAR	wwPTFE 0.45	3	376858080	543992192	571910528	8.69687	7.71427	7.82907
YNGVFQECCQAEDK	GF	3	136346960	138779760	124698248	8.12475	7.9675	8.06391
YNGVFQECCQAEDK	GHP	3	37893548	37599408	79468624	7.7131	7.7156	7.90426
YNGVFQECCQAEDK	wwPTFE 0.2	3	47886988	39018912	42979716	7.63644	7.67039	7.80405
YNGVFQECCQAEDK	wwPTFE 0.45	3	11477486	55302568	70630408	7.6609	7.71427	7.82907

## Sheet: SupFig7B
Peptide_Sequence	Replicate_Name	Filter_plate	Amount_BSA	Replicate	GRAVY
AEFVEVTK	1000ng_GHP_1	GHP	1000	1	0.175
AEFVEVTK	1000ug_GF_2	GF	1000	2	0.175
AEFVEVTK	1000ng_GHP_2	GHP	1000	2	0.175
AEFVEVTK	1000ng_Manual_2	Manual	1000	2	0.175
AEFVEVTK	1000ug_GF_1	GF	1000	1	0.175
AEFVEVTK	1000ng_Manual_1	Manual	1000	1	0.175
ATEEQLK	1000ng_GHP_1	GHP	1000	1	-1.35714
ATEEQLK	1000ng_GHP_2	GHP	1000	2	-1.35714
ATEEQLK	1000ug_GF_1	GF	1000	1	-1.35714
ATEEQLK	1000ug_GF_2	GF	1000	2	-1.35714
ATEEQLK	1000ng_Manual_1	Manual	1000	1	-1.35714
ATEEQLK	1000ng_Manual_2	Manual	1000	2	-1.35714
CCAADDK	1000ng_Manual_2	Manual	1000	2	-0.328571
CCAADDK	1000ug_GF_2	GF	1000	2	-0.328571
CCAADDK	1000ug_GF_1	GF	1000	1	-0.328571
CCAADDK	1000ng_GHP_1	GHP	1000	1	-0.328571
CCAADDK	1000ng_GHP_2	GHP	1000	2	-0.328571
CCAADDK	1000ng_Manual_1	Manual	1000	1	-0.328571
CCTESLVNR	1000ng_GHP_1	GHP	1000	1	0
CCTESLVNR	1000ug_GF_1	GF	1000	1	0
CCTESLVNR	1000ng_GHP_2	GHP	1000	2	0
CCTESLVNR	1000ng_Manual_2	Manual	1000	2	0
CCTESLVNR	1000ug_GF_2	GF	1000	2	0
CCTESLVNR	1000ng_Manual_1	Manual	1000	1	0
CCTESLVNRR	1000ug_GF_1	GF	1000	1	-0.45
CCTESLVNRR	1000ng_Manual_2	Manual	1000	2	-0.45
CCTESLVNRR	1000ng_GHP_1	GHP	1000	1	-0.45
CCTESLVNRR	1000ug_GF_2	GF	1000	2	-0.45
CCTESLVNRR	1000ng_GHP_2	GHP	1000	2	-0.45
CCTESLVNRR	1000ng_Manual_1	Manual	1000	1	-0.45
CCTKPESER	1000ng_Manual_2	Manual	1000	2	-1.5
CCTKPESER	1000ug_GF_1	GF	1000	1	-1.5
CCTKPESER	1000ug_GF_2	GF	1000	2	-1.5
CCTKPESER	1000ng_GHP_1	GHP	1000	1	-1.5
CCTKPESER	1000ng_GHP_2	GHP	1000	2	-1.5
CCTKPESER	1000ng_Manual_1	Manual	1000	1	-1.5
DAFLGSFLYEYSR	1000ug_GF_1	GF	1000	1	-0.0846154
DAFLGSFLYEYSR	1000ug_GF_2	GF	1000	2	-0.0846154
DAFLGSFLYEYSR	1000ng_Manual_2	Manual	1000	2	-0.0846154
DAFLGSFLYEYSR	1000ng_GHP_1	GHP	1000	1	-0.0846154
DAFLGSFLYEYSR	1000ng_Manual_1	Manual	1000	1	-0.0846154
DAFLGSFLYEYSR	1000ng_GHP_2	GHP	1000	2	-0.0846154
DAIPENLPPLTADFAEDK	1000ng_GHP_1	GHP	1000	1	-0.561111
DAIPENLPPLTADFAEDK	1000ug_GF_2	GF	1000	2	-0.561111
DAIPENLPPLTADFAEDK	1000ng_Manual_2	Manual	1000	2	-0.561111
DAIPENLPPLTADFAEDK	1000ng_GHP_2	GHP	1000	2	-0.561111
DAIPENLPPLTADFAEDK	1000ng_Manual_1	Manual	1000	1	-0.561111
DAIPENLPPLTADFAEDK	1000ug_GF_1	GF	1000	1	-0.561111
DAIPENLPPLTADFAEDKDVCK	1000ng_GHP_1	GHP	1000	1	-0.490909
DAIPENLPPLTADFAEDKDVCK	1000ug_GF_2	GF	1000	2	-0.490909
DAIPENLPPLTADFAEDKDVCK	1000ng_GHP_2	GHP	1000	2	-0.490909
DAIPENLPPLTADFAEDKDVCK	1000ng_Manual_1	Manual	1000	1	-0.490909
DAIPENLPPLTADFAEDKDVCK	1000ng_Manual_2	Manual	1000	2	-0.490909
DAIPENLPPLTADFAEDKDVCK	1000ug_GF_1	GF	1000	1	-0.490909
DDPHACYSTVFDK	1000ng_GHP_1	GHP	1000	1	-0.823077
DDPHACYSTVFDK	1000ng_GHP_2	GHP	1000	2	-0.823077
DDPHACYSTVFDK	1000ng_Manual_1	Manual	1000	1	-0.823077
DDPHACYSTVFDK	1000ng_Manual_2	Manual	1000	2	-0.823077
DDPHACYSTVFDK	1000ug_GF_1	GF	1000	1	-0.823077
DDPHACYSTVFDK	1000ug_GF_2	GF	1000	2	-0.823077
DDSPDLPK	1000ug_GF_2	GF	1000	2	-1.825
DDSPDLPK	1000ng_Manual_2	Manual	1000	2	-1.825
DDSPDLPK	1000ng_GHP_1	GHP	1000	1	-1.825
DDSPDLPK	1000ng_GHP_2	GHP	1000	2	-1.825
DDSPDLPK	1000ng_Manual_1	Manual	1000	1	-1.825
DDSPDLPK	1000ug_GF_1	GF	1000	1	-1.825
DLGEEHFK	1000ng_GHP_1	GHP	1000	1	-1.425
DLGEEHFK	1000ug_GF_2	GF	1000	2	-1.425
DLGEEHFK	1000ng_Manual_2	Manual	1000	2	-1.425
DLGEEHFK	1000ng_GHP_2	GHP	1000	2	-1.425
DLGEEHFK	1000ng_Manual_1	Manual	1000	1	-1.425
DLGEEHFK	1000ug_GF_1	GF	1000	1	-1.425
EACFAVEGPK	1000ug_GF_2	GF	1000	2	0.02
EACFAVEGPK	1000ng_GHP_1	GHP	1000	1	0.02
EACFAVEGPK	1000ng_GHP_2	GHP	1000	2	0.02
EACFAVEGPK	1000ng_Manual_1	Manual	1000	1	0.02
EACFAVEGPK	1000ng_Manual_2	Manual	1000	2	0.02
EACFAVEGPK	1000ug_GF_1	GF	1000	1	0.02
ECCDKPLLEK	1000ug_GF_2	GF	1000	2	-0.73
ECCDKPLLEK	1000ug_GF_1	GF	1000	1	-0.73
ECCDKPLLEK	1000ng_GHP_2	GHP	1000	2	-0.73
ECCDKPLLEK	1000ng_GHP_1	GHP	1000	1	-0.73
ECCDKPLLEK	1000ng_Manual_2	Manual	1000	2	-0.73
ECCDKPLLEK	1000ng_Manual_1	Manual	1000	1	-0.73
ECCHGDLLECADDR	1000ug_GF_1	GF	1000	1	-0.621429
ECCHGDLLECADDR	1000ng_GHP_1	GHP	1000	1	-0.621429
ECCHGDLLECADDR	1000ng_GHP_2	GHP	1000	2	-0.621429
ECCHGDLLECADDR	1000ng_Manual_2	Manual	1000	2	-0.621429
ECCHGDLLECADDR	1000ng_Manual_1	Manual	1000	1	-0.621429
ECCHGDLLECADDR	1000ug_GF_2	GF	1000	2	-0.621429
ECCHGDLLECADDRADLAK	1000ng_GHP_2	GHP	1000	2	-0.457895
ECCHGDLLECADDRADLAK	1000ng_Manual_1	Manual	1000	1	-0.457895
ECCHGDLLECADDRADLAK	1000ug_GF_1	GF	1000	1	-0.457895
ECCHGDLLECADDRADLAK	1000ng_Manual_2	Manual	1000	2	-0.457895
ECCHGDLLECADDRADLAK	1000ug_GF_2	GF	1000	2	-0.457895
ECCHGDLLECADDRADLAK	1000ng_GHP_1	GHP	1000	1	-0.457895
ETYGDMADCCEK	1000ng_GHP_2	GHP	1000	2	-0.966667
ETYGDMADCCEK	1000ng_GHP_1	GHP	1000	1	-0.966667
ETYGDMADCCEK	1000ng_Manual_1	Manual	1000	1	-0.966667
ETYGDMADCCEK	1000ug_GF_1	GF	1000	1	-0.966667
ETYGDMADCCEK	1000ug_GF_2	GF	1000	2	-0.966667
ETYGDMADCCEK	1000ng_Manual_2	Manual	1000	2	-0.966667
EYEATLEECCAK	1000ng_GHP_2	GHP	1000	2	-0.625
EYEATLEECCAK	1000ng_GHP_1	GHP	1000	1	-0.625
EYEATLEECCAK	1000ng_Manual_1	Manual	1000	1	-0.625
EYEATLEECCAK	1000ng_Manual_2	Manual	1000	2	-0.625
EYEATLEECCAK	1000ug_GF_1	GF	1000	1	-0.625
EYEATLEECCAK	1000ug_GF_2	GF	1000	2	-0.625
FKDLGEEHFK	1000ng_GHP_1	GHP	1000	1	-1.25
FKDLGEEHFK	1000ng_Manual_1	Manual	1000	1	-1.25
FKDLGEEHFK	1000ng_GHP_2	GHP	1000	2	-1.25
FKDLGEEHFK	1000ug_GF_1	GF	1000	1	-1.25
FKDLGEEHFK	1000ng_Manual_2	Manual	1000	2	-1.25
FKDLGEEHFK	1000ug_GF_2	GF	1000	2	-1.25
GACLLPK	1000ng_GHP_1	GHP	1000	1	0.857143
GACLLPK	1000ng_Manual_2	Manual	1000	2	0.857143
GACLLPK	1000ug_GF_1	GF	1000	1	0.857143
GACLLPK	1000ug_GF_2	GF	1000	2	0.857143
GACLLPK	1000ng_Manual_1	Manual	1000	1	0.857143
GACLLPK	1000ng_GHP_2	GHP	1000	2	0.857143
GLVLIAFSQYLQQCPFDEHVK	1000ug_GF_1	GF	1000	1	0.261905
GLVLIAFSQYLQQCPFDEHVK	1000ng_GHP_1	GHP	1000	1	0.261905
GLVLIAFSQYLQQCPFDEHVK	1000ug_GF_2	GF	1000	2	0.261905
GLVLIAFSQYLQQCPFDEHVK	1000ng_GHP_2	GHP	1000	2	0.261905
HLVDEPQNLIK	1000ng_Manual_2	Manual	1000	2	-0.581818
HLVDEPQNLIK	1000ug_GF_1	GF	1000	1	-0.581818
HLVDEPQNLIK	1000ug_GF_2	GF	1000	2	-0.581818
HLVDEPQNLIK	1000ng_GHP_1	GHP	1000	1	-0.581818
HLVDEPQNLIK	1000ng_GHP_2	GHP	1000	2	-0.581818
HLVDEPQNLIK	1000ng_Manual_1	Manual	1000	1	-0.581818
HPEYAVSVLLR	1000ng_Manual_1	Manual	1000	1	0.263636
HPEYAVSVLLR	1000ng_Manual_2	Manual	1000	2	0.263636
HPEYAVSVLLR	1000ug_GF_1	GF	1000	1	0.263636
HPEYAVSVLLR	1000ng_GHP_1	GHP	1000	1	0.263636
HPEYAVSVLLR	1000ug_GF_2	GF	1000	2	0.263636
HPEYAVSVLLR	1000ng_GHP_2	GHP	1000	2	0.263636
HPYFYAPELLYYANK	1000ng_Manual_1	Manual	1000	1	-0.566667
HPYFYAPELLYYANK	1000ng_Manual_2	Manual	1000	2	-0.566667
HPYFYAPELLYYANK	1000ng_GHP_1	GHP	1000	1	-0.566667
HPYFYAPELLYYANK	1000ug_GF_1	GF	1000	1	-0.566667
HPYFYAPELLYYANK	1000ug_GF_2	GF	1000	2	-0.566667
HPYFYAPELLYYANK	1000ng_GHP_2	GHP	1000	2	-0.566667
IETMREK	1000ng_Manual_1	Manual	1000	1	-1.38571
IETMREK	1000ug_GF_2	GF	1000	2	-1.38571
IETMREK	1000ng_Manual_2	Manual	1000	2	-1.38571
IETMREK	1000ug_GF_1	GF	1000	1	-1.38571
IETMREK	1000ng_GHP_1	GHP	1000	1	-1.38571
IETMREK	1000ng_GHP_2	GHP	1000	2	-1.38571
KQTALVELLK	1000ng_Manual_2	Manual	1000	2	0.19
KQTALVELLK	1000ug_GF_2	GF	1000	2	0.19
KQTALVELLK	1000ng_Manual_1	Manual	1000	1	0.19
KQTALVELLK	1000ng_GHP_1	GHP	1000	1	0.19
KQTALVELLK	1000ug_GF_1	GF	1000	1	0.19
KQTALVELLK	1000ng_GHP_2	GHP	1000	2	0.19
KVPQVSTPTLVEVSR	1000ug_GF_2	GF	1000	2	-0.0666667
KVPQVSTPTLVEVSR	1000ug_GF_1	GF	1000	1	-0.0666667
KVPQVSTPTLVEVSR	1000ng_Manual_1	Manual	1000	1	-0.0666667
KVPQVSTPTLVEVSR	1000ng_GHP_2	GHP	1000	2	-0.0666667
KVPQVSTPTLVEVSR	1000ng_GHP_1	GHP	1000	1	-0.0666667
KVPQVSTPTLVEVSR	1000ng_Manual_2	Manual	1000	2	-0.0666667
LCVLHEK	1000ug_GF_2	GF	1000	2	0.528571
LCVLHEK	1000ng_GHP_2	GHP	1000	2	0.528571
LCVLHEK	1000ng_GHP_1	GHP	1000	1	0.528571
LCVLHEK	1000ug_GF_1	GF	1000	1	0.528571
LCVLHEK	1000ng_Manual_1	Manual	1000	1	0.528571
LCVLHEK	1000ng_Manual_2	Manual	1000	2	0.528571
LFTFHADICTLPDTEK	1000ug_GF_2	GF	1000	2	0.04375
LFTFHADICTLPDTEK	1000ng_GHP_1	GHP	1000	1	0.04375
LFTFHADICTLPDTEK	1000ug_GF_1	GF	1000	1	0.04375
LFTFHADICTLPDTEK	1000ng_Manual_2	Manual	1000	2	0.04375
LFTFHADICTLPDTEK	1000ng_Manual_1	Manual	1000	1	0.04375
LFTFHADICTLPDTEK	1000ng_GHP_2	GHP	1000	2	0.04375
LGEYGFQNALIVR	1000ug_GF_1	GF	1000	1	0.292308
LGEYGFQNALIVR	1000ug_GF_2	GF	1000	2	0.292308
LGEYGFQNALIVR	1000ng_GHP_1	GHP	1000	1	0.292308
LGEYGFQNALIVR	1000ng_Manual_2	Manual	1000	2	0.292308
LGEYGFQNALIVR	1000ng_GHP_2	GHP	1000	2	0.292308
LGEYGFQNALIVR	1000ng_Manual_1	Manual	1000	1	0.292308
LKHLVDEPQNLIK	1000ug_GF_2	GF	1000	2	-0.5
LKHLVDEPQNLIK	1000ng_GHP_1	GHP	1000	1	-0.5
LKHLVDEPQNLIK	1000ng_Manual_2	Manual	1000	2	-0.5
LKHLVDEPQNLIK	1000ng_GHP_2	GHP	1000	2	-0.5
LKHLVDEPQNLIK	1000ug_GF_1	GF	1000	1	-0.5
LKHLVDEPQNLIK	1000ng_Manual_1	Manual	1000	1	-0.5
LKPDPNTLCDEFK	1000ug_GF_2	GF	1000	2	-0.984615
LKPDPNTLCDEFK	1000ug_GF_1	GF	1000	1	-0.984615
LKPDPNTLCDEFK	1000ng_GHP_1	GHP	1000	1	-0.984615
LKPDPNTLCDEFK	1000ng_GHP_2	GHP	1000	2	-0.984615
LKPDPNTLCDEFK	1000ng_Manual_2	Manual	1000	2	-0.984615
LKPDPNTLCDEFK	1000ng_Manual_1	Manual	1000	1	-0.984615
LKPDPNTLCDEFKADEK	1000ng_Manual_1	Manual	1000	1	-1.28824
LKPDPNTLCDEFKADEK	1000ng_GHP_1	GHP	1000	1	-1.28824
LKPDPNTLCDEFKADEK	1000ug_GF_2	GF	1000	2	-1.28824
LKPDPNTLCDEFKADEK	1000ng_GHP_2	GHP	1000	2	-1.28824
LKPDPNTLCDEFKADEK	1000ug_GF_1	GF	1000	1	-1.28824
LKPDPNTLCDEFKADEK	1000ng_Manual_2	Manual	1000	2	-1.28824
LVNELTEFAK	1000ug_GF_2	GF	1000	2	0.13
LVNELTEFAK	1000ug_GF_1	GF	1000	1	0.13
LVNELTEFAK	1000ng_GHP_1	GHP	1000	1	0.13
LVNELTEFAK	1000ng_Manual_2	Manual	1000	2	0.13
LVNELTEFAK	1000ng_GHP_2	GHP	1000	2	0.13
LVNELTEFAK	1000ng_Manual_1	Manual	1000	1	0.13
LVTDLTK	1000ng_GHP_1	GHP	1000	1	0.428571
LVTDLTK	1000ug_GF_1	GF	1000	1	0.428571
LVTDLTK	1000ug_GF_2	GF	1000	2	0.428571
LVTDLTK	1000ng_Manual_1	Manual	1000	1	0.428571
LVTDLTK	1000ng_Manual_2	Manual	1000	2	0.428571
LVTDLTK	1000ng_GHP_2	GHP	1000	2	0.428571
LVVSTQTALA	1000ng_Manual_1	Manual	1000	1	1.39
LVVSTQTALA	1000ng_Manual_2	Manual	1000	2	1.39
LVVSTQTALA	1000ng_GHP_2	GHP	1000	2	1.39
LVVSTQTALA	1000ug_GF_1	GF	1000	1	1.39
LVVSTQTALA	1000ng_GHP_1	GHP	1000	1	1.39
LVVSTQTALA	1000ug_GF_2	GF	1000	2	1.39
MPCTEDYLSLILNR	1000ng_Manual_2	Manual	1000	2	0.0642857
MPCTEDYLSLILNR	1000ng_Manual_1	Manual	1000	1	0.0642857
MPCTEDYLSLILNR	1000ug_GF_2	GF	1000	2	0.0642857
MPCTEDYLSLILNR	1000ug_GF_1	GF	1000	1	0.0642857
MPCTEDYLSLILNR	1000ng_GHP_2	GHP	1000	2	0.0642857
MPCTEDYLSLILNR	1000ng_GHP_1	GHP	1000	1	0.0642857
NECFLSHK	1000ug_GF_2	GF	1000	2	-0.725
NECFLSHK	1000ng_GHP_2	GHP	1000	2	-0.725
NECFLSHK	1000ng_Manual_2	Manual	1000	2	-0.725
NECFLSHK	1000ng_Manual_1	Manual	1000	1	-0.725
NECFLSHK	1000ng_GHP_1	GHP	1000	1	-0.725
NECFLSHK	1000ug_GF_1	GF	1000	1	-0.725
NECFLSHKDDSPDLPK	1000ug_GF_2	GF	1000	2	-1.275
NECFLSHKDDSPDLPK	1000ng_GHP_2	GHP	1000	2	-1.275
NECFLSHKDDSPDLPK	1000ng_Manual_1	Manual	1000	1	-1.275
NECFLSHKDDSPDLPK	1000ng_GHP_1	GHP	1000	1	-1.275
NECFLSHKDDSPDLPK	1000ug_GF_1	GF	1000	1	-1.275
NECFLSHKDDSPDLPK	1000ng_Manual_2	Manual	1000	2	-1.275
PCFSALTPDETYVPK	1000ng_GHP_2	GHP	1000	2	-0.273333
PCFSALTPDETYVPK	1000ng_Manual_1	Manual	1000	1	-0.273333
PCFSALTPDETYVPK	1000ug_GF_2	GF	1000	2	-0.273333
PCFSALTPDETYVPK	1000ug_GF_1	GF	1000	1	-0.273333
PCFSALTPDETYVPK	1000ng_Manual_2	Manual	1000	2	-0.273333
PCFSALTPDETYVPK	1000ng_GHP_1	GHP	1000	1	-0.273333
QEPERNECFLSHK	1000ng_Manual_1	Manual	1000	1	-1.72308
QEPERNECFLSHK	1000ng_Manual_2	Manual	1000	2	-1.72308
QEPERNECFLSHK	1000ug_GF_1	GF	1000	1	-1.72308
QEPERNECFLSHK	1000ug_GF_2	GF	1000	2	-1.72308
QEPERNECFLSHK	1000ng_GHP_2	GHP	1000	2	-1.72308
QEPERNECFLSHK	1000ng_GHP_1	GHP	1000	1	-1.72308
QEPERNECFLSHKDDSPDLPK	1000ng_Manual_1	Manual	1000	1	-1.7619
QEPERNECFLSHKDDSPDLPK	1000ng_Manual_2	Manual	1000	2	-1.7619
QEPERNECFLSHKDDSPDLPK	1000ng_GHP_2	GHP	1000	2	-1.7619
QEPERNECFLSHKDDSPDLPK	1000ug_GF_2	GF	1000	2	-1.7619
QEPERNECFLSHKDDSPDLPK	1000ug_GF_1	GF	1000	1	-1.7619
QEPERNECFLSHKDDSPDLPK	1000ng_GHP_1	GHP	1000	1	-1.7619
QNCDQFEK	1000ug_GF_1	GF	1000	1	-2.0125
QNCDQFEK	1000ug_GF_2	GF	1000	2	-2.0125
QNCDQFEK	1000ng_GHP_1	GHP	1000	1	-2.0125
QNCDQFEK	1000ng_Manual_2	Manual	1000	2	-2.0125
QNCDQFEK	1000ng_Manual_1	Manual	1000	1	-2.0125
QNCDQFEK	1000ng_GHP_2	GHP	1000	2	-2.0125
QTALVELLK	1000ug_GF_2	GF	1000	2	0.644444
QTALVELLK	1000ug_GF_1	GF	1000	1	0.644444
QTALVELLK	1000ng_Manual_2	Manual	1000	2	0.644444
QTALVELLK	1000ng_GHP_1	GHP	1000	1	0.644444
QTALVELLK	1000ng_Manual_1	Manual	1000	1	0.644444
QTALVELLK	1000ng_GHP_2	GHP	1000	2	0.644444
RHPEYAVSVLLR	1000ug_GF_2	GF	1000	2	-0.133333
RHPEYAVSVLLR	1000ng_Manual_2	Manual	1000	2	-0.133333
RHPEYAVSVLLR	1000ug_GF_1	GF	1000	1	-0.133333
RHPEYAVSVLLR	1000ng_GHP_1	GHP	1000	1	-0.133333
RHPEYAVSVLLR	1000ng_GHP_2	GHP	1000	2	-0.133333
RHPEYAVSVLLR	1000ng_Manual_1	Manual	1000	1	-0.133333
RHPYFYAPELLYYANK	1000ng_Manual_2	Manual	1000	2	-0.8125
RHPYFYAPELLYYANK	1000ug_GF_2	GF	1000	2	-0.8125
RHPYFYAPELLYYANK	1000ug_GF_1	GF	1000	1	-0.8125
RHPYFYAPELLYYANK	1000ng_GHP_1	GHP	1000	1	-0.8125
RHPYFYAPELLYYANK	1000ng_GHP_2	GHP	1000	2	-0.8125
RHPYFYAPELLYYANK	1000ng_Manual_1	Manual	1000	1	-0.8125
RPCFSALTPDETYVPK	1000ng_Manual_2	Manual	1000	2	-0.5375
RPCFSALTPDETYVPK	1000ug_GF_2	GF	1000	2	-0.5375
RPCFSALTPDETYVPK	1000ng_GHP_1	GHP	1000	1	-0.5375
RPCFSALTPDETYVPK	1000ug_GF_1	GF	1000	1	-0.5375
RPCFSALTPDETYVPK	1000ng_GHP_2	GHP	1000	2	-0.5375
RPCFSALTPDETYVPK	1000ng_Manual_1	Manual	1000	1	-0.5375
SHCIAEVEK	1000ng_GHP_1	GHP	1000	1	-0.211111
SHCIAEVEK	1000ng_Manual_2	Manual	1000	2	-0.211111
SHCIAEVEK	1000ug_GF_1	GF	1000	1	-0.211111
SHCIAEVEK	1000ug_GF_2	GF	1000	2	-0.211111
SHCIAEVEK	1000ng_Manual_1	Manual	1000	1	-0.211111
SHCIAEVEK	1000ng_GHP_2	GHP	1000	2	-0.211111
SHCIAEVEKDAIPENLPPLTADFAEDK	1000ug_GF_1	GF	1000	1	-0.444444
SHCIAEVEKDAIPENLPPLTADFAEDK	1000ng_Manual_2	Manual	1000	2	-0.444444
SHCIAEVEKDAIPENLPPLTADFAEDK	1000ng_GHP_2	GHP	1000	2	-0.444444
SHCIAEVEKDAIPENLPPLTADFAEDK	1000ng_Manual_1	Manual	1000	1	-0.444444
SHCIAEVEKDAIPENLPPLTADFAEDK	1000ug_GF_2	GF	1000	2	-0.444444
SHCIAEVEKDAIPENLPPLTADFAEDK	1000ng_GHP_1	GHP	1000	1	-0.444444
SLHTLFGDELCK	1000ug_GF_1	GF	1000	1	0.0583333
SLHTLFGDELCK	1000ng_GHP_1	GHP	1000	1	0.0583333
SLHTLFGDELCK	1000ug_GF_2	GF	1000	2	0.0583333
SLHTLFGDELCK	1000ng_GHP_2	GHP	1000	2	0.0583333
SLHTLFGDELCK	1000ng_Manual_1	Manual	1000	1	0.0583333
SLHTLFGDELCK	1000ng_Manual_2	Manual	1000	2	0.0583333
TCVADESHAGCEK	1000ng_Manual_1	Manual	1000	1	-0.515385
TCVADESHAGCEK	1000ug_GF_1	GF	1000	1	-0.515385
TCVADESHAGCEK	1000ug_GF_2	GF	1000	2	-0.515385
TCVADESHAGCEK	1000ng_GHP_2	GHP	1000	2	-0.515385
TCVADESHAGCEK	1000ng_Manual_2	Manual	1000	2	-0.515385
TCVADESHAGCEK	1000ng_GHP_1	GHP	1000	1	-0.515385
TPVSEKVTK	1000ug_GF_2	GF	1000	2	-0.744444
TPVSEKVTK	1000ng_GHP_1	GHP	1000	1	-0.744444
TPVSEKVTK	1000ng_GHP_2	GHP	1000	2	-0.744444
TPVSEKVTK	1000ng_Manual_1	Manual	1000	1	-0.744444
TPVSEKVTK	1000ug_GF_1	GF	1000	1	-0.744444
TPVSEKVTK	1000ng_Manual_2	Manual	1000	2	-0.744444
TVMENFVAFVDK	1000ng_GHP_2	GHP	1000	2	0.566667
TVMENFVAFVDK	1000ug_GF_2	GF	1000	2	0.566667
TVMENFVAFVDK	1000ug_GF_1	GF	1000	1	0.566667
TVMENFVAFVDK	1000ng_GHP_1	GHP	1000	1	0.566667
TVMENFVAFVDK	1000ng_Manual_1	Manual	1000	1	0.566667
TVMENFVAFVDK	1000ng_Manual_2	Manual	1000	2	0.566667
VPQVSTPTLVEVSR	1000ng_GHP_2	GHP	1000	2	0.207143
VPQVSTPTLVEVSR	1000ug_GF_2	GF	1000	2	0.207143
VPQVSTPTLVEVSR	1000ng_GHP_1	GHP	1000	1	0.207143
VPQVSTPTLVEVSR	1000ug_GF_1	GF	1000	1	0.207143
VPQVSTPTLVEVSR	1000ng_Manual_1	Manual	1000	1	0.207143
VPQVSTPTLVEVSR	1000ng_Manual_2	Manual	1000	2	0.207143
YICDNQDTISSK	1000ug_GF_2	GF	1000	2	-0.833333
YICDNQDTISSK	1000ng_GHP_2	GHP	1000	2	-0.833333
YICDNQDTISSK	1000ug_GF_1	GF	1000	1	-0.833333
YICDNQDTISSK	1000ng_GHP_1	GHP	1000	1	-0.833333
YICDNQDTISSK	1000ng_Manual_1	Manual	1000	1	-0.833333
YICDNQDTISSK	1000ng_Manual_2	Manual	1000	2	-0.833333
YLYEIAR	1000ug_GF_1	GF	1000	1	-0.0714286
YLYEIAR	1000ug_GF_2	GF	1000	2	-0.0714286
YLYEIAR	1000ng_GHP_2	GHP	1000	2	-0.0714286
YLYEIAR	1000ng_Manual_1	Manual	1000	1	-0.0714286
YLYEIAR	1000ng_Manual_2	Manual	1000	2	-0.0714286
YLYEIAR	1000ng_GHP_1	GHP	1000	1	-0.0714286
YNGVFQECCQAEDK	1000ug_GF_2	GF	1000	2	-0.914286
YNGVFQECCQAEDK	1000ng_Manual_1	Manual	1000	1	-0.914286
YNGVFQECCQAEDK	1000ng_Manual_2	Manual	1000	2	-0.914286
YNGVFQECCQAEDK	1000ng_GHP_1	GHP	1000	1	-0.914286
YNGVFQECCQAEDK	1000ng_GHP_2	GHP	1000	2	-0.914286
YNGVFQECCQAEDK	1000ug_GF_1	GF	1000	1	-0.914286

## Sheet: SupFig7C
Peptide_Sequence	Filter_plate	Amount_BSA	n	Rep_1	Rep_2	Average_across_replicates	Average_plate_material_amount
AEFVEVTK	GF	50	2	1425690	17773288	6.98225	5.79905
AEFVEVTK	Manual	50	2	39862644	33403394	7.56387	6.17708
ATEEQLK	GF	50	2	211284	119715	5.2188	5.79905
ATEEQLK	Manual	50	2	419897	8173953	6.63316	6.17708
CCAADDK	GF	50	2	185893	33251	5.0397	5.79905
CCAADDK	Manual	50	2	1127110	861370	5.99749	6.17708
CCTESLVNR	GF	50	2	6058	7129	3.81912	5.79905
CCTESLVNR	Manual	50	2	456352	243237	5.54381	6.17708
CCTESLVNRR	GF	50	2				5.79905
CCTESLVNRR	Manual	50	2	1999	5157	3.55364	6.17708
CCTKPESER	GF	50	2	3720	4586	3.61836	5.79905
CCTKPESER	Manual	50	2	4541	4463	3.65341	6.17708
DAFLGSFLYEYSR	GF	50	2	30228564	18125466	7.3834	5.79905
DAFLGSFLYEYSR	Manual	50	2	34714412	31817876	7.522	6.17708
DAIPENLPPLTADFAEDK	GF	50	2	39030416	23458282	7.49477	5.79905
DAIPENLPPLTADFAEDK	Manual	50	2	48466824	40775148	7.64954	6.17708
DAIPENLPPLTADFAEDKDVCK	GF	50	2	113431	158091	5.13278	5.79905
DAIPENLPPLTADFAEDKDVCK	Manual	50	2	56116	88986	4.86064	6.17708
DDPHACYSTVFDK	GF	50	2	41213	1037151	5.73174	5.79905
DDPHACYSTVFDK	Manual	50	2	1504154	1044486	6.10528	6.17708
DDSPDLPK	GF	50	2	186073	178986	5.26133	5.79905
DDSPDLPK	Manual	50	2	6683988	5104929	6.77044	6.17708
DLGEEHFK	GF	50	2	731760	144780	5.64174	5.79905
DLGEEHFK	Manual	50	2	29101668	23753652	7.42206	6.17708
EACFAVEGPK	GF	50	2	204970	2042122	6.05059	5.79905
EACFAVEGPK	Manual	50	2	4400312	3598889	6.60202	6.17708
ECCDKPLLEK	GF	50	2		78779	4.89641	5.79905
ECCDKPLLEK	Manual	50	2	312228	200705	5.40903	6.17708
ECCHGDLLECADDR	GF	50	2				5.79905
ECCHGDLLECADDR	Manual	50	2	16231	10562	4.12699	6.17708
ECCHGDLLECADDRADLAK	GF	50	2	7620548	2473	6.5811	5.79905
ECCHGDLLECADDRADLAK	Manual	50	2	54635	10098	4.5101	6.17708
ETYGDMADCCEK	GF	50	2		14712	4.16767	5.79905
ETYGDMADCCEK	Manual	50	2	122762	33204	4.892	6.17708
EYEATLEECCAK	GF	50	2	29826	268079	5.17305	5.79905
EYEATLEECCAK	Manual	50	2	348679	237807	5.46723	6.17708
FKDLGEEHFK	GF	50	2	47846	231588	5.14525	5.79905
FKDLGEEHFK	Manual	50	2	186707	165939	5.24631	6.17708
GACLLPK	GF	50	2	126370	1989069	6.02437	5.79905
GACLLPK	Manual	50	2	4581576	3288554	6.59495	6.17708
GLVLIAFSQYLQQCPFDEHVK	GF	50	2	70721	430552	5.39904	5.79905
GLVLIAFSQYLQQCPFDEHVK	Manual	50	2				6.17708
HLVDEPQNLIK	GF	50	2	3278433	16235546	6.98932	5.79905
HLVDEPQNLIK	Manual	50	2	43048576	36939340	7.60199	6.17708
HPEYAVSVLLR	GF	50	2	2226854	1324531	6.24937	5.79905
HPEYAVSVLLR	Manual	50	2	5832156	4497120	6.71304	6.17708
HPYFYAPELLYYANK	GF	50	2	2248865	1356703	6.25594	5.79905
HPYFYAPELLYYANK	Manual	50	2	5162707	3317071	6.62735	6.17708
IETMREK	GF	50	2	21221	10332	4.19801	5.79905
IETMREK	Manual	50	2	616796	617803	5.7905	6.17708
KQTALVELLK	GF	50	2	7644257	4615106	6.78744	5.79905
KQTALVELLK	Manual	50	2	11512233	9262629	7.01651	6.17708
KVPQVSTPTLVEVSR	GF	50	2	20908770	17578908	7.28429	5.79905
KVPQVSTPTLVEVSR	Manual	50	2	41830240	34426888	7.58125	6.17708
LCVLHEK	GF	50	2	53368	46808	4.69973	5.79905
LCVLHEK	Manual	50	2	1653531	1106446	6.13988	6.17708
LFTFHADICTLPDTEK	GF	50	2	3750128	2133455	6.46861	5.79905
LFTFHADICTLPDTEK	Manual	50	2	5188669	3740011	6.64976	6.17708
LGEYGFQNALIVR	GF	50	2	36279960	23405590	7.47484	5.79905
LGEYGFQNALIVR	Manual	50	2	47416860	41300856	7.64698	6.17708
LKHLVDEPQNLIK	GF	50	2	187090	175259	5.2581	5.79905
LKHLVDEPQNLIK	Manual	50	2	11939	5095	3.93029	6.17708
LKPDPNTLCDEFK	GF	50	2	1262171	836402	6.02089	5.79905
LKPDPNTLCDEFK	Manual	50	2	1989643	1548798	6.24778	6.17708
LKPDPNTLCDEFKADEK	GF	50	2	141759	185766	5.21421	5.79905
LKPDPNTLCDEFKADEK	Manual	50	2	1707490	1868381	6.25235	6.17708
LVNELTEFAK	GF	50	2	47148820	26785344	7.56782	5.79905
LVNELTEFAK	Manual	50	2	37961176	27476116	7.5148	6.17708
LVTDLTK	GF	50	2	2170542	12015208	6.85082	5.79905
LVTDLTK	Manual	50	2	29223244	23079848	7.4175	6.17708
LVVSTQTALA	GF	50	2	12487840	8544698	7.02186	5.79905
LVVSTQTALA	Manual	50	2	27711628	23952632	7.41216	6.17708
MPCTEDYLSLILNR	GF	50	2	487455	254168	5.56915	5.79905
MPCTEDYLSLILNR	Manual	50	2	295210	168661	5.36537	6.17708
NECFLSHK	GF	50	2	24315	360160	5.28384	5.79905
NECFLSHK	Manual	50	2	615173	402647	5.70664	6.17708
NECFLSHKDDSPDLPK	GF	50	2		154986	5.19029	5.79905
NECFLSHKDDSPDLPK	Manual	50	2	1039031	806588	5.96511	6.17708
PCFSALTPDETYVPK	GF	50	2	451583	236128	5.53638	5.79905
PCFSALTPDETYVPK	Manual	50	2	267237	156081	5.32564	6.17708
QEPERNECFLSHK	GF	50	2		74419	4.87168	5.79905
QEPERNECFLSHK	Manual	50	2	1183724	698973	5.97375	6.17708
QEPERNECFLSHKDDSPDLPK	GF	50	2	32653	37805	4.5469	5.79905
QEPERNECFLSHKDDSPDLPK	Manual	50	2	2219494	1693424	6.29147	6.17708
QNCDQFEK	GF	50	2		25514	4.40678	5.79905
QNCDQFEK	Manual	50	2	2140836	1481510	6.25796	6.17708
QTALVELLK	GF	50	2	23919228	12578009	7.26123	5.79905
QTALVELLK	Manual	50	2	29418488	24894218	7.43387	6.17708
RHPEYAVSVLLR	GF	50	2	12368255	6081131	6.96495	5.79905
RHPEYAVSVLLR	Manual	50	2	25725850	18381084	7.34348	6.17708
RHPYFYAPELLYYANK	GF	50	2	1363364	641551	6.00107	5.79905
RHPYFYAPELLYYANK	Manual	50	2	819573	480526	5.81295	6.17708
RPCFSALTPDETYVPK	GF	50	2	5791137	3552727	6.6695	5.79905
RPCFSALTPDETYVPK	Manual	50	2	9762937	6776236	6.91748	6.17708
SHCIAEVEK	GF	50	2	193301		5.28623	5.79905
SHCIAEVEK	Manual	50	2	5646040	5537395	6.74755	6.17708
SHCIAEVEKDAIPENLPPLTADFAEDK	GF	50	2	1629		3.21192	5.79905
SHCIAEVEKDAIPENLPPLTADFAEDK	Manual	50	2	24133	7335	4.19684	6.17708
SLHTLFGDELCK	GF	50	2	5949675	2895195	6.64566	5.79905
SLHTLFGDELCK	Manual	50	2	6287632	4373856	6.72679	6.17708
TCVADESHAGCEK	GF	50	2	3464		3.53958	5.79905
TCVADESHAGCEK	Manual	50	2		98368	4.99285	6.17708
TPVSEKVTK	GF	50	2	49815820	33805444	7.62129	5.79905
TPVSEKVTK	Manual	50	2	98477	71676	4.92981	6.17708
TVMENFVAFVDK	GF	50	2	7628688	5613142	6.82092	5.79905
TVMENFVAFVDK	Manual	50	2	9489735	6055018	6.89055	6.17708
VPQVSTPTLVEVSR	GF	50	2	2808014	1709641	6.35388	5.79905
VPQVSTPTLVEVSR	Manual	50	2	3060041	2276515	6.42623	6.17708
YICDNQDTISSK	GF	50	2	193358	224043	5.31952	5.79905
YICDNQDTISSK	Manual	50	2	11382322	8233866	6.99158	6.17708
YLYEIAR	GF	50	2	32595608	20877376	7.4271	5.79905
YLYEIAR	Manual	50	2	37029156	26879966	7.50453	6.17708
YNGVFQECCQAEDK	GF	50	2	76176	338936	5.31714	5.79905
YNGVFQECCQAEDK	Manual	50	2	435042	128539	5.44993	6.17708
AEFVEVTK	GF	100	2	57076044	49508744	7.72667	6.6307
AEFVEVTK	Manual	100	2	46177420	63918204	7.74074	6.41851
ATEEQLK	GF	100	2	19427514	15380188	7.24065	6.6307
ATEEQLK	Manual	100	2	13228008	19809930	7.21798	6.41851
CCAADDK	GF	100	2	67377	198506	5.12366	6.6307
CCAADDK	Manual	100	2	829530	849521	5.92403	6.41851
CCTESLVNR	GF	100	2	1309052	1016678	6.06553	6.6307
CCTESLVNR	Manual	100	2	689146	906584	5.90193	6.41851
CCTESLVNRR	GF	100	2	29863	16468	4.36484	6.6307
CCTESLVNRR	Manual	100	2	7855	19447	4.13516	6.41851
CCTKPESER	GF	100	2	615530	279300	5.65071	6.6307
CCTKPESER	Manual	100	2	474188	376410	5.62869	6.41851
DAFLGSFLYEYSR	GF	100	2	37525124	42409476	7.6017	6.6307
DAFLGSFLYEYSR	Manual	100	2	47547952	61442880	7.73636	6.41851
DAIPENLPPLTADFAEDK	GF	100	2	65832288	58871744	7.79485	6.6307
DAIPENLPPLTADFAEDK	Manual	100	2	60654488	76752080	7.83698	6.41851
DAIPENLPPLTADFAEDKDVCK	GF	100	2	100867	135327	5.07224	6.6307
DAIPENLPPLTADFAEDKDVCK	Manual	100	2	113570	256429	5.26717	6.41851
DDPHACYSTVFDK	GF	100	2	4449390	4109644	6.63139	6.6307
DDPHACYSTVFDK	Manual	100	2	2347043	2316854	6.36772	6.41851
DDSPDLPK	GF	100	2	17980646	17465314	7.24854	6.6307
DDSPDLPK	Manual	100	2	8557638	12431797	7.02097	6.41851
DLGEEHFK	GF	100	2	27882884	24537290	7.41847	6.6307
DLGEEHFK	Manual	100	2	36190060	46595292	7.61692	6.41851
EACFAVEGPK	GF	100	2	9831184	9982634	6.99594	6.6307
EACFAVEGPK	Manual	100	2	6702245	7236570	6.8432	6.41851
ECCDKPLLEK	GF	100	2	1457281	1444313	6.16161	6.6307
ECCDKPLLEK	Manual	100	2	393259	445162	5.62243	6.41851
ECCHGDLLECADDR	GF	100	2	233571	244008	5.37802	6.6307
ECCHGDLLECADDR	Manual	100	2	13542	12238	4.11025	6.41851
ECCHGDLLECADDRADLAK	GF	100	2	326320	151014	5.37779	6.6307
ECCHGDLLECADDRADLAK	Manual	100	2	42143	73952	4.76378	6.41851
ETYGDMADCCEK	GF	100	2	367971	361774	5.56214	6.6307
ETYGDMADCCEK	Manual	100	2	189684	226211	5.31795	6.41851
EYEATLEECCAK	GF	100	2	2072254	1615227	6.2657	6.6307
EYEATLEECCAK	Manual	100	2	765295	582825	5.8287	6.41851
FKDLGEEHFK	GF	100	2	1471906	489670	5.99158	6.6307
FKDLGEEHFK	Manual	100	2	397141	247139	5.50804	6.41851
GACLLPK	GF	100	2	11106207	9618133	7.01545	6.6307
GACLLPK	Manual	100	2	6703930	8177609	6.87162	6.41851
GLVLIAFSQYLQQCPFDEHVK	GF	100	2	1436362	237298	5.92264	6.6307
GLVLIAFSQYLQQCPFDEHVK	Manual	100	2	6393	4616	3.74072	6.41851
HLVDEPQNLIK	GF	100	2	57612272	39260804	7.68517	6.6307
HLVDEPQNLIK	Manual	100	2	54746492	73099408	7.80566	6.41851
HPEYAVSVLLR	GF	100	2	4752193	3558286	6.6186	6.6307
HPEYAVSVLLR	Manual	100	2	5498316	7784353	6.82226	6.41851
HPYFYAPELLYYANK	GF	100	2	6178981	4326591	6.72039	6.6307
HPYFYAPELLYYANK	Manual	100	2	5884395	6506254	6.79206	6.41851
IETMREK	GF	100	2	587589	3315734	6.2904	6.6307
IETMREK	Manual	100	2	621594	1052522	5.92276	6.41851
KQTALVELLK	GF	100	2	14320302	14259885	7.15504	6.6307
KQTALVELLK	Manual	100	2	15128175	19201964	7.23465	6.41851
KVPQVSTPTLVEVSR	GF	100	2	58197156	45884152	7.71634	6.6307
KVPQVSTPTLVEVSR	Manual	100	2	50620920	63413980	7.75601	6.41851
LCVLHEK	GF	100	2	5748242	4288919	6.70058	6.6307
LCVLHEK	Manual	100	2	2882103	2909221	6.46175	6.41851
LFTFHADICTLPDTEK	GF	100	2	9045078	8021013	6.9311	6.6307
LFTFHADICTLPDTEK	Manual	100	2	8653601	11215950	6.99716	6.41851
LGEYGFQNALIVR	GF	100	2	71196920	56655368	7.80568	6.6307
LGEYGFQNALIVR	Manual	100	2	65631664	84880336	7.87654	6.41851
LKHLVDEPQNLIK	GF	100	2	258680	470053	5.56154	6.6307
LKHLVDEPQNLIK	Manual	100	2	37719	18062	4.44546	6.41851
LKPDPNTLCDEFK	GF	100	2	4532174	5639230	6.70635	6.6307
LKPDPNTLCDEFK	Manual	100	2	18005	4453840	6.34946	6.41851
LKPDPNTLCDEFKADEK	GF	100	2	1120403	595537	5.93347	6.6307
LKPDPNTLCDEFKADEK	Manual	100	2	2449323	3841562	6.49768	6.41851
LVNELTEFAK	GF	100	2	74872304	59777880	7.82818	6.6307
LVNELTEFAK	Manual	100	2	48450928	68634784	7.76747	6.41851
LVTDLTK	GF	100	2	50651236	40980740	7.66102	6.6307
LVTDLTK	Manual	100	2	38022552	49913776	7.64314	6.41851
LVVSTQTALA	GF	100	2	34285816	21024258	7.44177	6.6307
LVVSTQTALA	Manual	100	2	28716372	48350588	7.58584	6.41851
MPCTEDYLSLILNR	GF	100	2	1212174	1170773	6.07608	6.6307
MPCTEDYLSLILNR	Manual	100	2	625755	575474	5.7786	6.41851
NECFLSHK	GF	100	2	3755807	3985382	6.58778	6.6307
NECFLSHK	Manual	100	2	836428	1028052	5.96953	6.41851
NECFLSHKDDSPDLPK	GF	100	2	867242	825654	5.9276	6.6307
NECFLSHKDDSPDLPK	Manual	100	2	1778899	2001562	6.27651	6.41851
PCFSALTPDETYVPK	GF	100	2	1106182	1060612	6.03479	6.6307
PCFSALTPDETYVPK	Manual	100	2	583209	537100	5.74831	6.41851
QEPERNECFLSHK	GF	100	2	1115185	1042456	6.03295	6.6307
QEPERNECFLSHK	Manual	100	2	1488753	2393033	6.288	6.41851
QEPERNECFLSHKDDSPDLPK	GF	100	2	863968	833929	5.92888	6.6307
QEPERNECFLSHKDDSPDLPK	Manual	100	2	3153631	4215543	6.56639	6.41851
QNCDQFEK	GF	100	2	2238893	1325520	6.25096	6.6307
QNCDQFEK	Manual	100	2	3529299	4903703	6.62495	6.41851
QTALVELLK	GF	100	2	45108712	35831296	7.60713	6.6307
QTALVELLK	Manual	100	2	39735016	55849320	7.67936	6.41851
RHPEYAVSVLLR	GF	100	2	22693626	16638110	7.29371	6.6307
RHPEYAVSVLLR	Manual	100	2	27439696	28598942	7.44746	6.41851
RHPYFYAPELLYYANK	GF	100	2	2811955	2067588	6.38735	6.6307
RHPYFYAPELLYYANK	Manual	100	2	697203	996137	5.92771	6.41851
RPCFSALTPDETYVPK	GF	100	2	12786926	11125471	7.07759	6.6307
RPCFSALTPDETYVPK	Manual	100	2	11270090	14996494	7.11837	6.41851
SHCIAEVEK	GF	100	2	12837080	11845666	7.09136	6.6307
SHCIAEVEK	Manual	100	2	9135617	12937130	7.04283	6.41851
SHCIAEVEKDAIPENLPPLTADFAEDK	GF	100	2				6.6307
SHCIAEVEKDAIPENLPPLTADFAEDK	Manual	100	2		20132	4.30389	6.41851
SLHTLFGDELCK	GF	100	2	11336190	9951828	7.02711	6.6307
SLHTLFGDELCK	Manual	100	2	5600865	10581047	6.908	6.41851
TCVADESHAGCEK	GF	100	2	1228533	858247	6.01845	6.6307
TCVADESHAGCEK	Manual	100	2	389128	517871	5.65658	6.41851
TPVSEKVTK	GF	100	2	23757926	33320532	7.45544	6.6307
TPVSEKVTK	Manual	100	2	175410	169815	5.23707	6.41851
TVMENFVAFVDK	GF	100	2	16104282	18006044	7.23186	6.6307
TVMENFVAFVDK	Manual	100	2	14043108	18700206	7.21409	6.41851
VPQVSTPTLVEVSR	GF	100	2	6940184	4755640	6.767	6.6307
VPQVSTPTLVEVSR	Manual	100	2	3305219	4268842	6.5783	6.41851
YICDNQDTISSK	GF	100	2	17130736	14714837	7.20202	6.6307
YICDNQDTISSK	Manual	100	2	14022026	20443396	7.23635	6.41851
YLYEIAR	GF	100	2	71460320	50127264	7.78386	6.6307
YLYEIAR	Manual	100	2	43912328	60532148	7.71786	6.41851
YNGVFQECCQAEDK	GF	100	2	1575899	1392904	6.17155	6.6307
YNGVFQECCQAEDK	Manual	100	2	150486	602297	5.57564	6.41851
AEFVEVTK	GF	250	2	108266000	143712784	8.10033	7.16298
AEFVEVTK	Manual	250	2	150895328	147024384	8.17307	7.01246
ATEEQLK	GF	250	2	28431992	48425608	7.58466	7.16298
ATEEQLK	Manual	250	2	41757856	47112720	7.64773	7.01246
CCAADDK	GF	250	2	110399	91535	5.00418	7.16298
CCAADDK	Manual	250	2	892273	753828	5.91543	7.01246
CCTESLVNR	GF	250	2	19023484	10360000	7.16707	7.16298
CCTESLVNR	Manual	250	2		11903225	7.07566	7.01246
CCTESLVNRR	GF	250	2	310099	213036	5.41758	7.16298
CCTESLVNRR	Manual	250	2	4540	154283	4.89988	7.01246
CCTKPESER	GF	250	2	8284777	5125350	6.8264	7.16298
CCTKPESER	Manual	250	2	2831560	5256519	6.60682	7.01246
DAFLGSFLYEYSR	GF	250	2	92109808	81938264	7.93964	7.16298
DAFLGSFLYEYSR	Manual	250	2	99368592	153708832	8.10222	7.01246
DAIPENLPPLTADFAEDK	GF	250	2	143961248	165324816	8.18933	7.16298
DAIPENLPPLTADFAEDK	Manual	250	2	184803136	184532384	8.26639	7.01246
DAIPENLPPLTADFAEDKDVCK	GF	250	2	446667	252623	5.54363	7.16298
DAIPENLPPLTADFAEDKDVCK	Manual	250	2	919695	478855	5.84465	7.01246
DDPHACYSTVFDK	GF	250	2	37404240	29587916	7.52499	7.16298
DDPHACYSTVFDK	Manual	250	2	12035046	13608821	7.10795	7.01246
DDSPDLPK	GF	250	2	38033036	49443348	7.64086	7.16298
DDSPDLPK	Manual	250	2		25094452	7.39958	7.01246
DLGEEHFK	GF	250	2	57428780	65698996	7.78933	7.16298
DLGEEHFK	Manual	250	2	99052032	124304208	8.04797	7.01246
EACFAVEGPK	GF	250	2	55787616	61329496	7.76759	7.16298
EACFAVEGPK	Manual	250	2	38650304	42016056	7.60566	7.01246
ECCDKPLLEK	GF	250	2	14344786	11828496	7.11683	7.16298
ECCDKPLLEK	Manual	250	2		10223729	7.00961	7.01246
ECCHGDLLECADDR	GF	250	2	4501196	1962527	6.50945	7.16298
ECCHGDLLECADDR	Manual	250	2	79202	211821	5.1629	7.01246
ECCHGDLLECADDRADLAK	GF	250	2	3721988	1531831	6.41945	7.16298
ECCHGDLLECADDRADLAK	Manual	250	2	440972	483867	5.66504	7.01246
ETYGDMADCCEK	GF	250	2	1519665	2159732	6.26475	7.16298
ETYGDMADCCEK	Manual	250	2	772699	3536815	6.3334	7.01246
EYEATLEECCAK	GF	250	2	22757076	11871067	7.2384	7.16298
EYEATLEECCAK	Manual	250	2	2757468	5820998	6.63238	7.01246
FKDLGEEHFK	GF	250	2	854846	441566	5.81171	7.16298
FKDLGEEHFK	Manual	250	2	215922	301122	5.4125	7.01246
GACLLPK	GF	250	2	38923608	39263172	7.5921	7.16298
GACLLPK	Manual	250	2	27752452	29629412	7.45774	7.01246
GLVLIAFSQYLQQCPFDEHVK	GF	250	2	4291067	9357164	6.83405	7.16298
GLVLIAFSQYLQQCPFDEHVK	Manual	250	2	1276616	3518599	6.37978	7.01246
HLVDEPQNLIK	GF	250	2	112849408	154701264	8.12638	7.16298
HLVDEPQNLIK	Manual	250	2	183139840	206147152	8.28924	7.01246
HPEYAVSVLLR	GF	250	2	10583472	9636388	7.00475	7.16298
HPEYAVSVLLR	Manual	250	2	18596662	23115808	7.31924	7.01246
HPYFYAPELLYYANK	GF	250	2	14897480	18738652	7.22578	7.16298
HPYFYAPELLYYANK	Manual	250	2	18903888	24091410	7.33239	7.01246
IETMREK	GF	250	2	705535	988693	5.92794	7.16298
IETMREK	Manual	250	2		426032	5.62944	7.01246
KQTALVELLK	GF	250	2	45131228	46397540	7.66053	7.16298
KQTALVELLK	Manual	250	2	43783428	52588440	7.68292	7.01246
KVPQVSTPTLVEVSR	GF	250	2	118350320	133165080	8.09953	7.16298
KVPQVSTPTLVEVSR	Manual	250	2	138103024	140080912	8.1433	7.01246
LCVLHEK	GF	250	2	31857720	22599428	7.43502	7.16298
LCVLHEK	Manual	250	2	57136	18817924	6.97486	7.01246
LFTFHADICTLPDTEK	GF	250	2	37684356	36131992	7.56712	7.16298
LFTFHADICTLPDTEK	Manual	250	2	28351326	51165452	7.59943	7.01246
LGEYGFQNALIVR	GF	250	2	165818544	185359360	8.2445	7.16298
LGEYGFQNALIVR	Manual	250	2	198942256	249563744	8.35074	7.01246
LKHLVDEPQNLIK	GF	250	2	846803	690560	5.88575	7.16298
LKHLVDEPQNLIK	Manual	250	2	37376	26829	4.50654	7.01246
LKPDPNTLCDEFK	GF	250	2	20149368	25896212	7.36216	7.16298
LKPDPNTLCDEFK	Manual	250	2	14308247	17285076	7.19857	7.01246
LKPDPNTLCDEFKADEK	GF	250	2	5232233	6703333	6.77581	7.16298
LKPDPNTLCDEFKADEK	Manual	250	2	12833002	18559670	7.1958	7.01246
LVNELTEFAK	GF	250	2	157796960	147837760	8.18417	7.16298
LVNELTEFAK	Manual	250	2	145483104	119906376	8.12285	7.01246
LVTDLTK	GF	250	2	101625640	112027744	8.02868	7.16298
LVTDLTK	Manual	250	2	110178448	132699848	8.08436	7.01246
LVVSTQTALA	GF	250	2	67921744	80410304	7.8702	7.16298
LVVSTQTALA	Manual	250	2	101799152	100814800	8.00564	7.01246
MPCTEDYLSLILNR	GF	250	2	8814427	9773246	6.9682	7.16298
MPCTEDYLSLILNR	Manual	250	2	2829437	5288581	6.60842	7.01246
NECFLSHK	GF	250	2	15553097	19404120	7.24251	7.16298
NECFLSHK	Manual	250	2	4330086	5185166	6.67739	7.01246
NECFLSHKDDSPDLPK	GF	250	2	5744215	5647184	6.75555	7.16298
NECFLSHKDDSPDLPK	Manual	250	2	7719887	7474524	6.88065	7.01246
PCFSALTPDETYVPK	GF	250	2	8282290	9175678	6.94096	7.16298
PCFSALTPDETYVPK	Manual	250	2	2673846	4986388	6.58321	7.01246
QEPERNECFLSHK	GF	250	2	7312846	7446090	6.86803	7.16298
QEPERNECFLSHK	Manual	250	2	7353647	11793706	6.98108	7.01246
QEPERNECFLSHKDDSPDLPK	GF	250	2	3312715	3370221	6.52394	7.16298
QEPERNECFLSHKDDSPDLPK	Manual	250	2	16563302	25487132	7.32274	7.01246
QNCDQFEK	GF	250	2	8141978	8091487	6.90938	7.16298
QNCDQFEK	Manual	250	2	19743092	26385078	7.36294	7.01246
QTALVELLK	GF	250	2	87418448	110410760	7.99526	7.16298
QTALVELLK	Manual	250	2	120477552	137317904	8.11025	7.01246
RHPEYAVSVLLR	GF	250	2	49309216	60776232	7.7407	7.16298
RHPEYAVSVLLR	Manual	250	2	59489800	67243256	7.80186	7.01246
RHPYFYAPELLYYANK	GF	250	2	5014285	7694628	6.80308	7.16298
RHPYFYAPELLYYANK	Manual	250	2	2092889	2337801	6.34544	7.01246
RPCFSALTPDETYVPK	GF	250	2	42219192	44916328	7.63917	7.16298
RPCFSALTPDETYVPK	Manual	250	2	50664668	55563532	7.72521	7.01246
SHCIAEVEK	GF	250	2	37269760	51930152	7.64933	7.16298
SHCIAEVEK	Manual	250	2	3566	54212136	7.4331	7.01246
SHCIAEVEKDAIPENLPPLTADFAEDK	GF	250	2	125984	74851	5.00181	7.16298
SHCIAEVEKDAIPENLPPLTADFAEDK	Manual	250	2	60184	135808	4.99121	7.01246
SLHTLFGDELCK	GF	250	2	34252480	33589808	7.53047	7.16298
SLHTLFGDELCK	Manual	250	2	26700840	31332104	7.46264	7.01246
TCVADESHAGCEK	GF	250	2	11282202	5811922	6.93182	7.16298
TCVADESHAGCEK	Manual	250	2	2434782	5167873	6.57994	7.01246
TPVSEKVTK	GF	250	2	18675072	18425388	7.26835	7.16298
TPVSEKVTK	Manual	250	2	168944	78768	5.09292	7.01246
TVMENFVAFVDK	GF	250	2	31670200	54857108	7.63612	7.16298
TVMENFVAFVDK	Manual	250	2	24690504	48307952	7.56228	7.01246
VPQVSTPTLVEVSR	GF	250	2	10979114	12991871	7.07866	7.16298
VPQVSTPTLVEVSR	Manual	250	2	8039636	7794313	6.89856	7.01246
YICDNQDTISSK	GF	250	2	51145644	55120392	7.72536	7.16298
YICDNQDTISSK	Manual	250	2	58531	46943560	7.37109	7.01246
YLYEIAR	GF	250	2	133272216	142530128	8.13957	7.16298
YLYEIAR	Manual	250	2	114744640	110757088	8.05212	7.01246
YNGVFQECCQAEDK	GF	250	2	22192912	14267326	7.26079	7.16298
YNGVFQECCQAEDK	Manual	250	2	3893926	5796133	6.6853	7.01246
AEFVEVTK	GF	500	2	38407	237908096	8.07545	7.3594
AEFVEVTK	Manual	500	2	144898480	255589376	8.30156	7.12835
ATEEQLK	GF	500	2	44962060	83827384	7.80885	7.3594
ATEEQLK	Manual	500	2	91906880	77688952	7.92839	7.12835
CCAADDK	GF	500	2	159698	83653	5.0852	7.3594
CCAADDK	Manual	500	2	176527	845251	5.70833	7.12835
CCTESLVNR	GF	500	2	15910391	40970220	7.45393	7.3594
CCTESLVNR	Manual	500	2	15379561	11838489	7.13383	7.12835
CCTESLVNRR	GF	500	2	312064	841345	5.76095	7.3594
CCTESLVNRR	Manual	500	2	294270	178976	5.37406	7.12835
CCTKPESER	GF	500	2	12392222	13764171	7.11655	7.3594
CCTKPESER	Manual	500	2	10045837	5697898	6.89608	7.12835
DAFLGSFLYEYSR	GF	500	2	78663408	236502880	8.19751	7.3594
DAFLGSFLYEYSR	Manual	500	2	1610	192826480	7.98414	7.12835
DAIPENLPPLTADFAEDK	GF	500	2	107784824	339041920	8.34911	7.3594
DAIPENLPPLTADFAEDK	Manual	500	2		260952848	8.41656	7.12835
DAIPENLPPLTADFAEDKDVCK	GF	500	2	344093	1347091	5.92716	7.3594
DAIPENLPPLTADFAEDKDVCK	Manual	500	2		2945286	6.46913	7.12835
DDPHACYSTVFDK	GF	500	2	49159248	78703912	7.80572	7.3594
DDPHACYSTVFDK	Manual	500	2	8362860	19499832	7.14399	7.12835
DDSPDLPK	GF	500	2	24353230	92587216	7.76693	7.3594
DDSPDLPK	Manual	500	2	35338360	40857248	7.5809	7.12835
DLGEEHFK	GF	500	2	292516	131101928	7.81755	7.3594
DLGEEHFK	Manual	500	2	134844480	187568160	8.20738	7.12835
EACFAVEGPK	GF	500	2	56787260	132411128	7.97589	7.3594
EACFAVEGPK	Manual	500	2	33848684	63432668	7.687	7.12835
ECCDKPLLEK	GF	500	2	11021855	33639988	7.34891	7.3594
ECCDKPLLEK	Manual	500	2	11178663	9668161	7.01801	7.12835
ECCHGDLLECADDR	GF	500	2	5588320	6216483	6.77103	7.3594
ECCHGDLLECADDR	Manual	500	2	406520	204558	5.48507	7.12835
ECCHGDLLECADDRADLAK	GF	500	2	5546933	6157212	6.76731	7.3594
ECCHGDLLECADDRADLAK	Manual	500	2	26233	667872	5.5404	7.12835
ETYGDMADCCEK	GF	500	2	52951	7363856	6.56919	7.3594
ETYGDMADCCEK	Manual	500	2	6533949	3665977	6.70757	7.12835
EYEATLEECCAK	GF	500	2	83371	33689972	7.22754	7.3594
EYEATLEECCAK	Manual	500	2	7250186	6393044	6.83389	7.12835
FKDLGEEHFK	GF	500	2		772059	5.88765	7.3594
FKDLGEEHFK	Manual	500	2	302572	360903	5.52079	7.12835
GACLLPK	GF	500	2	786953	98795328	7.69715	7.3594
GACLLPK	Manual	500	2	38455376	46382840	7.62756	7.12835
GLVLIAFSQYLQQCPFDEHVK	GF	500	2	23107248	28966752	7.41559	7.3594
GLVLIAFSQYLQQCPFDEHVK	Manual	500	2	546	340022	5.23117	7.12835
HLVDEPQNLIK	GF	500	2	108865208	270420256	8.27794	7.3594
HLVDEPQNLIK	Manual	500	2	45193	257762992	8.11027	7.12835
HPEYAVSVLLR	GF	500	2	7417614	20621952	7.14674	7.3594
HPEYAVSVLLR	Manual	500	2	1801	25928744	7.11278	7.12835
HPYFYAPELLYYANK	GF	500	2	15964322	43146556	7.47064	7.3594
HPYFYAPELLYYANK	Manual	500	2	979	22330388	7.04789	7.12835
IETMREK	GF	500	2	164951	1168634	5.82399	7.3594
IETMREK	Manual	500	2	602683	610299	5.78282	7.12835
KQTALVELLK	GF	500	2	30112722	98536304	7.80838	7.3594
KQTALVELLK	Manual	500	2		70838944	7.85027	7.12835
KVPQVSTPTLVEVSR	GF	500	2	98251784	286044576	8.28364	7.3594
KVPQVSTPTLVEVSR	Manual	500	2		298346624	8.47472	7.12835
LCVLHEK	GF	500	2	17692794	68384808	7.63386	7.3594
LCVLHEK	Manual	500	2	25171982	25955664	7.40763	7.12835
LFTFHADICTLPDTEK	GF	500	2	48299568	121281728	7.92835	7.3594
LFTFHADICTLPDTEK	Manual	500	2	1269	58424020	7.46557	7.12835
LGEYGFQNALIVR	GF	500	2	129876328	363319104	8.39199	7.3594
LGEYGFQNALIVR	Manual	500	2		365442784	8.56282	7.12835
LKHLVDEPQNLIK	GF	500	2	209131	484100	5.53985	7.3594
LKHLVDEPQNLIK	Manual	500	2	1614	33247	4.24131	7.12835
LKPDPNTLCDEFK	GF	500	2	24591262	59993820	7.62626	7.3594
LKPDPNTLCDEFK	Manual	500	2	91158	31589896	7.19977	7.12835
LKPDPNTLCDEFKADEK	GF	500	2	6724174	18156068	7.09482	7.3594
LKPDPNTLCDEFKADEK	Manual	500	2		25718956	7.41025	7.12835
LVNELTEFAK	GF	500	2	136207680	321728640	8.35978	7.3594
LVNELTEFAK	Manual	500	2	3418	250674640	8.09809	7.12835
LVTDLTK	GF	500	2	943	219905440	8.04121	7.3594
LVTDLTK	Manual	500	2	146628208	189126144	8.22499	7.12835
LVVSTQTALA	GF	500	2	62704164	122395696	7.96638	7.3594
LVVSTQTALA	Manual	500	2		165108624	8.21777	7.12835
MPCTEDYLSLILNR	GF	500	2	13690591	28065128	7.31969	7.3594
MPCTEDYLSLILNR	Manual	500	2		6547247	6.81606	7.12835
NECFLSHK	GF	500	2	7902176	36323844	7.34465	7.3594
NECFLSHK	Manual	500	2	6118173	6918271	6.81413	7.12835
NECFLSHKDDSPDLPK	GF	500	2	5715378	13100905	6.9735	7.3594
NECFLSHKDDSPDLPK	Manual	500	2	3566775	11903402	6.88847	7.12835
PCFSALTPDETYVPK	GF	500	2	12727421	25956684	7.2865	7.3594
PCFSALTPDETYVPK	Manual	500	2		6098836	6.78525	7.12835
QEPERNECFLSHK	GF	500	2	7133691	21578454	7.15704	7.3594
QEPERNECFLSHK	Manual	500	2	21229976	15255324	7.26109	7.12835
QEPERNECFLSHKDDSPDLPK	GF	500	2	4296319	8745563	6.81431	7.3594
QEPERNECFLSHKDDSPDLPK	Manual	500	2	29253440	32117766	7.48693	7.12835
QNCDQFEK	GF	500	2	29528814	24453172	7.43122	7.3594
QNCDQFEK	Manual	500	2	51609232	31915778	7.62079	7.12835
QTALVELLK	GF	500	2	71950120	214375232	8.15583	7.3594
QTALVELLK	Manual	500	2		153077792	8.18491	7.12835
RHPEYAVSVLLR	GF	500	2	35056868	148949408	7.9638	7.3594
RHPEYAVSVLLR	Manual	500	2		122254648	8.08727	7.12835
RHPYFYAPELLYYANK	GF	500	2	3793252	22379224	7.11681	7.3594
RHPYFYAPELLYYANK	Manual	500	2	8097	4686079	6.37053	7.12835
RPCFSALTPDETYVPK	GF	500	2	45255548	135741936	7.95664	7.3594
RPCFSALTPDETYVPK	Manual	500	2		110815568	8.0446	7.12835
SHCIAEVEK	GF	500	2	38156500	105114720	7.85513	7.3594
SHCIAEVEK	Manual	500	2	80262272	81300048	7.90731	7.12835
SHCIAEVEKDAIPENLPPLTADFAEDK	GF	500	2	20358	129358	4.87424	7.3594
SHCIAEVEKDAIPENLPPLTADFAEDK	Manual	500	2		98767	4.99461	7.12835
SLHTLFGDELCK	GF	500	2	37543172	79411848	7.76699	7.3594
SLHTLFGDELCK	Manual	500	2	1870	37457156	7.27253	7.12835
TCVADESHAGCEK	GF	500	2	17936456	17897048	7.25326	7.3594
TCVADESHAGCEK	Manual	500	2	10242828	4161073	6.85745	7.12835
TPVSEKVTK	GF	500	2	5838499	12621932	6.96521	7.3594
TPVSEKVTK	Manual	500	2		183709	5.26413	7.12835
TVMENFVAFVDK	GF	500	2	49924192	125887000	7.94402	7.3594
TVMENFVAFVDK	Manual	500	2		69203936	7.84013	7.12835
VPQVSTPTLVEVSR	GF	500	2	9668928	26527114	7.25763	7.3594
VPQVSTPTLVEVSR	Manual	500	2	1235	12254043	6.78729	7.12835
YICDNQDTISSK	GF	500	2	42012384	148091664	7.97796	7.3594
YICDNQDTISSK	Manual	500	2	102744048	88128456	7.97971	7.12835
YLYEIAR	GF	500	2	106677328	252567632	8.25436	7.3594
YLYEIAR	Manual	500	2		216808944	8.33608	7.12835
YNGVFQECCQAEDK	GF	500	2	33258218	46023212	7.59814	7.3594
YNGVFQECCQAEDK	Manual	500	2	3146439	7206551	6.71404	7.12835
AEFVEVTK	GF	1000	2	1202895232	1528883200	9.13542	8.03694
AEFVEVTK	Manual	1000	2	1919625728	2621190912	9.3561	8.17225
ATEEQLK	GF	1000	2	480442272	649723008	8.75211	8.03694
ATEEQLK	Manual	1000	2	964927808	1325785600	9.05894	8.17225
CCAADDK	GF	1000	2	204214	700949	5.6557	8.03694
CCAADDK	Manual	1000	2	2763814	2073316	6.38356	8.17225
CCTESLVNR	GF	1000	2	204804208	311456736	8.41184	8.03694
CCTESLVNR	Manual	1000	2	156346880	282923072	8.3417	8.17225
CCTESLVNRR	GF	1000	2	1707421	5761476	6.57223	8.03694
CCTESLVNRR	Manual	1000	2	6002822	13198946	6.98231	8.17225
CCTKPESER	GF	1000	2	52348096	137661776	7.97775	8.03694
CCTKPESER	Manual	1000	2	68512248	93560032	7.90868	8.17225
DAFLGSFLYEYSR	GF	1000	2	97008720	277616448	8.27257	8.03694
DAFLGSFLYEYSR	Manual	1000	2	51977800	15875022	7.53054	8.17225
DAIPENLPPLTADFAEDK	GF	1000	2	1036813184	1465714176	9.09735	8.03694
DAIPENLPPLTADFAEDK	Manual	1000	2	1853366400	2045743104	9.28994	8.17225
DAIPENLPPLTADFAEDKDVCK	GF	1000	2	2628423	5052540	6.58439	8.03694
DAIPENLPPLTADFAEDKDVCK	Manual	1000	2	5345715	7046292	6.79211	8.17225
DDPHACYSTVFDK	GF	1000	2	445657248	726754176	8.76805	8.03694
DDPHACYSTVFDK	Manual	1000	2	308629920	572841152	8.64418	8.17225
DDSPDLPK	GF	1000	2	287803680	354622880	8.50679	8.03694
DDSPDLPK	Manual	1000	2	442961920	622718080	8.7266	8.17225
DLGEEHFK	GF	1000	2	957249664	1332149760	9.05869	8.03694
DLGEEHFK	Manual	1000	2	1750489984	3024970496	9.37799	8.17225
EACFAVEGPK	GF	1000	2	662816640	1051753536	8.93313	8.03694
EACFAVEGPK	Manual	1000	2	671956480	1004894336	8.92346	8.17225
ECCDKPLLEK	GF	1000	2	88737664	175614448	8.12115	8.03694
ECCDKPLLEK	Manual	1000	2	172782576	348789312	8.41628	8.17225
ECCHGDLLECADDR	GF	1000	2	67784544	145160224	8.02724	8.03694
ECCHGDLLECADDR	Manual	1000	2	13997785	23413250	7.27197	8.17225
ECCHGDLLECADDRADLAK	GF	1000	2	33183128	84037088	7.76797	8.03694
ECCHGDLLECADDRADLAK	Manual	1000	2	55096232	94785280	7.87472	8.17225
ETYGDMADCCEK	GF	1000	2	27227470	49662452	7.58484	8.03694
ETYGDMADCCEK	Manual	1000	2	26897116	58327524	7.62954	8.17225
EYEATLEECCAK	GF	1000	2	202439168	421838432	8.49435	8.03694
EYEATLEECCAK	Manual	1000	2	114323520	235491712	8.24281	8.17225
FKDLGEEHFK	GF	1000	2	1958028	2757764	6.37252	8.03694
FKDLGEEHFK	Manual	1000	2	1639034	1663760	6.21785	8.17225
GACLLPK	GF	1000	2	619349376	959293184	8.89725	8.03694
GACLLPK	Manual	1000	2	602914560	915744768	8.88043	8.17225
GLVLIAFSQYLQQCPFDEHVK	GF	1000	2	98541	74973	4.9383	8.03694
GLVLIAFSQYLQQCPFDEHVK	Manual	1000	2				8.17225
HLVDEPQNLIK	GF	1000	2	688305984	1645747328	9.06708	8.03694
HLVDEPQNLIK	Manual	1000	2	2378376448	3119976448	9.4392	8.17225
HPEYAVSVLLR	GF	1000	2	13040049	59915620	7.56203	8.03694
HPEYAVSVLLR	Manual	1000	2	113246376	106460560	8.04081	8.17225
HPYFYAPELLYYANK	GF	1000	2	6938735	40372864	7.37394	8.03694
HPYFYAPELLYYANK	Manual	1000	2	48431952	49057000	7.68793	8.17225
IETMREK	GF	1000	2	332151	349849	5.53275	8.03694
IETMREK	Manual	1000	2	2897318	1658158	6.3575	8.17225
KQTALVELLK	GF	1000	2	151790496	436619072	8.46865	8.03694
KQTALVELLK	Manual	1000	2	745114432	928601600	8.92265	8.17225
KVPQVSTPTLVEVSR	GF	1000	2	628534400	1036858496	8.92049	8.03694
KVPQVSTPTLVEVSR	Manual	1000	2	1789760256	2327857152	9.31362	8.17225
LCVLHEK	GF	1000	2	116335968	272482208	8.28872	8.03694
LCVLHEK	Manual	1000	2	349709920	621785792	8.68641	8.17225
LFTFHADICTLPDTEK	GF	1000	2	126342640	360354048	8.38623	8.03694
LFTFHADICTLPDTEK	Manual	1000	2	131663184	80579312	8.0258	8.17225
LGEYGFQNALIVR	GF	1000	2	915599360	1533243776	9.08793	8.03694
LGEYGFQNALIVR	Manual	1000	2	1262458496	1258898816	9.1006	8.17225
LKHLVDEPQNLIK	GF	1000	2	3379674	4840124	6.61383	8.03694
LKHLVDEPQNLIK	Manual	1000	2	900503	779345	5.92424	8.17225
LKPDPNTLCDEFK	GF	1000	2	291977088	670936448	8.68256	8.03694
LKPDPNTLCDEFK	Manual	1000	2	910750912	1275819776	9.03873	8.17225
LKPDPNTLCDEFKADEK	GF	1000	2	13894503	29298060	7.33438	8.03694
LKPDPNTLCDEFKADEK	Manual	1000	2	48515360	69895560	7.77236	8.17225
LVNELTEFAK	GF	1000	2	1684288128	2265279232	9.29552	8.03694
LVNELTEFAK	Manual	1000	2	2900756480	3776316416	9.52356	8.17225
LVTDLTK	GF	1000	2	1006453184	1056182144	9.01339	8.03694
LVTDLTK	Manual	1000	2	1955791616	2368098560	9.33484	8.17225
LVVSTQTALA	GF	1000	2	230830480	332900256	8.45004	8.03694
LVVSTQTALA	Manual	1000	2	724938880	931243712	8.91808	8.17225
MPCTEDYLSLILNR	GF	1000	2	55998956	115428576	7.93305	8.03694
MPCTEDYLSLILNR	Manual	1000	2	11264736	182008	6.75765	8.17225
NECFLSHK	GF	1000	2	202507360	320986752	8.41788	8.03694
NECFLSHK	Manual	1000	2	81366248	144048480	8.05195	8.17225
NECFLSHKDDSPDLPK	GF	1000	2	18428042	91152544	7.7387	8.03694
NECFLSHKDDSPDLPK	Manual	1000	2	105980656	152420608	8.11126	8.17225
PCFSALTPDETYVPK	GF	1000	2	54954548	113498224	7.92545	8.03694
PCFSALTPDETYVPK	Manual	1000	2	11104159	186145	6.75168	8.17225
QEPERNECFLSHK	GF	1000	2	47305320	164257760	8.02441	8.03694
QEPERNECFLSHK	Manual	1000	2	312438560	627574528	8.6721	8.17225
QEPERNECFLSHKDDSPDLPK	GF	1000	2	7340033	50137436	7.45847	8.03694
QEPERNECFLSHKDDSPDLPK	Manual	1000	2	408012416	599849280	8.70237	8.17225
QNCDQFEK	GF	1000	2	380029184	440322016	8.61297	8.03694
QNCDQFEK	Manual	1000	2	578732352	848357824	8.85342	8.17225
QTALVELLK	GF	1000	2	826206848	1275600640	9.02156	8.03694
QTALVELLK	Manual	1000	2	1333064832	1918890112	9.21111	8.17225
RHPEYAVSVLLR	GF	1000	2	23010788	325083744	8.24067	8.03694
RHPEYAVSVLLR	Manual	1000	2	297988704	270269760	8.45352	8.17225
RHPYFYAPELLYYANK	GF	1000	2	1124764	3491741	6.36328	8.03694
RHPYFYAPELLYYANK	Manual	1000	2	3119738	3192052	6.49912	8.17225
RPCFSALTPDETYVPK	GF	1000	2	361208096	891081088	8.79667	8.03694
RPCFSALTPDETYVPK	Manual	1000	2	1243663616	1678038528	9.16461	8.17225
SHCIAEVEK	GF	1000	2	124507280	501614048	8.49563	8.03694
SHCIAEVEK	Manual	1000	2	989775424	1331939584	9.06478	8.17225
SHCIAEVEKDAIPENLPPLTADFAEDK	GF	1000	2	315181	790776	5.74271	8.03694
SHCIAEVEKDAIPENLPPLTADFAEDK	Manual	1000	2	968353	1180350	6.03115	8.17225
SLHTLFGDELCK	GF	1000	2	370509568	572546688	8.67351	8.03694
SLHTLFGDELCK	Manual	1000	2	812900992	1080365440	8.97618	8.17225
TCVADESHAGCEK	GF	1000	2	168979904	214121920	8.28228	8.03694
TCVADESHAGCEK	Manual	1000	2	161878208	284549440	8.34872	8.17225
TPVSEKVTK	GF	1000	2	11030564	25891778	7.26626	8.03694
TPVSEKVTK	Manual	1000	2	79592	91653	4.93259	8.17225
TVMENFVAFVDK	GF	1000	2	187580016	349995520	8.42941	8.03694
TVMENFVAFVDK	Manual	1000	2	290918080	345928832	8.50301	8.17225
VPQVSTPTLVEVSR	GF	1000	2	208962560	293411712	8.4	8.03694
VPQVSTPTLVEVSR	Manual	1000	2	108172112	142102864	8.09739	8.17225
YICDNQDTISSK	GF	1000	2	540243584	784863552	8.82122	8.03694
YICDNQDTISSK	Manual	1000	2	677427456	1506364416	9.03818	8.17225
YLYEIAR	GF	1000	2	1052606912	1272794240	9.06547	8.03694
YLYEIAR	Manual	1000	2	1668932992	2244833024	9.29156	8.17225
YNGVFQECCQAEDK	GF	1000	2	172867392	316796608	8.38887	8.03694
YNGVFQECCQAEDK	Manual	1000	2	112184928	202978112	8.19751	8.17225

## Sheet: SupFig7D
Peptide_Sequence	Filter_plate	Amount_BSA	Replicate	MS1_intensity
ATEEQLK	GF	50	1	211284
ATEEQLK	Manual	50	1	419897
ATEEQLK	GF	50	2	119715
ATEEQLK	Manual	50	2	8173953
CCTKPESER	GF	50	1	3720
CCTKPESER	Manual	50	1	4541
CCTKPESER	GF	50	2	4586
CCTKPESER	Manual	50	2	4463
DAIPENLPPLTADFAEDKDVCK	GF	50	1	113431
DAIPENLPPLTADFAEDKDVCK	Manual	50	1	56116
DAIPENLPPLTADFAEDKDVCK	GF	50	2	158091
DAIPENLPPLTADFAEDKDVCK	Manual	50	2	88986
DDPHACYSTVFDK	GF	50	1	41213
DDPHACYSTVFDK	Manual	50	1	1504154
DDPHACYSTVFDK	GF	50	2	1037151
DDPHACYSTVFDK	Manual	50	2	1044486
LVVSTQTALA	GF	50	1	12487840
LVVSTQTALA	Manual	50	1	27711628
LVVSTQTALA	GF	50	2	8544698
LVVSTQTALA	Manual	50	2	23952632
NECFLSHK	GF	50	1	24315
NECFLSHK	Manual	50	1	615173
NECFLSHK	GF	50	2	360160
NECFLSHK	Manual	50	2	402647
PCFSALTPDETYVPK	GF	50	1	451583
PCFSALTPDETYVPK	Manual	50	1	267237
PCFSALTPDETYVPK	GF	50	2	236128
PCFSALTPDETYVPK	Manual	50	2	156081
TCVADESHAGCEK	GF	50	1	3464
TCVADESHAGCEK	Manual	50	1
TCVADESHAGCEK	GF	50	2
TCVADESHAGCEK	Manual	50	2	98368
YLYEIAR	GF	50	1	32595608
YLYEIAR	Manual	50	1	37029156
YLYEIAR	GF	50	2	20877376
YLYEIAR	Manual	50	2	26879966
YNGVFQECCQAEDK	GF	50	1	76176
YNGVFQECCQAEDK	Manual	50	1	435042
YNGVFQECCQAEDK	GF	50	2	338936
YNGVFQECCQAEDK	Manual	50	2	128539
ATEEQLK	GF	100	1	19427514
ATEEQLK	Manual	100	1	13228008
ATEEQLK	GF	100	2	15380188
ATEEQLK	Manual	100	2	19809930
CCTKPESER	GF	100	1	615530
CCTKPESER	Manual	100	1	474188
CCTKPESER	GF	100	2	279300
CCTKPESER	Manual	100	2	376410
DAIPENLPPLTADFAEDKDVCK	GF	100	1	100867
DAIPENLPPLTADFAEDKDVCK	Manual	100	1	113570
DAIPENLPPLTADFAEDKDVCK	GF	100	2	135327
DAIPENLPPLTADFAEDKDVCK	Manual	100	2	256429
DDPHACYSTVFDK	GF	100	1	4449390
DDPHACYSTVFDK	Manual	100	1	2347043
DDPHACYSTVFDK	GF	100	2	4109644
DDPHACYSTVFDK	Manual	100	2	2316854
LVVSTQTALA	GF	100	1	34285816
LVVSTQTALA	Manual	100	1	28716372
LVVSTQTALA	GF	100	2	21024258
LVVSTQTALA	Manual	100	2	48350588
NECFLSHK	GF	100	1	3755807
NECFLSHK	Manual	100	1	836428
NECFLSHK	GF	100	2	3985382
NECFLSHK	Manual	100	2	1028052
PCFSALTPDETYVPK	GF	100	1	1106182
PCFSALTPDETYVPK	Manual	100	1	583209
PCFSALTPDETYVPK	GF	100	2	1060612
PCFSALTPDETYVPK	Manual	100	2	537100
TCVADESHAGCEK	GF	100	1	1228533
TCVADESHAGCEK	Manual	100	1	389128
TCVADESHAGCEK	GF	100	2	858247
TCVADESHAGCEK	Manual	100	2	517871
YLYEIAR	GF	100	1	71460320
YLYEIAR	Manual	100	1	43912328
YLYEIAR	GF	100	2	50127264
YLYEIAR	Manual	100	2	60532148
YNGVFQECCQAEDK	GF	100	1	1575899
YNGVFQECCQAEDK	Manual	100	1	150486
YNGVFQECCQAEDK	GF	100	2	1392904
YNGVFQECCQAEDK	Manual	100	2	602297
ATEEQLK	GF	250	1	28431992
ATEEQLK	Manual	250	1	41757856
ATEEQLK	GF	250	2	48425608
ATEEQLK	Manual	250	2	47112720
CCTKPESER	GF	250	1	8284777
CCTKPESER	Manual	250	1	2831560
CCTKPESER	GF	250	2	5125350
CCTKPESER	Manual	250	2	5256519
DAIPENLPPLTADFAEDKDVCK	GF	250	1	446667
DAIPENLPPLTADFAEDKDVCK	Manual	250	1	919695
DAIPENLPPLTADFAEDKDVCK	GF	250	2	252623
DAIPENLPPLTADFAEDKDVCK	Manual	250	2	478855
DDPHACYSTVFDK	GF	250	1	37404240
DDPHACYSTVFDK	Manual	250	1	12035046
DDPHACYSTVFDK	GF	250	2	29587916
DDPHACYSTVFDK	Manual	250	2	13608821
LVVSTQTALA	GF	250	1	67921744
LVVSTQTALA	Manual	250	1	101799152
LVVSTQTALA	GF	250	2	80410304
LVVSTQTALA	Manual	250	2	100814800
NECFLSHK	GF	250	1	15553097
NECFLSHK	Manual	250	1	4330086
NECFLSHK	GF	250	2	19404120
NECFLSHK	Manual	250	2	5185166
PCFSALTPDETYVPK	GF	250	1	8282290
PCFSALTPDETYVPK	Manual	250	1	2673846
PCFSALTPDETYVPK	GF	250	2	9175678
PCFSALTPDETYVPK	Manual	250	2	4986388
TCVADESHAGCEK	GF	250	1	11282202
TCVADESHAGCEK	Manual	250	1	2434782
TCVADESHAGCEK	GF	250	2	5811922
TCVADESHAGCEK	Manual	250	2	5167873
YLYEIAR	GF	250	1	133272216
YLYEIAR	Manual	250	1	114744640
YLYEIAR	GF	250	2	142530128
YLYEIAR	Manual	250	2	110757088
YNGVFQECCQAEDK	GF	250	1	22192912
YNGVFQECCQAEDK	Manual	250	1	3893926
YNGVFQECCQAEDK	GF	250	2	14267326
YNGVFQECCQAEDK	Manual	250	2	5796133
ATEEQLK	GF	500	1	44962060
ATEEQLK	Manual	500	1	91906880
ATEEQLK	GF	500	2	83827384
ATEEQLK	Manual	500	2	77688952
CCTKPESER	GF	500	1	12392222
CCTKPESER	Manual	500	1	10045837
CCTKPESER	GF	500	2	13764171
CCTKPESER	Manual	500	2	5697898
DAIPENLPPLTADFAEDKDVCK	GF	500	1	344093
DAIPENLPPLTADFAEDKDVCK	Manual	500	1
DAIPENLPPLTADFAEDKDVCK	GF	500	2	1347091
DAIPENLPPLTADFAEDKDVCK	Manual	500	2	2945286
DDPHACYSTVFDK	GF	500	1	49159248
DDPHACYSTVFDK	Manual	500	1	8362860
DDPHACYSTVFDK	GF	500	2	78703912
DDPHACYSTVFDK	Manual	500	2	19499832
LVVSTQTALA	GF	500	1	62704164
LVVSTQTALA	Manual	500	1
LVVSTQTALA	GF	500	2	122395696
LVVSTQTALA	Manual	500	2	165108624
NECFLSHK	GF	500	1	7902176
NECFLSHK	Manual	500	1	6118173
NECFLSHK	GF	500	2	36323844
NECFLSHK	Manual	500	2	6918271
PCFSALTPDETYVPK	GF	500	1	12727421
PCFSALTPDETYVPK	Manual	500	1
PCFSALTPDETYVPK	GF	500	2	25956684
PCFSALTPDETYVPK	Manual	500	2	6098836
TCVADESHAGCEK	GF	500	1	17936456
TCVADESHAGCEK	Manual	500	1	10242828
TCVADESHAGCEK	GF	500	2	17897048
TCVADESHAGCEK	Manual	500	2	4161073
YLYEIAR	GF	500	1	106677328
YLYEIAR	Manual	500	1
YLYEIAR	GF	500	2	252567632
YLYEIAR	Manual	500	2	216808944
YNGVFQECCQAEDK	GF	500	1	33258218
YNGVFQECCQAEDK	Manual	500	1	3146439
YNGVFQECCQAEDK	GF	500	2	46023212
YNGVFQECCQAEDK	Manual	500	2	7206551
ATEEQLK	GF	1000	1	480442272
ATEEQLK	Manual	1000	1	964927808
ATEEQLK	GF	1000	2	649723008
ATEEQLK	Manual	1000	2	1325785600
CCTKPESER	GF	1000	1	52348096
CCTKPESER	Manual	1000	1	68512248
CCTKPESER	GF	1000	2	137661776
CCTKPESER	Manual	1000	2	93560032
DAIPENLPPLTADFAEDKDVCK	GF	1000	1	2628423
DAIPENLPPLTADFAEDKDVCK	Manual	1000	1	5345715
DAIPENLPPLTADFAEDKDVCK	GF	1000	2	5052540
DAIPENLPPLTADFAEDKDVCK	Manual	1000	2	7046292
DDPHACYSTVFDK	GF	1000	1	445657248
DDPHACYSTVFDK	Manual	1000	1	308629920
DDPHACYSTVFDK	GF	1000	2	726754176
DDPHACYSTVFDK	Manual	1000	2	572841152
LVVSTQTALA	GF	1000	1	230830480
LVVSTQTALA	Manual	1000	1	724938880
LVVSTQTALA	GF	1000	2	332900256
LVVSTQTALA	Manual	1000	2	931243712
NECFLSHK	GF	1000	1	202507360
NECFLSHK	Manual	1000	1	81366248
NECFLSHK	GF	1000	2	320986752
NECFLSHK	Manual	1000	2	144048480
PCFSALTPDETYVPK	GF	1000	1	54954548
PCFSALTPDETYVPK	Manual	1000	1	11104159
PCFSALTPDETYVPK	GF	1000	2	113498224
PCFSALTPDETYVPK	Manual	1000	2	186145
TCVADESHAGCEK	GF	1000	1	168979904
TCVADESHAGCEK	Manual	1000	1	161878208
TCVADESHAGCEK	GF	1000	2	214121920
TCVADESHAGCEK	Manual	1000	2	284549440
YLYEIAR	GF	1000	1	1052606912
YLYEIAR	Manual	1000	1	1668932992
YLYEIAR	GF	1000	2	1272794240
YLYEIAR	Manual	1000	2	2244833024
YNGVFQECCQAEDK	GF	1000	1	172867392
YNGVFQECCQAEDK	Manual	1000	1	112184928
YNGVFQECCQAEDK	GF	1000	2	316796608
YNGVFQECCQAEDK	Manual	1000	2	202978112
