# Supplementary material for: DIP-MS: ultra-deep interaction proteomics for the deconvolution of protein complexes
Source: Nat Methods. 2024 Mar 26;21(4):635–47. doi: 10.1038/s41592-024-02211-y (PMC11009110; doi:10.1038/s41592-024-02211-y)
Supplement: Supplementary file 17 — Statistical source data. [file 41592_2024_2211_MOESM17_ESM.xlsx]

## Sheet: SupFig8_Legend
SHEET DESCRIPTION			COLUMNS DETAILS
Sheet	Short Description		Column	Description
SupFig8_quant_input	Spectronaut quantification results
SupFig8A	DIA parameter optimization for short gradients		Unique_Label	Unique sample injection name. Combination of amount, number of windows, resolution and replicate.
SupFig8B	Data points for peak for samples of DIA praemter optimization for short gradient		Amount_in_ng	Amount of HEK293 WT lysate loaded on EvoTips.
SupFig8C	DIA parameter optimization for short gradients dilution series		Replicate	Indicates replicate.
SupFig8D	Data points for peak for samples of DIA praemter optimization for short gradient dilution series		Resolution	Indicates MS2 resolution.
			Windows	Number of DIA-windows used.
			FileName	Original file name. Data was deposited to ProteomExchange (see PRIDE identifier in published paper).
			ModifiedSequencesIdentified	Number of modified sequences/ precusors identifed.
			PrecursorsIdentified	Number of identified precursors as reported by Spectronaut.
			ProteinGroupsIdentified	Number of unique ProteinGroups as reported by Spectronaut.
			R.StrippedSequencesIdentified	Number of stripped peptide sequences identfied separted per injection.
			PG.UniProtIds	ProteinGroups matached to precusors.
			PG.Quantity	Inferred protein abundance per ProteinGroup.
			PEP.StrippedSequence	Stripped peptide sequence.
			EG.DatapointsPerPeak	Elution Group datapoints per peak
			Fig8A: DIA parameter optimization for short gradients
			Unique_Label	Unique sample injection name. Combination of amount, number of windows, resolution and replicate.
			Amount_in_ng	Amount of HEK293 WT lysate loaded on EvoTips.
			Replicate	Indicates replicate.
			Resolution	Indicates MS2 resolution.
			Windows	Number of DIA-windows used.
			Identified precursors	Number of identified precursors as reported by Spectronaut.
			Unique ProteinGroups	Number of unique ProteinGroups as reported by Spectronaut.
			Fig8B: Data points for peak for samples of DIA praemter optimization for short gradient
			Unique_Label	Unique sample injection name. Combination of amount, number of windows and resolution. Replicate are aggregated for this plot.
			Amount_in_ng	Amount of HEK293 WT lysate loaded on EvoTips.
			Resolution	Indicates replicate.
			Windows	Indicates MS2 resolution.
			PG.UniProtIds	ProteinGroup identifiers as reported by Spectronaut.
			PEP.StrippedSequence	Stripped peptide Sequence as reported by Spectronaut.
			Mean_EG.DatapointsPerPeak	Averaged elution datapoints per peak derived from the biological triplicate injections for each condition.
			Fig8C: DIA parameter optimization for short gradients dilution series
			Unique_Label	Unique sample injection name. Combination of amount, number of windows, resolution and replicate.
			Amount_in_ng	Amount of HEK293 WT lysate loaded on EvoTips.
			Replicate	Indicates replicate.
			Resolution	Indicates MS2 resolution.
			Windows	Number of DIA-windows used.
			Identified precursors	Number of identified precursors as reported by Spectronaut.
			Unique ProteinGroups	Number of unique ProteinGroups as reported by Spectronaut.
			Fig8D: Data points for peak for samples of DIA praemter optimization for short gradient dilution series
			Unique_Label	Unique sample injection name. Combination of amount, number of windows and resolution. Replicate are aggregated for this plot.
			Amount_in_ng	Amount of HEK293 WT lysate loaded on EvoTips.
			Resolution	Indicates replicate.
			Windows	Indicates MS2 resolution.
			PG.UniProtIds	ProteinGroup identifiers as reported by Spectronaut.
			PEP.StrippedSequence	Stripped peptide Sequence as reported by Spectronaut.
			Mean_EG.DatapointsPerPeak	Averaged elution datapoints per peak derived from the biological triplicate injections for each condition.

## Sheet: SupFig8_quant_input
Unique_Label	Amount_in_ng	Replicate	Resolution	Windows	FileName	ModifiedSequencesIdentified	PrecursorsIdentified	ProteinGroupsIdentified	R.StrippedSequencesIdentified	PG.UniProtIds	PG.Quantity	PEP.StrippedSequence	EG.DatapointsPerPeak
1000_22_17500_1	1000	1	17500	22	fabianf_QE192211_001	13143	17309	2324	12399	A0A0B4J2D5;P0DPI2	360831	ITDLANLSAANHDAAIFPGGFGAAK	5.79628
1000_22_17500_1	1000	1	17500	22	fabianf_QE192211_001	13143	17309	2324	12399	A0A0B4J2D5;P0DPI2	360831	GGAEVQIFAPDVPQMHVIDHTK	5.84599
1000_22_17500_1	1000	1	17500	22	fabianf_QE192211_001	13143	17309	2324	12399	A0A0B4J2D5;P0DPI2	360831	GGAEVQIFAPDVPQMHVIDHTK	7.18599
1000_22_17500_1	1000	1	17500	22	fabianf_QE192211_001	13143	17309	2324	12399	A0A0B4J2D5;P0DPI2	360831	EFHQAGKPIGLCCIAPVLAAK	5.26518
1000_22_17500_1	1000	1	17500	22	fabianf_QE192211_001	13143	17309	2324	12399	A0A0B4J2D5;P0DPI2	360831	EFHQAGKPIGLCCIAPVLAAK	4.48484
1000_22_17500_1	1000	1	17500	22	fabianf_QE192211_001	13143	17309	2324	12399	A0A0B4J2D5;P0DPI2	360831	GVEVTVGHEQEEGGKWPYAGTAEAIK	7.75807
1000_22_17500_1	1000	1	17500	22	fabianf_QE192211_001	13143	17309	2324	12399	A0A0B4J2D5;P0DPI2	360831	GVEVTVGHEQEEGGKWPYAGTAEAIK	9.04016
1000_22_17500_1	1000	1	17500	22	fabianf_QE192211_001	13143	17309	2324	12399	A0A0B4J2D5;P0DPI2	360831	NVLTESAR	4.98242
1000_22_17500_1	1000	1	17500	22	fabianf_QE192211_001	13143	17309	2324	12399	A0A0B4J2D5;P0DPI2	360831	VALVLSGCGVYDGTEIHEASAILVHLSR	6.09482
1000_22_17500_1	1000	1	17500	22	fabianf_QE192211_001	13143	17309	2324	12399	A0A0B4J2D5;P0DPI2	360831	VVTTPAFMCETALHYIHDGIGAMVR	7.70605
1000_22_17500_1	1000	1	17500	22	fabianf_QE192211_001	13143	17309	2324	12399	A0A0B4J2D5;P0DPI2	360831	VVTTPAFMCETALHYIHDGIGAMVR	6.77147
1000_22_17500_1	1000	1	17500	22	fabianf_QE192211_001	13143	17309	2324	12399	A0A0B4J2D5;P0DPI2	360831	EVVEAHVDQK	4.2374
1000_22_17500_1	1000	1	17500	22	fabianf_QE192211_001	13143	17309	2324	12399	A0A0B4J2D5;P0DPI2	360831	EVVEAHVDQK	3.54508
1000_22_17500_1	1000	1	17500	22	fabianf_QE192211_001	13143	17309	2324	12399	A0A0B4J2D5;P0DPI2	360831	PIGLCCIAPVLAAK	2.6825
1000_22_17500_1	1000	1	17500	22	fabianf_QE192211_001	13143	17309	2324	12399	A0A0B4J2D5;P0DPI2		GGAEQQIFTPMVPVDHVIDHAR	3.05684
1000_22_17500_1	1000	1	17500	22	fabianf_QE192211_001	13143	17309	2324	12399	A0A0B4J2D5;P0DPI2		GGAEQQIFTPMVPVDHVIDHAR	2.73845
1000_22_17500_1	1000	1	17500	22	fabianf_QE192211_001	13143	17309	2324	12399	A0A0B4J2D5;P0DPI2		VALVLSHCGVYDGTEIGEAHAILVSLSK	5.70279
1000_22_17500_1	1000	1	17500	22	fabianf_QE192211_001	13143	17309	2324	12399	A0AVT1	6557.1	ALQLLHCFPLDIR	4.50683
1000_22_17500_1	1000	1	17500	22	fabianf_QE192211_001	13143	17309	2324	12399	A0FGR8	98713.6	NLIAFSEDGSDPYVR	5.69428
1000_22_17500_1	1000	1	17500	22	fabianf_QE192211_001	13143	17309	2324	12399	A1L0T0	63680.4	DGHPVVVNILIGR	6.5134
1000_22_17500_1	1000	1	17500	22	fabianf_QE192211_001	13143	17309	2324	12399	A1L0T0	63680.4	GALQAVDQLSLFRPLCK	4.12236
1000_22_17500_1	1000	1	17500	22	fabianf_QE192211_001	13143	17309	2324	12399	A1L0T0	63680.4	EQVPSLGSNVACGLAYTDYHK	4.66262
1000_22_17500_1	1000	1	17500	22	fabianf_QE192211_001	13143	17309	2324	12399	A1L0T0	63680.4	FIFTLVGGHISPLLVACEK	6.82366
1000_22_17500_1	1000	1	17500	22	fabianf_QE192211_001	13143	17309	2324	12399	A1L0T0	63680.4	LGLFYQLLHK	3.0809
1000_22_17500_1	1000	1	17500	22	fabianf_QE192211_001	13143	17309	2324	12399	A1L0T0		LGLLYHFLQR	2.96387
1000_22_17500_1	1000	1	17500	22	fabianf_QE192211_001	13143	17309	2324	12399	A1L0T0		GARQAVDLLSLCQPLFR	4.50315
1000_22_17500_1	1000	1	17500	22	fabianf_QE192211_001	13143	17309	2324	12399	A2RRP1	9728.91	LLGLAELLR	5.72324
1000_22_17500_1	1000	1	17500	22	fabianf_QE192211_001	13143	17309	2324	12399	A2RRP1	9728.91	RGQVLILLVEQALR	3.19828
1000_22_17500_1	1000	1	17500	22	fabianf_QE192211_001	13143	17309	2324	12399	A2RUB1	225327	LTSNPSRVDRLIVDELR	5.86569
1000_22_17500_1	1000	1	17500	22	fabianf_QE192211_001	13143	17309	2324	12399	A3KMH1	22695.6	LVAAFGELR	6.4213
1000_22_17500_1	1000	1	17500	22	fabianf_QE192211_001	13143	17309	2324	12399	A3KMH1		LVEAGFALK	7.5071
1000_22_17500_1	1000	1	17500	22	fabianf_QE192211_001	13143	17309	2324	12399	A5A3E0	14087.4	LCYVALDFEQEMATVASSSSLEK	7.8611
1000_22_17500_1	1000	1	17500	22	fabianf_QE192211_001	13143	17309	2324	12399	A5A3E0	14087.4	LCYVALDFEQEMATVASSSSLEK	3.20504
1000_22_17500_1	1000	1	17500	22	fabianf_QE192211_001	13143	17309	2324	12399	A5A3E0		LSYLASMFEQEDAVTASVCSLER	3.32326
1000_22_17500_1	1000	1	17500	22	fabianf_QE192211_001	13143	17309	2324	12399	A5YKK6	43564.4	SPVTFLSDLR	4.06106
1000_22_17500_1	1000	1	17500	22	fabianf_QE192211_001	13143	17309	2324	12399	A5YKK6	43564.4	MYYFGIAALDR	3.21241
1000_22_17500_1	1000	1	17500	22	fabianf_QE192211_001	13143	17309	2324	12399	A5YKK6	43564.4	SLDLIESLLR	5.74901
1000_22_17500_1	1000	1	17500	22	fabianf_QE192211_001	13143	17309	2324	12399	A5YKK6	43564.4	DAIAALGLLQK	3.36489
1000_22_17500_1	1000	1	17500	22	fabianf_QE192211_001	13143	17309	2324	12399	A5YKK6	43564.4	NLGHWLGMITLAK	3.63967
1000_22_17500_1	1000	1	17500	22	fabianf_QE192211_001	13143	17309	2324	12399	A5YKK6		SVPDFLTLSK	2.37903
1000_22_17500_1	1000	1	17500	22	fabianf_QE192211_001	13143	17309	2324	12399	A5YKK6		MYYFLIAGADK	2.7021
1000_22_17500_1	1000	1	17500	22	fabianf_QE192211_001	13143	17309	2324	12399	A6NHL2	286461	SFGGGTGSGFTSLLMER	7.11892
1000_22_17500_1	1000	1	17500	22	fabianf_QE192211_001	13143	17309	2324	12399	A6NHR9	68091.3	LYFKPIGDPVFAR	4.15483
1000_22_17500_1	1000	1	17500	22	fabianf_QE192211_001	13143	17309	2324	12399	A6NHR9	68091.3	TLPLFYGSIVR	4.95683
1000_22_17500_1	1000	1	17500	22	fabianf_QE192211_001	13143	17309	2324	12399	A6NHR9	68091.3	LLLIDWPELK	8.17989
1000_22_17500_1	1000	1	17500	22	fabianf_QE192211_001	13143	17309	2324	12399	A6NIH7;Q13432	88451.8	YQFTPAFLR	5.17156
1000_22_17500_1	1000	1	17500	22	fabianf_QE192211_001	13143	17309	2324	12399	A6NIZ1	101971	VKDTDDVPMILVGNK	5.81081
1000_22_17500_1	1000	1	17500	22	fabianf_QE192211_001	13143	17309	2324	12399	A6NIZ1	101971	VKDTDDVPMILVGNK	4.93621
1000_22_17500_1	1000	1	17500	22	fabianf_QE192211_001	13143	17309	2324	12399	A6NIZ1	101971	QWNNCAFLESSAK	5.3068
1000_22_17500_1	1000	1	17500	22	fabianf_QE192211_001	13143	17309	2324	12399	A8MWD9;P62308	385453	GNSIIMLEALER	5.11277
1000_22_17500_1	1000	1	17500	22	fabianf_QE192211_001	13143	17309	2324	12399	A8MWD9;P62308	385453	GNSIIMLEALERV	6.41302
1000_22_17500_1	1000	1	17500	22	fabianf_QE192211_001	13143	17309	2324	12399	A8MWD9;P62308	385453	GNSIIMLEALERV	5.34643
1000_22_17500_1	1000	1	17500	22	fabianf_QE192211_001	13143	17309	2324	12399	A8MWD9;P62308		GNSAIELEILMK	4.61237
1000_22_17500_1	1000	1	17500	22	fabianf_QE192211_001	13143	17309	2324	12399	A8MXV4	366117	FGLGPAPFSR	5.55481
1000_22_17500_1	1000	1	17500	22	fabianf_QE192211_001	13143	17309	2324	12399	A8MXV4	366117	EAFEEAGVLLLRPR	4.87026
1000_22_17500_1	1000	1	17500	22	fabianf_QE192211_001	13143	17309	2324	12399	A8MXV4	366117	SPHQGFMPGAHVFSGGVLDAADR	4.76539
1000_22_17500_1	1000	1	17500	22	fabianf_QE192211_001	13143	17309	2324	12399	A8MXV4	366117	SPHQGFMPGAHVFSGGVLDAADR	5.28966
1000_22_17500_1	1000	1	17500	22	fabianf_QE192211_001	13143	17309	2324	12399	A8MXV4	366117	RFDTAFFLCCLR	4.6253
1000_22_17500_1	1000	1	17500	22	fabianf_QE192211_001	13143	17309	2324	12399	A8MXV4	366117	TAFPSLPDTDDHKTDNTGTLPEDVAFR	6.40824
1000_22_17500_1	1000	1	17500	22	fabianf_QE192211_001	13143	17309	2324	12399	A8MXV4	366117	HLYDIHVTVQPK	3.7467
1000_22_17500_1	1000	1	17500	22	fabianf_QE192211_001	13143	17309	2324	12399	A8MXV4	366117	TSPPGPAPGPGLALEPPPGLASWR	4.03857
1000_22_17500_1	1000	1	17500	22	fabianf_QE192211_001	13143	17309	2324	12399	A8MXV4	366117	LANFASLSDLHK	4.21381
1000_22_17500_1	1000	1	17500	22	fabianf_QE192211_001	13143	17309	2324	12399	A8MXV4	366117	SADWLGLFAPHHGPPR	7.12201
1000_22_17500_1	1000	1	17500	22	fabianf_QE192211_001	13143	17309	2324	12399	A8MXV4	366117	SADWLGLFAPHHGPPR	5.97051
1000_22_17500_1	1000	1	17500	22	fabianf_QE192211_001	13143	17309	2324	12399	A8MXV4		LSLFSNDAALHR	3.83138
1000_22_17500_1	1000	1	17500	22	fabianf_QE192211_001	13143	17309	2324	12399	A8MXV4		RFLTDLFFCACK	3.73341
1000_22_17500_1	1000	1	17500	22	fabianf_QE192211_001	13143	17309	2324	12399	A8MXV4		SAWPLPGFHPGHLADK	6.33212
1000_22_17500_1	1000	1	17500	22	fabianf_QE192211_001	13143	17309	2324	12399	A8MXV4		SPSQGFAPGDAVFHMGGLHAVDK	2.7018
1000_22_17500_1	1000	1	17500	22	fabianf_QE192211_001	13143	17309	2324	12399	A8MXV4		SPSQGFAPGDAVFHMGGLHAVDK	6.1108
1000_22_17500_1	1000	1	17500	22	fabianf_QE192211_001	13143	17309	2324	12399	A8MXV4		TPFFSEADTDDHKTDLTGPNPLDVATK	3.55175
1000_22_17500_1	1000	1	17500	22	fabianf_QE192211_001	13143	17309	2324	12399	B5ME19;Q99613	278024	GCILTLVER	4.88272
1000_22_17500_1	1000	1	17500	22	fabianf_QE192211_001	13143	17309	2324	12399	B5ME19;Q99613	278024	ELLGQGLLLR	4.48447
1000_22_17500_1	1000	1	17500	22	fabianf_QE192211_001	13143	17309	2324	12399	B5ME19;Q99613	278024	FEELTNLIR	4.4629
1000_22_17500_1	1000	1	17500	22	fabianf_QE192211_001	13143	17309	2324	12399	B5ME19;Q99613	278024	DAHNALLDIQSSGR	4.98321
1000_22_17500_1	1000	1	17500	22	fabianf_QE192211_001	13143	17309	2324	12399	B5ME19;Q99613	278024	DAHNALLDIQSSGR	6.41028
1000_22_17500_1	1000	1	17500	22	fabianf_QE192211_001	13143	17309	2324	12399	B5ME19;Q99613	278024	VWDLFPEADKVR	5.60482
1000_22_17500_1	1000	1	17500	22	fabianf_QE192211_001	13143	17309	2324	12399	B5ME19;Q99613	278024	TEPTAQQNLALQLAEK	6.77737
1000_22_17500_1	1000	1	17500	22	fabianf_QE192211_001	13143	17309	2324	12399	B5ME19;Q99613	278024	AKELLGQGLLLR	4.84973
1000_22_17500_1	1000	1	17500	22	fabianf_QE192211_001	13143	17309	2324	12399	B5ME19;Q99613	278024	LGSLVENNER	3.35046
1000_22_17500_1	1000	1	17500	22	fabianf_QE192211_001	13143	17309	2324	12399	B5ME19;Q99613	278024	DFESHITSYK	4.00385
1000_22_17500_1	1000	1	17500	22	fabianf_QE192211_001	13143	17309	2324	12399	B5ME19;Q99613	278024	DFESHITSYK	4.99501
1000_22_17500_1	1000	1	17500	22	fabianf_QE192211_001	13143	17309	2324	12399	B5ME19;Q99613	278024	DLMLMSHLQDNIQHADPPVQILYNR	4.58425
1000_22_17500_1	1000	1	17500	22	fabianf_QE192211_001	13143	17309	2324	12399	B5ME19;Q99613	278024	ILADLEDYLNELWEDKEGK	3.64071
1000_22_17500_1	1000	1	17500	22	fabianf_QE192211_001	13143	17309	2324	12399	B5ME19;Q99613	278024	VWDLFPEADK	3.06157
1000_22_17500_1	1000	1	17500	22	fabianf_QE192211_001	13143	17309	2324	12399	B5ME19;Q99613	278024	SEQDQAENEGEDSAVLMER	7.47615
1000_22_17500_1	1000	1	17500	22	fabianf_QE192211_001	13143	17309	2324	12399	B5ME19;Q99613	278024	CLEEFELLGK	4.12624
1000_22_17500_1	1000	1	17500	22	fabianf_QE192211_001	13143	17309	2324	12399	B5ME19;Q99613	278024	GTEITHAVVIK	2.96781
1000_22_17500_1	1000	1	17500	22	fabianf_QE192211_001	13143	17309	2324	12399	B5ME19;Q99613		CGELFEELLR	2.75939
1000_22_17500_1	1000	1	17500	22	fabianf_QE192211_001	13143	17309	2324	12399	C9JLW8	102622	FIYEAWQGVER	6.4776
1000_22_17500_1	1000	1	17500	22	fabianf_QE192211_001	13143	17309	2324	12399	E9PAV3;Q13765	612982	NILFVITKPDVYK	5.59925
1000_22_17500_1	1000	1	17500	22	fabianf_QE192211_001	13143	17309	2324	12399	E9PAV3;Q13765	612982	NILFVITKPDVYK	5.40345
1000_22_17500_1	1000	1	17500	22	fabianf_QE192211_001	13143	17309	2324	12399	E9PAV3;Q13765	612982	DIELVMSQANVSR	6.27706
1000_22_17500_1	1000	1	17500	22	fabianf_QE192211_001	13143	17309	2324	12399	E9PAV3;Q13765	612982	IEDLSQQAQLAAAEK	5.65109
1000_22_17500_1	1000	1	17500	22	fabianf_QE192211_001	13143	17309	2324	12399	E9PAV3;Q13765	612982	IEDLSQQAQLAAAEK	3.94465
1000_22_17500_1	1000	1	17500	22	fabianf_QE192211_001	13143	17309	2324	12399	E9PAV3;Q13765	612982	SPASDTYIVFGEAK	7.26862
1000_22_17500_1	1000	1	17500	22	fabianf_QE192211_001	13143	17309	2324	12399	E9PAV3;Q13765	612982	SPASDTYIVFGEAK	7.55701
1000_22_17500_1	1000	1	17500	22	fabianf_QE192211_001	13143	17309	2324	12399	E9PAV3;Q13765		SGADSTYIVFPEAR	3.89097
1000_22_17500_1	1000	1	17500	22	fabianf_QE192211_001	13143	17309	2324	12399	E9PAV3;Q13765		NIVFTILKVDYPR	2.60162
1000_22_17500_1	1000	1	17500	22	fabianf_QE192211_001	13143	17309	2324	12399	E9PAV3;Q13765		NIVFTILKVDYPR	2.9262
1000_22_17500_1	1000	1	17500	22	fabianf_QE192211_001	13143	17309	2324	12399	E9PAV3;Q13765		IEDAALQESLQQAAR	3.8225
1000_22_17500_1	1000	1	17500	22	fabianf_QE192211_001	13143	17309	2324	12399	E9PRG8	105651	VVGAVIDQGLITR	4.61685
1000_22_17500_1	1000	1	17500	22	fabianf_QE192211_001	13143	17309	2324	12399	E9PRG8		VTGAVLIVGQIDK	3.61793
1000_22_17500_1	1000	1	17500	22	fabianf_QE192211_001	13143	17309	2324	12399	iRT-protein	2.14469e+06	GTFIIDPAAVIR	5.86057
1000_22_17500_1	1000	1	17500	22	fabianf_QE192211_001	13143	17309	2324	12399	iRT-protein	2.14469e+06	GTFIIDPAAVIR	5.74802
1000_22_17500_1	1000	1	17500	22	fabianf_QE192211_001	13143	17309	2324	12399	iRT-protein	2.14469e+06	YILAGVENSK	6.49555
1000_22_17500_1	1000	1	17500	22	fabianf_QE192211_001	13143	17309	2324	12399	iRT-protein	2.14469e+06	YILAGVENSK	4.1217
1000_22_17500_1	1000	1	17500	22	fabianf_QE192211_001	13143	17309	2324	12399	iRT-protein	2.14469e+06	LGGNEQVTR	3.63704
1000_22_17500_1	1000	1	17500	22	fabianf_QE192211_001	13143	17309	2324	12399	iRT-protein	2.14469e+06	LGGNEQVTR	2.77496
1000_22_17500_1	1000	1	17500	22	fabianf_QE192211_001	13143	17309	2324	12399	iRT-protein	2.14469e+06	DGLDAASYYAPVR	5.80106
1000_22_17500_1	1000	1	17500	22	fabianf_QE192211_001	13143	17309	2324	12399	iRT-protein	2.14469e+06	DGLDAASYYAPVR	6.16881
1000_22_17500_1	1000	1	17500	22	fabianf_QE192211_001	13143	17309	2324	12399	iRT-protein	2.14469e+06	DGLDAASYYAPVR	8.18123
1000_22_17500_1	1000	1	17500	22	fabianf_QE192211_001	13143	17309	2324	12399	iRT-protein	2.14469e+06	TPVITGAPYEYR	5.52558
1000_22_17500_1	1000	1	17500	22	fabianf_QE192211_001	13143	17309	2324	12399	iRT-protein	2.14469e+06	TPVITGAPYEYR	4.60801
1000_22_17500_1	1000	1	17500	22	fabianf_QE192211_001	13143	17309	2324	12399	iRT-protein	2.14469e+06	TPVITGAPYEYR	6.56075
1000_22_17500_1	1000	1	17500	22	fabianf_QE192211_001	13143	17309	2324	12399	iRT-protein	2.14469e+06	TPVISGGPYEYR	6.26756
1000_22_17500_1	1000	1	17500	22	fabianf_QE192211_001	13143	17309	2324	12399	iRT-protein	2.14469e+06	TPVISGGPYEYR	2.61239
1000_22_17500_1	1000	1	17500	22	fabianf_QE192211_001	13143	17309	2324	12399	iRT-protein	2.14469e+06	TPVISGGPYEYR	5.69281
1000_22_17500_1	1000	1	17500	22	fabianf_QE192211_001	13143	17309	2324	12399	iRT-protein	2.14469e+06	LFLQFGAQGSPFLK	5.50132
1000_22_17500_1	1000	1	17500	22	fabianf_QE192211_001	13143	17309	2324	12399	iRT-protein	2.14469e+06	LFLQFGAQGSPFLK	5.78499
1000_22_17500_1	1000	1	17500	22	fabianf_QE192211_001	13143	17309	2324	12399	iRT-protein	2.14469e+06	LFLQFGAQGSPFLK	9.68926
1000_22_17500_1	1000	1	17500	22	fabianf_QE192211_001	13143	17309	2324	12399	iRT-protein	2.14469e+06	GTFIIDPGGVIR	5.04816
1000_22_17500_1	1000	1	17500	22	fabianf_QE192211_001	13143	17309	2324	12399	iRT-protein	2.14469e+06	GTFIIDPGGVIR	2.7332
1000_22_17500_1	1000	1	17500	22	fabianf_QE192211_001	13143	17309	2324	12399	iRT-protein	2.14469e+06	ADVTPADFSEWSK	6.83406
1000_22_17500_1	1000	1	17500	22	fabianf_QE192211_001	13143	17309	2324	12399	iRT-protein	2.14469e+06	ADVTPADFSEWSK	3.792
1000_22_17500_1	1000	1	17500	22	fabianf_QE192211_001	13143	17309	2324	12399	iRT-protein	2.14469e+06	ADVTPADFSEWSK	6.56674
1000_22_17500_1	1000	1	17500	22	fabianf_QE192211_001	13143	17309	2324	12399	iRT-protein	2.14469e+06	VEATFGVDESNAK	7.91704
1000_22_17500_1	1000	1	17500	22	fabianf_QE192211_001	13143	17309	2324	12399	iRT-protein	2.14469e+06	VEATFGVDESNAK	5.94267
1000_22_17500_1	1000	1	17500	22	fabianf_QE192211_001	13143	17309	2324	12399	iRT-protein	2.14469e+06	GAGSSEPVTGLDAK	4.90979
1000_22_17500_1	1000	1	17500	22	fabianf_QE192211_001	13143	17309	2324	12399	iRT-protein	2.14469e+06	GAGSSEPVTGLDAK	5.69618
1000_22_17500_1	1000	1	17500	22	fabianf_QE192211_001	13143	17309	2324	12399	iRT-protein		TPVETGAIYPYK	2.79512
1000_22_17500_1	1000	1	17500	22	fabianf_QE192211_001	13143	17309	2324	12399	iRT-protein		TPVETGAIYPYK	6.11891
1000_22_17500_1	1000	1	17500	22	fabianf_QE192211_001	13143	17309	2324	12399	iRT-protein		TPVETGAIYPYK	7.97959
1000_22_17500_1	1000	1	17500	22	fabianf_QE192211_001	13143	17309	2324	12399	iRT-protein		ADFTPADVSSWER	2.41555
1000_22_17500_1	1000	1	17500	22	fabianf_QE192211_001	13143	17309	2324	12399	iRT-protein		ADFTPADVSSWER	4.78667
1000_22_17500_1	1000	1	17500	22	fabianf_QE192211_001	13143	17309	2324	12399	iRT-protein		LQLQSGALGFPFFR	2.4869
1000_22_17500_1	1000	1	17500	22	fabianf_QE192211_001	13143	17309	2324	12399	iRT-protein		LQLQSGALGFPFFR	6.22802
1000_22_17500_1	1000	1	17500	22	fabianf_QE192211_001	13143	17309	2324	12399	iRT-protein		DGLAVDSYYAPAK	8.78958
1000_22_17500_1	1000	1	17500	22	fabianf_QE192211_001	13143	17309	2324	12399	iRT-protein		VAADFGVTESNER	2.82108
1000_22_17500_1	1000	1	17500	22	fabianf_QE192211_001	13143	17309	2324	12399	L0R6Q1	75683.4	DYLQLLR	4.42876
1000_22_17500_1	1000	1	17500	22	fabianf_QE192211_001	13143	17309	2324	12399	L0R6Q1		DQLLYLK	4.55711
1000_22_17500_1	1000	1	17500	22	fabianf_QE192211_001	13143	17309	2324	12399	O00116	45758	EYVDPNNIFGNR	6.13155
1000_22_17500_1	1000	1	17500	22	fabianf_QE192211_001	13143	17309	2324	12399	O00116	45758	NIYGNIEDLVVHIK	5.47137
1000_22_17500_1	1000	1	17500	22	fabianf_QE192211_001	13143	17309	2324	12399	O00116	45758	YGSVAFPNFEQGVACLR	3.52866
1000_22_17500_1	1000	1	17500	22	fabianf_QE192211_001	13143	17309	2324	12399	O00116	45758	GISDPLTVFEQTEAAAR	5.73419
1000_22_17500_1	1000	1	17500	22	fabianf_QE192211_001	13143	17309	2324	12399	O00116		NIYGNIELDVIHVR	2.39112
1000_22_17500_1	1000	1	17500	22	fabianf_QE192211_001	13143	17309	2324	12399	O00116		EVIDPNNYFGNK	4.58958
1000_22_17500_1	1000	1	17500	22	fabianf_QE192211_001	13143	17309	2324	12399	O00116		GISDLPTQFVATEEAAK	2.77668
1000_22_17500_1	1000	1	17500	22	fabianf_QE192211_001	13143	17309	2324	12399	O00139	81112.5	IDILTELR	5.16927
1000_22_17500_1	1000	1	17500	22	fabianf_QE192211_001	13143	17309	2324	12399	O00148	143241	VSVFFGGLSIK	4.83145
1000_22_17500_1	1000	1	17500	22	fabianf_QE192211_001	13143	17309	2324	12399	O00148	143241	VNIVFNYDMPEDSDTYLHR	5.47498
1000_22_17500_1	1000	1	17500	22	fabianf_QE192211_001	13143	17309	2324	12399	O00148	143241	NCPHVVVGTPGR	3.97794
1000_22_17500_1	1000	1	17500	22	fabianf_QE192211_001	13143	17309	2324	12399	O00148	143241	HFVLDECDK	4.39667
1000_22_17500_1	1000	1	17500	22	fabianf_QE192211_001	13143	17309	2324	12399	O00148		VSVFGGSLFIR	3.68196
1000_22_17500_1	1000	1	17500	22	fabianf_QE192211_001	13143	17309	2324	12399	O00148		HFVCDEDLR	2.89048
1000_22_17500_1	1000	1	17500	22	fabianf_QE192211_001	13143	17309	2324	12399	O00151	237452	MNLASEPQEVLHIGSAHNR	4.329
1000_22_17500_1	1000	1	17500	22	fabianf_QE192211_001	13143	17309	2324	12399	O00151	237452	MNLASEPQEVLHIGSAHNR	5.09324
1000_22_17500_1	1000	1	17500	22	fabianf_QE192211_001	13143	17309	2324	12399	O00151	237452	DFEQPLAISR	5.97285
1000_22_17500_1	1000	1	17500	22	fabianf_QE192211_001	13143	17309	2324	12399	O00151	237452	GHFFVEDQIYCEK	3.61412
1000_22_17500_1	1000	1	17500	22	fabianf_QE192211_001	13143	17309	2324	12399	O00151	237452	GHFFVEDQIYCEK	4.49554
1000_22_17500_1	1000	1	17500	22	fabianf_QE192211_001	13143	17309	2324	12399	O00151	237452	SAMPFTASPASSTTAR	8.35021
1000_22_17500_1	1000	1	17500	22	fabianf_QE192211_001	13143	17309	2324	12399	O00151	237452	GCTDNLTLTVAR	4.54079
1000_22_17500_1	1000	1	17500	22	fabianf_QE192211_001	13143	17309	2324	12399	O00151		MNSGLNPEEQLHIAVAHSK	2.44379
1000_22_17500_1	1000	1	17500	22	fabianf_QE192211_001	13143	17309	2324	12399	O00151		DAPQSLIFEK	5.90085
1000_22_17500_1	1000	1	17500	22	fabianf_QE192211_001	13143	17309	2324	12399	O00151		SAMPFATSPASASTTK	9.30439
1000_22_17500_1	1000	1	17500	22	fabianf_QE192211_001	13143	17309	2324	12399	O00154	557775	VLEVPPVVYSR	6.08689
1000_22_17500_1	1000	1	17500	22	fabianf_QE192211_001	13143	17309	2324	12399	O00154	557775	LMDEVAGIVAAR	4.96004
1000_22_17500_1	1000	1	17500	22	fabianf_QE192211_001	13143	17309	2324	12399	O00154	557775	LMDEVAGIVAAR	6.28251
1000_22_17500_1	1000	1	17500	22	fabianf_QE192211_001	13143	17309	2324	12399	O00154	557775	TNIVTASVDAINFHDK	4.49178
1000_22_17500_1	1000	1	17500	22	fabianf_QE192211_001	13143	17309	2324	12399	O00154	557775	TNIVTASVDAINFHDK	5.13019
1000_22_17500_1	1000	1	17500	22	fabianf_QE192211_001	13143	17309	2324	12399	O00154	557775	ATLWYVPLSLK	5.81957
1000_22_17500_1	1000	1	17500	22	fabianf_QE192211_001	13143	17309	2324	12399	O00154	557775	MIEEAGAIISTR	6.27091
1000_22_17500_1	1000	1	17500	22	fabianf_QE192211_001	13143	17309	2324	12399	O00154	557775	IMRPDDANVAGNVHGGTILK	3.96142
1000_22_17500_1	1000	1	17500	22	fabianf_QE192211_001	13143	17309	2324	12399	O00154	557775	IMRPDDANVAGNVHGGTILK	5.05232
1000_22_17500_1	1000	1	17500	22	fabianf_QE192211_001	13143	17309	2324	12399	O00154	557775	IMRPDDANVAGNVHGGTILK	4.45436
1000_22_17500_1	1000	1	17500	22	fabianf_QE192211_001	13143	17309	2324	12399	O00154	557775	IMRPDDANVAGNVHGGTILK	3.92726
1000_22_17500_1	1000	1	17500	22	fabianf_QE192211_001	13143	17309	2324	12399	O00154	557775	AASAFFTYVSLSQEGR	6.12125
1000_22_17500_1	1000	1	17500	22	fabianf_QE192211_001	13143	17309	2324	12399	O00154	557775	AASAFFTYVSLSQEGR	3.61957
1000_22_17500_1	1000	1	17500	22	fabianf_QE192211_001	13143	17309	2324	12399	O00154		ASQLFYASVFTSAEGK	7.14967
1000_22_17500_1	1000	1	17500	22	fabianf_QE192211_001	13143	17309	2324	12399	O00154		MIAIESAIEGTK	3.93836
1000_22_17500_1	1000	1	17500	22	fabianf_QE192211_001	13143	17309	2324	12399	O00154		ALLSYLPWVTR	4.09494
1000_22_17500_1	1000	1	17500	22	fabianf_QE192211_001	13143	17309	2324	12399	O00154		IMRPDDAVGAGNHNGVTILR	4.85274
1000_22_17500_1	1000	1	17500	22	fabianf_QE192211_001	13143	17309	2324	12399	O00154		TDIAHNSVIVDNFTAR	2.72855
1000_22_17500_1	1000	1	17500	22	fabianf_QE192211_001	13143	17309	2324	12399	O00161	41636.9	ILGLAIESQDAGIK	4.8369
1000_22_17500_1	1000	1	17500	22	fabianf_QE192211_001	13143	17309	2324	12399	O00165	74714.8	GFFGFPGPR	9.24262
1000_22_17500_1	1000	1	17500	22	fabianf_QE192211_001	13143	17309	2324	12399	O00165	74714.8	FHDNFGFDDLVR	4.92812
1000_22_17500_1	1000	1	17500	22	fabianf_QE192211_001	13143	17309	2324	12399	O00170	73746.3	VLELDPALAPVVSR	4.55679
1000_22_17500_1	1000	1	17500	22	fabianf_QE192211_001	13143	17309	2324	12399	O00170	73746.3	EGEIAQFLCDIK	7.49712
1000_22_17500_1	1000	1	17500	22	fabianf_QE192211_001	13143	17309	2324	12399	O00170	73746.3	FKLPVWETIVCTMR	4.63122
1000_22_17500_1	1000	1	17500	22	fabianf_QE192211_001	13143	17309	2324	12399	O00170	73746.3	TLHSDDEGTVLDDSR	2.96846
1000_22_17500_1	1000	1	17500	22	fabianf_QE192211_001	13143	17309	2324	12399	O00170	73746.3	TLHSDDEGTVLDDSR	4.86454
1000_22_17500_1	1000	1	17500	22	fabianf_QE192211_001	13143	17309	2324	12399	O00170	73746.3	HVVLYPLVAK	7.40308
1000_22_17500_1	1000	1	17500	22	fabianf_QE192211_001	13143	17309	2324	12399	O00178	83725.2	LVLVSPTSEQYDSLLR	4.7289
1000_22_17500_1	1000	1	17500	22	fabianf_QE192211_001	13143	17309	2324	12399	O00178	83725.2	VGDNDFLEVR	4.69078
1000_22_17500_1	1000	1	17500	22	fabianf_QE192211_001	13143	17309	2324	12399	O00178	83725.2	DDVIVTASNFSSER	5.62111
1000_22_17500_1	1000	1	17500	22	fabianf_QE192211_001	13143	17309	2324	12399	O00178	83725.2	MFLNLLSPR	5.18601
1000_22_17500_1	1000	1	17500	22	fabianf_QE192211_001	13143	17309	2324	12399	O00186	40592	VLLPVLLNK	3.56289
1000_22_17500_1	1000	1	17500	22	fabianf_QE192211_001	13143	17309	2324	12399	O00186		VNLPLLLVR	3.65425
1000_22_17500_1	1000	1	17500	22	fabianf_QE192211_001	13143	17309	2324	12399	O00193	52838.4	INEELESQYQQSMDSK	4.85568
1000_22_17500_1	1000	1	17500	22	fabianf_QE192211_001	13143	17309	2324	12399	O00203	19849	LLTQYILNLGK	4.48494
1000_22_17500_1	1000	1	17500	22	fabianf_QE192211_001	13143	17309	2324	12399	O00217	79773	TLLWTELFR	5.12909
1000_22_17500_1	1000	1	17500	22	fabianf_QE192211_001	13143	17309	2324	12399	O00231	168262	AAAAVVEFQR	8.58421
1000_22_17500_1	1000	1	17500	22	fabianf_QE192211_001	13143	17309	2324	12399	O00231	168262	LYDNLLEQNLIR	4.86498
1000_22_17500_1	1000	1	17500	22	fabianf_QE192211_001	13143	17309	2324	12399	O00231	168262	TGQAAELGGLLK	4.58965
1000_22_17500_1	1000	1	17500	22	fabianf_QE192211_001	13143	17309	2324	12399	O00231	168262	YQEALHLGSQLLR	5.3633
1000_22_17500_1	1000	1	17500	22	fabianf_QE192211_001	13143	17309	2324	12399	O00231	168262	EASIDILHSIVK	5.5935
1000_22_17500_1	1000	1	17500	22	fabianf_QE192211_001	13143	17309	2324	12399	O00231	168262	EASIDILHSIVK	10.7549
1000_22_17500_1	1000	1	17500	22	fabianf_QE192211_001	13143	17309	2324	12399	O00231	168262	AELRDDPIISTHLAK	5.65973
1000_22_17500_1	1000	1	17500	22	fabianf_QE192211_001	13143	17309	2324	12399	O00231	168262	ALLVEVQLLESK	4.43896
1000_22_17500_1	1000	1	17500	22	fabianf_QE192211_001	13143	17309	2324	12399	O00231	168262	TYEAALETIQNMSK	3.65345
1000_22_17500_1	1000	1	17500	22	fabianf_QE192211_001	13143	17309	2324	12399	O00231	168262	DIQENDEEAVQVK	4.00739
1000_22_17500_1	1000	1	17500	22	fabianf_QE192211_001	13143	17309	2324	12399	O00231	168262	EQSILELGSLLAK	6.06537
1000_22_17500_1	1000	1	17500	22	fabianf_QE192211_001	13143	17309	2324	12399	O00231	168262	EQSILELGSLLAK	2.59771
1000_22_17500_1	1000	1	17500	22	fabianf_QE192211_001	13143	17309	2324	12399	O00231	168262	VQIEHISSLIK	4.62441
1000_22_17500_1	1000	1	17500	22	fabianf_QE192211_001	13143	17309	2324	12399	O00231	168262	VQIEHISSLIK	5.15651
1000_22_17500_1	1000	1	17500	22	fabianf_QE192211_001	13143	17309	2324	12399	O00231	168262	LVSLYFDTK	3.68161
1000_22_17500_1	1000	1	17500	22	fabianf_QE192211_001	13143	17309	2324	12399	O00231		VIIEHIQSLSR	4.72556
1000_22_17500_1	1000	1	17500	22	fabianf_QE192211_001	13143	17309	2324	12399	O00231		EQSLGIELLLSAR	3.5012
1000_22_17500_1	1000	1	17500	22	fabianf_QE192211_001	13143	17309	2324	12399	O00231		AALRDDPIISTELHR	3.34273
1000_22_17500_1	1000	1	17500	22	fabianf_QE192211_001	13143	17309	2324	12399	O00231		EASILHDIVSIR	2.64993
1000_22_17500_1	1000	1	17500	22	fabianf_QE192211_001	13143	17309	2324	12399	O00232	91305.2	LQEVIETLLSLEK	5.41992
1000_22_17500_1	1000	1	17500	22	fabianf_QE192211_001	13143	17309	2324	12399	O00232	91305.2	LQEVIETLLSLEK	5.30215
1000_22_17500_1	1000	1	17500	22	fabianf_QE192211_001	13143	17309	2324	12399	O00232	91305.2	LFTTMELMR	5.37429
1000_22_17500_1	1000	1	17500	22	fabianf_QE192211_001	13143	17309	2324	12399	O00232	91305.2	LNSLMSLVNK	6.01516
1000_22_17500_1	1000	1	17500	22	fabianf_QE192211_001	13143	17309	2324	12399	O00232	91305.2	AIYDTPCIQAESEK	5.63062
1000_22_17500_1	1000	1	17500	22	fabianf_QE192211_001	13143	17309	2324	12399	O00232	91305.2	SVVLYVILAPFDNEQSDLVHR	4.493
1000_22_17500_1	1000	1	17500	22	fabianf_QE192211_001	13143	17309	2324	12399	O00232	91305.2	FFQEENTEK	2.97411
1000_22_17500_1	1000	1	17500	22	fabianf_QE192211_001	13143	17309	2324	12399	O00232	91305.2	TASDMVSTSR	3.14573
1000_22_17500_1	1000	1	17500	22	fabianf_QE192211_001	13143	17309	2324	12399	O00232		LQLEIETELLVSR	3.13185
1000_22_17500_1	1000	1	17500	22	fabianf_QE192211_001	13143	17309	2324	12399	O00232		LFTMLEMTK	3.84101
1000_22_17500_1	1000	1	17500	22	fabianf_QE192211_001	13143	17309	2324	12399	O00233	104023	GLLGCNIIPLQR	3.49883
1000_22_17500_1	1000	1	17500	22	fabianf_QE192211_001	13143	17309	2324	12399	O00233	104023	ANYDVLESQK	3.45544
1000_22_17500_1	1000	1	17500	22	fabianf_QE192211_001	13143	17309	2324	12399	O00233	104023	SDVDLYQVR	5.90608
1000_22_17500_1	1000	1	17500	22	fabianf_QE192211_001	13143	17309	2324	12399	O00233		GLGQLNIIPLCK	2.1703
1000_22_17500_1	1000	1	17500	22	fabianf_QE192211_001	13143	17309	2324	12399	O00264	287194	DFTPAELR	6.87887
1000_22_17500_1	1000	1	17500	22	fabianf_QE192211_001	13143	17309	2324	12399	O00264	287194	DFTPAELR	4.65859
1000_22_17500_1	1000	1	17500	22	fabianf_QE192211_001	13143	17309	2324	12399	O00264	287194	KFYGPEGPYGVFAGR	6.58933
1000_22_17500_1	1000	1	17500	22	fabianf_QE192211_001	13143	17309	2324	12399	O00264	287194	KFYGPEGPYGVFAGR	9.22329
1000_22_17500_1	1000	1	17500	22	fabianf_QE192211_001	13143	17309	2324	12399	O00264	287194	GDQPAASGDSDDDEPPPLPR	13.3224
1000_22_17500_1	1000	1	17500	22	fabianf_QE192211_001	13143	17309	2324	12399	O00264	287194	GDQPAASGDSDDDEPPPLPR	8.74548
1000_22_17500_1	1000	1	17500	22	fabianf_QE192211_001	13143	17309	2324	12399	O00264	287194	ILMAINGK	5.53785
1000_22_17500_1	1000	1	17500	22	fabianf_QE192211_001	13143	17309	2324	12399	O00264	287194	EGEEPTVYSDEEEPKDESAR	2.90745
1000_22_17500_1	1000	1	17500	22	fabianf_QE192211_001	13143	17309	2324	12399	O00264	287194	FYGPEGPYGVFAGR	6.35217
1000_22_17500_1	1000	1	17500	22	fabianf_QE192211_001	13143	17309	2324	12399	O00264	287194	FYGPEGPYGVFAGR	2.62147
1000_22_17500_1	1000	1	17500	22	fabianf_QE192211_001	13143	17309	2324	12399	O00264	287194	RFDGVQDPR	4.0258
1000_22_17500_1	1000	1	17500	22	fabianf_QE192211_001	13143	17309	2324	12399	O00264		FVGPGYPEGAFYGK	2.66973
1000_22_17500_1	1000	1	17500	22	fabianf_QE192211_001	13143	17309	2324	12399	O00264		DFAPLETK	3.91953
1000_22_17500_1	1000	1	17500	22	fabianf_QE192211_001	13143	17309	2324	12399	O00273	65030.8	EQHGVAASCLEDLR	6.27044
1000_22_17500_1	1000	1	17500	22	fabianf_QE192211_001	13143	17309	2324	12399	O00273	65030.8	EQHGVAASCLEDLR	6.86061
1000_22_17500_1	1000	1	17500	22	fabianf_QE192211_001	13143	17309	2324	12399	O00273	65030.8	ETSSDVALASHILTALR	4.09703
1000_22_17500_1	1000	1	17500	22	fabianf_QE192211_001	13143	17309	2324	12399	O00273	65030.8	AAFGEEVDAVDTGISR	9.61207
1000_22_17500_1	1000	1	17500	22	fabianf_QE192211_001	13143	17309	2324	12399	O00273	65030.8	LQHTLQQVLDQR	3.98185
1000_22_17500_1	1000	1	17500	22	fabianf_QE192211_001	13143	17309	2324	12399	O00273		LQHTQLQLVDQK	2.40204
1000_22_17500_1	1000	1	17500	22	fabianf_QE192211_001	13143	17309	2324	12399	O00273		ETSSDVALASTILHALK	7.54166
1000_22_17500_1	1000	1	17500	22	fabianf_QE192211_001	13143	17309	2324	12399	O00299	375409	GFTIPEAFR	5.94531
1000_22_17500_1	1000	1	17500	22	fabianf_QE192211_001	13143	17309	2324	12399	O00299	375409	GVTFNVTTVDTK	5.2597
1000_22_17500_1	1000	1	17500	22	fabianf_QE192211_001	13143	17309	2324	12399	O00299	375409	AEEQPQVELFVK	4.58749
1000_22_17500_1	1000	1	17500	22	fabianf_QE192211_001	13143	17309	2324	12399	O00299	375409	EEFASTCPDDEEIELAYEQVAK	5.75344
1000_22_17500_1	1000	1	17500	22	fabianf_QE192211_001	13143	17309	2324	12399	O00299	375409	NSNPALNDNLEK	4.05621
1000_22_17500_1	1000	1	17500	22	fabianf_QE192211_001	13143	17309	2324	12399	O00299	375409	IGNCPFSQR	4.26617
1000_22_17500_1	1000	1	17500	22	fabianf_QE192211_001	13143	17309	2324	12399	O00299	375409	YLSNAYAR	3.97935
1000_22_17500_1	1000	1	17500	22	fabianf_QE192211_001	13143	17309	2324	12399	O00299	375409	KFLDGNELTLADCNLLPK	5.31802
1000_22_17500_1	1000	1	17500	22	fabianf_QE192211_001	13143	17309	2324	12399	O00299	375409	VLDNYLTSPLPEEVDETSAEDEGVSQR	3.69846
1000_22_17500_1	1000	1	17500	22	fabianf_QE192211_001	13143	17309	2324	12399	O00299	375409	LAALNPESNTAGLDIFAK	4.82289
1000_22_17500_1	1000	1	17500	22	fabianf_QE192211_001	13143	17309	2324	12399	O00299	375409	LAALNPESNTAGLDIFAK	4.99261
1000_22_17500_1	1000	1	17500	22	fabianf_QE192211_001	13143	17309	2324	12399	O00299	375409	LFMVLWLK	4.45314
1000_22_17500_1	1000	1	17500	22	fabianf_QE192211_001	13143	17309	2324	12399	O00299	375409	LHIVQVVCK	2.49385
1000_22_17500_1	1000	1	17500	22	fabianf_QE192211_001	13143	17309	2324	12399	O00299	375409	LHIVQVVCK	4.54078
1000_22_17500_1	1000	1	17500	22	fabianf_QE192211_001	13143	17309	2324	12399	O00299		YANYASLK	3.61564
1000_22_17500_1	1000	1	17500	22	fabianf_QE192211_001	13143	17309	2324	12399	O00299		GTTFDNVTVVTR	2.96467
1000_22_17500_1	1000	1	17500	22	fabianf_QE192211_001	13143	17309	2324	12399	O00303	310449	LHPVILASIVDSYER	4.48942
1000_22_17500_1	1000	1	17500	22	fabianf_QE192211_001	13143	17309	2324	12399	O00303	310449	LHPVILASIVDSYER	4.22058
1000_22_17500_1	1000	1	17500	22	fabianf_QE192211_001	13143	17309	2324	12399	O00303	310449	AYVSTLMGVPGR	7.78437
1000_22_17500_1	1000	1	17500	22	fabianf_QE192211_001	13143	17309	2324	12399	O00303	310449	VIGTLLGTVDK	5.68742
1000_22_17500_1	1000	1	17500	22	fabianf_QE192211_001	13143	17309	2324	12399	O00303	310449	FLMSLVNQVPK	3.86671
1000_22_17500_1	1000	1	17500	22	fabianf_QE192211_001	13143	17309	2324	12399	O00303	310449	TMGVMFTPLTVK	4.84187
1000_22_17500_1	1000	1	17500	22	fabianf_QE192211_001	13143	17309	2324	12399	O00303	310449	IGVDLIMK	4.26061
1000_22_17500_1	1000	1	17500	22	fabianf_QE192211_001	13143	17309	2324	12399	O00303	310449	VSPNELILGWYATGHDITEHSVLIHEYYSR	5.18527
1000_22_17500_1	1000	1	17500	22	fabianf_QE192211_001	13143	17309	2324	12399	O00303	310449	VSPNELILGWYATGHDITEHSVLIHEYYSR	5.31424
1000_22_17500_1	1000	1	17500	22	fabianf_QE192211_001	13143	17309	2324	12399	O00303	310449	IQDALSTVLQYAEDVLSGK	3.30515
1000_22_17500_1	1000	1	17500	22	fabianf_QE192211_001	13143	17309	2324	12399	O00303	310449	IQDALSTVLQYAEDVLSGK	14.0327
1000_22_17500_1	1000	1	17500	22	fabianf_QE192211_001	13143	17309	2324	12399	O00303	310449	VSADNTVGR	3.32856
1000_22_17500_1	1000	1	17500	22	fabianf_QE192211_001	13143	17309	2324	12399	O00303		VGANSTVDK	3.12089
1000_22_17500_1	1000	1	17500	22	fabianf_QE192211_001	13143	17309	2324	12399	O00303		TFGVMVTPTLMR	2.64595
1000_22_17500_1	1000	1	17500	22	fabianf_QE192211_001	13143	17309	2324	12399	O00410	337260	VCDIAAELAR	6.73204
1000_22_17500_1	1000	1	17500	22	fabianf_QE192211_001	13143	17309	2324	12399	O00410	337260	ITFLLQAIR	5.74349
1000_22_17500_1	1000	1	17500	22	fabianf_QE192211_001	13143	17309	2324	12399	O00410	337260	VAAAESMPLLLECAR	5.80213
1000_22_17500_1	1000	1	17500	22	fabianf_QE192211_001	13143	17309	2324	12399	O00410	337260	VAAAESMPLLLECAR	4.97604
1000_22_17500_1	1000	1	17500	22	fabianf_QE192211_001	13143	17309	2324	12399	O00410	337260	LMVPLLK	8.2143
1000_22_17500_1	1000	1	17500	22	fabianf_QE192211_001	13143	17309	2324	12399	O00410	337260	SLLIPYLDNLVK	7.48135
1000_22_17500_1	1000	1	17500	22	fabianf_QE192211_001	13143	17309	2324	12399	O00410	337260	QMAAVLLR	6.44885
1000_22_17500_1	1000	1	17500	22	fabianf_QE192211_001	13143	17309	2324	12399	O00410	337260	EGFVEYTEQVVK	6.91417
1000_22_17500_1	1000	1	17500	22	fabianf_QE192211_001	13143	17309	2324	12399	O00410	337260	LVLPMIK	6.99319
1000_22_17500_1	1000	1	17500	22	fabianf_QE192211_001	13143	17309	2324	12399	O00410	337260	SLVEIADTVPK	5.97063
1000_22_17500_1	1000	1	17500	22	fabianf_QE192211_001	13143	17309	2324	12399	O00410	337260	NLIDEDGNNQWPEGLK	8.26639
1000_22_17500_1	1000	1	17500	22	fabianf_QE192211_001	13143	17309	2324	12399	O00410	337260	FLFDSVSSQNVGLR	5.40017
1000_22_17500_1	1000	1	17500	22	fabianf_QE192211_001	13143	17309	2324	12399	O00410	337260	TIECISLIGLAVGK	6.08328
1000_22_17500_1	1000	1	17500	22	fabianf_QE192211_001	13143	17309	2324	12399	O00410	337260	TIECISLIGLAVGK	6.48119
1000_22_17500_1	1000	1	17500	22	fabianf_QE192211_001	13143	17309	2324	12399	O00410	337260	AIGTEPDSDVLSEIMHSFAK	4.11977
1000_22_17500_1	1000	1	17500	22	fabianf_QE192211_001	13143	17309	2324	12399	O00410	337260	LVLEQVVTSIASVADTAEEK	2.90655
1000_22_17500_1	1000	1	17500	22	fabianf_QE192211_001	13143	17309	2324	12399	O00410	337260	VSDILHSIFSSYK	4.73646
1000_22_17500_1	1000	1	17500	22	fabianf_QE192211_001	13143	17309	2324	12399	O00410	337260	HIVENAVQK	3.20309
1000_22_17500_1	1000	1	17500	22	fabianf_QE192211_001	13143	17309	2324	12399	O00410	337260	VIAALLQTMEDQGNQR	4.53512
1000_22_17500_1	1000	1	17500	22	fabianf_QE192211_001	13143	17309	2324	12399	O00410	337260	VIAALLQTMEDQGNQR	4.99395
1000_22_17500_1	1000	1	17500	22	fabianf_QE192211_001	13143	17309	2324	12399	O00410	337260	VIAALLQTMEDQGNQR	4.74109
1000_22_17500_1	1000	1	17500	22	fabianf_QE192211_001	13143	17309	2324	12399	O00410	337260	MLVQCMQDQEHPSIR	3.77677
1000_22_17500_1	1000	1	17500	22	fabianf_QE192211_001	13143	17309	2324	12399	O00410	337260	MLVQCMQDQEHPSIR	4.64242
1000_22_17500_1	1000	1	17500	22	fabianf_QE192211_001	13143	17309	2324	12399	O00410	337260	EFQQYLPVVMGPLMK	8.37021
1000_22_17500_1	1000	1	17500	22	fabianf_QE192211_001	13143	17309	2324	12399	O00410	337260	EFQQYLPVVMGPLMK	9.75703
1000_22_17500_1	1000	1	17500	22	fabianf_QE192211_001	13143	17309	2324	12399	O00410	337260	HFADLLPGFLQAVNDSCYQNDDSVLK	5.73473
1000_22_17500_1	1000	1	17500	22	fabianf_QE192211_001	13143	17309	2324	12399	O00410	337260	YAEYFLRPMLQYVCDNSPEVR	6.42362
1000_22_17500_1	1000	1	17500	22	fabianf_QE192211_001	13143	17309	2324	12399	O00410	337260	AAAAAEQQQFYLLLGNLLSPDNVVR	3.37163
1000_22_17500_1	1000	1	17500	22	fabianf_QE192211_001	13143	17309	2324	12399	O00410	337260	TKENVNATENCISAVGK	3.83774
1000_22_17500_1	1000	1	17500	22	fabianf_QE192211_001	13143	17309	2324	12399	O00410	337260	TKENVNATENCISAVGK	2.78886
1000_22_17500_1	1000	1	17500	22	fabianf_QE192211_001	13143	17309	2324	12399	O00410	337260	KQAEETYENIPGQSK	2.77657
1000_22_17500_1	1000	1	17500	22	fabianf_QE192211_001	13143	17309	2324	12399	O00410	337260	STACQMLVCYAK	4.82281
1000_22_17500_1	1000	1	17500	22	fabianf_QE192211_001	13143	17309	2324	12399	O00410	337260	STACQMLVCYAK	6.58951
1000_22_17500_1	1000	1	17500	22	fabianf_QE192211_001	13143	17309	2324	12399	O00410	337260	YAACNAVGQMATDFAPGFQK	4.87891
1000_22_17500_1	1000	1	17500	22	fabianf_QE192211_001	13143	17309	2324	12399	O00410	337260	YAACNAVGQMATDFAPGFQK	4.60888
1000_22_17500_1	1000	1	17500	22	fabianf_QE192211_001	13143	17309	2324	12399	O00410	337260	VQAHAAAALINFTEDCPK	4.84968
1000_22_17500_1	1000	1	17500	22	fabianf_QE192211_001	13143	17309	2324	12399	O00410	337260	VQAHAAAALINFTEDCPK	6.90502
1000_22_17500_1	1000	1	17500	22	fabianf_QE192211_001	13143	17309	2324	12399	O00410	337260	ATAAFILANEHNVALFK	4.3353
1000_22_17500_1	1000	1	17500	22	fabianf_QE192211_001	13143	17309	2324	12399	O00410	337260	ATAAFILANEHNVALFK	2.48951
1000_22_17500_1	1000	1	17500	22	fabianf_QE192211_001	13143	17309	2324	12399	O00410	337260	LLSSAFDEVYPALPSDVQTAIK	5.96571
1000_22_17500_1	1000	1	17500	22	fabianf_QE192211_001	13143	17309	2324	12399	O00410	337260	FMQDASDVMQLLLK	4.59301
1000_22_17500_1	1000	1	17500	22	fabianf_QE192211_001	13143	17309	2324	12399	O00410	337260	FMQDASDVMQLLLK	4.17197
1000_22_17500_1	1000	1	17500	22	fabianf_QE192211_001	13143	17309	2324	12399	O00410	337260	ENVNATENCISAVGK	3.89278
1000_22_17500_1	1000	1	17500	22	fabianf_QE192211_001	13143	17309	2324	12399	O00410	337260	LCGDTSLNNMQR	5.10423
1000_22_17500_1	1000	1	17500	22	fabianf_QE192211_001	13143	17309	2324	12399	O00410	337260	LCGDTSLNNMQR	5.93326
1000_22_17500_1	1000	1	17500	22	fabianf_QE192211_001	13143	17309	2324	12399	O00410	337260	QLALEVIVTLSETAAAMLR	2.84988
1000_22_17500_1	1000	1	17500	22	fabianf_QE192211_001	13143	17309	2324	12399	O00410	337260	RQDEDYDEQVEESLQDEDDNDVYILTK	4.99572
1000_22_17500_1	1000	1	17500	22	fabianf_QE192211_001	13143	17309	2324	12399	O00410		LIMPLVR	6.84541
1000_22_17500_1	1000	1	17500	22	fabianf_QE192211_001	13143	17309	2324	12399	O00410		TAELISLCGIIVGR	2.49984
1000_22_17500_1	1000	1	17500	22	fabianf_QE192211_001	13143	17309	2324	12399	O00410		ITQLAFLIK	3.75625
1000_22_17500_1	1000	1	17500	22	fabianf_QE192211_001	13143	17309	2324	12399	O00410		TIENVCATEANKSNVGR	5.04647
1000_22_17500_1	1000	1	17500	22	fabianf_QE192211_001	13143	17309	2324	12399	O00410		SLLPDLNIYLVR	4.54291
1000_22_17500_1	1000	1	17500	22	fabianf_QE192211_001	13143	17309	2324	12399	O00410		AIGTDPESDVLSESMHIFAR	4.30557
1000_22_17500_1	1000	1	17500	22	fabianf_QE192211_001	13143	17309	2324	12399	O00410		FLFNSLSSQDVGVK	3.57946
1000_22_17500_1	1000	1	17500	22	fabianf_QE192211_001	13143	17309	2324	12399	O00410		NLIDNDWNEQGPEGLR	7.91837
1000_22_17500_1	1000	1	17500	22	fabianf_QE192211_001	13143	17309	2324	12399	O00425	24438.2	IPVSGPFLVK	8.08938
1000_22_17500_1	1000	1	17500	22	fabianf_QE192211_001	13143	17309	2324	12399	O00425	24438.2	TVNELQNLSSAEVVVPR	4.61155
1000_22_17500_1	1000	1	17500	22	fabianf_QE192211_001	13143	17309	2324	12399	O00425	24438.2	ITISPLQELTLYNPER	5.09511
1000_22_17500_1	1000	1	17500	22	fabianf_QE192211_001	13143	17309	2324	12399	O00425	24438.2	DQTPDENDQVVVK	7.53652
1000_22_17500_1	1000	1	17500	22	fabianf_QE192211_001	13143	17309	2324	12399	O00429	116119	ALQGASQIIAEIR	5.097
1000_22_17500_1	1000	1	17500	22	fabianf_QE192211_001	13143	17309	2324	12399	O00429	116119	MEALIPVINK	6.87496
1000_22_17500_1	1000	1	17500	22	fabianf_QE192211_001	13143	17309	2324	12399	O00429	116119	SYFLIVR	4.52079
1000_22_17500_1	1000	1	17500	22	fabianf_QE192211_001	13143	17309	2324	12399	O00429	116119	SATLLQLITK	3.7263
1000_22_17500_1	1000	1	17500	22	fabianf_QE192211_001	13143	17309	2324	12399	O00429	116119	LYTDFDEIRQEIENETER	4.42911
1000_22_17500_1	1000	1	17500	22	fabianf_QE192211_001	13143	17309	2324	12399	O00429	116119	LHDAIVEVVTCLLR	3.98802
1000_22_17500_1	1000	1	17500	22	fabianf_QE192211_001	13143	17309	2324	12399	O00429	116119	FATEYCNTIEGTAK	4.71564
1000_22_17500_1	1000	1	17500	22	fabianf_QE192211_001	13143	17309	2324	12399	O00429	116119	SSVLESLVGR	5.81651
1000_22_17500_1	1000	1	17500	22	fabianf_QE192211_001	13143	17309	2324	12399	O00429	116119	IFSPNVVNLTLVDLPGMTK	4.39055
1000_22_17500_1	1000	1	17500	22	fabianf_QE192211_001	13143	17309	2324	12399	O00429	116119	ICYIFHETFGR	4.65712
1000_22_17500_1	1000	1	17500	22	fabianf_QE192211_001	13143	17309	2324	12399	O00429	116119	GHAVNLLDVPVPVAR	5.57123
1000_22_17500_1	1000	1	17500	22	fabianf_QE192211_001	13143	17309	2324	12399	O00429	116119	GHAVNLLDVPVPVAR	4.14764
1000_22_17500_1	1000	1	17500	22	fabianf_QE192211_001	13143	17309	2324	12399	O00429	116119	RPLILQLVHVSQEDK	3.90928
1000_22_17500_1	1000	1	17500	22	fabianf_QE192211_001	13143	17309	2324	12399	O00429		SYILVFK	2.50282
1000_22_17500_1	1000	1	17500	22	fabianf_QE192211_001	13143	17309	2324	12399	O00429		IFYICEHGFTK	4.70469
1000_22_17500_1	1000	1	17500	22	fabianf_QE192211_001	13143	17309	2324	12399	O00429		SLAQTLLITR	2.37022
1000_22_17500_1	1000	1	17500	22	fabianf_QE192211_001	13143	17309	2324	12399	O00429		LYEDQDENRFEITIETEK	3.2639
1000_22_17500_1	1000	1	17500	22	fabianf_QE192211_001	13143	17309	2324	12399	O00442	59324.8	AFVAGVLPFK	5.13277
1000_22_17500_1	1000	1	17500	22	fabianf_QE192211_001	13143	17309	2324	12399	O00442	59324.8	VSTALSCLLGLPLR	8.10267
1000_22_17500_1	1000	1	17500	22	fabianf_QE192211_001	13143	17309	2324	12399	O00442	59324.8	VSTALSCLLGLPLR	7.2982
1000_22_17500_1	1000	1	17500	22	fabianf_QE192211_001	13143	17309	2324	12399	O00442	59324.8	VGIEAAEMLLANLR	3.00184
1000_22_17500_1	1000	1	17500	22	fabianf_QE192211_001	13143	17309	2324	12399	O00442		VGNEAALELMAILK	4.3594
1000_22_17500_1	1000	1	17500	22	fabianf_QE192211_001	13143	17309	2324	12399	O00442		VLTASSLLLGLPCK	2.58328
1000_22_17500_1	1000	1	17500	22	fabianf_QE192211_001	13143	17309	2324	12399	O00442		AVLPGVFAFR	2.29397
1000_22_17500_1	1000	1	17500	22	fabianf_QE192211_001	13143	17309	2324	12399	O00469	2954.41	QVDLENVWLHFIR	4.2278
1000_22_17500_1	1000	1	17500	22	fabianf_QE192211_001	13143	17309	2324	12399	O00469	2954.41	GFALLNFVVK	3.42392
1000_22_17500_1	1000	1	17500	22	fabianf_QE192211_001	13143	17309	2324	12399	O00483	131897	FYSVNVDYSK	4.66511
1000_22_17500_1	1000	1	17500	22	fabianf_QE192211_001	13143	17309	2324	12399	O00483	131897	LALFNPDVCWDR	3.06418
1000_22_17500_1	1000	1	17500	22	fabianf_QE192211_001	13143	17309	2324	12399	O00487	184631	AVAVVVDPIQSVK	5.75215
1000_22_17500_1	1000	1	17500	22	fabianf_QE192211_001	13143	17309	2324	12399	O00487	184631	VVIDAFR	5.61487
1000_22_17500_1	1000	1	17500	22	fabianf_QE192211_001	13143	17309	2324	12399	O00487	184631	VIDVFAMPQSGTGVSVEAVDPVFQAK	5.62452
1000_22_17500_1	1000	1	17500	22	fabianf_QE192211_001	13143	17309	2324	12399	O00487	184631	LINANMMVLGHEPR	5.89508
1000_22_17500_1	1000	1	17500	22	fabianf_QE192211_001	13143	17309	2324	12399	O00487	184631	LINANMMVLGHEPR	7.58044
1000_22_17500_1	1000	1	17500	22	fabianf_QE192211_001	13143	17309	2324	12399	O00487		VVADFIK	3.60178
1000_22_17500_1	1000	1	17500	22	fabianf_QE192211_001	13143	17309	2324	12399	O00487		AVADVVVPIQVSR	9.45262
1000_22_17500_1	1000	1	17500	22	fabianf_QE192211_001	13143	17309	2324	12399	O00487		LHNANMMVLIGEPK	5.52329
1000_22_17500_1	1000	1	17500	22	fabianf_QE192211_001	13143	17309	2324	12399	O00505	107517	SGILPILVK	6.40576
1000_22_17500_1	1000	1	17500	22	fabianf_QE192211_001	13143	17309	2324	12399	O00505	107517	DSQVVQVVLDGLK	7.10146
1000_22_17500_1	1000	1	17500	22	fabianf_QE192211_001	13143	17309	2324	12399	O00505	107517	DSQVVQVVLDGLK	4.83015
1000_22_17500_1	1000	1	17500	22	fabianf_QE192211_001	13143	17309	2324	12399	O00505		DVLVQQVVLDGSR	2.49367
1000_22_17500_1	1000	1	17500	22	fabianf_QE192211_001	13143	17309	2324	12399	O00541	78140.7	LQLSLADFR	3.72921
1000_22_17500_1	1000	1	17500	22	fabianf_QE192211_001	13143	17309	2324	12399	O00541	78140.7	EALAFIIR	4.85416
1000_22_17500_1	1000	1	17500	22	fabianf_QE192211_001	13143	17309	2324	12399	O00560	8538.45	ANVAVVSGAPLQGQLVAR	2.48083
1000_22_17500_1	1000	1	17500	22	fabianf_QE192211_001	13143	17309	2324	12399	O00567	10451.4	MSQVAPSLSALIGEAVGAR	5.08864
1000_22_17500_1	1000	1	17500	22	fabianf_QE192211_001	13143	17309	2324	12399	O00571	454987	MLDMGFEPQIR	6.49666
1000_22_17500_1	1000	1	17500	22	fabianf_QE192211_001	13143	17309	2324	12399	O00571	454987	SPILVATAVAAR	6.02086
1000_22_17500_1	1000	1	17500	22	fabianf_QE192211_001	13143	17309	2324	12399	O00571	454987	HVINFDLPSDIEEYVHR	6.07059
1000_22_17500_1	1000	1	17500	22	fabianf_QE192211_001	13143	17309	2324	12399	O00571	454987	HVINFDLPSDIEEYVHR	5.24139
1000_22_17500_1	1000	1	17500	22	fabianf_QE192211_001	13143	17309	2324	12399	O00571	454987	VGNLGLATSFFNER	5.4239
1000_22_17500_1	1000	1	17500	22	fabianf_QE192211_001	13143	17309	2324	12399	O00571	454987	VGNLGLATSFFNER	3.61817
1000_22_17500_1	1000	1	17500	22	fabianf_QE192211_001	13143	17309	2324	12399	O00571	454987	YLVLDEADR	6.29985
1000_22_17500_1	1000	1	17500	22	fabianf_QE192211_001	13143	17309	2324	12399	O00571	454987	VRPCVVYGGADIGQQIR	4.42085
1000_22_17500_1	1000	1	17500	22	fabianf_QE192211_001	13143	17309	2324	12399	O00571	454987	LEQELFSGGNTGINFEK	8.3666
1000_22_17500_1	1000	1	17500	22	fabianf_QE192211_001	13143	17309	2324	12399	O00571	454987	KGADSLEDFLYHEGYACTSIHGDR	4.39513
1000_22_17500_1	1000	1	17500	22	fabianf_QE192211_001	13143	17309	2324	12399	O00571	454987	DLLDLLVEAK	5.72608
1000_22_17500_1	1000	1	17500	22	fabianf_QE192211_001	13143	17309	2324	12399	O00571	454987	IGLDFCK	4.89158
1000_22_17500_1	1000	1	17500	22	fabianf_QE192211_001	13143	17309	2324	12399	O00571	454987	VGSTSENITQK	4.11125
1000_22_17500_1	1000	1	17500	22	fabianf_QE192211_001	13143	17309	2324	12399	O00571	454987	TAAFLLPILSQIYSDGPGEALR	3.28107
1000_22_17500_1	1000	1	17500	22	fabianf_QE192211_001	13143	17309	2324	12399	O00571	454987	GCHLLVATPGR	2.47827
1000_22_17500_1	1000	1	17500	22	fabianf_QE192211_001	13143	17309	2324	12399	O00571	454987	DLMACAQTGSGK	5.23714
1000_22_17500_1	1000	1	17500	22	fabianf_QE192211_001	13143	17309	2324	12399	O00571	454987	SFLLDLLNATGK	5.30468
1000_22_17500_1	1000	1	17500	22	fabianf_QE192211_001	13143	17309	2324	12399	O00571	454987	SFLLDLLNATGK	4.54405
1000_22_17500_1	1000	1	17500	22	fabianf_QE192211_001	13143	17309	2324	12399	O00571		HVINFILESDDEPVYHK	6.42616
1000_22_17500_1	1000	1	17500	22	fabianf_QE192211_001	13143	17309	2324	12399	O00571		HVINFILESDDEPVYHK	2.85018
1000_22_17500_1	1000	1	17500	22	fabianf_QE192211_001	13143	17309	2324	12399	O00571		DDELLVLLAR	4.60898
1000_22_17500_1	1000	1	17500	22	fabianf_QE192211_001	13143	17309	2324	12399	O00571		SLIAAVVTAPAK	6.64864
1000_22_17500_1	1000	1	17500	22	fabianf_QE192211_001	13143	17309	2324	12399	O00571		VGSTEINSQTR	3.00692
1000_22_17500_1	1000	1	17500	22	fabianf_QE192211_001	13143	17309	2324	12399	O00571		SFLGDLNALLTR	2.60283
1000_22_17500_1	1000	1	17500	22	fabianf_QE192211_001	13143	17309	2324	12399	O00571		LEENLFGSGNTGIFQER	10.6248
1000_22_17500_1	1000	1	17500	22	fabianf_QE192211_001	13143	17309	2324	12399	O00584	12917.8	LGIKPSINYYQVADFK	4.60105
1000_22_17500_1	1000	1	17500	22	fabianf_QE192211_001	13143	17309	2324	12399	O00584		LGIVIAYNDYFKSPQR	6.61926
1000_22_17500_1	1000	1	17500	22	fabianf_QE192211_001	13143	17309	2324	12399	O00629	12043.4	SGILPILVHCLER	5.92794
1000_22_17500_1	1000	1	17500	22	fabianf_QE192211_001	13143	17309	2324	12399	O00629	12043.4	DAQVVQVVLDGLSNILK	3.31471
1000_22_17500_1	1000	1	17500	22	fabianf_QE192211_001	13143	17309	2324	12399	O00629		DLGVVIVVLLQDSNQAR	3.40775
1000_22_17500_1	1000	1	17500	22	fabianf_QE192211_001	13143	17309	2324	12399	O00743	48939.1	APLDLDKYVEIAR	3.75341
1000_22_17500_1	1000	1	17500	22	fabianf_QE192211_001	13143	17309	2324	12399	O00764	20484.5	VVPLADIITPNQFEAELLSGR	3.77551
1000_22_17500_1	1000	1	17500	22	fabianf_QE192211_001	13143	17309	2324	12399	O14556	15059406	LTGMAFRVPTPDVSVVDLTCR	6.34443
1000_22_17500_1	1000	1	17500	22	fabianf_QE192211_001	13143	17309	2324	12399	O14561	88827.3	LMCPQEIVDYIADKK	6.56677
1000_22_17500_1	1000	1	17500	22	fabianf_QE192211_001	13143	17309	2324	12399	O14561	88827.3	LMCPQEIVDYIADKK	6.66982
1000_22_17500_1	1000	1	17500	22	fabianf_QE192211_001	13143	17309	2324	12399	O14561	88827.3	LMCPQEIVDYIADKK	5.83649
1000_22_17500_1	1000	1	17500	22	fabianf_QE192211_001	13143	17309	2324	12399	O14561	88827.3	LYDKIDPEK	4.06829
1000_22_17500_1	1000	1	17500	22	fabianf_QE192211_001	13143	17309	2324	12399	O14562	138440	LPTVPLSGMYNK	6.0034
1000_22_17500_1	1000	1	17500	22	fabianf_QE192211_001	13143	17309	2324	12399	O14562		LPLVPSTGMYNR	8.5809
1000_22_17500_1	1000	1	17500	22	fabianf_QE192211_001	13143	17309	2324	12399	O14579	43387	FGVVLDEIKPSSAPELQAVR	3.07393
1000_22_17500_1	1000	1	17500	22	fabianf_QE192211_001	13143	17309	2324	12399	O14579	43387	NAFYIGSYQQCINEAQR	4.33734
1000_22_17500_1	1000	1	17500	22	fabianf_QE192211_001	13143	17309	2324	12399	O14579	43387	KFGVVLDEIKPSSAPELQAVR	3.67997
1000_22_17500_1	1000	1	17500	22	fabianf_QE192211_001	13143	17309	2324	12399	O14579	43387	KFGVVLDEIKPSSAPELQAVR	4.17147
1000_22_17500_1	1000	1	17500	22	fabianf_QE192211_001	13143	17309	2324	12399	O14579	43387	LQDAYYIFQEMADK	4.67004
1000_22_17500_1	1000	1	17500	22	fabianf_QE192211_001	13143	17309	2324	12399	O14579	43387	LQDAYYIFQEMADK	3.98374
1000_22_17500_1	1000	1	17500	22	fabianf_QE192211_001	13143	17309	2324	12399	O14579		FADLVAEIKVSSGPELQPVK	5.79228
1000_22_17500_1	1000	1	17500	22	fabianf_QE192211_001	13143	17309	2324	12399	O14579		NAFNQSYYGQQICEAIK	4.084
1000_22_17500_1	1000	1	17500	22	fabianf_QE192211_001	13143	17309	2324	12399	O14617	6620.35	NYLSLAPLFFK	4.5756
1000_22_17500_1	1000	1	17500	22	fabianf_QE192211_001	13143	17309	2324	12399	O14617	6620.35	DLANDIMTLMSHTKPYIR	3.2128
1000_22_17500_1	1000	1	17500	22	fabianf_QE192211_001	13143	17309	2324	12399	O14617		DLHNDPMTLISAYKITMK	2.93974
1000_22_17500_1	1000	1	17500	22	fabianf_QE192211_001	13143	17309	2324	12399	O14617		NFLSYAPLLFR	5.92157
1000_22_17500_1	1000	1	17500	22	fabianf_QE192211_001	13143	17309	2324	12399	O14654	386344	AAVSAFPTDSLER	7.15619
1000_22_17500_1	1000	1	17500	22	fabianf_QE192211_001	13143	17309	2324	12399	O14654	386344	AVSVPASFFR	10.5203
1000_22_17500_1	1000	1	17500	22	fabianf_QE192211_001	13143	17309	2324	12399	O14654	386344	WFQPVANAADAEAVR	5.30446
1000_22_17500_1	1000	1	17500	22	fabianf_QE192211_001	13143	17309	2324	12399	O14654	386344	HLGLVPLEPGGWLR	6.21315
1000_22_17500_1	1000	1	17500	22	fabianf_QE192211_001	13143	17309	2324	12399	O14654	386344	HLGLVPLEPGGWLR	4.52703
1000_22_17500_1	1000	1	17500	22	fabianf_QE192211_001	13143	17309	2324	12399	O14654	386344	SSPLGQNDNSEYVPMLPGK	5.74663
1000_22_17500_1	1000	1	17500	22	fabianf_QE192211_001	13143	17309	2324	12399	O14654	386344	LYFCVDR	6.58988
1000_22_17500_1	1000	1	17500	22	fabianf_QE192211_001	13143	17309	2324	12399	O14654	386344	ANPLSLDSAR	6.07379
1000_22_17500_1	1000	1	17500	22	fabianf_QE192211_001	13143	17309	2324	12399	O14654	386344	AAAAAAAAAASGAAIPPLIPPR	6.89312
1000_22_17500_1	1000	1	17500	22	fabianf_QE192211_001	13143	17309	2324	12399	O14654	386344	AIGDGEDEMLFTR	5.48366
1000_22_17500_1	1000	1	17500	22	fabianf_QE192211_001	13143	17309	2324	12399	O14654	386344	SQSFFAAAR	5.40675
1000_22_17500_1	1000	1	17500	22	fabianf_QE192211_001	13143	17309	2324	12399	O14654	386344	GDNQAGGAAAAAAAPEPPPR	7.85629
1000_22_17500_1	1000	1	17500	22	fabianf_QE192211_001	13143	17309	2324	12399	O14654	386344	GDNQAGGAAAAAAAPEPPPR	6.41364
1000_22_17500_1	1000	1	17500	22	fabianf_QE192211_001	13143	17309	2324	12399	O14654	386344	DAEIPEGAAR	4.43728
1000_22_17500_1	1000	1	17500	22	fabianf_QE192211_001	13143	17309	2324	12399	O14654	386344	GYMMMFPR	5.83743
1000_22_17500_1	1000	1	17500	22	fabianf_QE192211_001	13143	17309	2324	12399	O14654	386344	LCLTDEEVVFVR	4.02844
1000_22_17500_1	1000	1	17500	22	fabianf_QE192211_001	13143	17309	2324	12399	O14654	386344	LLQEEEQER	4.66691
1000_22_17500_1	1000	1	17500	22	fabianf_QE192211_001	13143	17309	2324	12399	O14654	386344	LEYYENAR	3.93077
1000_22_17500_1	1000	1	17500	22	fabianf_QE192211_001	13143	17309	2324	12399	O14654	386344	LETADAPAR	3.72307
1000_22_17500_1	1000	1	17500	22	fabianf_QE192211_001	13143	17309	2324	12399	O14654	386344	DVWQVIVKPR	3.91547
1000_22_17500_1	1000	1	17500	22	fabianf_QE192211_001	13143	17309	2324	12399	O14654	386344	DVWQVIVKPR	4.58032
1000_22_17500_1	1000	1	17500	22	fabianf_QE192211_001	13143	17309	2324	12399	O14654	386344	SWSSYFSLPNPFR	8.72537
1000_22_17500_1	1000	1	17500	22	fabianf_QE192211_001	13143	17309	2324	12399	O14654	386344	ALCADEYR	2.92031
1000_22_17500_1	1000	1	17500	22	fabianf_QE192211_001	13143	17309	2324	12399	O14654	386344	GAQDVAGGSNPGAHNPSANLAR	4.08723
1000_22_17500_1	1000	1	17500	22	fabianf_QE192211_001	13143	17309	2324	12399	O14654	386344	GAQDVAGGSNPGAHNPSANLAR	3.22906
1000_22_17500_1	1000	1	17500	22	fabianf_QE192211_001	13143	17309	2324	12399	O14654	386344	LNTEVASVVVQLLSIR	2.66468
1000_22_17500_1	1000	1	17500	22	fabianf_QE192211_001	13143	17309	2324	12399	O14654	386344	DGQGTAGGHGSGGGQRPGGGHGSGGGQGPGDGHGSGGGK	4.49795
1000_22_17500_1	1000	1	17500	22	fabianf_QE192211_001	13143	17309	2324	12399	O14654	386344	DGQGTAGGHGSGGGQRPGGGHGSGGGQGPGDGHGSGGGK	4.5818
1000_22_17500_1	1000	1	17500	22	fabianf_QE192211_001	13143	17309	2324	12399	O14654		DIWQVVKVPK	7.12226
1000_22_17500_1	1000	1	17500	22	fabianf_QE192211_001	13143	17309	2324	12399	O14654		LATAEAPDK	2.72083
1000_22_17500_1	1000	1	17500	22	fabianf_QE192211_001	13143	17309	2324	12399	O14654		AYCLDEAK	2.7427
1000_22_17500_1	1000	1	17500	22	fabianf_QE192211_001	13143	17309	2324	12399	O14654		HVGLLPLEPWGGLK	3.66544
1000_22_17500_1	1000	1	17500	22	fabianf_QE192211_001	13143	17309	2324	12399	O14654		GQPADAAEAGAPAAPAGNPK	4.72461
1000_22_17500_1	1000	1	17500	22	fabianf_QE192211_001	13143	17309	2324	12399	O14654		GQPADAAEAGAPAAPAGNPK	2.9605
1000_22_17500_1	1000	1	17500	22	fabianf_QE192211_001	13143	17309	2324	12399	O14654		LEEEEQQLK	5.71583
1000_22_17500_1	1000	1	17500	22	fabianf_QE192211_001	13143	17309	2324	12399	O14662	25632.2	LTDAFLLLR	4.30517
1000_22_17500_1	1000	1	17500	22	fabianf_QE192211_001	13143	17309	2324	12399	O14686	5329.64	SQLDILSLLK	3.73092
1000_22_17500_1	1000	1	17500	22	fabianf_QE192211_001	13143	17309	2324	12399	O14735	20105.5	SLISVIHLITAAR	5.71657
1000_22_17500_1	1000	1	17500	22	fabianf_QE192211_001	13143	17309	2324	12399	O14737	568479	NSILAQVLDQSAR	5.27767
1000_22_17500_1	1000	1	17500	22	fabianf_QE192211_001	13143	17309	2324	12399	O14737	568479	NSILAQVLDQSAR	5.04734
1000_22_17500_1	1000	1	17500	22	fabianf_QE192211_001	13143	17309	2324	12399	O14737	568479	ADEELEALRR	5.26786
1000_22_17500_1	1000	1	17500	22	fabianf_QE192211_001	13143	17309	2324	12399	O14737	568479	LSNLALVKPEK	5.81066
1000_22_17500_1	1000	1	17500	22	fabianf_QE192211_001	13143	17309	2324	12399	O14737	568479	LSNLALVKPEK	7.48031
1000_22_17500_1	1000	1	17500	22	fabianf_QE192211_001	13143	17309	2324	12399	O14737	568479	VSEQGLIEILK	4.52059
1000_22_17500_1	1000	1	17500	22	fabianf_QE192211_001	13143	17309	2324	12399	O14737	568479	VSEQGLIEILKK	6.12732
1000_22_17500_1	1000	1	17500	22	fabianf_QE192211_001	13143	17309	2324	12399	O14737	568479	VSEQGLIEILKK	4.61446
1000_22_17500_1	1000	1	17500	22	fabianf_QE192211_001	13143	17309	2324	12399	O14737	568479	HGDPGDAAQQEAK	4.41886
1000_22_17500_1	1000	1	17500	22	fabianf_QE192211_001	13143	17309	2324	12399	O14737	568479	HGDPGDAAQQEAK	4.7039
1000_22_17500_1	1000	1	17500	22	fabianf_QE192211_001	13143	17309	2324	12399	O14737	568479	AVENYLIQMAR	5.35914
1000_22_17500_1	1000	1	17500	22	fabianf_QE192211_001	13143	17309	2324	12399	O14737	568479	AVENYLIQMAR	2.46555
1000_22_17500_1	1000	1	17500	22	fabianf_QE192211_001	13143	17309	2324	12399	O14737		NLILAQVSDSQAK	2.47566
1000_22_17500_1	1000	1	17500	22	fabianf_QE192211_001	13143	17309	2324	12399	O14737		ADLELEAREK	3.57272
1000_22_17500_1	1000	1	17500	22	fabianf_QE192211_001	13143	17309	2324	12399	O14744	202598	VPLVAPEDLR	7.93367
1000_22_17500_1	1000	1	17500	22	fabianf_QE192211_001	13143	17309	2324	12399	O14744	202598	QGFDFLCMPVFHPR	6.17896
1000_22_17500_1	1000	1	17500	22	fabianf_QE192211_001	13143	17309	2324	12399	O14744	202598	QGFDFLCMPVFHPR	7.17087
1000_22_17500_1	1000	1	17500	22	fabianf_QE192211_001	13143	17309	2324	12399	O14744	202598	AAILPTSIFLTNK	4.39234
1000_22_17500_1	1000	1	17500	22	fabianf_QE192211_001	13143	17309	2324	12399	O14744	202598	DWNTLIVGK	6.09774
1000_22_17500_1	1000	1	17500	22	fabianf_QE192211_001	13143	17309	2324	12399	O14744	202598	GPLVNASLR	5.69427
1000_22_17500_1	1000	1	17500	22	fabianf_QE192211_001	13143	17309	2324	12399	O14744	202598	TWMWWHNFR	3.79486
1000_22_17500_1	1000	1	17500	22	fabianf_QE192211_001	13143	17309	2324	12399	O14744		DWNVGITLR	2.69038
1000_22_17500_1	1000	1	17500	22	fabianf_QE192211_001	13143	17309	2324	12399	O14744		QGMDHLCFPVFFPK	3.83989
1000_22_17500_1	1000	1	17500	22	fabianf_QE192211_001	13143	17309	2324	12399	O14744		AAIFNTLITPLSR	4.55077
1000_22_17500_1	1000	1	17500	22	fabianf_QE192211_001	13143	17309	2324	12399	O14745	74461	LLVVDPETDEQLQK	5.6339
1000_22_17500_1	1000	1	17500	22	fabianf_QE192211_001	13143	17309	2324	12399	O14745	74461	SVDPDSPAEASGLR	9.37655
1000_22_17500_1	1000	1	17500	22	fabianf_QE192211_001	13143	17309	2324	12399	O14745		LLVVDPLDTEQQER	5.04438
1000_22_17500_1	1000	1	17500	22	fabianf_QE192211_001	13143	17309	2324	12399	O14776	202764	VFFYNPTTR	5.90871
1000_22_17500_1	1000	1	17500	22	fabianf_QE192211_001	13143	17309	2324	12399	O14776	202764	YLVLDCVPEER	5.81059
1000_22_17500_1	1000	1	17500	22	fabianf_QE192211_001	13143	17309	2324	12399	O14776	202764	EALFNEFVAAAR	4.86782
1000_22_17500_1	1000	1	17500	22	fabianf_QE192211_001	13143	17309	2324	12399	O14776	202764	LIVAYVDDLDRR	4.61779
1000_22_17500_1	1000	1	17500	22	fabianf_QE192211_001	13143	17309	2324	12399	O14776	202764	SDFFELLSNHHLDSQSR	3.45823
1000_22_17500_1	1000	1	17500	22	fabianf_QE192211_001	13143	17309	2324	12399	O14776	202764	SDFFELLSNHHLDSQSR	3.30956
1000_22_17500_1	1000	1	17500	22	fabianf_QE192211_001	13143	17309	2324	12399	O14776		LDVRDDVLYIAK	3.6445
1000_22_17500_1	1000	1	17500	22	fabianf_QE192211_001	13143	17309	2324	12399	O14776		SDFLELFSNSHLDSQHK	5.53145
1000_22_17500_1	1000	1	17500	22	fabianf_QE192211_001	13143	17309	2324	12399	O14776		VFNPTYFTK	3.76961
1000_22_17500_1	1000	1	17500	22	fabianf_QE192211_001	13143	17309	2324	12399	O14776		YLVEDCVLPEK	7.02306
1000_22_17500_1	1000	1	17500	22	fabianf_QE192211_001	13143	17309	2324	12399	O14818	499794	ALLEVVQSGGK	6.66486
1000_22_17500_1	1000	1	17500	22	fabianf_QE192211_001	13143	17309	2324	12399	O14818	499794	ILNPEEIEK	10.0697
1000_22_17500_1	1000	1	17500	22	fabianf_QE192211_001	13143	17309	2324	12399	O14818	499794	NIELAVMR	5.85219
1000_22_17500_1	1000	1	17500	22	fabianf_QE192211_001	13143	17309	2324	12399	O14818	499794	RPFGISALIVGFDFDGTPR	9.11303
1000_22_17500_1	1000	1	17500	22	fabianf_QE192211_001	13143	17309	2324	12399	O14818	499794	KICALDDNVCMAFAGLTADAR	4.88434
1000_22_17500_1	1000	1	17500	22	fabianf_QE192211_001	13143	17309	2324	12399	O14818	499794	AITVFSPDGHLFQVEYAQEAVK	5.38629
1000_22_17500_1	1000	1	17500	22	fabianf_QE192211_001	13143	17309	2324	12399	O14818	499794	NYTDEAIETDDLTIK	6.00805
1000_22_17500_1	1000	1	17500	22	fabianf_QE192211_001	13143	17309	2324	12399	O14818	499794	LTVEDPVTVEYITR	4.86628
1000_22_17500_1	1000	1	17500	22	fabianf_QE192211_001	13143	17309	2324	12399	O14818	499794	LTVEDPVTVEYITR	3.90721
1000_22_17500_1	1000	1	17500	22	fabianf_QE192211_001	13143	17309	2324	12399	O14818	499794	AITVFSPDGHLFQVEYAQEAVKK	4.16194
1000_22_17500_1	1000	1	17500	22	fabianf_QE192211_001	13143	17309	2324	12399	O14818	499794	AITVFSPDGHLFQVEYAQEAVKK	3.55986
1000_22_17500_1	1000	1	17500	22	fabianf_QE192211_001	13143	17309	2324	12399	O14818	499794	ICALDDNVCMAFAGLTADAR	4.1558
1000_22_17500_1	1000	1	17500	22	fabianf_QE192211_001	13143	17309	2324	12399	O14818	499794	ICALDDNVCMAFAGLTADAR	7.36223
1000_22_17500_1	1000	1	17500	22	fabianf_QE192211_001	13143	17309	2324	12399	O14818	499794	DIVVLGVEK	3.78187
1000_22_17500_1	1000	1	17500	22	fabianf_QE192211_001	13143	17309	2324	12399	O14818	499794	LYQTDPSGTYHAWK	8.03054
1000_22_17500_1	1000	1	17500	22	fabianf_QE192211_001	13143	17309	2324	12399	O14818	499794	YVAEIEKEKEENEK	2.60846
1000_22_17500_1	1000	1	17500	22	fabianf_QE192211_001	13143	17309	2324	12399	O14818	499794	YVAEIEKEKEENEK	3.53793
1000_22_17500_1	1000	1	17500	22	fabianf_QE192211_001	13143	17309	2324	12399	O14818	499794	GRDIVVLGVEK	4.98194
1000_22_17500_1	1000	1	17500	22	fabianf_QE192211_001	13143	17309	2324	12399	O14818	499794	GRDIVVLGVEK	6.30125
1000_22_17500_1	1000	1	17500	22	fabianf_QE192211_001	13143	17309	2324	12399	O14818		NILVMEAK	2.64968
1000_22_17500_1	1000	1	17500	22	fabianf_QE192211_001	13143	17309	2324	12399	O14818		AGSLVEQVGLR	6.35988
1000_22_17500_1	1000	1	17500	22	fabianf_QE192211_001	13143	17309	2324	12399	O14818		RPFGIFADIVGFDSLGTPK	3.39317
1000_22_17500_1	1000	1	17500	22	fabianf_QE192211_001	13143	17309	2324	12399	O14818		LTYIDEVTVEVPTK	3.96685
1000_22_17500_1	1000	1	17500	22	fabianf_QE192211_001	13143	17309	2324	12399	O14818		NTYTEADETIDLDIR	8.22589
1000_22_17500_1	1000	1	17500	22	fabianf_QE192211_001	13143	17309	2324	12399	O14828	43624.6	TAAANAAAGAAENAFR	6.28674
1000_22_17500_1	1000	1	17500	22	fabianf_QE192211_001	13143	17309	2324	12399	O14828	43624.6	NYGSYSTQASAAAATAELLK	2.72014
1000_22_17500_1	1000	1	17500	22	fabianf_QE192211_001	13143	17309	2324	12399	O14828	43624.6	ELQHAALGGTATR	3.27603
1000_22_17500_1	1000	1	17500	22	fabianf_QE192211_001	13143	17309	2324	12399	O14828		TNAANAAAAAGEAFAK	12.6603
1000_22_17500_1	1000	1	17500	22	fabianf_QE192211_001	13143	17309	2324	12399	O14929	55133.4	LLVTDMSDAEQYR	2.92364
1000_22_17500_1	1000	1	17500	22	fabianf_QE192211_001	13143	17309	2324	12399	O14929	55133.4	YYTEFPTVLDITAEDPSK	3.93717
1000_22_17500_1	1000	1	17500	22	fabianf_QE192211_001	13143	17309	2324	12399	O14929	55133.4	LCQDLPCFSR	6.48119
1000_22_17500_1	1000	1	17500	22	fabianf_QE192211_001	13143	17309	2324	12399	O14929	55133.4	VDENFDCVEADDVEGK	3.77078
1000_22_17500_1	1000	1	17500	22	fabianf_QE192211_001	13143	17309	2324	12399	O14936	4950.63	VGDIIQIISK	5.48941
1000_22_17500_1	1000	1	17500	22	fabianf_QE192211_001	13143	17309	2324	12399	O14936		VIDQIISGIR	2.33581
1000_22_17500_1	1000	1	17500	22	fabianf_QE192211_001	13143	17309	2324	12399	O14949	144690	HVISYSLSPFEQR	4.28711
1000_22_17500_1	1000	1	17500	22	fabianf_QE192211_001	13143	17309	2324	12399	O14950;P19105	629840	GNFNYIEFTR	6.44972
1000_22_17500_1	1000	1	17500	22	fabianf_QE192211_001	13143	17309	2324	12399	O14950;P19105	629840	FTDEEVDELYR	5.56088
1000_22_17500_1	1000	1	17500	22	fabianf_QE192211_001	13143	17309	2324	12399	O14950;P19105	629840	LNGTDPEDVIR	6.14896
1000_22_17500_1	1000	1	17500	22	fabianf_QE192211_001	13143	17309	2324	12399	O14950;P19105	629840	ATSNVFAMFDQSQIQEFK	6.42138
1000_22_17500_1	1000	1	17500	22	fabianf_QE192211_001	13143	17309	2324	12399	O14950;P19105	629840	ATSNVFAMFDQSQIQEFK	6.26773
1000_22_17500_1	1000	1	17500	22	fabianf_QE192211_001	13143	17309	2324	12399	O14950;P19105	629840	ATSNVFAMFDQSQIQEFK	5.93685
1000_22_17500_1	1000	1	17500	22	fabianf_QE192211_001	13143	17309	2324	12399	O14950;P19105	629840	ATSNVFAMFDQSQIQEFK	8.60068
1000_22_17500_1	1000	1	17500	22	fabianf_QE192211_001	13143	17309	2324	12399	O14950;P19105	629840	DGFIDKEDLHDMLASLGK	5.40679
1000_22_17500_1	1000	1	17500	22	fabianf_QE192211_001	13143	17309	2324	12399	O14950;P19105	629840	DGFIDKEDLHDMLASLGK	5.00684
1000_22_17500_1	1000	1	17500	22	fabianf_QE192211_001	13143	17309	2324	12399	O14950;P19105	629840	DGFIDKEDLHDMLASLGK	5.70722
1000_22_17500_1	1000	1	17500	22	fabianf_QE192211_001	13143	17309	2324	12399	O14950;P19105	629840	DGFIDKEDLHDMLASLGK	6.70848
1000_22_17500_1	1000	1	17500	22	fabianf_QE192211_001	13143	17309	2324	12399	O14950;P19105	629840	DGFIDKEDLHDMLASLGK	4.99644
1000_22_17500_1	1000	1	17500	22	fabianf_QE192211_001	13143	17309	2324	12399	O14950;P19105	629840	EAFNMIDQNR	5.19288
1000_22_17500_1	1000	1	17500	22	fabianf_QE192211_001	13143	17309	2324	12399	O14950;P19105	629840	EAFNMIDQNR	5.27234
1000_22_17500_1	1000	1	17500	22	fabianf_QE192211_001	13143	17309	2324	12399	O14950;P19105	629840	ELLTTMGDR	6.72712
1000_22_17500_1	1000	1	17500	22	fabianf_QE192211_001	13143	17309	2324	12399	O14950;P19105	629840	ELLTTMGDR	2.8274
1000_22_17500_1	1000	1	17500	22	fabianf_QE192211_001	13143	17309	2324	12399	O14950;P19105	629840	NAFACFDEEATGTIQEDYLR	12.1003
1000_22_17500_1	1000	1	17500	22	fabianf_QE192211_001	13143	17309	2324	12399	O14950;P19105		DGFMDKEDLHDILLSAGR	6.36764
1000_22_17500_1	1000	1	17500	22	fabianf_QE192211_001	13143	17309	2324	12399	O14950;P19105		EMFNQADNIK	3.0188
1000_22_17500_1	1000	1	17500	22	fabianf_QE192211_001	13143	17309	2324	12399	O14950;P19105		EMFNQADNIK	3.0188
1000_22_17500_1	1000	1	17500	22	fabianf_QE192211_001	13143	17309	2324	12399	O14950;P19105		FTDEYVLEDEK	2.70623
1000_22_17500_1	1000	1	17500	22	fabianf_QE192211_001	13143	17309	2324	12399	O14964	16442.8	VCEPCYEQLNR	7.15869
1000_22_17500_1	1000	1	17500	22	fabianf_QE192211_001	13143	17309	2324	12399	O14964	16442.8	VNDKNPHVALYALEVMESVVK	5.91038
1000_22_17500_1	1000	1	17500	22	fabianf_QE192211_001	13143	17309	2324	12399	O14964	16442.8	ILYLIQAWAHAFR	3.79715
1000_22_17500_1	1000	1	17500	22	fabianf_QE192211_001	13143	17309	2324	12399	O14967	12537.8	LLADTDDLILENFYDK	4.79612
1000_22_17500_1	1000	1	17500	22	fabianf_QE192211_001	13143	17309	2324	12399	O14967		LLDYDALDINEDFTLR	2.91237
1000_22_17500_1	1000	1	17500	22	fabianf_QE192211_001	13143	17309	2324	12399	O14979	131566	DLTEYLSR	6.16371
1000_22_17500_1	1000	1	17500	22	fabianf_QE192211_001	13143	17309	2324	12399	O14979	131566	VFVGGLSPDTSEEQIK	11.6541
1000_22_17500_1	1000	1	17500	22	fabianf_QE192211_001	13143	17309	2324	12399	O14979	131566	MFIGGLSWDTSKK	4.78251
1000_22_17500_1	1000	1	17500	22	fabianf_QE192211_001	13143	17309	2324	12399	O14979	131566	GFCFITYTDEEPVKK	4.11465
1000_22_17500_1	1000	1	17500	22	fabianf_QE192211_001	13143	17309	2324	12399	O14979	131566	GFCFITYTDEEPVKK	5.7368
1000_22_17500_1	1000	1	17500	22	fabianf_QE192211_001	13143	17309	2324	12399	O14979		DELTYLSK	2.89045
1000_22_17500_1	1000	1	17500	22	fabianf_QE192211_001	13143	17309	2324	12399	O14979		GFCVIEPTDTEYKFR	2.65996
1000_22_17500_1	1000	1	17500	22	fabianf_QE192211_001	13143	17309	2324	12399	O14980	161730	LLSEEVFDFSSGQITQVK	5.14571
1000_22_17500_1	1000	1	17500	22	fabianf_QE192211_001	13143	17309	2324	12399	O14980	161730	LLSEEVFDFSSGQITQVK	7.98872
1000_22_17500_1	1000	1	17500	22	fabianf_QE192211_001	13143	17309	2324	12399	O14980	161730	AVGHPFVIQLGR	4.94619
1000_22_17500_1	1000	1	17500	22	fabianf_QE192211_001	13143	17309	2324	12399	O14980	161730	AVGHPFVIQLGR	6.18518
1000_22_17500_1	1000	1	17500	22	fabianf_QE192211_001	13143	17309	2324	12399	O14980	161730	YYGLQILENVIK	5.98038
1000_22_17500_1	1000	1	17500	22	fabianf_QE192211_001	13143	17309	2324	12399	O14980	161730	NVDILKDPETVK	5.44053
1000_22_17500_1	1000	1	17500	22	fabianf_QE192211_001	13143	17309	2324	12399	O14980	161730	FLVTVIK	4.50096
1000_22_17500_1	1000	1	17500	22	fabianf_QE192211_001	13143	17309	2324	12399	O14980	161730	FLNVPMFR	5.37278
1000_22_17500_1	1000	1	17500	22	fabianf_QE192211_001	13143	17309	2324	12399	O14980	161730	LNMILVQILK	4.98957
1000_22_17500_1	1000	1	17500	22	fabianf_QE192211_001	13143	17309	2324	12399	O14980	161730	YVVGLIIK	6.3706
1000_22_17500_1	1000	1	17500	22	fabianf_QE192211_001	13143	17309	2324	12399	O14980	161730	EFAGEDTSDLFLEER	2.59744
1000_22_17500_1	1000	1	17500	22	fabianf_QE192211_001	13143	17309	2324	12399	O14980	161730	TSESLCQNNMVILK	10.8867
1000_22_17500_1	1000	1	17500	22	fabianf_QE192211_001	13143	17309	2324	12399	O14980	161730	NLNTLCWAIGSISGAMHEEDEKR	5.06421
1000_22_17500_1	1000	1	17500	22	fabianf_QE192211_001	13143	17309	2324	12399	O14980	161730	AIIASNIMYIVGQYPR	6.64752
1000_22_17500_1	1000	1	17500	22	fabianf_QE192211_001	13143	17309	2324	12399	O14980	161730	IYLDMLNVYK	3.9808
1000_22_17500_1	1000	1	17500	22	fabianf_QE192211_001	13143	17309	2324	12399	O14980	161730	LDINLLDNVVNCLYHGEGAQQR	4.56525
1000_22_17500_1	1000	1	17500	22	fabianf_QE192211_001	13143	17309	2324	12399	O14980	161730	LDINLLDNVVNCLYHGEGAQQR	3.4389
1000_22_17500_1	1000	1	17500	22	fabianf_QE192211_001	13143	17309	2324	12399	O14980	161730	ETLVYLTHLDYVDTER	3.64713
1000_22_17500_1	1000	1	17500	22	fabianf_QE192211_001	13143	17309	2324	12399	O14980	161730	ETLVYLTHLDYVDTER	2.71349
1000_22_17500_1	1000	1	17500	22	fabianf_QE192211_001	13143	17309	2324	12399	O14980	161730	EPEVLSTMAIIVNK	4.75552
1000_22_17500_1	1000	1	17500	22	fabianf_QE192211_001	13143	17309	2324	12399	O14980	161730	FLVTVIKDLLGLCEQKR	4.0123
1000_22_17500_1	1000	1	17500	22	fabianf_QE192211_001	13143	17309	2324	12399	O14980	161730	RQLYLPMLFK	3.87684
1000_22_17500_1	1000	1	17500	22	fabianf_QE192211_001	13143	17309	2324	12399	O14980		RLLMLYQPFR	2.45841
1000_22_17500_1	1000	1	17500	22	fabianf_QE192211_001	13143	17309	2324	12399	O14980		LMNVLIQILR	4.98957
1000_22_17500_1	1000	1	17500	22	fabianf_QE192211_001	13143	17309	2324	12399	O14980		NVDTDKLPVIER	3.23269
1000_22_17500_1	1000	1	17500	22	fabianf_QE192211_001	13143	17309	2324	12399	O14980		LLDEEVFSSFSGQITQVR	12.0169
1000_22_17500_1	1000	1	17500	22	fabianf_QE192211_001	13143	17309	2324	12399	O14981	26746	QVLPFLLR	4.67491
1000_22_17500_1	1000	1	17500	22	fabianf_QE192211_001	13143	17309	2324	12399	O14981	26746	IATMETMNIFLEK	4.3913
1000_22_17500_1	1000	1	17500	22	fabianf_QE192211_001	13143	17309	2324	12399	O14981		IFAMNTMEITLER	2.65085
1000_22_17500_1	1000	1	17500	22	fabianf_QE192211_001	13143	17309	2324	12399	O15031	69183.7	VFFLPSK	4.38361
1000_22_17500_1	1000	1	17500	22	fabianf_QE192211_001	13143	17309	2324	12399	O15031		VLFFSPR	5.49418
1000_22_17500_1	1000	1	17500	22	fabianf_QE192211_001	13143	17309	2324	12399	O15042	125250	LYSILQGDSPTK	5.43853
1000_22_17500_1	1000	1	17500	22	fabianf_QE192211_001	13143	17309	2324	12399	O15067	163778	FGEPVLAGFAR	4.64563
1000_22_17500_1	1000	1	17500	22	fabianf_QE192211_001	13143	17309	2324	12399	O15067	163778	LSFAHPPSAEVEAIALATLHDR	8.58207
1000_22_17500_1	1000	1	17500	22	fabianf_QE192211_001	13143	17309	2324	12399	O15067	163778	LSFAHPPSAEVEAIALATLHDR	6.23449
1000_22_17500_1	1000	1	17500	22	fabianf_QE192211_001	13143	17309	2324	12399	O15067	163778	VGPGPALMLR	6.35796
1000_22_17500_1	1000	1	17500	22	fabianf_QE192211_001	13143	17309	2324	12399	O15067	163778	ELSDPAGAIIYTSR	3.39268
1000_22_17500_1	1000	1	17500	22	fabianf_QE192211_001	13143	17309	2324	12399	O15067	163778	NPSTVEAFDLAQSNSEHSR	4.36082
1000_22_17500_1	1000	1	17500	22	fabianf_QE192211_001	13143	17309	2324	12399	O15067	163778	SLGLQLPDGQR	5.44945
1000_22_17500_1	1000	1	17500	22	fabianf_QE192211_001	13143	17309	2324	12399	O15067	163778	LNFSTPTSTNIVSVCR	5.92884
1000_22_17500_1	1000	1	17500	22	fabianf_QE192211_001	13143	17309	2324	12399	O15067	163778	KPPMLQPLALPPGLSVHQALER	4.25133
1000_22_17500_1	1000	1	17500	22	fabianf_QE192211_001	13143	17309	2324	12399	O15067		FEAGVLGPFAK	3.89913
1000_22_17500_1	1000	1	17500	22	fabianf_QE192211_001	13143	17309	2324	12399	O15067		SQGLPLLDGQK	3.78329
1000_22_17500_1	1000	1	17500	22	fabianf_QE192211_001	13143	17309	2324	12399	O15067		NPSSVEAFDALQSNTEHSK	5.49488
1000_22_17500_1	1000	1	17500	22	fabianf_QE192211_001	13143	17309	2324	12399	O15067		ESYILAGSTIPDAK	5.4907
1000_22_17500_1	1000	1	17500	22	fabianf_QE192211_001	13143	17309	2324	12399	O15067		LNFVVSNPTTSTSICK	6.35075
1000_22_17500_1	1000	1	17500	22	fabianf_QE192211_001	13143	17309	2324	12399	O15069	600648	DIELVMAQANVSR	5.96197
1000_22_17500_1	1000	1	17500	22	fabianf_QE192211_001	13143	17309	2324	12399	O15075	13297.6	SFEALLADLTR	4.76159
1000_22_17500_1	1000	1	17500	22	fabianf_QE192211_001	13143	17309	2324	12399	O15091	15119.3	LLDILSYLR	4.69586
1000_22_17500_1	1000	1	17500	22	fabianf_QE192211_001	13143	17309	2324	12399	O15116	476322	TLIGFLR	5.33541
1000_22_17500_1	1000	1	17500	22	fabianf_QE192211_001	13143	17309	2324	12399	O15126	56120.5	TVQTAAANAASTAASSAAQNAFK	4.72295
1000_22_17500_1	1000	1	17500	22	fabianf_QE192211_001	13143	17309	2324	12399	O15126	56120.5	NVPPGLDEYNPFSDSR	3.69871
1000_22_17500_1	1000	1	17500	22	fabianf_QE192211_001	13143	17309	2324	12399	O15127	62818.5	TGASFQQAQEEFSQGIFSSR	3.72455
1000_22_17500_1	1000	1	17500	22	fabianf_QE192211_001	13143	17309	2324	12399	O15127	62818.5	TGASFQQAQEEFSQGIFSSR	3.76222
1000_22_17500_1	1000	1	17500	22	fabianf_QE192211_001	13143	17309	2324	12399	O15127	62818.5	ELQNTVANLHVR	4.7776
1000_22_17500_1	1000	1	17500	22	fabianf_QE192211_001	13143	17309	2324	12399	O15127	62818.5	ELQNTVANLHVR	4.74448
1000_22_17500_1	1000	1	17500	22	fabianf_QE192211_001	13143	17309	2324	12399	O15127		ELNNTVAVLHQK	3.22947
1000_22_17500_1	1000	1	17500	22	fabianf_QE192211_001	13143	17309	2324	12399	O15127		TGAQFQFASEEFSQGIQSSK	7.24953
1000_22_17500_1	1000	1	17500	22	fabianf_QE192211_001	13143	17309	2324	12399	O15144	100608	DNTINLIHTFR	5.96872
1000_22_17500_1	1000	1	17500	22	fabianf_QE192211_001	13143	17309	2324	12399	O15144	100608	DNTINLIHTFR	6.06621
1000_22_17500_1	1000	1	17500	22	fabianf_QE192211_001	13143	17309	2324	12399	O15144	100608	NCFASVFEK	5.02221
1000_22_17500_1	1000	1	17500	22	fabianf_QE192211_001	13143	17309	2324	12399	O15144	100608	IIEETLALK	3.39783
1000_22_17500_1	1000	1	17500	22	fabianf_QE192211_001	13143	17309	2324	12399	O15145	176173	LIGNMALLPIR	4.47295
1000_22_17500_1	1000	1	17500	22	fabianf_QE192211_001	13143	17309	2324	12399	O15145	176173	DTDIVDEAIYYFK	6.16608
1000_22_17500_1	1000	1	17500	22	fabianf_QE192211_001	13143	17309	2324	12399	O15145	176173	DTDIVDEAIYYFK	4.93643
1000_22_17500_1	1000	1	17500	22	fabianf_QE192211_001	13143	17309	2324	12399	O15173	212821	DFSLEQLR	5.2805
1000_22_17500_1	1000	1	17500	22	fabianf_QE192211_001	13143	17309	2324	12399	O15173	212821	FYGPAGPYGIFAGR	6.26071
1000_22_17500_1	1000	1	17500	22	fabianf_QE192211_001	13143	17309	2324	12399	O15173	212821	GLGAGAGAGEESPATSLPR	7.30173
1000_22_17500_1	1000	1	17500	22	fabianf_QE192211_001	13143	17309	2324	12399	O15173	212821	GLATFCLDK	6.86372
1000_22_17500_1	1000	1	17500	22	fabianf_QE192211_001	13143	17309	2324	12399	O15173	212821	GLATFCLDK	6.80583
1000_22_17500_1	1000	1	17500	22	fabianf_QE192211_001	13143	17309	2324	12399	O15173		DLLFQESK	2.67946
1000_22_17500_1	1000	1	17500	22	fabianf_QE192211_001	13143	17309	2324	12399	O15173		GLLDFCATR	7.70493
1000_22_17500_1	1000	1	17500	22	fabianf_QE192211_001	13143	17309	2324	12399	O15198;P84022;Q15796;Q15797;Q99717	85712.2	FCLGLLSNVNR	5.33444
1000_22_17500_1	1000	1	17500	22	fabianf_QE192211_001	13143	17309	2324	12399	O15212	144702	LLGPVLVK	6.47619
1000_22_17500_1	1000	1	17500	22	fabianf_QE192211_001	13143	17309	2324	12399	O15212	144702	ETLAQLQQEFQR	6.50206
1000_22_17500_1	1000	1	17500	22	fabianf_QE192211_001	13143	17309	2324	12399	O15212	144702	ETLAQLQQEFQR	3.68231
1000_22_17500_1	1000	1	17500	22	fabianf_QE192211_001	13143	17309	2324	12399	O15212	144702	RLDYITAEIK	4.77189
1000_22_17500_1	1000	1	17500	22	fabianf_QE192211_001	13143	17309	2324	12399	O15235	67709.5	EAVCFIPGEGHTLQEHQIVLVEGGR	5.19569
1000_22_17500_1	1000	1	17500	22	fabianf_QE192211_001	13143	17309	2324	12399	O15260	168519	SMFAGVPTMR	5.76949
1000_22_17500_1	1000	1	17500	22	fabianf_QE192211_001	13143	17309	2324	12399	O15260	168519	LCLISTFLEDGIR	6.26261
1000_22_17500_1	1000	1	17500	22	fabianf_QE192211_001	13143	17309	2324	12399	O15260	168519	LCLISTFLEDGIR	5.39266
1000_22_17500_1	1000	1	17500	22	fabianf_QE192211_001	13143	17309	2324	12399	O15260	168519	GQNDLMGTAEDFADQFLR	3.37879
1000_22_17500_1	1000	1	17500	22	fabianf_QE192211_001	13143	17309	2324	12399	O15294	13494.7	MLSFQGLAELAHR	3.23788
1000_22_17500_1	1000	1	17500	22	fabianf_QE192211_001	13143	17309	2324	12399	O15294		MEALQGLSFLAHK	5.81449
1000_22_17500_1	1000	1	17500	22	fabianf_QE192211_001	13143	17309	2324	12399	O15347	154384	KNPEVPVNFAEFSK	5.75227
1000_22_17500_1	1000	1	17500	22	fabianf_QE192211_001	13143	17309	2324	12399	O15347	154384	KNPEVPVNFAEFSK	7.36121
1000_22_17500_1	1000	1	17500	22	fabianf_QE192211_001	13143	17309	2324	12399	O15347	154384	RPPSGFFLFCSEFRPK	5.53145
1000_22_17500_1	1000	1	17500	22	fabianf_QE192211_001	13143	17309	2324	12399	O15347	154384	RPPSGFFLFCSEFRPK	5.26461
1000_22_17500_1	1000	1	17500	22	fabianf_QE192211_001	13143	17309	2324	12399	O15347	154384	STNPGISIGDVAK	5.87634
1000_22_17500_1	1000	1	17500	22	fabianf_QE192211_001	13143	17309	2324	12399	O15347	154384	NPEVPVNFAEFSK	6.08888
1000_22_17500_1	1000	1	17500	22	fabianf_QE192211_001	13143	17309	2324	12399	O15347		STNDGISIAPVGR	5.01796
1000_22_17500_1	1000	1	17500	22	fabianf_QE192211_001	13143	17309	2324	12399	O15355	79525	ALEDAFLAIDAK	5.28558
1000_22_17500_1	1000	1	17500	22	fabianf_QE192211_001	13143	17309	2324	12399	O15355	79525	AYTGFSSNSER	2.43183
1000_22_17500_1	1000	1	17500	22	fabianf_QE192211_001	13143	17309	2324	12399	O15355	79525	NLPPEEQMISALPDIK	4.67257
1000_22_17500_1	1000	1	17500	22	fabianf_QE192211_001	13143	17309	2324	12399	O15355	79525	ALDMSYDHKPEDEVELAR	6.17946
1000_22_17500_1	1000	1	17500	22	fabianf_QE192211_001	13143	17309	2324	12399	O15355		AMSELYDHKPDAVLEEDK	3.46345
1000_22_17500_1	1000	1	17500	22	fabianf_QE192211_001	13143	17309	2324	12399	O15371	114406	IFHTVTTTDDPVIR	4.80423
1000_22_17500_1	1000	1	17500	22	fabianf_QE192211_001	13143	17309	2324	12399	O15371	114406	IFHTVTTTDDPVIR	4.85297
1000_22_17500_1	1000	1	17500	22	fabianf_QE192211_001	13143	17309	2324	12399	O15371	114406	SVYSWDIVVQR	4.21971
1000_22_17500_1	1000	1	17500	22	fabianf_QE192211_001	13143	17309	2324	12399	O15371	114406	NMLQFNLQILPK	7.05842
1000_22_17500_1	1000	1	17500	22	fabianf_QE192211_001	13143	17309	2324	12399	O15371	114406	YNFPNPNPFVEDDMDKNEIASVAYR	5.01823
1000_22_17500_1	1000	1	17500	22	fabianf_QE192211_001	13143	17309	2324	12399	O15371	114406	NLAMEATYINHNFSQQCLR	3.01029
1000_22_17500_1	1000	1	17500	22	fabianf_QE192211_001	13143	17309	2324	12399	O15371	114406	NLAMEATYINHNFSQQCLR	2.71536
1000_22_17500_1	1000	1	17500	22	fabianf_QE192211_001	13143	17309	2324	12399	O15371		SWYVVDIVSQK	2.64015
1000_22_17500_1	1000	1	17500	22	fabianf_QE192211_001	13143	17309	2324	12399	O15371		YNYPDPKPFVEVNNDANDIMSEAFK	9.2719
1000_22_17500_1	1000	1	17500	22	fabianf_QE192211_001	13143	17309	2324	12399	O15372	66015.5	GEPPLPEEDLSK	8.9958
1000_22_17500_1	1000	1	17500	22	fabianf_QE192211_001	13143	17309	2324	12399	O15372	66015.5	NSHLINVLMWELEK	5.69433
1000_22_17500_1	1000	1	17500	22	fabianf_QE192211_001	13143	17309	2324	12399	O15372	66015.5	EGTGSTATSSSSTAGAAGK	4.45161
1000_22_17500_1	1000	1	17500	22	fabianf_QE192211_001	13143	17309	2324	12399	O15372	66015.5	HYQEEGQGTEVVQGVLLGLVVEDR	2.51815
1000_22_17500_1	1000	1	17500	22	fabianf_QE192211_001	13143	17309	2324	12399	O15372	66015.5	LFKPPQPPAR	3.92388
1000_22_17500_1	1000	1	17500	22	fabianf_QE192211_001	13143	17309	2324	12399	O15372		HVLEGGQVTDEGQLVLVGQVYEEK	3.00477
1000_22_17500_1	1000	1	17500	22	fabianf_QE192211_001	13143	17309	2324	12399	O15382	33647.5	NLHIPTMENGPELILR	4.79065
1000_22_17500_1	1000	1	17500	22	fabianf_QE192211_001	13143	17309	2324	12399	O15382	33647.5	LCLPSFDKLELLECIR	4.52052
1000_22_17500_1	1000	1	17500	22	fabianf_QE192211_001	13143	17309	2324	12399	O15382	33647.5	EVFGSGTACQVCPVHR	5.53889
1000_22_17500_1	1000	1	17500	22	fabianf_QE192211_001	13143	17309	2324	12399	O15382		NGHIPTMENLEPLILK	3.03863
1000_22_17500_1	1000	1	17500	22	fabianf_QE192211_001	13143	17309	2324	12399	O15382		LCLPSFDKLELECLIK	3.15071
1000_22_17500_1	1000	1	17500	22	fabianf_QE192211_001	13143	17309	2324	12399	O15382		EVVACVTSGQGCFPHK	2.84888
1000_22_17500_1	1000	1	17500	22	fabianf_QE192211_001	13143	17309	2324	12399	O15391;P25490;Q96MM3	56891.3	FSLDFNLR	3.23024
1000_22_17500_1	1000	1	17500	22	fabianf_QE192211_001	13143	17309	2324	12399	O15397	64728.2	IINFAPSLLR	3.47428
1000_22_17500_1	1000	1	17500	22	fabianf_QE192211_001	13143	17309	2324	12399	O15400	204731	LVAEFTTSLTNFQK	5.30944
1000_22_17500_1	1000	1	17500	22	fabianf_QE192211_001	13143	17309	2324	12399	O15400	204731	TLNQLGTPQDSPELR	7.33178
1000_22_17500_1	1000	1	17500	22	fabianf_QE192211_001	13143	17309	2324	12399	O15400	204731	EFGSLPTTPSEQR	7.62351
1000_22_17500_1	1000	1	17500	22	fabianf_QE192211_001	13143	17309	2324	12399	O15400	204731	ITQCSVEIQR	3.54935
1000_22_17500_1	1000	1	17500	22	fabianf_QE192211_001	13143	17309	2324	12399	O15400		LVNFFQTALSTETR	2.5432
1000_22_17500_1	1000	1	17500	22	fabianf_QE192211_001	13143	17309	2324	12399	O15400		TQDPPGTNQLSLELK	7.12733
1000_22_17500_1	1000	1	17500	22	fabianf_QE192211_001	13143	17309	2324	12399	O15439	18438.9	SSLISALFR	3.53647
1000_22_17500_1	1000	1	17500	22	fabianf_QE192211_001	13143	17309	2324	12399	O15439	18438.9	SSLLSAVLGELAPSHGLVSVHGR	4.91832
1000_22_17500_1	1000	1	17500	22	fabianf_QE192211_001	13143	17309	2324	12399	O15498	84277.7	IILHNTMESLLER	6.98067
1000_22_17500_1	1000	1	17500	22	fabianf_QE192211_001	13143	17309	2324	12399	O15511	183004	ALAAGGVGSIVR	6.11164
1000_22_17500_1	1000	1	17500	22	fabianf_QE192211_001	13143	17309	2324	12399	O15514	3691.52	EFETAETLLNSEVHMLLEHR	4.35283
1000_22_17500_1	1000	1	17500	22	fabianf_QE192211_001	13143	17309	2324	12399	O43143	139154	FTDILVR	5.03921
1000_22_17500_1	1000	1	17500	22	fabianf_QE192211_001	13143	17309	2324	12399	O43143	139154	YGVIILDEAHER	5.31702
1000_22_17500_1	1000	1	17500	22	fabianf_QE192211_001	13143	17309	2324	12399	O43143	139154	YGVIILDEAHER	3.05848
1000_22_17500_1	1000	1	17500	22	fabianf_QE192211_001	13143	17309	2324	12399	O43143	139154	EVDDLGPEVGDIK	6.89847
1000_22_17500_1	1000	1	17500	22	fabianf_QE192211_001	13143	17309	2324	12399	O43143	139154	LQLPVWEYK	5.18283
1000_22_17500_1	1000	1	17500	22	fabianf_QE192211_001	13143	17309	2324	12399	O43143	139154	ALVTGYFMQVAHLER	3.92801
1000_22_17500_1	1000	1	17500	22	fabianf_QE192211_001	13143	17309	2324	12399	O43143	139154	ASTNAMLISAGLPPLK	3.50834
1000_22_17500_1	1000	1	17500	22	fabianf_QE192211_001	13143	17309	2324	12399	O43143	139154	SNLGSVVLQLK	5.06508
1000_22_17500_1	1000	1	17500	22	fabianf_QE192211_001	13143	17309	2324	12399	O43143	139154	FAHIDGDHLTLLNVYHAFK	3.58511
1000_22_17500_1	1000	1	17500	22	fabianf_QE192211_001	13143	17309	2324	12399	O43143	139154	FAHIDGDHLTLLNVYHAFK	3.59869
1000_22_17500_1	1000	1	17500	22	fabianf_QE192211_001	13143	17309	2324	12399	O43143	139154	FAHIDGDHLTLLNVYHAFK	2.77965
1000_22_17500_1	1000	1	17500	22	fabianf_QE192211_001	13143	17309	2324	12399	O43143	139154	IIPLYSTLPPQQQQR	6.6835
1000_22_17500_1	1000	1	17500	22	fabianf_QE192211_001	13143	17309	2324	12399	O43143	139154	TLATDILMGVLK	4.34487
1000_22_17500_1	1000	1	17500	22	fabianf_QE192211_001	13143	17309	2324	12399	O43143	139154	TLATDILMGVLK	2.88068
1000_22_17500_1	1000	1	17500	22	fabianf_QE192211_001	13143	17309	2324	12399	O43143	139154	IRVESLLVTAISK	3.59046
1000_22_17500_1	1000	1	17500	22	fabianf_QE192211_001	13143	17309	2324	12399	O43143	139154	IRVESLLVTAISK	6.67034
1000_22_17500_1	1000	1	17500	22	fabianf_QE192211_001	13143	17309	2324	12399	O43143		FTIVLDK	2.51919
1000_22_17500_1	1000	1	17500	22	fabianf_QE192211_001	13143	17309	2324	12399	O43143		AYVLGMFTQVAHLEK	5.5378
1000_22_17500_1	1000	1	17500	22	fabianf_QE192211_001	13143	17309	2324	12399	O43143		FNDLHHHDATYLAVILGFR	5.37837
1000_22_17500_1	1000	1	17500	22	fabianf_QE192211_001	13143	17309	2324	12399	O43143		SNGSLVVLQLR	4.57351
1000_22_17500_1	1000	1	17500	22	fabianf_QE192211_001	13143	17309	2324	12399	O43143		TALTLIGMDVLR	2.78226
1000_22_17500_1	1000	1	17500	22	fabianf_QE192211_001	13143	17309	2324	12399	O43143		YGVEIEHIADLK	4.69049
1000_22_17500_1	1000	1	17500	22	fabianf_QE192211_001	13143	17309	2324	12399	O43143		IQLQYSPLTQIPPQK	2.82582
1000_22_17500_1	1000	1	17500	22	fabianf_QE192211_001	13143	17309	2324	12399	O43148	92675.8	SVLIGEFLEK	4.64496
1000_22_17500_1	1000	1	17500	22	fabianf_QE192211_001	13143	17309	2324	12399	O43148	92675.8	LSPGGYFIGTTPNSFELIR	12.9224
1000_22_17500_1	1000	1	17500	22	fabianf_QE192211_001	13143	17309	2324	12399	O43169	105410	GQEVETSVTYYR	13.0791
1000_22_17500_1	1000	1	17500	22	fabianf_QE192211_001	13143	17309	2324	12399	O43169	105410	FLNEHPGGEEVLLEQAGVDASESFEDVGHSSDAR	6.54234
1000_22_17500_1	1000	1	17500	22	fabianf_QE192211_001	13143	17309	2324	12399	O43169	105410	FLNEHPGGEEVLLEQAGVDASESFEDVGHSSDAR	8.18412
1000_22_17500_1	1000	1	17500	22	fabianf_QE192211_001	13143	17309	2324	12399	O43169	105410	ELWLVIHGR	4.42613
1000_22_17500_1	1000	1	17500	22	fabianf_QE192211_001	13143	17309	2324	12399	O43169	105410	ELWLVIHGR	5.37683
1000_22_17500_1	1000	1	17500	22	fabianf_QE192211_001	13143	17309	2324	12399	O43169		FLNEAPDGELVELEQAGVDHFESSEGVGHSSDAK	2.9877
1000_22_17500_1	1000	1	17500	22	fabianf_QE192211_001	13143	17309	2324	12399	O43172	48263.3	DVNLASCAADGSVK	6.09563
1000_22_17500_1	1000	1	17500	22	fabianf_QE192211_001	13143	17309	2324	12399	O43172	48263.3	LWSVPDCNLLHTLR	4.46688
1000_22_17500_1	1000	1	17500	22	fabianf_QE192211_001	13143	17309	2324	12399	O43175	1568098	GGIVDEGALLR	5.16813
1000_22_17500_1	1000	1	17500	22	fabianf_QE192211_001	13143	17309	2324	12399	O43175	1568098	GGIVDEGALLR	5.37128
1000_22_17500_1	1000	1	17500	22	fabianf_QE192211_001	13143	17309	2324	12399	O43175	1568098	TLGILGLGR	6.87432
1000_22_17500_1	1000	1	17500	22	fabianf_QE192211_001	13143	17309	2324	12399	O43175	1568098	GTIQVITQGTSLK	6.30515
1000_22_17500_1	1000	1	17500	22	fabianf_QE192211_001	13143	17309	2324	12399	O43175	1568098	VLISDSLDPCCR	6.80336
1000_22_17500_1	1000	1	17500	22	fabianf_QE192211_001	13143	17309	2324	12399	O43175	1568098	NAGNCLSPAVIVGLLK	9.43217
1000_22_17500_1	1000	1	17500	22	fabianf_QE192211_001	13143	17309	2324	12399	O43175	1568098	NAGNCLSPAVIVGLLK	9.26534
1000_22_17500_1	1000	1	17500	22	fabianf_QE192211_001	13143	17309	2324	12399	O43175	1568098	AGTGVDNVDLEAATR	5.07968
1000_22_17500_1	1000	1	17500	22	fabianf_QE192211_001	13143	17309	2324	12399	O43175	1568098	ALVDHENVISCPHLGASTK	5.41651
1000_22_17500_1	1000	1	17500	22	fabianf_QE192211_001	13143	17309	2324	12399	O43175	1568098	ALVDHENVISCPHLGASTK	5.12218
1000_22_17500_1	1000	1	17500	22	fabianf_QE192211_001	13143	17309	2324	12399	O43175	1568098	ALVDHENVISCPHLGASTK	5.85838
1000_22_17500_1	1000	1	17500	22	fabianf_QE192211_001	13143	17309	2324	12399	O43175	1568098	ILQDGGLQVVEK	5.49359
1000_22_17500_1	1000	1	17500	22	fabianf_QE192211_001	13143	17309	2324	12399	O43175	1568098	ALQSGQCAGAALDVFTEEPPRDR	10.2246
1000_22_17500_1	1000	1	17500	22	fabianf_QE192211_001	13143	17309	2324	12399	O43175	1568098	KVLISDSLDPCCR	6.9284
1000_22_17500_1	1000	1	17500	22	fabianf_QE192211_001	13143	17309	2324	12399	O43175	1568098	KVLISDSLDPCCR	6.8315
1000_22_17500_1	1000	1	17500	22	fabianf_QE192211_001	13143	17309	2324	12399	O43175	1568098	QNLSKEELIAELQDCEGLIVR	4.35492
1000_22_17500_1	1000	1	17500	22	fabianf_QE192211_001	13143	17309	2324	12399	O43175	1568098	QHVTEAFQFHF	4.97947
1000_22_17500_1	1000	1	17500	22	fabianf_QE192211_001	13143	17309	2324	12399	O43175	1568098	QHVTEAFQFHF	5.72008
1000_22_17500_1	1000	1	17500	22	fabianf_QE192211_001	13143	17309	2324	12399	O43175	1568098	KILQDGGLQVVEK	5.50861
1000_22_17500_1	1000	1	17500	22	fabianf_QE192211_001	13143	17309	2324	12399	O43175	1568098	KILQDGGLQVVEK	5.44968
1000_22_17500_1	1000	1	17500	22	fabianf_QE192211_001	13143	17309	2324	12399	O43175	1568098	QADVNLVNAK	5.45894
1000_22_17500_1	1000	1	17500	22	fabianf_QE192211_001	13143	17309	2324	12399	O43175	1568098	TQTSDPAMLPTMIGLLAEAGVR	2.88724
1000_22_17500_1	1000	1	17500	22	fabianf_QE192211_001	13143	17309	2324	12399	O43175	1568098	TQTSDPAMLPTMIGLLAEAGVR	3.33262
1000_22_17500_1	1000	1	17500	22	fabianf_QE192211_001	13143	17309	2324	12399	O43175	1568098	DLPLLLFR	6.56607
1000_22_17500_1	1000	1	17500	22	fabianf_QE192211_001	13143	17309	2324	12399	O43175	1568098	DLPLLLFR	5.61666
1000_22_17500_1	1000	1	17500	22	fabianf_QE192211_001	13143	17309	2324	12399	O43175	1568098	VTADVINAAEK	4.17563
1000_22_17500_1	1000	1	17500	22	fabianf_QE192211_001	13143	17309	2324	12399	O43175	1568098	VTADVINAAEK	7.3635
1000_22_17500_1	1000	1	17500	22	fabianf_QE192211_001	13143	17309	2324	12399	O43175	1568098	EELIAELQDCEGLIVR	4.81473
1000_22_17500_1	1000	1	17500	22	fabianf_QE192211_001	13143	17309	2324	12399	O43175	1568098	EELIAELQDCEGLIVR	4.04474
1000_22_17500_1	1000	1	17500	22	fabianf_QE192211_001	13143	17309	2324	12399	O43175	1568098	FMGTELNGK	5.16389
1000_22_17500_1	1000	1	17500	22	fabianf_QE192211_001	13143	17309	2324	12399	O43175	1568098	SLTGVVNAQALTSAFSPHTKPWIGLAEALGTLMR	10.9859
1000_22_17500_1	1000	1	17500	22	fabianf_QE192211_001	13143	17309	2324	12399	O43175	1568098	CGEEIAVQFVDMVK	6.29161
1000_22_17500_1	1000	1	17500	22	fabianf_QE192211_001	13143	17309	2324	12399	O43175	1568098	CGEEIAVQFVDMVK	3.87318
1000_22_17500_1	1000	1	17500	22	fabianf_QE192211_001	13143	17309	2324	12399	O43175		QVFTEAHQFHW	5.45261
1000_22_17500_1	1000	1	17500	22	fabianf_QE192211_001	13143	17309	2324	12399	O43175		KVLSSDIDLPCCK	2.73991
1000_22_17500_1	1000	1	17500	22	fabianf_QE192211_001	13143	17309	2324	12399	O43175		KVLSSDIDLPCCK	2.77246
1000_22_17500_1	1000	1	17500	22	fabianf_QE192211_001	13143	17309	2324	12399	O43175		GGIGDVEALLK	2.37184
1000_22_17500_1	1000	1	17500	22	fabianf_QE192211_001	13143	17309	2324	12399	O43175		NAANCLVPGVISGLLR	2.80584
1000_22_17500_1	1000	1	17500	22	fabianf_QE192211_001	13143	17309	2324	12399	O43175		QNALNAVVDR	2.48915
1000_22_17500_1	1000	1	17500	22	fabianf_QE192211_001	13143	17309	2324	12399	O43175		IDGLVLGQQVER	4.77955
1000_22_17500_1	1000	1	17500	22	fabianf_QE192211_001	13143	17309	2324	12399	O43175		GTTVQGIQTISLR	3.03589
1000_22_17500_1	1000	1	17500	22	fabianf_QE192211_001	13143	17309	2324	12399	O43175		ALGAHEHNTILPVCVDSSR	4.66737
1000_22_17500_1	1000	1	17500	22	fabianf_QE192211_001	13143	17309	2324	12399	O43175		VTADAINEAVR	12.6601
1000_22_17500_1	1000	1	17500	22	fabianf_QE192211_001	13143	17309	2324	12399	O43196	43759.2	ALGGLLK	6.48377
1000_22_17500_1	1000	1	17500	22	fabianf_QE192211_001	13143	17309	2324	12399	O43237	1634.82	TGSPGSPGAGGVQSTAK	2.98512
1000_22_17500_1	1000	1	17500	22	fabianf_QE192211_001	13143	17309	2324	12399	O43237		TGSAAGPVGPSQGSTGR	2.97903
1000_22_17500_1	1000	1	17500	22	fabianf_QE192211_001	13143	17309	2324	12399	O43242	160989	AVQGFFTSNNATR	7.37709
1000_22_17500_1	1000	1	17500	22	fabianf_QE192211_001	13143	17309	2324	12399	O43242	160989	TATLRHDADGQATLLNLLLR	6.17195
1000_22_17500_1	1000	1	17500	22	fabianf_QE192211_001	13143	17309	2324	12399	O43242	160989	FNQVLDQFGEK	5.96262
1000_22_17500_1	1000	1	17500	22	fabianf_QE192211_001	13143	17309	2324	12399	O43242	160989	LQLDSPEDAEFIVAK	7.36251
1000_22_17500_1	1000	1	17500	22	fabianf_QE192211_001	13143	17309	2324	12399	O43242	160989	AIQLEYSEAR	6.11937
1000_22_17500_1	1000	1	17500	22	fabianf_QE192211_001	13143	17309	2324	12399	O43242	160989	VYEFLDKLDVVR	4.15391
1000_22_17500_1	1000	1	17500	22	fabianf_QE192211_001	13143	17309	2324	12399	O43242	160989	EQQDLEFAK	4.28268
1000_22_17500_1	1000	1	17500	22	fabianf_QE192211_001	13143	17309	2324	12399	O43242	160989	DGVIEASINHEK	3.98512
1000_22_17500_1	1000	1	17500	22	fabianf_QE192211_001	13143	17309	2324	12399	O43242	160989	HDADGQATLLNLLLR	6.23096
1000_22_17500_1	1000	1	17500	22	fabianf_QE192211_001	13143	17309	2324	12399	O43242	160989	HDADGQATLLNLLLR	4.78945
1000_22_17500_1	1000	1	17500	22	fabianf_QE192211_001	13143	17309	2324	12399	O43242	160989	SLMPYFLLTQAVR	5.74046
1000_22_17500_1	1000	1	17500	22	fabianf_QE192211_001	13143	17309	2324	12399	O43242	160989	SLMPYFLLTQAVR	4.53594
1000_22_17500_1	1000	1	17500	22	fabianf_QE192211_001	13143	17309	2324	12399	O43242	160989	SLMPYFLLTQAVR	5.87261
1000_22_17500_1	1000	1	17500	22	fabianf_QE192211_001	13143	17309	2324	12399	O43242	160989	NYLHYSLYDQAEK	4.00275
1000_22_17500_1	1000	1	17500	22	fabianf_QE192211_001	13143	17309	2324	12399	O43242	160989	SVFPEQANNNEWAR	6.31117
1000_22_17500_1	1000	1	17500	22	fabianf_QE192211_001	13143	17309	2324	12399	O43242		TADLLLLALGLAHDQNTTRK	2.48451
1000_22_17500_1	1000	1	17500	22	fabianf_QE192211_001	13143	17309	2324	12399	O43242		DGIIHASVNEER	6.18919
1000_22_17500_1	1000	1	17500	22	fabianf_QE192211_001	13143	17309	2324	12399	O43242		AVATTGFSNNFQK	4.86817
1000_22_17500_1	1000	1	17500	22	fabianf_QE192211_001	13143	17309	2324	12399	O43242		SVFNEQANNWEPAK	5.19888
1000_22_17500_1	1000	1	17500	22	fabianf_QE192211_001	13143	17309	2324	12399	O43252	10165.5	GFTGIDSEYEKPEAPELVLK	5.41507
1000_22_17500_1	1000	1	17500	22	fabianf_QE192211_001	13143	17309	2324	12399	O43252		GKEDIEVEELFPGAPTLSYR	2.64117
1000_22_17500_1	1000	1	17500	22	fabianf_QE192211_001	13143	17309	2324	12399	O43264	63988.1	ASFVTEVLAHSGR	8.25189
1000_22_17500_1	1000	1	17500	22	fabianf_QE192211_001	13143	17309	2324	12399	O43264	63988.1	DSVVLSLLK	3.44485
1000_22_17500_1	1000	1	17500	22	fabianf_QE192211_001	13143	17309	2324	12399	O43264		DSLVLVLSR	3.46547
1000_22_17500_1	1000	1	17500	22	fabianf_QE192211_001	13143	17309	2324	12399	O43264		AVFGTEVLAHSSK	7.75347
1000_22_17500_1	1000	1	17500	22	fabianf_QE192211_001	13143	17309	2324	12399	O43290	24065.3	DLQGLTVEHAIDSFR	2.76007
1000_22_17500_1	1000	1	17500	22	fabianf_QE192211_001	13143	17309	2324	12399	O43324	163215	AAAAELSLLEK	5.81753
1000_22_17500_1	1000	1	17500	22	fabianf_QE192211_001	13143	17309	2324	12399	O43324	163215	AIVQQWLEYR	4.76017
1000_22_17500_1	1000	1	17500	22	fabianf_QE192211_001	13143	17309	2324	12399	O43324	163215	QIPVLQTNNGPSLTGLTTIAAHLVK	5.47684
1000_22_17500_1	1000	1	17500	22	fabianf_QE192211_001	13143	17309	2324	12399	O43324		QGAGLTLNNVVLSTITQTPAHILPR	3.06582
1000_22_17500_1	1000	1	17500	22	fabianf_QE192211_001	13143	17309	2324	12399	O43390	194346	DLYEDELVPLFEK	6.24718
1000_22_17500_1	1000	1	17500	22	fabianf_QE192211_001	13143	17309	2324	12399	O43390	194346	LMMDPLSGQNR	6.00143
1000_22_17500_1	1000	1	17500	22	fabianf_QE192211_001	13143	17309	2324	12399	O43390	194346	NLATTVTEEILEK	6.26355
1000_22_17500_1	1000	1	17500	22	fabianf_QE192211_001	13143	17309	2324	12399	O43390	194346	NLATTVTEEILEK	6.10174
1000_22_17500_1	1000	1	17500	22	fabianf_QE192211_001	13143	17309	2324	12399	O43390	194346	TKENILEEFSK	6.66477
1000_22_17500_1	1000	1	17500	22	fabianf_QE192211_001	13143	17309	2324	12399	O43390	194346	TKENILEEFSK	3.83492
1000_22_17500_1	1000	1	17500	22	fabianf_QE192211_001	13143	17309	2324	12399	O43390	194346	GYAFITFCGK	5.42584
1000_22_17500_1	1000	1	17500	22	fabianf_QE192211_001	13143	17309	2324	12399	O43390	194346	TLIEAGLPQK	6.09463
1000_22_17500_1	1000	1	17500	22	fabianf_QE192211_001	13143	17309	2324	12399	O43390	194346	EFNEEGALSVLQQFK	5.00694
1000_22_17500_1	1000	1	17500	22	fabianf_QE192211_001	13143	17309	2324	12399	O43390	194346	LCDSYEIRPGK	3.785
1000_22_17500_1	1000	1	17500	22	fabianf_QE192211_001	13143	17309	2324	12399	O43390	194346	LCDSYEIRPGK	4.84321
1000_22_17500_1	1000	1	17500	22	fabianf_QE192211_001	13143	17309	2324	12399	O43390	194346	LKDYAFVHFEDR	4.50318
1000_22_17500_1	1000	1	17500	22	fabianf_QE192211_001	13143	17309	2324	12399	O43390	194346	LKDYAFVHFEDR	5.05622
1000_22_17500_1	1000	1	17500	22	fabianf_QE192211_001	13143	17309	2324	12399	O43390	194346	STAYEDYYYHPPPR	6.41491
1000_22_17500_1	1000	1	17500	22	fabianf_QE192211_001	13143	17309	2324	12399	O43390	194346	STAYEDYYYHPPPR	5.9668
1000_22_17500_1	1000	1	17500	22	fabianf_QE192211_001	13143	17309	2324	12399	O43390	194346	VTEGLVDVILYHQPDDK	5.38323
1000_22_17500_1	1000	1	17500	22	fabianf_QE192211_001	13143	17309	2324	12399	O43390	194346	VTEGLVDVILYHQPDDK	6.32567
1000_22_17500_1	1000	1	17500	22	fabianf_QE192211_001	13143	17309	2324	12399	O43390		TEEFILSNKER	2.50847
1000_22_17500_1	1000	1	17500	22	fabianf_QE192211_001	13143	17309	2324	12399	O43390		TEEFILSNKER	5.58153
1000_22_17500_1	1000	1	17500	22	fabianf_QE192211_001	13143	17309	2324	12399	O43390		NLLETVTETIAER	2.74678
1000_22_17500_1	1000	1	17500	22	fabianf_QE192211_001	13143	17309	2324	12399	O43390		NLLETVTETIAER	3.43228
1000_22_17500_1	1000	1	17500	22	fabianf_QE192211_001	13143	17309	2324	12399	O43390		TLIPLGAEQR	4.99313
1000_22_17500_1	1000	1	17500	22	fabianf_QE192211_001	13143	17309	2324	12399	O43390		LMNDGQPSLMK	2.71757
1000_22_17500_1	1000	1	17500	22	fabianf_QE192211_001	13143	17309	2324	12399	O43390		LDCGYEIRPSR	4.39815
1000_22_17500_1	1000	1	17500	22	fabianf_QE192211_001	13143	17309	2324	12399	O43390		DYPFDELLLEEVR	4.90524
1000_22_17500_1	1000	1	17500	22	fabianf_QE192211_001	13143	17309	2324	12399	O43390		EFNEESALLVGQQFR	2.90556
1000_22_17500_1	1000	1	17500	22	fabianf_QE192211_001	13143	17309	2324	12399	O43396	165010	IFINLPR	6.42195
1000_22_17500_1	1000	1	17500	22	fabianf_QE192211_001	13143	17309	2324	12399	O43396	165010	VGVKPVGSDPDFQPELSGAGSR	4.66001
1000_22_17500_1	1000	1	17500	22	fabianf_QE192211_001	13143	17309	2324	12399	O43396	165010	IDQYQGADAVGLEEK	10.0469
1000_22_17500_1	1000	1	17500	22	fabianf_QE192211_001	13143	17309	2324	12399	O43399	147730	LGLSTLGELK	4.4016
1000_22_17500_1	1000	1	17500	22	fabianf_QE192211_001	13143	17309	2324	12399	O43399	147730	GLLSDSMTDVPVDTGVAAR	6.15267
1000_22_17500_1	1000	1	17500	22	fabianf_QE192211_001	13143	17309	2324	12399	O43399	147730	TPAVEGLTEAEEEELRAELTK	5.59522
1000_22_17500_1	1000	1	17500	22	fabianf_QE192211_001	13143	17309	2324	12399	O43399	147730	TSAALSTVGSAISR	5.58793
1000_22_17500_1	1000	1	17500	22	fabianf_QE192211_001	13143	17309	2324	12399	O43399	147730	TPAVEGLTEAEEEELRAELTKVEEEIVTLR	3.18071
1000_22_17500_1	1000	1	17500	22	fabianf_QE192211_001	13143	17309	2324	12399	O43402	23108.7	SYETLVDFDNHLDDIR	5.01072
1000_22_17500_1	1000	1	17500	22	fabianf_QE192211_001	13143	17309	2324	12399	O43432	12212.8	AGVLLSEILHLLCK	3.30719
1000_22_17500_1	1000	1	17500	22	fabianf_QE192211_001	13143	17309	2324	12399	O43432		AGILHLLSCEVLLR	4.14137
1000_22_17500_1	1000	1	17500	22	fabianf_QE192211_001	13143	17309	2324	12399	O43447	113048	IIDGLLVMR	5.76742
1000_22_17500_1	1000	1	17500	22	fabianf_QE192211_001	13143	17309	2324	12399	O43447	113048	GPFADENFK	6.63277
1000_22_17500_1	1000	1	17500	22	fabianf_QE192211_001	13143	17309	2324	12399	O43488	97789.4	FYAYNPLAGGLLTGK	5.38912
1000_22_17500_1	1000	1	17500	22	fabianf_QE192211_001	13143	17309	2324	12399	O43488	97789.4	ALQAAYGASAPSVTSAALR	5.19338
1000_22_17500_1	1000	1	17500	22	fabianf_QE192211_001	13143	17309	2324	12399	O43488		FNAYALLPTGYLGGR	4.41234
1000_22_17500_1	1000	1	17500	22	fabianf_QE192211_001	13143	17309	2324	12399	O43491	81939.6	GLSPAQADSQFLENAK	10.2888
1000_22_17500_1	1000	1	17500	22	fabianf_QE192211_001	13143	17309	2324	12399	O43491	81939.6	IVITGDGDIDHDQALAQAIR	4.23541
1000_22_17500_1	1000	1	17500	22	fabianf_QE192211_001	13143	17309	2324	12399	O43491	81939.6	VTLLDGTEYSCDLEK	5.57802
1000_22_17500_1	1000	1	17500	22	fabianf_QE192211_001	13143	17309	2324	12399	O43491	81939.6	TTEVGSVSEVKK	4.30503
1000_22_17500_1	1000	1	17500	22	fabianf_QE192211_001	13143	17309	2324	12399	O43491	81939.6	SLDGAPIGVMDQSLMK	7.24326
1000_22_17500_1	1000	1	17500	22	fabianf_QE192211_001	13143	17309	2324	12399	O43491	81939.6	TEMVTISDASQR	5.3398
1000_22_17500_1	1000	1	17500	22	fabianf_QE192211_001	13143	17309	2324	12399	O43491	81939.6	LVSPEQPPK	2.9912
1000_22_17500_1	1000	1	17500	22	fabianf_QE192211_001	13143	17309	2324	12399	O43491	81939.6	NLPWLFTFNVK	4.46116
1000_22_17500_1	1000	1	17500	22	fabianf_QE192211_001	13143	17309	2324	12399	O43491	81939.6	DSSQLGTDATK	2.75813
1000_22_17500_1	1000	1	17500	22	fabianf_QE192211_001	13143	17309	2324	12399	O43491	81939.6	VRPAELEQFESTIGFK	4.339
1000_22_17500_1	1000	1	17500	22	fabianf_QE192211_001	13143	17309	2324	12399	O43491	81939.6	VRPAELEQFESTIGFK	3.74792
1000_22_17500_1	1000	1	17500	22	fabianf_QE192211_001	13143	17309	2324	12399	O43491	81939.6	DYFGLLFQESPEQK	2.85958
1000_22_17500_1	1000	1	17500	22	fabianf_QE192211_001	13143	17309	2324	12399	O43491		GELPNQDASLFQSAAR	2.78208
1000_22_17500_1	1000	1	17500	22	fabianf_QE192211_001	13143	17309	2324	12399	O43491		SLSGGLMAVQDIMPDR	4.58911
1000_22_17500_1	1000	1	17500	22	fabianf_QE192211_001	13143	17309	2324	12399	O43504	76315.2	GTLSDEHAGVISVLAQQAAK	3.54406
1000_22_17500_1	1000	1	17500	22	fabianf_QE192211_001	13143	17309	2324	12399	O43504		GADSLVAEGHISVLTAQQAR	5.92212
1000_22_17500_1	1000	1	17500	22	fabianf_QE192211_001	13143	17309	2324	12399	O43583	114066	LDADYPLR	7.60332
1000_22_17500_1	1000	1	17500	22	fabianf_QE192211_001	13143	17309	2324	12399	O43583	114066	AADISESSGADCK	4.82596
1000_22_17500_1	1000	1	17500	22	fabianf_QE192211_001	13143	17309	2324	12399	O43583	114066	WPEVDDDSIEDLGEVKK	4.12885
1000_22_17500_1	1000	1	17500	22	fabianf_QE192211_001	13143	17309	2324	12399	O43583		WPKVGDESEEDLDDVIR	2.91451
1000_22_17500_1	1000	1	17500	22	fabianf_QE192211_001	13143	17309	2324	12399	O43592	77488.3	LAQVSPELLLASVR	6.95025
1000_22_17500_1	1000	1	17500	22	fabianf_QE192211_001	13143	17309	2324	12399	O43592	77488.3	NLLTPLMEK	5.62925
1000_22_17500_1	1000	1	17500	22	fabianf_QE192211_001	13143	17309	2324	12399	O43592	77488.3	DLQEFIPLINQITAK	4.29482
1000_22_17500_1	1000	1	17500	22	fabianf_QE192211_001	13143	17309	2324	12399	O43592	77488.3	ANVEAIMLAVMK	4.92658
1000_22_17500_1	1000	1	17500	22	fabianf_QE192211_001	13143	17309	2324	12399	O43592		LALVSPELALQSVK	5.02764
1000_22_17500_1	1000	1	17500	22	fabianf_QE192211_001	13143	17309	2324	12399	O43598	308592	ILCLFRPQSGR	6.81152
1000_22_17500_1	1000	1	17500	22	fabianf_QE192211_001	13143	17309	2324	12399	O43598	308592	GEPGRPALYFCGSIR	6.72631
1000_22_17500_1	1000	1	17500	22	fabianf_QE192211_001	13143	17309	2324	12399	O43598	308592	FGTVLTEHVAAAELGAR	5.24254
1000_22_17500_1	1000	1	17500	22	fabianf_QE192211_001	13143	17309	2324	12399	O43598	308592	FGTVLTEHVAAAELGAR	5.55188
1000_22_17500_1	1000	1	17500	22	fabianf_QE192211_001	13143	17309	2324	12399	O43598	308592	YFEADPPGQVAASPDPTT	5.517
1000_22_17500_1	1000	1	17500	22	fabianf_QE192211_001	13143	17309	2324	12399	O43598	308592	FQVWDYEEGEVEALLDR	3.22743
1000_22_17500_1	1000	1	17500	22	fabianf_QE192211_001	13143	17309	2324	12399	O43598	308592	FQVWDYEEGEVEALLDR	6.22111
1000_22_17500_1	1000	1	17500	22	fabianf_QE192211_001	13143	17309	2324	12399	O43615	120226	GFLSGLLDNVK	4.98803
1000_22_17500_1	1000	1	17500	22	fabianf_QE192211_001	13143	17309	2324	12399	O43615	120226	ILDIDNVDLAMGK	4.36062
1000_22_17500_1	1000	1	17500	22	fabianf_QE192211_001	13143	17309	2324	12399	O43615	120226	VTDLLGGLFSK	5.32389
1000_22_17500_1	1000	1	17500	22	fabianf_QE192211_001	13143	17309	2324	12399	O43615	120226	EIDDSVLGQTGPYR	5.97369
1000_22_17500_1	1000	1	17500	22	fabianf_QE192211_001	13143	17309	2324	12399	O43615	120226	VFEPNEEALGVVLHK	5.95705
1000_22_17500_1	1000	1	17500	22	fabianf_QE192211_001	13143	17309	2324	12399	O43615	120226	TEMSEVLTEILR	5.97372
1000_22_17500_1	1000	1	17500	22	fabianf_QE192211_001	13143	17309	2324	12399	O43615	120226	TEMSEVLTEILR	4.30392
1000_22_17500_1	1000	1	17500	22	fabianf_QE192211_001	13143	17309	2324	12399	O43615	120226	KGFLSGLLDNVK	4.23747
1000_22_17500_1	1000	1	17500	22	fabianf_QE192211_001	13143	17309	2324	12399	O43615	120226	ALTDKVTDLLGGLFSK	3.89582
1000_22_17500_1	1000	1	17500	22	fabianf_QE192211_001	13143	17309	2324	12399	O43615		TMLEVSEETILK	2.98581
1000_22_17500_1	1000	1	17500	22	fabianf_QE192211_001	13143	17309	2324	12399	O43615		TMLEVSEETILK	3.34456
1000_22_17500_1	1000	1	17500	22	fabianf_QE192211_001	13143	17309	2324	12399	O43615		VPENFVLVLGAEEHR	4.21307
1000_22_17500_1	1000	1	17500	22	fabianf_QE192211_001	13143	17309	2324	12399	O43615		VTDLLFGGLSR	2.73972
1000_22_17500_1	1000	1	17500	22	fabianf_QE192211_001	13143	17309	2324	12399	O43617	101182	LIEDFLAR	4.80799
1000_22_17500_1	1000	1	17500	22	fabianf_QE192211_001	13143	17309	2324	12399	O43617	101182	MGFNIGVR	4.50522
1000_22_17500_1	1000	1	17500	22	fabianf_QE192211_001	13143	17309	2324	12399	O43617		LEFLIDAK	2.46993
1000_22_17500_1	1000	1	17500	22	fabianf_QE192211_001	13143	17309	2324	12399	O43670	335040	ETIDAVPNAIPGR	4.75818
1000_22_17500_1	1000	1	17500	22	fabianf_QE192211_001	13143	17309	2324	12399	O43670	335040	LIHPDEDISLEER	4.9279
1000_22_17500_1	1000	1	17500	22	fabianf_QE192211_001	13143	17309	2324	12399	O43670	335040	LIHPDEDISLEER	5.65861
1000_22_17500_1	1000	1	17500	22	fabianf_QE192211_001	13143	17309	2324	12399	O43670		EIIDANPGATPVK	4.47021
1000_22_17500_1	1000	1	17500	22	fabianf_QE192211_001	13143	17309	2324	12399	O43670		LIEPDSDEELIHK	3.81864
1000_22_17500_1	1000	1	17500	22	fabianf_QE192211_001	13143	17309	2324	12399	O43681	225473	LLNFPTIVER	5.83012
1000_22_17500_1	1000	1	17500	22	fabianf_QE192211_001	13143	17309	2324	12399	O43684	147200	VAVEYLDPSPEVQK	7.70628
1000_22_17500_1	1000	1	17500	22	fabianf_QE192211_001	13143	17309	2324	12399	O43684	147200	QGYVLSSIEGR	6.40265
1000_22_17500_1	1000	1	17500	22	fabianf_QE192211_001	13143	17309	2324	12399	O43684	147200	MHDLNTDQENLVGTHDAPIR	4.76492
1000_22_17500_1	1000	1	17500	22	fabianf_QE192211_001	13143	17309	2324	12399	O43684	147200	MHDLNTDQENLVGTHDAPIR	4.36289
1000_22_17500_1	1000	1	17500	22	fabianf_QE192211_001	13143	17309	2324	12399	O43684	147200	MHDLNTDQENLVGTHDAPIR	4.63115
1000_22_17500_1	1000	1	17500	22	fabianf_QE192211_001	13143	17309	2324	12399	O43684	147200	MHDLNTDQENLVGTHDAPIR	4.57398
1000_22_17500_1	1000	1	17500	22	fabianf_QE192211_001	13143	17309	2324	12399	O43684	147200	VYTLSVSGDR	5.24913
1000_22_17500_1	1000	1	17500	22	fabianf_QE192211_001	13143	17309	2324	12399	O43684	147200	LNQPPEDGISSVK	7.43979
1000_22_17500_1	1000	1	17500	22	fabianf_QE192211_001	13143	17309	2324	12399	O43684	147200	TPCNAGTFSQPEK	3.46812
1000_22_17500_1	1000	1	17500	22	fabianf_QE192211_001	13143	17309	2324	12399	O43684	147200	YQHTGAVLDCAFYDPTHAWSGGLDHQLK	3.71015
1000_22_17500_1	1000	1	17500	22	fabianf_QE192211_001	13143	17309	2324	12399	O43684	147200	YQHTGAVLDCAFYDPTHAWSGGLDHQLK	3.34312
1000_22_17500_1	1000	1	17500	22	fabianf_QE192211_001	13143	17309	2324	12399	O43684		VGTLSYSVDK	2.79921
1000_22_17500_1	1000	1	17500	22	fabianf_QE192211_001	13143	17309	2324	12399	O43684		MHDLNTNQEDLVPTHDAGIK	3.8277
1000_22_17500_1	1000	1	17500	22	fabianf_QE192211_001	13143	17309	2324	12399	O43684		TPENSGTFAQPCR	2.9247
1000_22_17500_1	1000	1	17500	22	fabianf_QE192211_001	13143	17309	2324	12399	O43684		VAVQVLPESEPYDR	5.50819
1000_22_17500_1	1000	1	17500	22	fabianf_QE192211_001	13143	17309	2324	12399	O43707	912873	VGWEQLLTTIAR	4.6158
1000_22_17500_1	1000	1	17500	22	fabianf_QE192211_001	13143	17309	2324	12399	O43707	912873	VGWEQLLTTIAR	4.30407
1000_22_17500_1	1000	1	17500	22	fabianf_QE192211_001	13143	17309	2324	12399	O43707	912873	TINEVENQILTR	5.42301
1000_22_17500_1	1000	1	17500	22	fabianf_QE192211_001	13143	17309	2324	12399	O43707	912873	EGLLLWCQR	6.2745
1000_22_17500_1	1000	1	17500	22	fabianf_QE192211_001	13143	17309	2324	12399	O43707	912873	ELPPDQAEYCIAR	15.8307
1000_22_17500_1	1000	1	17500	22	fabianf_QE192211_001	13143	17309	2324	12399	O43707	912873	DGLAFNALIHR	6.01728
1000_22_17500_1	1000	1	17500	22	fabianf_QE192211_001	13143	17309	2324	12399	O43707	912873	DGLAFNALIHR	5.90274
1000_22_17500_1	1000	1	17500	22	fabianf_QE192211_001	13143	17309	2324	12399	O43707	912873	GYEEWLLNEIR	5.70264
1000_22_17500_1	1000	1	17500	22	fabianf_QE192211_001	13143	17309	2324	12399	O43707	912873	GYEEWLLNEIR	4.9016
1000_22_17500_1	1000	1	17500	22	fabianf_QE192211_001	13143	17309	2324	12399	O43707	912873	ETTDTDTADQVIASFK	5.96722
1000_22_17500_1	1000	1	17500	22	fabianf_QE192211_001	13143	17309	2324	12399	O43707	912873	ETTDTDTADQVIASFK	3.3771
1000_22_17500_1	1000	1	17500	22	fabianf_QE192211_001	13143	17309	2324	12399	O43707	912873	ICDQWDALGSLTHSR	5.23037
1000_22_17500_1	1000	1	17500	22	fabianf_QE192211_001	13143	17309	2324	12399	O43707	912873	ICDQWDALGSLTHSR	5.38544
1000_22_17500_1	1000	1	17500	22	fabianf_QE192211_001	13143	17309	2324	12399	O43707	912873	ALDFIASK	7.39186
1000_22_17500_1	1000	1	17500	22	fabianf_QE192211_001	13143	17309	2324	12399	O43707	912873	ALDFIASK	8.21285
1000_22_17500_1	1000	1	17500	22	fabianf_QE192211_001	13143	17309	2324	12399	O43707	912873	ACLISLGYDVENDR	4.90549
1000_22_17500_1	1000	1	17500	22	fabianf_QE192211_001	13143	17309	2324	12399	O43707	912873	ACLISLGYDVENDR	4.304
1000_22_17500_1	1000	1	17500	22	fabianf_QE192211_001	13143	17309	2324	12399	O43707	912873	KDDPVTNLNNAFEVAEK	8.5768
1000_22_17500_1	1000	1	17500	22	fabianf_QE192211_001	13143	17309	2324	12399	O43707	912873	KDDPVTNLNNAFEVAEK	8.20636
1000_22_17500_1	1000	1	17500	22	fabianf_QE192211_001	13143	17309	2324	12399	O43707	912873	VLAGDKNFITAEELR	5.95478
1000_22_17500_1	1000	1	17500	22	fabianf_QE192211_001	13143	17309	2324	12399	O43707	912873	VLAGDKNFITAEELR	6.22534
1000_22_17500_1	1000	1	17500	22	fabianf_QE192211_001	13143	17309	2324	12399	O43707	912873	TIPWLEDR	8.74761
1000_22_17500_1	1000	1	17500	22	fabianf_QE192211_001	13143	17309	2324	12399	O43707	912873	MLDAEDIVNTARPDEK	5.71
1000_22_17500_1	1000	1	17500	22	fabianf_QE192211_001	13143	17309	2324	12399	O43707	912873	MLDAEDIVNTARPDEK	4.8001
1000_22_17500_1	1000	1	17500	22	fabianf_QE192211_001	13143	17309	2324	12399	O43707	912873	AIMTYVSSFYHAFSGAQK	6.61658
1000_22_17500_1	1000	1	17500	22	fabianf_QE192211_001	13143	17309	2324	12399	O43707	912873	AIMTYVSSFYHAFSGAQK	7.23316
1000_22_17500_1	1000	1	17500	22	fabianf_QE192211_001	13143	17309	2324	12399	O43707	912873	AIMTYVSSFYHAFSGAQK	7.4806
1000_22_17500_1	1000	1	17500	22	fabianf_QE192211_001	13143	17309	2324	12399	O43707	912873	NFITAEELR	5.75377
1000_22_17500_1	1000	1	17500	22	fabianf_QE192211_001	13143	17309	2324	12399	O43707	912873	LVSIGAEEIVDGNAK	6.82055
1000_22_17500_1	1000	1	17500	22	fabianf_QE192211_001	13143	17309	2324	12399	O43707	912873	VEQIAAIAQELNELDYYDSHNVNTR	5.81206
1000_22_17500_1	1000	1	17500	22	fabianf_QE192211_001	13143	17309	2324	12399	O43707	912873	VEQIAAIAQELNELDYYDSHNVNTR	6.13776
1000_22_17500_1	1000	1	17500	22	fabianf_QE192211_001	13143	17309	2324	12399	O43707	912873	SIVDYKPNLDLLEQQHQLIQEALIFDNK	5.68582
1000_22_17500_1	1000	1	17500	22	fabianf_QE192211_001	13143	17309	2324	12399	O43707	912873	SIVDYKPNLDLLEQQHQLIQEALIFDNK	5.40315
1000_22_17500_1	1000	1	17500	22	fabianf_QE192211_001	13143	17309	2324	12399	O43707	912873	QFASQANVVGPWIQTK	7.12357
1000_22_17500_1	1000	1	17500	22	fabianf_QE192211_001	13143	17309	2324	12399	O43707	912873	CQLEINFNTLQTK	4.33714
1000_22_17500_1	1000	1	17500	22	fabianf_QE192211_001	13143	17309	2324	12399	O43707	912873	AGTQIENIDEDFRDGLK	5.26525
1000_22_17500_1	1000	1	17500	22	fabianf_QE192211_001	13143	17309	2324	12399	O43707	912873	AGTQIENIDEDFRDGLK	4.67334
1000_22_17500_1	1000	1	17500	22	fabianf_QE192211_001	13143	17309	2324	12399	O43707	912873	VLAVNQENEHLMEDYEK	5.4765
1000_22_17500_1	1000	1	17500	22	fabianf_QE192211_001	13143	17309	2324	12399	O43707	912873	VLAVNQENEHLMEDYEK	5.18778
1000_22_17500_1	1000	1	17500	22	fabianf_QE192211_001	13143	17309	2324	12399	O43707	912873	QLEAIDQLHLEYAK	6.65061
1000_22_17500_1	1000	1	17500	22	fabianf_QE192211_001	13143	17309	2324	12399	O43707	912873	QLEAIDQLHLEYAK	5.84599
1000_22_17500_1	1000	1	17500	22	fabianf_QE192211_001	13143	17309	2324	12399	O43707	912873	ACLISLGYDVENDRQGEAEFNR	4.08387
1000_22_17500_1	1000	1	17500	22	fabianf_QE192211_001	13143	17309	2324	12399	O43707	912873	ISIEMNGTLEDQLSHLK	4.89606
1000_22_17500_1	1000	1	17500	22	fabianf_QE192211_001	13143	17309	2324	12399	O43707	912873	ISIEMNGTLEDQLSHLK	3.97573
1000_22_17500_1	1000	1	17500	22	fabianf_QE192211_001	13143	17309	2324	12399	O43707	912873	NVNVQNFHISWK	4.48591
1000_22_17500_1	1000	1	17500	22	fabianf_QE192211_001	13143	17309	2324	12399	O43707	912873	HRDYETATLSDIK	4.05501
1000_22_17500_1	1000	1	17500	22	fabianf_QE192211_001	13143	17309	2324	12399	O43707	912873	HRDYETATLSDIK	4.60319
1000_22_17500_1	1000	1	17500	22	fabianf_QE192211_001	13143	17309	2324	12399	O43707	912873	EAILAIHK	4.01048
1000_22_17500_1	1000	1	17500	22	fabianf_QE192211_001	13143	17309	2324	12399	O43707	912873	LMLLLEVISGER	6.41839
1000_22_17500_1	1000	1	17500	22	fabianf_QE192211_001	13143	17309	2324	12399	O43707	912873	LMLLLEVISGER	3.82969
1000_22_17500_1	1000	1	17500	22	fabianf_QE192211_001	13143	17309	2324	12399	O43707	912873	DYETATLSDIK	4.41555
1000_22_17500_1	1000	1	17500	22	fabianf_QE192211_001	13143	17309	2324	12399	O43707	912873	ASIHEAWTDGK	5.20577
1000_22_17500_1	1000	1	17500	22	fabianf_QE192211_001	13143	17309	2324	12399	O43707	912873	LSGSNPYTTVTPQIINSK	8.31048
1000_22_17500_1	1000	1	17500	22	fabianf_QE192211_001	13143	17309	2324	12399	O43707	912873	LSGSNPYTTVTPQIINSK	6.3308
1000_22_17500_1	1000	1	17500	22	fabianf_QE192211_001	13143	17309	2324	12399	O43707	912873	GISQEQMQEFR	6.23235
1000_22_17500_1	1000	1	17500	22	fabianf_QE192211_001	13143	17309	2324	12399	O43707	912873	GISQEQMQEFR	4.46663
1000_22_17500_1	1000	1	17500	22	fabianf_QE192211_001	13143	17309	2324	12399	O43707	912873	ASFNHFDKDHGGALGPEEFK	5.79797
1000_22_17500_1	1000	1	17500	22	fabianf_QE192211_001	13143	17309	2324	12399	O43707	912873	ASFNHFDKDHGGALGPEEFK	6.10662
1000_22_17500_1	1000	1	17500	22	fabianf_QE192211_001	13143	17309	2324	12399	O43707	912873	ASFNHFDKDHGGALGPEEFK	7.57621
1000_22_17500_1	1000	1	17500	22	fabianf_QE192211_001	13143	17309	2324	12399	O43707	912873	KHEAFESDLAAHQDR	2.84274
1000_22_17500_1	1000	1	17500	22	fabianf_QE192211_001	13143	17309	2324	12399	O43707	912873	KHEAFESDLAAHQDR	2.77534
1000_22_17500_1	1000	1	17500	22	fabianf_QE192211_001	13143	17309	2324	12399	O43707	912873	KHEAFESDLAAHQDR	2.9527
1000_22_17500_1	1000	1	17500	22	fabianf_QE192211_001	13143	17309	2324	12399	O43707	912873	LASDLLEWIR	5.22816
1000_22_17500_1	1000	1	17500	22	fabianf_QE192211_001	13143	17309	2324	12399	O43707	912873	LASDLLEWIR	5.48237
1000_22_17500_1	1000	1	17500	22	fabianf_QE192211_001	13143	17309	2324	12399	O43707	912873	MAPYQGPDAVPGALDYK	6.77928
1000_22_17500_1	1000	1	17500	22	fabianf_QE192211_001	13143	17309	2324	12399	O43707	912873	MAPYQGPDAVPGALDYK	6.43143
1000_22_17500_1	1000	1	17500	22	fabianf_QE192211_001	13143	17309	2324	12399	O43707	912873	TFTAWCNSHLR	4.87919
1000_22_17500_1	1000	1	17500	22	fabianf_QE192211_001	13143	17309	2324	12399	O43707	912873	TFTAWCNSHLR	4.47292
1000_22_17500_1	1000	1	17500	22	fabianf_QE192211_001	13143	17309	2324	12399	O43707	912873	MVSDINNGWQHLEQAEK	4.27434
1000_22_17500_1	1000	1	17500	22	fabianf_QE192211_001	13143	17309	2324	12399	O43707	912873	MVSDINNGWQHLEQAEK	4.86625
1000_22_17500_1	1000	1	17500	22	fabianf_QE192211_001	13143	17309	2324	12399	O43707	912873	HRPELIEYDK	2.86714
1000_22_17500_1	1000	1	17500	22	fabianf_QE192211_001	13143	17309	2324	12399	O43707	912873	HRPELIEYDK	4.02711
1000_22_17500_1	1000	1	17500	22	fabianf_QE192211_001	13143	17309	2324	12399	O43707	912873	HTNYTMEHIR	2.86658
1000_22_17500_1	1000	1	17500	22	fabianf_QE192211_001	13143	17309	2324	12399	O43707	912873	HTNYTMEHIR	4.28671
1000_22_17500_1	1000	1	17500	22	fabianf_QE192211_001	13143	17309	2324	12399	O43707	912873	IMSLVDPNHSGLVTFQAFIDFMSR	3.33192
1000_22_17500_1	1000	1	17500	22	fabianf_QE192211_001	13143	17309	2324	12399	O43707	912873	LMLLLEVISGERLPKPER	5.59671
1000_22_17500_1	1000	1	17500	22	fabianf_QE192211_001	13143	17309	2324	12399	O43707	912873	FAIQDISVEETSAK	5.30924
1000_22_17500_1	1000	1	17500	22	fabianf_QE192211_001	13143	17309	2324	12399	O43707	912873	FAIQDISVEETSAK	2.3647
1000_22_17500_1	1000	1	17500	22	fabianf_QE192211_001	13143	17309	2324	12399	O43707		LVELLIMESGLK	3.13105
1000_22_17500_1	1000	1	17500	22	fabianf_QE192211_001	13143	17309	2324	12399	O43707		ASGNHFDEFHGDALGPFKER	4.87225
1000_22_17500_1	1000	1	17500	22	fabianf_QE192211_001	13143	17309	2324	12399	O43707		ASGNHFDEFHGDALGPFKER	6.73552
1000_22_17500_1	1000	1	17500	22	fabianf_QE192211_001	13143	17309	2324	12399	O43707		QLEAQIDLHLEYAR	2.23212
1000_22_17500_1	1000	1	17500	22	fabianf_QE192211_001	13143	17309	2324	12399	O43707		KHSALEQAFDHADEK	2.87976
1000_22_17500_1	1000	1	17500	22	fabianf_QE192211_001	13143	17309	2324	12399	O43707		LADLSLEWIK	2.85863
1000_22_17500_1	1000	1	17500	22	fabianf_QE192211_001	13143	17309	2324	12399	O43707		GQQFEQSIEMK	2.90972
1000_22_17500_1	1000	1	17500	22	fabianf_QE192211_001	13143	17309	2324	12399	O43707		KDPFVTNLNANDVEAER	2.60525
1000_22_17500_1	1000	1	17500	22	fabianf_QE192211_001	13143	17309	2324	12399	O43707		MQSDWNNEIQHLGVAER	3.50829
1000_22_17500_1	1000	1	17500	22	fabianf_QE192211_001	13143	17309	2324	12399	O43707		MQSDWNNEIQHLGVAER	2.75273
1000_22_17500_1	1000	1	17500	22	fabianf_QE192211_001	13143	17309	2324	12399	O43707		TWCHFTNSALK	2.81512
1000_22_17500_1	1000	1	17500	22	fabianf_QE192211_001	13143	17309	2324	12399	O43707		GYWELELNEIK	4.2893
1000_22_17500_1	1000	1	17500	22	fabianf_QE192211_001	13143	17309	2324	12399	O43707		TVNENEIQILTK	2.34601
1000_22_17500_1	1000	1	17500	22	fabianf_QE192211_001	13143	17309	2324	12399	O43707		VEQIAHEAQELNINDTYDSAYVLNK	10.345
1000_22_17500_1	1000	1	17500	22	fabianf_QE192211_001	13143	17309	2324	12399	O43707		FAAEQTSVDIISER	4.05574
1000_22_17500_1	1000	1	17500	22	fabianf_QE192211_001	13143	17309	2324	12399	O43707		ALDASFIR	7.20373
1000_22_17500_1	1000	1	17500	22	fabianf_QE192211_001	13143	17309	2324	12399	O43707		ETTQIDTADDVFTSAR	5.60594
1000_22_17500_1	1000	1	17500	22	fabianf_QE192211_001	13143	17309	2324	12399	O43707		IFLNHSPMVDLDVFTQAFISMGSK	3.17862
1000_22_17500_1	1000	1	17500	22	fabianf_QE192211_001	13143	17309	2324	12399	O43707		MLDAEDIVNTPRDAER	5.42328
1000_22_17500_1	1000	1	17500	22	fabianf_QE192211_001	13143	17309	2324	12399	O43707		MLGVQPPDAYAAPGDYR	3.72042
1000_22_17500_1	1000	1	17500	22	fabianf_QE192211_001	13143	17309	2324	12399	O43707		LSQSNNSTIGTPVITPYR	2.56985
1000_22_17500_1	1000	1	17500	22	fabianf_QE192211_001	13143	17309	2324	12399	O43708	40966.6	LLVLEAFQVSHPCR	3.57889
1000_22_17500_1	1000	1	17500	22	fabianf_QE192211_001	13143	17309	2324	12399	O43708		LPSLEAVCFVHLQK	3.60753
1000_22_17500_1	1000	1	17500	22	fabianf_QE192211_001	13143	17309	2324	12399	O43719	68134.4	GWEAFLNAPEANR	5.15201
1000_22_17500_1	1000	1	17500	22	fabianf_QE192211_001	13143	17309	2324	12399	O43719	68134.4	LLDEDEIR	4.04504
1000_22_17500_1	1000	1	17500	22	fabianf_QE192211_001	13143	17309	2324	12399	O43719	68134.4	NMFHPMDFEDDPLVLNEIR	4.52883
1000_22_17500_1	1000	1	17500	22	fabianf_QE192211_001	13143	17309	2324	12399	O43719		LEEDDLIK	9.17943
1000_22_17500_1	1000	1	17500	22	fabianf_QE192211_001	13143	17309	2324	12399	O43719		NMFHPPDIFDVMENLELDK	6.26499
1000_22_17500_1	1000	1	17500	22	fabianf_QE192211_001	13143	17309	2324	12399	O43747	63058.2	YVALTSLLK	5.01206
1000_22_17500_1	1000	1	17500	22	fabianf_QE192211_001	13143	17309	2324	12399	O43747	63058.2	VLAINILGR	5.47859
1000_22_17500_1	1000	1	17500	22	fabianf_QE192211_001	13143	17309	2324	12399	O43747		YLALTVSLR	3.87183
1000_22_17500_1	1000	1	17500	22	fabianf_QE192211_001	13143	17309	2324	12399	O43759	104172	AGGAFDPYTLVR	5.26194
1000_22_17500_1	1000	1	17500	22	fabianf_QE192211_001	13143	17309	2324	12399	O43760	161644	FLTQPQVVAR	4.18436
1000_22_17500_1	1000	1	17500	22	fabianf_QE192211_001	13143	17309	2324	12399	O43760		FQLTVQPVAK	8.17136
1000_22_17500_1	1000	1	17500	22	fabianf_QE192211_001	13143	17309	2324	12399	O43765	135320	ALELDPDNETYK	4.44449
1000_22_17500_1	1000	1	17500	22	fabianf_QE192211_001	13143	17309	2324	12399	O43765	135320	MGLALSSLNK	5.43117
1000_22_17500_1	1000	1	17500	22	fabianf_QE192211_001	13143	17309	2324	12399	O43765	135320	AIELNPANAVYFCNR	6.95726
1000_22_17500_1	1000	1	17500	22	fabianf_QE192211_001	13143	17309	2324	12399	O43765	135320	LAYAIIQFLHDQLR	6.70191
1000_22_17500_1	1000	1	17500	22	fabianf_QE192211_001	13143	17309	2324	12399	O43765	135320	AICIDPAYSK	7.04391
1000_22_17500_1	1000	1	17500	22	fabianf_QE192211_001	13143	17309	2324	12399	O43765	135320	TPPSEEDSAEAER	3.79015
1000_22_17500_1	1000	1	17500	22	fabianf_QE192211_001	13143	17309	2324	12399	O43765		MGLSLNSLAR	2.64269
1000_22_17500_1	1000	1	17500	22	fabianf_QE192211_001	13143	17309	2324	12399	O43765		AIICPDAYSR	7.48771
1000_22_17500_1	1000	1	17500	22	fabianf_QE192211_001	13143	17309	2324	12399	O43768	109130	NLVTGDHIPTPQDLPQR	8.66228
1000_22_17500_1	1000	1	17500	22	fabianf_QE192211_001	13143	17309	2324	12399	O43768	109130	YFDSGDYNMAK	5.34409
1000_22_17500_1	1000	1	17500	22	fabianf_QE192211_001	13143	17309	2324	12399	O43768	109130	YFDSGDYNMAK	3.19877
1000_22_17500_1	1000	1	17500	22	fabianf_QE192211_001	13143	17309	2324	12399	O43768	109130	QEEENPAEETGEEKQDTQEK	2.89334
1000_22_17500_1	1000	1	17500	22	fabianf_QE192211_001	13143	17309	2324	12399	O43768	109130	SQKQEEENPAEETGEEKQDTQEK	4.64445
1000_22_17500_1	1000	1	17500	22	fabianf_QE192211_001	13143	17309	2324	12399	O43768		NGVPLLHIPTDQTDQPK	6.8875
1000_22_17500_1	1000	1	17500	22	fabianf_QE192211_001	13143	17309	2324	12399	O43768		SQKQEEEAPGEETNEEKQDTQER	5.26627
1000_22_17500_1	1000	1	17500	22	fabianf_QE192211_001	13143	17309	2324	12399	O43776	340871	SPAGSIVHELNPNFQPPK	6.85859
1000_22_17500_1	1000	1	17500	22	fabianf_QE192211_001	13143	17309	2324	12399	O43776	340871	FLTWILNR	4.83165
1000_22_17500_1	1000	1	17500	22	fabianf_QE192211_001	13143	17309	2324	12399	O43776	340871	LEDLVCDVVDR	5.74877
1000_22_17500_1	1000	1	17500	22	fabianf_QE192211_001	13143	17309	2324	12399	O43776	340871	DVCLYPR	5.66346
1000_22_17500_1	1000	1	17500	22	fabianf_QE192211_001	13143	17309	2324	12399	O43776	340871	LMTDTINEPILLCR	3.66641
1000_22_17500_1	1000	1	17500	22	fabianf_QE192211_001	13143	17309	2324	12399	O43776	340871	EGIDPTPYYWYTDQR	3.90239
1000_22_17500_1	1000	1	17500	22	fabianf_QE192211_001	13143	17309	2324	12399	O43776	340871	YGTCPHGGYGLGLER	4.50096
1000_22_17500_1	1000	1	17500	22	fabianf_QE192211_001	13143	17309	2324	12399	O43776	340871	YGTCPHGGYGLGLER	4.85455
1000_22_17500_1	1000	1	17500	22	fabianf_QE192211_001	13143	17309	2324	12399	O43776	340871	NDPSLPEPK	6.21552
1000_22_17500_1	1000	1	17500	22	fabianf_QE192211_001	13143	17309	2324	12399	O43776	340871	MNYSDAIVWLK	4.42643
1000_22_17500_1	1000	1	17500	22	fabianf_QE192211_001	13143	17309	2324	12399	O43776	340871	IGALEGYR	3.75
1000_22_17500_1	1000	1	17500	22	fabianf_QE192211_001	13143	17309	2324	12399	O43776	340871	KEDGTFYEFGEDIPEAPER	5.28063
1000_22_17500_1	1000	1	17500	22	fabianf_QE192211_001	13143	17309	2324	12399	O43776	340871	KEDGTFYEFGEDIPEAPER	3.62745
1000_22_17500_1	1000	1	17500	22	fabianf_QE192211_001	13143	17309	2324	12399	O43776	340871	EPFPTIYVDSQKENER	6.64302
1000_22_17500_1	1000	1	17500	22	fabianf_QE192211_001	13143	17309	2324	12399	O43776	340871	EPFPTIYVDSQKENER	7.63167
1000_22_17500_1	1000	1	17500	22	fabianf_QE192211_001	13143	17309	2324	12399	O43776	340871	VLAELYVSDR	5.25396
1000_22_17500_1	1000	1	17500	22	fabianf_QE192211_001	13143	17309	2324	12399	O43776	340871	NLMFLVLR	6.42088
1000_22_17500_1	1000	1	17500	22	fabianf_QE192211_001	13143	17309	2324	12399	O43776	340871	NLMFLVLR	2.40577
1000_22_17500_1	1000	1	17500	22	fabianf_QE192211_001	13143	17309	2324	12399	O43776	340871	IFDSEEILAGYKR	3.58946
1000_22_17500_1	1000	1	17500	22	fabianf_QE192211_001	13143	17309	2324	12399	O43776	340871	IFDSEEILAGYKR	2.4306
1000_22_17500_1	1000	1	17500	22	fabianf_QE192211_001	13143	17309	2324	12399	O43776		IAELGGYK	5.42146
1000_22_17500_1	1000	1	17500	22	fabianf_QE192211_001	13143	17309	2324	12399	O43776		NLMVLLFK	8.11839
1000_22_17500_1	1000	1	17500	22	fabianf_QE192211_001	13143	17309	2324	12399	O43776		EEFPEIYVDSPNQKTK	5.54849
1000_22_17500_1	1000	1	17500	22	fabianf_QE192211_001	13143	17309	2324	12399	O43776		IFDSILEEAYGKK	2.46108
1000_22_17500_1	1000	1	17500	22	fabianf_QE192211_001	13143	17309	2324	12399	O43809	210941	LMTEILGR	6.11008
1000_22_17500_1	1000	1	17500	22	fabianf_QE192211_001	13143	17309	2324	12399	O43809	210941	LFLVQLQEK	5.42823
1000_22_17500_1	1000	1	17500	22	fabianf_QE192211_001	13143	17309	2324	12399	O43809	210941	LPHVLLLQLGTTFFK	5.33638
1000_22_17500_1	1000	1	17500	22	fabianf_QE192211_001	13143	17309	2324	12399	O43809	210941	TINLYPLTNYTFGTK	8.371
1000_22_17500_1	1000	1	17500	22	fabianf_QE192211_001	13143	17309	2324	12399	O43809	210941	TINLYPLTNYTFGTK	6.02188
1000_22_17500_1	1000	1	17500	22	fabianf_QE192211_001	13143	17309	2324	12399	O43809	210941	LPGGELNPGEDEVEGLKR	4.71382
1000_22_17500_1	1000	1	17500	22	fabianf_QE192211_001	13143	17309	2324	12399	O43809	210941	LPGGELNPGEDEVEGLKR	5.64664
1000_22_17500_1	1000	1	17500	22	fabianf_QE192211_001	13143	17309	2324	12399	O43809	210941	YIQQTKPLTLER	4.20195
1000_22_17500_1	1000	1	17500	22	fabianf_QE192211_001	13143	17309	2324	12399	O43809	210941	YIQQTKPLTLER	4.99354
1000_22_17500_1	1000	1	17500	22	fabianf_QE192211_001	13143	17309	2324	12399	O43809	210941	TVEGVLIVHEHR	4.93239
1000_22_17500_1	1000	1	17500	22	fabianf_QE192211_001	13143	17309	2324	12399	O43809	210941	TVEGVLIVHEHR	4.7876
1000_22_17500_1	1000	1	17500	22	fabianf_QE192211_001	13143	17309	2324	12399	O43809	210941	ALFAVPK	6.28845
1000_22_17500_1	1000	1	17500	22	fabianf_QE192211_001	13143	17309	2324	12399	O43809	210941	ALFAVPK	6.09796
1000_22_17500_1	1000	1	17500	22	fabianf_QE192211_001	13143	17309	2324	12399	O43809	210941	LVAAPLFELYDNAPGYGPIISSLPQLLSR	3.30262
1000_22_17500_1	1000	1	17500	22	fabianf_QE192211_001	13143	17309	2324	12399	O43809		ALPAFVR	5.77138
1000_22_17500_1	1000	1	17500	22	fabianf_QE192211_001	13143	17309	2324	12399	O43809		TYITNPLTNYLFGTR	2.42237
1000_22_17500_1	1000	1	17500	22	fabianf_QE192211_001	13143	17309	2324	12399	O43809		TYITNPLTNYLFGTR	10.38
1000_22_17500_1	1000	1	17500	22	fabianf_QE192211_001	13143	17309	2324	12399	O43809		TELVVEHHVGIK	2.94582
1000_22_17500_1	1000	1	17500	22	fabianf_QE192211_001	13143	17309	2324	12399	O43813	113775	IPQSHIQQICETILTSGENLAR	6.44083
1000_22_17500_1	1000	1	17500	22	fabianf_QE192211_001	13143	17309	2324	12399	O43813	113775	SLAEGYFDAAGR	4.68233
1000_22_17500_1	1000	1	17500	22	fabianf_QE192211_001	13143	17309	2324	12399	O43813		IAQLHSQQTCETIIISGENLPK	6.24265
1000_22_17500_1	1000	1	17500	22	fabianf_QE192211_001	13143	17309	2324	12399	O43815	1036.69	AQYSLPGILHFLQHEWAR	3.55439
1000_22_17500_1	1000	1	17500	22	fabianf_QE192211_001	13143	17309	2324	12399	O43837	87364.7	HNNLDLVIIR	4.94584
1000_22_17500_1	1000	1	17500	22	fabianf_QE192211_001	13143	17309	2324	12399	O43837	87364.7	HNNLDLVIIR	5.23192
1000_22_17500_1	1000	1	17500	22	fabianf_QE192211_001	13143	17309	2324	12399	O43837	87364.7	FAFDYATK	5.00736
1000_22_17500_1	1000	1	17500	22	fabianf_QE192211_001	13143	17309	2324	12399	O43837	87364.7	KLDLFANVVHVK	2.55121
1000_22_17500_1	1000	1	17500	22	fabianf_QE192211_001	13143	17309	2324	12399	O43837	87364.7	DMGGYSTTTDFIK	5.82323
1000_22_17500_1	1000	1	17500	22	fabianf_QE192211_001	13143	17309	2324	12399	O43837	87364.7	EQTEGEYSSLEHESAR	4.02693
1000_22_17500_1	1000	1	17500	22	fabianf_QE192211_001	13143	17309	2324	12399	O43837	87364.7	EQTEGEYSSLEHESAR	8.10248
1000_22_17500_1	1000	1	17500	22	fabianf_QE192211_001	13143	17309	2324	12399	O43837	87364.7	LDLFANVVHVK	4.71875
1000_22_17500_1	1000	1	17500	22	fabianf_QE192211_001	13143	17309	2324	12399	O43837	87364.7	NIANPTAMLLSASNMLR	7.89165
1000_22_17500_1	1000	1	17500	22	fabianf_QE192211_001	13143	17309	2324	12399	O43837	87364.7	NIANPTAMLLSASNMLR	6.00422
1000_22_17500_1	1000	1	17500	22	fabianf_QE192211_001	13143	17309	2324	12399	O43837	87364.7	LGDGLFLQCCEEVAELYPK	7.3885
1000_22_17500_1	1000	1	17500	22	fabianf_QE192211_001	13143	17309	2324	12399	O43837		LDLFVHVVNAR	2.50307
1000_22_17500_1	1000	1	17500	22	fabianf_QE192211_001	13143	17309	2324	12399	O43837		FAFATDYR	2.61677
1000_22_17500_1	1000	1	17500	22	fabianf_QE192211_001	13143	17309	2324	12399	O43847	6192.33	WAQFFIHPLMIR	3.30217
1000_22_17500_1	1000	1	17500	22	fabianf_QE192211_001	13143	17309	2324	12399	O43847		WQHIPIAMLFFK	2.83828
1000_22_17500_1	1000	1	17500	22	fabianf_QE192211_001	13143	17309	2324	12399	O43852	148700	WIYEDVER	5.71923
1000_22_17500_1	1000	1	17500	22	fabianf_QE192211_001	13143	17309	2324	12399	O43852	148700	LTKEEIVDKYDLFVGSQATDFGEALVR	5.17775
1000_22_17500_1	1000	1	17500	22	fabianf_QE192211_001	13143	17309	2324	12399	O43852	148700	LTKEEIVDKYDLFVGSQATDFGEALVR	5.41918
1000_22_17500_1	1000	1	17500	22	fabianf_QE192211_001	13143	17309	2324	12399	O43852	148700	VHNDAQSFDYDHDAFLGAEEAK	4.71967
1000_22_17500_1	1000	1	17500	22	fabianf_QE192211_001	13143	17309	2324	12399	O43852	148700	VHNDAQSFDYDHDAFLGAEEAK	4.28056
1000_22_17500_1	1000	1	17500	22	fabianf_QE192211_001	13143	17309	2324	12399	O43852	148700	TFDQLTPEESKER	4.63343
1000_22_17500_1	1000	1	17500	22	fabianf_QE192211_001	13143	17309	2324	12399	O43852	148700	TFDQLTPEESKER	4.45657
1000_22_17500_1	1000	1	17500	22	fabianf_QE192211_001	13143	17309	2324	12399	O43852	148700	EEIVDKYDLFVGSQATDFGEALVR	7.44468
1000_22_17500_1	1000	1	17500	22	fabianf_QE192211_001	13143	17309	2324	12399	O43852	148700	TFDQLTPEESK	6.70885
1000_22_17500_1	1000	1	17500	22	fabianf_QE192211_001	13143	17309	2324	12399	O43852	148700	IDGDKDGFVTVDELKDWIK	4.87135
1000_22_17500_1	1000	1	17500	22	fabianf_QE192211_001	13143	17309	2324	12399	O43852	148700	IDGDKDGFVTVDELKDWIK	4.83418
1000_22_17500_1	1000	1	17500	22	fabianf_QE192211_001	13143	17309	2324	12399	O43852	148700	EQFVEFR	6.32172
1000_22_17500_1	1000	1	17500	22	fabianf_QE192211_001	13143	17309	2324	12399	O43852	148700	EQFVEFR	3.59509
1000_22_17500_1	1000	1	17500	22	fabianf_QE192211_001	13143	17309	2324	12399	O43852	148700	MDKEETKDWILPSDYDHAEAEAR	4.43613
1000_22_17500_1	1000	1	17500	22	fabianf_QE192211_001	13143	17309	2324	12399	O43852	148700	MDKEETKDWILPSDYDHAEAEAR	4.5546
1000_22_17500_1	1000	1	17500	22	fabianf_QE192211_001	13143	17309	2324	12399	O43852	148700	DWILPSDYDHAEAEAR	4.88596
1000_22_17500_1	1000	1	17500	22	fabianf_QE192211_001	13143	17309	2324	12399	O43852	148700	GHDLNEDGLVSWEEYK	2.37176
1000_22_17500_1	1000	1	17500	22	fabianf_QE192211_001	13143	17309	2324	12399	O43852	148700	GHDLNEDGLVSWEEYK	2.17669
1000_22_17500_1	1000	1	17500	22	fabianf_QE192211_001	13143	17309	2324	12399	O43852	148700	MADKDGDLIATK	3.99731
1000_22_17500_1	1000	1	17500	22	fabianf_QE192211_001	13143	17309	2324	12399	O43852	148700	HLVYESDQNKDGK	4.56523
1000_22_17500_1	1000	1	17500	22	fabianf_QE192211_001	13143	17309	2324	12399	O43852	148700	HLVYESDQNKDGK	2.6081
1000_22_17500_1	1000	1	17500	22	fabianf_QE192211_001	13143	17309	2324	12399	O43852		EQFEFVK	2.56226
1000_22_17500_1	1000	1	17500	22	fabianf_QE192211_001	13143	17309	2324	12399	O43852		EQFEFVK	2.80243
1000_22_17500_1	1000	1	17500	22	fabianf_QE192211_001	13143	17309	2324	12399	O43852		WIYVDEEK	7.5539
1000_22_17500_1	1000	1	17500	22	fabianf_QE192211_001	13143	17309	2324	12399	O43852		TFDELTSEQPR	2.85417
1000_22_17500_1	1000	1	17500	22	fabianf_QE192211_001	13143	17309	2324	12399	O43852		MDLWETKDPDKHIEYSAAEDEAK	2.19003
1000_22_17500_1	1000	1	17500	22	fabianf_QE192211_001	13143	17309	2324	12399	O43852		MDLWETKDPDKHIEYSAAEDEAK	5.00102
1000_22_17500_1	1000	1	17500	22	fabianf_QE192211_001	13143	17309	2324	12399	O43852		IDGDTDGFWKVDELKDVIR	2.58562
1000_22_17500_1	1000	1	17500	22	fabianf_QE192211_001	13143	17309	2324	12399	O43852		GDLNGEHLDSVWEYER	6.07928
1000_22_17500_1	1000	1	17500	22	fabianf_QE192211_001	13143	17309	2324	12399	O43929	28389.5	WNENVQYLSEDR	3.77322
1000_22_17500_1	1000	1	17500	22	fabianf_QE192211_001	13143	17309	2324	12399	O43929	28389.5	LDILELLEK	5.49003
1000_22_17500_1	1000	1	17500	22	fabianf_QE192211_001	13143	17309	2324	12399	O43929		WQVNENDLSYEK	2.60644
1000_22_17500_1	1000	1	17500	22	fabianf_QE192211_001	13143	17309	2324	12399	O60216;Q9H4I0	4756.27	FYSFLVLK	3.20335
1000_22_17500_1	1000	1	17500	22	fabianf_QE192211_001	13143	17309	2324	12399	O60220	166811	FIDTSQFILNR	4.81674
1000_22_17500_1	1000	1	17500	22	fabianf_QE192211_001	13143	17309	2324	12399	O60220	166811	AEACFVNCVER	4.76485
1000_22_17500_1	1000	1	17500	22	fabianf_QE192211_001	13143	17309	2324	12399	O60220	166811	MDSSSSSSAAGLGAVDPQLQHFIEVETQK	5.30807
1000_22_17500_1	1000	1	17500	22	fabianf_QE192211_001	13143	17309	2324	12399	O60231	8071.63	TLHTDILFGLIK	3.49826
1000_22_17500_1	1000	1	17500	22	fabianf_QE192211_001	13143	17309	2324	12399	O60256	81299.4	EKPPITVVGDVGGR	6.8966
1000_22_17500_1	1000	1	17500	22	fabianf_QE192211_001	13143	17309	2324	12399	O60256	81299.4	EKPPITVVGDVGGR	6.6429
1000_22_17500_1	1000	1	17500	22	fabianf_QE192211_001	13143	17309	2324	12399	O60256	81299.4	SIIGVIPYFPYSK	4.95469
1000_22_17500_1	1000	1	17500	22	fabianf_QE192211_001	13143	17309	2324	12399	O60256	81299.4	EIQGFFNIPVDNLR	6.24096
1000_22_17500_1	1000	1	17500	22	fabianf_QE192211_001	13143	17309	2324	12399	O60256	81299.4	EIQGFFNIPVDNLR	3.46696
1000_22_17500_1	1000	1	17500	22	fabianf_QE192211_001	13143	17309	2324	12399	O60256	81299.4	RIEESAIDEVVVTNTIPHEVQK	8.56361
1000_22_17500_1	1000	1	17500	22	fabianf_QE192211_001	13143	17309	2324	12399	O60256	81299.4	IFVMATHGLLSSDAPR	5.13693
1000_22_17500_1	1000	1	17500	22	fabianf_QE192211_001	13143	17309	2324	12399	O60256	81299.4	VQVYQEPNR	4.90005
1000_22_17500_1	1000	1	17500	22	fabianf_QE192211_001	13143	17309	2324	12399	O60256	81299.4	SVAAIHPSLEIPMLIPK	5.95197
1000_22_17500_1	1000	1	17500	22	fabianf_QE192211_001	13143	17309	2324	12399	O60256		EFIGQFVPINDNLK	10.4621
1000_22_17500_1	1000	1	17500	22	fabianf_QE192211_001	13143	17309	2324	12399	O60256		EFIGQFVPINDNLK	4.75885
1000_22_17500_1	1000	1	17500	22	fabianf_QE192211_001	13143	17309	2324	12399	O60256		SIISVGPYFPYIR	2.86097
1000_22_17500_1	1000	1	17500	22	fabianf_QE192211_001	13143	17309	2324	12399	O60256		RIEEETIDSEVVTIAVHNPVQR	6.79157
1000_22_17500_1	1000	1	17500	22	fabianf_QE192211_001	13143	17309	2324	12399	O60271	32424.5	SSIWQFFSR	5.22383
1000_22_17500_1	1000	1	17500	22	fabianf_QE192211_001	13143	17309	2324	12399	O60271	32424.5	AGPSAQEPGSQTPLK	5.08395
1000_22_17500_1	1000	1	17500	22	fabianf_QE192211_001	13143	17309	2324	12399	O60271	32424.5	ERPISLGIFPLPAGDGLLTPDAQK	6.4986
1000_22_17500_1	1000	1	17500	22	fabianf_QE192211_001	13143	17309	2324	12399	O60271	32424.5	HIEVQVAQETR	3.93615
1000_22_17500_1	1000	1	17500	22	fabianf_QE192211_001	13143	17309	2324	12399	O60271	32424.5	LGFSFVR	5.61497
1000_22_17500_1	1000	1	17500	22	fabianf_QE192211_001	13143	17309	2324	12399	O60271		SSFIQFSWK	2.68618
1000_22_17500_1	1000	1	17500	22	fabianf_QE192211_001	13143	17309	2324	12399	O60271		ERPQFPGTSLGPALDGLLIPDIAR	4.73402
1000_22_17500_1	1000	1	17500	22	fabianf_QE192211_001	13143	17309	2324	12399	O60282	1166.61	ATEILNLLLK	2.27991
1000_22_17500_1	1000	1	17500	22	fabianf_QE192211_001	13143	17309	2324	12399	O60306	7310.77	LNLQFLTLHDYLLR	3.97145
1000_22_17500_1	1000	1	17500	22	fabianf_QE192211_001	13143	17309	2324	12399	O60341	0.371876	HWDQDDDFEFTGSHLTVR	3.2337
1000_22_17500_1	1000	1	17500	22	fabianf_QE192211_001	13143	17309	2324	12399	O60341		HWDQFVDHGDTESTLDFK	2.34895
1000_22_17500_1	1000	1	17500	22	fabianf_QE192211_001	13143	17309	2324	12399	O60488	43371.5	GYDAPLCNLLLFK	5.80459
1000_22_17500_1	1000	1	17500	22	fabianf_QE192211_001	13143	17309	2324	12399	O60493	136647	VVVPPLPGK	5.84579
1000_22_17500_1	1000	1	17500	22	fabianf_QE192211_001	13143	17309	2324	12399	O60493	136647	FTTYEIR	4.75496
1000_22_17500_1	1000	1	17500	22	fabianf_QE192211_001	13143	17309	2324	12399	O60493		FTYTIEK	2.58954
1000_22_17500_1	1000	1	17500	22	fabianf_QE192211_001	13143	17309	2324	12399	O60499	10470.2	SLEDPFFVVR	5.17895
1000_22_17500_1	1000	1	17500	22	fabianf_QE192211_001	13143	17309	2324	12399	O60500	651377	SLILNVK	5.21356
1000_22_17500_1	1000	1	17500	22	fabianf_QE192211_001	13143	17309	2324	12399	O60506	540519	AGPIWDLR	5.98623
1000_22_17500_1	1000	1	17500	22	fabianf_QE192211_001	13143	17309	2324	12399	O60506	540519	LFVGSIPK	7.04598
1000_22_17500_1	1000	1	17500	22	fabianf_QE192211_001	13143	17309	2324	12399	O60506	540519	LFVGSIPK	4.89364
1000_22_17500_1	1000	1	17500	22	fabianf_QE192211_001	13143	17309	2324	12399	O60506	540519	TGYTLDVTTGQR	6.45238
1000_22_17500_1	1000	1	17500	22	fabianf_QE192211_001	13143	17309	2324	12399	O60506	540519	TKEQILEEFSK	3.57133
1000_22_17500_1	1000	1	17500	22	fabianf_QE192211_001	13143	17309	2324	12399	O60506	540519	TKEQILEEFSK	6.58804
1000_22_17500_1	1000	1	17500	22	fabianf_QE192211_001	13143	17309	2324	12399	O60506	540519	NLANTVTEEILEK	4.60247
1000_22_17500_1	1000	1	17500	22	fabianf_QE192211_001	13143	17309	2324	12399	O60506	540519	NLANTVTEEILEK	3.87333
1000_22_17500_1	1000	1	17500	22	fabianf_QE192211_001	13143	17309	2324	12399	O60506	540519	VTEGLTDVILYHQPDDK	4.74897
1000_22_17500_1	1000	1	17500	22	fabianf_QE192211_001	13143	17309	2324	12399	O60506	540519	VTEGLTDVILYHQPDDK	4.72034
1000_22_17500_1	1000	1	17500	22	fabianf_QE192211_001	13143	17309	2324	12399	O60506	540519	GFCFLEYEDHK	4.63322
1000_22_17500_1	1000	1	17500	22	fabianf_QE192211_001	13143	17309	2324	12399	O60506	540519	GFCFLEYEDHK	4.68327
1000_22_17500_1	1000	1	17500	22	fabianf_QE192211_001	13143	17309	2324	12399	O60506	540519	GYAFVTFCTK	5.7566
1000_22_17500_1	1000	1	17500	22	fabianf_QE192211_001	13143	17309	2324	12399	O60506	540519	DLEGENIEIVFAKPPDQK	4.11641
1000_22_17500_1	1000	1	17500	22	fabianf_QE192211_001	13143	17309	2324	12399	O60506	540519	LDEIYVAGLVAHSDLDER	4.51395
1000_22_17500_1	1000	1	17500	22	fabianf_QE192211_001	13143	17309	2324	12399	O60506	540519	VAEKLDEIYVAGLVAHSDLDER	4.46827
1000_22_17500_1	1000	1	17500	22	fabianf_QE192211_001	13143	17309	2324	12399	O60506	540519	DYAFIHFDER	3.76205
1000_22_17500_1	1000	1	17500	22	fabianf_QE192211_001	13143	17309	2324	12399	O60506	540519	LMMDPLTGLNR	5.68172
1000_22_17500_1	1000	1	17500	22	fabianf_QE192211_001	13143	17309	2324	12399	O60506	540519	LMMDPLTGLNR	5.57909
1000_22_17500_1	1000	1	17500	22	fabianf_QE192211_001	13143	17309	2324	12399	O60506	540519	SAFLCGVMK	6.14508
1000_22_17500_1	1000	1	17500	22	fabianf_QE192211_001	13143	17309	2324	12399	O60506	540519	SAFLCGVMK	6.72905
1000_22_17500_1	1000	1	17500	22	fabianf_QE192211_001	13143	17309	2324	12399	O60506	540519	AIEALKEFNEDGALAVLQQFK	6.18105
1000_22_17500_1	1000	1	17500	22	fabianf_QE192211_001	13143	17309	2324	12399	O60506	540519	AIEALKEFNEDGALAVLQQFK	12.3622
1000_22_17500_1	1000	1	17500	22	fabianf_QE192211_001	13143	17309	2324	12399	O60506	540519	DLFEDELVPLFEK	4.42389
1000_22_17500_1	1000	1	17500	22	fabianf_QE192211_001	13143	17309	2324	12399	O60506	540519	DLFEDELVPLFEK	3.97543
1000_22_17500_1	1000	1	17500	22	fabianf_QE192211_001	13143	17309	2324	12399	O60506	540519	EFNEDGALAVLQQFK	5.37036
1000_22_17500_1	1000	1	17500	22	fabianf_QE192211_001	13143	17309	2324	12399	O60506	540519	EFNEDGALAVLQQFK	3.44174
1000_22_17500_1	1000	1	17500	22	fabianf_QE192211_001	13143	17309	2324	12399	O60506	540519	LKDYAFIHFDER	5.96063
1000_22_17500_1	1000	1	17500	22	fabianf_QE192211_001	13143	17309	2324	12399	O60506	540519	LKDYAFIHFDER	5.16726
1000_22_17500_1	1000	1	17500	22	fabianf_QE192211_001	13143	17309	2324	12399	O60506		GFHFEEYLCDR	2.4159
1000_22_17500_1	1000	1	17500	22	fabianf_QE192211_001	13143	17309	2324	12399	O60506		VVELKADSIVDGEALHDEAYLK	2.64095
1000_22_17500_1	1000	1	17500	22	fabianf_QE192211_001	13143	17309	2324	12399	O60506		DLIGENKEIVFADPPQER	2.9722
1000_22_17500_1	1000	1	17500	22	fabianf_QE192211_001	13143	17309	2324	12399	O60506		ELNEDGAAFVLQQFR	5.38758
1000_22_17500_1	1000	1	17500	22	fabianf_QE192211_001	13143	17309	2324	12399	O60506		LIGVSFPR	9.2428
1000_22_17500_1	1000	1	17500	22	fabianf_QE192211_001	13143	17309	2324	12399	O60610	63231	FQPLLDGLK	6.50507
1000_22_17500_1	1000	1	17500	22	fabianf_QE192211_001	13143	17309	2324	12399	O60610	63231	LIEECISQIVLHK	3.64649
1000_22_17500_1	1000	1	17500	22	fabianf_QE192211_001	13143	17309	2324	12399	O60610	63231	LGLHQVLQDLR	4.00476
1000_22_17500_1	1000	1	17500	22	fabianf_QE192211_001	13143	17309	2324	12399	O60610	63231	LGLHQVLQDLR	4.62794
1000_22_17500_1	1000	1	17500	22	fabianf_QE192211_001	13143	17309	2324	12399	O60610	63231	TAQNLSIFLGSFR	4.84722
1000_22_17500_1	1000	1	17500	22	fabianf_QE192211_001	13143	17309	2324	12399	O60610	63231	TAQNLSIFLGSFR	4.69501
1000_22_17500_1	1000	1	17500	22	fabianf_QE192211_001	13143	17309	2324	12399	O60610	63231	AEPHFLSILQHLLLVR	3.44452
1000_22_17500_1	1000	1	17500	22	fabianf_QE192211_001	13143	17309	2324	12399	O60610	63231	AEPHFLSILQHLLLVR	3.35745
1000_22_17500_1	1000	1	17500	22	fabianf_QE192211_001	13143	17309	2324	12399	O60610	63231	KLSVEEFFMDLHNFR	3.78163
1000_22_17500_1	1000	1	17500	22	fabianf_QE192211_001	13143	17309	2324	12399	O60610	63231	LSVEEFFMDLHNFR	2.98527
1000_22_17500_1	1000	1	17500	22	fabianf_QE192211_001	13143	17309	2324	12399	O60610	63231	AGCAVTSLLASELTK	3.28241
1000_22_17500_1	1000	1	17500	22	fabianf_QE192211_001	13143	17309	2324	12399	O60610	63231	AGCAVTSLLASELTK	3.12125
1000_22_17500_1	1000	1	17500	22	fabianf_QE192211_001	13143	17309	2324	12399	O60610	63231	SPDELPSAGGDGGK	2.97979
1000_22_17500_1	1000	1	17500	22	fabianf_QE192211_001	13143	17309	2324	12399	O60610		LHLLQDVQGLK	3.87912
1000_22_17500_1	1000	1	17500	22	fabianf_QE192211_001	13143	17309	2324	12399	O60610		LSLEEFHMDVFNFK	3.06488
1000_22_17500_1	1000	1	17500	22	fabianf_QE192211_001	13143	17309	2324	12399	O60610		ACGAVETLLASSLTR	2.42271
1000_22_17500_1	1000	1	17500	22	fabianf_QE192211_001	13143	17309	2324	12399	O60637	120546	AIDYVQR	4.57591
1000_22_17500_1	1000	1	17500	22	fabianf_QE192211_001	13143	17309	2324	12399	O60641;Q13492	32921.5	NTLFNLSNFLDK	3.88975
1000_22_17500_1	1000	1	17500	22	fabianf_QE192211_001	13143	17309	2324	12399	O60664	34759.4	TLTAAAVSGAQPILSK	3.97812
1000_22_17500_1	1000	1	17500	22	fabianf_QE192211_001	13143	17309	2324	12399	O60664	34759.4	SVVTGGVQSVMGSR	4.0776
1000_22_17500_1	1000	1	17500	22	fabianf_QE192211_001	13143	17309	2324	12399	O60664		TLTAAQVLGPAAISSR	3.70149
1000_22_17500_1	1000	1	17500	22	fabianf_QE192211_001	13143	17309	2324	12399	O60684;P52294	102007	NAVWALSNLCR	5.26396
1000_22_17500_1	1000	1	17500	22	fabianf_QE192211_001	13143	17309	2324	12399	O60684;P52294	102007	IVQVALNGLENILR	4.86289
1000_22_17500_1	1000	1	17500	22	fabianf_QE192211_001	13143	17309	2324	12399	O60684;P52294	102007	IVQVALNGLENILR	5.4854
1000_22_17500_1	1000	1	17500	22	fabianf_QE192211_001	13143	17309	2324	12399	O60684;P52294	102007	EACWTISNITAGNR	5.52687
1000_22_17500_1	1000	1	17500	22	fabianf_QE192211_001	13143	17309	2324	12399	O60684;P52294		NLVWALANSCK	2.79567
1000_22_17500_1	1000	1	17500	22	fabianf_QE192211_001	13143	17309	2324	12399	O60684;P52294		EIWNTAACSTIGNK	2.92606
1000_22_17500_1	1000	1	17500	22	fabianf_QE192211_001	13143	17309	2324	12399	O60684;P52294		IQGINVNLLELVAK	7.44956
1000_22_17500_1	1000	1	17500	22	fabianf_QE192211_001	13143	17309	2324	12399	O60701	19018.4	IAILGFAFK	5.4137
1000_22_17500_1	1000	1	17500	22	fabianf_QE192211_001	13143	17309	2324	12399	O60701	19018.4	MLKPAFIFDGR	4.57858
1000_22_17500_1	1000	1	17500	22	fabianf_QE192211_001	13143	17309	2324	12399	O60701		ILIAAFGFR	3.97647
1000_22_17500_1	1000	1	17500	22	fabianf_QE192211_001	13143	17309	2324	12399	O60716	24623.3	ALSAIADLLTNEHER	4.6521
1000_22_17500_1	1000	1	17500	22	fabianf_QE192211_001	13143	17309	2324	12399	O60716	24623.3	GIPVLVGLLDHPK	4.99783
1000_22_17500_1	1000	1	17500	22	fabianf_QE192211_001	13143	17309	2324	12399	O60716		ALLAIADEELSNHTK	2.29782
1000_22_17500_1	1000	1	17500	22	fabianf_QE192211_001	13143	17309	2324	12399	O60725	91670.9	VPTGLPFIK	7.08138
1000_22_17500_1	1000	1	17500	22	fabianf_QE192211_001	13143	17309	2324	12399	O60749	83398.1	ALSQLAEVEEK	3.37939
1000_22_17500_1	1000	1	17500	22	fabianf_QE192211_001	13143	17309	2324	12399	O60749	83398.1	AVNTQALSGAGILR	6.20797
1000_22_17500_1	1000	1	17500	22	fabianf_QE192211_001	13143	17309	2324	12399	O60749	83398.1	QQQFENLDQQLR	3.72933
1000_22_17500_1	1000	1	17500	22	fabianf_QE192211_001	13143	17309	2324	12399	O60762	149001	FIPEFIR	7.76469
1000_22_17500_1	1000	1	17500	22	fabianf_QE192211_001	13143	17309	2324	12399	O60762	149001	LGGNEIVSFLK	4.46372
1000_22_17500_1	1000	1	17500	22	fabianf_QE192211_001	13143	17309	2324	12399	O60762	149001	GANFLTQILLRPGASDLTGSFR	6.13095
1000_22_17500_1	1000	1	17500	22	fabianf_QE192211_001	13143	17309	2324	12399	O60762	149001	QLNYTIGEVPISFVDR	4.33169
1000_22_17500_1	1000	1	17500	22	fabianf_QE192211_001	13143	17309	2324	12399	O60762		LEGSNILGFVR	2.19488
1000_22_17500_1	1000	1	17500	22	fabianf_QE192211_001	13143	17309	2324	12399	O60762		QLNYTISEVPIDFVGK	15.9317
1000_22_17500_1	1000	1	17500	22	fabianf_QE192211_001	13143	17309	2324	12399	O60763	26398.6	NDGVLLLQALTR	4.86871
1000_22_17500_1	1000	1	17500	22	fabianf_QE192211_001	13143	17309	2324	12399	O60763	26398.6	VTNLHLMLQLVR	4.10191
1000_22_17500_1	1000	1	17500	22	fabianf_QE192211_001	13143	17309	2324	12399	O60763	26398.6	SQLNSQSVEITK	4.85356
1000_22_17500_1	1000	1	17500	22	fabianf_QE192211_001	13143	17309	2324	12399	O60763	26398.6	LEVGIQAMEHLIHVLQTDR	3.42532
1000_22_17500_1	1000	1	17500	22	fabianf_QE192211_001	13143	17309	2324	12399	O60783	68407	ILQDVADEEIAALPR	4.4869
1000_22_17500_1	1000	1	17500	22	fabianf_QE192211_001	13143	17309	2324	12399	O60783		ILQDAAEEDIAVLPK	3.71659
1000_22_17500_1	1000	1	17500	22	fabianf_QE192211_001	13143	17309	2324	12399	O60814;P57053;P58876;P62807;Q5QNW6;Q93079;Q99877;Q99879;Q99880	730058	LLLPGELAK	6.83252
1000_22_17500_1	1000	1	17500	22	fabianf_QE192211_001	13143	17309	2324	12399	O60814;P57053;P58876;P62807;Q5QNW6;Q93079;Q99877;Q99879;Q99880	730058	LLLPGELAK	4.57363
1000_22_17500_1	1000	1	17500	22	fabianf_QE192211_001	13143	17309	2324	12399	O60814;P57053;P58876;P62807;Q5QNW6;Q93079;Q99877;Q99879;Q99880	730058	EIQTAVR	3.50603
1000_22_17500_1	1000	1	17500	22	fabianf_QE192211_001	13143	17309	2324	12399	O60814;P57053;P58876;P62807;Q5QNW6;Q93079;Q99877;Q99879;Q99880	730058	AMGIMNSFVNDIFER	4.24073
1000_22_17500_1	1000	1	17500	22	fabianf_QE192211_001	13143	17309	2324	12399	O60814;P57053;P58876;P62807;Q5QNW6;Q93079;Q99877;Q99879;Q99880	730058	AMGIMNSFVNDIFER	4.32592
1000_22_17500_1	1000	1	17500	22	fabianf_QE192211_001	13143	17309	2324	12399	O60814;P57053;P58876;P62807;Q5QNW6;Q93079;Q99877;Q99879;Q99880	730058	AMGIMNSFVNDIFER	4.35796
1000_22_17500_1	1000	1	17500	22	fabianf_QE192211_001	13143	17309	2324	12399	O60814;P57053;P58876;P62807;Q5QNW6;Q93079;Q99877;Q99879;Q99880	730058	ESYSVYVYK	4.63419
1000_22_17500_1	1000	1	17500	22	fabianf_QE192211_001	13143	17309	2324	12399	O60814;P57053;P58876;P62807;Q5QNW6;Q93079;Q99877;Q99879;Q99880	730058	ESYSVYVYK	4.95134
1000_22_17500_1	1000	1	17500	22	fabianf_QE192211_001	13143	17309	2324	12399	O60814;P57053;P58876;P62807;Q5QNW6;Q93079;Q99877;Q99879;Q99880	730058	QVHPDTGISSK	4.81829
1000_22_17500_1	1000	1	17500	22	fabianf_QE192211_001	13143	17309	2324	12399	O60814;P57053;P58876;P62807;Q5QNW6;Q93079;Q99877;Q99879;Q99880	730058	QVHPDTGISSK	4.65061
1000_22_17500_1	1000	1	17500	22	fabianf_QE192211_001	13143	17309	2324	12399	O60814;P57053;P58876;P62807;Q5QNW6;Q93079;Q99877;Q99879;Q99880		LLLEPGALR	2.66665
1000_22_17500_1	1000	1	17500	22	fabianf_QE192211_001	13143	17309	2324	12399	O60828	149669	PLPVALQTR	5.44776
1000_22_17500_1	1000	1	17500	22	fabianf_QE192211_001	13143	17309	2324	12399	O60831	151649	ALDDFVLGSAR	5.7356
1000_22_17500_1	1000	1	17500	22	fabianf_QE192211_001	13143	17309	2324	12399	O60832	17692.9	ALETLTGALFQRPPLIAAVK	4.46842
1000_22_17500_1	1000	1	17500	22	fabianf_QE192211_001	13143	17309	2324	12399	O60841	149838	ILPQYIFNSR	6.68634
1000_22_17500_1	1000	1	17500	22	fabianf_QE192211_001	13143	17309	2324	12399	O60841	149838	IPGMLIIDTPGHESFSNLR	4.33199
1000_22_17500_1	1000	1	17500	22	fabianf_QE192211_001	13143	17309	2324	12399	O60841	149838	IPGMLIIDTPGHESFSNLR	4.42232
1000_22_17500_1	1000	1	17500	22	fabianf_QE192211_001	13143	17309	2324	12399	O60841	149838	LLQAQGVEVPSK	8.75915
1000_22_17500_1	1000	1	17500	22	fabianf_QE192211_001	13143	17309	2324	12399	O60841	149838	LKEGDTIIVPGVEGPIVTQIR	4.40943
1000_22_17500_1	1000	1	17500	22	fabianf_QE192211_001	13143	17309	2324	12399	O60841		LKEVDTEIGPTVQGPIVIIGK	3.58444
1000_22_17500_1	1000	1	17500	22	fabianf_QE192211_001	13143	17309	2324	12399	O60869	72045.6	INEKPQVIADYESGR	10.3511
1000_22_17500_1	1000	1	17500	22	fabianf_QE192211_001	13143	17309	2324	12399	O60869	72045.6	INEKPQVIADYESGR	6.27278
1000_22_17500_1	1000	1	17500	22	fabianf_QE192211_001	13143	17309	2324	12399	O60869	72045.6	AESDWDTVTVLR	3.65171
1000_22_17500_1	1000	1	17500	22	fabianf_QE192211_001	13143	17309	2324	12399	O60869		IDEKYSVIAQGNEPK	4.75098
1000_22_17500_1	1000	1	17500	22	fabianf_QE192211_001	13143	17309	2324	12399	O60884	34903.1	VSLEDLYNGK	4.61523
1000_22_17500_1	1000	1	17500	22	fabianf_QE192211_001	13143	17309	2324	12399	O60884	34903.1	NVLCSACSGQGGK	3.38657
1000_22_17500_1	1000	1	17500	22	fabianf_QE192211_001	13143	17309	2324	12399	O60884	34903.1	ANVADTK	4.81547
1000_22_17500_1	1000	1	17500	22	fabianf_QE192211_001	13143	17309	2324	12399	O60888	145543	TQSSLVPALTDFVR	6.3056
1000_22_17500_1	1000	1	17500	22	fabianf_QE192211_001	13143	17309	2324	12399	O60888	145543	SVHPYEVAEVIALPVEQGNFPYLQWVR	5.05928
1000_22_17500_1	1000	1	17500	22	fabianf_QE192211_001	13143	17309	2324	12399	O60925	378997	LADIQIEQLNR	5.99874
1000_22_17500_1	1000	1	17500	22	fabianf_QE192211_001	13143	17309	2324	12399	O75083	182563	YAPSGFYIASGDVSGK	5.32459
1000_22_17500_1	1000	1	17500	22	fabianf_QE192211_001	13143	17309	2324	12399	O75122;Q7Z460	14306.5	EGLLGLQNLLK	5.09362
1000_22_17500_1	1000	1	17500	22	fabianf_QE192211_001	13143	17309	2324	12399	O75127	11230.2	LALIGGLEGFLSK	8.68199
1000_22_17500_1	1000	1	17500	22	fabianf_QE192211_001	13143	17309	2324	12399	O75131	198851	DIVQFVPFR	4.97674
1000_22_17500_1	1000	1	17500	22	fabianf_QE192211_001	13143	17309	2324	12399	O75131	198851	LYGPTNFSPIINHVAR	3.99677
1000_22_17500_1	1000	1	17500	22	fabianf_QE192211_001	13143	17309	2324	12399	O75131	198851	SPLGEVAIR	3.66995
1000_22_17500_1	1000	1	17500	22	fabianf_QE192211_001	13143	17309	2324	12399	O75131	198851	SSPVEFECINEK	5.85602
1000_22_17500_1	1000	1	17500	22	fabianf_QE192211_001	13143	17309	2324	12399	O75131	198851	VALNVSCANLLDKDIGSK	3.7353
1000_22_17500_1	1000	1	17500	22	fabianf_QE192211_001	13143	17309	2324	12399	O75131	198851	ISLNSLCYGDMDK	2.41003
1000_22_17500_1	1000	1	17500	22	fabianf_QE192211_001	13143	17309	2324	12399	O75131		VNLAVLCADLSNKDIGSR	7.79106
1000_22_17500_1	1000	1	17500	22	fabianf_QE192211_001	13143	17309	2324	12399	O75145;O75334;O75335;Q13136	5930.28	LLLEHLECLVSR	2.68409
1000_22_17500_1	1000	1	17500	22	fabianf_QE192211_001	13143	17309	2324	12399	O75146	5029.27	TPLQGILQLGQELKPK	5.38315
1000_22_17500_1	1000	1	17500	22	fabianf_QE192211_001	13143	17309	2324	12399	O75153	13589.6	HYILDLLR	4.86675
1000_22_17500_1	1000	1	17500	22	fabianf_QE192211_001	13143	17309	2324	12399	O75208	22612.2	MLIPYIEHWPR	3.41153
1000_22_17500_1	1000	1	17500	22	fabianf_QE192211_001	13143	17309	2324	12399	O75208		MLWIEYPHIPK	4.46407
1000_22_17500_1	1000	1	17500	22	fabianf_QE192211_001	13143	17309	2324	12399	O75223	127145	NPSAAFFCVAR	6.45673
1000_22_17500_1	1000	1	17500	22	fabianf_QE192211_001	13143	17309	2324	12399	O75223	127145	SYLMTNYESAPPSPQYK	6.84717
1000_22_17500_1	1000	1	17500	22	fabianf_QE192211_001	13143	17309	2324	12399	O75223	127145	ENGLPLEYQEK	5.73195
1000_22_17500_1	1000	1	17500	22	fabianf_QE192211_001	13143	17309	2324	12399	O75223	127145	VSEEIEDIIK	6.57826
1000_22_17500_1	1000	1	17500	22	fabianf_QE192211_001	13143	17309	2324	12399	O75306	44436.3	NITLNFGPQHPAAHGVLR	6.18543
1000_22_17500_1	1000	1	17500	22	fabianf_QE192211_001	13143	17309	2324	12399	O75306	44436.3	NITLNFGPQHPAAHGVLR	4.26947
1000_22_17500_1	1000	1	17500	22	fabianf_QE192211_001	13143	17309	2324	12399	O75306	44436.3	LDELEELLTNNR	3.57827
1000_22_17500_1	1000	1	17500	22	fabianf_QE192211_001	13143	17309	2324	12399	O75306	44436.3	GEFGVYLVSDGSSRPYR	4.55746
1000_22_17500_1	1000	1	17500	22	fabianf_QE192211_001	13143	17309	2324	12399	O75306	44436.3	GHMLADVVAIIGTQDIVFGEVDR	4.47509
1000_22_17500_1	1000	1	17500	22	fabianf_QE192211_001	13143	17309	2324	12399	O75306		GEFGVYLVSSSDGRPYK	5.3075
1000_22_17500_1	1000	1	17500	22	fabianf_QE192211_001	13143	17309	2324	12399	O75306		NITLNFGPQHPAGAHVLK	3.83696
1000_22_17500_1	1000	1	17500	22	fabianf_QE192211_001	13143	17309	2324	12399	O75306		GEILVIVVAMDVTDFIHGDAQGK	6.39406
1000_22_17500_1	1000	1	17500	22	fabianf_QE192211_001	13143	17309	2324	12399	O75323	81200.6	SGPNIYELR	3.92587
1000_22_17500_1	1000	1	17500	22	fabianf_QE192211_001	13143	17309	2324	12399	O75323	81200.6	YEGGYPALTEVMNK	3.12441
1000_22_17500_1	1000	1	17500	22	fabianf_QE192211_001	13143	17309	2324	12399	O75323	81200.6	YEGGYPALTEVMNK	20.084
1000_22_17500_1	1000	1	17500	22	fabianf_QE192211_001	13143	17309	2324	12399	O75340	68535.3	YITDWQNVFR	3.80909
1000_22_17500_1	1000	1	17500	22	fabianf_QE192211_001	13143	17309	2324	12399	O75340	68535.3	SIISMFDR	6.08154
1000_22_17500_1	1000	1	17500	22	fabianf_QE192211_001	13143	17309	2324	12399	O75340	68535.3	AGVNFSEFTGVWK	3.84203
1000_22_17500_1	1000	1	17500	22	fabianf_QE192211_001	13143	17309	2324	12399	O75340	68535.3	LSDQFHDILIR	6.2287
1000_22_17500_1	1000	1	17500	22	fabianf_QE192211_001	13143	17309	2324	12399	O75340	68535.3	LSDQFHDILIR	5.33531
1000_22_17500_1	1000	1	17500	22	fabianf_QE192211_001	13143	17309	2324	12399	O75347	457775	RLEAAYLDLQR	5.75404
1000_22_17500_1	1000	1	17500	22	fabianf_QE192211_001	13143	17309	2324	12399	O75347	457775	RLEAAYLDLQR	5.72558
1000_22_17500_1	1000	1	17500	22	fabianf_QE192211_001	13143	17309	2324	12399	O75347	457775	LEAAYLDLQR	5.02963
1000_22_17500_1	1000	1	17500	22	fabianf_QE192211_001	13143	17309	2324	12399	O75347	457775	QAEILQESR	4.07606
1000_22_17500_1	1000	1	17500	22	fabianf_QE192211_001	13143	17309	2324	12399	O75347	457775	ILENEKDLEEAEEYK	4.03762
1000_22_17500_1	1000	1	17500	22	fabianf_QE192211_001	13143	17309	2324	12399	O75347	457775	ILENEKDLEEAEEYK	3.94562
1000_22_17500_1	1000	1	17500	22	fabianf_QE192211_001	13143	17309	2324	12399	O75347	457775	AEDGENYDIK	4.53684
1000_22_17500_1	1000	1	17500	22	fabianf_QE192211_001	13143	17309	2324	12399	O75347	457775	AEDGENYDIKK	3.39222
1000_22_17500_1	1000	1	17500	22	fabianf_QE192211_001	13143	17309	2324	12399	O75347	457775	ILENEKDLEEAEEYKEAR	4.65526
1000_22_17500_1	1000	1	17500	22	fabianf_QE192211_001	13143	17309	2324	12399	O75347	457775	ILENEKDLEEAEEYKEAR	5.04431
1000_22_17500_1	1000	1	17500	22	fabianf_QE192211_001	13143	17309	2324	12399	O75347	457775	ILENEKDLEEAEEYKEAR	5.83885
1000_22_17500_1	1000	1	17500	22	fabianf_QE192211_001	13143	17309	2324	12399	O75347	457775	MMIPDCQR	4.8992
1000_22_17500_1	1000	1	17500	22	fabianf_QE192211_001	13143	17309	2324	12399	O75347	457775	MMIPDCQR	3.82562
1000_22_17500_1	1000	1	17500	22	fabianf_QE192211_001	13143	17309	2324	12399	O75347	457775	MMIPDCQR	3.73623
1000_22_17500_1	1000	1	17500	22	fabianf_QE192211_001	13143	17309	2324	12399	O75347	457775	LVLDSVK	5.42057
1000_22_17500_1	1000	1	17500	22	fabianf_QE192211_001	13143	17309	2324	12399	O75347	457775	LVLDSVK	3.85982
1000_22_17500_1	1000	1	17500	22	fabianf_QE192211_001	13143	17309	2324	12399	O75347		MDIQCMPK	5.83996
1000_22_17500_1	1000	1	17500	22	fabianf_QE192211_001	13143	17309	2324	12399	O75347		ILENEKDAEEKEEYAELK	2.82689
1000_22_17500_1	1000	1	17500	22	fabianf_QE192211_001	13143	17309	2324	12399	O75347		AYDIDNGEER	2.41571
1000_22_17500_1	1000	1	17500	22	fabianf_QE192211_001	13143	17309	2324	12399	O75347		ILENDKELEEAEYER	2.27317
1000_22_17500_1	1000	1	17500	22	fabianf_QE192211_001	13143	17309	2324	12399	O75348	66552.8	MTILQTYFR	3.83865
1000_22_17500_1	1000	1	17500	22	fabianf_QE192211_001	13143	17309	2324	12399	O75351	60626.4	GILLFGPPGTGK	6.59613
1000_22_17500_1	1000	1	17500	22	fabianf_QE192211_001	13143	17309	2324	12399	O75351	60626.4	ENKPSIIFIDEIDSLCGSR	3.36063
1000_22_17500_1	1000	1	17500	22	fabianf_QE192211_001	13143	17309	2324	12399	O75351	60626.4	EAVILPIKFPHLFTGK	3.09986
1000_22_17500_1	1000	1	17500	22	fabianf_QE192211_001	13143	17309	2324	12399	O75351		ELIVAFPLIPTFKHGR	2.71046
1000_22_17500_1	1000	1	17500	22	fabianf_QE192211_001	13143	17309	2324	12399	O75351		EILPSSNFIGKIDISEDCK	5.66318
1000_22_17500_1	1000	1	17500	22	fabianf_QE192211_001	13143	17309	2324	12399	O75352	50198.4	LLVPILLPEK	5.5978
1000_22_17500_1	1000	1	17500	22	fabianf_QE192211_001	13143	17309	2324	12399	O75352	50198.4	AAEADGPLKR	4.12778
1000_22_17500_1	1000	1	17500	22	fabianf_QE192211_001	13143	17309	2324	12399	O75352	50198.4	GLGLGIVAGSLLVK	2.96059
1000_22_17500_1	1000	1	17500	22	fabianf_QE192211_001	13143	17309	2324	12399	O75368	44182.7	GDYDAFFEAR	3.16434
1000_22_17500_1	1000	1	17500	22	fabianf_QE192211_001	13143	17309	2324	12399	O75368		GYEDAFFDAK	2.64125
1000_22_17500_1	1000	1	17500	22	fabianf_QE192211_001	13143	17309	2324	12399	O75369	195474	IFFAGDTIPK	5.01002
1000_22_17500_1	1000	1	17500	22	fabianf_QE192211_001	13143	17309	2324	12399	O75369	195474	IGNLQTDLSDGLR	5.43905
1000_22_17500_1	1000	1	17500	22	fabianf_QE192211_001	13143	17309	2324	12399	O75369	195474	VVPCLVTPVTGR	5.11088
1000_22_17500_1	1000	1	17500	22	fabianf_QE192211_001	13143	17309	2324	12399	O75369	195474	VLFASQEIPASPFR	4.18936
1000_22_17500_1	1000	1	17500	22	fabianf_QE192211_001	13143	17309	2324	12399	O75369	195474	YGGELVPHFPAR	6.1775
1000_22_17500_1	1000	1	17500	22	fabianf_QE192211_001	13143	17309	2324	12399	O75369	195474	YGGELVPHFPAR	4.45742
1000_22_17500_1	1000	1	17500	22	fabianf_QE192211_001	13143	17309	2324	12399	O75369	195474	SPFTVGVAAPLDLSK	3.49911
1000_22_17500_1	1000	1	17500	22	fabianf_QE192211_001	13143	17309	2324	12399	O75369	195474	GLHVVEVTYDDVPIPNSPFK	4.35592
1000_22_17500_1	1000	1	17500	22	fabianf_QE192211_001	13143	17309	2324	12399	O75369	195474	IFAQDGEGQR	2.86893
1000_22_17500_1	1000	1	17500	22	fabianf_QE192211_001	13143	17309	2324	12399	O75369	195474	VAVTEGCQPSR	2.92603
1000_22_17500_1	1000	1	17500	22	fabianf_QE192211_001	13143	17309	2324	12399	O75369	195474	LIALLEVLSQKR	3.5402
1000_22_17500_1	1000	1	17500	22	fabianf_QE192211_001	13143	17309	2324	12399	O75369	195474	HVGNQQYNVTYVVK	3.72345
1000_22_17500_1	1000	1	17500	22	fabianf_QE192211_001	13143	17309	2324	12399	O75369	195474	APSVATVGSICDLNLK	5.80325
1000_22_17500_1	1000	1	17500	22	fabianf_QE192211_001	13143	17309	2324	12399	O75369	195474	VDIQTEDLEDGTCK	6.75149
1000_22_17500_1	1000	1	17500	22	fabianf_QE192211_001	13143	17309	2324	12399	O75369	195474	AHIANPSGASTECFVTDNADGTYQVEYTPFEK	4.54174
1000_22_17500_1	1000	1	17500	22	fabianf_QE192211_001	13143	17309	2324	12399	O75369		IFQQGDEGAK	5.25584
1000_22_17500_1	1000	1	17500	22	fabianf_QE192211_001	13143	17309	2324	12399	O75369		AHDANPSEASTGCFVTTNADGTYQVEYIPFER	4.22707
1000_22_17500_1	1000	1	17500	22	fabianf_QE192211_001	13143	17309	2324	12399	O75390	1195667	IVPNVLLEQGK	6.44195
1000_22_17500_1	1000	1	17500	22	fabianf_QE192211_001	13143	17309	2324	12399	O75390	1195667	GLVYETSVLDPDEGIR	4.83694
1000_22_17500_1	1000	1	17500	22	fabianf_QE192211_001	13143	17309	2324	12399	O75390	1195667	GLVYETSVLDPDEGIR	4.41891
1000_22_17500_1	1000	1	17500	22	fabianf_QE192211_001	13143	17309	2324	12399	O75390	1195667	DYIWNTLNSGR	5.51063
1000_22_17500_1	1000	1	17500	22	fabianf_QE192211_001	13143	17309	2324	12399	O75390	1195667	LVAQLYK	4.72017
1000_22_17500_1	1000	1	17500	22	fabianf_QE192211_001	13143	17309	2324	12399	O75390	1195667	LVAQLYK	5.92639
1000_22_17500_1	1000	1	17500	22	fabianf_QE192211_001	13143	17309	2324	12399	O75390	1195667	ALGVLAQLIWSR	6.06532
1000_22_17500_1	1000	1	17500	22	fabianf_QE192211_001	13143	17309	2324	12399	O75390	1195667	ALGVLAQLIWSR	4.52475
1000_22_17500_1	1000	1	17500	22	fabianf_QE192211_001	13143	17309	2324	12399	O75390	1195667	AALPSHVVTMLDNFPTNLHPMSQLSAAVTALNSESNFAR	4.17978
1000_22_17500_1	1000	1	17500	22	fabianf_QE192211_001	13143	17309	2324	12399	O75390	1195667	AALPSHVVTMLDNFPTNLHPMSQLSAAVTALNSESNFAR	3.59623
1000_22_17500_1	1000	1	17500	22	fabianf_QE192211_001	13143	17309	2324	12399	O75390	1195667	TVVGQITVDMMYGGMR	4.75368
1000_22_17500_1	1000	1	17500	22	fabianf_QE192211_001	13143	17309	2324	12399	O75390	1195667	TVVGQITVDMMYGGMR	8.1971
1000_22_17500_1	1000	1	17500	22	fabianf_QE192211_001	13143	17309	2324	12399	O75390	1195667	AYAQGISR	2.88074
1000_22_17500_1	1000	1	17500	22	fabianf_QE192211_001	13143	17309	2324	12399	O75390	1195667	TKYWELIYEDSMDLIAK	10.2241
1000_22_17500_1	1000	1	17500	22	fabianf_QE192211_001	13143	17309	2324	12399	O75390	1195667	DILADLIPK	8.98769
1000_22_17500_1	1000	1	17500	22	fabianf_QE192211_001	13143	17309	2324	12399	O75390	1195667	DILADLIPK	7.97703
1000_22_17500_1	1000	1	17500	22	fabianf_QE192211_001	13143	17309	2324	12399	O75390	1195667	GFSIPECQK	6.06862
1000_22_17500_1	1000	1	17500	22	fabianf_QE192211_001	13143	17309	2324	12399	O75390	1195667	SMSTEGLMK	4.3446
1000_22_17500_1	1000	1	17500	22	fabianf_QE192211_001	13143	17309	2324	12399	O75390	1195667	SMSTEGLMK	2.4394
1000_22_17500_1	1000	1	17500	22	fabianf_QE192211_001	13143	17309	2324	12399	O75390	1195667	ALGFPLERPK	6.47609
1000_22_17500_1	1000	1	17500	22	fabianf_QE192211_001	13143	17309	2324	12399	O75390	1195667	ALGFPLERPK	7.24869
1000_22_17500_1	1000	1	17500	22	fabianf_QE192211_001	13143	17309	2324	12399	O75390	1195667	VVPGYGHAVLR	2.98197
1000_22_17500_1	1000	1	17500	22	fabianf_QE192211_001	13143	17309	2324	12399	O75390	1195667	VVPGYGHAVLR	4.83442
1000_22_17500_1	1000	1	17500	22	fabianf_QE192211_001	13143	17309	2324	12399	O75390	1195667	EGSGIGAIDSNLDWSHNFTNMLGYTDHQFTELTR	3.59066
1000_22_17500_1	1000	1	17500	22	fabianf_QE192211_001	13143	17309	2324	12399	O75390	1195667	EGSGIGAIDSNLDWSHNFTNMLGYTDHQFTELTR	7.28596
1000_22_17500_1	1000	1	17500	22	fabianf_QE192211_001	13143	17309	2324	12399	O75390		ALLRPGEFPR	5.63139
1000_22_17500_1	1000	1	17500	22	fabianf_QE192211_001	13143	17309	2324	12399	O75390		LYLQAVR	6.23334
1000_22_17500_1	1000	1	17500	22	fabianf_QE192211_001	13143	17309	2324	12399	O75390		SGETSMLMR	3.35251
1000_22_17500_1	1000	1	17500	22	fabianf_QE192211_001	13143	17309	2324	12399	O75390		VVYAGPHLVGK	7.97062
1000_22_17500_1	1000	1	17500	22	fabianf_QE192211_001	13143	17309	2324	12399	O75390		ALQVLIGLWASK	6.17857
1000_22_17500_1	1000	1	17500	22	fabianf_QE192211_001	13143	17309	2324	12399	O75390		AALPSHVVTMLDNFPTNLSPMSQLHAAVATLNSESNFAK	3.33108
1000_22_17500_1	1000	1	17500	22	fabianf_QE192211_001	13143	17309	2324	12399	O75390		AALPSHVVTMLDNFPTNLSPMSQLHAAVATLNSESNFAK	3.45572
1000_22_17500_1	1000	1	17500	22	fabianf_QE192211_001	13143	17309	2324	12399	O75390		GYVLEVLISEPDDGTK	4.6722
1000_22_17500_1	1000	1	17500	22	fabianf_QE192211_001	13143	17309	2324	12399	O75390		TGMVMYTVDVMGIGQK	6.25843
1000_22_17500_1	1000	1	17500	22	fabianf_QE192211_001	13143	17309	2324	12399	O75390		EASGIEGILSNMSLDHNFTNLWDYTGHQFTGDTK	9.43033
1000_22_17500_1	1000	1	17500	22	fabianf_QE192211_001	13143	17309	2324	12399	O75390		EASGIEGILSNMSLDHNFTNLWDYTGHQFTGDTK	3.40497
1000_22_17500_1	1000	1	17500	22	fabianf_QE192211_001	13143	17309	2324	12399	O75396	272007	IMVANIEEVLQR	4.61769
1000_22_17500_1	1000	1	17500	22	fabianf_QE192211_001	13143	17309	2324	12399	O75396	272007	IMVANIEEVLQR	4.32582
1000_22_17500_1	1000	1	17500	22	fabianf_QE192211_001	13143	17309	2324	12399	O75396	272007	NLGSINTELQDVQR	7.13795
1000_22_17500_1	1000	1	17500	22	fabianf_QE192211_001	13143	17309	2324	12399	O75396	272007	VLLTMIAR	5.56106
1000_22_17500_1	1000	1	17500	22	fabianf_QE192211_001	13143	17309	2324	12399	O75396	272007	VADGLPLAASMQEDEQSGR	5.76208
1000_22_17500_1	1000	1	17500	22	fabianf_QE192211_001	13143	17309	2324	12399	O75396	272007	GEALSALDSK	4.35374
1000_22_17500_1	1000	1	17500	22	fabianf_QE192211_001	13143	17309	2324	12399	O75396	272007	DLQQYQSQAK	4.4437
1000_22_17500_1	1000	1	17500	22	fabianf_QE192211_001	13143	17309	2324	12399	O75396	272007	KVPTVSRPYSFIEFDTFIQK	4.36463
1000_22_17500_1	1000	1	17500	22	fabianf_QE192211_001	13143	17309	2324	12399	O75396		GLAALEDSSR	4.2906
1000_22_17500_1	1000	1	17500	22	fabianf_QE192211_001	13143	17309	2324	12399	O75396		NQLISNTEQGDVLK	6.47653
1000_22_17500_1	1000	1	17500	22	fabianf_QE192211_001	13143	17309	2324	12399	O75396		VSLAEPSGAGLQDEDQMAK	5.43965
1000_22_17500_1	1000	1	17500	22	fabianf_QE192211_001	13143	17309	2324	12399	O75400	76995.7	LAFNSLLEK	7.35785
1000_22_17500_1	1000	1	17500	22	fabianf_QE192211_001	13143	17309	2324	12399	O75400	76995.7	FTNMLGQPGSTALDLFK	5.65333
1000_22_17500_1	1000	1	17500	22	fabianf_QE192211_001	13143	17309	2324	12399	O75436	97377.1	LFLAGYDPTPTMR	6.18083
1000_22_17500_1	1000	1	17500	22	fabianf_QE192211_001	13143	17309	2324	12399	O75436	97377.1	IYFLLVR	5.46759
1000_22_17500_1	1000	1	17500	22	fabianf_QE192211_001	13143	17309	2324	12399	O75436	97377.1	YFLNLVLVDEEDRR	4.4307
1000_22_17500_1	1000	1	17500	22	fabianf_QE192211_001	13143	17309	2324	12399	O75436	97377.1	HYLFYDGESVSGK	4.13473
1000_22_17500_1	1000	1	17500	22	fabianf_QE192211_001	13143	17309	2324	12399	O75438	7600.67	VNLLQIVR	2.43991
1000_22_17500_1	1000	1	17500	22	fabianf_QE192211_001	13143	17309	2324	12399	O75439	134860	DLVDYITTHYK	5.72207
1000_22_17500_1	1000	1	17500	22	fabianf_QE192211_001	13143	17309	2324	12399	O75439	134860	DLVDYITTHYK	3.74901
1000_22_17500_1	1000	1	17500	22	fabianf_QE192211_001	13143	17309	2324	12399	O75439	134860	TILGPTENIK	5.77459
1000_22_17500_1	1000	1	17500	22	fabianf_QE192211_001	13143	17309	2324	12399	O75439	134860	SPAIAAVGPIK	3.8882
1000_22_17500_1	1000	1	17500	22	fabianf_QE192211_001	13143	17309	2324	12399	O75439	134860	IDAVNAETIR	2.92558
1000_22_17500_1	1000	1	17500	22	fabianf_QE192211_001	13143	17309	2324	12399	O75439	134860	AVEILADIIQNSTLGEAEIER	5.90605
1000_22_17500_1	1000	1	17500	22	fabianf_QE192211_001	13143	17309	2324	12399	O75439	134860	LCTSVTESEVAR	5.12075
1000_22_17500_1	1000	1	17500	22	fabianf_QE192211_001	13143	17309	2324	12399	O75439	134860	VTCLESGLR	4.23664
1000_22_17500_1	1000	1	17500	22	fabianf_QE192211_001	13143	17309	2324	12399	O75439	134860	IVLAAAGGVSHDELLDLAK	3.53881
1000_22_17500_1	1000	1	17500	22	fabianf_QE192211_001	13143	17309	2324	12399	O75439	134860	STQAATQVVLNVPETR	4.02869
1000_22_17500_1	1000	1	17500	22	fabianf_QE192211_001	13143	17309	2324	12399	O75439		IDAVAIETNK	2.83934
1000_22_17500_1	1000	1	17500	22	fabianf_QE192211_001	13143	17309	2324	12399	O75439		IVLAAAGLVSHDEDGLLAR	2.67448
1000_22_17500_1	1000	1	17500	22	fabianf_QE192211_001	13143	17309	2324	12399	O75448	73063.5	EVLTDIFAK	7.69536
1000_22_17500_1	1000	1	17500	22	fabianf_QE192211_001	13143	17309	2324	12399	O75448	73063.5	ALLSALHWLLR	3.34794
1000_22_17500_1	1000	1	17500	22	fabianf_QE192211_001	13143	17309	2324	12399	O75448		ALASHLLWLLK	3.11085
1000_22_17500_1	1000	1	17500	22	fabianf_QE192211_001	13143	17309	2324	12399	O75467;Q6AW86	643651	VVIQLER	8.26673
1000_22_17500_1	1000	1	17500	22	fabianf_QE192211_001	13143	17309	2324	12399	O75475	64119.1	DFKPGDLIFAK	5.80636
1000_22_17500_1	1000	1	17500	22	fabianf_QE192211_001	13143	17309	2324	12399	O75475	64119.1	DFKPGDLIFAK	5.78153
1000_22_17500_1	1000	1	17500	22	fabianf_QE192211_001	13143	17309	2324	12399	O75475	64119.1	LPIFFFGTHETAFLGPK	6.12682
1000_22_17500_1	1000	1	17500	22	fabianf_QE192211_001	13143	17309	2324	12399	O75475	64119.1	NMFLVGEGDSVITQVLNK	6.39645
1000_22_17500_1	1000	1	17500	22	fabianf_QE192211_001	13143	17309	2324	12399	O75475		DLKPADFIFGR	3.56245
1000_22_17500_1	1000	1	17500	22	fabianf_QE192211_001	13143	17309	2324	12399	O75475		NMLLVGEVFSGIDQVTNR	3.91283
1000_22_17500_1	1000	1	17500	22	fabianf_QE192211_001	13143	17309	2324	12399	O75489	135603	SLVDLTAVDVPTR	6.13364
1000_22_17500_1	1000	1	17500	22	fabianf_QE192211_001	13143	17309	2324	12399	O75489	135603	VVAEPVELAQEFR	6.18108
1000_22_17500_1	1000	1	17500	22	fabianf_QE192211_001	13143	17309	2324	12399	O75489	135603	VVAEPVELAQEFR	2.65901
1000_22_17500_1	1000	1	17500	22	fabianf_QE192211_001	13143	17309	2324	12399	O75489	135603	DFPLSGYVELR	7.80094
1000_22_17500_1	1000	1	17500	22	fabianf_QE192211_001	13143	17309	2324	12399	O75489	135603	FEIVYNLLSLR	6.05999
1000_22_17500_1	1000	1	17500	22	fabianf_QE192211_001	13143	17309	2324	12399	O75489	135603	ILTDYGFEGHPFR	7.1492
1000_22_17500_1	1000	1	17500	22	fabianf_QE192211_001	13143	17309	2324	12399	O75489	135603	ILTDYGFEGHPFR	3.72901
1000_22_17500_1	1000	1	17500	22	fabianf_QE192211_001	13143	17309	2324	12399	O75489	135603	TYTDELTPIESAVSVFK	6.17563
1000_22_17500_1	1000	1	17500	22	fabianf_QE192211_001	13143	17309	2324	12399	O75489		ILFDYGFEGTPHK	2.67762
1000_22_17500_1	1000	1	17500	22	fabianf_QE192211_001	13143	17309	2324	12399	O75489		DPFLVGYSELK	6.68464
1000_22_17500_1	1000	1	17500	22	fabianf_QE192211_001	13143	17309	2324	12399	O75489		TIVVYPELTASEDSTFR	7.51703
1000_22_17500_1	1000	1	17500	22	fabianf_QE192211_001	13143	17309	2324	12399	O75494;Q8WXF0	69576.7	GFAYVQFEDVR	4.98176
1000_22_17500_1	1000	1	17500	22	fabianf_QE192211_001	13143	17309	2324	12399	O75521	43611.3	PGVFDLINK	4.39901
1000_22_17500_1	1000	1	17500	22	fabianf_QE192211_001	13143	17309	2324	12399	O75521	43611.3	NAINTEMYHEIMR	5.47025
1000_22_17500_1	1000	1	17500	22	fabianf_QE192211_001	13143	17309	2324	12399	O75521	43611.3	NAINTEMYHEIMR	8.63962
1000_22_17500_1	1000	1	17500	22	fabianf_QE192211_001	13143	17309	2324	12399	O75521	43611.3	LHAVNAEECNVLQGR	5.23989
1000_22_17500_1	1000	1	17500	22	fabianf_QE192211_001	13143	17309	2324	12399	O75521	43611.3	LHAVNAEECNVLQGR	3.10701
1000_22_17500_1	1000	1	17500	22	fabianf_QE192211_001	13143	17309	2324	12399	O75521	43611.3	WDAWNALGSLPK	4.40175
1000_22_17500_1	1000	1	17500	22	fabianf_QE192211_001	13143	17309	2324	12399	O75521		LQNVAALCEGVEHNK	2.47321
1000_22_17500_1	1000	1	17500	22	fabianf_QE192211_001	13143	17309	2324	12399	O75521		LQNVAALCEGVEHNK	2.85103
1000_22_17500_1	1000	1	17500	22	fabianf_QE192211_001	13143	17309	2324	12399	O75521		WAWLPASGLDNR	4.94395
1000_22_17500_1	1000	1	17500	22	fabianf_QE192211_001	13143	17309	2324	12399	O75521		NHMMTEIAYIENK	3.97202
1000_22_17500_1	1000	1	17500	22	fabianf_QE192211_001	13143	17309	2324	12399	O75531	116004	DFVAEPMGEKPVGSLAGIGEVLGK	4.59475
1000_22_17500_1	1000	1	17500	22	fabianf_QE192211_001	13143	17309	2324	12399	O75531	116004	DFVAEPMGEKPVGSLAGIGEVLGK	3.77929
1000_22_17500_1	1000	1	17500	22	fabianf_QE192211_001	13143	17309	2324	12399	O75531	116004	HRDFVAEPMGEKPVGSLAGIGEVLGK	5.33733
1000_22_17500_1	1000	1	17500	22	fabianf_QE192211_001	13143	17309	2324	12399	O75531	116004	HRDFVAEPMGEKPVGSLAGIGEVLGK	4.62486
1000_22_17500_1	1000	1	17500	22	fabianf_QE192211_001	13143	17309	2324	12399	O75531	116004	AYVVLGQFLVLK	8.62894
1000_22_17500_1	1000	1	17500	22	fabianf_QE192211_001	13143	17309	2324	12399	O75531	116004	AYVVLGQFLVLK	4.57749
1000_22_17500_1	1000	1	17500	22	fabianf_QE192211_001	13143	17309	2324	12399	O75531		DFVVEGMPEKGAESLAPIGGVLGR	3.0288
1000_22_17500_1	1000	1	17500	22	fabianf_QE192211_001	13143	17309	2324	12399	O75533	417648	VLPPPAGYVPIR	16.629
1000_22_17500_1	1000	1	17500	22	fabianf_QE192211_001	13143	17309	2324	12399	O75533	417648	TEILPPFFK	4.64506
1000_22_17500_1	1000	1	17500	22	fabianf_QE192211_001	13143	17309	2324	12399	O75533	417648	NRPLSDEELDAMFPEGYK	6.39123
1000_22_17500_1	1000	1	17500	22	fabianf_QE192211_001	13143	17309	2324	12399	O75533	417648	SVNDQPSGNLPFLKPDDIQYFDK	6.38247
1000_22_17500_1	1000	1	17500	22	fabianf_QE192211_001	13143	17309	2324	12399	O75533	417648	MLQYCLQGLFHPAR	5.10011
1000_22_17500_1	1000	1	17500	22	fabianf_QE192211_001	13143	17309	2324	12399	O75533	417648	SLVEIIEHGLVDEQQK	5.23383
1000_22_17500_1	1000	1	17500	22	fabianf_QE192211_001	13143	17309	2324	12399	O75533	417648	VQENCIDLVGR	7.02371
1000_22_17500_1	1000	1	17500	22	fabianf_QE192211_001	13143	17309	2324	12399	O75533	417648	VKPYLPQICGTVLWR	6.45061
1000_22_17500_1	1000	1	17500	22	fabianf_QE192211_001	13143	17309	2324	12399	O75533	417648	EVMLILIR	5.75424
1000_22_17500_1	1000	1	17500	22	fabianf_QE192211_001	13143	17309	2324	12399	O75533	417648	ICFELLELLK	2.87083
1000_22_17500_1	1000	1	17500	22	fabianf_QE192211_001	13143	17309	2324	12399	O75533	417648	AIGPHDVLATLLNNLK	5.517
1000_22_17500_1	1000	1	17500	22	fabianf_QE192211_001	13143	17309	2324	12399	O75533	417648	AIGPHDVLATLLNNLK	4.3089
1000_22_17500_1	1000	1	17500	22	fabianf_QE192211_001	13143	17309	2324	12399	O75533	417648	IVQQIAILMGCAILPHLR	3.07169
1000_22_17500_1	1000	1	17500	22	fabianf_QE192211_001	13143	17309	2324	12399	O75533		ELMVILIK	5.37648
1000_22_17500_1	1000	1	17500	22	fabianf_QE192211_001	13143	17309	2324	12399	O75533		MAQYCLHLLFQGPK	2.79903
1000_22_17500_1	1000	1	17500	22	fabianf_QE192211_001	13143	17309	2324	12399	O75533		AILNHDVLLTGNPALR	3.55702
1000_22_17500_1	1000	1	17500	22	fabianf_QE192211_001	13143	17309	2324	12399	O75533		VCNGQIDLVEK	5.66823
1000_22_17500_1	1000	1	17500	22	fabianf_QE192211_001	13143	17309	2324	12399	O75533		VLPPAPGYVPIK	2.67715
1000_22_17500_1	1000	1	17500	22	fabianf_QE192211_001	13143	17309	2324	12399	O75533		IVAQIACLMHPQILIGLK	6.53532
1000_22_17500_1	1000	1	17500	22	fabianf_QE192211_001	13143	17309	2324	12399	O75534	97012.4	EAFGFIER	5.92254
1000_22_17500_1	1000	1	17500	22	fabianf_QE192211_001	13143	17309	2324	12399	O75534	97012.4	LLGYVATLK	3.69438
1000_22_17500_1	1000	1	17500	22	fabianf_QE192211_001	13143	17309	2324	12399	O75534	97012.4	LLTSYGFIQCSER	4.08771
1000_22_17500_1	1000	1	17500	22	fabianf_QE192211_001	13143	17309	2324	12399	O75534	97012.4	NITLDDASAPR	4.09856
1000_22_17500_1	1000	1	17500	22	fabianf_QE192211_001	13143	17309	2324	12399	O75534	97012.4	THSVNGITEEADPTIYSGK	5.25617
1000_22_17500_1	1000	1	17500	22	fabianf_QE192211_001	13143	17309	2324	12399	O75534	97012.4	THSVNGITEEADPTIYSGK	4.94223
1000_22_17500_1	1000	1	17500	22	fabianf_QE192211_001	13143	17309	2324	12399	O75534	97012.4	EIFFHYSEFK	3.64233
1000_22_17500_1	1000	1	17500	22	fabianf_QE192211_001	13143	17309	2324	12399	O75534	97012.4	EIFFHYSEFK	3.77063
1000_22_17500_1	1000	1	17500	22	fabianf_QE192211_001	13143	17309	2324	12399	O75534	97012.4	NQNDPLPGR	5.58334
1000_22_17500_1	1000	1	17500	22	fabianf_QE192211_001	13143	17309	2324	12399	O75534		EIFAFGEK	5.51386
1000_22_17500_1	1000	1	17500	22	fabianf_QE192211_001	13143	17309	2324	12399	O75534		LYVLGATLR	5.55795
1000_22_17500_1	1000	1	17500	22	fabianf_QE192211_001	13143	17309	2324	12399	O75534		NPLQPNDGK	5.16206
1000_22_17500_1	1000	1	17500	22	fabianf_QE192211_001	13143	17309	2324	12399	O75534		NISLTDADAPK	6.01688
1000_22_17500_1	1000	1	17500	22	fabianf_QE192211_001	13143	17309	2324	12399	O75607	189516	AAGTAAALAFLSQESR	5.76956
1000_22_17500_1	1000	1	17500	22	fabianf_QE192211_001	13143	17309	2324	12399	O75607	189516	VPAPVTMDSFFFGCELSGHTR	5.25194
1000_22_17500_1	1000	1	17500	22	fabianf_QE192211_001	13143	17309	2324	12399	O75607	189516	NHDHQEIAVPVANLK	3.82867
1000_22_17500_1	1000	1	17500	22	fabianf_QE192211_001	13143	17309	2324	12399	O75607	189516	NHDHQEIAVPVANLK	4.90948
1000_22_17500_1	1000	1	17500	22	fabianf_QE192211_001	13143	17309	2324	12399	O75607	189516	LSCQPMLSLDDFQLQPPVTFR	4.1549
1000_22_17500_1	1000	1	17500	22	fabianf_QE192211_001	13143	17309	2324	12399	O75629	97969.2	FVTHVSDWGALATISTLEAVR	5.7013
1000_22_17500_1	1000	1	17500	22	fabianf_QE192211_001	13143	17309	2324	12399	O75643	248960	SLVQEMVGSFGK	4.77343
1000_22_17500_1	1000	1	17500	22	fabianf_QE192211_001	13143	17309	2324	12399	O75643	248960	VVLLTGETSTDLK	4.81878
1000_22_17500_1	1000	1	17500	22	fabianf_QE192211_001	13143	17309	2324	12399	O75643	248960	DTLGLFLR	4.82465
1000_22_17500_1	1000	1	17500	22	fabianf_QE192211_001	13143	17309	2324	12399	O75643	248960	DIDAFWLQR	3.68485
1000_22_17500_1	1000	1	17500	22	fabianf_QE192211_001	13143	17309	2324	12399	O75643	248960	EEGWWVVIGDAK	3.82347
1000_22_17500_1	1000	1	17500	22	fabianf_QE192211_001	13143	17309	2324	12399	O75643	248960	NALLQLTDSQIADVAR	4.4105
1000_22_17500_1	1000	1	17500	22	fabianf_QE192211_001	13143	17309	2324	12399	O75643	248960	LYDLNHNEIGELIR	4.60543
1000_22_17500_1	1000	1	17500	22	fabianf_QE192211_001	13143	17309	2324	12399	O75643	248960	FYDDAIVSQK	3.48336
1000_22_17500_1	1000	1	17500	22	fabianf_QE192211_001	13143	17309	2324	12399	O75643	248960	GLIEIISNAAEYENIPIR	5.49471
1000_22_17500_1	1000	1	17500	22	fabianf_QE192211_001	13143	17309	2324	12399	O75643	248960	TLVEDLFADK	3.57984
1000_22_17500_1	1000	1	17500	22	fabianf_QE192211_001	13143	17309	2324	12399	O75643	248960	HLILPEKYPPPTELLDLQPLPVSALR	4.98564
1000_22_17500_1	1000	1	17500	22	fabianf_QE192211_001	13143	17309	2324	12399	O75643	248960	LTAIDILTTCAADIQR	6.56513
1000_22_17500_1	1000	1	17500	22	fabianf_QE192211_001	13143	17309	2324	12399	O75643	248960	LTAIDILTTCAADIQR	10.3532
1000_22_17500_1	1000	1	17500	22	fabianf_QE192211_001	13143	17309	2324	12399	O75643	248960	DLIPYLEK	5.46682
1000_22_17500_1	1000	1	17500	22	fabianf_QE192211_001	13143	17309	2324	12399	O75643	248960	WLSCETQLPVSFR	4.91608
1000_22_17500_1	1000	1	17500	22	fabianf_QE192211_001	13143	17309	2324	12399	O75643	248960	IVALSSSLSNAK	5.5575
1000_22_17500_1	1000	1	17500	22	fabianf_QE192211_001	13143	17309	2324	12399	O75643	248960	HLSDHLSELVEQTLSDLEQSK	4.71203
1000_22_17500_1	1000	1	17500	22	fabianf_QE192211_001	13143	17309	2324	12399	O75643	248960	HLSDHLSELVEQTLSDLEQSK	3.35999
1000_22_17500_1	1000	1	17500	22	fabianf_QE192211_001	13143	17309	2324	12399	O75643	248960	LIILDEIHLLHDDRGPVLEALVAR	6.90298
1000_22_17500_1	1000	1	17500	22	fabianf_QE192211_001	13143	17309	2324	12399	O75643	248960	LIILDEIHLLHDDRGPVLEALVAR	7.13256
1000_22_17500_1	1000	1	17500	22	fabianf_QE192211_001	13143	17309	2324	12399	O75643	248960	GYTLLSEGIDEMVGIIYKPK	2.93815
1000_22_17500_1	1000	1	17500	22	fabianf_QE192211_001	13143	17309	2324	12399	O75643	248960	LIILDEIHLLHDDR	2.65209
1000_22_17500_1	1000	1	17500	22	fabianf_QE192211_001	13143	17309	2324	12399	O75643	248960	RLDLVHTAALMLDK	3.7618
1000_22_17500_1	1000	1	17500	22	fabianf_QE192211_001	13143	17309	2324	12399	O75643	248960	RLDLVHTAALMLDK	4.93992
1000_22_17500_1	1000	1	17500	22	fabianf_QE192211_001	13143	17309	2324	12399	O75643		LDILIEIDHLHLDK	4.94728
1000_22_17500_1	1000	1	17500	22	fabianf_QE192211_001	13143	17309	2324	12399	O75643		DPEIYLLR	5.68343
1000_22_17500_1	1000	1	17500	22	fabianf_QE192211_001	13143	17309	2324	12399	O75643		LVDLILEHLHGIEALPVIDRADLK	2.94437
1000_22_17500_1	1000	1	17500	22	fabianf_QE192211_001	13143	17309	2324	12399	O75643		DILDFAWQK	2.55019
1000_22_17500_1	1000	1	17500	22	fabianf_QE192211_001	13143	17309	2324	12399	O75643		NTLQQLASVAIDADLK	2.52178
1000_22_17500_1	1000	1	17500	22	fabianf_QE192211_001	13143	17309	2324	12399	O75643		FAVYDIQSDR	3.75595
1000_22_17500_1	1000	1	17500	22	fabianf_QE192211_001	13143	17309	2324	12399	O75643		HLTLPEKYPPPIELLQLDPLPVSALK	2.49088
1000_22_17500_1	1000	1	17500	22	fabianf_QE192211_001	13143	17309	2324	12399	O75643		WEPCLVQTSLSFK	2.67011
1000_22_17500_1	1000	1	17500	22	fabianf_QE192211_001	13143	17309	2324	12399	O75663	18558.6	IDPNPADSQK	4.18869
1000_22_17500_1	1000	1	17500	22	fabianf_QE192211_001	13143	17309	2324	12399	O75663		IDSNPAPQDR	3.41477
1000_22_17500_1	1000	1	17500	22	fabianf_QE192211_001	13143	17309	2324	12399	O75694	47805.9	LLQVASPFLEPHLVR	4.29927
1000_22_17500_1	1000	1	17500	22	fabianf_QE192211_001	13143	17309	2324	12399	O75694	47805.9	LLEVYDQLFK	4.23879
1000_22_17500_1	1000	1	17500	22	fabianf_QE192211_001	13143	17309	2324	12399	O75694	47805.9	ISLQAIQQLVR	4.80672
1000_22_17500_1	1000	1	17500	22	fabianf_QE192211_001	13143	17309	2324	12399	O75694	47805.9	SSTAISSIAADGEFLHELEEK	4.17699
1000_22_17500_1	1000	1	17500	22	fabianf_QE192211_001	13143	17309	2324	12399	O75694	47805.9	VASVSQNAIVSAAGNIAR	5.38912
1000_22_17500_1	1000	1	17500	22	fabianf_QE192211_001	13143	17309	2324	12399	O75694	47805.9	HGEPEEDIVGLQAFQER	2.64436
1000_22_17500_1	1000	1	17500	22	fabianf_QE192211_001	13143	17309	2324	12399	O75694	47805.9	NSQFAGGPLGNPNTTAK	4.77059
1000_22_17500_1	1000	1	17500	22	fabianf_QE192211_001	13143	17309	2324	12399	O75694	47805.9	HLLVSNVGGDGEEIER	4.86832
1000_22_17500_1	1000	1	17500	22	fabianf_QE192211_001	13143	17309	2324	12399	O75694	47805.9	KPLHLLDCIHVLLIR	3.71167
1000_22_17500_1	1000	1	17500	22	fabianf_QE192211_001	13143	17309	2324	12399	O75694	47805.9	YVENPSQVLNCER	3.73888
1000_22_17500_1	1000	1	17500	22	fabianf_QE192211_001	13143	17309	2324	12399	O75694		YVCNEENVLQPSK	6.77169
1000_22_17500_1	1000	1	17500	22	fabianf_QE192211_001	13143	17309	2324	12399	O75694		HLLGSNVVGDGEIEEK	2.66242
1000_22_17500_1	1000	1	17500	22	fabianf_QE192211_001	13143	17309	2324	12399	O75694		VSVAQSGAIASVNNAIAK	5.89015
1000_22_17500_1	1000	1	17500	22	fabianf_QE192211_001	13143	17309	2324	12399	O75717	0.495656	VVDESDETENQEEK	4.31006
1000_22_17500_1	1000	1	17500	22	fabianf_QE192211_001	13143	17309	2324	12399	O75718	54271.7	LFGGLLR	6.03935
1000_22_17500_1	1000	1	17500	22	fabianf_QE192211_001	13143	17309	2324	12399	O75718		LFLLGGK	4.00215
1000_22_17500_1	1000	1	17500	22	fabianf_QE192211_001	13143	17309	2324	12399	O75792	83936.6	EHVEPVFGFPQFVR	4.74382
1000_22_17500_1	1000	1	17500	22	fabianf_QE192211_001	13143	17309	2324	12399	O75794	4120.64	TLSDIFLLFK	3.81287
1000_22_17500_1	1000	1	17500	22	fabianf_QE192211_001	13143	17309	2324	12399	O75821	331108	ELAEQLGLSTGEK	8.17909
1000_22_17500_1	1000	1	17500	22	fabianf_QE192211_001	13143	17309	2324	12399	O75821	331108	LPGELEPVQATQNK	8.69549
1000_22_17500_1	1000	1	17500	22	fabianf_QE192211_001	13143	17309	2324	12399	O75821	331108	VTNLSEDTR	5.44348
1000_22_17500_1	1000	1	17500	22	fabianf_QE192211_001	13143	17309	2324	12399	O75821	331108	EDLNCQEEEDPMNK	5.03292
1000_22_17500_1	1000	1	17500	22	fabianf_QE192211_001	13143	17309	2324	12399	O75821	331108	ETDLQELFRPFGSISR	5.93769
1000_22_17500_1	1000	1	17500	22	fabianf_QE192211_001	13143	17309	2324	12399	O75821	331108	ETDLQELFRPFGSISR	6.11811
1000_22_17500_1	1000	1	17500	22	fabianf_QE192211_001	13143	17309	2324	12399	O75821	331108	GFAFISFHR	6.28607
1000_22_17500_1	1000	1	17500	22	fabianf_QE192211_001	13143	17309	2324	12399	O75821	331108	GFAFISFHR	5.89129
1000_22_17500_1	1000	1	17500	22	fabianf_QE192211_001	13143	17309	2324	12399	O75821		EEIFQTDLLSFGPRSK	5.05346
1000_22_17500_1	1000	1	17500	22	fabianf_QE192211_001	13143	17309	2324	12399	O75821		ELGLEQGLSEATR	4.19237
1000_22_17500_1	1000	1	17500	22	fabianf_QE192211_001	13143	17309	2324	12399	O75821		LPGQLEPVAQTENR	11.9014
1000_22_17500_1	1000	1	17500	22	fabianf_QE192211_001	13143	17309	2324	12399	O75821		ECLQDNEEPDNEMR	2.83086
1000_22_17500_1	1000	1	17500	22	fabianf_QE192211_001	13143	17309	2324	12399	O75822	113410	VLTPEEQLADK	7.91154
1000_22_17500_1	1000	1	17500	22	fabianf_QE192211_001	13143	17309	2324	12399	O75822	113410	DDFTEFGK	5.13434
1000_22_17500_1	1000	1	17500	22	fabianf_QE192211_001	13143	17309	2324	12399	O75822	113410	ITNSLTVLCSEK	5.78743
1000_22_17500_1	1000	1	17500	22	fabianf_QE192211_001	13143	17309	2324	12399	O75822	113410	ETFGVNNAVYGIDAMNPSSR	4.72959
1000_22_17500_1	1000	1	17500	22	fabianf_QE192211_001	13143	17309	2324	12399	O75822		DFFTGDER	5.75897
1000_22_17500_1	1000	1	17500	22	fabianf_QE192211_001	13143	17309	2324	12399	O75822		EYFTGMNVVAPIDANNGSSK	7.42274
1000_22_17500_1	1000	1	17500	22	fabianf_QE192211_001	13143	17309	2324	12399	O75844	246477	SIDFPLTK	7.37726
1000_22_17500_1	1000	1	17500	22	fabianf_QE192211_001	13143	17309	2324	12399	O75844	246477	DLYSALIK	5.36024
1000_22_17500_1	1000	1	17500	22	fabianf_QE192211_001	13143	17309	2324	12399	O75844	246477	TTTHVPPELGQIMDSETFEK	4.46755
1000_22_17500_1	1000	1	17500	22	fabianf_QE192211_001	13143	17309	2324	12399	O75844	246477	SSHSNAYFYGFFK	5.14673
1000_22_17500_1	1000	1	17500	22	fabianf_QE192211_001	13143	17309	2324	12399	O75844	246477	SSHSNAYFYGFFK	4.80687
1000_22_17500_1	1000	1	17500	22	fabianf_QE192211_001	13143	17309	2324	12399	O75844	246477	NEEVLAVLGHELGHWK	4.75293
1000_22_17500_1	1000	1	17500	22	fabianf_QE192211_001	13143	17309	2324	12399	O75844	246477	NEEVLAVLGHELGHWK	4.91031
1000_22_17500_1	1000	1	17500	22	fabianf_QE192211_001	13143	17309	2324	12399	O75844	246477	NEEEGNSEEIK	4.91107
1000_22_17500_1	1000	1	17500	22	fabianf_QE192211_001	13143	17309	2324	12399	O75844	246477	HGFNQQTLGFFMK	3.61074
1000_22_17500_1	1000	1	17500	22	fabianf_QE192211_001	13143	17309	2324	12399	O75844	246477	HGFNQQTLGFFMK	3.66788
1000_22_17500_1	1000	1	17500	22	fabianf_QE192211_001	13143	17309	2324	12399	O75844	246477	IVLFDTLLEEYSVLNK	3.30729
1000_22_17500_1	1000	1	17500	22	fabianf_QE192211_001	13143	17309	2324	12399	O75844		SSHFGASNYYFFR	2.66558
1000_22_17500_1	1000	1	17500	22	fabianf_QE192211_001	13143	17309	2324	12399	O75844		SSHFGASNYYFFR	2.60997
1000_22_17500_1	1000	1	17500	22	fabianf_QE192211_001	13143	17309	2324	12399	O75844		NEGESNEEEIR	4.55777
1000_22_17500_1	1000	1	17500	22	fabianf_QE192211_001	13143	17309	2324	12399	O75844		TTGQVPPHLTEIMDESTFER	4.29464
1000_22_17500_1	1000	1	17500	22	fabianf_QE192211_001	13143	17309	2324	12399	O75844		HNFMFLTQGFQGR	4.66387
1000_22_17500_1	1000	1	17500	22	fabianf_QE192211_001	13143	17309	2324	12399	O75874	179740	NILGGTVFR	6.42583
1000_22_17500_1	1000	1	17500	22	fabianf_QE192211_001	13143	17309	2324	12399	O75874	179740	ATDFVVPGPGK	6.03081
1000_22_17500_1	1000	1	17500	22	fabianf_QE192211_001	13143	17309	2324	12399	O75874	179740	LVSGWVKPIIIGR	4.4476
1000_22_17500_1	1000	1	17500	22	fabianf_QE192211_001	13143	17309	2324	12399	O75874	179740	FKDIFQEIYDK	3.60091
1000_22_17500_1	1000	1	17500	22	fabianf_QE192211_001	13143	17309	2324	12399	O75874	179740	IIWELIK	3.85226
1000_22_17500_1	1000	1	17500	22	fabianf_QE192211_001	13143	17309	2324	12399	O75874	179740	VEITYTPSDGTQK	7.12203
1000_22_17500_1	1000	1	17500	22	fabianf_QE192211_001	13143	17309	2324	12399	O75874	179740	SDYLNTFEFMDK	3.78028
1000_22_17500_1	1000	1	17500	22	fabianf_QE192211_001	13143	17309	2324	12399	O75874	179740	TVEAEAAHGTVTR	2.67611
1000_22_17500_1	1000	1	17500	22	fabianf_QE192211_001	13143	17309	2324	12399	O75874	179740	TVEAEAAHGTVTR	2.97263
1000_22_17500_1	1000	1	17500	22	fabianf_QE192211_001	13143	17309	2324	12399	O75874	179740	LIFPYVELDLHSYDLGIENR	5.13885
1000_22_17500_1	1000	1	17500	22	fabianf_QE192211_001	13143	17309	2324	12399	O75874		FDIKFQEIYDR	2.33935
1000_22_17500_1	1000	1	17500	22	fabianf_QE192211_001	13143	17309	2324	12399	O75874		TVEHGAAEAVTTK	3.45155
1000_22_17500_1	1000	1	17500	22	fabianf_QE192211_001	13143	17309	2324	12399	O75909	2109	DPQQPAQQQQPAQQPK	2.84347
1000_22_17500_1	1000	1	17500	22	fabianf_QE192211_001	13143	17309	2324	12399	O75915	69923.8	AWDDFFPGSDR	4.51335
1000_22_17500_1	1000	1	17500	22	fabianf_QE192211_001	13143	17309	2324	12399	O75915	69923.8	TPMGIVLDALEQQEEGINR	3.99055
1000_22_17500_1	1000	1	17500	22	fabianf_QE192211_001	13143	17309	2324	12399	O75937	79025.1	EGKPTIVEEDDPELFK	5.05595
1000_22_17500_1	1000	1	17500	22	fabianf_QE192211_001	13143	17309	2324	12399	O75937	79025.1	EGKPTIVEEDDPELFK	3.87594
1000_22_17500_1	1000	1	17500	22	fabianf_QE192211_001	13143	17309	2324	12399	O75937	79025.1	LTRPGSSYFNLNPFEVLQIDPEVTDEEIK	6.56194
1000_22_17500_1	1000	1	17500	22	fabianf_QE192211_001	13143	17309	2324	12399	O75947	157777	TIDWVAFAEIIPQNQK	6.78804
1000_22_17500_1	1000	1	17500	22	fabianf_QE192211_001	13143	17309	2324	12399	O75947	157777	TIDWVAFAEIIPQNQK	6.99642
1000_22_17500_1	1000	1	17500	22	fabianf_QE192211_001	13143	17309	2324	12399	O75947	157777	LAALPENPPAIDWAYYK	7.26456
1000_22_17500_1	1000	1	17500	22	fabianf_QE192211_001	13143	17309	2324	12399	O75947	157777	AGLVDDFEK	5.56332
1000_22_17500_1	1000	1	17500	22	fabianf_QE192211_001	13143	17309	2324	12399	O75947	157777	SCAEWVSLSK	5.4198
1000_22_17500_1	1000	1	17500	22	fabianf_QE192211_001	13143	17309	2324	12399	O75947	157777	SWNETLTSR	2.96208
1000_22_17500_1	1000	1	17500	22	fabianf_QE192211_001	13143	17309	2324	12399	O75947	157777	AGLVDDFEKK	4.96646
1000_22_17500_1	1000	1	17500	22	fabianf_QE192211_001	13143	17309	2324	12399	O75947	157777	NLIPFDQMTIEDLNEAFPETK	5.83942
1000_22_17500_1	1000	1	17500	22	fabianf_QE192211_001	13143	17309	2324	12399	O75947	157777	NLIPFDQMTIEDLNEAFPETK	5.4239
1000_22_17500_1	1000	1	17500	22	fabianf_QE192211_001	13143	17309	2324	12399	O75947		SCEAWVSSLR	2.81166
1000_22_17500_1	1000	1	17500	22	fabianf_QE192211_001	13143	17309	2324	12399	O75947		NLIPFDQMTFEDLATNIPEER	7.78178
1000_22_17500_1	1000	1	17500	22	fabianf_QE192211_001	13143	17309	2324	12399	O75955	37634.5	VTGEVLDILTR	3.7468
1000_22_17500_1	1000	1	17500	22	fabianf_QE192211_001	13143	17309	2324	12399	O75955	37634.5	TEAEIAHIALETLEGHQR	4.22466
1000_22_17500_1	1000	1	17500	22	fabianf_QE192211_001	13143	17309	2324	12399	O75964	680350	VELVPPTPAEIPR	9.72591
1000_22_17500_1	1000	1	17500	22	fabianf_QE192211_001	13143	17309	2324	12399	O75964	680350	TPALVNAAVTYSKPR	7.1857
1000_22_17500_1	1000	1	17500	22	fabianf_QE192211_001	13143	17309	2324	12399	O75964	680350	TPALVNAAVTYSKPR	4.13749
1000_22_17500_1	1000	1	17500	22	fabianf_QE192211_001	13143	17309	2324	12399	O75964	680350	LATFWYYAK	5.18034
1000_22_17500_1	1000	1	17500	22	fabianf_QE192211_001	13143	17309	2324	12399	O75964	680350	GIIGYDV	6.18207
1000_22_17500_1	1000	1	17500	22	fabianf_QE192211_001	13143	17309	2324	12399	O75964	680350	IVNSAQTGSFK	3.06075
1000_22_17500_1	1000	1	17500	22	fabianf_QE192211_001	13143	17309	2324	12399	O75964		IVFSTANGSQR	3.89676
1000_22_17500_1	1000	1	17500	22	fabianf_QE192211_001	13143	17309	2324	12399	O75964		GDIIYGG	2.5482
1000_22_17500_1	1000	1	17500	22	fabianf_QE192211_001	13143	17309	2324	12399	O75976	101123	IVIVPSLNPDGR	6.19459
1000_22_17500_1	1000	1	17500	22	fabianf_QE192211_001	13143	17309	2324	12399	O75976	101123	ESLITLIEK	3.65519
1000_22_17500_1	1000	1	17500	22	fabianf_QE192211_001	13143	17309	2324	12399	O75976	101123	AIIENLIQK	4.17209
1000_22_17500_1	1000	1	17500	22	fabianf_QE192211_001	13143	17309	2324	12399	O75976	101123	SQEGDSISVIGR	3.31687
1000_22_17500_1	1000	1	17500	22	fabianf_QE192211_001	13143	17309	2324	12399	O75976	101123	SLLSMLVEVHK	4.22521
1000_22_17500_1	1000	1	17500	22	fabianf_QE192211_001	13143	17309	2324	12399	O75976	101123	AVIVLNEGIK	3.18808
1000_22_17500_1	1000	1	17500	22	fabianf_QE192211_001	13143	17309	2324	12399	O75976		SLLSMVHELVR	5.70836
1000_22_17500_1	1000	1	17500	22	fabianf_QE192211_001	13143	17309	2324	12399	O75976		SQEGGSIVSIDK	3.96779
1000_22_17500_1	1000	1	17500	22	fabianf_QE192211_001	13143	17309	2324	12399	O75976		IVVPDSPNILGK	3.60979
1000_22_17500_1	1000	1	17500	22	fabianf_QE192211_001	13143	17309	2324	12399	O76003	288358	GELVGGLDIVK	5.17166
1000_22_17500_1	1000	1	17500	22	fabianf_QE192211_001	13143	17309	2324	12399	O76003	288358	ELPQVSFVK	6.0124
1000_22_17500_1	1000	1	17500	22	fabianf_QE192211_001	13143	17309	2324	12399	O76003	288358	ENGELLPILR	5.9259
1000_22_17500_1	1000	1	17500	22	fabianf_QE192211_001	13143	17309	2324	12399	O76003	288358	ELKENGELLPILR	6.57107
1000_22_17500_1	1000	1	17500	22	fabianf_QE192211_001	13143	17309	2324	12399	O76003	288358	LEAEGVPEVSEK	5.74265
1000_22_17500_1	1000	1	17500	22	fabianf_QE192211_001	13143	17309	2324	12399	O76003	288358	HNIQFSSFDIFSDEEVR	5.04779
1000_22_17500_1	1000	1	17500	22	fabianf_QE192211_001	13143	17309	2324	12399	O76003	288358	ELEASEELDTICPK	5.21373
1000_22_17500_1	1000	1	17500	22	fabianf_QE192211_001	13143	17309	2324	12399	O76003	288358	AYSNWPTYPQLYVK	6.9194
1000_22_17500_1	1000	1	17500	22	fabianf_QE192211_001	13143	17309	2324	12399	O76003	288358	YEISSVPTFLFFK	3.72968
1000_22_17500_1	1000	1	17500	22	fabianf_QE192211_001	13143	17309	2324	12399	O76003	288358	YEISSVPTFLFFK	2.72459
1000_22_17500_1	1000	1	17500	22	fabianf_QE192211_001	13143	17309	2324	12399	O76003		LEAGESEPVVER	3.11666
1000_22_17500_1	1000	1	17500	22	fabianf_QE192211_001	13143	17309	2324	12399	O76003		YEISVSTPFLFFR	4.23113
1000_22_17500_1	1000	1	17500	22	fabianf_QE192211_001	13143	17309	2324	12399	O76021	215753	ATNESEDEIPQLVPIGK	5.34703
1000_22_17500_1	1000	1	17500	22	fabianf_QE192211_001	13143	17309	2324	12399	O76021	215753	LLPSLIGR	5.83437
1000_22_17500_1	1000	1	17500	22	fabianf_QE192211_001	13143	17309	2324	12399	O76021	215753	EINDCIGGTVLNISK	5.17614
1000_22_17500_1	1000	1	17500	22	fabianf_QE192211_001	13143	17309	2324	12399	O76021	215753	TVSQIISLQTLK	4.49061
1000_22_17500_1	1000	1	17500	22	fabianf_QE192211_001	13143	17309	2324	12399	O76021	215753	LLSSFDFFLTDAR	5.79887
1000_22_17500_1	1000	1	17500	22	fabianf_QE192211_001	13143	17309	2324	12399	O76021	215753	SAALPIFSSFVSNWDEATKR	3.87447
1000_22_17500_1	1000	1	17500	22	fabianf_QE192211_001	13143	17309	2324	12399	O76021	215753	DDVAPESGDTTVK	2.85927
1000_22_17500_1	1000	1	17500	22	fabianf_QE192211_001	13143	17309	2324	12399	O76021	215753	IGHVGMQIEHIIENIVAVTK	3.88607
1000_22_17500_1	1000	1	17500	22	fabianf_QE192211_001	13143	17309	2324	12399	O76021	215753	IGHVGMQIEHIIENIVAVTK	4.63426
1000_22_17500_1	1000	1	17500	22	fabianf_QE192211_001	13143	17309	2324	12399	O76021		ITGIGVQIEHIIEAVMNVHR	5.54581
1000_22_17500_1	1000	1	17500	22	fabianf_QE192211_001	13143	17309	2324	12399	O76021		ITGIGVQIEHIIEAVMNVHR	4.29955
1000_22_17500_1	1000	1	17500	22	fabianf_QE192211_001	13143	17309	2324	12399	O76021		LDSLFSFFTLDAK	4.4934
1000_22_17500_1	1000	1	17500	22	fabianf_QE192211_001	13143	17309	2324	12399	O76031	103229	TLVQILTEPR	5.78738
1000_22_17500_1	1000	1	17500	22	fabianf_QE192211_001	13143	17309	2324	12399	O76094	50431.3	TEEALQLYNQIIK	3.7355
1000_22_17500_1	1000	1	17500	22	fabianf_QE192211_001	13143	17309	2324	12399	O76094	50431.3	ELYGQVLYR	4.71927
1000_22_17500_1	1000	1	17500	22	fabianf_QE192211_001	13143	17309	2324	12399	O76094	50431.3	DIHTLAQLISAYSLVDPEK	3.44527
1000_22_17500_1	1000	1	17500	22	fabianf_QE192211_001	13143	17309	2324	12399	O76094	50431.3	GTQGATAGASSELDASK	3.87889
1000_22_17500_1	1000	1	17500	22	fabianf_QE192211_001	13143	17309	2324	12399	O76094	50431.3	YDECLAVYR	4.33219
1000_22_17500_1	1000	1	17500	22	fabianf_QE192211_001	13143	17309	2324	12399	O76094	50431.3	VDVEALENSAGATYIR	4.39458
1000_22_17500_1	1000	1	17500	22	fabianf_QE192211_001	13143	17309	2324	12399	O76094	50431.3	LKPTDVGLLAVIANNIITINK	3.2946
1000_22_17500_1	1000	1	17500	22	fabianf_QE192211_001	13143	17309	2324	12399	O77932	4466.51	LDHLLCWLLEHR	3.45572
1000_22_17500_1	1000	1	17500	22	fabianf_QE192211_001	13143	17309	2324	12399	O77932	4466.51	LDHLLCWLLEHR	3.69614
1000_22_17500_1	1000	1	17500	22	fabianf_QE192211_001	13143	17309	2324	12399	O77932		LLWCLHLDLEHK	2.70081
1000_22_17500_1	1000	1	17500	22	fabianf_QE192211_001	13143	17309	2324	12399	O94760	160084	AGLGHPAAFGR	7.08073
1000_22_17500_1	1000	1	17500	22	fabianf_QE192211_001	13143	17309	2324	12399	O94760	160084	EFFVGLSK	5.751
1000_22_17500_1	1000	1	17500	22	fabianf_QE192211_001	13143	17309	2324	12399	O94760	160084	VDGLLTCCSVLINK	6.39643
1000_22_17500_1	1000	1	17500	22	fabianf_QE192211_001	13143	17309	2324	12399	O94760	160084	TPEEYPESAK	4.84683
1000_22_17500_1	1000	1	17500	22	fabianf_QE192211_001	13143	17309	2324	12399	O94760	160084	LTVPDDIAANCIYLNIPNK	4.48653
1000_22_17500_1	1000	1	17500	22	fabianf_QE192211_001	13143	17309	2324	12399	O94776	53019.8	DITLFHAMDTLQR	5.31071
1000_22_17500_1	1000	1	17500	22	fabianf_QE192211_001	13143	17309	2324	12399	O94776	53019.8	VGDYVYFENSSSNPYLVR	12.8962
1000_22_17500_1	1000	1	17500	22	fabianf_QE192211_001	13143	17309	2324	12399	O94788	134075	ILELIQSGVAEGAK	5.29341
1000_22_17500_1	1000	1	17500	22	fabianf_QE192211_001	13143	17309	2324	12399	O94788		ILGAIQSGVALEER	3.99573
1000_22_17500_1	1000	1	17500	22	fabianf_QE192211_001	13143	17309	2324	12399	O94808;Q06210	27262.2	GYDVDFPR	4.00536
1000_22_17500_1	1000	1	17500	22	fabianf_QE192211_001	13143	17309	2324	12399	O94808;Q06210	27262.2	VIQQLEGAFALVFK	3.40312
1000_22_17500_1	1000	1	17500	22	fabianf_QE192211_001	13143	17309	2324	12399	O94826	159161	NVDLSTFYQNR	5.31613
1000_22_17500_1	1000	1	17500	22	fabianf_QE192211_001	13143	17309	2324	12399	O94826	159161	ATFYLLIGNANAAKPDLDK	6.41081
1000_22_17500_1	1000	1	17500	22	fabianf_QE192211_001	13143	17309	2324	12399	O94826	159161	YMAEALLLR	3.69074
1000_22_17500_1	1000	1	17500	22	fabianf_QE192211_001	13143	17309	2324	12399	O94826	159161	GLLQLQWK	3.76277
1000_22_17500_1	1000	1	17500	22	fabianf_QE192211_001	13143	17309	2324	12399	O94826	159161	SYFSSFTDDIISQPMLK	5.40574
1000_22_17500_1	1000	1	17500	22	fabianf_QE192211_001	13143	17309	2324	12399	O94826	159161	ILLDQVEEAVADFDECIR	3.29266
1000_22_17500_1	1000	1	17500	22	fabianf_QE192211_001	13143	17309	2324	12399	O94826		ALFNLTNIDDGAAKPYLAR	2.13425
1000_22_17500_1	1000	1	17500	22	fabianf_QE192211_001	13143	17309	2324	12399	O94826		IEVQDVLEALACFDEDIK	3.30097
1000_22_17500_1	1000	1	17500	22	fabianf_QE192211_001	13143	17309	2324	12399	O94832	8658.29	IGELVGVLVNHFK	3.88129
1000_22_17500_1	1000	1	17500	22	fabianf_QE192211_001	13143	17309	2324	12399	O94842	48981	DVFLAWVASR	7.74342
1000_22_17500_1	1000	1	17500	22	fabianf_QE192211_001	13143	17309	2324	12399	O94874	145788	AVFVPDIYSR	5.41186
1000_22_17500_1	1000	1	17500	22	fabianf_QE192211_001	13143	17309	2324	12399	O94874	145788	LGIPDAVSYIK	5.7267
1000_22_17500_1	1000	1	17500	22	fabianf_QE192211_001	13143	17309	2324	12399	O94874	145788	VNIVDLQQVINVDLIHIENR	5.66423
1000_22_17500_1	1000	1	17500	22	fabianf_QE192211_001	13143	17309	2324	12399	O94874	145788	TYDLPGNFLTQALTQR	5.65069
1000_22_17500_1	1000	1	17500	22	fabianf_QE192211_001	13143	17309	2324	12399	O94874	145788	TYDLPGNFLTQALTQR	5.68219
1000_22_17500_1	1000	1	17500	22	fabianf_QE192211_001	13143	17309	2324	12399	O94874	145788	FINDCTELFR	4.89412
1000_22_17500_1	1000	1	17500	22	fabianf_QE192211_001	13143	17309	2324	12399	O94874	145788	GVIFTEAFVAR	4.69765
1000_22_17500_1	1000	1	17500	22	fabianf_QE192211_001	13143	17309	2324	12399	O94874		AVFIPDYVSK	2.31006
1000_22_17500_1	1000	1	17500	22	fabianf_QE192211_001	13143	17309	2324	12399	O94874		TTQLLGNYTFDAQLPK	2.37156
1000_22_17500_1	1000	1	17500	22	fabianf_QE192211_001	13143	17309	2324	12399	O94874		FINFCELTDK	5.77026
1000_22_17500_1	1000	1	17500	22	fabianf_QE192211_001	13143	17309	2324	12399	O94874		VQIDDLENQINVVLIHIVNK	2.97178
1000_22_17500_1	1000	1	17500	22	fabianf_QE192211_001	13143	17309	2324	12399	O94888	11643.2	AAHGGSAASSALK	2.98333
1000_22_17500_1	1000	1	17500	22	fabianf_QE192211_001	13143	17309	2324	12399	O94903	48047.5	TFGENYVQELLEK	4.84055
1000_22_17500_1	1000	1	17500	22	fabianf_QE192211_001	13143	17309	2324	12399	O94905	81110.7	ISEIEDAAFLAR	8.40952
1000_22_17500_1	1000	1	17500	22	fabianf_QE192211_001	13143	17309	2324	12399	O94905	81110.7	VAQVAEITYGQK	4.66058
1000_22_17500_1	1000	1	17500	22	fabianf_QE192211_001	13143	17309	2324	12399	O94905	81110.7	SVQTTLQTDEVK	4.92352
1000_22_17500_1	1000	1	17500	22	fabianf_QE192211_001	13143	17309	2324	12399	O94905		ISLIADAAFEEK	2.65794
1000_22_17500_1	1000	1	17500	22	fabianf_QE192211_001	13143	17309	2324	12399	O94905		VAQVQEGTYIAR	4.86676
1000_22_17500_1	1000	1	17500	22	fabianf_QE192211_001	13143	17309	2324	12399	O94906	5583.34	LESENDEYER	3.39052
1000_22_17500_1	1000	1	17500	22	fabianf_QE192211_001	13143	17309	2324	12399	O94921;Q00536	3506.47	LFLFQLLR	3.44054
1000_22_17500_1	1000	1	17500	22	fabianf_QE192211_001	13143	17309	2324	12399	O94921;Q00536		LLLFQLFK	3.34023
1000_22_17500_1	1000	1	17500	22	fabianf_QE192211_001	13143	17309	2324	12399	O94927	427980	LELEAAVTR	5.66388
1000_22_17500_1	1000	1	17500	22	fabianf_QE192211_001	13143	17309	2324	12399	O94973	19937.9	FVNLFPEVKPTIQDVLR	3.70878
1000_22_17500_1	1000	1	17500	22	fabianf_QE192211_001	13143	17309	2324	12399	O94973	19937.9	NPTFMGLALHCIASVGSR	5.02863
1000_22_17500_1	1000	1	17500	22	fabianf_QE192211_001	13143	17309	2324	12399	O94973	19937.9	VVHLLNDQHLGVVTAATSLITTLAQK	4.21779
1000_22_17500_1	1000	1	17500	22	fabianf_QE192211_001	13143	17309	2324	12399	O94973	19937.9	NAVLFEAISLIIHHDSEPNLLVR	4.94967
1000_22_17500_1	1000	1	17500	22	fabianf_QE192211_001	13143	17309	2324	12399	O94973		NPIFVGLALHCTASMGSK	3.71734
1000_22_17500_1	1000	1	17500	22	fabianf_QE192211_001	13143	17309	2324	12399	O94973		NLPANHFVSLHIEIESDILLAVK	7.82109
1000_22_17500_1	1000	1	17500	22	fabianf_QE192211_001	13143	17309	2324	12399	O94979	72816.6	NPAVLSAASFDGR	6.25813
1000_22_17500_1	1000	1	17500	22	fabianf_QE192211_001	13143	17309	2324	12399	O94979	72816.6	YLELLGYR	3.70629
1000_22_17500_1	1000	1	17500	22	fabianf_QE192211_001	13143	17309	2324	12399	O94979	72816.6	EQTLSPTITSGLHNIAR	3.08849
1000_22_17500_1	1000	1	17500	22	fabianf_QE192211_001	13143	17309	2324	12399	O94992	18262.5	LGAPAAGGEEEWGQQQR	3.75911
1000_22_17500_1	1000	1	17500	22	fabianf_QE192211_001	13143	17309	2324	12399	O95104;Q9UPN6	53071.4	VPGLYVIDSIVR	6.97861
1000_22_17500_1	1000	1	17500	22	fabianf_QE192211_001	13143	17309	2324	12399	O95163	40483.4	VHELQGNAPSDPDAVSAEEALK	5.1422
1000_22_17500_1	1000	1	17500	22	fabianf_QE192211_001	13143	17309	2324	12399	O95163		VHLLPGNDPSDQAAVSAEEAER	5.01575
1000_22_17500_1	1000	1	17500	22	fabianf_QE192211_001	13143	17309	2324	12399	O95197	137561	TQIDHYVGIAR	4.70494
1000_22_17500_1	1000	1	17500	22	fabianf_QE192211_001	13143	17309	2324	12399	O95197	137561	TQIDHYVGIAR	6.62632
1000_22_17500_1	1000	1	17500	22	fabianf_QE192211_001	13143	17309	2324	12399	O95197		TQIVHGAYDIK	2.43285
1000_22_17500_1	1000	1	17500	22	fabianf_QE192211_001	13143	17309	2324	12399	O95202	101144	STLQTLPEIVAK	6.40969
1000_22_17500_1	1000	1	17500	22	fabianf_QE192211_001	13143	17309	2324	12399	O95202	101144	FLQDTIEEMALK	4.86817
1000_22_17500_1	1000	1	17500	22	fabianf_QE192211_001	13143	17309	2324	12399	O95202	101144	DFSVFFQK	4.71569
1000_22_17500_1	1000	1	17500	22	fabianf_QE192211_001	13143	17309	2324	12399	O95202	101144	VAEVEGEQVDNK	2.79262
1000_22_17500_1	1000	1	17500	22	fabianf_QE192211_001	13143	17309	2324	12399	O95202		STLQPALEIVTR	4.32811
1000_22_17500_1	1000	1	17500	22	fabianf_QE192211_001	13143	17309	2324	12399	O95202		VAGEEEVQVDNR	3.88988
1000_22_17500_1	1000	1	17500	22	fabianf_QE192211_001	13143	17309	2324	12399	O95219	219211	IGLENFLLR	5.71115
1000_22_17500_1	1000	1	17500	22	fabianf_QE192211_001	13143	17309	2324	12399	O95232	61893.8	YLQSLLAEVER	4.31462
1000_22_17500_1	1000	1	17500	22	fabianf_QE192211_001	13143	17309	2324	12399	O95232	61893.8	STTSTIESFAAQEK	5.56845
1000_22_17500_1	1000	1	17500	22	fabianf_QE192211_001	13143	17309	2324	12399	O95232	61893.8	LALSQNQQSSGAAGPTGK	4.78724
1000_22_17500_1	1000	1	17500	22	fabianf_QE192211_001	13143	17309	2324	12399	O95232	61893.8	YYLCGFCPAELFTNTR	9.44018
1000_22_17500_1	1000	1	17500	22	fabianf_QE192211_001	13143	17309	2324	12399	O95239;Q2VIQ3	10672.6	GLLCLGNVISALGDDKK	4.60147
1000_22_17500_1	1000	1	17500	22	fabianf_QE192211_001	13143	17309	2324	12399	O95292	138857	VEQVLSLEPQHELK	7.16355
1000_22_17500_1	1000	1	17500	22	fabianf_QE192211_001	13143	17309	2324	12399	O95292	138857	VEQVLSLEPQHELK	4.83503
1000_22_17500_1	1000	1	17500	22	fabianf_QE192211_001	13143	17309	2324	12399	O95292	138857	SLSSSLDDTEVKK	5.76555
1000_22_17500_1	1000	1	17500	22	fabianf_QE192211_001	13143	17309	2324	12399	O95292		VVLEQSLEPQHLER	2.71638
1000_22_17500_1	1000	1	17500	22	fabianf_QE192211_001	13143	17309	2324	12399	O95295	137496	VVLVNNILQNAQER	4.42812
1000_22_17500_1	1000	1	17500	22	fabianf_QE192211_001	13143	17309	2324	12399	O95299	15591.3	YGMWHFLLGDK	5.74653
1000_22_17500_1	1000	1	17500	22	fabianf_QE192211_001	13143	17309	2324	12399	O95299		YHLWMFLGGDR	2.61587
1000_22_17500_1	1000	1	17500	22	fabianf_QE192211_001	13143	17309	2324	12399	O95319	51906.7	VMFSPFGQIEECR	3.06085
1000_22_17500_1	1000	1	17500	22	fabianf_QE192211_001	13143	17309	2324	12399	O95336	397179	LLTVPFEK	6.72726
1000_22_17500_1	1000	1	17500	22	fabianf_QE192211_001	13143	17309	2324	12399	O95336	397179	LCWFLDEAAAR	5.3741
1000_22_17500_1	1000	1	17500	22	fabianf_QE192211_001	13143	17309	2324	12399	O95336	397179	ELPAAVAPAGPASLAR	6.18697
1000_22_17500_1	1000	1	17500	22	fabianf_QE192211_001	13143	17309	2324	12399	O95336	397179	TVIFVATGEGK	9.03073
1000_22_17500_1	1000	1	17500	22	fabianf_QE192211_001	13143	17309	2324	12399	O95336	397179	IVAPISDSPKPPPQR	6.89956
1000_22_17500_1	1000	1	17500	22	fabianf_QE192211_001	13143	17309	2324	12399	O95336	397179	WTLGFCDER	4.16286
1000_22_17500_1	1000	1	17500	22	fabianf_QE192211_001	13143	17309	2324	12399	O95336	397179	ILEDQEENPLPAALVQPHTGK	8.05395
1000_22_17500_1	1000	1	17500	22	fabianf_QE192211_001	13143	17309	2324	12399	O95336	397179	AAPAPGLISVFSSSQELGAALAQLVAQR	3.10379
1000_22_17500_1	1000	1	17500	22	fabianf_QE192211_001	13143	17309	2324	12399	O95336	397179	LPIPESQVITINPELPVEEAAEDYAK	7.84453
1000_22_17500_1	1000	1	17500	22	fabianf_QE192211_001	13143	17309	2324	12399	O95336	397179	MAAPAPGLISVFSSSQELGAALAQLVAQR	3.17544
1000_22_17500_1	1000	1	17500	22	fabianf_QE192211_001	13143	17309	2324	12399	O95336		TGIFVVTGEAR	2.80617
1000_22_17500_1	1000	1	17500	22	fabianf_QE192211_001	13143	17309	2324	12399	O95336		WTLGDEFCK	2.13833
1000_22_17500_1	1000	1	17500	22	fabianf_QE192211_001	13143	17309	2324	12399	O95347	94465.7	SLEDALAEAQR	4.39391
1000_22_17500_1	1000	1	17500	22	fabianf_QE192211_001	13143	17309	2324	12399	O95347	94465.7	GLVASLISVK	3.71105
1000_22_17500_1	1000	1	17500	22	fabianf_QE192211_001	13143	17309	2324	12399	O95347	94465.7	ALEEELAGLK	5.46097
1000_22_17500_1	1000	1	17500	22	fabianf_QE192211_001	13143	17309	2324	12399	O95347	94465.7	SIILEGFK	7.926
1000_22_17500_1	1000	1	17500	22	fabianf_QE192211_001	13143	17309	2324	12399	O95347	94465.7	TILEEEITPTIQK	4.45501
1000_22_17500_1	1000	1	17500	22	fabianf_QE192211_001	13143	17309	2324	12399	O95347	94465.7	VLNMKPPEILSMIEEAAGTR	4.44389
1000_22_17500_1	1000	1	17500	22	fabianf_QE192211_001	13143	17309	2324	12399	O95372	8447.64	ETAAVIFLHGLGDTGHSWADALSTIR	5.49565
1000_22_17500_1	1000	1	17500	22	fabianf_QE192211_001	13143	17309	2324	12399	O95372		ESTHALFGHIALDGWVSGATALTDIK	3.26435
1000_22_17500_1	1000	1	17500	22	fabianf_QE192211_001	13143	17309	2324	12399	O95373	113273	AIFQTIQNR	5.69413
1000_22_17500_1	1000	1	17500	22	fabianf_QE192211_001	13143	17309	2324	12399	O95373	113273	NPVWYQALTHGLNEEQR	5.10113
1000_22_17500_1	1000	1	17500	22	fabianf_QE192211_001	13143	17309	2324	12399	O95373	113273	AFAVGVQQVLLK	4.4832
1000_22_17500_1	1000	1	17500	22	fabianf_QE192211_001	13143	17309	2324	12399	O95373	113273	MDPNTIIEALR	4.5344
1000_22_17500_1	1000	1	17500	22	fabianf_QE192211_001	13143	17309	2324	12399	O95373	113273	EYNEFAEVFLK	5.28488
1000_22_17500_1	1000	1	17500	22	fabianf_QE192211_001	13143	17309	2324	12399	O95373	113273	ETENDDLTNVIQK	4.95865
1000_22_17500_1	1000	1	17500	22	fabianf_QE192211_001	13143	17309	2324	12399	O95373	113273	DGALHMIGSLAEILLK	3.29371
1000_22_17500_1	1000	1	17500	22	fabianf_QE192211_001	13143	17309	2324	12399	O95373	113273	ENIVEAIIHSPELIR	7.1441
1000_22_17500_1	1000	1	17500	22	fabianf_QE192211_001	13143	17309	2324	12399	O95373	113273	ENIVEAIIHSPELIR	3.06428
1000_22_17500_1	1000	1	17500	22	fabianf_QE192211_001	13143	17309	2324	12399	O95373	113273	GIDQCIPLFVEAALER	4.40488
1000_22_17500_1	1000	1	17500	22	fabianf_QE192211_001	13143	17309	2324	12399	O95373	113273	GIDQCIPLFVEAALER	3.99697
1000_22_17500_1	1000	1	17500	22	fabianf_QE192211_001	13143	17309	2324	12399	O95373	113273	VLQQTLNYINQGVSHALTWK	5.28936
1000_22_17500_1	1000	1	17500	22	fabianf_QE192211_001	13143	17309	2324	12399	O95373	113273	KKDGALHMIGSLAEILLK	6.28923
1000_22_17500_1	1000	1	17500	22	fabianf_QE192211_001	13143	17309	2324	12399	O95373	113273	SPLVAAMQHFLPVLK	7.03458
1000_22_17500_1	1000	1	17500	22	fabianf_QE192211_001	13143	17309	2324	12399	O95373		KIMGLAGDHALSIEKLLR	3.16539
1000_22_17500_1	1000	1	17500	22	fabianf_QE192211_001	13143	17309	2324	12399	O95373		EHIVENISPIIELAK	3.22708
1000_22_17500_1	1000	1	17500	22	fabianf_QE192211_001	13143	17309	2324	12399	O95373		EHIVENISPIIELAK	10.2719
1000_22_17500_1	1000	1	17500	22	fabianf_QE192211_001	13143	17309	2324	12399	O95373		GIEACIPAFDEQLLVK	3.73794
1000_22_17500_1	1000	1	17500	22	fabianf_QE192211_001	13143	17309	2324	12399	O95373		NPYWLQAETHGENLVQK	4.65585
1000_22_17500_1	1000	1	17500	22	fabianf_QE192211_001	13143	17309	2324	12399	O95373		ETENNDVIDLTQR	2.58303
1000_22_17500_1	1000	1	17500	22	fabianf_QE192211_001	13143	17309	2324	12399	O95373		VLWQTLNSINQGVYHALTQR	2.938
1000_22_17500_1	1000	1	17500	22	fabianf_QE192211_001	13143	17309	2324	12399	O95394	103068	MGLLAVLR	5.28214
1000_22_17500_1	1000	1	17500	22	fabianf_QE192211_001	13143	17309	2324	12399	O95394	103068	AFVRPSGTEDVVR	4.00819
1000_22_17500_1	1000	1	17500	22	fabianf_QE192211_001	13143	17309	2324	12399	O95394		MGLVLLAK	2.63607
1000_22_17500_1	1000	1	17500	22	fabianf_QE192211_001	13143	17309	2324	12399	O95394		AVTGSPRVEVFDK	7.05934
1000_22_17500_1	1000	1	17500	22	fabianf_QE192211_001	13143	17309	2324	12399	O95433	123677	ETFLTSPEELYR	6.34535
1000_22_17500_1	1000	1	17500	22	fabianf_QE192211_001	13143	17309	2324	12399	O95433	123677	VFTTQELVQAFTHAPATLEADR	5.26393
1000_22_17500_1	1000	1	17500	22	fabianf_QE192211_001	13143	17309	2324	12399	O95433		VFTTQELVQAFTHAPAELDATK	8.78956
1000_22_17500_1	1000	1	17500	22	fabianf_QE192211_001	13143	17309	2324	12399	O95456	53724.8	AATFFGEVVK	6.06059
1000_22_17500_1	1000	1	17500	22	fabianf_QE192211_001	13143	17309	2324	12399	O95456	53724.8	LDLITVEAFKPILSTR	3.85064
1000_22_17500_1	1000	1	17500	22	fabianf_QE192211_001	13143	17309	2324	12399	O95456	53724.8	AGTEDEEEEEEGRR	3.25046
1000_22_17500_1	1000	1	17500	22	fabianf_QE192211_001	13143	17309	2324	12399	O95456		ATVFFGEVAR	4.06917
1000_22_17500_1	1000	1	17500	22	fabianf_QE192211_001	13143	17309	2324	12399	O95456		LDLIEVTAPKFSLITK	15.1719
1000_22_17500_1	1000	1	17500	22	fabianf_QE192211_001	13143	17309	2324	12399	O95470	4685.28	AFEPYLEILEVYSTK	4.17525
1000_22_17500_1	1000	1	17500	22	fabianf_QE192211_001	13143	17309	2324	12399	O95486	3651.76	LPLGLLLHPFK	4.72138
1000_22_17500_1	1000	1	17500	22	fabianf_QE192211_001	13143	17309	2324	12399	O95486	3651.76	EQRPFFPILYVIR	4.88867
1000_22_17500_1	1000	1	17500	22	fabianf_QE192211_001	13143	17309	2324	12399	O95486	3651.76	DALVNAVIDSLSAYR	2.84276
1000_22_17500_1	1000	1	17500	22	fabianf_QE192211_001	13143	17309	2324	12399	O95486	3651.76	AKLPLGLLLHPFK	3.72649
1000_22_17500_1	1000	1	17500	22	fabianf_QE192211_001	13143	17309	2324	12399	O95486	3651.76	AKLPLGLLLHPFK	3.71948
1000_22_17500_1	1000	1	17500	22	fabianf_QE192211_001	13143	17309	2324	12399	O95486		AKLHLLLLGPPFR	3.43223
1000_22_17500_1	1000	1	17500	22	fabianf_QE192211_001	13143	17309	2324	12399	O95486		DASVNAVIDSALLYK	2.836
1000_22_17500_1	1000	1	17500	22	fabianf_QE192211_001	13143	17309	2324	12399	O95487	4444.08	LPLGLLLHPFR	6.96189
1000_22_17500_1	1000	1	17500	22	fabianf_QE192211_001	13143	17309	2324	12399	O95487	4444.08	SAPAGSSHPAASAR	3.01213
1000_22_17500_1	1000	1	17500	22	fabianf_QE192211_001	13143	17309	2324	12399	O95487	4444.08	AKLPLGLLLHPFR	4.29845
1000_22_17500_1	1000	1	17500	22	fabianf_QE192211_001	13143	17309	2324	12399	O95487		AKGLLPLLHLPFK	3.85507
1000_22_17500_1	1000	1	17500	22	fabianf_QE192211_001	13143	17309	2324	12399	O95487		SAPAGASHPASSAK	3.8254
1000_22_17500_1	1000	1	17500	22	fabianf_QE192211_001	13143	17309	2324	12399	O95563	46054	TVFFWAPIMK	4.2776
1000_22_17500_1	1000	1	17500	22	fabianf_QE192211_001	13143	17309	2324	12399	O95573	215756	LQAGEYVSLGK	5.79872
1000_22_17500_1	1000	1	17500	22	fabianf_QE192211_001	13143	17309	2324	12399	O95573	215756	LLLCGGAPLSATTQR	5.15656
1000_22_17500_1	1000	1	17500	22	fabianf_QE192211_001	13143	17309	2324	12399	O95573	215756	NTPLCDSFVFR	5.27717
1000_22_17500_1	1000	1	17500	22	fabianf_QE192211_001	13143	17309	2324	12399	O95573	215756	LSPEPWTPETGLVTDAFK	11.3128
1000_22_17500_1	1000	1	17500	22	fabianf_QE192211_001	13143	17309	2324	12399	O95573	215756	WLCTGDIGEFEPDGCLK	2.57547
1000_22_17500_1	1000	1	17500	22	fabianf_QE192211_001	13143	17309	2324	12399	O95573	215756	NLFILAYNYK	3.7459
1000_22_17500_1	1000	1	17500	22	fabianf_QE192211_001	13143	17309	2324	12399	O95573	215756	IGYSSPQTLADQSSK	5.57118
1000_22_17500_1	1000	1	17500	22	fabianf_QE192211_001	13143	17309	2324	12399	O95573	215756	HIITVDGKPPTWSEFPK	5.06401
1000_22_17500_1	1000	1	17500	22	fabianf_QE192211_001	13143	17309	2324	12399	O95573	215756	GIIVHTMAAVEALGAK	3.09811
1000_22_17500_1	1000	1	17500	22	fabianf_QE192211_001	13143	17309	2324	12399	O95573	215756	LKDIVSLVPR	3.3056
1000_22_17500_1	1000	1	17500	22	fabianf_QE192211_001	13143	17309	2324	12399	O95573	215756	LKDIVSLVPR	7.55084
1000_22_17500_1	1000	1	17500	22	fabianf_QE192211_001	13143	17309	2324	12399	O95573		LSDVVKLIPK	2.36313
1000_22_17500_1	1000	1	17500	22	fabianf_QE192211_001	13143	17309	2324	12399	O95573		ITDGPSQSLAYQSSR	4.00841
1000_22_17500_1	1000	1	17500	22	fabianf_QE192211_001	13143	17309	2324	12399	O95747	59133.8	IPISLVLR	5.33822
1000_22_17500_1	1000	1	17500	22	fabianf_QE192211_001	13143	17309	2324	12399	O95747	59133.8	SGVLDESTIATILR	4.89946
1000_22_17500_1	1000	1	17500	22	fabianf_QE192211_001	13143	17309	2324	12399	O95747	59133.8	TAQALSSGSGSQETK	4.57305
1000_22_17500_1	1000	1	17500	22	fabianf_QE192211_001	13143	17309	2324	12399	O95757	471144	GCALQCAILSPAFK	5.16663
1000_22_17500_1	1000	1	17500	22	fabianf_QE192211_001	13143	17309	2324	12399	O95757	471144	SIDLPIQSSLCR	7.31223
1000_22_17500_1	1000	1	17500	22	fabianf_QE192211_001	13143	17309	2324	12399	O95757	471144	VLATTFDPYLGGR	6.46026
1000_22_17500_1	1000	1	17500	22	fabianf_QE192211_001	13143	17309	2324	12399	O95757	471144	SVMAAAQVAGLNCLR	4.98502
1000_22_17500_1	1000	1	17500	22	fabianf_QE192211_001	13143	17309	2324	12399	O95757	471144	LMNETTAVALAYGIYK	4.32572
1000_22_17500_1	1000	1	17500	22	fabianf_QE192211_001	13143	17309	2324	12399	O95757	471144	LMNETTAVALAYGIYK	4.53997
1000_22_17500_1	1000	1	17500	22	fabianf_QE192211_001	13143	17309	2324	12399	O95757	471144	NAVEEYVYDFR	3.76961
1000_22_17500_1	1000	1	17500	22	fabianf_QE192211_001	13143	17309	2324	12399	O95757	471144	DISTTLNADEAVAR	5.31872
1000_22_17500_1	1000	1	17500	22	fabianf_QE192211_001	13143	17309	2324	12399	O95757	471144	LSLTQDPVVK	3.80372
1000_22_17500_1	1000	1	17500	22	fabianf_QE192211_001	13143	17309	2324	12399	O95757	471144	SGGIETIANEYSDR	5.27309
1000_22_17500_1	1000	1	17500	22	fabianf_QE192211_001	13143	17309	2324	12399	O95757	471144	EPFELEAFYTNLHEVPYPDAR	3.46179
1000_22_17500_1	1000	1	17500	22	fabianf_QE192211_001	13143	17309	2324	12399	O95757	471144	SFDDPIVQTER	5.42438
1000_22_17500_1	1000	1	17500	22	fabianf_QE192211_001	13143	17309	2324	12399	O95757	471144	AQFEQLCASLLAR	2.31544
1000_22_17500_1	1000	1	17500	22	fabianf_QE192211_001	13143	17309	2324	12399	O95757		SVPQIDFDTEK	2.81025
1000_22_17500_1	1000	1	17500	22	fabianf_QE192211_001	13143	17309	2324	12399	O95757		SICDIPLSSLQK	2.43707
1000_22_17500_1	1000	1	17500	22	fabianf_QE192211_001	13143	17309	2324	12399	O95757		ALFELACSLQQAK	10.2503
1000_22_17500_1	1000	1	17500	22	fabianf_QE192211_001	13143	17309	2324	12399	O95757		SEGEITNYGIDSAK	3.17626
1000_22_17500_1	1000	1	17500	22	fabianf_QE192211_001	13143	17309	2324	12399	O95757		SVAMACQAVLLANGK	2.71449
1000_22_17500_1	1000	1	17500	22	fabianf_QE192211_001	13143	17309	2324	12399	O95777	69963.1	GFDQTINLILDESHER	5.79245
1000_22_17500_1	1000	1	17500	22	fabianf_QE192211_001	13143	17309	2324	12399	O95777	69963.1	TSALENYINR	3.1276
1000_22_17500_1	1000	1	17500	22	fabianf_QE192211_001	13143	17309	2324	12399	O95777	69963.1	VFSSSQGVEQVVLGLYIVR	4.52365
1000_22_17500_1	1000	1	17500	22	fabianf_QE192211_001	13143	17309	2324	12399	O95777		GFDQTINLSLIEDHEK	4.47359
1000_22_17500_1	1000	1	17500	22	fabianf_QE192211_001	13143	17309	2324	12399	O95777		VSSQFSGLEQVGLVVYIVK	2.85545
1000_22_17500_1	1000	1	17500	22	fabianf_QE192211_001	13143	17309	2324	12399	O95816	107426	LLESLDQLELR	5.06496
1000_22_17500_1	1000	1	17500	22	fabianf_QE192211_001	13143	17309	2324	12399	O95816	107426	FLDDLGNAK	5.9968
1000_22_17500_1	1000	1	17500	22	fabianf_QE192211_001	13143	17309	2324	12399	O95816	107426	EAATAVEQEKEILLEMIHSIQNSQDMR	3.23908
1000_22_17500_1	1000	1	17500	22	fabianf_QE192211_001	13143	17309	2324	12399	O95816		LELELDLLQSK	3.06829
1000_22_17500_1	1000	1	17500	22	fabianf_QE192211_001	13143	17309	2324	12399	O95816		EAHTIDEEQKQINLSMIQEAELSAVMK	3.13673
1000_22_17500_1	1000	1	17500	22	fabianf_QE192211_001	13143	17309	2324	12399	O95831	136694	APSHVPFLLIGGGTAAFAAAR	7.01329
1000_22_17500_1	1000	1	17500	22	fabianf_QE192211_001	13143	17309	2324	12399	O95831	136694	APSHVPFLLIGGGTAAFAAAR	4.02086
1000_22_17500_1	1000	1	17500	22	fabianf_QE192211_001	13143	17309	2324	12399	O95831	136694	KVETDHIVAAVGLEPNVELAK	4.47073
1000_22_17500_1	1000	1	17500	22	fabianf_QE192211_001	13143	17309	2324	12399	O95831	136694	KVETDHIVAAVGLEPNVELAK	4.06111
1000_22_17500_1	1000	1	17500	22	fabianf_QE192211_001	13143	17309	2324	12399	O95831	136694	VMPNAIVQSVGVSSGK	9.83266
1000_22_17500_1	1000	1	17500	22	fabianf_QE192211_001	13143	17309	2324	12399	O95831	136694	TGGLEIDSDFGGFR	4.75815
1000_22_17500_1	1000	1	17500	22	fabianf_QE192211_001	13143	17309	2324	12399	O95831	136694	ALGTEVIQLFPEK	7.3274
1000_22_17500_1	1000	1	17500	22	fabianf_QE192211_001	13143	17309	2324	12399	O95831	136694	ISGLGLTPEQK	6.84176
1000_22_17500_1	1000	1	17500	22	fabianf_QE192211_001	13143	17309	2324	12399	O95831	136694	ELWFSDDPNVTK	5.1676
1000_22_17500_1	1000	1	17500	22	fabianf_QE192211_001	13143	17309	2324	12399	O95831	136694	SNIWVAGDAACFYDIK	5.38823
1000_22_17500_1	1000	1	17500	22	fabianf_QE192211_001	13143	17309	2324	12399	O95831	136694	AALSASEGEEVPQDK	5.17749
1000_22_17500_1	1000	1	17500	22	fabianf_QE192211_001	13143	17309	2324	12399	O95831	136694	LNDGSQITYEK	4.86747
1000_22_17500_1	1000	1	17500	22	fabianf_QE192211_001	13143	17309	2324	12399	O95831	136694	CLIATGGTPR	3.13339
1000_22_17500_1	1000	1	17500	22	fabianf_QE192211_001	13143	17309	2324	12399	O95831	136694	SATEQSGTGIR	2.97617
1000_22_17500_1	1000	1	17500	22	fabianf_QE192211_001	13143	17309	2324	12399	O95831	136694	GVIFYLR	6.03855
1000_22_17500_1	1000	1	17500	22	fabianf_QE192211_001	13143	17309	2324	12399	O95831	136694	SITIIGGGFLGSELACALGR	3.14275
1000_22_17500_1	1000	1	17500	22	fabianf_QE192211_001	13143	17309	2324	12399	O95831	136694	SITIIGGGFLGSELACALGR	3.38317
1000_22_17500_1	1000	1	17500	22	fabianf_QE192211_001	13143	17309	2324	12399	O95831	136694	VNAELQAR	8.37918
1000_22_17500_1	1000	1	17500	22	fabianf_QE192211_001	13143	17309	2324	12399	O95831	136694	VLIVSEDPELPYMRPPLSK	4.69723
1000_22_17500_1	1000	1	17500	22	fabianf_QE192211_001	13143	17309	2324	12399	O95831	136694	VLIVSEDPELPYMRPPLSK	2.72481
1000_22_17500_1	1000	1	17500	22	fabianf_QE192211_001	13143	17309	2324	12399	O95831	136694	LFNIHED	3.8729
1000_22_17500_1	1000	1	17500	22	fabianf_QE192211_001	13143	17309	2324	12399	O95831	136694	LFNIHED	4.75651
1000_22_17500_1	1000	1	17500	22	fabianf_QE192211_001	13143	17309	2324	12399	O95831	136694	DGEQHEDLNEVAK	4.17602
1000_22_17500_1	1000	1	17500	22	fabianf_QE192211_001	13143	17309	2324	12399	O95831	136694	LAGENMTGAAK	3.9227
1000_22_17500_1	1000	1	17500	22	fabianf_QE192211_001	13143	17309	2324	12399	O95831	136694	LAGENMTGAAK	3.14637
1000_22_17500_1	1000	1	17500	22	fabianf_QE192211_001	13143	17309	2324	12399	O95831		CGPAIGTTLK	2.58268
1000_22_17500_1	1000	1	17500	22	fabianf_QE192211_001	13143	17309	2324	12399	O95831		KVETDAIVEAEALGPNVVLHR	2.31024
1000_22_17500_1	1000	1	17500	22	fabianf_QE192211_001	13143	17309	2324	12399	O95831		KVETDAIVEAEALGPNVVLHR	3.66054
1000_22_17500_1	1000	1	17500	22	fabianf_QE192211_001	13143	17309	2324	12399	O95831		ISLPGLTGEQR	2.75229
1000_22_17500_1	1000	1	17500	22	fabianf_QE192211_001	13143	17309	2324	12399	O95831		LNDQSGETYIR	3.38598
1000_22_17500_1	1000	1	17500	22	fabianf_QE192211_001	13143	17309	2324	12399	O95831		SITIIGGLFLGSCGAELAGK	2.98696
1000_22_17500_1	1000	1	17500	22	fabianf_QE192211_001	13143	17309	2324	12399	O95831		TGLGEIDDSFGGFK	2.63042
1000_22_17500_1	1000	1	17500	22	fabianf_QE192211_001	13143	17309	2324	12399	O95831		APETELVQLFIGR	2.34828
1000_22_17500_1	1000	1	17500	22	fabianf_QE192211_001	13143	17309	2324	12399	O95831		AAESASEGQEVDLPR	3.53918
1000_22_17500_1	1000	1	17500	22	fabianf_QE192211_001	13143	17309	2324	12399	O95831		DQEGHEDLENVAR	2.93089
1000_22_17500_1	1000	1	17500	22	fabianf_QE192211_001	13143	17309	2324	12399	O95831		LNFIEHS	3.02184
1000_22_17500_1	1000	1	17500	22	fabianf_QE192211_001	13143	17309	2324	12399	O95861	62939.6	LVASAYSIAQK	4.47642
1000_22_17500_1	1000	1	17500	22	fabianf_QE192211_001	13143	17309	2324	12399	O95861	62939.6	LVTDCVAAMNPDAVLR	4.44812
1000_22_17500_1	1000	1	17500	22	fabianf_QE192211_001	13143	17309	2324	12399	O95881	328905	ILFLDPSGK	7.32071
1000_22_17500_1	1000	1	17500	22	fabianf_QE192211_001	13143	17309	2324	12399	O95881	328905	EAAASGLPLMVIIHK	6.05982
1000_22_17500_1	1000	1	17500	22	fabianf_QE192211_001	13143	17309	2324	12399	O95881	328905	EAAASGLPLMVIIHK	5.53707
1000_22_17500_1	1000	1	17500	22	fabianf_QE192211_001	13143	17309	2324	12399	O95881	328905	EAAASGLPLMVIIHK	4.12597
1000_22_17500_1	1000	1	17500	22	fabianf_QE192211_001	13143	17309	2324	12399	O95881	328905	YFYVSAEQVVQGMK	5.83171
1000_22_17500_1	1000	1	17500	22	fabianf_QE192211_001	13143	17309	2324	12399	O95881	328905	VHPEIINENGNPSYK	7.20942
1000_22_17500_1	1000	1	17500	22	fabianf_QE192211_001	13143	17309	2324	12399	O95881	328905	VHPEIINENGNPSYK	3.1349
1000_22_17500_1	1000	1	17500	22	fabianf_QE192211_001	13143	17309	2324	12399	O95881		VHPEISEYNGNPINR	4.24954
1000_22_17500_1	1000	1	17500	22	fabianf_QE192211_001	13143	17309	2324	12399	O95983	24739.2	KLSGLNAFDIAEELVK	4.76696
1000_22_17500_1	1000	1	17500	22	fabianf_QE192211_001	13143	17309	2324	12399	O95983		KFGSLDALNAEILEVR	3.10404
1000_22_17500_1	1000	1	17500	22	fabianf_QE192211_001	13143	17309	2324	12399	O96000	95697	AFDLIVDRPVTLVR	4.34831
1000_22_17500_1	1000	1	17500	22	fabianf_QE192211_001	13143	17309	2324	12399	O96000		APDLVRFTVDVLIK	4.93143
1000_22_17500_1	1000	1	17500	22	fabianf_QE192211_001	13143	17309	2324	12399	O96007	10958.8	LGLVPVSEASIIIAVSSAHR	3.84024
1000_22_17500_1	1000	1	17500	22	fabianf_QE192211_001	13143	17309	2324	12399	O96007		LASPVGIEHVVLSAISSIAK	5.63845
1000_22_17500_1	1000	1	17500	22	fabianf_QE192211_001	13143	17309	2324	12399	O96008	8595.18	KLPPLPLTLALGAFLNHR	4.88091
1000_22_17500_1	1000	1	17500	22	fabianf_QE192211_001	13143	17309	2324	12399	O96008		KNHPFPTALLALLGLLPK	2.94855
1000_22_17500_1	1000	1	17500	22	fabianf_QE192211_001	13143	17309	2324	12399	O96019	66244.5	SEASLHPVLMSEAPWNTR	2.15122
1000_22_17500_1	1000	1	17500	22	fabianf_QE192211_001	13143	17309	2324	12399	O96019	66244.5	VDFPTAIGMVVER	6.22927
1000_22_17500_1	1000	1	17500	22	fabianf_QE192211_001	13143	17309	2324	12399	O96019		VGFPEMIDAVVTK	3.31292
1000_22_17500_1	1000	1	17500	22	fabianf_QE192211_001	13143	17309	2324	12399	P00167	28736.7	EQAGGDATENFEDVGHSTDAR	4.45158
1000_22_17500_1	1000	1	17500	22	fabianf_QE192211_001	13143	17309	2324	12399	P00167	28736.7	FLEEHPGGEEVLR	3.61785
1000_22_17500_1	1000	1	17500	22	fabianf_QE192211_001	13143	17309	2324	12399	P00167		FEELHPEGEGVLK	3.77722
1000_22_17500_1	1000	1	17500	22	fabianf_QE192211_001	13143	17309	2324	12399	P00338	2.36379e+06	FIIPNVVK	6.22641
1000_22_17500_1	1000	1	17500	22	fabianf_QE192211_001	13143	17309	2324	12399	P00338	2.36379e+06	FIIPNVVK	5.01784
1000_22_17500_1	1000	1	17500	22	fabianf_QE192211_001	13143	17309	2324	12399	P00338	2.36379e+06	VIGSGCNLDSAR	4.10162
1000_22_17500_1	1000	1	17500	22	fabianf_QE192211_001	13143	17309	2324	12399	P00338	2.36379e+06	QVVESAYEVIK	5.39382
1000_22_17500_1	1000	1	17500	22	fabianf_QE192211_001	13143	17309	2324	12399	P00338	2.36379e+06	DQLIYNLLKEEQTPQNK	4.89989
1000_22_17500_1	1000	1	17500	22	fabianf_QE192211_001	13143	17309	2324	12399	P00338	2.36379e+06	DQLIYNLLKEEQTPQNK	4.70133
1000_22_17500_1	1000	1	17500	22	fabianf_QE192211_001	13143	17309	2324	12399	P00338	2.36379e+06	GEMMDLQHGSLFLR	4.86901
1000_22_17500_1	1000	1	17500	22	fabianf_QE192211_001	13143	17309	2324	12399	P00338	2.36379e+06	GEMMDLQHGSLFLR	4.91591
1000_22_17500_1	1000	1	17500	22	fabianf_QE192211_001	13143	17309	2324	12399	P00338	2.36379e+06	LGVHPLSCHGWVLGEHGDSSVPVWSGMNVAGVSLK	5.26836
1000_22_17500_1	1000	1	17500	22	fabianf_QE192211_001	13143	17309	2324	12399	P00338	2.36379e+06	LGVHPLSCHGWVLGEHGDSSVPVWSGMNVAGVSLK	4.86016
1000_22_17500_1	1000	1	17500	22	fabianf_QE192211_001	13143	17309	2324	12399	P00338	2.36379e+06	LGVHPLSCHGWVLGEHGDSSVPVWSGMNVAGVSLK	4.53171
1000_22_17500_1	1000	1	17500	22	fabianf_QE192211_001	13143	17309	2324	12399	P00338	2.36379e+06	DLADELALVDVIEDK	4.13236
1000_22_17500_1	1000	1	17500	22	fabianf_QE192211_001	13143	17309	2324	12399	P00338	2.36379e+06	DLADELALVDVIEDK	4.18759
1000_22_17500_1	1000	1	17500	22	fabianf_QE192211_001	13143	17309	2324	12399	P00338	2.36379e+06	ATLKDQLIYNLLKEEQTPQNK	5.30459
1000_22_17500_1	1000	1	17500	22	fabianf_QE192211_001	13143	17309	2324	12399	P00338	2.36379e+06	TLHPDLGTDKDKEQWK	4.15105
1000_22_17500_1	1000	1	17500	22	fabianf_QE192211_001	13143	17309	2324	12399	P00338	2.36379e+06	TLHPDLGTDKDKEQWK	4.54013
1000_22_17500_1	1000	1	17500	22	fabianf_QE192211_001	13143	17309	2324	12399	P00338	2.36379e+06	TLHPDLGTDKDKEQWK	4.30707
1000_22_17500_1	1000	1	17500	22	fabianf_QE192211_001	13143	17309	2324	12399	P00338	2.36379e+06	DLADELALVDVIEDKLK	3.29102
1000_22_17500_1	1000	1	17500	22	fabianf_QE192211_001	13143	17309	2324	12399	P00338	2.36379e+06	DYNVTANSK	5.03366
1000_22_17500_1	1000	1	17500	22	fabianf_QE192211_001	13143	17309	2324	12399	P00338	2.36379e+06	DYNVTANSK	7.07657
1000_22_17500_1	1000	1	17500	22	fabianf_QE192211_001	13143	17309	2324	12399	P00338	2.36379e+06	LVIITAGAR	7.04914
1000_22_17500_1	1000	1	17500	22	fabianf_QE192211_001	13143	17309	2324	12399	P00338	2.36379e+06	LVIITAGAR	10.432
1000_22_17500_1	1000	1	17500	22	fabianf_QE192211_001	13143	17309	2324	12399	P00338	2.36379e+06	DQLIYNLLK	4.9532
1000_22_17500_1	1000	1	17500	22	fabianf_QE192211_001	13143	17309	2324	12399	P00338	2.36379e+06	DQLIYNLLK	2.79181
1000_22_17500_1	1000	1	17500	22	fabianf_QE192211_001	13143	17309	2324	12399	P00338	2.36379e+06	LKGEMMDLQHGSLFLR	5.09889
1000_22_17500_1	1000	1	17500	22	fabianf_QE192211_001	13143	17309	2324	12399	P00338	2.36379e+06	LKGEMMDLQHGSLFLR	5.05182
1000_22_17500_1	1000	1	17500	22	fabianf_QE192211_001	13143	17309	2324	12399	P00338	2.36379e+06	LKGEMMDLQHGSLFLR	5.56974
1000_22_17500_1	1000	1	17500	22	fabianf_QE192211_001	13143	17309	2324	12399	P00338	2.36379e+06	LKGEMMDLQHGSLFLR	4.55671
1000_22_17500_1	1000	1	17500	22	fabianf_QE192211_001	13143	17309	2324	12399	P00338	2.36379e+06	LKGEMMDLQHGSLFLR	5.14143
1000_22_17500_1	1000	1	17500	22	fabianf_QE192211_001	13143	17309	2324	12399	P00338	2.36379e+06	SADTLWGIQK	7.38863
1000_22_17500_1	1000	1	17500	22	fabianf_QE192211_001	13143	17309	2324	12399	P00338	2.36379e+06	SADTLWGIQK	8.16354
1000_22_17500_1	1000	1	17500	22	fabianf_QE192211_001	13143	17309	2324	12399	P00338	2.36379e+06	VTLTSEEEAR	3.31324
1000_22_17500_1	1000	1	17500	22	fabianf_QE192211_001	13143	17309	2324	12399	P00338	2.36379e+06	VTLTSEEEAR	2.96906
1000_22_17500_1	1000	1	17500	22	fabianf_QE192211_001	13143	17309	2324	12399	P00338	2.36379e+06	ATLKDQLIYNLLK	5.70702
1000_22_17500_1	1000	1	17500	22	fabianf_QE192211_001	13143	17309	2324	12399	P00338	2.36379e+06	ATLKDQLIYNLLK	3.51836
1000_22_17500_1	1000	1	17500	22	fabianf_QE192211_001	13143	17309	2324	12399	P00338	2.36379e+06	ITVVGVGAVGMACAISILMK	3.54011
1000_22_17500_1	1000	1	17500	22	fabianf_QE192211_001	13143	17309	2324	12399	P00338	2.36379e+06	GLYGIKDDVFLSVPCILGQNGISDLVK	5.15337
1000_22_17500_1	1000	1	17500	22	fabianf_QE192211_001	13143	17309	2324	12399	P00338	2.36379e+06	GLYGIKDDVFLSVPCILGQNGISDLVK	4.3185
1000_22_17500_1	1000	1	17500	22	fabianf_QE192211_001	13143	17309	2324	12399	P00338	2.36379e+06	RVHPVSTMIK	2.61403
1000_22_17500_1	1000	1	17500	22	fabianf_QE192211_001	13143	17309	2324	12399	P00338		RVPHVSIMTR	3.00641
1000_22_17500_1	1000	1	17500	22	fabianf_QE192211_001	13143	17309	2324	12399	P00338		TKGLTPLDHDEKDQWR	4.16113
1000_22_17500_1	1000	1	17500	22	fabianf_QE192211_001	13143	17309	2324	12399	P00338		TKGLTPLDHDEKDQWR	2.87818
1000_22_17500_1	1000	1	17500	22	fabianf_QE192211_001	13143	17309	2324	12399	P00338		DVEDLLALADVDEIR	3.09115
1000_22_17500_1	1000	1	17500	22	fabianf_QE192211_001	13143	17309	2324	12399	P00338		ITVGVCGAAGMVVIMSAILR	2.72175
1000_22_17500_1	1000	1	17500	22	fabianf_QE192211_001	13143	17309	2324	12399	P00338		GEMQDHMLGFLSLK	2.65859
1000_22_17500_1	1000	1	17500	22	fabianf_QE192211_001	13143	17309	2324	12399	P00338		ATLKDQINYELQKENLTPQLR	5.58969
1000_22_17500_1	1000	1	17500	22	fabianf_QE192211_001	13143	17309	2324	12399	P00338		FINVIVPR	4.63919
1000_22_17500_1	1000	1	17500	22	fabianf_QE192211_001	13143	17309	2324	12399	P00367	321765	HGGTIPIVPTAEFQDR	5.73603
1000_22_17500_1	1000	1	17500	22	fabianf_QE192211_001	13143	17309	2324	12399	P00367	321765	HGGTIPIVPTAEFQDR	6.42984
1000_22_17500_1	1000	1	17500	22	fabianf_QE192211_001	13143	17309	2324	12399	P00367	321765	AKPYEGSILEADCDILIPAASEK	5.58181
1000_22_17500_1	1000	1	17500	22	fabianf_QE192211_001	13143	17309	2324	12399	P00367	321765	YNLGLDLR	4.84331
1000_22_17500_1	1000	1	17500	22	fabianf_QE192211_001	13143	17309	2324	12399	P00367	321765	DIVHSGLAYTMER	4.28444
1000_22_17500_1	1000	1	17500	22	fabianf_QE192211_001	13143	17309	2324	12399	P00367	321765	DIVHSGLAYTMER	4.66138
1000_22_17500_1	1000	1	17500	22	fabianf_QE192211_001	13143	17309	2324	12399	P00367	321765	KGFIGPGIDVPAPDMSTGER	4.7992
1000_22_17500_1	1000	1	17500	22	fabianf_QE192211_001	13143	17309	2324	12399	P00367	321765	DDGSWEVIEGYR	5.84146
[truncated: 261,119+ more rows]

## Sheet: SupFig8A
Unique_Label	Amount_in_ng	Replicate	Resolution	Windows	Identified precursors	Unique ProteinGroups
1000_22_17500_1	1000	1	17500	22	13143	2325
1000_22_17500_2	1000	2	17500	22	13143	2325
1000_22_17500_3	1000	3	17500	22	13143	2325
1000_32_17500_1	1000	1	17500	32	13060	2310
1000_32_17500_2	1000	2	17500	32	13060	2310
1000_32_17500_3	1000	3	17500	32	13060	2310
1000_32_35000_1	1000	1	35000	32	13060	2310
1000_32_35000_2	1000	2	35000	32	13060	2310

## Sheet: SupFig8B
Unique_Label	Amount_in_ng	Resolution	Windows	PG.UniProtIds	PEP.StrippedSequence	Mean_EG.DatapointsPerPeak
1000_22_17500	1000	17500	22	A0A0B4J2D5;P0DPI2	EFHQAGKPIGLCCIAPVLAAK	4.6233
1000_22_17500	1000	17500	22	A0A0B4J2D5;P0DPI2	EVVEAHVDQK	3.26722
1000_22_17500	1000	17500	22	A0A0B4J2D5;P0DPI2	GGAEQQIFTPMVPVDHVIDHAR	4.95466
1000_22_17500	1000	17500	22	A0A0B4J2D5;P0DPI2	GGAEVQIFAPDVPQMHVIDHTK	5.97675
1000_22_17500	1000	17500	22	A0A0B4J2D5;P0DPI2	GVEVTVGHEQEEGGKWPYAGTAEAIK	8.82132
1000_22_17500	1000	17500	22	A0A0B4J2D5;P0DPI2	ITDLANLSAANHDAAIFPGGFGAAK	5.56881
1000_22_17500	1000	17500	22	A0A0B4J2D5;P0DPI2	NVLTESAR	4.09505
1000_22_17500	1000	17500	22	A0A0B4J2D5;P0DPI2	PIGLCCIAPVLAAK	3.73584
1000_22_17500	1000	17500	22	A0A0B4J2D5;P0DPI2	VALVLSGCGVYDGTEIHEASAILVHLSR	8.12729
1000_22_17500	1000	17500	22	A0A0B4J2D5;P0DPI2	VALVLSHCGVYDGTEIGEAHAILVSLSK	7.68241
1000_22_17500	1000	17500	22	A0A0B4J2D5;P0DPI2	VVTTPAFMCETALHYIHDGIGAMVR	6.82227
1000_22_17500	1000	17500	22	A0AVT1	ALQLLHCFPLDIR	3.92566
1000_22_17500	1000	17500	22	A0FGR8	NLIAFSEDGSDPYVR	5.03361
1000_22_17500	1000	17500	22	A1L0T0	DGHPVVVNILIGR	6.10378
1000_22_17500	1000	17500	22	A1L0T0	EQVPSLGSNVACGLAYTDYHK	4.9413
1000_22_17500	1000	17500	22	A1L0T0	FIFTLVGGHISPLLVACEK	6.53733
1000_22_17500	1000	17500	22	A1L0T0	GALQAVDQLSLFRPLCK	3.82604
1000_22_17500	1000	17500	22	A1L0T0	GARQAVDLLSLCQPLFR	3.48279
1000_22_17500	1000	17500	22	A1L0T0	LGLFYQLLHK	3.1699
1000_22_17500	1000	17500	22	A1L0T0	LGLLYHFLQR	16.2453
1000_22_17500	1000	17500	22	A2RRP1	LLGLAELLR	5.3143
1000_22_17500	1000	17500	22	A2RRP1	RGQVLILLVEQALR	3.38367
1000_22_17500	1000	17500	22	A2RUB1	LTSNPSRVDRLIVDELR	6.12572
1000_22_17500	1000	17500	22	A3KMH1	LVAAFGELR	5.81105
1000_22_17500	1000	17500	22	A3KMH1	LVEAGFALK	7.2256
1000_22_17500	1000	17500	22	A5A3E0	LCYVALDFEQEMATVASSSSLEK	4.73373
1000_22_17500	1000	17500	22	A5A3E0	LSYLASMFEQEDAVTASVCSLER	3.29622
1000_22_17500	1000	17500	22	A5YKK6	DAIAALGLLQK	4.32863
1000_22_17500	1000	17500	22	A5YKK6	MYYFGIAALDR	2.54835
1000_22_17500	1000	17500	22	A5YKK6	MYYFLIAGADK	2.73328
1000_22_17500	1000	17500	22	A5YKK6	NLGHWLGMITLAK	3.61921
1000_22_17500	1000	17500	22	A5YKK6	SLDLIESLLR	5.66547
1000_22_17500	1000	17500	22	A5YKK6	SPVTFLSDLR	4.44832
1000_22_17500	1000	17500	22	A5YKK6	SVPDFLTLSK	3.86505
1000_22_17500	1000	17500	22	A6NHL2	SFGGGTGSGFTSLLMER	5.60709
1000_22_17500	1000	17500	22	A6NHR9	LLLIDWPELK	7.10565
1000_22_17500	1000	17500	22	A6NHR9	LYFKPIGDPVFAR	3.96329
1000_22_17500	1000	17500	22	A6NHR9	TLPLFYGSIVR	5.08558
1000_22_17500	1000	17500	22	A6NIH7;Q13432	YQFTPAFLR	4.96806
1000_22_17500	1000	17500	22	A6NIZ1	QWNNCAFLESSAK	4.94642
1000_22_17500	1000	17500	22	A6NIZ1	VKDTDDVPMILVGNK	5.8864
1000_22_17500	1000	17500	22	A8MWD9;P62308	GNSAIELEILMK	6.28501
1000_22_17500	1000	17500	22	A8MWD9;P62308	GNSIIMLEALER	5.02326
1000_22_17500	1000	17500	22	A8MWD9;P62308	GNSIIMLEALERV	5.84405
1000_22_17500	1000	17500	22	A8MXV4	EAFEEAGVLLLRPR	4.81833
1000_22_17500	1000	17500	22	A8MXV4	FGLGPAPFSR	5.56722
1000_22_17500	1000	17500	22	A8MXV4	HLYDIHVTVQPK	4.24318
1000_22_17500	1000	17500	22	A8MXV4	LANFASLSDLHK	3.96196
1000_22_17500	1000	17500	22	A8MXV4	LSLFSNDAALHR	3.34933
1000_22_17500	1000	17500	22	A8MXV4	RFDTAFFLCCLR	4.46368
1000_22_17500	1000	17500	22	A8MXV4	RFLTDLFFCACK	3.55414
1000_22_17500	1000	17500	22	A8MXV4	SADWLGLFAPHHGPPR	6.15371
1000_22_17500	1000	17500	22	A8MXV4	SAWPLPGFHPGHLADK	4.77139
1000_22_17500	1000	17500	22	A8MXV4	SPHQGFMPGAHVFSGGVLDAADR	4.66422
1000_22_17500	1000	17500	22	A8MXV4	SPSQGFAPGDAVFHMGGLHAVDK	4.01862
1000_22_17500	1000	17500	22	A8MXV4	TAFPSLPDTDDHKTDNTGTLPEDVAFR	6.30461
1000_22_17500	1000	17500	22	A8MXV4	TPFFSEADTDDHKTDLTGPNPLDVATK	3.04145
1000_22_17500	1000	17500	22	A8MXV4	TSPPGPAPGPGLALEPPPGLASWR	4.42121
1000_22_17500	1000	17500	22	B5ME19;Q99613	AKELLGQGLLLR	4.83439
1000_22_17500	1000	17500	22	B5ME19;Q99613	CGELFEELLR	2.9646
1000_22_17500	1000	17500	22	B5ME19;Q99613	CLEEFELLGK	4.46642
1000_22_17500	1000	17500	22	B5ME19;Q99613	DAHNALLDIQSSGR	5.77092
1000_22_17500	1000	17500	22	B5ME19;Q99613	DFESHITSYK	4.28002
1000_22_17500	1000	17500	22	B5ME19;Q99613	DLMLMSHLQDNIQHADPPVQILYNR	4.94746
1000_22_17500	1000	17500	22	B5ME19;Q99613	ELLGQGLLLR	4.52433
1000_22_17500	1000	17500	22	B5ME19;Q99613	FEELTNLIR	4.73838
1000_22_17500	1000	17500	22	B5ME19;Q99613	GCILTLVER	4.88054
1000_22_17500	1000	17500	22	B5ME19;Q99613	GTEITHAVVIK	3.33282
1000_22_17500	1000	17500	22	B5ME19;Q99613	ILADLEDYLNELWEDKEGK	3.43564
1000_22_17500	1000	17500	22	B5ME19;Q99613	LGSLVENNER	3.54173
1000_22_17500	1000	17500	22	B5ME19;Q99613	SEQDQAENEGEDSAVLMER	6.28285
1000_22_17500	1000	17500	22	B5ME19;Q99613	TEPTAQQNLALQLAEK	7.21865
1000_22_17500	1000	17500	22	B5ME19;Q99613	VWDLFPEADK	4.14557
1000_22_17500	1000	17500	22	B5ME19;Q99613	VWDLFPEADKVR	5.85109
1000_22_17500	1000	17500	22	C9JLW8	FIYEAWQGVER	6.15068
1000_22_17500	1000	17500	22	E9PAV3;Q13765	DIELVMSQANVSR	7.00935
1000_22_17500	1000	17500	22	E9PAV3;Q13765	IEDAALQESLQQAAR	3.11258
1000_22_17500	1000	17500	22	E9PAV3;Q13765	IEDLSQQAQLAAAEK	4.79728
1000_22_17500	1000	17500	22	E9PAV3;Q13765	NILFVITKPDVYK	5.49317
1000_22_17500	1000	17500	22	E9PAV3;Q13765	NIVFTILKVDYPR	3.51363
1000_22_17500	1000	17500	22	E9PAV3;Q13765	SGADSTYIVFPEAR	4.56981
1000_22_17500	1000	17500	22	E9PAV3;Q13765	SPASDTYIVFGEAK	6.70047
1000_22_17500	1000	17500	22	E9PRG8	VTGAVLIVGQIDK	4.75855
1000_22_17500	1000	17500	22	E9PRG8	VVGAVIDQGLITR	5.13932
1000_22_17500	1000	17500	22	L0R6Q1	DQLLYLK	3.67617
1000_22_17500	1000	17500	22	L0R6Q1	DYLQLLR	5.08424
1000_22_17500	1000	17500	22	O00116	EVIDPNNYFGNK	5.83013
1000_22_17500	1000	17500	22	O00116	EYVDPNNIFGNR	6.49285
1000_22_17500	1000	17500	22	O00116	GISDLPTQFVATEEAAK	4.29168
1000_22_17500	1000	17500	22	O00116	GISDPLTVFEQTEAAAR	7.28617
1000_22_17500	1000	17500	22	O00116	NIYGNIEDLVVHIK	5.18709
1000_22_17500	1000	17500	22	O00116	NIYGNIELDVIHVR	3.92281
1000_22_17500	1000	17500	22	O00116	YGSVAFPNFEQGVACLR	4.83126
1000_22_17500	1000	17500	22	O00139	IDILTELR	4.89804
1000_22_17500	1000	17500	22	O00148	HFVCDEDLR	2.94974
1000_22_17500	1000	17500	22	O00148	HFVLDECDK	3.91913
1000_22_17500	1000	17500	22	O00148	NCPHVVVGTPGR	3.7722
1000_22_17500	1000	17500	22	O00148	VNIVFNYDMPEDSDTYLHR	4.36947
1000_22_17500	1000	17500	22	O00148	VSVFFGGLSIK	4.50889
1000_22_17500	1000	17500	22	O00148	VSVFGGSLFIR	3.28347
1000_22_17500	1000	17500	22	O00151	DAPQSLIFEK	3.90727
1000_22_17500	1000	17500	22	O00151	DFEQPLAISR	5.27542
1000_22_17500	1000	17500	22	O00151	GCTDNLTLTVAR	5.95119
1000_22_17500	1000	17500	22	O00151	GHFFVEDQIYCEK	4.0483
1000_22_17500	1000	17500	22	O00151	MNLASEPQEVLHIGSAHNR	4.59117
1000_22_17500	1000	17500	22	O00151	MNSGLNPEEQLHIAVAHSK	2.44257
1000_22_17500	1000	17500	22	O00151	SAMPFATSPASASTTK	9.27394
1000_22_17500	1000	17500	22	O00151	SAMPFTASPASSTTAR	9.33879
1000_22_17500	1000	17500	22	O00154	AASAFFTYVSLSQEGR	4.33665
1000_22_17500	1000	17500	22	O00154	ALLSYLPWVTR	3.25405
1000_22_17500	1000	17500	22	O00154	ASQLFYASVFTSAEGK	4.92611
1000_22_17500	1000	17500	22	O00154	ATLWYVPLSLK	6.14697
1000_22_17500	1000	17500	22	O00154	IMRPDDANVAGNVHGGTILK	4.27266
1000_22_17500	1000	17500	22	O00154	IMRPDDAVGAGNHNGVTILR	3.45196
1000_22_17500	1000	17500	22	O00154	LMDEVAGIVAAR	4.7391
1000_22_17500	1000	17500	22	O00154	MIAIESAIEGTK	3.42183
1000_22_17500	1000	17500	22	O00154	MIEEAGAIISTR	6.55985
1000_22_17500	1000	17500	22	O00154	TDIAHNSVIVDNFTAR	6.89254
1000_22_17500	1000	17500	22	O00154	TNIVTASVDAINFHDK	4.99799
1000_22_17500	1000	17500	22	O00154	VLEVPPVVYSR	6.06008
1000_22_17500	1000	17500	22	O00161	ILGLAIESQDAGIK	4.43634
1000_22_17500	1000	17500	22	O00165	FHDNFGFDDLVR	4.35272
1000_22_17500	1000	17500	22	O00165	GFFGFPGPR	7.91648
1000_22_17500	1000	17500	22	O00170	EGEIAQFLCDIK	6.90275
1000_22_17500	1000	17500	22	O00170	FKLPVWETIVCTMR	4.91086
1000_22_17500	1000	17500	22	O00170	HVVLYPLVAK	6.03044
1000_22_17500	1000	17500	22	O00170	TLHSDDEGTVLDDSR	4.1718
1000_22_17500	1000	17500	22	O00170	VLELDPALAPVVSR	4.80751
1000_22_17500	1000	17500	22	O00178	DDVIVTASNFSSER	5.30284
1000_22_17500	1000	17500	22	O00178	LVLVSPTSEQYDSLLR	5.23642
1000_22_17500	1000	17500	22	O00178	MFLNLLSPR	5.15907
1000_22_17500	1000	17500	22	O00178	VGDNDFLEVR	3.41268
1000_22_17500	1000	17500	22	O00186	VLLPVLLNK	4.1582
1000_22_17500	1000	17500	22	O00186	VNLPLLLVR	3.99853
1000_22_17500	1000	17500	22	O00193	INEELESQYQQSMDSK	4.22968
1000_22_17500	1000	17500	22	O00203	LLTQYILNLGK	4.26256
1000_22_17500	1000	17500	22	O00217	TLLWTELFR	5.2883
1000_22_17500	1000	17500	22	O00231	AAAAVVEFQR	8.71749
1000_22_17500	1000	17500	22	O00231	AALRDDPIISTELHR	4.16191
1000_22_17500	1000	17500	22	O00231	AELRDDPIISTHLAK	5.27595
1000_22_17500	1000	17500	22	O00231	ALLVEVQLLESK	4.30028
1000_22_17500	1000	17500	22	O00231	DIQENDEEAVQVK	3.82865
1000_22_17500	1000	17500	22	O00231	EASIDILHSIVK	6.01658
1000_22_17500	1000	17500	22	O00231	EASILHDIVSIR	3.37918
1000_22_17500	1000	17500	22	O00231	EQSILELGSLLAK	4.71449
1000_22_17500	1000	17500	22	O00231	EQSLGIELLLSAR	4.05029
1000_22_17500	1000	17500	22	O00231	LVSLYFDTK	3.26603
1000_22_17500	1000	17500	22	O00231	LYDNLLEQNLIR	4.9687
1000_22_17500	1000	17500	22	O00231	TGQAAELGGLLK	4.54567
1000_22_17500	1000	17500	22	O00231	TYEAALETIQNMSK	4.42978
1000_22_17500	1000	17500	22	O00231	VIIEHIQSLSR	4.6669
1000_22_17500	1000	17500	22	O00231	VQIEHISSLIK	5.15876
1000_22_17500	1000	17500	22	O00231	YQEALHLGSQLLR	4.81046
1000_22_17500	1000	17500	22	O00232	AIYDTPCIQAESEK	5.34962
1000_22_17500	1000	17500	22	O00232	FFQEENTEK	3.39168
1000_22_17500	1000	17500	22	O00232	LFTMLEMTK	4.13645
1000_22_17500	1000	17500	22	O00232	LFTTMELMR	5.14484
1000_22_17500	1000	17500	22	O00232	LNSLMSLVNK	6.02546
1000_22_17500	1000	17500	22	O00232	LQEVIETLLSLEK	5.54518
1000_22_17500	1000	17500	22	O00232	LQLEIETELLVSR	4.79045
1000_22_17500	1000	17500	22	O00232	SVVLYVILAPFDNEQSDLVHR	4.79728
1000_22_17500	1000	17500	22	O00232	TASDMVSTSR	3.02948
1000_22_17500	1000	17500	22	O00233	ANYDVLESQK	7.0604
1000_22_17500	1000	17500	22	O00233	GLGQLNIIPLCK	2.94911
1000_22_17500	1000	17500	22	O00233	GLLGCNIIPLQR	4.54747
1000_22_17500	1000	17500	22	O00233	SDVDLYQVR	5.30614
1000_22_17500	1000	17500	22	O00264	DFAPLETK	4.44455
1000_22_17500	1000	17500	22	O00264	DFTPAELR	5.95606
1000_22_17500	1000	17500	22	O00264	EGEEPTVYSDEEEPKDESAR	3.50794
1000_22_17500	1000	17500	22	O00264	FVGPGYPEGAFYGK	4.4079
1000_22_17500	1000	17500	22	O00264	FYGPEGPYGVFAGR	4.99211
1000_22_17500	1000	17500	22	O00264	GDQPAASGDSDDDEPPPLPR	10.5754
1000_22_17500	1000	17500	22	O00264	ILMAINGK	4.24721
1000_22_17500	1000	17500	22	O00264	KFYGPEGPYGVFAGR	7.56255
1000_22_17500	1000	17500	22	O00264	RFDGVQDPR	4.01543
1000_22_17500	1000	17500	22	O00273	AAFGEEVDAVDTGISR	8.19633
1000_22_17500	1000	17500	22	O00273	EQHGVAASCLEDLR	5.71916
1000_22_17500	1000	17500	22	O00273	ETSSDVALASHILTALR	3.94831
1000_22_17500	1000	17500	22	O00273	ETSSDVALASTILHALK	7.26397
1000_22_17500	1000	17500	22	O00273	LQHTLQQVLDQR	4.11058
1000_22_17500	1000	17500	22	O00273	LQHTQLQLVDQK	2.77053
1000_22_17500	1000	17500	22	O00299	AEEQPQVELFVK	4.96281
1000_22_17500	1000	17500	22	O00299	EEFASTCPDDEEIELAYEQVAK	4.1223
1000_22_17500	1000	17500	22	O00299	GFTIPEAFR	5.88297
1000_22_17500	1000	17500	22	O00299	GTTFDNVTVVTR	4.53744
1000_22_17500	1000	17500	22	O00299	GVTFNVTTVDTK	5.4492
1000_22_17500	1000	17500	22	O00299	IGNCPFSQR	3.71901
1000_22_17500	1000	17500	22	O00299	KFLDGNELTLADCNLLPK	5.14939
1000_22_17500	1000	17500	22	O00299	LAALNPESNTAGLDIFAK	4.65188
1000_22_17500	1000	17500	22	O00299	LFMVLWLK	4.11877
1000_22_17500	1000	17500	22	O00299	LHIVQVVCK	3.77638
1000_22_17500	1000	17500	22	O00299	NSNPALNDNLEK	4.49506
1000_22_17500	1000	17500	22	O00299	VLDNYLTSPLPEEVDETSAEDEGVSQR	3.80399
1000_22_17500	1000	17500	22	O00299	YANYASLK	3.49411
1000_22_17500	1000	17500	22	O00299	YLSNAYAR	3.32973
1000_22_17500	1000	17500	22	O00303	AYVSTLMGVPGR	7.91748
1000_22_17500	1000	17500	22	O00303	FLMSLVNQVPK	4.13786
1000_22_17500	1000	17500	22	O00303	IGVDLIMK	3.69097
1000_22_17500	1000	17500	22	O00303	IQDALSTVLQYAEDVLSGK	6.3849
1000_22_17500	1000	17500	22	O00303	LHPVILASIVDSYER	4.397
1000_22_17500	1000	17500	22	O00303	TFGVMVTPTLMR	2.68924
1000_22_17500	1000	17500	22	O00303	TMGVMFTPLTVK	4.96602
1000_22_17500	1000	17500	22	O00303	VGANSTVDK	3.62514
1000_22_17500	1000	17500	22	O00303	VIGTLLGTVDK	5.56669
1000_22_17500	1000	17500	22	O00303	VSADNTVGR	3.29936
1000_22_17500	1000	17500	22	O00303	VSPNELILGWYATGHDITEHSVLIHEYYSR	5.43656
1000_22_17500	1000	17500	22	O00410	AAAAAEQQQFYLLLGNLLSPDNVVR	3.17235
1000_22_17500	1000	17500	22	O00410	AIGTDPESDVLSESMHIFAR	4.55378
1000_22_17500	1000	17500	22	O00410	AIGTEPDSDVLSEIMHSFAK	5.75828
1000_22_17500	1000	17500	22	O00410	ATAAFILANEHNVALFK	3.53396
1000_22_17500	1000	17500	22	O00410	EFQQYLPVVMGPLMK	8.81622
1000_22_17500	1000	17500	22	O00410	EGFVEYTEQVVK	6.95077
1000_22_17500	1000	17500	22	O00410	ENVNATENCISAVGK	3.51902
1000_22_17500	1000	17500	22	O00410	FLFDSVSSQNVGLR	5.24094
1000_22_17500	1000	17500	22	O00410	FLFNSLSSQDVGVK	3.48228
1000_22_17500	1000	17500	22	O00410	FMQDASDVMQLLLK	4.56911
1000_22_17500	1000	17500	22	O00410	HFADLLPGFLQAVNDSCYQNDDSVLK	6.41864
1000_22_17500	1000	17500	22	O00410	HIVENAVQK	3.29957
1000_22_17500	1000	17500	22	O00410	ITFLLQAIR	5.20928
1000_22_17500	1000	17500	22	O00410	ITQLAFLIK	4.34261
1000_22_17500	1000	17500	22	O00410	KQAEETYENIPGQSK	3.15155
1000_22_17500	1000	17500	22	O00410	LCGDTSLNNMQR	4.84442
1000_22_17500	1000	17500	22	O00410	LIMPLVR	4.73348
1000_22_17500	1000	17500	22	O00410	LLSSAFDEVYPALPSDVQTAIK	6.58308
1000_22_17500	1000	17500	22	O00410	LMVPLLK	7.88932
1000_22_17500	1000	17500	22	O00410	LVLEQVVTSIASVADTAEEK	3.29938
1000_22_17500	1000	17500	22	O00410	LVLPMIK	7.31129
1000_22_17500	1000	17500	22	O00410	MLVQCMQDQEHPSIR	4.32237
1000_22_17500	1000	17500	22	O00410	NLIDEDGNNQWPEGLK	9.05768
1000_22_17500	1000	17500	22	O00410	NLIDNDWNEQGPEGLR	6.47137
1000_22_17500	1000	17500	22	O00410	QLALEVIVTLSETAAAMLR	3.18499
1000_22_17500	1000	17500	22	O00410	QMAAVLLR	5.61485
1000_22_17500	1000	17500	22	O00410	RQDEDYDEQVEESLQDEDDNDVYILTK	4.36764
1000_22_17500	1000	17500	22	O00410	SLLIPYLDNLVK	6.76271
1000_22_17500	1000	17500	22	O00410	SLLPDLNIYLVR	4.48474
1000_22_17500	1000	17500	22	O00410	SLVEIADTVPK	6.76241
1000_22_17500	1000	17500	22	O00410	STACQMLVCYAK	4.60386
1000_22_17500	1000	17500	22	O00410	TAELISLCGIIVGR	3.65766
1000_22_17500	1000	17500	22	O00410	TIECISLIGLAVGK	5.83412
1000_22_17500	1000	17500	22	O00410	TIENVCATEANKSNVGR	3.70886
1000_22_17500	1000	17500	22	O00410	TKENVNATENCISAVGK	3.41698
1000_22_17500	1000	17500	22	O00410	VAAAESMPLLLECAR	5.13179
1000_22_17500	1000	17500	22	O00410	VCDIAAELAR	6.43402
1000_22_17500	1000	17500	22	O00410	VIAALLQTMEDQGNQR	4.30531
1000_22_17500	1000	17500	22	O00410	VQAHAAAALINFTEDCPK	5.59032
1000_22_17500	1000	17500	22	O00410	VSDILHSIFSSYK	4.41931
1000_22_17500	1000	17500	22	O00410	YAACNAVGQMATDFAPGFQK	4.4325
1000_22_17500	1000	17500	22	O00410	YAEYFLRPMLQYVCDNSPEVR	6.20467
1000_22_17500	1000	17500	22	O00425	DQTPDENDQVVVK	5.13089
1000_22_17500	1000	17500	22	O00425	IPVSGPFLVK	8.14005
1000_22_17500	1000	17500	22	O00425	ITISPLQELTLYNPER	5.44234
1000_22_17500	1000	17500	22	O00425	TVNELQNLSSAEVVVPR	4.10494
1000_22_17500	1000	17500	22	O00429	ALQGASQIIAEIR	4.72713
1000_22_17500	1000	17500	22	O00429	FATEYCNTIEGTAK	4.45153
1000_22_17500	1000	17500	22	O00429	GHAVNLLDVPVPVAR	4.40994
1000_22_17500	1000	17500	22	O00429	ICYIFHETFGR	4.09025
1000_22_17500	1000	17500	22	O00429	IFSPNVVNLTLVDLPGMTK	5.73105
1000_22_17500	1000	17500	22	O00429	IFYICEHGFTK	3.26473
1000_22_17500	1000	17500	22	O00429	LHDAIVEVVTCLLR	4.72219
1000_22_17500	1000	17500	22	O00429	LYEDQDENRFEITIETEK	3.20036
1000_22_17500	1000	17500	22	O00429	LYTDFDEIRQEIENETER	4.40441
1000_22_17500	1000	17500	22	O00429	MEALIPVINK	7.06662
1000_22_17500	1000	17500	22	O00429	RPLILQLVHVSQEDK	5.11154
1000_22_17500	1000	17500	22	O00429	SATLLQLITK	3.9615
1000_22_17500	1000	17500	22	O00429	SLAQTLLITR	4.9322
1000_22_17500	1000	17500	22	O00429	SSVLESLVGR	5.56245
1000_22_17500	1000	17500	22	O00429	SYFLIVR	3.83081
1000_22_17500	1000	17500	22	O00429	SYILVFK	3.4897
1000_22_17500	1000	17500	22	O00442	AFVAGVLPFK	4.84418
1000_22_17500	1000	17500	22	O00442	AVLPGVFAFR	2.50235
1000_22_17500	1000	17500	22	O00442	VGIEAAEMLLANLR	3.13659
1000_22_17500	1000	17500	22	O00442	VGNEAALELMAILK	3.9327
1000_22_17500	1000	17500	22	O00442	VLTASSLLLGLPCK	3.0357
1000_22_17500	1000	17500	22	O00442	VSTALSCLLGLPLR	7.63993
1000_22_17500	1000	17500	22	O00469	GFALLNFVVK	3.40265
1000_22_17500	1000	17500	22	O00469	QVDLENVWLHFIR	4.11074
1000_22_17500	1000	17500	22	O00483	FYSVNVDYSK	4.80434
1000_22_17500	1000	17500	22	O00483	LALFNPDVCWDR	3.3571
1000_22_17500	1000	17500	22	O00487	AVADVVVPIQVSR	5.94764
1000_22_17500	1000	17500	22	O00487	AVAVVVDPIQSVK	5.33537
1000_22_17500	1000	17500	22	O00487	LHNANMMVLIGEPK	3.46838
1000_22_17500	1000	17500	22	O00487	LINANMMVLGHEPR	5.26396
1000_22_17500	1000	17500	22	O00487	VIDVFAMPQSGTGVSVEAVDPVFQAK	6.00924
1000_22_17500	1000	17500	22	O00487	VVADFIK	4.08236
1000_22_17500	1000	17500	22	O00487	VVIDAFR	5.13776
1000_22_17500	1000	17500	22	O00505	DSQVVQVVLDGLK	5.44343
1000_22_17500	1000	17500	22	O00505	DVLVQQVVLDGSR	3.18034
1000_22_17500	1000	17500	22	O00505	SGILPILVK	6.01144
1000_22_17500	1000	17500	22	O00541	EALAFIIR	4.52392
1000_22_17500	1000	17500	22	O00541	LQLSLADFR	4.15974
1000_22_17500	1000	17500	22	O00560	ANVAVVSGAPLQGQLVAR	2.85899
1000_22_17500	1000	17500	22	O00567	MSQVAPSLSALIGEAVGAR	4.90052
1000_22_17500	1000	17500	22	O00571	DDELLVLLAR	4.80195
1000_22_17500	1000	17500	22	O00571	DLLDLLVEAK	6.17108
1000_22_17500	1000	17500	22	O00571	DLMACAQTGSGK	4.57346
1000_22_17500	1000	17500	22	O00571	GCHLLVATPGR	3.40108
1000_22_17500	1000	17500	22	O00571	HVINFDLPSDIEEYVHR	5.92069
1000_22_17500	1000	17500	22	O00571	HVINFILESDDEPVYHK	4.41036
1000_22_17500	1000	17500	22	O00571	IGLDFCK	4.48936
1000_22_17500	1000	17500	22	O00571	KGADSLEDFLYHEGYACTSIHGDR	4.32389
1000_22_17500	1000	17500	22	O00571	LEENLFGSGNTGIFQER	14.1582
1000_22_17500	1000	17500	22	O00571	LEQELFSGGNTGINFEK	11.0049
1000_22_17500	1000	17500	22	O00571	MLDMGFEPQIR	5.79551
1000_22_17500	1000	17500	22	O00571	SFLGDLNALLTR	3.02597
1000_22_17500	1000	17500	22	O00571	SFLLDLLNATGK	4.9588
1000_22_17500	1000	17500	22	O00571	SLIAAVVTAPAK	4.93895
1000_22_17500	1000	17500	22	O00571	SPILVATAVAAR	6.09375
1000_22_17500	1000	17500	22	O00571	TAAFLLPILSQIYSDGPGEALR	3.19529
1000_22_17500	1000	17500	22	O00571	VGNLGLATSFFNER	4.10092
1000_22_17500	1000	17500	22	O00571	VGSTEINSQTR	3.41398
1000_22_17500	1000	17500	22	O00571	VGSTSENITQK	3.38878
1000_22_17500	1000	17500	22	O00571	VRPCVVYGGADIGQQIR	4.60865
1000_22_17500	1000	17500	22	O00571	YLVLDEADR	5.67436
1000_22_17500	1000	17500	22	O00584	LGIKPSINYYQVADFK	4.96513
1000_22_17500	1000	17500	22	O00584	LGIVIAYNDYFKSPQR	5.39611
1000_22_17500	1000	17500	22	O00629	DAQVVQVVLDGLSNILK	3.15233
1000_22_17500	1000	17500	22	O00629	DLGVVIVVLLQDSNQAR	3.15626
1000_22_17500	1000	17500	22	O00629	SGILPILVHCLER	6.35651
1000_22_17500	1000	17500	22	O00743	APLDLDKYVEIAR	3.42693
1000_22_17500	1000	17500	22	O00764	VVPLADIITPNQFEAELLSGR	3.601
1000_22_17500	1000	17500	22	O14556	LTGMAFRVPTPDVSVVDLTCR	6.71683
1000_22_17500	1000	17500	22	O14561	LMCPQEIVDYIADKK	6.28262
1000_22_17500	1000	17500	22	O14561	LYDKIDPEK	3.5411
1000_22_17500	1000	17500	22	O14562	LPLVPSTGMYNR	6.92533
1000_22_17500	1000	17500	22	O14562	LPTVPLSGMYNK	5.07473
1000_22_17500	1000	17500	22	O14579	FADLVAEIKVSSGPELQPVK	6.98147
1000_22_17500	1000	17500	22	O14579	FGVVLDEIKPSSAPELQAVR	3.54777
1000_22_17500	1000	17500	22	O14579	KFGVVLDEIKPSSAPELQAVR	4.00408
1000_22_17500	1000	17500	22	O14579	LQDAYYIFQEMADK	4.51446
1000_22_17500	1000	17500	22	O14579	NAFNQSYYGQQICEAIK	4.97389
1000_22_17500	1000	17500	22	O14579	NAFYIGSYQQCINEAQR	3.85443
1000_22_17500	1000	17500	22	O14617	DLANDIMTLMSHTKPYIR	3.41117
1000_22_17500	1000	17500	22	O14617	DLHNDPMTLISAYKITMK	3.53483
1000_22_17500	1000	17500	22	O14617	NFLSYAPLLFR	6.57683
1000_22_17500	1000	17500	22	O14617	NYLSLAPLFFK	4.89465
1000_22_17500	1000	17500	22	O14654	AAAAAAAAAASGAAIPPLIPPR	5.84167
1000_22_17500	1000	17500	22	O14654	AAVSAFPTDSLER	6.97225
1000_22_17500	1000	17500	22	O14654	AIGDGEDEMLFTR	5.27925
1000_22_17500	1000	17500	22	O14654	ALCADEYR	2.99749
1000_22_17500	1000	17500	22	O14654	ANPLSLDSAR	6.11822
1000_22_17500	1000	17500	22	O14654	AVSVPASFFR	7.96072
1000_22_17500	1000	17500	22	O14654	AYCLDEAK	2.87986
1000_22_17500	1000	17500	22	O14654	DAEIPEGAAR	3.94695
1000_22_17500	1000	17500	22	O14654	DGQGTAGGHGSGGGQRPGGGHGSGGGQGPGDGHGSGGGK	4.02009
1000_22_17500	1000	17500	22	O14654	DIWQVVKVPK	4.13554
1000_22_17500	1000	17500	22	O14654	DVWQVIVKPR	4.46335
1000_22_17500	1000	17500	22	O14654	GAQDVAGGSNPGAHNPSANLAR	4.27209
1000_22_17500	1000	17500	22	O14654	GDNQAGGAAAAAAAPEPPPR	6.23964
1000_22_17500	1000	17500	22	O14654	GQPADAAEAGAPAAPAGNPK	4.63744
1000_22_17500	1000	17500	22	O14654	GYMMMFPR	5.39203
1000_22_17500	1000	17500	22	O14654	HLGLVPLEPGGWLR	5.4064
1000_22_17500	1000	17500	22	O14654	HVGLLPLEPWGGLK	4.03695
1000_22_17500	1000	17500	22	O14654	LATAEAPDK	2.79651
1000_22_17500	1000	17500	22	O14654	LCLTDEEVVFVR	4.04505
1000_22_17500	1000	17500	22	O14654	LEEEEQQLK	3.69919
1000_22_17500	1000	17500	22	O14654	LETADAPAR	3.79372
1000_22_17500	1000	17500	22	O14654	LEYYENAR	3.53321
1000_22_17500	1000	17500	22	O14654	LLQEEEQER	4.59632
1000_22_17500	1000	17500	22	O14654	LNTEVASVVVQLLSIR	2.94354
1000_22_17500	1000	17500	22	O14654	LYFCVDR	5.51758
1000_22_17500	1000	17500	22	O14654	SQSFFAAAR	5.35112
1000_22_17500	1000	17500	22	O14654	SSPLGQNDNSEYVPMLPGK	5.54118
1000_22_17500	1000	17500	22	O14654	SWSSYFSLPNPFR	8.53332
1000_22_17500	1000	17500	22	O14654	WFQPVANAADAEAVR	5.28765
1000_22_17500	1000	17500	22	O14662	LTDAFLLLR	4.26399
1000_22_17500	1000	17500	22	O14686	SQLDILSLLK	3.9354
1000_22_17500	1000	17500	22	O14735	SLISVIHLITAAR	5.55994
1000_22_17500	1000	17500	22	O14737	ADEELEALRR	5.43869
1000_22_17500	1000	17500	22	O14737	ADLELEAREK	3.18662
1000_22_17500	1000	17500	22	O14737	AVENYLIQMAR	4.04022
1000_22_17500	1000	17500	22	O14737	HGDPGDAAQQEAK	3.65158
1000_22_17500	1000	17500	22	O14737	LSNLALVKPEK	5.83036
1000_22_17500	1000	17500	22	O14737	NLILAQVSDSQAK	3.64446
1000_22_17500	1000	17500	22	O14737	NSILAQVLDQSAR	5.0304
1000_22_17500	1000	17500	22	O14737	VSEQGLIEILK	4.75254
1000_22_17500	1000	17500	22	O14737	VSEQGLIEILKK	5.34753
1000_22_17500	1000	17500	22	O14744	AAIFNTLITPLSR	3.68275
1000_22_17500	1000	17500	22	O14744	AAILPTSIFLTNK	4.33264
1000_22_17500	1000	17500	22	O14744	DWNTLIVGK	5.42805
1000_22_17500	1000	17500	22	O14744	DWNVGITLR	2.80564
1000_22_17500	1000	17500	22	O14744	GPLVNASLR	4.50932
1000_22_17500	1000	17500	22	O14744	QGFDFLCMPVFHPR	6.28238
1000_22_17500	1000	17500	22	O14744	QGMDHLCFPVFFPK	3.33799
1000_22_17500	1000	17500	22	O14744	TWMWWHNFR	3.43645
1000_22_17500	1000	17500	22	O14744	VPLVAPEDLR	7.13679
1000_22_17500	1000	17500	22	O14745	LLVVDPETDEQLQK	6.33945
1000_22_17500	1000	17500	22	O14745	LLVVDPLDTEQQER	5.04354
1000_22_17500	1000	17500	22	O14745	SVDPDSPAEASGLR	9.7009
1000_22_17500	1000	17500	22	O14776	EALFNEFVAAAR	5.46919
1000_22_17500	1000	17500	22	O14776	LDVRDDVLYIAK	4.27147
1000_22_17500	1000	17500	22	O14776	LIVAYVDDLDRR	4.74275
1000_22_17500	1000	17500	22	O14776	SDFFELLSNHHLDSQSR	3.69561
1000_22_17500	1000	17500	22	O14776	SDFLELFSNSHLDSQHK	4.2347
1000_22_17500	1000	17500	22	O14776	VFFYNPTTR	6.4832
1000_22_17500	1000	17500	22	O14776	VFNPTYFTK	3.00812
1000_22_17500	1000	17500	22	O14776	YLVEDCVLPEK	5.13416
1000_22_17500	1000	17500	22	O14776	YLVLDCVPEER	5.29271
1000_22_17500	1000	17500	22	O14818	AGSLVEQVGLR	4.54652
1000_22_17500	1000	17500	22	O14818	AITVFSPDGHLFQVEYAQEAVK	4.62122
1000_22_17500	1000	17500	22	O14818	AITVFSPDGHLFQVEYAQEAVKK	4.4412
1000_22_17500	1000	17500	22	O14818	ALLEVVQSGGK	6.55346
1000_22_17500	1000	17500	22	O14818	DIVVLGVEK	3.78456
1000_22_17500	1000	17500	22	O14818	GRDIVVLGVEK	4.70147
1000_22_17500	1000	17500	22	O14818	ICALDDNVCMAFAGLTADAR	6.03186
1000_22_17500	1000	17500	22	O14818	ILNPEEIEK	9.22051
1000_22_17500	1000	17500	22	O14818	KICALDDNVCMAFAGLTADAR	5.70618
1000_22_17500	1000	17500	22	O14818	LTVEDPVTVEYITR	4.3667
1000_22_17500	1000	17500	22	O14818	LTYIDEVTVEVPTK	3.13175
1000_22_17500	1000	17500	22	O14818	LYQTDPSGTYHAWK	5.03051
1000_22_17500	1000	17500	22	O14818	NIELAVMR	5.46588
1000_22_17500	1000	17500	22	O14818	NILVMEAK	3.41415
1000_22_17500	1000	17500	22	O14818	NTYTEADETIDLDIR	6.78216
1000_22_17500	1000	17500	22	O14818	NYTDEAIETDDLTIK	6.53045
1000_22_17500	1000	17500	22	O14818	RPFGIFADIVGFDSLGTPK	4.42732
1000_22_17500	1000	17500	22	O14818	RPFGISALIVGFDFDGTPR	8.12537
1000_22_17500	1000	17500	22	O14818	YVAEIEKEKEENEK	2.96505
1000_22_17500	1000	17500	22	O14828	ELQHAALGGTATR	3.03809
1000_22_17500	1000	17500	22	O14828	NYGSYSTQASAAAATAELLK	3.77885
1000_22_17500	1000	17500	22	O14828	TAAANAAAGAAENAFR	6.28573
1000_22_17500	1000	17500	22	O14828	TNAANAAAAAGEAFAK	7.35223
1000_22_17500	1000	17500	22	O14929	LCQDLPCFSR	6.24372
1000_22_17500	1000	17500	22	O14929	LLVTDMSDAEQYR	3.45585
1000_22_17500	1000	17500	22	O14929	VDENFDCVEADDVEGK	3.67945
1000_22_17500	1000	17500	22	O14929	YYTEFPTVLDITAEDPSK	9.39089
1000_22_17500	1000	17500	22	O14936	VGDIIQIISK	5.07267
1000_22_17500	1000	17500	22	O14936	VIDQIISGIR	2.55208
1000_22_17500	1000	17500	22	O14949	HVISYSLSPFEQR	4.14396
1000_22_17500	1000	17500	22	O14950;P19105	ATSNVFAMFDQSQIQEFK	6.2995
1000_22_17500	1000	17500	22	O14950;P19105	DGFIDKEDLHDMLASLGK	4.90465
1000_22_17500	1000	17500	22	O14950;P19105	DGFMDKEDLHDILLSAGR	6.23165
1000_22_17500	1000	17500	22	O14950;P19105	EAFNMIDQNR	5.13104
1000_22_17500	1000	17500	22	O14950;P19105	ELLTTMGDR	4.61393
1000_22_17500	1000	17500	22	O14950;P19105	EMFNQADNIK	3.339
1000_22_17500	1000	17500	22	O14950;P19105	FTDEEVDELYR	5.57204
1000_22_17500	1000	17500	22	O14950;P19105	FTDEYVLEDEK	3.0525
1000_22_17500	1000	17500	22	O14950;P19105	GNFNYIEFTR	6.54695
1000_22_17500	1000	17500	22	O14950;P19105	LNGTDPEDVIR	6.43773
1000_22_17500	1000	17500	22	O14950;P19105	NAFACFDEEATGTIQEDYLR	9.72718
1000_22_17500	1000	17500	22	O14964	ILYLIQAWAHAFR	4.25379
1000_22_17500	1000	17500	22	O14964	VCEPCYEQLNR	7.31631
1000_22_17500	1000	17500	22	O14964	VNDKNPHVALYALEVMESVVK	5.64247
1000_22_17500	1000	17500	22	O14967	LLADTDDLILENFYDK	4.29361
1000_22_17500	1000	17500	22	O14967	LLDYDALDINEDFTLR	8.08275
1000_22_17500	1000	17500	22	O14979	DELTYLSK	3.80081
1000_22_17500	1000	17500	22	O14979	DLTEYLSR	6.19776
1000_22_17500	1000	17500	22	O14979	GFCFITYTDEEPVKK	4.15519
1000_22_17500	1000	17500	22	O14979	GFCVIEPTDTEYKFR	2.92543
1000_22_17500	1000	17500	22	O14979	MFIGGLSWDTSKK	4.308
1000_22_17500	1000	17500	22	O14979	VFVGGLSPDTSEEQIK	11.2015
1000_22_17500	1000	17500	22	O14980	AIIASNIMYIVGQYPR	6.12278
1000_22_17500	1000	17500	22	O14980	AVGHPFVIQLGR	5.16461
1000_22_17500	1000	17500	22	O14980	EFAGEDTSDLFLEER	4.44979
1000_22_17500	1000	17500	22	O14980	EPEVLSTMAIIVNK	4.23489
1000_22_17500	1000	17500	22	O14980	ETLVYLTHLDYVDTER	4.95894
1000_22_17500	1000	17500	22	O14980	FLNVPMFR	5.49307
1000_22_17500	1000	17500	22	O14980	FLVTVIK	4.55969
1000_22_17500	1000	17500	22	O14980	FLVTVIKDLLGLCEQKR	3.81206
1000_22_17500	1000	17500	22	O14980	IYLDMLNVYK	3.94238
1000_22_17500	1000	17500	22	O14980	LDINLLDNVVNCLYHGEGAQQR	4.03677
1000_22_17500	1000	17500	22	O14980	LLDEEVFSSFSGQITQVR	16.1295
1000_22_17500	1000	17500	22	O14980	LLSEEVFDFSSGQITQVK	6.25703
1000_22_17500	1000	17500	22	O14980	LMNVLIQILR	5.29317
1000_22_17500	1000	17500	22	O14980	LNMILVQILK	5.21916
1000_22_17500	1000	17500	22	O14980	NLNTLCWAIGSISGAMHEEDEKR	4.79894
1000_22_17500	1000	17500	22	O14980	NVDILKDPETVK	5.4694
1000_22_17500	1000	17500	22	O14980	NVDTDKLPVIER	3.57649
1000_22_17500	1000	17500	22	O14980	RLLMLYQPFR	2.67877
1000_22_17500	1000	17500	22	O14980	RQLYLPMLFK	3.36476
1000_22_17500	1000	17500	22	O14980	TSESLCQNNMVILK	8.36795
1000_22_17500	1000	17500	22	O14980	YVVGLIIK	5.85737
1000_22_17500	1000	17500	22	O14980	YYGLQILENVIK	5.6184
1000_22_17500	1000	17500	22	O14981	IATMETMNIFLEK	3.95878
1000_22_17500	1000	17500	22	O14981	IFAMNTMEITLER	3.44419
1000_22_17500	1000	17500	22	O14981	QVLPFLLR	4.79433
1000_22_17500	1000	17500	22	O15031	VFFLPSK	4.82469
1000_22_17500	1000	17500	22	O15031	VLFFSPR	4.48805
1000_22_17500	1000	17500	22	O15042	LYSILQGDSPTK	5.79264
1000_22_17500	1000	17500	22	O15067	ELSDPAGAIIYTSR	3.71016
1000_22_17500	1000	17500	22	O15067	ESYILAGSTIPDAK	5.36462
1000_22_17500	1000	17500	22	O15067	FEAGVLGPFAK	4.69663
1000_22_17500	1000	17500	22	O15067	FGEPVLAGFAR	5.12301
1000_22_17500	1000	17500	22	O15067	KPPMLQPLALPPGLSVHQALER	3.88971
1000_22_17500	1000	17500	22	O15067	LNFSTPTSTNIVSVCR	6.18846
1000_22_17500	1000	17500	22	O15067	LNFVVSNPTTSTSICK	5.53677
1000_22_17500	1000	17500	22	O15067	LSFAHPPSAEVEAIALATLHDR	6.61962
1000_22_17500	1000	17500	22	O15067	NPSSVEAFDALQSNTEHSK	5.07673
1000_22_17500	1000	17500	22	O15067	NPSTVEAFDLAQSNSEHSR	4.22709
1000_22_17500	1000	17500	22	O15067	SLGLQLPDGQR	5.04073
1000_22_17500	1000	17500	22	O15067	SQGLPLLDGQK	6.71511
1000_22_17500	1000	17500	22	O15067	VGPGPALMLR	5.23335
1000_22_17500	1000	17500	22	O15069	DIELVMAQANVSR	6.8225
1000_22_17500	1000	17500	22	O15075	SFEALLADLTR	5.18686
1000_22_17500	1000	17500	22	O15091	LLDILSYLR	5.42529
1000_22_17500	1000	17500	22	O15116	TLIGFLR	5.35985
1000_22_17500	1000	17500	22	O15126	NVPPGLDEYNPFSDSR	3.62133
1000_22_17500	1000	17500	22	O15126	TVQTAAANAASTAASSAAQNAFK	4.63517
1000_22_17500	1000	17500	22	O15127	ELNNTVAVLHQK	2.91692
1000_22_17500	1000	17500	22	O15127	ELQNTVANLHVR	4.3258
1000_22_17500	1000	17500	22	O15127	TGAQFQFASEEFSQGIQSSK	7.06611
1000_22_17500	1000	17500	22	O15127	TGASFQQAQEEFSQGIFSSR	4.27067
1000_22_17500	1000	17500	22	O15144	DNTINLIHTFR	6.226
1000_22_17500	1000	17500	22	O15144	IIEETLALK	3.84274
1000_22_17500	1000	17500	22	O15144	NCFASVFEK	4.52656
1000_22_17500	1000	17500	22	O15145	DTDIVDEAIYYFK	5.28414
1000_22_17500	1000	17500	22	O15145	LIGNMALLPIR	5.52999
1000_22_17500	1000	17500	22	O15173	DFSLEQLR	5.56672
1000_22_17500	1000	17500	22	O15173	DLLFQESK	2.6057
1000_22_17500	1000	17500	22	O15173	FYGPAGPYGIFAGR	6.42562
1000_22_17500	1000	17500	22	O15173	GLATFCLDK	6.5578
1000_22_17500	1000	17500	22	O15173	GLGAGAGAGEESPATSLPR	7.07162
1000_22_17500	1000	17500	22	O15173	GLLDFCATR	6.62132
1000_22_17500	1000	17500	22	O15198;P84022;Q15796;Q15797;Q99717	FCLGLLSNVNR	5.10814
1000_22_17500	1000	17500	22	O15212	ETLAQLQQEFQR	4.72658
1000_22_17500	1000	17500	22	O15212	LLGPVLVK	5.42366
1000_22_17500	1000	17500	22	O15212	RLDYITAEIK	6.47685
1000_22_17500	1000	17500	22	O15235	EAVCFIPGEGHTLQEHQIVLVEGGR	4.64362
1000_22_17500	1000	17500	22	O15260	GQNDLMGTAEDFADQFLR	3.49356
1000_22_17500	1000	17500	22	O15260	LCLISTFLEDGIR	6.37263
1000_22_17500	1000	17500	22	O15260	SMFAGVPTMR	6.58128
1000_22_17500	1000	17500	22	O15294	MEALQGLSFLAHK	5.77209
1000_22_17500	1000	17500	22	O15294	MLSFQGLAELAHR	3.55146
1000_22_17500	1000	17500	22	O15347	KNPEVPVNFAEFSK	6.03075
1000_22_17500	1000	17500	22	O15347	NPEVPVNFAEFSK	5.57085
1000_22_17500	1000	17500	22	O15347	RPPSGFFLFCSEFRPK	5.54636
1000_22_17500	1000	17500	22	O15347	STNDGISIAPVGR	4.50895
1000_22_17500	1000	17500	22	O15347	STNPGISIGDVAK	5.82328
1000_22_17500	1000	17500	22	O15355	ALDMSYDHKPEDEVELAR	6.21545
1000_22_17500	1000	17500	22	O15355	ALEDAFLAIDAK	4.86669
1000_22_17500	1000	17500	22	O15355	AMSELYDHKPDAVLEEDK	4.43071
1000_22_17500	1000	17500	22	O15355	AYTGFSSNSER	2.72035
1000_22_17500	1000	17500	22	O15355	NLPPEEQMISALPDIK	4.41264
1000_22_17500	1000	17500	22	O15371	IFHTVTTTDDPVIR	5.036
1000_22_17500	1000	17500	22	O15371	NLAMEATYINHNFSQQCLR	3.36458
1000_22_17500	1000	17500	22	O15371	NMLQFNLQILPK	6.05749
1000_22_17500	1000	17500	22	O15371	SVYSWDIVVQR	4.57235
1000_22_17500	1000	17500	22	O15371	SWYVVDIVSQK	3.83543
1000_22_17500	1000	17500	22	O15371	YNFPNPNPFVEDDMDKNEIASVAYR	4.48124
1000_22_17500	1000	17500	22	O15371	YNYPDPKPFVEVNNDANDIMSEAFK	5.81981
1000_22_17500	1000	17500	22	O15372	EGTGSTATSSSSTAGAAGK	3.71242
1000_22_17500	1000	17500	22	O15372	GEPPLPEEDLSK	7.21413
1000_22_17500	1000	17500	22	O15372	HVLEGGQVTDEGQLVLVGQVYEEK	4.6394
1000_22_17500	1000	17500	22	O15372	HYQEEGQGTEVVQGVLLGLVVEDR	3.63073
1000_22_17500	1000	17500	22	O15372	LFKPPQPPAR	4.17407
1000_22_17500	1000	17500	22	O15372	NSHLINVLMWELEK	5.64839
1000_22_17500	1000	17500	22	O15382	EVFGSGTACQVCPVHR	5.71564
1000_22_17500	1000	17500	22	O15382	EVVACVTSGQGCFPHK	3.01815
1000_22_17500	1000	17500	22	O15382	LCLPSFDKLELECLIK	3.71959
1000_22_17500	1000	17500	22	O15382	LCLPSFDKLELLECIR	4.57601
1000_22_17500	1000	17500	22	O15382	NGHIPTMENLEPLILK	3.14473
1000_22_17500	1000	17500	22	O15382	NLHIPTMENGPELILR	4.84318
1000_22_17500	1000	17500	22	O15391;P25490;Q96MM3	FSLDFNLR	4.45538
1000_22_17500	1000	17500	22	O15397	IINFAPSLLR	3.87848
1000_22_17500	1000	17500	22	O15400	EFGSLPTTPSEQR	6.17908
1000_22_17500	1000	17500	22	O15400	ITQCSVEIQR	3.83721
1000_22_17500	1000	17500	22	O15400	LVAEFTTSLTNFQK	4.1755
1000_22_17500	1000	17500	22	O15400	LVNFFQTALSTETR	3.02584
1000_22_17500	1000	17500	22	O15400	TLNQLGTPQDSPELR	6.84402
1000_22_17500	1000	17500	22	O15400	TQDPPGTNQLSLELK	4.15929
1000_22_17500	1000	17500	22	O15439	SSLISALFR	3.48352
1000_22_17500	1000	17500	22	O15439	SSLLSAVLGELAPSHGLVSVHGR	5.1363
1000_22_17500	1000	17500	22	O15498	IILHNTMESLLER	5.58045
1000_22_17500	1000	17500	22	O15511	ALAAGGVGSIVR	5.34285
1000_22_17500	1000	17500	22	O15514	EFETAETLLNSEVHMLLEHR	3.83671
1000_22_17500	1000	17500	22	O43143	ALVTGYFMQVAHLER	3.8783
1000_22_17500	1000	17500	22	O43143	ASTNAMLISAGLPPLK	4.18182
1000_22_17500	1000	17500	22	O43143	AYVLGMFTQVAHLEK	3.51343
1000_22_17500	1000	17500	22	O43143	EVDDLGPEVGDIK	6.84989
1000_22_17500	1000	17500	22	O43143	FAHIDGDHLTLLNVYHAFK	3.19063
1000_22_17500	1000	17500	22	O43143	FNDLHHHDATYLAVILGFR	3.49222
1000_22_17500	1000	17500	22	O43143	FTDILVR	5.51426
1000_22_17500	1000	17500	22	O43143	FTIVLDK	4.64926
1000_22_17500	1000	17500	22	O43143	IIPLYSTLPPQQQQR	5.39477
1000_22_17500	1000	17500	22	O43143	IQLQYSPLTQIPPQK	6.05832
1000_22_17500	1000	17500	22	O43143	IRVESLLVTAISK	4.01174
1000_22_17500	1000	17500	22	O43143	LQLPVWEYK	4.95079
1000_22_17500	1000	17500	22	O43143	SNGSLVVLQLR	4.20402
1000_22_17500	1000	17500	22	O43143	SNLGSVVLQLK	4.95803
1000_22_17500	1000	17500	22	O43143	TALTLIGMDVLR	5.27033
1000_22_17500	1000	17500	22	O43143	TLATDILMGVLK	3.92901
1000_22_17500	1000	17500	22	O43143	YGVEIEHIADLK	5.39005
1000_22_17500	1000	17500	22	O43143	YGVIILDEAHER	4.09083
1000_22_17500	1000	17500	22	O43148	LSPGGYFIGTTPNSFELIR	10.0772
1000_22_17500	1000	17500	22	O43148	SVLIGEFLEK	4.27299
1000_22_17500	1000	17500	22	O43169	ELWLVIHGR	4.9196
1000_22_17500	1000	17500	22	O43169	FLNEAPDGELVELEQAGVDHFESSEGVGHSSDAK	3.50857
1000_22_17500	1000	17500	22	O43169	FLNEHPGGEEVLLEQAGVDASESFEDVGHSSDAR	6.11283
1000_22_17500	1000	17500	22	O43169	GQEVETSVTYYR	7.9446
1000_22_17500	1000	17500	22	O43172	DVNLASCAADGSVK	6.22554
1000_22_17500	1000	17500	22	O43172	LWSVPDCNLLHTLR	3.87626
1000_22_17500	1000	17500	22	O43175	AGTGVDNVDLEAATR	4.95226
1000_22_17500	1000	17500	22	O43175	ALGAHEHNTILPVCVDSSR	3.77134
1000_22_17500	1000	17500	22	O43175	ALQSGQCAGAALDVFTEEPPRDR	9.79366
1000_22_17500	1000	17500	22	O43175	ALVDHENVISCPHLGASTK	5.49851
1000_22_17500	1000	17500	22	O43175	CGEEIAVQFVDMVK	5.48782
1000_22_17500	1000	17500	22	O43175	DLPLLLFR	5.90065
1000_22_17500	1000	17500	22	O43175	EELIAELQDCEGLIVR	3.86157
1000_22_17500	1000	17500	22	O43175	FMGTELNGK	4.64933
1000_22_17500	1000	17500	22	O43175	GGIGDVEALLK	2.67088
1000_22_17500	1000	17500	22	O43175	GGIVDEGALLR	5.26058
1000_22_17500	1000	17500	22	O43175	GTIQVITQGTSLK	6.09349
1000_22_17500	1000	17500	22	O43175	GTTVQGIQTISLR	4.5225
1000_22_17500	1000	17500	22	O43175	IDGLVLGQQVER	5.91663
1000_22_17500	1000	17500	22	O43175	ILQDGGLQVVEK	5.63786
1000_22_17500	1000	17500	22	O43175	KILQDGGLQVVEK	4.90847
1000_22_17500	1000	17500	22	O43175	KVLISDSLDPCCR	6.41537
1000_22_17500	1000	17500	22	O43175	KVLSSDIDLPCCK	3.73464
1000_22_17500	1000	17500	22	O43175	NAANCLVPGVISGLLR	2.79497
1000_22_17500	1000	17500	22	O43175	NAGNCLSPAVIVGLLK	8.7362
1000_22_17500	1000	17500	22	O43175	QADVNLVNAK	5.21859
1000_22_17500	1000	17500	22	O43175	QHVTEAFQFHF	4.85004
1000_22_17500	1000	17500	22	O43175	QNALNAVVDR	3.01763
1000_22_17500	1000	17500	22	O43175	QNLSKEELIAELQDCEGLIVR	4.54627
1000_22_17500	1000	17500	22	O43175	QVFTEAHQFHW	4.47062
1000_22_17500	1000	17500	22	O43175	SLTGVVNAQALTSAFSPHTKPWIGLAEALGTLMR	6.10179
1000_22_17500	1000	17500	22	O43175	TLGILGLGR	6.78609
1000_22_17500	1000	17500	22	O43175	TQTSDPAMLPTMIGLLAEAGVR	3.29551
1000_22_17500	1000	17500	22	O43175	VLISDSLDPCCR	6.6007
1000_22_17500	1000	17500	22	O43175	VTADAINEAVR	7.70195
1000_22_17500	1000	17500	22	O43175	VTADVINAAEK	5.45906
1000_22_17500	1000	17500	22	O43196	ALGGLLK	5.4274
1000_22_17500	1000	17500	22	O43237	TGSAAGPVGPSQGSTGR	3.10543
1000_22_17500	1000	17500	22	O43237	TGSPGSPGAGGVQSTAK	2.91697
1000_22_17500	1000	17500	22	O43242	AIQLEYSEAR	5.78389
1000_22_17500	1000	17500	22	O43242	AVATTGFSNNFQK	5.2334
1000_22_17500	1000	17500	22	O43242	AVQGFFTSNNATR	6.93699
1000_22_17500	1000	17500	22	O43242	DGIIHASVNEER	6.21416
1000_22_17500	1000	17500	22	O43242	DGVIEASINHEK	3.80758
1000_22_17500	1000	17500	22	O43242	EQQDLEFAK	4.55965
1000_22_17500	1000	17500	22	O43242	FNQVLDQFGEK	5.0875
1000_22_17500	1000	17500	22	O43242	HDADGQATLLNLLLR	5.76104
1000_22_17500	1000	17500	22	O43242	LQLDSPEDAEFIVAK	7.34494
1000_22_17500	1000	17500	22	O43242	NYLHYSLYDQAEK	4.74686
1000_22_17500	1000	17500	22	O43242	SLMPYFLLTQAVR	5.04886
1000_22_17500	1000	17500	22	O43242	SVFNEQANNWEPAK	3.9015
1000_22_17500	1000	17500	22	O43242	SVFPEQANNNEWAR	5.05492
1000_22_17500	1000	17500	22	O43242	TADLLLLALGLAHDQNTTRK	4.29854
1000_22_17500	1000	17500	22	O43242	TATLRHDADGQATLLNLLLR	6.23683
1000_22_17500	1000	17500	22	O43242	VYEFLDKLDVVR	4.33025
1000_22_17500	1000	17500	22	O43252	GFTGIDSEYEKPEAPELVLK	4.22641
1000_22_17500	1000	17500	22	O43252	GKEDIEVEELFPGAPTLSYR	2.67689
1000_22_17500	1000	17500	22	O43264	ASFVTEVLAHSGR	7.42868
1000_22_17500	1000	17500	22	O43264	AVFGTEVLAHSSK	6.41654
1000_22_17500	1000	17500	22	O43264	DSLVLVLSR	2.93999
1000_22_17500	1000	17500	22	O43264	DSVVLSLLK	4.03219
1000_22_17500	1000	17500	22	O43290	DLQGLTVEHAIDSFR	2.98032
1000_22_17500	1000	17500	22	O43324	AAAAELSLLEK	5.75803
1000_22_17500	1000	17500	22	O43324	AIVQQWLEYR	4.61685
1000_22_17500	1000	17500	22	O43324	QGAGLTLNNVVLSTITQTPAHILPR	3.20817
1000_22_17500	1000	17500	22	O43324	QIPVLQTNNGPSLTGLTTIAAHLVK	5.68251
1000_22_17500	1000	17500	22	O43390	DLYEDELVPLFEK	6.21354
1000_22_17500	1000	17500	22	O43390	DYPFDELLLEEVR	4.2553
1000_22_17500	1000	17500	22	O43390	EFNEEGALSVLQQFK	4.57336
1000_22_17500	1000	17500	22	O43390	EFNEESALLVGQQFR	3.70983
1000_22_17500	1000	17500	22	O43390	GYAFITFCGK	5.75657
1000_22_17500	1000	17500	22	O43390	LCDSYEIRPGK	4.40114
1000_22_17500	1000	17500	22	O43390	LDCGYEIRPSR	4.56001
1000_22_17500	1000	17500	22	O43390	LKDYAFVHFEDR	4.70493
1000_22_17500	1000	17500	22	O43390	LMMDPLSGQNR	5.97889
1000_22_17500	1000	17500	22	O43390	LMNDGQPSLMK	3.96014
1000_22_17500	1000	17500	22	O43390	NLATTVTEEILEK	6.05764
1000_22_17500	1000	17500	22	O43390	NLLETVTETIAER	3.70868
1000_22_17500	1000	17500	22	O43390	STAYEDYYYHPPPR	5.87989
1000_22_17500	1000	17500	22	O43390	TEEFILSNKER	3.14805
1000_22_17500	1000	17500	22	O43390	TKENILEEFSK	5.29055
1000_22_17500	1000	17500	22	O43390	TLIEAGLPQK	6.31092
1000_22_17500	1000	17500	22	O43390	TLIPLGAEQR	5.15946
1000_22_17500	1000	17500	22	O43390	VTEGLVDVILYHQPDDK	4.98752
1000_22_17500	1000	17500	22	O43396	IDQYQGADAVGLEEK	9.29363
1000_22_17500	1000	17500	22	O43396	IFINLPR	6.60508
1000_22_17500	1000	17500	22	O43396	VGVKPVGSDPDFQPELSGAGSR	4.4217
1000_22_17500	1000	17500	22	O43399	GLLSDSMTDVPVDTGVAAR	6.36677
1000_22_17500	1000	17500	22	O43399	LGLSTLGELK	4.21325
1000_22_17500	1000	17500	22	O43399	TPAVEGLTEAEEEELRAELTK	5.57407
1000_22_17500	1000	17500	22	O43399	TPAVEGLTEAEEEELRAELTKVEEEIVTLR	3.36191
1000_22_17500	1000	17500	22	O43399	TSAALSTVGSAISR	5.86971
1000_22_17500	1000	17500	22	O43402	SYETLVDFDNHLDDIR	3.7777
1000_22_17500	1000	17500	22	O43432	AGILHLLSCEVLLR	8.83179
1000_22_17500	1000	17500	22	O43432	AGVLLSEILHLLCK	3.29041
1000_22_17500	1000	17500	22	O43447	GPFADENFK	5.82474
1000_22_17500	1000	17500	22	O43447	IIDGLLVMR	5.17692
1000_22_17500	1000	17500	22	O43488	ALQAAYGASAPSVTSAALR	5.78586
1000_22_17500	1000	17500	22	O43488	FNAYALLPTGYLGGR	4.74561
1000_22_17500	1000	17500	22	O43488	FYAYNPLAGGLLTGK	4.60349
1000_22_17500	1000	17500	22	O43491	DSSQLGTDATK	3.61742
1000_22_17500	1000	17500	22	O43491	DYFGLLFQESPEQK	4.62113
1000_22_17500	1000	17500	22	O43491	GELPNQDASLFQSAAR	2.72275
1000_22_17500	1000	17500	22	O43491	GLSPAQADSQFLENAK	9.48025
1000_22_17500	1000	17500	22	O43491	IVITGDGDIDHDQALAQAIR	4.22125
1000_22_17500	1000	17500	22	O43491	LVSPEQPPK	2.92148
1000_22_17500	1000	17500	22	O43491	NLPWLFTFNVK	4.88282
1000_22_17500	1000	17500	22	O43491	SLDGAPIGVMDQSLMK	6.89802
1000_22_17500	1000	17500	22	O43491	SLSGGLMAVQDIMPDR	4.51278
1000_22_17500	1000	17500	22	O43491	TEMVTISDASQR	5.15973
1000_22_17500	1000	17500	22	O43491	TTEVGSVSEVKK	3.95554
1000_22_17500	1000	17500	22	O43491	VRPAELEQFESTIGFK	4.49453
1000_22_17500	1000	17500	22	O43491	VTLLDGTEYSCDLEK	5.14054
1000_22_17500	1000	17500	22	O43504	GADSLVAEGHISVLTAQQAR	4.45888
1000_22_17500	1000	17500	22	O43504	GTLSDEHAGVISVLAQQAAK	4.10868
1000_22_17500	1000	17500	22	O43583	AADISESSGADCK	8.16795
1000_22_17500	1000	17500	22	O43583	LDADYPLR	7.80327
1000_22_17500	1000	17500	22	O43583	WPEVDDDSIEDLGEVKK	4.75107
1000_22_17500	1000	17500	22	O43583	WPKVGDESEEDLDDVIR	4.73775
1000_22_17500	1000	17500	22	O43592	ANVEAIMLAVMK	5.6113
1000_22_17500	1000	17500	22	O43592	DLQEFIPLINQITAK	4.00201
1000_22_17500	1000	17500	22	O43592	LALVSPELALQSVK	4.39429
1000_22_17500	1000	17500	22	O43592	LAQVSPELLLASVR	6.81354
1000_22_17500	1000	17500	22	O43592	NLLTPLMEK	5.48859
1000_22_17500	1000	17500	22	O43598	FGTVLTEHVAAAELGAR	5.62928
1000_22_17500	1000	17500	22	O43598	FQVWDYEEGEVEALLDR	4.19986
1000_22_17500	1000	17500	22	O43598	GEPGRPALYFCGSIR	6.17812
1000_22_17500	1000	17500	22	O43598	ILCLFRPQSGR	6.01219
1000_22_17500	1000	17500	22	O43598	YFEADPPGQVAASPDPTT	7.83528
1000_22_17500	1000	17500	22	O43615	ALTDKVTDLLGGLFSK	4.38913
1000_22_17500	1000	17500	22	O43615	EIDDSVLGQTGPYR	5.83878
1000_22_17500	1000	17500	22	O43615	GFLSGLLDNVK	5.66024
1000_22_17500	1000	17500	22	O43615	ILDIDNVDLAMGK	4.79181
1000_22_17500	1000	17500	22	O43615	KGFLSGLLDNVK	4.15808
1000_22_17500	1000	17500	22	O43615	TEMSEVLTEILR	5.56663
1000_22_17500	1000	17500	22	O43615	TMLEVSEETILK	3.34097
1000_22_17500	1000	17500	22	O43615	VFEPNEEALGVVLHK	4.96039
1000_22_17500	1000	17500	22	O43615	VPENFVLVLGAEEHR	4.1802
1000_22_17500	1000	17500	22	O43615	VTDLLFGGLSR	2.88575
1000_22_17500	1000	17500	22	O43615	VTDLLGGLFSK	5.2399
1000_22_17500	1000	17500	22	O43617	LEFLIDAK	4.30719
1000_22_17500	1000	17500	22	O43617	LIEDFLAR	4.67045
1000_22_17500	1000	17500	22	O43617	MGFNIGVR	3.85425
1000_22_17500	1000	17500	22	O43670	EIIDANPGATPVK	3.82148
1000_22_17500	1000	17500	22	O43670	ETIDAVPNAIPGR	4.98124
1000_22_17500	1000	17500	22	O43670	LIEPDSDEELIHK	3.55005
1000_22_17500	1000	17500	22	O43670	LIHPDEDISLEER	5.65845
1000_22_17500	1000	17500	22	O43681	LLNFPTIVER	5.9883
1000_22_17500	1000	17500	22	O43684	LNQPPEDGISSVK	7.80292
1000_22_17500	1000	17500	22	O43684	MHDLNTDQENLVGTHDAPIR	4.1834
1000_22_17500	1000	17500	22	O43684	MHDLNTNQEDLVPTHDAGIK	4.53175
1000_22_17500	1000	17500	22	O43684	QGYVLSSIEGR	5.84113
1000_22_17500	1000	17500	22	O43684	TPCNAGTFSQPEK	3.54882
1000_22_17500	1000	17500	22	O43684	TPENSGTFAQPCR	3.43944
1000_22_17500	1000	17500	22	O43684	VAVEYLDPSPEVQK	7.55998
1000_22_17500	1000	17500	22	O43684	VAVQVLPESEPYDR	5.52363
1000_22_17500	1000	17500	22	O43684	VGTLSYSVDK	3.37575
1000_22_17500	1000	17500	22	O43684	VYTLSVSGDR	5.22544
1000_22_17500	1000	17500	22	O43684	YQHTGAVLDCAFYDPTHAWSGGLDHQLK	3.73477
1000_22_17500	1000	17500	22	O43707	ACLISLGYDVENDR	4.33511
1000_22_17500	1000	17500	22	O43707	ACLISLGYDVENDRQGEAEFNR	4.45919
1000_22_17500	1000	17500	22	O43707	AGTQIENIDEDFRDGLK	4.68165
1000_22_17500	1000	17500	22	O43707	AIMTYVSSFYHAFSGAQK	7.25053
1000_22_17500	1000	17500	22	O43707	ALDASFIR	6.28205
1000_22_17500	1000	17500	22	O43707	ALDFIASK	7.76507
1000_22_17500	1000	17500	22	O43707	ASFNHFDKDHGGALGPEEFK	6.92924
1000_22_17500	1000	17500	22	O43707	ASGNHFDEFHGDALGPFKER	4.72441
1000_22_17500	1000	17500	22	O43707	ASIHEAWTDGK	5.86024
1000_22_17500	1000	17500	22	O43707	CQLEINFNTLQTK	4.94696
1000_22_17500	1000	17500	22	O43707	DGLAFNALIHR	5.68693
1000_22_17500	1000	17500	22	O43707	DYETATLSDIK	4.66592
1000_22_17500	1000	17500	22	O43707	EAILAIHK	3.71342
1000_22_17500	1000	17500	22	O43707	EGLLLWCQR	5.5318
1000_22_17500	1000	17500	22	O43707	ELPPDQAEYCIAR	14.8476
1000_22_17500	1000	17500	22	O43707	ETTDTDTADQVIASFK	4.51041
1000_22_17500	1000	17500	22	O43707	ETTQIDTADDVFTSAR	4.53174
1000_22_17500	1000	17500	22	O43707	FAAEQTSVDIISER	4.35495
1000_22_17500	1000	17500	22	O43707	FAIQDISVEETSAK	3.87601
1000_22_17500	1000	17500	22	O43707	GISQEQMQEFR	5.42323
1000_22_17500	1000	17500	22	O43707	GQQFEQSIEMK	3.43786
1000_22_17500	1000	17500	22	O43707	GYEEWLLNEIR	5.58344
1000_22_17500	1000	17500	22	O43707	GYWELELNEIK	3.69383
1000_22_17500	1000	17500	22	O43707	HRDYETATLSDIK	4.29469
1000_22_17500	1000	17500	22	O43707	HRPELIEYDK	3.20377
1000_22_17500	1000	17500	22	O43707	HTNYTMEHIR	3.05826
1000_22_17500	1000	17500	22	O43707	ICDQWDALGSLTHSR	5.04547
1000_22_17500	1000	17500	22	O43707	IFLNHSPMVDLDVFTQAFISMGSK	3.34667
1000_22_17500	1000	17500	22	O43707	IMSLVDPNHSGLVTFQAFIDFMSR	3.34233
1000_22_17500	1000	17500	22	O43707	ISIEMNGTLEDQLSHLK	4.10578
1000_22_17500	1000	17500	22	O43707	KDDPVTNLNNAFEVAEK	7.92309
1000_22_17500	1000	17500	22	O43707	KDPFVTNLNANDVEAER	2.60432
1000_22_17500	1000	17500	22	O43707	KHEAFESDLAAHQDR	3.18953
1000_22_17500	1000	17500	22	O43707	KHSALEQAFDHADEK	2.79145
1000_22_17500	1000	17500	22	O43707	LADLSLEWIK	5.8828
1000_22_17500	1000	17500	22	O43707	LASDLLEWIR	5.15231
1000_22_17500	1000	17500	22	O43707	LMLLLEVISGER	5.54782
1000_22_17500	1000	17500	22	O43707	LMLLLEVISGERLPKPER	5.60613
1000_22_17500	1000	17500	22	O43707	LSGSNPYTTVTPQIINSK	6.80881
1000_22_17500	1000	17500	22	O43707	LSQSNNSTIGTPVITPYR	3.25258
1000_22_17500	1000	17500	22	O43707	LVELLIMESGLK	3.63219
1000_22_17500	1000	17500	22	O43707	LVSIGAEEIVDGNAK	6.57627
1000_22_17500	1000	17500	22	O43707	MAPYQGPDAVPGALDYK	7.77768
1000_22_17500	1000	17500	22	O43707	MLDAEDIVNTARPDEK	5.23597
1000_22_17500	1000	17500	22	O43707	MLDAEDIVNTPRDAER	5.30368
1000_22_17500	1000	17500	22	O43707	MLGVQPPDAYAAPGDYR	4.82731
1000_22_17500	1000	17500	22	O43707	MQSDWNNEIQHLGVAER	3.35318
1000_22_17500	1000	17500	22	O43707	MVSDINNGWQHLEQAEK	4.35236
1000_22_17500	1000	17500	22	O43707	NFITAEELR	5.89396
1000_22_17500	1000	17500	22	O43707	NVNVQNFHISWK	4.37429
1000_22_17500	1000	17500	22	O43707	QFASQANVVGPWIQTK	6.46909
1000_22_17500	1000	17500	22	O43707	QLEAIDQLHLEYAK	6.23159
1000_22_17500	1000	17500	22	O43707	QLEAQIDLHLEYAR	4.52106
1000_22_17500	1000	17500	22	O43707	SIVDYKPNLDLLEQQHQLIQEALIFDNK	5.39336
1000_22_17500	1000	17500	22	O43707	TFTAWCNSHLR	4.22416
1000_22_17500	1000	17500	22	O43707	TINEVENQILTR	5.45126
1000_22_17500	1000	17500	22	O43707	TIPWLEDR	8.51852
1000_22_17500	1000	17500	22	O43707	TVNENEIQILTK	2.4746
1000_22_17500	1000	17500	22	O43707	TWCHFTNSALK	2.64256
1000_22_17500	1000	17500	22	O43707	VEQIAAIAQELNELDYYDSHNVNTR	6.39093
1000_22_17500	1000	17500	22	O43707	VEQIAHEAQELNINDTYDSAYVLNK	6.07675
1000_22_17500	1000	17500	22	O43707	VGWEQLLTTIAR	4.80742
1000_22_17500	1000	17500	22	O43707	VLAGDKNFITAEELR	5.86952
1000_22_17500	1000	17500	22	O43707	VLAVNQENEHLMEDYEK	4.81722
1000_22_17500	1000	17500	22	O43708	LLVLEAFQVSHPCR	3.11488
1000_22_17500	1000	17500	22	O43708	LPSLEAVCFVHLQK	3.97267
1000_22_17500	1000	17500	22	O43719	GWEAFLNAPEANR	5.84858
1000_22_17500	1000	17500	22	O43719	LEEDDLIK	5.0028
1000_22_17500	1000	17500	22	O43719	LLDEDEIR	4.72925
1000_22_17500	1000	17500	22	O43719	NMFHPMDFEDDPLVLNEIR	4.68646
1000_22_17500	1000	17500	22	O43719	NMFHPPDIFDVMENLELDK	5.18623
1000_22_17500	1000	17500	22	O43747	VLAINILGR	4.73938
1000_22_17500	1000	17500	22	O43747	YLALTVSLR	3.38368
1000_22_17500	1000	17500	22	O43747	YVALTSLLK	4.57647
1000_22_17500	1000	17500	22	O43759	AGGAFDPYTLVR	4.88013
1000_22_17500	1000	17500	22	O43760	FLTQPQVVAR	4.30821
1000_22_17500	1000	17500	22	O43760	FQLTVQPVAK	5.25513
1000_22_17500	1000	17500	22	O43765	AICIDPAYSK	5.66751
1000_22_17500	1000	17500	22	O43765	AIELNPANAVYFCNR	6.60449
1000_22_17500	1000	17500	22	O43765	AIICPDAYSR	5.92935
1000_22_17500	1000	17500	22	O43765	ALELDPDNETYK	4.91366
1000_22_17500	1000	17500	22	O43765	LAYAIIQFLHDQLR	6.66095
1000_22_17500	1000	17500	22	O43765	MGLALSSLNK	4.70774
1000_22_17500	1000	17500	22	O43765	MGLSLNSLAR	4.5365
1000_22_17500	1000	17500	22	O43765	TPPSEEDSAEAER	3.91032
1000_22_17500	1000	17500	22	O43768	NGVPLLHIPTDQTDQPK	5.06512
1000_22_17500	1000	17500	22	O43768	NLVTGDHIPTPQDLPQR	7.76627
1000_22_17500	1000	17500	22	O43768	QEEENPAEETGEEKQDTQEK	2.79844
1000_22_17500	1000	17500	22	O43768	SQKQEEEAPGEETNEEKQDTQER	3.94087
1000_22_17500	1000	17500	22	O43768	SQKQEEENPAEETGEEKQDTQEK	3.44096
1000_22_17500	1000	17500	22	O43768	YFDSGDYNMAK	3.78295
1000_22_17500	1000	17500	22	O43776	DVCLYPR	6.22849
1000_22_17500	1000	17500	22	O43776	EEFPEIYVDSPNQKTK	3.86385
1000_22_17500	1000	17500	22	O43776	EGIDPTPYYWYTDQR	4.45174
1000_22_17500	1000	17500	22	O43776	EPFPTIYVDSQKENER	6.72714
1000_22_17500	1000	17500	22	O43776	FLTWILNR	4.79135
1000_22_17500	1000	17500	22	O43776	IAELGGYK	6.18309
1000_22_17500	1000	17500	22	O43776	IFDSEEILAGYKR	3.16805
1000_22_17500	1000	17500	22	O43776	IFDSILEEAYGKK	2.32453
1000_22_17500	1000	17500	22	O43776	IGALEGYR	3.09887
1000_22_17500	1000	17500	22	O43776	KEDGTFYEFGEDIPEAPER	4.45223
1000_22_17500	1000	17500	22	O43776	LEDLVCDVVDR	5.74762
1000_22_17500	1000	17500	22	O43776	LMTDTINEPILLCR	3.42797
1000_22_17500	1000	17500	22	O43776	MNYSDAIVWLK	4.52753
1000_22_17500	1000	17500	22	O43776	NDPSLPEPK	6.15153
1000_22_17500	1000	17500	22	O43776	NLMFLVLR	5.1459
1000_22_17500	1000	17500	22	O43776	NLMVLLFK	6.84003
1000_22_17500	1000	17500	22	O43776	SPAGSIVHELNPNFQPPK	7.83117
1000_22_17500	1000	17500	22	O43776	VLAELYVSDR	4.08194
1000_22_17500	1000	17500	22	O43776	YGTCPHGGYGLGLER	5.043
1000_22_17500	1000	17500	22	O43809	ALFAVPK	5.74619
1000_22_17500	1000	17500	22	O43809	ALPAFVR	4.11324
1000_22_17500	1000	17500	22	O43809	LFLVQLQEK	5.78633
1000_22_17500	1000	17500	22	O43809	LMTEILGR	6.28334
1000_22_17500	1000	17500	22	O43809	LPGGELNPGEDEVEGLKR	4.57926
1000_22_17500	1000	17500	22	O43809	LPHVLLLQLGTTFFK	5.35354
1000_22_17500	1000	17500	22	O43809	LVAAPLFELYDNAPGYGPIISSLPQLLSR	3.27705
1000_22_17500	1000	17500	22	O43809	TELVVEHHVGIK	4.93653
1000_22_17500	1000	17500	22	O43809	TINLYPLTNYTFGTK	6.67907
1000_22_17500	1000	17500	22	O43809	TVEGVLIVHEHR	4.32486
1000_22_17500	1000	17500	22	O43809	TYITNPLTNYLFGTR	5.66041
1000_22_17500	1000	17500	22	O43809	YIQQTKPLTLER	4.94882
1000_22_17500	1000	17500	22	O43813	IAQLHSQQTCETIIISGENLPK	4.42041
1000_22_17500	1000	17500	22	O43813	IPQSHIQQICETILTSGENLAR	5.80339
1000_22_17500	1000	17500	22	O43813	SLAEGYFDAAGR	3.98622
1000_22_17500	1000	17500	22	O43815	AQYSLPGILHFLQHEWAR	3.3998
1000_22_17500	1000	17500	22	O43837	DMGGYSTTTDFIK	5.7245
1000_22_17500	1000	17500	22	O43837	EQTEGEYSSLEHESAR	5.6105
1000_22_17500	1000	17500	22	O43837	FAFATDYR	2.58702
1000_22_17500	1000	17500	22	O43837	FAFDYATK	4.67504
1000_22_17500	1000	17500	22	O43837	HNNLDLVIIR	4.65101
1000_22_17500	1000	17500	22	O43837	KLDLFANVVHVK	3.81168
1000_22_17500	1000	17500	22	O43837	LDLFANVVHVK	4.55967
1000_22_17500	1000	17500	22	O43837	LDLFVHVVNAR	2.67705
1000_22_17500	1000	17500	22	O43837	LGDGLFLQCCEEVAELYPK	7.18178
1000_22_17500	1000	17500	22	O43837	NIANPTAMLLSASNMLR	7.03262
1000_22_17500	1000	17500	22	O43847	WAQFFIHPLMIR	4.46019
1000_22_17500	1000	17500	22	O43847	WQHIPIAMLFFK	2.88259
1000_22_17500	1000	17500	22	O43852	DWILPSDYDHAEAEAR	4.84993
1000_22_17500	1000	17500	22	O43852	EEIVDKYDLFVGSQATDFGEALVR	7.64319
1000_22_17500	1000	17500	22	O43852	EQFEFVK	3.83853
1000_22_17500	1000	17500	22	O43852	EQFVEFR	5.90915
1000_22_17500	1000	17500	22	O43852	GDLNGEHLDSVWEYER	8.23686
1000_22_17500	1000	17500	22	O43852	GHDLNEDGLVSWEEYK	2.53875
1000_22_17500	1000	17500	22	O43852	HLVYESDQNKDGK	3.66212
1000_22_17500	1000	17500	22	O43852	IDGDKDGFVTVDELKDWIK	4.4719
1000_22_17500	1000	17500	22	O43852	IDGDTDGFWKVDELKDVIR	2.67043
1000_22_17500	1000	17500	22	O43852	LTKEEIVDKYDLFVGSQATDFGEALVR	5.61104
1000_22_17500	1000	17500	22	O43852	MADKDGDLIATK	3.67162
1000_22_17500	1000	17500	22	O43852	MDKEETKDWILPSDYDHAEAEAR	4.52819
1000_22_17500	1000	17500	22	O43852	MDLWETKDPDKHIEYSAAEDEAK	3.45575
1000_22_17500	1000	17500	22	O43852	TFDELTSEQPR	3.49642
1000_22_17500	1000	17500	22	O43852	TFDQLTPEESK	6.90629
1000_22_17500	1000	17500	22	O43852	TFDQLTPEESKER	4.76839
1000_22_17500	1000	17500	22	O43852	VHNDAQSFDYDHDAFLGAEEAK	4.32455
1000_22_17500	1000	17500	22	O43852	WIYEDVER	6.02575
1000_22_17500	1000	17500	22	O43852	WIYVDEEK	5.83248
1000_22_17500	1000	17500	22	O43929	LDILELLEK	5.02077
1000_22_17500	1000	17500	22	O43929	WNENVQYLSEDR	5.45378
1000_22_17500	1000	17500	22	O43929	WQVNENDLSYEK	5.0571
1000_22_17500	1000	17500	22	O60216;Q9H4I0	FYSFLVLK	4.11702
1000_22_17500	1000	17500	22	O60220	AEACFVNCVER	4.94357
1000_22_17500	1000	17500	22	O60220	FIDTSQFILNR	5.0641
1000_22_17500	1000	17500	22	O60220	MDSSSSSSAAGLGAVDPQLQHFIEVETQK	4.86436
1000_22_17500	1000	17500	22	O60231	TLHTDILFGLIK	3.6121
1000_22_17500	1000	17500	22	O60256	EFIGQFVPINDNLK	5.46408
1000_22_17500	1000	17500	22	O60256	EIQGFFNIPVDNLR	5.06889
1000_22_17500	1000	17500	22	O60256	EKPPITVVGDVGGR	5.77552
1000_22_17500	1000	17500	22	O60256	IFVMATHGLLSSDAPR	4.82645
1000_22_17500	1000	17500	22	O60256	RIEEETIDSEVVTIAVHNPVQR	4.35177
1000_22_17500	1000	17500	22	O60256	RIEESAIDEVVVTNTIPHEVQK	8.72351
1000_22_17500	1000	17500	22	O60256	SIIGVIPYFPYSK	5.52666
1000_22_17500	1000	17500	22	O60256	SIISVGPYFPYIR	4.57303
1000_22_17500	1000	17500	22	O60256	SVAAIHPSLEIPMLIPK	5.89169
1000_22_17500	1000	17500	22	O60256	VQVYQEPNR	3.92295
1000_22_17500	1000	17500	22	O60271	AGPSAQEPGSQTPLK	8.202
1000_22_17500	1000	17500	22	O60271	ERPISLGIFPLPAGDGLLTPDAQK	4.27704
1000_22_17500	1000	17500	22	O60271	ERPQFPGTSLGPALDGLLIPDIAR	4.47789
1000_22_17500	1000	17500	22	O60271	HIEVQVAQETR	4.35616
1000_22_17500	1000	17500	22	O60271	LGFSFVR	4.86562
1000_22_17500	1000	17500	22	O60271	SSFIQFSWK	2.91676
1000_22_17500	1000	17500	22	O60271	SSIWQFFSR	5.28703
1000_22_17500	1000	17500	22	O60282	ATEILNLLLK	3.36376
1000_22_17500	1000	17500	22	O60306	LNLQFLTLHDYLLR	4.48383
1000_22_17500	1000	17500	22	O60341	HWDQDDDFEFTGSHLTVR	3.07949
1000_22_17500	1000	17500	22	O60341	HWDQFVDHGDTESTLDFK	3.39887
1000_22_17500	1000	17500	22	O60488	GYDAPLCNLLLFK	5.18985
1000_22_17500	1000	17500	22	O60493	FTTYEIR	3.9532
1000_22_17500	1000	17500	22	O60493	FTYTIEK	3.36959
1000_22_17500	1000	17500	22	O60493	VVVPPLPGK	5.60902
1000_22_17500	1000	17500	22	O60499	SLEDPFFVVR	6.04295
1000_22_17500	1000	17500	22	O60500	SLILNVK	5.77512
1000_22_17500	1000	17500	22	O60506	AGPIWDLR	5.85685
1000_22_17500	1000	17500	22	O60506	AIEALKEFNEDGALAVLQQFK	7.1943
1000_22_17500	1000	17500	22	O60506	DLEGENIEIVFAKPPDQK	5.242
1000_22_17500	1000	17500	22	O60506	DLFEDELVPLFEK	4.47919
1000_22_17500	1000	17500	22	O60506	DLIGENKEIVFADPPQER	3.86027
1000_22_17500	1000	17500	22	O60506	DYAFIHFDER	4.64897
1000_22_17500	1000	17500	22	O60506	EFNEDGALAVLQQFK	5.15012
1000_22_17500	1000	17500	22	O60506	ELNEDGAAFVLQQFR	4.12277
1000_22_17500	1000	17500	22	O60506	GFCFLEYEDHK	4.85179
1000_22_17500	1000	17500	22	O60506	GFHFEEYLCDR	4.45887
1000_22_17500	1000	17500	22	O60506	GYAFVTFCTK	5.67163
1000_22_17500	1000	17500	22	O60506	LDEIYVAGLVAHSDLDER	4.1807
1000_22_17500	1000	17500	22	O60506	LFVGSIPK	6.64122
1000_22_17500	1000	17500	22	O60506	LIGVSFPR	6.92365
1000_22_17500	1000	17500	22	O60506	LKDYAFIHFDER	5.18172
1000_22_17500	1000	17500	22	O60506	LMMDPLTGLNR	5.64634
1000_22_17500	1000	17500	22	O60506	NLANTVTEEILEK	4.02877
1000_22_17500	1000	17500	22	O60506	SAFLCGVMK	5.97001
1000_22_17500	1000	17500	22	O60506	TGYTLDVTTGQR	6.13284
1000_22_17500	1000	17500	22	O60506	TKEQILEEFSK	4.91253
1000_22_17500	1000	17500	22	O60506	VAEKLDEIYVAGLVAHSDLDER	5.25254
1000_22_17500	1000	17500	22	O60506	VTEGLTDVILYHQPDDK	4.71537
1000_22_17500	1000	17500	22	O60506	VVELKADSIVDGEALHDEAYLK	2.38253
1000_22_17500	1000	17500	22	O60610	ACGAVETLLASSLTR	3.50124
1000_22_17500	1000	17500	22	O60610	AEPHFLSILQHLLLVR	3.31953
1000_22_17500	1000	17500	22	O60610	AGCAVTSLLASELTK	3.2685
1000_22_17500	1000	17500	22	O60610	FQPLLDGLK	5.69958
1000_22_17500	1000	17500	22	O60610	KLSVEEFFMDLHNFR	4.32103
1000_22_17500	1000	17500	22	O60610	LGLHQVLQDLR	4.49441
1000_22_17500	1000	17500	22	O60610	LHLLQDVQGLK	3.37971
1000_22_17500	1000	17500	22	O60610	LIEECISQIVLHK	3.92157
1000_22_17500	1000	17500	22	O60610	LSLEEFHMDVFNFK	3.22863
1000_22_17500	1000	17500	22	O60610	LSVEEFFMDLHNFR	3.12274
1000_22_17500	1000	17500	22	O60610	SPDELPSAGGDGGK	4.11571
1000_22_17500	1000	17500	22	O60610	TAQNLSIFLGSFR	4.86016
1000_22_17500	1000	17500	22	O60637	AIDYVQR	3.37871
1000_22_17500	1000	17500	22	O60641;Q13492	NTLFNLSNFLDK	6.27498
1000_22_17500	1000	17500	22	O60664	SVVTGGVQSVMGSR	4.71495
1000_22_17500	1000	17500	22	O60664	TLTAAAVSGAQPILSK	3.93356
1000_22_17500	1000	17500	22	O60664	TLTAAQVLGPAAISSR	4.56556
1000_22_17500	1000	17500	22	O60684;P52294	EACWTISNITAGNR	4.99564
1000_22_17500	1000	17500	22	O60684;P52294	EIWNTAACSTIGNK	7.72199
1000_22_17500	1000	17500	22	O60684;P52294	IQGINVNLLELVAK	7.38
1000_22_17500	1000	17500	22	O60684;P52294	IVQVALNGLENILR	5.33087
1000_22_17500	1000	17500	22	O60684;P52294	NAVWALSNLCR	5.3948
1000_22_17500	1000	17500	22	O60684;P52294	NLVWALANSCK	3.59099
1000_22_17500	1000	17500	22	O60701	IAILGFAFK	5.51596
1000_22_17500	1000	17500	22	O60701	ILIAAFGFR	3.53058
1000_22_17500	1000	17500	22	O60701	MLKPAFIFDGR	4.34679
1000_22_17500	1000	17500	22	O60716	ALLAIADEELSNHTK	2.46387
1000_22_17500	1000	17500	22	O60716	ALSAIADLLTNEHER	4.00826
1000_22_17500	1000	17500	22	O60716	GIPVLVGLLDHPK	4.47847
1000_22_17500	1000	17500	22	O60725	VPTGLPFIK	7.13548
1000_22_17500	1000	17500	22	O60749	ALSQLAEVEEK	4.20677
1000_22_17500	1000	17500	22	O60749	AVNTQALSGAGILR	5.61966
1000_22_17500	1000	17500	22	O60749	QQQFENLDQQLR	4.15066
1000_22_17500	1000	17500	22	O60762	FIPEFIR	7.92458
1000_22_17500	1000	17500	22	O60762	GANFLTQILLRPGASDLTGSFR	5.64421
1000_22_17500	1000	17500	22	O60762	LEGSNILGFVR	2.5423
1000_22_17500	1000	17500	22	O60762	LGGNEIVSFLK	4.47145
1000_22_17500	1000	17500	22	O60762	QLNYTIGEVPISFVDR	3.6211
1000_22_17500	1000	17500	22	O60762	QLNYTISEVPIDFVGK	10.8781
1000_22_17500	1000	17500	22	O60763	LEVGIQAMEHLIHVLQTDR	3.67205
1000_22_17500	1000	17500	22	O60763	NDGVLLLQALTR	5.05823
1000_22_17500	1000	17500	22	O60763	SQLNSQSVEITK	4.85691
1000_22_17500	1000	17500	22	O60763	VTNLHLMLQLVR	4.51242
1000_22_17500	1000	17500	22	O60783	ILQDAAEEDIAVLPK	4.31336
1000_22_17500	1000	17500	22	O60783	ILQDVADEEIAALPR	4.98883
1000_22_17500	1000	17500	22	O60814;P57053;P58876;P62807;Q5QNW6;Q93079;Q99877;Q99879;Q99880	AMGIMNSFVNDIFER	4.06298
1000_22_17500	1000	17500	22	O60814;P57053;P58876;P62807;Q5QNW6;Q93079;Q99877;Q99879;Q99880	EIQTAVR	3.43058
1000_22_17500	1000	17500	22	O60814;P57053;P58876;P62807;Q5QNW6;Q93079;Q99877;Q99879;Q99880	ESYSVYVYK	4.35096
1000_22_17500	1000	17500	22	O60814;P57053;P58876;P62807;Q5QNW6;Q93079;Q99877;Q99879;Q99880	LLLEPGALR	2.65037
1000_22_17500	1000	17500	22	O60814;P57053;P58876;P62807;Q5QNW6;Q93079;Q99877;Q99879;Q99880	LLLPGELAK	5.98334
1000_22_17500	1000	17500	22	O60814;P57053;P58876;P62807;Q5QNW6;Q93079;Q99877;Q99879;Q99880	QVHPDTGISSK	4.26012
1000_22_17500	1000	17500	22	O60828	PLPVALQTR	5.1484
1000_22_17500	1000	17500	22	O60831	ALDDFVLGSAR	5.67032
1000_22_17500	1000	17500	22	O60832	ALETLTGALFQRPPLIAAVK	4.39685
1000_22_17500	1000	17500	22	O60841	ILPQYIFNSR	6.14328
1000_22_17500	1000	17500	22	O60841	IPGMLIIDTPGHESFSNLR	4.77446
1000_22_17500	1000	17500	22	O60841	LKEGDTIIVPGVEGPIVTQIR	4.44541
1000_22_17500	1000	17500	22	O60841	LKEVDTEIGPTVQGPIVIIGK	5.96879
1000_22_17500	1000	17500	22	O60841	LLQAQGVEVPSK	7.50204
1000_22_17500	1000	17500	22	O60869	AESDWDTVTVLR	3.79295
1000_22_17500	1000	17500	22	O60869	IDEKYSVIAQGNEPK	4.01203
1000_22_17500	1000	17500	22	O60869	INEKPQVIADYESGR	7.18948
1000_22_17500	1000	17500	22	O60884	ANVADTK	5.35443
1000_22_17500	1000	17500	22	O60884	NVLCSACSGQGGK	3.6333
1000_22_17500	1000	17500	22	O60884	VSLEDLYNGK	4.88071
1000_22_17500	1000	17500	22	O60888	SVHPYEVAEVIALPVEQGNFPYLQWVR	6.77538
1000_22_17500	1000	17500	22	O60888	TQSSLVPALTDFVR	6.80124
1000_22_17500	1000	17500	22	O60925	LADIQIEQLNR	5.7224
1000_22_17500	1000	17500	22	O75083	YAPSGFYIASGDVSGK	5.54458
1000_22_17500	1000	17500	22	O75122;Q7Z460	EGLLGLQNLLK	4.24041
1000_22_17500	1000	17500	22	O75127	LALIGGLEGFLSK	5.97298
1000_22_17500	1000	17500	22	O75131	DIVQFVPFR	4.81106
1000_22_17500	1000	17500	22	O75131	ISLNSLCYGDMDK	2.98043
1000_22_17500	1000	17500	22	O75131	LYGPTNFSPIINHVAR	4.46139
1000_22_17500	1000	17500	22	O75131	SPLGEVAIR	4.26295
1000_22_17500	1000	17500	22	O75131	SSPVEFECINEK	5.33058
1000_22_17500	1000	17500	22	O75131	VALNVSCANLLDKDIGSK	3.3736
1000_22_17500	1000	17500	22	O75131	VNLAVLCADLSNKDIGSR	7.47413
1000_22_17500	1000	17500	22	O75145;O75334;O75335;Q13136	LLLEHLECLVSR	3.75438
1000_22_17500	1000	17500	22	O75146	TPLQGILQLGQELKPK	5.36316
1000_22_17500	1000	17500	22	O75153	HYILDLLR	4.05621
1000_22_17500	1000	17500	22	O75208	MLIPYIEHWPR	3.37602
1000_22_17500	1000	17500	22	O75208	MLWIEYPHIPK	2.99751
1000_22_17500	1000	17500	22	O75223	ENGLPLEYQEK	5.67689
1000_22_17500	1000	17500	22	O75223	NPSAAFFCVAR	6.4818
1000_22_17500	1000	17500	22	O75223	SYLMTNYESAPPSPQYK	7.52295
1000_22_17500	1000	17500	22	O75223	VSEEIEDIIK	5.40599
1000_22_17500	1000	17500	22	O75306	GEFGVYLVSDGSSRPYR	3.85247
1000_22_17500	1000	17500	22	O75306	GEFGVYLVSSSDGRPYK	4.54408
1000_22_17500	1000	17500	22	O75306	GEILVIVVAMDVTDFIHGDAQGK	4.38911
1000_22_17500	1000	17500	22	O75306	GHMLADVVAIIGTQDIVFGEVDR	4.53116
1000_22_17500	1000	17500	22	O75306	LDELEELLTNNR	4.44726
1000_22_17500	1000	17500	22	O75306	NITLNFGPQHPAAHGVLR	4.5654
1000_22_17500	1000	17500	22	O75306	NITLNFGPQHPAGAHVLK	4.4491
1000_22_17500	1000	17500	22	O75323	SGPNIYELR	3.81416
1000_22_17500	1000	17500	22	O75323	YEGGYPALTEVMNK	6.25088
1000_22_17500	1000	17500	22	O75340	AGVNFSEFTGVWK	4.2468
1000_22_17500	1000	17500	22	O75340	LSDQFHDILIR	6.02935
1000_22_17500	1000	17500	22	O75340	SIISMFDR	5.34561
1000_22_17500	1000	17500	22	O75340	YITDWQNVFR	4.18316
1000_22_17500	1000	17500	22	O75347	AEDGENYDIK	3.607
1000_22_17500	1000	17500	22	O75347	AEDGENYDIKK	3.15015
1000_22_17500	1000	17500	22	O75347	AYDIDNGEER	2.64529
1000_22_17500	1000	17500	22	O75347	ILENDKELEEAEYER	3.01218
1000_22_17500	1000	17500	22	O75347	ILENEKDAEEKEEYAELK	2.69806
1000_22_17500	1000	17500	22	O75347	ILENEKDLEEAEEYK	4.28892
1000_22_17500	1000	17500	22	O75347	ILENEKDLEEAEEYKEAR	4.97075
1000_22_17500	1000	17500	22	O75347	LEAAYLDLQR	4.78842
1000_22_17500	1000	17500	22	O75347	LVLDSVK	4.90247
1000_22_17500	1000	17500	22	O75347	MDIQCMPK	4.88243
1000_22_17500	1000	17500	22	O75347	MMIPDCQR	3.77743
1000_22_17500	1000	17500	22	O75347	QAEILQESR	4.31826
1000_22_17500	1000	17500	22	O75347	RLEAAYLDLQR	5.40102
1000_22_17500	1000	17500	22	O75348	MTILQTYFR	4.06206
1000_22_17500	1000	17500	22	O75351	EAVILPIKFPHLFTGK	4.07276
1000_22_17500	1000	17500	22	O75351	EILPSSNFIGKIDISEDCK	4.63264
1000_22_17500	1000	17500	22	O75351	ELIVAFPLIPTFKHGR	2.63384
1000_22_17500	1000	17500	22	O75351	ENKPSIIFIDEIDSLCGSR	3.53553
1000_22_17500	1000	17500	22	O75351	GILLFGPPGTGK	6.84234
1000_22_17500	1000	17500	22	O75352	AAEADGPLKR	4.72069
1000_22_17500	1000	17500	22	O75352	GLGLGIVAGSLLVK	3.49443
1000_22_17500	1000	17500	22	O75352	LLVPILLPEK	5.05981
1000_22_17500	1000	17500	22	O75368	GDYDAFFEAR	2.95844
1000_22_17500	1000	17500	22	O75368	GYEDAFFDAK	2.48833
1000_22_17500	1000	17500	22	O75369	AHDANPSEASTGCFVTTNADGTYQVEYIPFER	6.32017
1000_22_17500	1000	17500	22	O75369	AHIANPSGASTECFVTDNADGTYQVEYTPFEK	6.75785
1000_22_17500	1000	17500	22	O75369	APSVATVGSICDLNLK	5.1355
1000_22_17500	1000	17500	22	O75369	GLHVVEVTYDDVPIPNSPFK	4.87766
1000_22_17500	1000	17500	22	O75369	HVGNQQYNVTYVVK	3.69811
1000_22_17500	1000	17500	22	O75369	IFAQDGEGQR	2.84926
1000_22_17500	1000	17500	22	O75369	IFFAGDTIPK	5.00677
1000_22_17500	1000	17500	22	O75369	IFQQGDEGAK	4.14179
1000_22_17500	1000	17500	22	O75369	IGNLQTDLSDGLR	5.53466
1000_22_17500	1000	17500	22	O75369	LIALLEVLSQKR	4.64845
1000_22_17500	1000	17500	22	O75369	SPFTVGVAAPLDLSK	4.15805
1000_22_17500	1000	17500	22	O75369	VAVTEGCQPSR	3.00327
1000_22_17500	1000	17500	22	O75369	VDIQTEDLEDGTCK	4.37012
1000_22_17500	1000	17500	22	O75369	VLFASQEIPASPFR	3.88264
1000_22_17500	1000	17500	22	O75369	VVPCLVTPVTGR	6.57513
1000_22_17500	1000	17500	22	O75369	YGGELVPHFPAR	5.3858
1000_22_17500	1000	17500	22	O75390	AALPSHVVTMLDNFPTNLHPMSQLSAAVTALNSESNFAR	3.88288
1000_22_17500	1000	17500	22	O75390	AALPSHVVTMLDNFPTNLSPMSQLHAAVATLNSESNFAK	5.52669
1000_22_17500	1000	17500	22	O75390	ALGFPLERPK	6.7587
1000_22_17500	1000	17500	22	O75390	ALGVLAQLIWSR	5.38234
1000_22_17500	1000	17500	22	O75390	ALLRPGEFPR	4.4088
1000_22_17500	1000	17500	22	O75390	ALQVLIGLWASK	6.23828
1000_22_17500	1000	17500	22	O75390	AYAQGISR	2.91114
1000_22_17500	1000	17500	22	O75390	DILADLIPK	9.6437
1000_22_17500	1000	17500	22	O75390	DYIWNTLNSGR	5.50959
1000_22_17500	1000	17500	22	O75390	EASGIEGILSNMSLDHNFTNLWDYTGHQFTGDTK	5.6768
1000_22_17500	1000	17500	22	O75390	EGSGIGAIDSNLDWSHNFTNMLGYTDHQFTELTR	7.15851
1000_22_17500	1000	17500	22	O75390	GFSIPECQK	5.9397
1000_22_17500	1000	17500	22	O75390	GLVYETSVLDPDEGIR	4.6011
1000_22_17500	1000	17500	22	O75390	GYVLEVLISEPDDGTK	6.41032
1000_22_17500	1000	17500	22	O75390	IVPNVLLEQGK	6.19423
1000_22_17500	1000	17500	22	O75390	LVAQLYK	4.90708
1000_22_17500	1000	17500	22	O75390	LYLQAVR	5.49207
1000_22_17500	1000	17500	22	O75390	SGETSMLMR	3.22081
1000_22_17500	1000	17500	22	O75390	SMSTEGLMK	3.49128
1000_22_17500	1000	17500	22	O75390	TGMVMYTVDVMGIGQK	10.4729
1000_22_17500	1000	17500	22	O75390	TKYWELIYEDSMDLIAK	8.15527
1000_22_17500	1000	17500	22	O75390	TVVGQITVDMMYGGMR	6.86769
1000_22_17500	1000	17500	22	O75390	VVPGYGHAVLR	3.76438
1000_22_17500	1000	17500	22	O75390	VVYAGPHLVGK	4.7874
1000_22_17500	1000	17500	22	O75396	DLQQYQSQAK	4.83832
1000_22_17500	1000	17500	22	O75396	GEALSALDSK	3.65346
1000_22_17500	1000	17500	22	O75396	GLAALEDSSR	3.443
1000_22_17500	1000	17500	22	O75396	IMVANIEEVLQR	4.17152
1000_22_17500	1000	17500	22	O75396	KVPTVSRPYSFIEFDTFIQK	4.25427
1000_22_17500	1000	17500	22	O75396	NLGSINTELQDVQR	5.84645
1000_22_17500	1000	17500	22	O75396	NQLISNTEQGDVLK	5.81122
1000_22_17500	1000	17500	22	O75396	VADGLPLAASMQEDEQSGR	5.91798
1000_22_17500	1000	17500	22	O75396	VLLTMIAR	5.30894
1000_22_17500	1000	17500	22	O75396	VSLAEPSGAGLQDEDQMAK	6.51147
1000_22_17500	1000	17500	22	O75400	FTNMLGQPGSTALDLFK	12.4927
1000_22_17500	1000	17500	22	O75400	LAFNSLLEK	6.68495
1000_22_17500	1000	17500	22	O75436	HYLFYDGESVSGK	3.26881
1000_22_17500	1000	17500	22	O75436	IYFLLVR	5.1453
1000_22_17500	1000	17500	22	O75436	LFLAGYDPTPTMR	6.01614
1000_22_17500	1000	17500	22	O75436	YFLNLVLVDEEDRR	4.54699
1000_22_17500	1000	17500	22	O75438	VNLLQIVR	2.7916
1000_22_17500	1000	17500	22	O75439	AVEILADIIQNSTLGEAEIER	4.77318
1000_22_17500	1000	17500	22	O75439	DLVDYITTHYK	4.69824
1000_22_17500	1000	17500	22	O75439	IDAVAIETNK	4.08434
1000_22_17500	1000	17500	22	O75439	IDAVNAETIR	3.60251
1000_22_17500	1000	17500	22	O75439	IVLAAAGGVSHDELLDLAK	3.7059
1000_22_17500	1000	17500	22	O75439	IVLAAAGLVSHDEDGLLAR	3.13646
1000_22_17500	1000	17500	22	O75439	LCTSVTESEVAR	5.87367
1000_22_17500	1000	17500	22	O75439	SPAIAAVGPIK	4.54829
1000_22_17500	1000	17500	22	O75439	STQAATQVVLNVPETR	5.31184
1000_22_17500	1000	17500	22	O75439	TILGPTENIK	5.42817
1000_22_17500	1000	17500	22	O75439	VTCLESGLR	4.67448
1000_22_17500	1000	17500	22	O75448	ALASHLLWLLK	3.56353
1000_22_17500	1000	17500	22	O75448	ALLSALHWLLR	3.69047
1000_22_17500	1000	17500	22	O75448	EVLTDIFAK	7.08743
1000_22_17500	1000	17500	22	O75467;Q6AW86	VVIQLER	8.19609
1000_22_17500	1000	17500	22	O75475	DFKPGDLIFAK	6.08742
1000_22_17500	1000	17500	22	O75475	DLKPADFIFGR	3.87779
1000_22_17500	1000	17500	22	O75475	LPIFFFGTHETAFLGPK	5.9177
1000_22_17500	1000	17500	22	O75475	NMFLVGEGDSVITQVLNK	5.61451
1000_22_17500	1000	17500	22	O75475	NMLLVGEVFSGIDQVTNR	4.61642
1000_22_17500	1000	17500	22	O75489	DFPLSGYVELR	7.72329
1000_22_17500	1000	17500	22	O75489	DPFLVGYSELK	5.00446
1000_22_17500	1000	17500	22	O75489	FEIVYNLLSLR	5.79653
1000_22_17500	1000	17500	22	O75489	ILFDYGFEGTPHK	2.47524
1000_22_17500	1000	17500	22	O75489	ILTDYGFEGHPFR	4.59033
1000_22_17500	1000	17500	22	O75489	SLVDLTAVDVPTR	6.47338
1000_22_17500	1000	17500	22	O75489	TIVVYPELTASEDSTFR	14.7393
1000_22_17500	1000	17500	22	O75489	TYTDELTPIESAVSVFK	5.30039
1000_22_17500	1000	17500	22	O75489	VVAEPVELAQEFR	4.47844
1000_22_17500	1000	17500	22	O75494;Q8WXF0	GFAYVQFEDVR	4.84859
1000_22_17500	1000	17500	22	O75521	LHAVNAEECNVLQGR	4.24455
1000_22_17500	1000	17500	22	O75521	LQNVAALCEGVEHNK	3.11662
1000_22_17500	1000	17500	22	O75521	NAINTEMYHEIMR	5.1449
1000_22_17500	1000	17500	22	O75521	NHMMTEIAYIENK	5.14597
1000_22_17500	1000	17500	22	O75521	PGVFDLINK	3.8269
1000_22_17500	1000	17500	22	O75521	WAWLPASGLDNR	4.28221
1000_22_17500	1000	17500	22	O75521	WDAWNALGSLPK	4.21601
1000_22_17500	1000	17500	22	O75531	AYVVLGQFLVLK	6.70475
1000_22_17500	1000	17500	22	O75531	DFVAEPMGEKPVGSLAGIGEVLGK	4.56798
1000_22_17500	1000	17500	22	O75531	DFVVEGMPEKGAESLAPIGGVLGR	5.24093
1000_22_17500	1000	17500	22	O75531	HRDFVAEPMGEKPVGSLAGIGEVLGK	4.79107
1000_22_17500	1000	17500	22	O75533	AIGPHDVLATLLNNLK	4.68358
1000_22_17500	1000	17500	22	O75533	AILNHDVLLTGNPALR	3.21427
1000_22_17500	1000	17500	22	O75533	ELMVILIK	5.09927
1000_22_17500	1000	17500	22	O75533	EVMLILIR	5.59573
1000_22_17500	1000	17500	22	O75533	ICFELLELLK	3.02415
1000_22_17500	1000	17500	22	O75533	IVAQIACLMHPQILIGLK	7.81722
1000_22_17500	1000	17500	22	O75533	IVQQIAILMGCAILPHLR	3.32643
1000_22_17500	1000	17500	22	O75533	MAQYCLHLLFQGPK	2.36979
1000_22_17500	1000	17500	22	O75533	MLQYCLQGLFHPAR	5.54003
1000_22_17500	1000	17500	22	O75533	NRPLSDEELDAMFPEGYK	6.38662
1000_22_17500	1000	17500	22	O75533	SLVEIIEHGLVDEQQK	4.90087
1000_22_17500	1000	17500	22	O75533	SVNDQPSGNLPFLKPDDIQYFDK	5.50135
1000_22_17500	1000	17500	22	O75533	TEILPPFFK	4.74608
1000_22_17500	1000	17500	22	O75533	VCNGQIDLVEK	5.07209
1000_22_17500	1000	17500	22	O75533	VKPYLPQICGTVLWR	5.83333
1000_22_17500	1000	17500	22	O75533	VLPPAPGYVPIK	3.21894
1000_22_17500	1000	17500	22	O75533	VLPPPAGYVPIR	14.6994
1000_22_17500	1000	17500	22	O75533	VQENCIDLVGR	6.97682
1000_22_17500	1000	17500	22	O75534	EAFGFIER	5.81145
1000_22_17500	1000	17500	22	O75534	EIFAFGEK	3.47924
1000_22_17500	1000	17500	22	O75534	EIFFHYSEFK	3.695
1000_22_17500	1000	17500	22	O75534	LLGYVATLK	3.83896
1000_22_17500	1000	17500	22	O75534	LLTSYGFIQCSER	3.94719
1000_22_17500	1000	17500	22	O75534	LYVLGATLR	5.45127
1000_22_17500	1000	17500	22	O75534	NISLTDADAPK	4.06284
1000_22_17500	1000	17500	22	O75534	NITLDDASAPR	4.76218
1000_22_17500	1000	17500	22	O75534	NPLQPNDGK	3.61216
1000_22_17500	1000	17500	22	O75534	NQNDPLPGR	3.98044
1000_22_17500	1000	17500	22	O75534	THSVNGITEEADPTIYSGK	4.66726
1000_22_17500	1000	17500	22	O75607	AAGTAAALAFLSQESR	5.74998
1000_22_17500	1000	17500	22	O75607	LSCQPMLSLDDFQLQPPVTFR	4.01595
1000_22_17500	1000	17500	22	O75607	NHDHQEIAVPVANLK	4.54686
1000_22_17500	1000	17500	22	O75607	VPAPVTMDSFFFGCELSGHTR	5.19496
1000_22_17500	1000	17500	22	O75629	FVTHVSDWGALATISTLEAVR	5.67991
1000_22_17500	1000	17500	22	O75643	DIDAFWLQR	3.56987
1000_22_17500	1000	17500	22	O75643	DILDFAWQK	3.44417
1000_22_17500	1000	17500	22	O75643	DLIPYLEK	5.65771
1000_22_17500	1000	17500	22	O75643	DPEIYLLR	3.62548
1000_22_17500	1000	17500	22	O75643	DTLGLFLR	5.35858
1000_22_17500	1000	17500	22	O75643	EEGWWVVIGDAK	4.61795
1000_22_17500	1000	17500	22	O75643	FAVYDIQSDR	3.97048
1000_22_17500	1000	17500	22	O75643	FYDDAIVSQK	3.6401
1000_22_17500	1000	17500	22	O75643	GLIEIISNAAEYENIPIR	4.9428
1000_22_17500	1000	17500	22	O75643	GYTLLSEGIDEMVGIIYKPK	3.01659
1000_22_17500	1000	17500	22	O75643	HLILPEKYPPPTELLDLQPLPVSALR	5.23148
1000_22_17500	1000	17500	22	O75643	HLSDHLSELVEQTLSDLEQSK	4.10499
1000_22_17500	1000	17500	22	O75643	HLTLPEKYPPPIELLQLDPLPVSALK	2.623
1000_22_17500	1000	17500	22	O75643	IVALSSSLSNAK	4.64153
1000_22_17500	1000	17500	22	O75643	LDILIEIDHLHLDK	4.69835
1000_22_17500	1000	17500	22	O75643	LIILDEIHLLHDDR	3.10644
1000_22_17500	1000	17500	22	O75643	LIILDEIHLLHDDRGPVLEALVAR	7.00571
1000_22_17500	1000	17500	22	O75643	LTAIDILTTCAADIQR	7.52363
1000_22_17500	1000	17500	22	O75643	LVDLILEHLHGIEALPVIDRADLK	5.23062
1000_22_17500	1000	17500	22	O75643	LYDLNHNEIGELIR	4.83097
1000_22_17500	1000	17500	22	O75643	NALLQLTDSQIADVAR	4.25771
1000_22_17500	1000	17500	22	O75643	NTLQQLASVAIDADLK	2.704
1000_22_17500	1000	17500	22	O75643	RLDLVHTAALMLDK	4.24445
1000_22_17500	1000	17500	22	O75643	SLVQEMVGSFGK	5.13882
1000_22_17500	1000	17500	22	O75643	TLVEDLFADK	3.50034
1000_22_17500	1000	17500	22	O75643	VVLLTGETSTDLK	4.6257
1000_22_17500	1000	17500	22	O75643	WEPCLVQTSLSFK	2.9408
1000_22_17500	1000	17500	22	O75643	WLSCETQLPVSFR	4.22093
1000_22_17500	1000	17500	22	O75663	IDPNPADSQK	4.61919
1000_22_17500	1000	17500	22	O75663	IDSNPAPQDR	3.20362
1000_22_17500	1000	17500	22	O75694	HGEPEEDIVGLQAFQER	3.95245
1000_22_17500	1000	17500	22	O75694	HLLGSNVVGDGEIEEK	3.95579
1000_22_17500	1000	17500	22	O75694	HLLVSNVGGDGEEIER	6.12087
1000_22_17500	1000	17500	22	O75694	ISLQAIQQLVR	4.66759
1000_22_17500	1000	17500	22	O75694	KPLHLLDCIHVLLIR	3.77531
1000_22_17500	1000	17500	22	O75694	LLEVYDQLFK	4.86828
1000_22_17500	1000	17500	22	O75694	LLQVASPFLEPHLVR	4.02034
1000_22_17500	1000	17500	22	O75694	NSQFAGGPLGNPNTTAK	6.01011
1000_22_17500	1000	17500	22	O75694	SSTAISSIAADGEFLHELEEK	4.35023
1000_22_17500	1000	17500	22	O75694	VASVSQNAIVSAAGNIAR	5.26492
1000_22_17500	1000	17500	22	O75694	VSVAQSGAIASVNNAIAK	5.43773
1000_22_17500	1000	17500	22	O75694	YVCNEENVLQPSK	11.2957
1000_22_17500	1000	17500	22	O75694	YVENPSQVLNCER	4.28484
1000_22_17500	1000	17500	22	O75717	VVDESDETENQEEK	3.37538
1000_22_17500	1000	17500	22	O75718	LFGGLLR	5.98993
1000_22_17500	1000	17500	22	O75718	LFLLGGK	4.54199
1000_22_17500	1000	17500	22	O75792	EHVEPVFGFPQFVR	4.52048
1000_22_17500	1000	17500	22	O75794	TLSDIFLLFK	3.54739
1000_22_17500	1000	17500	22	O75821	ECLQDNEEPDNEMR	4.21965
1000_22_17500	1000	17500	22	O75821	EDLNCQEEEDPMNK	4.54791
1000_22_17500	1000	17500	22	O75821	EEIFQTDLLSFGPRSK	5.45324
1000_22_17500	1000	17500	22	O75821	ELAEQLGLSTGEK	7.91956
1000_22_17500	1000	17500	22	O75821	ELGLEQGLSEATR	5.7776
1000_22_17500	1000	17500	22	O75821	ETDLQELFRPFGSISR	5.90921
1000_22_17500	1000	17500	22	O75821	GFAFISFHR	5.46469
1000_22_17500	1000	17500	22	O75821	LPGELEPVQATQNK	7.3898
1000_22_17500	1000	17500	22	O75821	LPGQLEPVAQTENR	6.96053
1000_22_17500	1000	17500	22	O75821	VTNLSEDTR	4.27565
1000_22_17500	1000	17500	22	O75822	DDFTEFGK	4.50078
1000_22_17500	1000	17500	22	O75822	DFFTGDER	3.99836
1000_22_17500	1000	17500	22	O75822	ETFGVNNAVYGIDAMNPSSR	5.16243
1000_22_17500	1000	17500	22	O75822	EYFTGMNVVAPIDANNGSSK	10.3627
1000_22_17500	1000	17500	22	O75822	ITNSLTVLCSEK	5.28689
1000_22_17500	1000	17500	22	O75822	VLTPEEQLADK	7.26388
1000_22_17500	1000	17500	22	O75844	DLYSALIK	5.78146
1000_22_17500	1000	17500	22	O75844	HGFNQQTLGFFMK	3.25803
1000_22_17500	1000	17500	22	O75844	HNFMFLTQGFQGR	3.3456
1000_22_17500	1000	17500	22	O75844	IVLFDTLLEEYSVLNK	3.12474
1000_22_17500	1000	17500	22	O75844	NEEEGNSEEIK	3.70476
1000_22_17500	1000	17500	22	O75844	NEEVLAVLGHELGHWK	4.28586
1000_22_17500	1000	17500	22	O75844	NEGESNEEEIR	3.79247
1000_22_17500	1000	17500	22	O75844	SIDFPLTK	6.47278
1000_22_17500	1000	17500	22	O75844	SSHFGASNYYFFR	2.84123
1000_22_17500	1000	17500	22	O75844	SSHSNAYFYGFFK	5.2136
1000_22_17500	1000	17500	22	O75844	TTGQVPPHLTEIMDESTFER	4.14853
1000_22_17500	1000	17500	22	O75844	TTTHVPPELGQIMDSETFEK	4.82586
1000_22_17500	1000	17500	22	O75874	ATDFVVPGPGK	6.18309
1000_22_17500	1000	17500	22	O75874	FDIKFQEIYDR	3.46154
1000_22_17500	1000	17500	22	O75874	FKDIFQEIYDK	4.08219
1000_22_17500	1000	17500	22	O75874	IIWELIK	3.68513
1000_22_17500	1000	17500	22	O75874	LIFPYVELDLHSYDLGIENR	5.54222
1000_22_17500	1000	17500	22	O75874	LVSGWVKPIIIGR	4.36154
1000_22_17500	1000	17500	22	O75874	NILGGTVFR	6.62749
1000_22_17500	1000	17500	22	O75874	SDYLNTFEFMDK	4.41835
1000_22_17500	1000	17500	22	O75874	TVEAEAAHGTVTR	3.04372
1000_22_17500	1000	17500	22	O75874	TVEHGAAEAVTTK	3.22573
1000_22_17500	1000	17500	22	O75874	VEITYTPSDGTQK	7.4134
1000_22_17500	1000	17500	22	O75909	DPQQPAQQQQPAQQPK	3.20192
1000_22_17500	1000	17500	22	O75915	AWDDFFPGSDR	4.48838
1000_22_17500	1000	17500	22	O75915	TPMGIVLDALEQQEEGINR	5.95376
1000_22_17500	1000	17500	22	O75937	EGKPTIVEEDDPELFK	4.74119
1000_22_17500	1000	17500	22	O75937	LTRPGSSYFNLNPFEVLQIDPEVTDEEIK	6.84039
1000_22_17500	1000	17500	22	O75947	AGLVDDFEK	5.17405
1000_22_17500	1000	17500	22	O75947	AGLVDDFEKK	5.0818
1000_22_17500	1000	17500	22	O75947	LAALPENPPAIDWAYYK	6.96875
1000_22_17500	1000	17500	22	O75947	NLIPFDQMTFEDLATNIPEER	5.88876
1000_22_17500	1000	17500	22	O75947	NLIPFDQMTIEDLNEAFPETK	7.74993
1000_22_17500	1000	17500	22	O75947	SCAEWVSLSK	4.64915
1000_22_17500	1000	17500	22	O75947	SCEAWVSSLR	4.0628
1000_22_17500	1000	17500	22	O75947	SWNETLTSR	3.56005
1000_22_17500	1000	17500	22	O75947	TIDWVAFAEIIPQNQK	6.99724
1000_22_17500	1000	17500	22	O75955	TEAEIAHIALETLEGHQR	4.34536
1000_22_17500	1000	17500	22	O75955	VTGEVLDILTR	3.93344
1000_22_17500	1000	17500	22	O75964	GDIIYGG	4.50385
1000_22_17500	1000	17500	22	O75964	GIIGYDV	5.96689
1000_22_17500	1000	17500	22	O75964	IVFSTANGSQR	3.29057
1000_22_17500	1000	17500	22	O75964	IVNSAQTGSFK	3.48428
1000_22_17500	1000	17500	22	O75964	LATFWYYAK	5.54142
1000_22_17500	1000	17500	22	O75964	TPALVNAAVTYSKPR	5.44809
1000_22_17500	1000	17500	22	O75964	VELVPPTPAEIPR	9.34193
1000_22_17500	1000	17500	22	O75976	AIIENLIQK	4.1382
1000_22_17500	1000	17500	22	O75976	AVIVLNEGIK	3.51621
1000_22_17500	1000	17500	22	O75976	ESLITLIEK	3.48574
1000_22_17500	1000	17500	22	O75976	IVIVPSLNPDGR	5.86158
1000_22_17500	1000	17500	22	O75976	IVVPDSPNILGK	4.2177
1000_22_17500	1000	17500	22	O75976	SLLSMLVEVHK	4.2667
1000_22_17500	1000	17500	22	O75976	SLLSMVHELVR	3.64289
1000_22_17500	1000	17500	22	O75976	SQEGDSISVIGR	3.83936
1000_22_17500	1000	17500	22	O75976	SQEGGSIVSIDK	4.24295
1000_22_17500	1000	17500	22	O76003	AYSNWPTYPQLYVK	6.03477
1000_22_17500	1000	17500	22	O76003	ELEASEELDTICPK	5.54626
1000_22_17500	1000	17500	22	O76003	ELKENGELLPILR	6.48341
1000_22_17500	1000	17500	22	O76003	ELPQVSFVK	5.81859
1000_22_17500	1000	17500	22	O76003	ENGELLPILR	6.09058
1000_22_17500	1000	17500	22	O76003	GELVGGLDIVK	4.78151
1000_22_17500	1000	17500	22	O76003	HNIQFSSFDIFSDEEVR	5.3931
1000_22_17500	1000	17500	22	O76003	LEAEGVPEVSEK	5.818
1000_22_17500	1000	17500	22	O76003	LEAGESEPVVER	3.83216
1000_22_17500	1000	17500	22	O76003	YEISSVPTFLFFK	3.50265
1000_22_17500	1000	17500	22	O76003	YEISVSTPFLFFR	5.49962
1000_22_17500	1000	17500	22	O76021	ATNESEDEIPQLVPIGK	5.26322
1000_22_17500	1000	17500	22	O76021	DDVAPESGDTTVK	3.10782
1000_22_17500	1000	17500	22	O76021	EINDCIGGTVLNISK	5.92122
1000_22_17500	1000	17500	22	O76021	IGHVGMQIEHIIENIVAVTK	4.30273
1000_22_17500	1000	17500	22	O76021	ITGIGVQIEHIIEAVMNVHR	4.16547
1000_22_17500	1000	17500	22	O76021	LDSLFSFFTLDAK	5.41043
1000_22_17500	1000	17500	22	O76021	LLPSLIGR	6.22236
1000_22_17500	1000	17500	22	O76021	LLSSFDFFLTDAR	6.62057
1000_22_17500	1000	17500	22	O76021	SAALPIFSSFVSNWDEATKR	4.50471
1000_22_17500	1000	17500	22	O76021	TVSQIISLQTLK	4.07492
1000_22_17500	1000	17500	22	O76031	TLVQILTEPR	4.90566
1000_22_17500	1000	17500	22	O76094	DIHTLAQLISAYSLVDPEK	3.34859
1000_22_17500	1000	17500	22	O76094	ELYGQVLYR	4.65879
1000_22_17500	1000	17500	22	O76094	GTQGATAGASSELDASK	3.31756
1000_22_17500	1000	17500	22	O76094	LKPTDVGLLAVIANNIITINK	3.30528
1000_22_17500	1000	17500	22	O76094	TEEALQLYNQIIK	4.08457
1000_22_17500	1000	17500	22	O76094	VDVEALENSAGATYIR	6.983
1000_22_17500	1000	17500	22	O76094	YDECLAVYR	4.07139
1000_22_17500	1000	17500	22	O77932	LDHLLCWLLEHR	3.86729
1000_22_17500	1000	17500	22	O77932	LLWCLHLDLEHK	2.71695
1000_22_17500	1000	17500	22	O94760	AGLGHPAAFGR	6.61026
1000_22_17500	1000	17500	22	O94760	EFFVGLSK	5.26946
1000_22_17500	1000	17500	22	O94760	LTVPDDIAANCIYLNIPNK	3.75439
1000_22_17500	1000	17500	22	O94760	TPEEYPESAK	6.10724
1000_22_17500	1000	17500	22	O94760	VDGLLTCCSVLINK	6.42043
1000_22_17500	1000	17500	22	O94776	DITLFHAMDTLQR	3.88395
1000_22_17500	1000	17500	22	O94776	VGDYVYFENSSSNPYLVR	9.45363
1000_22_17500	1000	17500	22	O94788	ILELIQSGVAEGAK	4.81742
1000_22_17500	1000	17500	22	O94788	ILGAIQSGVALEER	4.75269
1000_22_17500	1000	17500	22	O94808;Q06210	GYDVDFPR	4.37073
1000_22_17500	1000	17500	22	O94808;Q06210	VIQQLEGAFALVFK	3.45233
1000_22_17500	1000	17500	22	O94826	ALFNLTNIDDGAAKPYLAR	2.77848
1000_22_17500	1000	17500	22	O94826	ATFYLLIGNANAAKPDLDK	6.26662
1000_22_17500	1000	17500	22	O94826	GLLQLQWK	3.39898
1000_22_17500	1000	17500	22	O94826	IEVQDVLEALACFDEDIK	3.02884
1000_22_17500	1000	17500	22	O94826	ILLDQVEEAVADFDECIR	3.18256
1000_22_17500	1000	17500	22	O94826	NVDLSTFYQNR	5.51655
1000_22_17500	1000	17500	22	O94826	SYFSSFTDDIISQPMLK	5.41782
1000_22_17500	1000	17500	22	O94826	YMAEALLLR	4.0026
1000_22_17500	1000	17500	22	O94832	IGELVGVLVNHFK	3.93174
1000_22_17500	1000	17500	22	O94842	DVFLAWVASR	6.92148
1000_22_17500	1000	17500	22	O94874	AVFIPDYVSK	3.88972
1000_22_17500	1000	17500	22	O94874	AVFVPDIYSR	5.68156
1000_22_17500	1000	17500	22	O94874	FINDCTELFR	4.42207
1000_22_17500	1000	17500	22	O94874	FINFCELTDK	4.42316
1000_22_17500	1000	17500	22	O94874	GVIFTEAFVAR	4.82765
1000_22_17500	1000	17500	22	O94874	LGIPDAVSYIK	5.45196
1000_22_17500	1000	17500	22	O94874	TTQLLGNYTFDAQLPK	3.02279
1000_22_17500	1000	17500	22	O94874	TYDLPGNFLTQALTQR	5.35679
1000_22_17500	1000	17500	22	O94874	VNIVDLQQVINVDLIHIENR	4.34691
1000_22_17500	1000	17500	22	O94874	VQIDDLENQINVVLIHIVNK	3.48783
1000_22_17500	1000	17500	22	O94888	AAHGGSAASSALK	3.21295
1000_22_17500	1000	17500	22	O94903	TFGENYVQELLEK	4.69011
1000_22_17500	1000	17500	22	O94905	ISEIEDAAFLAR	6.59875
1000_22_17500	1000	17500	22	O94905	ISLIADAAFEEK	3.77179
1000_22_17500	1000	17500	22	O94905	SVQTTLQTDEVK	5.07682
1000_22_17500	1000	17500	22	O94905	VAQVAEITYGQK	4.72713
1000_22_17500	1000	17500	22	O94905	VAQVQEGTYIAR	4.66224
1000_22_17500	1000	17500	22	O94906	LESENDEYER	3.15317
1000_22_17500	1000	17500	22	O94921;Q00536	LFLFQLLR	3.46625
1000_22_17500	1000	17500	22	O94921;Q00536	LLLFQLFK	3.73283
1000_22_17500	1000	17500	22	O94927	LELEAAVTR	6.25777
1000_22_17500	1000	17500	22	O94973	FVNLFPEVKPTIQDVLR	5.68241
1000_22_17500	1000	17500	22	O94973	NAVLFEAISLIIHHDSEPNLLVR	3.93871
1000_22_17500	1000	17500	22	O94973	NLPANHFVSLHIEIESDILLAVK	6.27477
1000_22_17500	1000	17500	22	O94973	NPIFVGLALHCTASMGSK	5.2239
1000_22_17500	1000	17500	22	O94973	NPTFMGLALHCIASVGSR	4.59922
1000_22_17500	1000	17500	22	O94973	VVHLLNDQHLGVVTAATSLITTLAQK	4.22245
1000_22_17500	1000	17500	22	O94979	EQTLSPTITSGLHNIAR	5.6618
1000_22_17500	1000	17500	22	O94979	NPAVLSAASFDGR	6.05335
1000_22_17500	1000	17500	22	O94979	YLELLGYR	4.75803
1000_22_17500	1000	17500	22	O94992	LGAPAAGGEEEWGQQQR	5.21463
1000_22_17500	1000	17500	22	O95104;Q9UPN6	VPGLYVIDSIVR	6.66658
1000_22_17500	1000	17500	22	O95163	VHELQGNAPSDPDAVSAEEALK	6.95196
1000_22_17500	1000	17500	22	O95163	VHLLPGNDPSDQAAVSAEEAER	4.95931
1000_22_17500	1000	17500	22	O95197	TQIDHYVGIAR	5.05785
1000_22_17500	1000	17500	22	O95197	TQIVHGAYDIK	3.03549
1000_22_17500	1000	17500	22	O95202	DFSVFFQK	4.85423
1000_22_17500	1000	17500	22	O95202	FLQDTIEEMALK	5.05986
1000_22_17500	1000	17500	22	O95202	STLQPALEIVTR	3.28667
1000_22_17500	1000	17500	22	O95202	STLQTLPEIVAK	6.36217
1000_22_17500	1000	17500	22	O95202	VAEVEGEQVDNK	3.29067
1000_22_17500	1000	17500	22	O95202	VAGEEEVQVDNR	3.39162
1000_22_17500	1000	17500	22	O95219	IGLENFLLR	5.42474
1000_22_17500	1000	17500	22	O95232	LALSQNQQSSGAAGPTGK	5.38767
1000_22_17500	1000	17500	22	O95232	STTSTIESFAAQEK	5.36724
1000_22_17500	1000	17500	22	O95232	YLQSLLAEVER	4.47103
1000_22_17500	1000	17500	22	O95232	YYLCGFCPAELFTNTR	8.0319
1000_22_17500	1000	17500	22	O95239;Q2VIQ3	GLLCLGNVISALGDDKK	4.61748
1000_22_17500	1000	17500	22	O95292	SLSSSLDDTEVKK	5.18515
1000_22_17500	1000	17500	22	O95292	VEQVLSLEPQHELK	6.10636
1000_22_17500	1000	17500	22	O95292	VVLEQSLEPQHLER	3.16022
1000_22_17500	1000	17500	22	O95295	VVLVNNILQNAQER	4.14841
1000_22_17500	1000	17500	22	O95299	YGMWHFLLGDK	4.54414
1000_22_17500	1000	17500	22	O95299	YHLWMFLGGDR	2.7289
1000_22_17500	1000	17500	22	O95319	VMFSPFGQIEECR	3.91628
1000_22_17500	1000	17500	22	O95336	AAPAPGLISVFSSSQELGAALAQLVAQR	3.27768
1000_22_17500	1000	17500	22	O95336	ELPAAVAPAGPASLAR	5.65738
1000_22_17500	1000	17500	22	O95336	ILEDQEENPLPAALVQPHTGK	7.54016
1000_22_17500	1000	17500	22	O95336	IVAPISDSPKPPPQR	6.80298
1000_22_17500	1000	17500	22	O95336	LCWFLDEAAAR	5.38834
1000_22_17500	1000	17500	22	O95336	LLTVPFEK	6.39168
1000_22_17500	1000	17500	22	O95336	LPIPESQVITINPELPVEEAAEDYAK	6.97352
1000_22_17500	1000	17500	22	O95336	MAAPAPGLISVFSSSQELGAALAQLVAQR	3.77993
1000_22_17500	1000	17500	22	O95336	TGIFVVTGEAR	3.46849
1000_22_17500	1000	17500	22	O95336	TVIFVATGEGK	7.51795
1000_22_17500	1000	17500	22	O95336	WTLGDEFCK	3.74103
1000_22_17500	1000	17500	22	O95336	WTLGFCDER	4.72111
1000_22_17500	1000	17500	22	O95347	ALEEELAGLK	4.16149
1000_22_17500	1000	17500	22	O95347	GLVASLISVK	3.726
1000_22_17500	1000	17500	22	O95347	SIILEGFK	6.29734
1000_22_17500	1000	17500	22	O95347	SLEDALAEAQR	3.66926
1000_22_17500	1000	17500	22	O95347	TILEEEITPTIQK	4.1881
1000_22_17500	1000	17500	22	O95347	VLNMKPPEILSMIEEAAGTR	4.56742
1000_22_17500	1000	17500	22	O95372	ESTHALFGHIALDGWVSGATALTDIK	3.82401
1000_22_17500	1000	17500	22	O95372	ETAAVIFLHGLGDTGHSWADALSTIR	4.27588
1000_22_17500	1000	17500	22	O95373	AFAVGVQQVLLK	4.70744
1000_22_17500	1000	17500	22	O95373	AIFQTIQNR	5.38859
1000_22_17500	1000	17500	22	O95373	DGALHMIGSLAEILLK	3.27628
1000_22_17500	1000	17500	22	O95373	EHIVENISPIIELAK	11.7987
1000_22_17500	1000	17500	22	O95373	ENIVEAIIHSPELIR	6.15613
1000_22_17500	1000	17500	22	O95373	ETENDDLTNVIQK	4.80781
1000_22_17500	1000	17500	22	O95373	ETENNDVIDLTQR	4.082
1000_22_17500	1000	17500	22	O95373	EYNEFAEVFLK	4.88774
1000_22_17500	1000	17500	22	O95373	GIDQCIPLFVEAALER	4.346
1000_22_17500	1000	17500	22	O95373	GIEACIPAFDEQLLVK	3.66683
1000_22_17500	1000	17500	22	O95373	KIMGLAGDHALSIEKLLR	3.17721
1000_22_17500	1000	17500	22	O95373	KKDGALHMIGSLAEILLK	5.74656
1000_22_17500	1000	17500	22	O95373	MDPNTIIEALR	5.21094
1000_22_17500	1000	17500	22	O95373	NPVWYQALTHGLNEEQR	4.92415
1000_22_17500	1000	17500	22	O95373	NPYWLQAETHGENLVQK	3.66378
1000_22_17500	1000	17500	22	O95373	SPLVAAMQHFLPVLK	7.81271
1000_22_17500	1000	17500	22	O95373	VLQQTLNYINQGVSHALTWK	4.70925
1000_22_17500	1000	17500	22	O95373	VLWQTLNSINQGVYHALTQR	2.89341
1000_22_17500	1000	17500	22	O95394	AFVRPSGTEDVVR	3.60916
1000_22_17500	1000	17500	22	O95394	AVTGSPRVEVFDK	4.20701
1000_22_17500	1000	17500	22	O95394	MGLLAVLR	5.03104
1000_22_17500	1000	17500	22	O95394	MGLVLLAK	4.54416
1000_22_17500	1000	17500	22	O95433	ETFLTSPEELYR	7.30956
1000_22_17500	1000	17500	22	O95433	VFTTQELVQAFTHAPAELDATK	7.13249
1000_22_17500	1000	17500	22	O95433	VFTTQELVQAFTHAPATLEADR	5.83538
1000_22_17500	1000	17500	22	O95456	AATFFGEVVK	6.30431
1000_22_17500	1000	17500	22	O95456	AGTEDEEEEEEGRR	3.04836
1000_22_17500	1000	17500	22	O95456	ATVFFGEVAR	3.80256
1000_22_17500	1000	17500	22	O95456	LDLIEVTAPKFSLITK	8.35674
1000_22_17500	1000	17500	22	O95456	LDLITVEAFKPILSTR	4.50189
1000_22_17500	1000	17500	22	O95470	AFEPYLEILEVYSTK	3.67545
1000_22_17500	1000	17500	22	O95486	AKLHLLLLGPPFR	2.82398
1000_22_17500	1000	17500	22	O95486	AKLPLGLLLHPFK	3.35277
1000_22_17500	1000	17500	22	O95486	DALVNAVIDSLSAYR	3.17379
1000_22_17500	1000	17500	22	O95486	DASVNAVIDSALLYK	3.12713
1000_22_17500	1000	17500	22	O95486	EQRPFFPILYVIR	5.31101
1000_22_17500	1000	17500	22	O95486	LPLGLLLHPFK	5.69624
1000_22_17500	1000	17500	22	O95487	AKGLLPLLHLPFK	3.59081
1000_22_17500	1000	17500	22	O95487	AKLPLGLLLHPFR	3.86499
1000_22_17500	1000	17500	22	O95487	LPLGLLLHPFR	6.76543
1000_22_17500	1000	17500	22	O95487	SAPAGASHPASSAK	3.18378
1000_22_17500	1000	17500	22	O95487	SAPAGSSHPAASAR	3.08956
1000_22_17500	1000	17500	22	O95563	TVFFWAPIMK	5.09162
1000_22_17500	1000	17500	22	O95573	GIIVHTMAAVEALGAK	2.70009
1000_22_17500	1000	17500	22	O95573	HIITVDGKPPTWSEFPK	5.763
1000_22_17500	1000	17500	22	O95573	IGYSSPQTLADQSSK	5.78016
1000_22_17500	1000	17500	22	O95573	ITDGPSQSLAYQSSR	4.28302
1000_22_17500	1000	17500	22	O95573	LKDIVSLVPR	6.53948
1000_22_17500	1000	17500	22	O95573	LLLCGGAPLSATTQR	5.48491
1000_22_17500	1000	17500	22	O95573	LQAGEYVSLGK	5.53031
1000_22_17500	1000	17500	22	O95573	LSDVVKLIPK	4.56945
1000_22_17500	1000	17500	22	O95573	LSPEPWTPETGLVTDAFK	8.22324
1000_22_17500	1000	17500	22	O95573	NLFILAYNYK	3.89824
1000_22_17500	1000	17500	22	O95573	NTPLCDSFVFR	6.03473
1000_22_17500	1000	17500	22	O95573	WLCTGDIGEFEPDGCLK	4.30476
1000_22_17500	1000	17500	22	O95747	IPISLVLR	5.09516
1000_22_17500	1000	17500	22	O95747	SGVLDESTIATILR	4.52537
1000_22_17500	1000	17500	22	O95747	TAQALSSGSGSQETK	3.90283
1000_22_17500	1000	17500	22	O95757	ALFELACSLQQAK	7.34977
1000_22_17500	1000	17500	22	O95757	AQFEQLCASLLAR	2.27544
1000_22_17500	1000	17500	22	O95757	DISTTLNADEAVAR	5.82807
1000_22_17500	1000	17500	22	O95757	EPFELEAFYTNLHEVPYPDAR	3.90814
1000_22_17500	1000	17500	22	O95757	GCALQCAILSPAFK	5.37936
1000_22_17500	1000	17500	22	O95757	LMNETTAVALAYGIYK	4.39136
1000_22_17500	1000	17500	22	O95757	LSLTQDPVVK	3.68429
1000_22_17500	1000	17500	22	O95757	NAVEEYVYDFR	4.51579
1000_22_17500	1000	17500	22	O95757	SEGEITNYGIDSAK	4.95564
1000_22_17500	1000	17500	22	O95757	SFDDPIVQTER	4.54733
1000_22_17500	1000	17500	22	O95757	SGGIETIANEYSDR	5.55255
1000_22_17500	1000	17500	22	O95757	SICDIPLSSLQK	3.06484
1000_22_17500	1000	17500	22	O95757	SIDLPIQSSLCR	7.55007
1000_22_17500	1000	17500	22	O95757	SVAMACQAVLLANGK	3.27374
1000_22_17500	1000	17500	22	O95757	SVMAAAQVAGLNCLR	6.10757
1000_22_17500	1000	17500	22	O95757	SVPQIDFDTEK	2.65677
1000_22_17500	1000	17500	22	O95757	VLATTFDPYLGGR	5.67267
1000_22_17500	1000	17500	22	O95777	GFDQTINLILDESHER	5.83437
1000_22_17500	1000	17500	22	O95777	GFDQTINLSLIEDHEK	4.02047
1000_22_17500	1000	17500	22	O95777	TSALENYINR	3.76589
1000_22_17500	1000	17500	22	O95777	VFSSSQGVEQVVLGLYIVR	4.03212
1000_22_17500	1000	17500	22	O95777	VSSQFSGLEQVGLVVYIVK	3.01252
1000_22_17500	1000	17500	22	O95816	EAATAVEQEKEILLEMIHSIQNSQDMR	3.31236
1000_22_17500	1000	17500	22	O95816	EAHTIDEEQKQINLSMIQEAELSAVMK	4.0833
1000_22_17500	1000	17500	22	O95816	FLDDLGNAK	4.78865
1000_22_17500	1000	17500	22	O95816	LELELDLLQSK	3.32742
1000_22_17500	1000	17500	22	O95816	LLESLDQLELR	5.23099
1000_22_17500	1000	17500	22	O95831	AAESASEGQEVDLPR	3.83721
1000_22_17500	1000	17500	22	O95831	AALSASEGEEVPQDK	5.01625
1000_22_17500	1000	17500	22	O95831	ALGTEVIQLFPEK	7.10799
1000_22_17500	1000	17500	22	O95831	APETELVQLFIGR	2.38994
1000_22_17500	1000	17500	22	O95831	APSHVPFLLIGGGTAAFAAAR	5.10772
1000_22_17500	1000	17500	22	O95831	CGPAIGTTLK	2.76889
1000_22_17500	1000	17500	22	O95831	CLIATGGTPR	3.76157
1000_22_17500	1000	17500	22	O95831	DGEQHEDLNEVAK	3.34143
1000_22_17500	1000	17500	22	O95831	DQEGHEDLENVAR	2.89499
1000_22_17500	1000	17500	22	O95831	ELWFSDDPNVTK	5.36123
1000_22_17500	1000	17500	22	O95831	GVIFYLR	5.74402
1000_22_17500	1000	17500	22	O95831	ISGLGLTPEQK	6.48426
1000_22_17500	1000	17500	22	O95831	ISLPGLTGEQR	2.57004
1000_22_17500	1000	17500	22	O95831	KVETDAIVEAEALGPNVVLHR	3.03448
1000_22_17500	1000	17500	22	O95831	KVETDHIVAAVGLEPNVELAK	4.06798
1000_22_17500	1000	17500	22	O95831	LAGENMTGAAK	3.22786
1000_22_17500	1000	17500	22	O95831	LFNIHED	5.53014
1000_22_17500	1000	17500	22	O95831	LNDGSQITYEK	4.7133
1000_22_17500	1000	17500	22	O95831	LNDQSGETYIR	4.73029
1000_22_17500	1000	17500	22	O95831	LNFIEHS	4.0326
1000_22_17500	1000	17500	22	O95831	SATEQSGTGIR	2.96605
1000_22_17500	1000	17500	22	O95831	SITIIGGGFLGSELACALGR	3.1892
1000_22_17500	1000	17500	22	O95831	SITIIGGLFLGSCGAELAGK	2.76945
1000_22_17500	1000	17500	22	O95831	SNIWVAGDAACFYDIK	5.10842
1000_22_17500	1000	17500	22	O95831	TGGLEIDSDFGGFR	4.72789
1000_22_17500	1000	17500	22	O95831	TGLGEIDDSFGGFK	2.68619
1000_22_17500	1000	17500	22	O95831	VLIVSEDPELPYMRPPLSK	4.09311
1000_22_17500	1000	17500	22	O95831	VMPNAIVQSVGVSSGK	8.82285
1000_22_17500	1000	17500	22	O95831	VNAELQAR	4.70328
1000_22_17500	1000	17500	22	O95861	LVASAYSIAQK	4.0463
1000_22_17500	1000	17500	22	O95861	LVTDCVAAMNPDAVLR	3.74248
1000_22_17500	1000	17500	22	O95881	EAAASGLPLMVIIHK	5.63651
1000_22_17500	1000	17500	22	O95881	ILFLDPSGK	7.36623
1000_22_17500	1000	17500	22	O95881	VHPEIINENGNPSYK	4.90126
1000_22_17500	1000	17500	22	O95881	VHPEISEYNGNPINR	4.65864
1000_22_17500	1000	17500	22	O95881	YFYVSAEQVVQGMK	5.55284
1000_22_17500	1000	17500	22	O95983	KFGSLDALNAEILEVR	4.07143
1000_22_17500	1000	17500	22	O95983	KLSGLNAFDIAEELVK	5.09684
1000_22_17500	1000	17500	22	O96000	AFDLIVDRPVTLVR	4.68656
1000_22_17500	1000	17500	22	O96000	APDLVRFTVDVLIK	4.48747
1000_22_17500	1000	17500	22	O96007	LASPVGIEHVVLSAISSIAK	4.53846
1000_22_17500	1000	17500	22	O96007	LGLVPVSEASIIIAVSSAHR	4.56956
1000_22_17500	1000	17500	22	O96008	KLPPLPLTLALGAFLNHR	5.05342
1000_22_17500	1000	17500	22	O96008	KNHPFPTALLALLGLLPK	4.12619
1000_22_17500	1000	17500	22	O96019	SEASLHPVLMSEAPWNTR	3.29
1000_22_17500	1000	17500	22	O96019	VDFPTAIGMVVER	6.70054
1000_22_17500	1000	17500	22	O96019	VGFPEMIDAVVTK	3.10001
1000_22_17500	1000	17500	22	P00167	EQAGGDATENFEDVGHSTDAR	4.35418
1000_22_17500	1000	17500	22	P00167	FEELHPEGEGVLK	3.08352
1000_22_17500	1000	17500	22	P00167	FLEEHPGGEEVLR	3.70595
1000_22_17500	1000	17500	22	P00338	ATLKDQINYELQKENLTPQLR	3.85476
1000_22_17500	1000	17500	22	P00338	ATLKDQLIYNLLK	5.35835
1000_22_17500	1000	17500	22	P00338	ATLKDQLIYNLLKEEQTPQNK	5.47564
1000_22_17500	1000	17500	22	P00338	DLADELALVDVIEDK	4.27006
1000_22_17500	1000	17500	22	P00338	DLADELALVDVIEDKLK	3.14937
1000_22_17500	1000	17500	22	P00338	DQLIYNLLK	4.38627
1000_22_17500	1000	17500	22	P00338	DQLIYNLLKEEQTPQNK	4.72069
1000_22_17500	1000	17500	22	P00338	DVEDLLALADVDEIR	3.021
1000_22_17500	1000	17500	22	P00338	DYNVTANSK	4.23616
1000_22_17500	1000	17500	22	P00338	FIIPNVVK	5.91994
1000_22_17500	1000	17500	22	P00338	FINVIVPR	3.3089
1000_22_17500	1000	17500	22	P00338	GEMMDLQHGSLFLR	4.90598
1000_22_17500	1000	17500	22	P00338	GEMQDHMLGFLSLK	2.84722
1000_22_17500	1000	17500	22	P00338	GLYGIKDDVFLSVPCILGQNGISDLVK	5.28108
1000_22_17500	1000	17500	22	P00338	ITVGVCGAAGMVVIMSAILR	3.28678
1000_22_17500	1000	17500	22	P00338	ITVVGVGAVGMACAISILMK	3.52736
1000_22_17500	1000	17500	22	P00338	LGVHPLSCHGWVLGEHGDSSVPVWSGMNVAGVSLK	4.75691
1000_22_17500	1000	17500	22	P00338	LKGEMMDLQHGSLFLR	4.6325
1000_22_17500	1000	17500	22	P00338	LVIITAGAR	8.45799
1000_22_17500	1000	17500	22	P00338	QVVESAYEVIK	5.21717
1000_22_17500	1000	17500	22	P00338	RVHPVSTMIK	3.09498
1000_22_17500	1000	17500	22	P00338	RVPHVSIMTR	3.42771
1000_22_17500	1000	17500	22	P00338	SADTLWGIQK	6.54654
1000_22_17500	1000	17500	22	P00338	TKGLTPLDHDEKDQWR	3.20554
1000_22_17500	1000	17500	22	P00338	TLHPDLGTDKDKEQWK	4.38428
1000_22_17500	1000	17500	22	P00338	VIGSGCNLDSAR	4.21191
1000_22_17500	1000	17500	22	P00338	VTLTSEEEAR	3.25677
1000_22_17500	1000	17500	22	P00367	AKPYEGSILEADCDILIPAASEK	5.59768
1000_22_17500	1000	17500	22	P00367	DDGSWEVIEGYR	5.79775
1000_22_17500	1000	17500	22	P00367	DIVHSGLAYTMER	4.39866
1000_22_17500	1000	17500	22	P00367	DSNYHLLMSVQESLER	5.07625
1000_22_17500	1000	17500	22	P00367	GFIGPGIDVPAPDMSTGER	5.623
1000_22_17500	1000	17500	22	P00367	GPIDTPGDVPAGGMSFIEK	6.64105
1000_22_17500	1000	17500	22	P00367	HGGTIPIVPTAEFQDR	5.87484
1000_22_17500	1000	17500	22	P00367	IIAEGANGPTTPEADK	3.09123
1000_22_17500	1000	17500	22	P00367	IIAEGANGPTTPEADKIFLER	5.25132
1000_22_17500	1000	17500	22	P00367	IIAEGDELETTNFPAGIKAPK	6.14
1000_22_17500	1000	17500	22	P00367	IIKPCNHVLSLSFPIR	6.66478
1000_22_17500	1000	17500	22	P00367	KGFIGPGIDVPAPDMSTGER	5.27048
1000_22_17500	1000	17500	22	P00367	KGMIGPVSDGPAPDFGTIEK	4.06718
1000_22_17500	1000	17500	22	P00367	MVEGFFDR	4.95629
1000_22_17500	1000	17500	22	P00367	NLNHVSYGR	4.92878
1000_22_17500	1000	17500	22	P00367	NYTDLEENR	6.07155
1000_22_17500	1000	17500	22	P00367	NYTDNELEK	4.39041
1000_22_17500	1000	17500	22	P00367	TAAYVNAIEK	4.08005
1000_22_17500	1000	17500	22	P00367	TFVVQGFGNVGLHSMR	5.23619
1000_22_17500	1000	17500	22	P00367	TLVVQFFGNVGGHMSK	3.92764
1000_22_17500	1000	17500	22	P00367	YNLGLDLR	4.98141
1000_22_17500	1000	17500	22	P00367	YSTDDVEVVSR	2.75594
1000_22_17500	1000	17500	22	P00367	YSTDVSVDEVK	5.17837
1000_22_17500	1000	17500	22	P00374	LLPEYPGVLSDVQEEK	6.89619
1000_22_17500	1000	17500	22	P00374	LLPSYPGELEDVQEVR	6.27541
1000_22_17500	1000	17500	22	P00387	AIMKDPDDHTVCHLLFANQTEK	5.47115
1000_22_17500	1000	17500	22	P00387	APEAWDEIQGFVNYEMGK	5.70796
1000_22_17500	1000	17500	22	P00387	APEAWDYGQGFVNEEMIR	4.77387
1000_22_17500	1000	17500	22	P00387	DILLRPELEELR	5.30218
1000_22_17500	1000	17500	22	P00387	DPLERIELLLEK	2.65084
1000_22_17500	1000	17500	22	P00387	FALPSPQHILGLPVGQHIYLSAR	9.07701
1000_22_17500	1000	17500	22	P00387	FKLWYTLDR	6.62041
1000_22_17500	1000	17500	22	P00387	GPSGLLVYQGK	6.47373
1000_22_17500	1000	17500	22	P00387	LWYTLDR	5.66344
1000_22_17500	1000	17500	22	P00387	SDPAITPESLTIR	4.05585
1000_22_17500	1000	17500	22	P00387	STPAITLESPDIK	6.57909
1000_22_17500	1000	17500	22	P00387	STPAITLESPDIKYPLR	5.40751
1000_22_17500	1000	17500	22	P00387	SVGMIAGGTGITPMLQVIR	5.29411
1000_22_17500	1000	17500	22	P00390	ALLTPVAIAAGR	5.48188
1000_22_17500	1000	17500	22	P00390	AVAAPAGILTLK	14.4026
1000_22_17500	1000	17500	22	P00390	GAIGYGDVCVR	4.91539
1000_22_17500	1000	17500	22	P00390	GIYAVGDVCGK	4.47547
1000_22_17500	1000	17500	22	P00390	LGGTCVNVGCVPK	6.45478
1000_22_17500	1000	17500	22	P00403	MMITSQDVLHSWAVPTLGLK	4.24076
1000_22_17500	1000	17500	22	P00403	VLIEVPAPIK	4.12476
1000_22_17500	1000	17500	22	P00403	VVLPIEAPIR	5.74468
1000_22_17500	1000	17500	22	P00441	GDGPVQGIINFEQK	8.01266
1000_22_17500	1000	17500	22	P00441	GLTEGLHGFHVHEFGDNTAGCTSAGPHFNPLSR	4.39643
1000_22_17500	1000	17500	22	P00441	HVGDLGNVTADKDGVADVSIEDSVISLSGDHCIIGR	4.4058
1000_22_17500	1000	17500	22	P00441	LACGVIGIAQ	5.035
1000_22_17500	1000	17500	22	P00441	LACVGIAIGL	4.27797
1000_22_17500	1000	17500	22	P00491	DHINLPGFSGQNPLR	7.5725
1000_22_17500	1000	17500	22	P00491	FDAMSAPYDK	2.52099
1000_22_17500	1000	17500	22	P00491	FEVGDIMLIR	5.7053
1000_22_17500	1000	17500	22	P00491	FHMYEGYPLWK	4.97122
1000_22_17500	1000	17500	22	P00491	FMVEIDGLIK	4.06023
1000_22_17500	1000	17500	22	P00491	FPAMSDAYDR	4.2817
1000_22_17500	1000	17500	22	P00491	FYYHEGMPLWR	3.66837
1000_22_17500	1000	17500	22	P00491	HRPQVAGICLSGGIGLTDR	3.21243
1000_22_17500	1000	17500	22	P00491	HRPQVAIICGSGLGGLTDK	4.54845
1000_22_17500	1000	17500	22	P00491	LELFVLIDMASPISPQR	3.56835
1000_22_17500	1000	17500	22	P00491	LEQFVSILMASIPLPDK	3.34267
1000_22_17500	1000	17500	22	P00491	LGADAVGMSTVPEVIVAR	4.32847
1000_22_17500	1000	17500	22	P00491	LGVEADVMSTVPIVAGAK	5.03414
1000_22_17500	1000	17500	22	P00491	LTQAQIFDYGEIPNFPR	5.68517
1000_22_17500	1000	17500	22	P00491	LVFGFLNGR	5.1235
1000_22_17500	1000	17500	22	P00491	VFGFSLITNK	5.7391
1000_22_17500	1000	17500	22	P00491	VFHLLGVDTLVVTNAAGGLNPK	5.43767
1000_22_17500	1000	17500	22	P00491	VIMDLSEYER	4.36953
1000_22_17500	1000	17500	22	P00491	VIMDYESLEK	4.6087
1000_22_17500	1000	17500	22	P00492	DLNHVCVISETGK	6.05566
1000_22_17500	1000	17500	22	P00492	FFADLLDYIK	4.19002
1000_22_17500	1000	17500	22	P00492	NILIVEDDIVTGR	4.0282
1000_22_17500	1000	17500	22	P00492	NVLIVEDIIDTGK	4.39123
1000_22_17500	1000	17500	22	P00492	SIPMTVDFIR	5.47119
1000_22_17500	1000	17500	22	P00492	SPGVVASCLELGPDLDYFDIPNHYIEDDEK	12.8701
1000_22_17500	1000	17500	22	P00492	SPGVVISDDEPGYDLDLFCIPNHYAEDLER	5.90343
1000_22_17500	1000	17500	22	P00492	SVGYKPDFVGFEIPDK	5.79488
1000_22_17500	1000	17500	22	P00492	SYCNDQSTGDIK	3.36564
1000_22_17500	1000	17500	22	P00492	TLMSTLQLVK	3.92479
1000_22_17500	1000	17500	22	P00492	TMQTLLSLVR	4.67738
1000_22_17500	1000	17500	22	P00492	VFIMHGLIDPK	2.53644
1000_22_17500	1000	17500	22	P00492	VFIPHGLIMDR	4.94439
1000_22_17500	1000	17500	22	P00492	VIGGDDLSTLTGK	5.71616
1000_22_17500	1000	17500	22	P00505	ALGLNSLAESAEVER	10.8981
1000_22_17500	1000	17500	22	P00505	ASAELALGENSEVLK	6.09496
1000_22_17500	1000	17500	22	P00505	DAGMQLQGYR	5.31561
1000_22_17500	1000	17500	22	P00505	DDNGKPYVLPSVR	7.38407
1000_22_17500	1000	17500	22	P00505	EFSIYMTK	6.58427
1000_22_17500	1000	17500	22	P00505	EGSTHNWQHITDQIGMFCFTGLKPEQVER	4.72361
1000_22_17500	1000	17500	22	P00505	FVTVQTISGTGALR	4.75421
1000_22_17500	1000	17500	22	P00505	HFIEQGINVCLCQSYAK	5.90285
1000_22_17500	1000	17500	22	P00505	HFIQQGCNVILCESYAR	5.36696
1000_22_17500	1000	17500	22	P00505	IAAAILNTPDLR	4.52692
1000_22_17500	1000	17500	22	P00505	IAAAILNTPDLRK	4.64197
1000_22_17500	1000	17500	22	P00505	IGASFLQR	5.61467
1000_22_17500	1000	17500	22	P00505	IGLFSAQK	4.03507
1000_22_17500	1000	17500	22	P00505	ILIRPMYSNPPLNGAR	7.41567
1000_22_17500	1000	17500	22	P00505	ISVAGVTSSNVGYLAHAIHQVTK	4.90725
1000_22_17500	1000	17500	22	P00505	ISVAGVVSSYQGNHAHAILVTTR	3.83201
1000_22_17500	1000	17500	22	P00505	NIAKEGLCYGLLDEPFR	4.46309
1000_22_17500	1000	17500	22	P00505	NLDKEYLPIGGLAEFCK	4.78717
1000_22_17500	1000	17500	22	P00505	NMGLEYGK	5.77469
1000_22_17500	1000	17500	22	P00505	NMGLYGER	4.50904
1000_22_17500	1000	17500	22	P00505	PTWGNHTPIFR	4.04545
1000_22_17500	1000	17500	22	P00505	TCGFDFTGAVEDISK	5.32094
1000_22_17500	1000	17500	22	P00505	VGAFTMVCK	5.14522
1000_22_17500	1000	17500	22	P00558	ACANPAAGSVILLENLR	6.3598
1000_22_17500	1000	17500	22	P00558	AHSSMVGVNLPQK	5.16981
1000_22_17500	1000	17500	22	P00558	AHSSNVQLVMPGR	3.72921
1000_22_17500	1000	17500	22	P00558	ALESPERPFLAILGGAK	6.57137
1000_22_17500	1000	17500	22	P00558	ALGLEERPFPAILGSAR	4.47593
1000_22_17500	1000	17500	22	P00558	ALMDEVVK	4.8432
1000_22_17500	1000	17500	22	P00558	ANALCAGASNILLEVPK	3.16351
1000_22_17500	1000	17500	22	P00558	AVLDEVMR	6.64082
1000_22_17500	1000	17500	22	P00558	DCVGPEVEK	3.66299
1000_22_17500	1000	17500	22	P00558	ELNYFAK	7.6699
1000_22_17500	1000	17500	22	P00558	FCLDNGAK	4.03051
1000_22_17500	1000	17500	22	P00558	FHGEVEER	3.79158
1000_22_17500	1000	17500	22	P00558	FHVEEEGK	3.13234
1000_22_17500	1000	17500	22	P00558	GCITIIGGGDTATCCAK	5.35447
1000_22_17500	1000	17500	22	P00558	GTIAIIGAGDTCTCCGR	8.54389
1000_22_17500	1000	17500	22	P00558	ILLNDMIQNR	3.1312
1000_22_17500	1000	17500	22	P00558	IQLINNMLDK	5.42673
1000_22_17500	1000	17500	22	P00558	ITLPEDFVTANKFDVDAR	4.02945
1000_22_17500	1000	17500	22	P00558	ITLPVDFVTADK	5.95066
1000_22_17500	1000	17500	22	P00558	ITLPVDFVTADKFDENAK	4.88786
1000_22_17500	1000	17500	22	P00558	LGDVYVNDAFGTAHR	5.14202
1000_22_17500	1000	17500	22	P00558	LGVVGDNYAADTFHK	5.97912
1000_22_17500	1000	17500	22	P00558	LTLDKLDVK	6.06614
1000_22_17500	1000	17500	22	P00558	PFLAILGGAK	3.65107
1000_22_17500	1000	17500	22	P00558	QIVWNGPVGVFEWEAFAR	5.59358
1000_22_17500	1000	17500	22	P00558	SLLGKDVLFLK	3.57254
1000_22_17500	1000	17500	22	P00558	SLLVLDKGFLR	5.75011
1000_22_17500	1000	17500	22	P00558	SMLLMSHLGRPDGVPVPDAYSVEPVKVELR	3.52133
1000_22_17500	1000	17500	22	P00558	SVVLMSHLGRPDGVPMPDK	6.17953
1000_22_17500	1000	17500	22	P00558	SVVLMSHLGRPDGVPMPDKYSLEPVAVELK	4.21306
1000_22_17500	1000	17500	22	P00558	TGQATVASGIPAGWMGLDCGPESSKK	6.96991
1000_22_17500	1000	17500	22	P00558	TGQLTVWAGAPSGSAGMDIGPESCKR	3.92171
1000_22_17500	1000	17500	22	P00558	VDFNVPMK	5.95287
1000_22_17500	1000	17500	22	P00558	VDPGNLALSVF	4.74668
1000_22_17500	1000	17500	22	P00558	VILFGNGMIGTMAEFR	5.83369
1000_22_17500	1000	17500	22	P00558	VLNNMEIGTSLFDEEGAK	6.63303
1000_22_17500	1000	17500	22	P00558	VLPGVDALSNI	4.49454
1000_22_17500	1000	17500	22	P00558	VNEMIIGGGMAFTFLK	8.53984
1000_22_17500	1000	17500	22	P00558	VSHVSTGGGASLELLEGK	6.60944
1000_22_17500	1000	17500	22	P00558	VVFMDPNR	3.56834
1000_22_17500	1000	17500	22	P00558	WNTEDKVSHVSTGGGASLELLEGK	5.44052
1000_22_17500	1000	17500	22	P00558	YAEAVTR	3.19605
1000_22_17500	1000	17500	22	P00558	YSLEPVAVELK	6.33232
1000_22_17500	1000	17500	22	P00568	IIFVVGGPGSGK	4.39659
1000_22_17500	1000	17500	22	P00846	LITTQQWLIK	5.18328
1000_22_17500	1000	17500	22	P00918	AVQQPDGLAVLGIFLK	3.3305
1000_22_17500	1000	17500	22	P00918	VIDLVDSVR	5.33663
1000_22_17500	1000	17500	22	P00918	VVDVLDSIK	4.31222
1000_22_17500	1000	17500	22	P00966	AEFKDPILEPNITR	4.45362
1000_22_17500	1000	17500	22	P00966	AITNPEPLDEIFR	3.73984
1000_22_17500	1000	17500	22	P00966	APNTPDILEIEFK	7.24518
1000_22_17500	1000	17500	22	P00966	APNTPDILEIEFKK	3.91433
1000_22_17500	1000	17500	22	P00966	DGTANFTMLELGSYTHQVLER	4.27307
1000_22_17500	1000	17500	22	P00966	DGTTHQTSLELFMYLNEVAGK	3.95951
1000_22_17500	1000	17500	22	P00966	EFVEEFIWPAIQSSALYEDR	3.75849
1000_22_17500	1000	17500	22	P00966	EQGYDVIAYLANIGQK	6.1414
1000_22_17500	1000	17500	22	P00966	EQGYIQDALNAYIGVR	4.22716
1000_22_17500	1000	17500	22	P00966	FAELVYTGFWHSPECEFVR	4.53343
1000_22_17500	1000	17500	22	P00966	FELSCYSLAPQIK	4.93325
1000_22_17500	1000	17500	22	P00966	GIYETPAGTILYHAHLDIEAFTMDR	4.3095
1000_22_17500	1000	17500	22	P00966	GQVYILGR	5.91116
1000_22_17500	1000	17500	22	P00966	IDIVENR	3.52402
1000_22_17500	1000	17500	22	P00966	MENFYPK	2.89464
1000_22_17500	1000	17500	22	P00966	MPEFYNR	5.08674
1000_22_17500	1000	17500	22	P00966	NDLMEYAK	4.13516
1000_22_17500	1000	17500	22	P00966	NPWSMDENLMHISYEAGILENPK	4.62592
1000_22_17500	1000	17500	22	P00966	QHGIPIPVTPK	5.57871
1000_22_17500	1000	17500	22	P00966	VDVFEISK	4.64338
1000_22_17500	1000	17500	22	P00966	VFIEDVSR	4.70788
1000_22_17500	1000	17500	22	P00966	YLLGTSLAR	5.14967
1000_22_17500	1000	17500	22	P01116	LGVGGAVVVGR	2.82494
1000_22_17500	1000	17500	22	P01116	LVVVGAGGVGK	5.27518
1000_22_17500	1000	17500	22	P01116	SYGIPFIETSAK	6.46797
1000_22_17500	1000	17500	22	P01116	TALGFECVGFINNTR	3.86226
1000_22_17500	1000	17500	22	P01116	TGEGFLCVFAINNTK	4.41107
1000_22_17500	1000	17500	22	P02768	KVPQVSTPTLVEVSR	6.14144
1000_22_17500	1000	17500	22	P02768	YICENQDSISSK	3.39382
1000_22_17500	1000	17500	22	P02786	GFVEPDHYVVVGAQR	4.74929
1000_22_17500	1000	17500	22	P02786	HVFWGSGSHTLPALLENLK	3.61878
1000_22_17500	1000	17500	22	P02786	HVFWLSGSHTLPALELNGR	3.62079
1000_22_17500	1000	17500	22	P02786	ILNIFGVIK	5.38356
1000_22_17500	1000	17500	22	P02786	LAVDEEENADNNTK	2.77546
1000_22_17500	1000	17500	22	P02786	LLNENSYVPR	5.58689
1000_22_17500	1000	17500	22	P02786	LVYLGENPVGAVYYSR	5.51284
1000_22_17500	1000	17500	22	P02786	LVYLVENPGGYVAYSK	5.23506
1000_22_17500	1000	17500	22	P02786	SAFSNLFGGEPLSYTR	6.62256
1000_22_17500	1000	17500	22	P02786	SSGLPNIPVQTISR	5.97918
1000_22_17500	1000	17500	22	P02786	VEYHFLSPYVSPK	4.75173
1000_22_17500	1000	17500	22	P02786	VSASPLLYTLIEK	4.57264
1000_22_17500	1000	17500	22	P02786	YNSQLLSFVR	5.7279
1000_22_17500	1000	17500	22	P02795;P04732;P13640;P80297;Q8N339	SCCSCCPVGCAK	2.71385
1000_22_17500	1000	17500	22	P04040	FNTANDDNVTQVR	5.10487
1000_22_17500	1000	17500	22	P04040	FNVANDTNVTQDK	4.11819
1000_22_17500	1000	17500	22	P04062	NFTDSPVIIDVIR	2.36509
1000_22_17500	1000	17500	22	P04062	NFVDSPIIVDITK	4.44768
1000_22_17500	1000	17500	22	P04066	FFHPEEWADLFQAAGAK	4.98855
1000_22_17500	1000	17500	22	P04075	AAQEEYVKR	3.11086
1000_22_17500	1000	17500	22	P04075	ADDGRPFIQVPR	4.61863
1000_22_17500	1000	17500	22	P04075	ADDGRPFPQVIK	8.31614
1000_22_17500	1000	17500	22	P04075	ALANSLACQGK	4.304
1000_22_17500	1000	17500	22	P04075	ALQASALK	4.22897
1000_22_17500	1000	17500	22	P04075	ALSDHHIYLEGTLLKPNMVTPGHACTQK	5.30075
1000_22_17500	1000	17500	22	P04075	AYHVPHTLTEGGLLIDNMHTPLAKCSQR	4.36837
1000_22_17500	1000	17500	22	P04075	CPLLKPWALTFSYGR	5.58847
1000_22_17500	1000	17500	22	P04075	CPTYKLWALPFSLGK	10.1395
1000_22_17500	1000	17500	22	P04075	ELHSIDAK	3.38665
1000_22_17500	1000	17500	22	P04075	ELSDIAHR	3.66201
1000_22_17500	1000	17500	22	P04075	FSHEEIAMATVTALR	4.8436
1000_22_17500	1000	17500	22	P04075	FSHEEIAMATVTALRR	4.28188
1000_22_17500	1000	17500	22	P04075	GAVPGVGTNLETGTQTLDGLSEK	4.2524
1000_22_17500	1000	17500	22	P04075	GILAADESTGSIAK	6.15897
1000_22_17500	1000	17500	22	P04075	GISAADSGILETAR	3.13375
1000_22_17500	1000	17500	22	P04075	GVVPLAGTNGETTTQGLDGLSER	6.77077
1000_22_17500	1000	17500	22	P04075	IGEATPSALHIAENANVLMK	5.06303
1000_22_17500	1000	17500	22	P04075	IGEHTPSALAIMENANVLAR	5.11391
1000_22_17500	1000	17500	22	P04075	LETGQSRNIETNEK	3.41944
1000_22_17500	1000	17500	22	P04075	LQSIGTENTEENR	3.41933
1000_22_17500	1000	17500	22	P04075	LQSIGTENTEENRR	3.50155
1000_22_17500	1000	17500	22	P04075	PTPYEALQPYQR	4.98208
1000_22_17500	1000	17500	22	P04075	PYQYPALTPEQK	12.0226
1000_22_17500	1000	17500	22	P04075	QLLLTADDR	6.72294
1000_22_17500	1000	17500	22	P04075	QTLLDADLK	3.77889
1000_22_17500	1000	17500	22	P04075	RLQSIGTENTEENRR	3.08531
1000_22_17500	1000	17500	22	P04075	RLTNGNQESTERIEK	2.95814
1000_22_17500	1000	17500	22	P04075	TVGPEGTIFGITSNAASNAPESIVLNQELR	5.19286
1000_22_17500	1000	17500	22	P04075	TVPPAVTGITFLSGGQSEEEASINLNAINK	7.21769
1000_22_17500	1000	17500	22	P04075	VAAYVLR	3.90625
1000_22_17500	1000	17500	22	P04075	VDKGVVPLAGTNGETTTQGLDGLSER	5.04453
1000_22_17500	1000	17500	22	P04075	VDKLGLVEATTLGEVSTQGPNGGTDK	6.11975
1000_22_17500	1000	17500	22	P04075	VGPYIQVLIFLHECTGNR	2.94317
1000_22_17500	1000	17500	22	P04075	VLAAVYK	4.09172
1000_22_17500	1000	17500	22	P04075	VNPCIGGVILFHETLYQK	7.20731
1000_22_17500	1000	17500	22	P04075	YASICQQNGIVPIVEPEILPDGDHDLK	3.71064
1000_22_17500	1000	17500	22	P04075	YASICQQNGIVPIVEPEILPDGDHDLKR	4.91997
1000_22_17500	1000	17500	22	P04075	YTPSGQAGAAASESLFVSNHAY	6.04064
1000_22_17500	1000	17500	22	P04080	MMCGAPSATQPATAETQHIADQVR	3.60367
1000_22_17500	1000	17500	22	P04080	MMCPAISATQPATAETQHGADQVK	2.58557
1000_22_17500	1000	17500	22	P04080	SQVVAGTNYFIK	5.20945
1000_22_17500	1000	17500	22	P04080	VFQSLPHENKPLTLSNYQTNK	6.03187
1000_22_17500	1000	17500	22	P04080	VHVGDEDFVHLR	3.81331
1000_22_17500	1000	17500	22	P04080	VSPSYPQLNKENHLFNLTTQR	4.6893
1000_22_17500	1000	17500	22	P04083	AAVGHLELLVELTLR	3.13775
1000_22_17500	1000	17500	22	P04083	ALTGHLEEVVLALLK	3.25427
1000_22_17500	1000	17500	22	P04179	AIWNVINWENVTER	5.62489
1000_22_17500	1000	17500	22	P04179	GDVTAQIALQPALK	4.20894
1000_22_17500	1000	17500	22	P04179	GELLEAIKR	4.92651
1000_22_17500	1000	17500	22	P04179	HHAAYVNNLNVTEEK	3.49921
1000_22_17500	1000	17500	22	P04181	AFYNNVLGEYEEYITK	6.56171
1000_22_17500	1000	17500	22	P04181	DNGLLAKPTHGDIIR	3.92222
1000_22_17500	1000	17500	22	P04181	EINSEIIR	5.02813
1000_22_17500	1000	17500	22	P04181	ESIEIINK	7.81979
1000_22_17500	1000	17500	22	P04181	FAPPLVIK	5.80791
1000_22_17500	1000	17500	22	P04181	FAPPLVIKEDELR	4.89313
1000_22_17500	1000	17500	22	P04181	FAPVLEIKEDPLK	2.93487
1000_22_17500	1000	17500	22	P04181	GIYLWDVEGR	5.28721
1000_22_17500	1000	17500	22	P04181	GLLNAIVIK	5.32292
1000_22_17500	1000	17500	22	P04181	GLVLIINAR	5.30658
1000_22_17500	1000	17500	22	P04181	HQVLFIADEIQTGLAR	5.5952
1000_22_17500	1000	17500	22	P04181	IVFAAFGGWNK	2.94928
1000_22_17500	1000	17500	22	P04181	IVFAAGNFWGR	5.10673
1000_22_17500	1000	17500	22	P04181	KALDFVYSYSSPHGNQCHFR	2.83963
1000_22_17500	1000	17500	22	P04181	KYFDFLSSYSAVNQGHCHPK	4.54083
1000_22_17500	1000	17500	22	P04181	LPSDVVTAVR	8.71784
1000_22_17500	1000	17500	22	P04181	LRDNGLLAKPTHGDIIR	4.2391
1000_22_17500	1000	17500	22	P04181	TVQGPPTSDDIFER	5.8033
1000_22_17500	1000	17500	22	P04181	TVQGPTPSEDIFDK	6.68945
1000_22_17500	1000	17500	22	P04181	VAIAALEVLEEENLAENADK	6.30415
1000_22_17500	1000	17500	22	P04181	VLPMNTGVEAGETACK	5.68008
1000_22_17500	1000	17500	22	P04181	WGVNVYDVDRAEIPLLLR	4.81325
1000_22_17500	1000	17500	22	P04181	WLAVDYENVRPDIVLLGK	5.26488
1000_22_17500	1000	17500	22	P04181	YGAAHLNPLPEHVYK	2.682
1000_22_17500	1000	17500	22	P04181	YGAHNYHPLPVALER	6.20032
1000_22_17500	1000	17500	22	P04183	KPFGAILNLVPLAESVVK	4.40754
1000_22_17500	1000	17500	22	P04264	NMQDMVEDYR	3.54987
1000_22_17500	1000	17500	22	P04264	QISNLQQSISDAEQR	5.6079
1000_22_17500	1000	17500	22	P04264	SIDLLSDIAEVR	4.81398
1000_22_17500	1000	17500	22	P04264	SKAEAESLYQSK	3.16673
1000_22_17500	1000	17500	22	P04264	SLDLDSIIAEVK	4.95463
1000_22_17500	1000	17500	22	P04264	SLNNQFASFIDK	5.0296
1000_22_17500	1000	17500	22	P04264	THNLEPYFESFINNLR	9.8637
1000_22_17500	1000	17500	22	P04264	TLLEGEESR	3.42695
1000_22_17500	1000	17500	22	P04264	TNAENEFVTIK	4.99323
1000_22_17500	1000	17500	22	P04264	TSLEGELEK	5.83687
1000_22_17500	1000	17500	22	P04264	WELLQQVDTSTR	6.19728
1000_22_17500	1000	17500	22	P04264	YEELQITAGR	5.87283
1000_22_17500	1000	17500	22	P04406	GALQNIIPASTGAAK	7.6825
1000_22_17500	1000	17500	22	P04406	GIDGYTVHDHQSFVFNADTHSSTFDAGSGIALNLESVR	3.74445
1000_22_17500	1000	17500	22	P04406	GILGYTEHQVVSSDFNSDTHSSTFDAGAGIALNDHFVK	6.20285
1000_22_17500	1000	17500	22	P04406	GSLQAIIPANTGAAR	9.78586
1000_22_17500	1000	17500	22	P04406	IISNASCTTNCLAPLAK	5.77494
1000_22_17500	1000	17500	22	P04406	IKWGDAGAEYVVESTGVFTTMEK	3.94788
1000_22_17500	1000	17500	22	P04406	LISWYDNEFGYSNR	4.88837
1000_22_17500	1000	17500	22	P04406	LTFAMGK	4.04651
1000_22_17500	1000	17500	22	P04406	LTGMAFR	5.52243
1000_22_17500	1000	17500	22	P04406	LVGNINTIFEPQIK	2.89561
1000_22_17500	1000	17500	22	P04406	LVINGNPITIFQER	6.01004
1000_22_17500	1000	17500	22	P04406	LVINGNPITIFQERDPSK	6.55208
1000_22_17500	1000	17500	22	P04406	LWNIYDSEFYNGSK	3.51086
1000_22_17500	1000	17500	22	P04406	QASEGPLK	3.58943
1000_22_17500	1000	17500	22	P04406	RVIISAPSADAPMFVMGVNHEK	4.9411
1000_22_17500	1000	17500	22	P04406	VDIVAINDPFIDLNYMVYMFQYDSTHGK	3.17578
1000_22_17500	1000	17500	22	P04406	VDIVANIDPFNDLIYSVYMHQYDGTFMR	3.71166
1000_22_17500	1000	17500	22	P04406	VGVGNFGK	4.819
1000_22_17500	1000	17500	22	P04406	VGVNGFGR	5.25714
1000_22_17500	1000	17500	22	P04406	VIHDNFGIVEGLMTTVHAITATQK	5.67911
1000_22_17500	1000	17500	22	P04406	VIIASESADAGMFHMPVNPVR	4.05859
1000_22_17500	1000	17500	22	P04406	VIISAPSADAPMFVMGVNHEK	5.30242
1000_22_17500	1000	17500	22	P04406	VIISAPSADAPMFVMGVNHEKYDNSLK	4.10451
1000_22_17500	1000	17500	22	P04406	VILPGNER	4.84203
1000_22_17500	1000	17500	22	P04406	VIPELNGK	5.65786
1000_22_17500	1000	17500	22	P04406	VMGDTIGIVQHFILTVHANTATER	3.59465
1000_22_17500	1000	17500	22	P04406	VPIAISVADAPMNSSGFNYEKHDVMLR	4.72939
1000_22_17500	1000	17500	22	P04406	VPTANVSVVDLTCR	7.62101
1000_22_17500	1000	17500	22	P04406	VSTLPVDVVTANCK	3.50998
1000_22_17500	1000	17500	22	P04406	VVDKAMHMASLL	3.52349
1000_22_17500	1000	17500	22	P04406	VVDLMAHMASK	5.60609
1000_22_17500	1000	17500	22	P04406	VVDLMAHMASKE	4.5026
1000_22_17500	1000	17500	22	P04406	VVDMAAHMLSR	3.69076
1000_22_17500	1000	17500	22	P04406	WGDAGAEYVVESTGVFTTMEK	10.4323
1000_22_17500	1000	17500	22	P04406	WGDVGAEYVGESTMTFATVER	12.5828
1000_22_17500	1000	17500	22	P04439	AYLDGTCVEWLR	5.33301
1000_22_17500	1000	17500	22	P04439	DGEDQTQDTELVETRPAGDGTFQK	4.62158
1000_22_17500	1000	17500	22	P04439	FIAVGYVDDTQFVR	6.6764
1000_22_17500	1000	17500	22	P04439	SWTAADMAAQITK	6.61957
1000_22_17500	1000	17500	22	P04439	SWTAAIMDAQATR	5.51251
1000_22_17500	1000	17500	22	P04439	WAAVVVPSGEEQR	6.90769
1000_22_17500	1000	17500	22	P04632	ILGGVISAISEAAAQYNPEPPPPR	7.35354
1000_22_17500	1000	17500	22	P04632	MFLVNSFLK	3.31439
1000_22_17500	1000	17500	22	P04632	SMVAVMDSDTTGK	4.78427
1000_22_17500	1000	17500	22	P04632	TDGFGIDTCR	4.5425
1000_22_17500	1000	17500	22	P04632	THYSNIEANESEEVR	4.15084
1000_22_17500	1000	17500	22	P04632	TSNENIHEYEAESVK	3.46884
1000_22_17500	1000	17500	22	P04818	DDLSFLGSFTK	2.59164
1000_22_17500	1000	17500	22	P04818	DFLDSLGFSTR	3.78631
1000_22_17500	1000	17500	22	P04843	ALTSEIALLQSR	4.4834
1000_22_17500	1000	17500	22	P04843	APDELHYTYLDTFGRPVIVAYK	3.9298
1000_22_17500	1000	17500	22	P04843	ATSFLLALEPELEAR	7.78445
1000_22_17500	1000	17500	22	P04843	ATSLFPELELALAEK	3.72663
1000_22_17500	1000	17500	22	P04843	DVPAYSQDTFK	6.59608
1000_22_17500	1000	17500	22	P04843	FPLFGGWK	7.69806
1000_22_17500	1000	17500	22	P04843	FVDHQFIETVVDSLVDR	5.02776
1000_22_17500	1000	17500	22	P04843	FVDHVFDEQVIDSLTVK	4.7709
1000_22_17500	1000	17500	22	P04843	GEDEEENNLEVR	4.89314
1000_22_17500	1000	17500	22	P04843	IDHILDAL	5.91766
1000_22_17500	1000	17500	22	P04843	IIADLHDG	4.1318
1000_22_17500	1000	17500	22	P04843	ISVIVETVYTHVLHPYPTQITQSEK	5.91576
1000_22_17500	1000	17500	22	P04843	LAHLGVQVK	3.43059
1000_22_17500	1000	17500	22	P04843	LKTEGSDLCDR	3.01692
1000_22_17500	1000	17500	22	P04843	LPVALDPGAK	7.68645
1000_22_17500	1000	17500	22	P04843	NIEIDSPYEISR	5.22014
1000_22_17500	1000	17500	22	P04843	NLVEQHIQDIVVHYTFNK	4.32814
1000_22_17500	1000	17500	22	P04843	QFVVFEGNHYFYSPYPTK	6.93117
1000_22_17500	1000	17500	22	P04843	SEDLLDYGPFR	10.0257
1000_22_17500	1000	17500	22	P04843	SEDPYDLLGFK	3.46462
1000_22_17500	1000	17500	22	P04843	THYIVGYNLPSYEYLYNLGDQYALK	6.9796
1000_22_17500	1000	17500	22	P04843	TILPAAAQDVYYR	4.87965
1000_22_17500	1000	17500	22	P04843	VACITEQVLTLVNK	3.84854
1000_22_17500	1000	17500	22	P04843	VACITEQVLTLVNKR	4.49303
1000_22_17500	1000	17500	22	P04843	VHYENNSPFLTITSMTR	5.84638
1000_22_17500	1000	17500	22	P04843	VTAEVVLAHLGGGSTSR	6.03643
1000_22_17500	1000	17500	22	P04844	ASGLAAFLVPSSTFESIYGPNSVLDQRLDAR	10.2862
1000_22_17500	1000	17500	22	P04844	ASLDRPFTNLESAFYSIVGLSSLGAQVPDAK	3.64242
1000_22_17500	1000	17500	22	P04844	FEELTSDK	2.80767
1000_22_17500	1000	17500	22	P04844	FELDTSER	5.5707
1000_22_17500	1000	17500	22	P04844	GTFIADSHQNFALFFQLVDVNTGAELTPHQTFVR	4.48883
1000_22_17500	1000	17500	22	P04844	ISTEVGITNVDLSTVDKDQSIAPK	4.04767
1000_22_17500	1000	17500	22	P04844	KNFESLSEAFSVASAAAVLSHNR	4.63853
1000_22_17500	1000	17500	22	P04844	LEPHNGTMIFDKEDQVIQLIVAMSSR	4.14813
1000_22_17500	1000	17500	22	P04844	LMDHVGTEPSIKEDQVIQLMNAIFSK	4.33143
1000_22_17500	1000	17500	22	P04844	LQVTNVLSQPLTQATVK	4.5857
1000_22_17500	1000	17500	22	P04844	LSKEATHLAQVQALQTSSVLAQTEDLK	5.53797
[truncated: 48,417 more rows]

## Sheet: SupFig8C
Unique_Label	Amount_in_ng	Replicate	Resolution	Windows	Identified precursors	Unique ProteinGroups
100_22_17500_1	100	1	17500	22	12141	2325
100_32_17500_1	100	1	17500	32	12313	2310
500_22_17500_1	500	1	17500	22	13136	2325
500_32_17500_1	500	1	17500	32	13060	2310
1000_22_17500_1	1000	1	17500	22	13143	2325
1000_22_17500_2	1000	2	17500	22	13143	2325
1000_22_17500_3	1000	3	17500	22	13143	2325
1000_32_17500_1	1000	1	17500	32	13060	2310
1000_32_17500_2	1000	2	17500	32	13060	2310
1000_32_17500_3	1000	3	17500	32	13060	2310

## Sheet: SupFig8D
Unique_Label	Amount_in_ng	Resolution	Windows	PG.UniProtIds	PEP.StrippedSequence	Mean_EG.DatapointsPerPeak
100_22_17500	100	17500	22	A0A0B4J2D5;P0DPI2	EFHQAGKPIGLCCIAPVLAAK	4.284
100_22_17500	100	17500	22	A0A0B4J2D5;P0DPI2	EVVEAHVDQK	2.90097
100_22_17500	100	17500	22	A0A0B4J2D5;P0DPI2	GGAEQQIFTPMVPVDHVIDHAR	3.22414
100_22_17500	100	17500	22	A0A0B4J2D5;P0DPI2	GGAEVQIFAPDVPQMHVIDHTK	4.38474
100_22_17500	100	17500	22	A0A0B4J2D5;P0DPI2	GVEVTVGHEQEEGGKWPYAGTAEAIK	5.33587
100_22_17500	100	17500	22	A0A0B4J2D5;P0DPI2	ITDLANLSAANHDAAIFPGGFGAAK	4.50671
100_22_17500	100	17500	22	A0A0B4J2D5;P0DPI2	NVLTESAR	4.45579
100_22_17500	100	17500	22	A0A0B4J2D5;P0DPI2	PIGLCCIAPVLAAK	3.26769
100_22_17500	100	17500	22	A0A0B4J2D5;P0DPI2	VALVLSGCGVYDGTEIHEASAILVHLSR	10.5638
100_22_17500	100	17500	22	A0A0B4J2D5;P0DPI2	VALVLSHCGVYDGTEIGEAHAILVSLSK	2.81887
100_22_17500	100	17500	22	A0A0B4J2D5;P0DPI2	VVTTPAFMCETALHYIHDGIGAMVR	4.1737
100_22_17500	100	17500	22	A0AVT1	ALQLLHCFPLDIR	2.57031
100_22_17500	100	17500	22	A0FGR8	NLIAFSEDGSDPYVR	2.78828
100_22_17500	100	17500	22	A1L0T0	DGHPVVVNILIGR	5.45968
100_22_17500	100	17500	22	A1L0T0	EQVPSLGSNVACGLAYTDYHK	3.03426
100_22_17500	100	17500	22	A1L0T0	FIFTLVGGHISPLLVACEK	3.06584
100_22_17500	100	17500	22	A1L0T0	GALQAVDQLSLFRPLCK	3.73812
100_22_17500	100	17500	22	A1L0T0	GARQAVDLLSLCQPLFR	3.03014
100_22_17500	100	17500	22	A1L0T0	LGLFYQLLHK	4.08559
100_22_17500	100	17500	22	A1L0T0	LGLLYHFLQR	5.1148
100_22_17500	100	17500	22	A2RRP1	LLGLAELLR	3.00019
100_22_17500	100	17500	22	A2RRP1	RGQVLILLVEQALR	4.22367
100_22_17500	100	17500	22	A2RUB1	LTSNPSRVDRLIVDELR	4.56695
100_22_17500	100	17500	22	A3KMH1	LVAAFGELR	6.17788
100_22_17500	100	17500	22	A3KMH1	LVEAGFALK	7.23931
100_22_17500	100	17500	22	A5A3E0	LCYVALDFEQEMATVASSSSLEK	2.79172
100_22_17500	100	17500	22	A5A3E0	LSYLASMFEQEDAVTASVCSLER	8.91415
100_22_17500	100	17500	22	A5YKK6	DAIAALGLLQK	3.57668
100_22_17500	100	17500	22	A5YKK6	MYYFGIAALDR	4.46122
100_22_17500	100	17500	22	A5YKK6	MYYFLIAGADK	4.00407
100_22_17500	100	17500	22	A5YKK6	NLGHWLGMITLAK	2.64862
100_22_17500	100	17500	22	A5YKK6	SLDLIESLLR	3.22973
100_22_17500	100	17500	22	A5YKK6	SPVTFLSDLR	3.8762
100_22_17500	100	17500	22	A5YKK6	SVPDFLTLSK	4.50907
100_22_17500	100	17500	22	A6NHL2	SFGGGTGSGFTSLLMER	2.86922
100_22_17500	100	17500	22	A6NHR9	LLLIDWPELK	2.8451
100_22_17500	100	17500	22	A6NHR9	LYFKPIGDPVFAR	3.02969
100_22_17500	100	17500	22	A6NHR9	TLPLFYGSIVR	2.99595
100_22_17500	100	17500	22	A6NIH7;Q13432	YQFTPAFLR	4.50264
100_22_17500	100	17500	22	A6NIZ1	QWNNCAFLESSAK	3.16229
100_22_17500	100	17500	22	A6NIZ1	VKDTDDVPMILVGNK	5.04206
100_22_17500	100	17500	22	A8MWD9;P62308	GNSAIELEILMK	2.43585
100_22_17500	100	17500	22	A8MWD9;P62308	GNSIIMLEALER	4.67348
100_22_17500	100	17500	22	A8MWD9;P62308	GNSIIMLEALERV	4.0064
100_22_17500	100	17500	22	A8MXV4	EAFEEAGVLLLRPR	4.21442
100_22_17500	100	17500	22	A8MXV4	FGLGPAPFSR	4.57914
100_22_17500	100	17500	22	A8MXV4	HLYDIHVTVQPK	3.28245
100_22_17500	100	17500	22	A8MXV4	LANFASLSDLHK	3.79117
100_22_17500	100	17500	22	A8MXV4	LSLFSNDAALHR	2.5587
100_22_17500	100	17500	22	A8MXV4	RFDTAFFLCCLR	4.06976
100_22_17500	100	17500	22	A8MXV4	RFLTDLFFCACK	4.17017
100_22_17500	100	17500	22	A8MXV4	SADWLGLFAPHHGPPR	4.47822
100_22_17500	100	17500	22	A8MXV4	SAWPLPGFHPGHLADK	3.84074
100_22_17500	100	17500	22	A8MXV4	SPHQGFMPGAHVFSGGVLDAADR	3.40154
100_22_17500	100	17500	22	A8MXV4	SPSQGFAPGDAVFHMGGLHAVDK	7.23116
100_22_17500	100	17500	22	A8MXV4	TAFPSLPDTDDHKTDNTGTLPEDVAFR	6.81036
100_22_17500	100	17500	22	A8MXV4	TPFFSEADTDDHKTDLTGPNPLDVATK	2.83234
100_22_17500	100	17500	22	A8MXV4	TSPPGPAPGPGLALEPPPGLASWR	2.84892
100_22_17500	100	17500	22	B5ME19;Q99613	AKELLGQGLLLR	4.42411
100_22_17500	100	17500	22	B5ME19;Q99613	CGELFEELLR	2.53574
100_22_17500	100	17500	22	B5ME19;Q99613	CLEEFELLGK	3.35929
100_22_17500	100	17500	22	B5ME19;Q99613	DAHNALLDIQSSGR	3.51601
100_22_17500	100	17500	22	B5ME19;Q99613	DFESHITSYK	3.15661
100_22_17500	100	17500	22	B5ME19;Q99613	DLMLMSHLQDNIQHADPPVQILYNR	3.11049
100_22_17500	100	17500	22	B5ME19;Q99613	ELLGQGLLLR	3.77806
100_22_17500	100	17500	22	B5ME19;Q99613	FEELTNLIR	4.17497
100_22_17500	100	17500	22	B5ME19;Q99613	GCILTLVER	5.74331
100_22_17500	100	17500	22	B5ME19;Q99613	GTEITHAVVIK	3.88081
100_22_17500	100	17500	22	B5ME19;Q99613	ILADLEDYLNELWEDKEGK	2.33554
100_22_17500	100	17500	22	B5ME19;Q99613	LGSLVENNER	4.45285
100_22_17500	100	17500	22	B5ME19;Q99613	SEQDQAENEGEDSAVLMER	2.82589
100_22_17500	100	17500	22	B5ME19;Q99613	TEPTAQQNLALQLAEK	3.81693
100_22_17500	100	17500	22	B5ME19;Q99613	VWDLFPEADK	3.01658
100_22_17500	100	17500	22	B5ME19;Q99613	VWDLFPEADKVR	4.54224
100_22_17500	100	17500	22	C9JLW8	FIYEAWQGVER	7.20464
100_22_17500	100	17500	22	E9PAV3;Q13765	DIELVMSQANVSR	5.60544
100_22_17500	100	17500	22	E9PAV3;Q13765	IEDAALQESLQQAAR	2.74543
100_22_17500	100	17500	22	E9PAV3;Q13765	IEDLSQQAQLAAAEK	3.87861
100_22_17500	100	17500	22	E9PAV3;Q13765	NILFVITKPDVYK	4.77574
100_22_17500	100	17500	22	E9PAV3;Q13765	NIVFTILKVDYPR	3.51477
100_22_17500	100	17500	22	E9PAV3;Q13765	SGADSTYIVFPEAR	2.37884
100_22_17500	100	17500	22	E9PAV3;Q13765	SPASDTYIVFGEAK	5.83304
100_22_17500	100	17500	22	E9PRG8	VTGAVLIVGQIDK	4.20104
100_22_17500	100	17500	22	E9PRG8	VVGAVIDQGLITR	4.29982
100_22_17500	100	17500	22	L0R6Q1	DQLLYLK	2.63612
100_22_17500	100	17500	22	L0R6Q1	DYLQLLR	4.1049
100_22_17500	100	17500	22	O00116	EVIDPNNYFGNK	3.86883
100_22_17500	100	17500	22	O00116	EYVDPNNIFGNR	3.90498
100_22_17500	100	17500	22	O00116	GISDLPTQFVATEEAAK	9.76506
100_22_17500	100	17500	22	O00116	GISDPLTVFEQTEAAAR	7.83657
100_22_17500	100	17500	22	O00116	NIYGNIEDLVVHIK	4.20931
100_22_17500	100	17500	22	O00116	NIYGNIELDVIHVR	4.17888
100_22_17500	100	17500	22	O00116	YGSVAFPNFEQGVACLR	2.98159
100_22_17500	100	17500	22	O00139	IDILTELR	4.93302
100_22_17500	100	17500	22	O00148	HFVCDEDLR	4.27928
100_22_17500	100	17500	22	O00148	HFVLDECDK	5.39988
100_22_17500	100	17500	22	O00148	NCPHVVVGTPGR	2.72511
100_22_17500	100	17500	22	O00148	VNIVFNYDMPEDSDTYLHR	4.14443
100_22_17500	100	17500	22	O00148	VSVFFGGLSIK	4.68176
100_22_17500	100	17500	22	O00148	VSVFGGSLFIR	6.15452
100_22_17500	100	17500	22	O00151	DAPQSLIFEK	1.60269
100_22_17500	100	17500	22	O00151	DFEQPLAISR	3.88171
100_22_17500	100	17500	22	O00151	GCTDNLTLTVAR	3.86123
100_22_17500	100	17500	22	O00151	GHFFVEDQIYCEK	4.05267
100_22_17500	100	17500	22	O00151	MNLASEPQEVLHIGSAHNR	3.93772
100_22_17500	100	17500	22	O00151	MNSGLNPEEQLHIAVAHSK	2.42956
100_22_17500	100	17500	22	O00151	SAMPFATSPASASTTK	4.09943
100_22_17500	100	17500	22	O00151	SAMPFTASPASSTTAR	6.89356
100_22_17500	100	17500	22	O00154	AASAFFTYVSLSQEGR	4.27333
100_22_17500	100	17500	22	O00154	ALLSYLPWVTR	2.95041
100_22_17500	100	17500	22	O00154	ASQLFYASVFTSAEGK	3.70784
100_22_17500	100	17500	22	O00154	ATLWYVPLSLK	4.95317
100_22_17500	100	17500	22	O00154	IMRPDDANVAGNVHGGTILK	3.11531
100_22_17500	100	17500	22	O00154	IMRPDDAVGAGNHNGVTILR	3.16281
100_22_17500	100	17500	22	O00154	LMDEVAGIVAAR	3.3703
100_22_17500	100	17500	22	O00154	MIAIESAIEGTK	5.18606
100_22_17500	100	17500	22	O00154	MIEEAGAIISTR	5.40665
100_22_17500	100	17500	22	O00154	TDIAHNSVIVDNFTAR	3.04639
100_22_17500	100	17500	22	O00154	TNIVTASVDAINFHDK	4.98695
100_22_17500	100	17500	22	O00154	VLEVPPVVYSR	4.15385
100_22_17500	100	17500	22	O00161	ILGLAIESQDAGIK	3.8945
100_22_17500	100	17500	22	O00165	FHDNFGFDDLVR	2.66374
100_22_17500	100	17500	22	O00165	GFFGFPGPR	5.87991
100_22_17500	100	17500	22	O00170	EGEIAQFLCDIK	6.30602
100_22_17500	100	17500	22	O00170	FKLPVWETIVCTMR	3.00349
100_22_17500	100	17500	22	O00170	HVVLYPLVAK	4.50459
100_22_17500	100	17500	22	O00170	TLHSDDEGTVLDDSR	3.46054
100_22_17500	100	17500	22	O00170	VLELDPALAPVVSR	3.2857
100_22_17500	100	17500	22	O00178	DDVIVTASNFSSER	5.53628
100_22_17500	100	17500	22	O00178	LVLVSPTSEQYDSLLR	6.12843
100_22_17500	100	17500	22	O00178	MFLNLLSPR	3.3096
100_22_17500	100	17500	22	O00178	VGDNDFLEVR	4.17975
100_22_17500	100	17500	22	O00186	VLLPVLLNK	3.46323
100_22_17500	100	17500	22	O00186	VNLPLLLVR	10.991
100_22_17500	100	17500	22	O00193	INEELESQYQQSMDSK	4.96664
100_22_17500	100	17500	22	O00203	LLTQYILNLGK	2.83474
100_22_17500	100	17500	22	O00217	TLLWTELFR	2.74536
100_22_17500	100	17500	22	O00231	AAAAVVEFQR	7.24776
100_22_17500	100	17500	22	O00231	AALRDDPIISTELHR	2.57315
100_22_17500	100	17500	22	O00231	AELRDDPIISTHLAK	3.91736
100_22_17500	100	17500	22	O00231	ALLVEVQLLESK	3.87408
100_22_17500	100	17500	22	O00231	DIQENDEEAVQVK	4.07095
100_22_17500	100	17500	22	O00231	EASIDILHSIVK	2.82013
100_22_17500	100	17500	22	O00231	EASILHDIVSIR	2.92349
100_22_17500	100	17500	22	O00231	EQSILELGSLLAK	4.85058
100_22_17500	100	17500	22	O00231	EQSLGIELLLSAR	5.41193
100_22_17500	100	17500	22	O00231	LVSLYFDTK	3.88598
100_22_17500	100	17500	22	O00231	LYDNLLEQNLIR	4.68949
100_22_17500	100	17500	22	O00231	TGQAAELGGLLK	3.7247
100_22_17500	100	17500	22	O00231	TYEAALETIQNMSK	3.83379
100_22_17500	100	17500	22	O00231	VIIEHIQSLSR	4.78344
100_22_17500	100	17500	22	O00231	VQIEHISSLIK	3.21482
100_22_17500	100	17500	22	O00231	YQEALHLGSQLLR	4.1422
100_22_17500	100	17500	22	O00232	AIYDTPCIQAESEK	4.42889
100_22_17500	100	17500	22	O00232	FFQEENTEK	3.19865
100_22_17500	100	17500	22	O00232	LFTMLEMTK	3.51852
100_22_17500	100	17500	22	O00232	LFTTMELMR	4.36985
100_22_17500	100	17500	22	O00232	LNSLMSLVNK	4.43593
100_22_17500	100	17500	22	O00232	LQEVIETLLSLEK	2.95069
100_22_17500	100	17500	22	O00232	LQLEIETELLVSR	4.21703
100_22_17500	100	17500	22	O00232	SVVLYVILAPFDNEQSDLVHR	3.79261
100_22_17500	100	17500	22	O00232	TASDMVSTSR	3.19104
100_22_17500	100	17500	22	O00233	ANYDVLESQK	5.43552
100_22_17500	100	17500	22	O00233	GLGQLNIIPLCK	2.85443
100_22_17500	100	17500	22	O00233	GLLGCNIIPLQR	4.69415
100_22_17500	100	17500	22	O00233	SDVDLYQVR	2.76956
100_22_17500	100	17500	22	O00264	DFAPLETK	2.56781
100_22_17500	100	17500	22	O00264	DFTPAELR	4.41351
100_22_17500	100	17500	22	O00264	EGEEPTVYSDEEEPKDESAR	3.56262
100_22_17500	100	17500	22	O00264	FVGPGYPEGAFYGK	4.20462
100_22_17500	100	17500	22	O00264	FYGPEGPYGVFAGR	6.47464
100_22_17500	100	17500	22	O00264	GDQPAASGDSDDDEPPPLPR	5.49429
100_22_17500	100	17500	22	O00264	ILMAINGK	5.24719
100_22_17500	100	17500	22	O00264	KFYGPEGPYGVFAGR	6.55281
100_22_17500	100	17500	22	O00264	RFDGVQDPR	4.36217
100_22_17500	100	17500	22	O00273	AAFGEEVDAVDTGISR	3.87423
100_22_17500	100	17500	22	O00273	EQHGVAASCLEDLR	3.83045
100_22_17500	100	17500	22	O00273	ETSSDVALASHILTALR	3.88294
100_22_17500	100	17500	22	O00273	ETSSDVALASTILHALK	4.16367
100_22_17500	100	17500	22	O00273	LQHTLQQVLDQR	2.76019
100_22_17500	100	17500	22	O00273	LQHTQLQLVDQK	2.72409
100_22_17500	100	17500	22	O00299	AEEQPQVELFVK	4.65219
100_22_17500	100	17500	22	O00299	EEFASTCPDDEEIELAYEQVAK	3.84187
100_22_17500	100	17500	22	O00299	GFTIPEAFR	4.85062
100_22_17500	100	17500	22	O00299	GTTFDNVTVVTR	3.59286
100_22_17500	100	17500	22	O00299	GVTFNVTTVDTK	4.6196
100_22_17500	100	17500	22	O00299	IGNCPFSQR	4.56612
100_22_17500	100	17500	22	O00299	KFLDGNELTLADCNLLPK	7.7614
100_22_17500	100	17500	22	O00299	LAALNPESNTAGLDIFAK	4.03576
100_22_17500	100	17500	22	O00299	LFMVLWLK	3.07158
100_22_17500	100	17500	22	O00299	LHIVQVVCK	4.96459
100_22_17500	100	17500	22	O00299	NSNPALNDNLEK	4.28501
100_22_17500	100	17500	22	O00299	VLDNYLTSPLPEEVDETSAEDEGVSQR	3.80372
100_22_17500	100	17500	22	O00299	YANYASLK	2.8999
100_22_17500	100	17500	22	O00299	YLSNAYAR	2.92707
100_22_17500	100	17500	22	O00303	AYVSTLMGVPGR	7.62134
100_22_17500	100	17500	22	O00303	FLMSLVNQVPK	3.48277
100_22_17500	100	17500	22	O00303	IGVDLIMK	3.9926
100_22_17500	100	17500	22	O00303	IQDALSTVLQYAEDVLSGK	5.98524
100_22_17500	100	17500	22	O00303	LHPVILASIVDSYER	3.54442
100_22_17500	100	17500	22	O00303	TFGVMVTPTLMR	2.79344
100_22_17500	100	17500	22	O00303	TMGVMFTPLTVK	3.66366
100_22_17500	100	17500	22	O00303	VGANSTVDK	2.76319
100_22_17500	100	17500	22	O00303	VIGTLLGTVDK	5.53169
100_22_17500	100	17500	22	O00303	VSADNTVGR	3.19143
100_22_17500	100	17500	22	O00303	VSPNELILGWYATGHDITEHSVLIHEYYSR	7.9471
100_22_17500	100	17500	22	O00410	AAAAAEQQQFYLLLGNLLSPDNVVR	3.29637
100_22_17500	100	17500	22	O00410	AIGTDPESDVLSESMHIFAR	3.12504
100_22_17500	100	17500	22	O00410	AIGTEPDSDVLSEIMHSFAK	4.19866
100_22_17500	100	17500	22	O00410	ATAAFILANEHNVALFK	3.58624
100_22_17500	100	17500	22	O00410	EFQQYLPVVMGPLMK	4.21741
100_22_17500	100	17500	22	O00410	EGFVEYTEQVVK	5.81795
100_22_17500	100	17500	22	O00410	ENVNATENCISAVGK	3.78293
100_22_17500	100	17500	22	O00410	FLFDSVSSQNVGLR	4.26184
100_22_17500	100	17500	22	O00410	FLFNSLSSQDVGVK	3.85218
100_22_17500	100	17500	22	O00410	FMQDASDVMQLLLK	3.06629
100_22_17500	100	17500	22	O00410	HFADLLPGFLQAVNDSCYQNDDSVLK	4.27759
100_22_17500	100	17500	22	O00410	HIVENAVQK	2.99735
100_22_17500	100	17500	22	O00410	ITFLLQAIR	4.73131
100_22_17500	100	17500	22	O00410	ITQLAFLIK	4.12284
100_22_17500	100	17500	22	O00410	KQAEETYENIPGQSK	2.68755
100_22_17500	100	17500	22	O00410	LCGDTSLNNMQR	3.77874
100_22_17500	100	17500	22	O00410	LIMPLVR	4.4178
100_22_17500	100	17500	22	O00410	LLSSAFDEVYPALPSDVQTAIK	3.03226
100_22_17500	100	17500	22	O00410	LMVPLLK	4.84236
100_22_17500	100	17500	22	O00410	LVLEQVVTSIASVADTAEEK	2.82283
100_22_17500	100	17500	22	O00410	LVLPMIK	3.90272
100_22_17500	100	17500	22	O00410	MLVQCMQDQEHPSIR	4.16169
100_22_17500	100	17500	22	O00410	NLIDEDGNNQWPEGLK	6.14392
100_22_17500	100	17500	22	O00410	NLIDNDWNEQGPEGLR	6.24452
100_22_17500	100	17500	22	O00410	QLALEVIVTLSETAAAMLR	3.25516
100_22_17500	100	17500	22	O00410	QMAAVLLR	4.89977
100_22_17500	100	17500	22	O00410	RQDEDYDEQVEESLQDEDDNDVYILTK	2.93645
100_22_17500	100	17500	22	O00410	SLLIPYLDNLVK	4.03133
100_22_17500	100	17500	22	O00410	SLLPDLNIYLVR	3.2238
100_22_17500	100	17500	22	O00410	SLVEIADTVPK	4.50356
100_22_17500	100	17500	22	O00410	STACQMLVCYAK	3.81433
100_22_17500	100	17500	22	O00410	TAELISLCGIIVGR	5.08146
100_22_17500	100	17500	22	O00410	TIECISLIGLAVGK	3.86478
100_22_17500	100	17500	22	O00410	TIENVCATEANKSNVGR	2.68862
100_22_17500	100	17500	22	O00410	TKENVNATENCISAVGK	3.27057
100_22_17500	100	17500	22	O00410	VAAAESMPLLLECAR	4.10758
100_22_17500	100	17500	22	O00410	VCDIAAELAR	5.97377
100_22_17500	100	17500	22	O00410	VIAALLQTMEDQGNQR	4.26183
100_22_17500	100	17500	22	O00410	VQAHAAAALINFTEDCPK	4.60748
100_22_17500	100	17500	22	O00410	VSDILHSIFSSYK	3.63451
100_22_17500	100	17500	22	O00410	YAACNAVGQMATDFAPGFQK	7.50374
100_22_17500	100	17500	22	O00410	YAEYFLRPMLQYVCDNSPEVR	3.21706
100_22_17500	100	17500	22	O00425	DQTPDENDQVVVK	4.01134
100_22_17500	100	17500	22	O00425	IPVSGPFLVK	7.26151
100_22_17500	100	17500	22	O00425	ITISPLQELTLYNPER	5.04505
100_22_17500	100	17500	22	O00425	TVNELQNLSSAEVVVPR	3.22712
100_22_17500	100	17500	22	O00429	ALQGASQIIAEIR	3.96109
100_22_17500	100	17500	22	O00429	FATEYCNTIEGTAK	3.64304
100_22_17500	100	17500	22	O00429	GHAVNLLDVPVPVAR	4.25648
100_22_17500	100	17500	22	O00429	ICYIFHETFGR	2.5659
100_22_17500	100	17500	22	O00429	IFSPNVVNLTLVDLPGMTK	4.06736
100_22_17500	100	17500	22	O00429	IFYICEHGFTK	2.77969
100_22_17500	100	17500	22	O00429	LHDAIVEVVTCLLR	2.80121
100_22_17500	100	17500	22	O00429	LYEDQDENRFEITIETEK	3.02628
100_22_17500	100	17500	22	O00429	LYTDFDEIRQEIENETER	2.95206
100_22_17500	100	17500	22	O00429	MEALIPVINK	4.58159
100_22_17500	100	17500	22	O00429	RPLILQLVHVSQEDK	2.86962
100_22_17500	100	17500	22	O00429	SATLLQLITK	3.61737
100_22_17500	100	17500	22	O00429	SLAQTLLITR	4.51081
100_22_17500	100	17500	22	O00429	SSVLESLVGR	5.53108
100_22_17500	100	17500	22	O00429	SYFLIVR	3.73181
100_22_17500	100	17500	22	O00429	SYILVFK	4.73232
100_22_17500	100	17500	22	O00442	AFVAGVLPFK	4.00279
100_22_17500	100	17500	22	O00442	AVLPGVFAFR	2.88697
100_22_17500	100	17500	22	O00442	VGIEAAEMLLANLR	4.21265
100_22_17500	100	17500	22	O00442	VGNEAALELMAILK	4.21265
100_22_17500	100	17500	22	O00442	VLTASSLLLGLPCK	4.04005
100_22_17500	100	17500	22	O00442	VSTALSCLLGLPLR	3.44003
100_22_17500	100	17500	22	O00469	GFALLNFVVK	5.57996
100_22_17500	100	17500	22	O00469	QVDLENVWLHFIR	4.21604
100_22_17500	100	17500	22	O00483	FYSVNVDYSK	4.46235
100_22_17500	100	17500	22	O00483	LALFNPDVCWDR	3.41868
100_22_17500	100	17500	22	O00487	AVADVVVPIQVSR	12.5372
100_22_17500	100	17500	22	O00487	AVAVVVDPIQSVK	5.12469
100_22_17500	100	17500	22	O00487	LHNANMMVLIGEPK	2.86851
100_22_17500	100	17500	22	O00487	LINANMMVLGHEPR	4.62268
100_22_17500	100	17500	22	O00487	VIDVFAMPQSGTGVSVEAVDPVFQAK	3.01225
100_22_17500	100	17500	22	O00487	VVADFIK	5.60372
100_22_17500	100	17500	22	O00487	VVIDAFR	5.05801
100_22_17500	100	17500	22	O00505	DSQVVQVVLDGLK	4.6021
100_22_17500	100	17500	22	O00505	DVLVQQVVLDGSR	2.91396
100_22_17500	100	17500	22	O00505	SGILPILVK	4.33995
100_22_17500	100	17500	22	O00541	EALAFIIR	4.3752
100_22_17500	100	17500	22	O00541	LQLSLADFR	3.02765
100_22_17500	100	17500	22	O00560	ANVAVVSGAPLQGQLVAR	2.64799
100_22_17500	100	17500	22	O00567	MSQVAPSLSALIGEAVGAR	2.52184
100_22_17500	100	17500	22	O00571	DDELLVLLAR	2.49957
100_22_17500	100	17500	22	O00571	DLLDLLVEAK	3.98485
100_22_17500	100	17500	22	O00571	DLMACAQTGSGK	2.90382
100_22_17500	100	17500	22	O00571	GCHLLVATPGR	3.77676
100_22_17500	100	17500	22	O00571	HVINFDLPSDIEEYVHR	4.75236
100_22_17500	100	17500	22	O00571	HVINFILESDDEPVYHK	3.24796
100_22_17500	100	17500	22	O00571	IGLDFCK	4.72745
100_22_17500	100	17500	22	O00571	KGADSLEDFLYHEGYACTSIHGDR	3.55137
100_22_17500	100	17500	22	O00571	LEENLFGSGNTGIFQER	7.65664
100_22_17500	100	17500	22	O00571	LEQELFSGGNTGINFEK	5.54386
100_22_17500	100	17500	22	O00571	MLDMGFEPQIR	4.71219
100_22_17500	100	17500	22	O00571	SFLGDLNALLTR	2.47988
100_22_17500	100	17500	22	O00571	SFLLDLLNATGK	3.2618
100_22_17500	100	17500	22	O00571	SLIAAVVTAPAK	7.74009
100_22_17500	100	17500	22	O00571	SPILVATAVAAR	5.53235
100_22_17500	100	17500	22	O00571	TAAFLLPILSQIYSDGPGEALR	3.30989
100_22_17500	100	17500	22	O00571	VGNLGLATSFFNER	3.73445
100_22_17500	100	17500	22	O00571	VGSTEINSQTR	2.81406
100_22_17500	100	17500	22	O00571	VGSTSENITQK	2.95338
100_22_17500	100	17500	22	O00571	VRPCVVYGGADIGQQIR	4.15901
100_22_17500	100	17500	22	O00571	YLVLDEADR	4.38019
100_22_17500	100	17500	22	O00584	LGIKPSINYYQVADFK	4.01721
100_22_17500	100	17500	22	O00584	LGIVIAYNDYFKSPQR	3.35722
100_22_17500	100	17500	22	O00629	DAQVVQVVLDGLSNILK	2.70424
100_22_17500	100	17500	22	O00629	DLGVVIVVLLQDSNQAR	5.08918
100_22_17500	100	17500	22	O00629	SGILPILVHCLER	2.60958
100_22_17500	100	17500	22	O00743	APLDLDKYVEIAR	2.94751
100_22_17500	100	17500	22	O00764	VVPLADIITPNQFEAELLSGR	3.13945
100_22_17500	100	17500	22	O14556	LTGMAFRVPTPDVSVVDLTCR	5.10157
100_22_17500	100	17500	22	O14561	LMCPQEIVDYIADKK	5.90664
100_22_17500	100	17500	22	O14561	LYDKIDPEK	3.62363
100_22_17500	100	17500	22	O14562	LPLVPSTGMYNR	4.48601
100_22_17500	100	17500	22	O14562	LPTVPLSGMYNK	8.17282
100_22_17500	100	17500	22	O14579	FADLVAEIKVSSGPELQPVK	3.86872
100_22_17500	100	17500	22	O14579	FGVVLDEIKPSSAPELQAVR	3.0397
100_22_17500	100	17500	22	O14579	KFGVVLDEIKPSSAPELQAVR	3.51732
100_22_17500	100	17500	22	O14579	LQDAYYIFQEMADK	4.5892
100_22_17500	100	17500	22	O14579	NAFNQSYYGQQICEAIK	5.872
100_22_17500	100	17500	22	O14579	NAFYIGSYQQCINEAQR	4.66629
100_22_17500	100	17500	22	O14617	DLANDIMTLMSHTKPYIR	4.23295
100_22_17500	100	17500	22	O14617	DLHNDPMTLISAYKITMK	4.23949
100_22_17500	100	17500	22	O14617	NFLSYAPLLFR	4.16838
100_22_17500	100	17500	22	O14617	NYLSLAPLFFK	2.49995
100_22_17500	100	17500	22	O14654	AAAAAAAAAASGAAIPPLIPPR	4.80946
100_22_17500	100	17500	22	O14654	AAVSAFPTDSLER	7.51533
100_22_17500	100	17500	22	O14654	AIGDGEDEMLFTR	4.22014
100_22_17500	100	17500	22	O14654	ALCADEYR	3.70125
100_22_17500	100	17500	22	O14654	ANPLSLDSAR	5.42443
100_22_17500	100	17500	22	O14654	AVSVPASFFR	6.86697
100_22_17500	100	17500	22	O14654	AYCLDEAK	2.93248
100_22_17500	100	17500	22	O14654	DAEIPEGAAR	5.41527
100_22_17500	100	17500	22	O14654	DGQGTAGGHGSGGGQRPGGGHGSGGGQGPGDGHGSGGGK	2.63422
100_22_17500	100	17500	22	O14654	DIWQVVKVPK	4.71355
100_22_17500	100	17500	22	O14654	DVWQVIVKPR	3.28297
100_22_17500	100	17500	22	O14654	GAQDVAGGSNPGAHNPSANLAR	3.66028
100_22_17500	100	17500	22	O14654	GDNQAGGAAAAAAAPEPPPR	4.54564
100_22_17500	100	17500	22	O14654	GQPADAAEAGAPAAPAGNPK	3.22554
100_22_17500	100	17500	22	O14654	GYMMMFPR	2.9891
100_22_17500	100	17500	22	O14654	HLGLVPLEPGGWLR	4.01925
100_22_17500	100	17500	22	O14654	HVGLLPLEPWGGLK	2.61396
100_22_17500	100	17500	22	O14654	LATAEAPDK	2.95036
100_22_17500	100	17500	22	O14654	LCLTDEEVVFVR	4.50266
100_22_17500	100	17500	22	O14654	LEEEEQQLK	2.9112
100_22_17500	100	17500	22	O14654	LETADAPAR	2.72199
100_22_17500	100	17500	22	O14654	LEYYENAR	6.05911
100_22_17500	100	17500	22	O14654	LLQEEEQER	4.66716
100_22_17500	100	17500	22	O14654	LNTEVASVVVQLLSIR	3.30998
100_22_17500	100	17500	22	O14654	LYFCVDR	3.98878
100_22_17500	100	17500	22	O14654	SQSFFAAAR	5.4946
100_22_17500	100	17500	22	O14654	SSPLGQNDNSEYVPMLPGK	3.78955
100_22_17500	100	17500	22	O14654	SWSSYFSLPNPFR	4.10739
100_22_17500	100	17500	22	O14654	WFQPVANAADAEAVR	4.94493
100_22_17500	100	17500	22	O14662	LTDAFLLLR	3.01111
100_22_17500	100	17500	22	O14686	SQLDILSLLK	2.56494
100_22_17500	100	17500	22	O14735	SLISVIHLITAAR	4.04584
100_22_17500	100	17500	22	O14737	ADEELEALRR	4.94203
100_22_17500	100	17500	22	O14737	ADLELEAREK	2.81174
100_22_17500	100	17500	22	O14737	AVENYLIQMAR	3.75115
100_22_17500	100	17500	22	O14737	HGDPGDAAQQEAK	2.83468
100_22_17500	100	17500	22	O14737	LSNLALVKPEK	6.5237
100_22_17500	100	17500	22	O14737	NLILAQVSDSQAK	4.16975
100_22_17500	100	17500	22	O14737	NSILAQVLDQSAR	4.84563
100_22_17500	100	17500	22	O14737	VSEQGLIEILK	3.89391
100_22_17500	100	17500	22	O14737	VSEQGLIEILKK	4.13035
100_22_17500	100	17500	22	O14744	AAIFNTLITPLSR	2.76264
100_22_17500	100	17500	22	O14744	AAILPTSIFLTNK	3.85784
100_22_17500	100	17500	22	O14744	DWNTLIVGK	4.20627
100_22_17500	100	17500	22	O14744	DWNVGITLR	2.98849
100_22_17500	100	17500	22	O14744	GPLVNASLR	6.00754
100_22_17500	100	17500	22	O14744	QGFDFLCMPVFHPR	4.4344
100_22_17500	100	17500	22	O14744	QGMDHLCFPVFFPK	4.61249
100_22_17500	100	17500	22	O14744	TWMWWHNFR	2.67278
100_22_17500	100	17500	22	O14744	VPLVAPEDLR	6.48871
100_22_17500	100	17500	22	O14745	LLVVDPETDEQLQK	4.79964
100_22_17500	100	17500	22	O14745	LLVVDPLDTEQQER	2.70187
100_22_17500	100	17500	22	O14745	SVDPDSPAEASGLR	6.15372
100_22_17500	100	17500	22	O14776	EALFNEFVAAAR	4.59148
100_22_17500	100	17500	22	O14776	LDVRDDVLYIAK	4.51323
100_22_17500	100	17500	22	O14776	LIVAYVDDLDRR	3.68017
100_22_17500	100	17500	22	O14776	SDFFELLSNHHLDSQSR	3.61035
100_22_17500	100	17500	22	O14776	SDFLELFSNSHLDSQHK	4.09272
100_22_17500	100	17500	22	O14776	VFFYNPTTR	5.03159
100_22_17500	100	17500	22	O14776	VFNPTYFTK	2.83003
100_22_17500	100	17500	22	O14776	YLVEDCVLPEK	3.0353
100_22_17500	100	17500	22	O14776	YLVLDCVPEER	5.39707
100_22_17500	100	17500	22	O14818	AGSLVEQVGLR	2.86206
100_22_17500	100	17500	22	O14818	AITVFSPDGHLFQVEYAQEAVK	4.38393
100_22_17500	100	17500	22	O14818	AITVFSPDGHLFQVEYAQEAVKK	2.88775
100_22_17500	100	17500	22	O14818	ALLEVVQSGGK	6.18344
100_22_17500	100	17500	22	O14818	DIVVLGVEK	4.372
100_22_17500	100	17500	22	O14818	GRDIVVLGVEK	4.29156
100_22_17500	100	17500	22	O14818	ICALDDNVCMAFAGLTADAR	8.8935
100_22_17500	100	17500	22	O14818	ILNPEEIEK	7.63203
100_22_17500	100	17500	22	O14818	KICALDDNVCMAFAGLTADAR	4.66764
100_22_17500	100	17500	22	O14818	LTVEDPVTVEYITR	4.18789
100_22_17500	100	17500	22	O14818	LTYIDEVTVEVPTK	2.54144
100_22_17500	100	17500	22	O14818	LYQTDPSGTYHAWK	6.44006
100_22_17500	100	17500	22	O14818	NIELAVMR	5.00293
100_22_17500	100	17500	22	O14818	NILVMEAK	3.1415
100_22_17500	100	17500	22	O14818	NTYTEADETIDLDIR	2.85323
100_22_17500	100	17500	22	O14818	NYTDEAIETDDLTIK	4.88731
100_22_17500	100	17500	22	O14818	RPFGIFADIVGFDSLGTPK	2.63511
100_22_17500	100	17500	22	O14818	RPFGISALIVGFDFDGTPR	4.16146
100_22_17500	100	17500	22	O14818	YVAEIEKEKEENEK	3.11314
100_22_17500	100	17500	22	O14828	ELQHAALGGTATR	2.38935
100_22_17500	100	17500	22	O14828	NYGSYSTQASAAAATAELLK	2.85043
100_22_17500	100	17500	22	O14828	TAAANAAAGAAENAFR	5.09538
100_22_17500	100	17500	22	O14828	TNAANAAAAAGEAFAK	2.76285
100_22_17500	100	17500	22	O14929	LCQDLPCFSR	4.65704
100_22_17500	100	17500	22	O14929	LLVTDMSDAEQYR	3.42014
100_22_17500	100	17500	22	O14929	VDENFDCVEADDVEGK	2.76266
100_22_17500	100	17500	22	O14929	YYTEFPTVLDITAEDPSK	4.10414
100_22_17500	100	17500	22	O14936	VGDIIQIISK	5.01894
100_22_17500	100	17500	22	O14936	VIDQIISGIR	4.66568
100_22_17500	100	17500	22	O14949	HVISYSLSPFEQR	4.95423
100_22_17500	100	17500	22	O14950;P19105	ATSNVFAMFDQSQIQEFK	4.17812
100_22_17500	100	17500	22	O14950;P19105	DGFIDKEDLHDMLASLGK	4.98238
100_22_17500	100	17500	22	O14950;P19105	DGFMDKEDLHDILLSAGR	5.19411
100_22_17500	100	17500	22	O14950;P19105	EAFNMIDQNR	6.72638
100_22_17500	100	17500	22	O14950;P19105	ELLTTMGDR	4.73337
100_22_17500	100	17500	22	O14950;P19105	EMFNQADNIK	3.15022
100_22_17500	100	17500	22	O14950;P19105	FTDEEVDELYR	4.63413
100_22_17500	100	17500	22	O14950;P19105	FTDEYVLEDEK	2.78638
100_22_17500	100	17500	22	O14950;P19105	GNFNYIEFTR	4.62622
100_22_17500	100	17500	22	O14950;P19105	LNGTDPEDVIR	6.83495
100_22_17500	100	17500	22	O14950;P19105	NAFACFDEEATGTIQEDYLR	6.49106
100_22_17500	100	17500	22	O14964	ILYLIQAWAHAFR	2.7139
100_22_17500	100	17500	22	O14964	VCEPCYEQLNR	3.97282
100_22_17500	100	17500	22	O14964	VNDKNPHVALYALEVMESVVK	2.49985
100_22_17500	100	17500	22	O14967	LLADTDDLILENFYDK	3.0178
100_22_17500	100	17500	22	O14967	LLDYDALDINEDFTLR	9.82511
100_22_17500	100	17500	22	O14979	DELTYLSK	6.13328
100_22_17500	100	17500	22	O14979	DLTEYLSR	4.65483
100_22_17500	100	17500	22	O14979	GFCFITYTDEEPVKK	4.09684
100_22_17500	100	17500	22	O14979	GFCVIEPTDTEYKFR	5.8618
100_22_17500	100	17500	22	O14979	MFIGGLSWDTSKK	3.31233
100_22_17500	100	17500	22	O14979	VFVGGLSPDTSEEQIK	3.58177
100_22_17500	100	17500	22	O14980	AIIASNIMYIVGQYPR	4.03722
100_22_17500	100	17500	22	O14980	AVGHPFVIQLGR	4.99423
100_22_17500	100	17500	22	O14980	EFAGEDTSDLFLEER	5.22778
100_22_17500	100	17500	22	O14980	EPEVLSTMAIIVNK	2.79292
100_22_17500	100	17500	22	O14980	ETLVYLTHLDYVDTER	6.11999
100_22_17500	100	17500	22	O14980	FLNVPMFR	4.33416
100_22_17500	100	17500	22	O14980	FLVTVIK	5.09662
100_22_17500	100	17500	22	O14980	FLVTVIKDLLGLCEQKR	4.23295
100_22_17500	100	17500	22	O14980	IYLDMLNVYK	2.92112
100_22_17500	100	17500	22	O14980	LDINLLDNVVNCLYHGEGAQQR	3.53281
100_22_17500	100	17500	22	O14980	LLDEEVFSSFSGQITQVR	4.51255
100_22_17500	100	17500	22	O14980	LLSEEVFDFSSGQITQVK	4.67833
100_22_17500	100	17500	22	O14980	LMNVLIQILR	2.46208
100_22_17500	100	17500	22	O14980	LNMILVQILK	4.28758
100_22_17500	100	17500	22	O14980	NLNTLCWAIGSISGAMHEEDEKR	3.56326
100_22_17500	100	17500	22	O14980	NVDILKDPETVK	5.35682
100_22_17500	100	17500	22	O14980	NVDTDKLPVIER	2.36511
100_22_17500	100	17500	22	O14980	RLLMLYQPFR	2.74456
100_22_17500	100	17500	22	O14980	RQLYLPMLFK	2.93049
100_22_17500	100	17500	22	O14980	TSESLCQNNMVILK	4.49856
100_22_17500	100	17500	22	O14980	YVVGLIIK	4.56353
100_22_17500	100	17500	22	O14980	YYGLQILENVIK	2.76151
100_22_17500	100	17500	22	O14981	IATMETMNIFLEK	2.97758
100_22_17500	100	17500	22	O14981	IFAMNTMEITLER	3.94619
100_22_17500	100	17500	22	O14981	QVLPFLLR	2.88142
100_22_17500	100	17500	22	O15031	VFFLPSK	4.05681
100_22_17500	100	17500	22	O15031	VLFFSPR	4.71584
100_22_17500	100	17500	22	O15042	LYSILQGDSPTK	4.04848
100_22_17500	100	17500	22	O15067	ELSDPAGAIIYTSR	2.57398
100_22_17500	100	17500	22	O15067	ESYILAGSTIPDAK	5.92816
100_22_17500	100	17500	22	O15067	FEAGVLGPFAK	3.79586
100_22_17500	100	17500	22	O15067	FGEPVLAGFAR	4.22958
100_22_17500	100	17500	22	O15067	KPPMLQPLALPPGLSVHQALER	3.05769
100_22_17500	100	17500	22	O15067	LNFSTPTSTNIVSVCR	4.83569
100_22_17500	100	17500	22	O15067	LNFVVSNPTTSTSICK	4.99488
100_22_17500	100	17500	22	O15067	LSFAHPPSAEVEAIALATLHDR	4.12585
100_22_17500	100	17500	22	O15067	NPSSVEAFDALQSNTEHSK	3.61386
100_22_17500	100	17500	22	O15067	NPSTVEAFDLAQSNSEHSR	4.02363
100_22_17500	100	17500	22	O15067	SLGLQLPDGQR	5.14614
100_22_17500	100	17500	22	O15067	SQGLPLLDGQK	5.82516
100_22_17500	100	17500	22	O15067	VGPGPALMLR	2.72892
100_22_17500	100	17500	22	O15069	DIELVMAQANVSR	5.60544
100_22_17500	100	17500	22	O15075	SFEALLADLTR	3.55836
100_22_17500	100	17500	22	O15091	LLDILSYLR	4.20535
100_22_17500	100	17500	22	O15116	TLIGFLR	4.6492
100_22_17500	100	17500	22	O15126	NVPPGLDEYNPFSDSR	2.85587
100_22_17500	100	17500	22	O15126	TVQTAAANAASTAASSAAQNAFK	4.36806
100_22_17500	100	17500	22	O15127	ELNNTVAVLHQK	2.73742
100_22_17500	100	17500	22	O15127	ELQNTVANLHVR	5.66646
100_22_17500	100	17500	22	O15127	TGAQFQFASEEFSQGIQSSK	18.7174
100_22_17500	100	17500	22	O15127	TGASFQQAQEEFSQGIFSSR	6.34653
100_22_17500	100	17500	22	O15144	DNTINLIHTFR	3.90564
100_22_17500	100	17500	22	O15144	IIEETLALK	3.7673
100_22_17500	100	17500	22	O15144	NCFASVFEK	6.07731
100_22_17500	100	17500	22	O15145	DTDIVDEAIYYFK	3.81597
100_22_17500	100	17500	22	O15145	LIGNMALLPIR	4.83647
100_22_17500	100	17500	22	O15173	DFSLEQLR	5.10178
100_22_17500	100	17500	22	O15173	DLLFQESK	3.29479
100_22_17500	100	17500	22	O15173	FYGPAGPYGIFAGR	5.57417
100_22_17500	100	17500	22	O15173	GLATFCLDK	4.2396
100_22_17500	100	17500	22	O15173	GLGAGAGAGEESPATSLPR	3.85291
100_22_17500	100	17500	22	O15173	GLLDFCATR	2.70219
100_22_17500	100	17500	22	O15198;P84022;Q15796;Q15797;Q99717	FCLGLLSNVNR	4.80171
100_22_17500	100	17500	22	O15212	ETLAQLQQEFQR	4.13091
100_22_17500	100	17500	22	O15212	LLGPVLVK	6.05096
100_22_17500	100	17500	22	O15212	RLDYITAEIK	4.11714
100_22_17500	100	17500	22	O15235	EAVCFIPGEGHTLQEHQIVLVEGGR	3.63746
100_22_17500	100	17500	22	O15260	GQNDLMGTAEDFADQFLR	2.93463
100_22_17500	100	17500	22	O15260	LCLISTFLEDGIR	3.47229
100_22_17500	100	17500	22	O15260	SMFAGVPTMR	4.19786
100_22_17500	100	17500	22	O15294	MEALQGLSFLAHK	4.07758
100_22_17500	100	17500	22	O15294	MLSFQGLAELAHR	2.95187
100_22_17500	100	17500	22	O15347	KNPEVPVNFAEFSK	5.31305
100_22_17500	100	17500	22	O15347	NPEVPVNFAEFSK	6.5415
100_22_17500	100	17500	22	O15347	RPPSGFFLFCSEFRPK	4.78365
100_22_17500	100	17500	22	O15347	STNDGISIAPVGR	2.91528
100_22_17500	100	17500	22	O15347	STNPGISIGDVAK	5.86467
100_22_17500	100	17500	22	O15355	ALDMSYDHKPEDEVELAR	4.85206
100_22_17500	100	17500	22	O15355	ALEDAFLAIDAK	4.11601
100_22_17500	100	17500	22	O15355	AMSELYDHKPDAVLEEDK	4.03661
100_22_17500	100	17500	22	O15355	AYTGFSSNSER	2.82731
100_22_17500	100	17500	22	O15355	NLPPEEQMISALPDIK	7.97253
100_22_17500	100	17500	22	O15371	IFHTVTTTDDPVIR	2.92744
100_22_17500	100	17500	22	O15371	NLAMEATYINHNFSQQCLR	3.56081
100_22_17500	100	17500	22	O15371	NMLQFNLQILPK	4.57086
100_22_17500	100	17500	22	O15371	SVYSWDIVVQR	5.89474
100_22_17500	100	17500	22	O15371	SWYVVDIVSQK	2.98644
100_22_17500	100	17500	22	O15371	YNFPNPNPFVEDDMDKNEIASVAYR	3.92038
100_22_17500	100	17500	22	O15371	YNYPDPKPFVEVNNDANDIMSEAFK	5.43081
100_22_17500	100	17500	22	O15372	EGTGSTATSSSSTAGAAGK	3.05602
100_22_17500	100	17500	22	O15372	GEPPLPEEDLSK	5.57617
100_22_17500	100	17500	22	O15372	HVLEGGQVTDEGQLVLVGQVYEEK	3.90705
100_22_17500	100	17500	22	O15372	HYQEEGQGTEVVQGVLLGLVVEDR	3.963
100_22_17500	100	17500	22	O15372	LFKPPQPPAR	6.57487
100_22_17500	100	17500	22	O15372	NSHLINVLMWELEK	5.00267
100_22_17500	100	17500	22	O15382	EVFGSGTACQVCPVHR	2.73794
100_22_17500	100	17500	22	O15382	EVVACVTSGQGCFPHK	3.92836
100_22_17500	100	17500	22	O15382	LCLPSFDKLELECLIK	2.85137
100_22_17500	100	17500	22	O15382	LCLPSFDKLELLECIR	3.0779
100_22_17500	100	17500	22	O15382	NGHIPTMENLEPLILK	3.50542
100_22_17500	100	17500	22	O15382	NLHIPTMENGPELILR	3.69757
100_22_17500	100	17500	22	O15391;P25490;Q96MM3	FSLDFNLR	4.15868
100_22_17500	100	17500	22	O15397	IINFAPSLLR	3.84776
100_22_17500	100	17500	22	O15400	EFGSLPTTPSEQR	5.21441
100_22_17500	100	17500	22	O15400	ITQCSVEIQR	3.93652
100_22_17500	100	17500	22	O15400	LVAEFTTSLTNFQK	3.74234
100_22_17500	100	17500	22	O15400	LVNFFQTALSTETR	3.2577
100_22_17500	100	17500	22	O15400	TLNQLGTPQDSPELR	4.5048
100_22_17500	100	17500	22	O15400	TQDPPGTNQLSLELK	2.74637
100_22_17500	100	17500	22	O15439	SSLISALFR	3.18263
100_22_17500	100	17500	22	O15439	SSLLSAVLGELAPSHGLVSVHGR	3.00739
100_22_17500	100	17500	22	O15498	IILHNTMESLLER	2.75252
100_22_17500	100	17500	22	O15511	ALAAGGVGSIVR	5.07343
100_22_17500	100	17500	22	O15514	EFETAETLLNSEVHMLLEHR	3.05025
100_22_17500	100	17500	22	O43143	ALVTGYFMQVAHLER	3.55082
100_22_17500	100	17500	22	O43143	ASTNAMLISAGLPPLK	2.88264
100_22_17500	100	17500	22	O43143	AYVLGMFTQVAHLEK	2.94184
100_22_17500	100	17500	22	O43143	EVDDLGPEVGDIK	4.56831
100_22_17500	100	17500	22	O43143	FAHIDGDHLTLLNVYHAFK	2.8585
100_22_17500	100	17500	22	O43143	FNDLHHHDATYLAVILGFR	4.02328
100_22_17500	100	17500	22	O43143	FTDILVR	5.62515
100_22_17500	100	17500	22	O43143	FTIVLDK	2.6426
100_22_17500	100	17500	22	O43143	IIPLYSTLPPQQQQR	8.31569
100_22_17500	100	17500	22	O43143	IQLQYSPLTQIPPQK	17.1512
100_22_17500	100	17500	22	O43143	IRVESLLVTAISK	3.02261
100_22_17500	100	17500	22	O43143	LQLPVWEYK	3.85322
100_22_17500	100	17500	22	O43143	SNGSLVVLQLR	4.70291
100_22_17500	100	17500	22	O43143	SNLGSVVLQLK	3.82503
100_22_17500	100	17500	22	O43143	TALTLIGMDVLR	2.44748
100_22_17500	100	17500	22	O43143	TLATDILMGVLK	2.70688
100_22_17500	100	17500	22	O43143	YGVEIEHIADLK	2.79693
100_22_17500	100	17500	22	O43143	YGVIILDEAHER	4.34166
100_22_17500	100	17500	22	O43148	LSPGGYFIGTTPNSFELIR	5.27125
100_22_17500	100	17500	22	O43148	SVLIGEFLEK	3.88002
100_22_17500	100	17500	22	O43169	ELWLVIHGR	4.12469
100_22_17500	100	17500	22	O43169	FLNEAPDGELVELEQAGVDHFESSEGVGHSSDAK	2.83328
100_22_17500	100	17500	22	O43169	FLNEHPGGEEVLLEQAGVDASESFEDVGHSSDAR	6.20595
100_22_17500	100	17500	22	O43169	GQEVETSVTYYR	6.83248
100_22_17500	100	17500	22	O43172	DVNLASCAADGSVK	4.58595
100_22_17500	100	17500	22	O43172	LWSVPDCNLLHTLR	3.12075
100_22_17500	100	17500	22	O43175	AGTGVDNVDLEAATR	5.65661
100_22_17500	100	17500	22	O43175	ALGAHEHNTILPVCVDSSR	2.45775
100_22_17500	100	17500	22	O43175	ALQSGQCAGAALDVFTEEPPRDR	7.93396
100_22_17500	100	17500	22	O43175	ALVDHENVISCPHLGASTK	4.05514
100_22_17500	100	17500	22	O43175	CGEEIAVQFVDMVK	3.56488
100_22_17500	100	17500	22	O43175	DLPLLLFR	5.26821
100_22_17500	100	17500	22	O43175	EELIAELQDCEGLIVR	6.2157
100_22_17500	100	17500	22	O43175	FMGTELNGK	4.26514
100_22_17500	100	17500	22	O43175	GGIGDVEALLK	4.61268
100_22_17500	100	17500	22	O43175	GGIVDEGALLR	3.98812
100_22_17500	100	17500	22	O43175	GTIQVITQGTSLK	5.23193
100_22_17500	100	17500	22	O43175	GTTVQGIQTISLR	2.80757
100_22_17500	100	17500	22	O43175	IDGLVLGQQVER	6.08105
100_22_17500	100	17500	22	O43175	ILQDGGLQVVEK	5.20165
100_22_17500	100	17500	22	O43175	KILQDGGLQVVEK	4.29209
100_22_17500	100	17500	22	O43175	KVLISDSLDPCCR	4.0337
100_22_17500	100	17500	22	O43175	KVLSSDIDLPCCK	5.15977
100_22_17500	100	17500	22	O43175	NAANCLVPGVISGLLR	3.00476
100_22_17500	100	17500	22	O43175	NAGNCLSPAVIVGLLK	5.43161
100_22_17500	100	17500	22	O43175	QADVNLVNAK	6.31659
100_22_17500	100	17500	22	O43175	QHVTEAFQFHF	4.06723
100_22_17500	100	17500	22	O43175	QNALNAVVDR	2.69963
100_22_17500	100	17500	22	O43175	QNLSKEELIAELQDCEGLIVR	4.25913
100_22_17500	100	17500	22	O43175	QVFTEAHQFHW	2.90343
100_22_17500	100	17500	22	O43175	SLTGVVNAQALTSAFSPHTKPWIGLAEALGTLMR	13.8668
100_22_17500	100	17500	22	O43175	TLGILGLGR	6.04792
100_22_17500	100	17500	22	O43175	TQTSDPAMLPTMIGLLAEAGVR	3.29795
100_22_17500	100	17500	22	O43175	VLISDSLDPCCR	5.92644
100_22_17500	100	17500	22	O43175	VTADAINEAVR	2.83151
100_22_17500	100	17500	22	O43175	VTADVINAAEK	5.20986
100_22_17500	100	17500	22	O43196	ALGGLLK	3.75265
100_22_17500	100	17500	22	O43237	TGSAAGPVGPSQGSTGR	4.0805
100_22_17500	100	17500	22	O43237	TGSPGSPGAGGVQSTAK	4.23633
100_22_17500	100	17500	22	O43242	AIQLEYSEAR	5.7795
100_22_17500	100	17500	22	O43242	AVATTGFSNNFQK	2.85754
100_22_17500	100	17500	22	O43242	AVQGFFTSNNATR	6.43641
100_22_17500	100	17500	22	O43242	DGIIHASVNEER	6.26646
100_22_17500	100	17500	22	O43242	DGVIEASINHEK	4.60489
100_22_17500	100	17500	22	O43242	EQQDLEFAK	4.97707
100_22_17500	100	17500	22	O43242	FNQVLDQFGEK	4.44389
100_22_17500	100	17500	22	O43242	HDADGQATLLNLLLR	3.9694
100_22_17500	100	17500	22	O43242	LQLDSPEDAEFIVAK	4.78879
100_22_17500	100	17500	22	O43242	NYLHYSLYDQAEK	2.82959
100_22_17500	100	17500	22	O43242	SLMPYFLLTQAVR	2.88328
100_22_17500	100	17500	22	O43242	SVFNEQANNWEPAK	3.8162
100_22_17500	100	17500	22	O43242	SVFPEQANNNEWAR	3.29387
100_22_17500	100	17500	22	O43242	TADLLLLALGLAHDQNTTRK	4.17479
100_22_17500	100	17500	22	O43242	TATLRHDADGQATLLNLLLR	5.57657
100_22_17500	100	17500	22	O43242	VYEFLDKLDVVR	3.02882
100_22_17500	100	17500	22	O43252	GFTGIDSEYEKPEAPELVLK	2.91377
100_22_17500	100	17500	22	O43252	GKEDIEVEELFPGAPTLSYR	2.84421
100_22_17500	100	17500	22	O43264	ASFVTEVLAHSGR	5.63153
100_22_17500	100	17500	22	O43264	AVFGTEVLAHSSK	2.97231
100_22_17500	100	17500	22	O43264	DSLVLVLSR	2.94886
100_22_17500	100	17500	22	O43264	DSVVLSLLK	3.02892
100_22_17500	100	17500	22	O43290	DLQGLTVEHAIDSFR	4.28494
100_22_17500	100	17500	22	O43324	AAAAELSLLEK	5.39572
100_22_17500	100	17500	22	O43324	AIVQQWLEYR	4.59476
100_22_17500	100	17500	22	O43324	QGAGLTLNNVVLSTITQTPAHILPR	4.21359
100_22_17500	100	17500	22	O43324	QIPVLQTNNGPSLTGLTTIAAHLVK	3.94204
100_22_17500	100	17500	22	O43390	DLYEDELVPLFEK	5.52462
100_22_17500	100	17500	22	O43390	DYPFDELLLEEVR	3.05694
100_22_17500	100	17500	22	O43390	EFNEEGALSVLQQFK	3.88176
100_22_17500	100	17500	22	O43390	EFNEESALLVGQQFR	2.83328
100_22_17500	100	17500	22	O43390	GYAFITFCGK	5.06571
100_22_17500	100	17500	22	O43390	LCDSYEIRPGK	3.54032
100_22_17500	100	17500	22	O43390	LDCGYEIRPSR	2.888
100_22_17500	100	17500	22	O43390	LKDYAFVHFEDR	3.77451
100_22_17500	100	17500	22	O43390	LMMDPLSGQNR	5.172
100_22_17500	100	17500	22	O43390	LMNDGQPSLMK	2.77324
100_22_17500	100	17500	22	O43390	NLATTVTEEILEK	5.43135
100_22_17500	100	17500	22	O43390	NLLETVTETIAER	2.94577
100_22_17500	100	17500	22	O43390	STAYEDYYYHPPPR	4.68599
100_22_17500	100	17500	22	O43390	TEEFILSNKER	2.65451
100_22_17500	100	17500	22	O43390	TKENILEEFSK	4.6917
100_22_17500	100	17500	22	O43390	TLIEAGLPQK	6.69597
100_22_17500	100	17500	22	O43390	TLIPLGAEQR	5.40086
100_22_17500	100	17500	22	O43390	VTEGLVDVILYHQPDDK	4.9749
100_22_17500	100	17500	22	O43396	IDQYQGADAVGLEEK	6.30275
100_22_17500	100	17500	22	O43396	IFINLPR	6.00099
100_22_17500	100	17500	22	O43396	VGVKPVGSDPDFQPELSGAGSR	3.7352
100_22_17500	100	17500	22	O43399	GLLSDSMTDVPVDTGVAAR	3.97816
100_22_17500	100	17500	22	O43399	LGLSTLGELK	4.35099
100_22_17500	100	17500	22	O43399	TPAVEGLTEAEEEELRAELTK	3.37398
100_22_17500	100	17500	22	O43399	TPAVEGLTEAEEEELRAELTKVEEEIVTLR	3.01097
100_22_17500	100	17500	22	O43399	TSAALSTVGSAISR	5.14996
100_22_17500	100	17500	22	O43402	SYETLVDFDNHLDDIR	2.86083
100_22_17500	100	17500	22	O43432	AGILHLLSCEVLLR	3.278
100_22_17500	100	17500	22	O43432	AGVLLSEILHLLCK	3.05034
100_22_17500	100	17500	22	O43447	GPFADENFK	4.74082
100_22_17500	100	17500	22	O43447	IIDGLLVMR	4.88383
100_22_17500	100	17500	22	O43488	ALQAAYGASAPSVTSAALR	3.94809
100_22_17500	100	17500	22	O43488	FNAYALLPTGYLGGR	3.01747
100_22_17500	100	17500	22	O43488	FYAYNPLAGGLLTGK	4.09873
100_22_17500	100	17500	22	O43491	DSSQLGTDATK	3.01673
100_22_17500	100	17500	22	O43491	DYFGLLFQESPEQK	4.19127
100_22_17500	100	17500	22	O43491	GELPNQDASLFQSAAR	2.63746
100_22_17500	100	17500	22	O43491	GLSPAQADSQFLENAK	5.88645
100_22_17500	100	17500	22	O43491	IVITGDGDIDHDQALAQAIR	3.94079
100_22_17500	100	17500	22	O43491	LVSPEQPPK	2.85137
100_22_17500	100	17500	22	O43491	NLPWLFTFNVK	2.90487
100_22_17500	100	17500	22	O43491	SLDGAPIGVMDQSLMK	5.51925
100_22_17500	100	17500	22	O43491	SLSGGLMAVQDIMPDR	2.54097
100_22_17500	100	17500	22	O43491	TEMVTISDASQR	3.64169
100_22_17500	100	17500	22	O43491	TTEVGSVSEVKK	3.13095
100_22_17500	100	17500	22	O43491	VRPAELEQFESTIGFK	3.84918
100_22_17500	100	17500	22	O43491	VTLLDGTEYSCDLEK	3.67506
100_22_17500	100	17500	22	O43504	GADSLVAEGHISVLTAQQAR	3.93491
100_22_17500	100	17500	22	O43504	GTLSDEHAGVISVLAQQAAK	2.43397
100_22_17500	100	17500	22	O43583	AADISESSGADCK	2.90137
100_22_17500	100	17500	22	O43583	LDADYPLR	11.0375
100_22_17500	100	17500	22	O43583	WPEVDDDSIEDLGEVKK	3.82871
100_22_17500	100	17500	22	O43583	WPKVGDESEEDLDDVIR	3.70162
100_22_17500	100	17500	22	O43592	ANVEAIMLAVMK	2.37006
100_22_17500	100	17500	22	O43592	DLQEFIPLINQITAK	2.98818
100_22_17500	100	17500	22	O43592	LALVSPELALQSVK	3.02755
100_22_17500	100	17500	22	O43592	LAQVSPELLLASVR	4.18383
100_22_17500	100	17500	22	O43592	NLLTPLMEK	6.12859
100_22_17500	100	17500	22	O43598	FGTVLTEHVAAAELGAR	4.38888
100_22_17500	100	17500	22	O43598	FQVWDYEEGEVEALLDR	3.28118
100_22_17500	100	17500	22	O43598	GEPGRPALYFCGSIR	7.46642
100_22_17500	100	17500	22	O43598	ILCLFRPQSGR	6.35524
100_22_17500	100	17500	22	O43598	YFEADPPGQVAASPDPTT	4.64807
100_22_17500	100	17500	22	O43615	ALTDKVTDLLGGLFSK	3.13469
100_22_17500	100	17500	22	O43615	EIDDSVLGQTGPYR	3.78281
100_22_17500	100	17500	22	O43615	GFLSGLLDNVK	3.89612
100_22_17500	100	17500	22	O43615	ILDIDNVDLAMGK	4.33861
100_22_17500	100	17500	22	O43615	KGFLSGLLDNVK	3.02793
100_22_17500	100	17500	22	O43615	TEMSEVLTEILR	3.66202
100_22_17500	100	17500	22	O43615	TMLEVSEETILK	3.41135
100_22_17500	100	17500	22	O43615	VFEPNEEALGVVLHK	4.01502
100_22_17500	100	17500	22	O43615	VPENFVLVLGAEEHR	4.90516
100_22_17500	100	17500	22	O43615	VTDLLFGGLSR	2.95785
100_22_17500	100	17500	22	O43615	VTDLLGGLFSK	5.12498
100_22_17500	100	17500	22	O43617	LEFLIDAK	5.16435
100_22_17500	100	17500	22	O43617	LIEDFLAR	2.90049
100_22_17500	100	17500	22	O43617	MGFNIGVR	2.52486
100_22_17500	100	17500	22	O43670	EIIDANPGATPVK	3.69835
100_22_17500	100	17500	22	O43670	ETIDAVPNAIPGR	4.72577
100_22_17500	100	17500	22	O43670	LIEPDSDEELIHK	2.57626
100_22_17500	100	17500	22	O43670	LIHPDEDISLEER	4.68032
100_22_17500	100	17500	22	O43681	LLNFPTIVER	6.62622
100_22_17500	100	17500	22	O43684	LNQPPEDGISSVK	10.6729
100_22_17500	100	17500	22	O43684	MHDLNTDQENLVGTHDAPIR	3.90577
100_22_17500	100	17500	22	O43684	MHDLNTNQEDLVPTHDAGIK	2.78259
100_22_17500	100	17500	22	O43684	QGYVLSSIEGR	3.88529
100_22_17500	100	17500	22	O43684	TPCNAGTFSQPEK	3.63114
100_22_17500	100	17500	22	O43684	TPENSGTFAQPCR	2.88229
100_22_17500	100	17500	22	O43684	VAVEYLDPSPEVQK	6.04726
100_22_17500	100	17500	22	O43684	VAVQVLPESEPYDR	5.43736
100_22_17500	100	17500	22	O43684	VGTLSYSVDK	4.98028
100_22_17500	100	17500	22	O43684	VYTLSVSGDR	6.83952
100_22_17500	100	17500	22	O43684	YQHTGAVLDCAFYDPTHAWSGGLDHQLK	3.94874
100_22_17500	100	17500	22	O43707	ACLISLGYDVENDR	3.76008
100_22_17500	100	17500	22	O43707	ACLISLGYDVENDRQGEAEFNR	4.02926
100_22_17500	100	17500	22	O43707	AGTQIENIDEDFRDGLK	3.86633
100_22_17500	100	17500	22	O43707	AIMTYVSSFYHAFSGAQK	4.22716
100_22_17500	100	17500	22	O43707	ALDASFIR	7.88898
100_22_17500	100	17500	22	O43707	ALDFIASK	5.55275
100_22_17500	100	17500	22	O43707	ASFNHFDKDHGGALGPEEFK	3.87901
100_22_17500	100	17500	22	O43707	ASGNHFDEFHGDALGPFKER	3.5517
100_22_17500	100	17500	22	O43707	ASIHEAWTDGK	5.73889
100_22_17500	100	17500	22	O43707	CQLEINFNTLQTK	4.66559
100_22_17500	100	17500	22	O43707	DGLAFNALIHR	4.49951
100_22_17500	100	17500	22	O43707	DYETATLSDIK	5.23136
100_22_17500	100	17500	22	O43707	EAILAIHK	4.17607
100_22_17500	100	17500	22	O43707	EGLLLWCQR	5.63789
100_22_17500	100	17500	22	O43707	ELPPDQAEYCIAR	11.839
100_22_17500	100	17500	22	O43707	ETTDTDTADQVIASFK	4.172
100_22_17500	100	17500	22	O43707	ETTQIDTADDVFTSAR	4.14205
100_22_17500	100	17500	22	O43707	FAAEQTSVDIISER	2.56529
100_22_17500	100	17500	22	O43707	FAIQDISVEETSAK	4.65413
100_22_17500	100	17500	22	O43707	GISQEQMQEFR	5.24149
100_22_17500	100	17500	22	O43707	GQQFEQSIEMK	4.16803
100_22_17500	100	17500	22	O43707	GYEEWLLNEIR	4.25056
100_22_17500	100	17500	22	O43707	GYWELELNEIK	3.01776
100_22_17500	100	17500	22	O43707	HRDYETATLSDIK	3.16995
100_22_17500	100	17500	22	O43707	HRPELIEYDK	3.63605
100_22_17500	100	17500	22	O43707	HTNYTMEHIR	2.88599
100_22_17500	100	17500	22	O43707	ICDQWDALGSLTHSR	3.76135
100_22_17500	100	17500	22	O43707	IFLNHSPMVDLDVFTQAFISMGSK	10.7973
100_22_17500	100	17500	22	O43707	IMSLVDPNHSGLVTFQAFIDFMSR	3.33739
100_22_17500	100	17500	22	O43707	ISIEMNGTLEDQLSHLK	4.91203
100_22_17500	100	17500	22	O43707	KDDPVTNLNNAFEVAEK	4.87406
100_22_17500	100	17500	22	O43707	KDPFVTNLNANDVEAER	2.84621
100_22_17500	100	17500	22	O43707	KHEAFESDLAAHQDR	3.4436
100_22_17500	100	17500	22	O43707	KHSALEQAFDHADEK	2.97387
100_22_17500	100	17500	22	O43707	LADLSLEWIK	11.6207
100_22_17500	100	17500	22	O43707	LASDLLEWIR	5.34957
100_22_17500	100	17500	22	O43707	LMLLLEVISGER	3.20114
100_22_17500	100	17500	22	O43707	LMLLLEVISGERLPKPER	2.65913
100_22_17500	100	17500	22	O43707	LSGSNPYTTVTPQIINSK	4.62636
100_22_17500	100	17500	22	O43707	LSQSNNSTIGTPVITPYR	3.87326
100_22_17500	100	17500	22	O43707	LVELLIMESGLK	4.35408
100_22_17500	100	17500	22	O43707	LVSIGAEEIVDGNAK	7.05368
100_22_17500	100	17500	22	O43707	MAPYQGPDAVPGALDYK	6.37243
100_22_17500	100	17500	22	O43707	MLDAEDIVNTARPDEK	4.8532
100_22_17500	100	17500	22	O43707	MLDAEDIVNTPRDAER	2.79598
100_22_17500	100	17500	22	O43707	MLGVQPPDAYAAPGDYR	2.76201
100_22_17500	100	17500	22	O43707	MQSDWNNEIQHLGVAER	2.99627
100_22_17500	100	17500	22	O43707	MVSDINNGWQHLEQAEK	2.88775
100_22_17500	100	17500	22	O43707	NFITAEELR	4.72544
100_22_17500	100	17500	22	O43707	NVNVQNFHISWK	3.74146
100_22_17500	100	17500	22	O43707	QFASQANVVGPWIQTK	3.36183
100_22_17500	100	17500	22	O43707	QLEAIDQLHLEYAK	5.53085
100_22_17500	100	17500	22	O43707	QLEAQIDLHLEYAR	4.58626
100_22_17500	100	17500	22	O43707	SIVDYKPNLDLLEQQHQLIQEALIFDNK	3.37492
100_22_17500	100	17500	22	O43707	TFTAWCNSHLR	3.89904
100_22_17500	100	17500	22	O43707	TINEVENQILTR	4.85717
100_22_17500	100	17500	22	O43707	TIPWLEDR	6.3534
100_22_17500	100	17500	22	O43707	TVNENEIQILTK	2.42415
100_22_17500	100	17500	22	O43707	TWCHFTNSALK	11.2423
100_22_17500	100	17500	22	O43707	VEQIAAIAQELNELDYYDSHNVNTR	4.34941
100_22_17500	100	17500	22	O43707	VEQIAHEAQELNINDTYDSAYVLNK	2.44621
100_22_17500	100	17500	22	O43707	VGWEQLLTTIAR	3.30946
100_22_17500	100	17500	22	O43707	VLAGDKNFITAEELR	4.40337
100_22_17500	100	17500	22	O43707	VLAVNQENEHLMEDYEK	3.30083
100_22_17500	100	17500	22	O43708	LLVLEAFQVSHPCR	3.55718
100_22_17500	100	17500	22	O43708	LPSLEAVCFVHLQK	3.82004
100_22_17500	100	17500	22	O43719	GWEAFLNAPEANR	3.29555
100_22_17500	100	17500	22	O43719	LEEDDLIK	3.79419
100_22_17500	100	17500	22	O43719	LLDEDEIR	5.40387
100_22_17500	100	17500	22	O43719	NMFHPMDFEDDPLVLNEIR	4.27223
100_22_17500	100	17500	22	O43719	NMFHPPDIFDVMENLELDK	2.98728
100_22_17500	100	17500	22	O43747	VLAINILGR	3.98061
100_22_17500	100	17500	22	O43747	YLALTVSLR	2.60268
100_22_17500	100	17500	22	O43747	YVALTSLLK	3.6129
100_22_17500	100	17500	22	O43759	AGGAFDPYTLVR	5.63318
100_22_17500	100	17500	22	O43760	FLTQPQVVAR	4.95025
100_22_17500	100	17500	22	O43760	FQLTVQPVAK	4.58673
100_22_17500	100	17500	22	O43765	AICIDPAYSK	3.46337
100_22_17500	100	17500	22	O43765	AIELNPANAVYFCNR	4.69961
100_22_17500	100	17500	22	O43765	AIICPDAYSR	5.79601
100_22_17500	100	17500	22	O43765	ALELDPDNETYK	4.97971
100_22_17500	100	17500	22	O43765	LAYAIIQFLHDQLR	3.11943
100_22_17500	100	17500	22	O43765	MGLALSSLNK	4.48486
100_22_17500	100	17500	22	O43765	MGLSLNSLAR	2.73596
100_22_17500	100	17500	22	O43765	TPPSEEDSAEAER	2.98129
100_22_17500	100	17500	22	O43768	NGVPLLHIPTDQTDQPK	4.94585
100_22_17500	100	17500	22	O43768	NLVTGDHIPTPQDLPQR	5.79236
100_22_17500	100	17500	22	O43768	QEEENPAEETGEEKQDTQEK	2.68178
100_22_17500	100	17500	22	O43768	SQKQEEEAPGEETNEEKQDTQER	3.19002
100_22_17500	100	17500	22	O43768	SQKQEEENPAEETGEEKQDTQEK	2.78638
100_22_17500	100	17500	22	O43768	YFDSGDYNMAK	3.68919
100_22_17500	100	17500	22	O43776	DVCLYPR	4.61272
100_22_17500	100	17500	22	O43776	EEFPEIYVDSPNQKTK	5.74566
100_22_17500	100	17500	22	O43776	EGIDPTPYYWYTDQR	3.74424
100_22_17500	100	17500	22	O43776	EPFPTIYVDSQKENER	3.6715
100_22_17500	100	17500	22	O43776	FLTWILNR	4.75198
100_22_17500	100	17500	22	O43776	IAELGGYK	8.4103
100_22_17500	100	17500	22	O43776	IFDSEEILAGYKR	3.33821
100_22_17500	100	17500	22	O43776	IFDSILEEAYGKK	2.75628
100_22_17500	100	17500	22	O43776	IGALEGYR	4.24064
100_22_17500	100	17500	22	O43776	KEDGTFYEFGEDIPEAPER	4.104
100_22_17500	100	17500	22	O43776	LEDLVCDVVDR	5.77755
100_22_17500	100	17500	22	O43776	LMTDTINEPILLCR	3.01962
100_22_17500	100	17500	22	O43776	MNYSDAIVWLK	4.23926
100_22_17500	100	17500	22	O43776	NDPSLPEPK	3.96133
100_22_17500	100	17500	22	O43776	NLMFLVLR	4.38801
100_22_17500	100	17500	22	O43776	NLMVLLFK	4.09859
100_22_17500	100	17500	22	O43776	SPAGSIVHELNPNFQPPK	8.92879
100_22_17500	100	17500	22	O43776	VLAELYVSDR	4.33034
100_22_17500	100	17500	22	O43776	YGTCPHGGYGLGLER	3.18203
100_22_17500	100	17500	22	O43809	ALFAVPK	4.86587
100_22_17500	100	17500	22	O43809	ALPAFVR	2.6271
100_22_17500	100	17500	22	O43809	LFLVQLQEK	4.67767
100_22_17500	100	17500	22	O43809	LMTEILGR	5.25637
100_22_17500	100	17500	22	O43809	LPGGELNPGEDEVEGLKR	4.35356
100_22_17500	100	17500	22	O43809	LPHVLLLQLGTTFFK	3.21052
100_22_17500	100	17500	22	O43809	LVAAPLFELYDNAPGYGPIISSLPQLLSR	7.84113
100_22_17500	100	17500	22	O43809	TELVVEHHVGIK	3.88487
100_22_17500	100	17500	22	O43809	TINLYPLTNYTFGTK	4.94116
100_22_17500	100	17500	22	O43809	TVEGVLIVHEHR	3.91215
[truncated: 100,148 more rows]
