# Supplementary material for: DIP-MS: ultra-deep interaction proteomics for the deconvolution of protein complexes
Source: Nat Methods. 2024 Mar 26;21(4):635–47. doi: 10.1038/s41592-024-02211-y (PMC11009110; doi:10.1038/s41592-024-02211-y)
Supplement: Supplementary file 18 — Statistical source data. [file 41592_2024_2211_MOESM18_ESM.xlsx]

## Sheet: SupFig9_Legend
SHEET DESCRIPTION			COLUMNS DETAILS
Sheet	Short Description		Column	Description
Unfiltered_reciprocal_APMS	Scored and unfiltered reciprocal AP-MS dataset of PFD, PFDL an PFDL containing PAQosome subunits.		Unfiltered_reciprocal_APMS: Scored and unfiltered reciprocal AP-MS dataset of PFD, PFDL an PFDL containing PAQosome subunits.
SupFig9	Reciprocal AP-MS of PFD, PFDL and PFDL-containing subunits filtered to high and medium scoring PPIs.		Bait_GeneName	Gene Name (symbol) of the bait protein as reproted in UniProtKB
			Bait_UniProtKB_Accession	Unique UniProtKB accession of the bait protein
			Prey_GeneName	Gene Name (symbol) of the prey protein as reported in UniProtKB
			Prey_UniProtKB_Accession	Unique UniProtKB accession of the prey protein
			SPC_AP-samples	Spectral counts identified in each of the biological triplicates.
			SPC_AP-controls	Spectral counts identified in each of the GFP controls
			Average_SPC_AP-samples	Average spectral counts identified across biological triplcates
			FCA	Fold Change A (Empirical Score): average spectral counts in controls
			FCB	Fold Change B (Empirical Score): geometric mean of spectral counts in controls
			Saint_Probability	SAINT (Probability) Score
			iRef	Reproted interactions in the iRefIndex database
			intAct	Reported interactions in the interAct database
			iRef_Evidence_PMID	PubMed Reference ID for the interaction reported in iRefIndex database
			intAct_Evidence_PMID	PubMed Reference ID for the interaction reported in interAct database
			Confidence	Assignment of confidence after filtering the proteins.
			CRAPome_number_of_controls_identified	Count for how many control AP-MS samples the corresponding protein ID was quantified across the CRAPome (Mellacheruvu et al. 2013).
			CRAPome_total_number_of_controls	Count of the total number of control AP-MS samples reported within the CRAPome (Mellacheruvu et al. 2013).
			CRAPome_max_SPC_in_controls	Maximum Spectral count reported in the CRAPome (Mellacheruvu et al. 2013) for each Protein ID.
			CRAPome_average_SPC_in_controls	Average Spectral count reported in the CRAPome (Mellacheruvu et al. 2013) for each Protein ID.
			CRAPome_Frequency	Frequency of detection across all CRAPome (Mellacheruvu et al. 2013) AP-MS control samples per Protein ID. A higher fraction indicates that the protein is common background in AP-MS experiments.
			SupFig9: Reciprocal AP-MS of PFD, PFDL and PFDL-containing subunits filtered to high and medium scoring PPIs.
			Bait_GeneName	Gene Name (symbol) of the bait protein as reproted in UniProtKB
			Bait_UniProtKB_Accession	Unique UniProtKB accession of the bait protein
			Prey_GeneName	Gene Name (symbol) of the prey protein as reported in UniProtKB
			Prey_UniProtKB_Accession	Unique UniProtKB accession of the prey protein
			SPC_AP-samples	Spectral counts identified in each of the biological triplicates.
			SPC_AP-controls	Spectral counts identified in each of the GFP controls
			Average_SPC_AP-samples	Average spectral counts identified across biological triplcates
			FCA	Fold Change A (Empirical Score): average spectral counts in controls
			FCB	Fold Change B (Empirical Score): geometric mean of spectral counts in controls
			Saint_Probability	SAINT (Probability) Score
			iRef	Reproted interactions in the iRefIndex database
			intAct	Reported interactions in the interAct database
			iRef_Evidence_PMID	PubMed Reference ID for the interaction reported in iRefIndex database
			intAct_Evidence_PMID	PubMed Reference ID for the interaction reported in interAct database
			Confidence	Assignment of confidence after filtering the proteins.
			CRAPome_number_of_controls_identified	Count for how many control AP-MS samples the corresponding protein ID was quantified across the CRAPome (Mellacheruvu et al. 2013).
			CRAPome_total_number_of_controls	Count of the total number of control AP-MS samples reported within the CRAPome (Mellacheruvu et al. 2013).
			CRAPome_max_SPC_in_controls	Maximum Spectral count reported in the CRAPome (Mellacheruvu et al. 2013) for each Protein ID.
			CRAPome_average_SPC_in_controls	Average Spectral count reported in the CRAPome (Mellacheruvu et al. 2013) for each Protein ID.
			CRAPome_Frequency	Frequency of detection across all CRAPome (Mellacheruvu et al. 2013) AP-MS control samples per Protein ID. A higher fraction indicates that the protein is common background in AP-MS experiments.

## Sheet: Unfiltered_reciprocal_APMS
Bait_GeneName	Bait_UniProtKB_Accession	Prey_GeneName	Prey_UniProtKB_Accession	SPC_AP-samples	SPC_AP-controls	Average_SPC_AP-samples	FCA	FCB	Saint_Probability	iRef	intAct	iRef_Evidence_PMID	intAct_Evidence_PMID	Confidence	CRAPome_number_of_controls_identified	CRAPome_total_number_of_controls	CRAPome_max_SPC_in_controls	CRAPome_average_SPC_in_controls	CRAPome_Frequency
RUVBL1	Q9Y265	RUVBL1	Q9Y265	3082|3026|2883	16|10|13|88|148|217|15|19|18|24|14|20	2997	41.9491	15.7606	1	1	1	NA	NA	High Confidence	86	343	22	4	25.1
RUVBL2	Q9Y230	RUVBL2	Q9Y230	2910|3228|2804	18|13|15|124|212|302|19|13|22|24|17|17	2980.67	29.1062	29.0939	1	1	1	NA	NA	High Confidence	89	343	21	4.1	25.9
RUVBL1	Q9Y265	RUVBL2	Q9Y230	2673|2768|2774	18|13|15|124|212|302|19|13|22|24|17|17	2738.33	28.7279	10.2417	1	1	1	pubmed:28514442|pubmed:22863883|pubmed:17157868|pubmed:20603076|pubmed:11080158|pubmed:17643375|pubmed:22939629|pubmed:10966108|pubmed:17353931|pubmed:20371770|pubmed:18087039|pubmed:19433865|pubmed:26344197|pubmed:10524211|pubmed:17636026|pubmed:25416956|pubmed:25636407|pubmed:17721549|pubmed:26496610|pubmed:18358808	pubmed:28514442|pubmed:22863883|pubmed:17157868|pubmed:20603076|pubmed:11080158|pubmed:17643375|pubmed:22939629|pubmed:10966108|pubmed:17353931|pubmed:20371770|pubmed:18087039|pubmed:19433865|pubmed:26344197|pubmed:10524211|pubmed:17636026|pubmed:25416956|pubmed:25636407|pubmed:17721549|pubmed:26496610|pubmed:18358808	High Confidence	89	343	21	4.1	25.9
RUVBL2	Q9Y230	RUVBL1	Q9Y265	2292|2365|2136	16|10|13|88|148|217|15|19|18|24|14|20	2264.33	29.4861	29.4797	1	1	1	pubmed:28514442|pubmed:22863883|pubmed:17157868|pubmed:20603076|pubmed:11080158|pubmed:17643375|pubmed:22939629|pubmed:10966108|pubmed:17353931|pubmed:20371770|pubmed:18087039|pubmed:19433865|pubmed:26344197|pubmed:10524211|pubmed:17636026|pubmed:25416956|pubmed:25636407|pubmed:17721549|pubmed:26496610|pubmed:18358808	pubmed:28514442|pubmed:22863883|pubmed:17157868|pubmed:20603076|pubmed:11080158|pubmed:17643375|pubmed:22939629|pubmed:10966108|pubmed:17353931|pubmed:20371770|pubmed:18087039|pubmed:19433865|pubmed:26344197|pubmed:10524211|pubmed:17636026|pubmed:25416956|pubmed:25636407|pubmed:17721549|pubmed:26496610|pubmed:18358808	High Confidence	86	343	22	4	25.1
PFDN4	Q9NQP4	PFDN4	Q9NQP4	1009|1098|1016	0|0|0|0|0|0|1|0|0|0|0|1	1041	805.283	803.982	1	1	1	NA	NA	High Confidence	8	343	2	1.3	2.3
PFDN4	Q9NQP4	PFDN5	Q99471	815|988|930	0|1|1|3|4|4|3|2|2|4|0|3	911	230.105	228.991	1	1	1	pubmed:22939629|pubmed:28514442|pubmed:26344197	pubmed:22939629|pubmed:28514442|pubmed:26344197	High Confidence	15	343	4	1.6	4.4
PFDN1	O60925	PFDN5	Q99471	1010|1062|636	0|1|1|3|4|4|3|2|2|4|0|3	902.667	188.698	185.501	1	1	1	pubmed:22939629|pubmed:22863883|pubmed:22844532|pubmed:26344197	pubmed:22939629|pubmed:22863883|pubmed:22844532|pubmed:26344197	High Confidence	15	343	4	1.6	4.4
PFDN1	O60925	PFDN2	Q9UHV9	852|898|855	1|1|1|6|13|12|1|1|3|3|1|2	868.333	124.846	124.198	1	1	1	pubmed:22939629|pubmed:28514442|pubmed:26496610|pubmed:26344197	pubmed:22939629|pubmed:28514442|pubmed:26496610|pubmed:26344197	High Confidence	17	343	8	1.9	5
PFDN4	Q9NQP4	PFDN2	Q9UHV9	931|839|792	1|1|1|6|13|12|1|1|3|3|1|2	854	146.133	145.894	1	1	1	pubmed:22939629|pubmed:28514442|pubmed:22863883|pubmed:26496610|pubmed:26344197	pubmed:22939629|pubmed:28514442|pubmed:22863883|pubmed:26496610|pubmed:26344197	High Confidence	17	343	8	1.9	5
PFDN1	O60925	PFDN4	Q9NQP4	969|1065|493	0|0|0|0|0|0|1|0|0|0|0|1	842.333	537.632	515.785	1	1	1	pubmed:22939629|pubmed:28514442|pubmed:26344197	pubmed:22939629|pubmed:28514442|pubmed:26344197	High Confidence	8	343	2	1.3	2.3
RPAP3	Q9H6T3	RUVBL2	Q9Y230	656|702|647	18|13|15|124|212|302|19|13|22|24|17|17	668.333	5.27562	5.26675	1	1	1	pubmed:25036637|pubmed:26496610|pubmed:19180575|pubmed:19450687|pubmed:17643375	pubmed:25036637|pubmed:26496610|pubmed:19180575|pubmed:19450687|pubmed:17643375	High Confidence	89	343	21	4.1	25.9
RPAP3	Q9H6T3	RPAP3	Q9H6T3	688|654|645	0|0|0|0|0|1|2|3|0|0|0|4	662.333	210.06	210.05	1	1	1	NA	NA	High Confidence	3	343	1	1	0.9
RPAP3	Q9H6T3	RUVBL1	Q9Y265	625|599|614	16|10|13|88|148|217|15|19|18|24|14|20	612.667	6.43943	6.43761	1	1	1	pubmed:25036637|pubmed:26496610|pubmed:28514442|pubmed:19450687|pubmed:20371770	pubmed:25036637|pubmed:26496610|pubmed:28514442|pubmed:19450687|pubmed:20371770	High Confidence	86	343	22	4	25.1
PFDN4	Q9NQP4	P02769	P02769	585|591|424	0|0|0|460|442|447|3|4|0|0|0|6	533.333	3.31731	3.2784	0.01	0	0	NA	NA	NA	NA	NA	NA	NA	NA
UXT	Q9UBK9	P02769	P02769	510|463|522	0|0|0|460|442|447|3|4|0|0|0|6	498.333	2.27329	2.26298	0	0	0	NA	NA	NA	NA	NA	NA	NA	NA
PIH1D1	Q9NWS0	RPAP3	Q9H6T3	475|511|457	0|0|0|0|0|1|2|3|0|0|0|4	481	144.855	144.458	1	1	1	pubmed:28514442|pubmed:17643375|pubmed:22939629|pubmed:26711270|pubmed:21078300|pubmed:26344197|pubmed:25036637|pubmed:19450687|pubmed:26186194	pubmed:28514442|pubmed:17643375|pubmed:22939629|pubmed:26711270|pubmed:21078300|pubmed:26344197|pubmed:25036637|pubmed:19450687|pubmed:26186194	High Confidence	3	343	1	1	0.9
PFDN4	Q9NQP4	VBP1	P61758	485|498|422	0|0|0|1|5|4|4|3|1|3|0|1	468.333	134.511	134.1	1	1	1	pubmed:22863883|pubmed:22939629|pubmed:26344197|pubmed:28514442|pubmed:25416956|pubmed:26496610	pubmed:22863883|pubmed:22939629|pubmed:26344197|pubmed:28514442|pubmed:25416956|pubmed:26496610	High Confidence	15	343	5	1.5	4.4
PFDN1	O60925	VBP1	P61758	427|455|462	0|0|0|1|5|4|4|3|1|3|0|1	448	108.291	107.443	1	1	1	pubmed:28514442|pubmed:26496610|pubmed:26344197	pubmed:28514442|pubmed:26496610|pubmed:26344197	High Confidence	15	343	5	1.5	4.4
UXT	Q9UBK9	URI1	O94763	434|439|417	0|0|0|0|0|0|0|0|0|0|0|0	430	295.844	295.564	1	1	1	pubmed:21730289|pubmed:14615539|pubmed:28514442	pubmed:21730289|pubmed:14615539|pubmed:28514442	High Confidence	0	0	0	0	0
PFDN1	O60925	PFDN1	O60925	416|461|326	0|0|0|1|2|2|2|3|0|0|0|3	401	130.296	129.158	1	1	1	NA	NA	High Confidence	13	343	9	1.7	3.8
UXT	Q9UBK9	RPAP3	Q9H6T3	401|403|394	0|0|0|0|0|1|2|3|0|0|0|4	399.333	132.946	132.814	1	1	1	pubmed:25036637|pubmed:28514442|pubmed:19450687|pubmed:17643375	pubmed:25036637|pubmed:28514442|pubmed:19450687|pubmed:17643375	High Confidence	3	343	1	1	0.9
PFDN4	Q9NQP4	PFDN1	O60925	373|451|373	0|0|0|1|2|2|2|3|0|0|0|3	399	155.614	154.709	1	1	1	pubmed:22939629|pubmed:28514442|pubmed:26344197	pubmed:22939629|pubmed:28514442|pubmed:26344197	High Confidence	13	343	9	1.7	3.8
PFDN2	Q9UHV9	PFDN2	Q9UHV9	348|396|401	1|1|1|6|13|12|1|1|3|3|1|2	381.667	63.9039	63.8467	1	1	1	NA	NA	High Confidence	17	343	8	1.9	5
UXT	Q9UBK9	POLR3A	O14802	341|367|382	0|0|0|0|0|0|0|0|0|0|0|0	363.333	249.987	249.682	1	1	1	pubmed:28514442	pubmed:28514442	High Confidence	4	343	9	3	1.2
PFDN4	Q9NQP4	PFDN6	O15212	315|358|362	2|0|2|2|2|3|1|3|1|2|1|1	345	108.669	108.335	1	1	1	pubmed:22939629|pubmed:28514442|pubmed:26344197	pubmed:22939629|pubmed:28514442|pubmed:26344197	High Confidence	9	343	2	1.1	2.6
PFDN1	O60925	PFDN6	O15212	350|344|222	2|0|2|2|2|3|1|3|1|2|1|1	305.333	79.6313	78.6838	1	1	1	pubmed:22939629|pubmed:26344197	pubmed:22939629|pubmed:26344197	High Confidence	9	343	2	1.1	2.6
PFDN2	Q9UHV9	CCT2	P78371	279|313|315	16|7|12|32|28|30|29|33|32|40|17|38	302.333	9.22058	9.21165	1	0	0	NA	NA	High Confidence	119	343	95	12.1	34.7
RUVBL2	Q9Y230	WDCP	Q9H6R7	297|305|247	0|0|0|0|1|1|0|0|0|0|0|0	283	189.429	188.947	1	1	1	pubmed:28514442|pubmed:26496610|pubmed:18218781|pubmed:17353931	pubmed:28514442|pubmed:26496610|pubmed:18218781|pubmed:17353931	High Confidence	0	0	0	0	0
RPAP3	Q9H6T3	URI1	O94763	261|270|262	0|0|0|0|0|0|0|0|0|0|0|0	264.333	174.156	173.977	1	1	1	pubmed:25036637|pubmed:19450687|pubmed:26344197|pubmed:17643375	pubmed:25036637|pubmed:19450687|pubmed:26344197|pubmed:17643375	High Confidence	0	0	0	0	0
PIH1D1	Q9NWS0	POLR3A	O14802	218|262|269	0|0|0|0|0|0|0|0|0|0|0|0	249.667	157.029	155.034	1	1	1	pubmed:28514442|pubmed:26186194	pubmed:28514442|pubmed:26186194	High Confidence	4	343	9	3	1.2
RPAP3	Q9H6T3	POLR3A	O14802	240|266|242	0|0|0|0|0|0|0|0|0|0|0|0	249.333	164.426	164.002	1	1	1	pubmed:17643375	pubmed:17643375	High Confidence	4	343	9	3	1.2
PIH1D1	Q9NWS0	URI1	O94763	204|254|258	0|0|0|0|0|0|0|0|0|0|0|0	238.667	150.256	148.056	1	1	1	pubmed:28514442|pubmed:26186194	pubmed:28514442|pubmed:26186194	High Confidence	0	0	0	0	0
UXT	Q9UBK9	WDR92	Q96MX6	195|250|235	0|0|0|0|0|2|0|0|0|0|0|0	226.667	128.705	128.419	1	1	1	pubmed:28514442	pubmed:28514442	High Confidence	0	0	0	0	0
PIH1D1	Q9NWS0	PIH1D1	Q9NWS0	232|223|197	0|0|0|0|0|0|2|0|0|0|0|1	217.333	101.533	101.497	1	1	1	NA	NA	High Confidence	1	343	1	1	0.3
RUVBL1	Q9Y265	WDCP	Q9H6R7	225|224|199	0|0|0|0|1|1|0|0|0|0|0|0	216	155.909	109.515	1	1	1	pubmed:28514442|pubmed:26496610|pubmed:18218781|pubmed:17353931	pubmed:28514442|pubmed:26496610|pubmed:18218781|pubmed:17353931	High Confidence	0	0	0	0	0
PFDN5	Q99471	PFDN5	Q99471	264|136|222	0|1|1|3|4|4|3|2|2|4|0|3	207.333	53.0952	50.9637	1	1	1	NA	NA	High Confidence	15	343	4	1.6	4.4
PFDN2	Q9UHV9	CCT5	P48643	188|192|238	11|8|8|27|27|32|24|30|30|39|14|34	206	6.91409	6.90831	1	0	0	NA	NA	High Confidence	121	343	62	10.7	35.3
PFDN2	Q9UHV9	CCT7	Q99832	170|185|196	9|10|12|21|19|22|26|32|33|32|13|33	183.667	6.76225	6.76042	1	1	1	pubmed:26496610	pubmed:26496610	High Confidence	111	343	71	8.7	32.4
RPAP3	Q9H6T3	WDR92	Q96MX6	191|166|172	0|0|0|0|0|2|0|0|0|0|0|0	176.333	96.0164	95.9818	1	1	1	pubmed:25036637|pubmed:19450687|pubmed:26344197|pubmed:18538670	pubmed:25036637|pubmed:19450687|pubmed:26344197|pubmed:18538670	High Confidence	0	0	0	0	0
PIH1D1	Q9NWS0	P04264,P04264	P04264,P04264	462|162|142	0|0|0|144|124|138|74|94|0|0|0|80	255.333	2.1074	1.88362	0	0	0	NA	NA	NA	NA	NA	NA	NA	NA
PIH1D1	Q9NWS0	POLR2A	P24928	150|186|186	1|2|1|0|0|0|5|4|1|1|0|8	174	32.1207	31.6879	1	1	1	pubmed:28514442|pubmed:26186194	pubmed:28514442|pubmed:26186194	High Confidence	28	343	78	15.6	8.2
PFDN2	Q9UHV9	CCT6A	P40227	151|182|175	8|7|5|23|19|21|17|21|14|28|6|25	169.333	8.10783	8.08985	1	0	0	NA	NA	High Confidence	117	343	65	8.3	34.1
PIH1D1	Q9NWS0	WDR92	Q96MX6	165|173|162	0|0|0|0|0|2|0|0|0|0|0|0	166.667	86.3055	86.0888	1	1	1	pubmed:28514442|pubmed:26186194|pubmed:21078300	pubmed:28514442|pubmed:26186194|pubmed:21078300	High Confidence	0	0	0	0	0
RUVBL2	Q9Y230	DPCD	Q9BVM2	171|177|137	0|0|0|1|1|2|0|0|0|0|0|0	161.667	92.031	91.6626	1	1	1	pubmed:17643375|pubmed:17353931|pubmed:28514442|pubmed:25416956|pubmed:26496610|pubmed:16189514	pubmed:17643375|pubmed:17353931|pubmed:28514442|pubmed:25416956|pubmed:26496610|pubmed:16189514	High Confidence	0	0	0	0	0
UXT	Q9UBK9	PC	P11498	220|214|228	24|15|14|216|222|212|139|117|154|171|22|137	220.667	1.0671	1.06477	0	0	0	NA	NA	NA	68	343	245	32.8	19.8
RPAP3	Q9H6T3	PRPF8	Q6P2Q9	145|166|172	19|12|16|12|7|13|13|15|17|18|17|20	161	6.18818	6.15335	1	0	0	NA	NA	High Confidence	96	343	117	17.2	28
PIH1D1	Q9NWS0	PRPF8	Q6P2Q9	131|176|173	19|12|16|12|7|13|13|15|17|18|17|20	160	5.86812	5.75788	1	0	0	NA	NA	High Confidence	96	343	117	17.2	28
RPAP3	Q9H6T3	P0DMV9,P0DMV8	P0DMV9,P0DMV8	216|217|214	0|0|0|111|119|120|62|64|0|0|0|72	215.667	2.32747	2.32611	0	0	0	NA	NA	NA	NA	NA	NA	NA	NA
RUVBL2	Q9Y230	STREPTAVIDIN	STREPTAVIDIN	155|286|203	0|0|0|85|75|56|64|57|0|0|0|44	214.667	4.03707	3.93517	0.78	0	0	NA	NA	NA	NA	NA	NA	NA	NA
PFDN4	Q9NQP4	STREPTAVIDIN	STREPTAVIDIN	109|78|440	0|0|0|85|75|56|64|57|0|0|0|44	209	4.54791	3.39567	0.33	0	0	NA	NA	NA	NA	NA	NA	NA	NA
PFDN2	Q9UHV9	TCP1	P17987	143|160|174	22|11|13|22|27|24|30|27|35|40|19|39	159	5.06999	5.06894	1	0	0	NA	NA	High Confidence	126	343	106	9.9	36.7
RUVBL1	Q9Y265	TRRAP	Q9Y4A5	141|169|165	4|0|1|0|0|0|0|0|2|2|2|0	158.333	69.0531	38.8036	1	1	1	pubmed:11839798|pubmed:26344197|pubmed:20371770|pubmed:28514442|pubmed:22939629|pubmed:26496610	pubmed:11839798|pubmed:26344197|pubmed:20371770|pubmed:28514442|pubmed:22939629|pubmed:26496610	High Confidence	3	343	3	1.7	0.9
PFDN2	Q9UHV9	TUBB4B	P68371	177|189|210	93|57|73|91|101|110|66|66|87|107|76|79	192	1.95966	1.95964	0	1	1	pubmed:20360068	pubmed:20360068	NA	NA	NA	NA	NA	NA
UXT	Q9UBK9	PFDN2	Q9UHV9	184|147|143	1|1|1|6|13|12|1|1|3|3|1|2	158	20.0219	19.7981	1	1	1	pubmed:14615539|pubmed:28514442|pubmed:26496610	pubmed:14615539|pubmed:28514442|pubmed:26496610	High Confidence	17	343	8	1.9	5
PFDN1	O60925	P04264,P04264	P04264,P04264	123|177|244	0|0|0|144|124|138|74|94|0|0|0|80	181.333	2.01706	1.88983	0	0	0	NA	NA	NA	NA	NA	NA	NA	NA
RUVBL2	Q9Y230	TRRAP	Q9Y4A5	145|151|161	4|0|1|0|0|0|0|0|2|2|2|0	152.333	62.0824	61.9648	1	1	1	pubmed:28514442|pubmed:26496610	pubmed:28514442|pubmed:26496610	High Confidence	3	343	3	1.7	0.9
PFDN2	Q9UHV9	VBP1	P61758	136|146|166	0|0|0|1|5|4|4|3|1|3|0|1	149.333	41.9701	41.9683	1	1	1	pubmed:22863883|pubmed:14634002|pubmed:22939629|pubmed:26344197|pubmed:28514442|pubmed:26496610	pubmed:22863883|pubmed:14634002|pubmed:22939629|pubmed:26344197|pubmed:28514442|pubmed:26496610	High Confidence	15	343	5	1.5	4.4
UXT	Q9UBK9	POLR1A	O95602	128|150|160	1|0|0|0|0|0|0|0|0|0|1|0	146	83.5691	83.3025	1	1	1	pubmed:28514442	pubmed:28514442	High Confidence	12	343	27	12.6	3.5
PFDN2	Q9UHV9	CCT4	P50991	125|150|149	12|10|10|18|21|25|20|24|29|36|13|26	141.333	5.74103	5.73179	1	0	0	NA	NA	High Confidence	124	343	62	7.9	36.2
RPAP3	Q9H6T3	HSPA8	P11142	162|169|171	77|83|77|103|109|115|48|50|101|123|87|63	167.333	1.17007	1.16814	0	0	0	NA	NA	NA	328	343	332	31.6	95.6
RUVBL1	Q9Y265	DPCD	Q9BVM2	144|141|136	0|0|0|1|1|2|0|0|0|0|0|0	140.333	86.0416	50.2715	1	1	1	pubmed:28514442|pubmed:26496610|pubmed:17643375|pubmed:17353931	pubmed:28514442|pubmed:26496610|pubmed:17643375|pubmed:17353931	High Confidence	0	0	0	0	0
PIH1D1	Q9NWS0	CAD	P27708	140|184|174	24|17|17|83|86|110|24|24|25|29|25|31	166	2.12394	2.09161	0.17	0	0	NA	NA	NA	101	343	88	6.9	29.4
PIH1D1	Q9NWS0	POLR2B	P30876	120|144|147	8|2|5|4|1|5|8|7|4|3|4|13	137	11.8026	11.6589	1	1	1	pubmed:28514442	pubmed:28514442	High Confidence	36	343	65	9.2	10.5
PFDN4	Q9NQP4	SEC16A	O15027	131|127|151	3|0|2|3|6|9|1|0|1|2|1|0	136.333	32.8185	32.7294	1	0	0	NA	NA	High Confidence	15	343	8	2.3	4.4
RUVBL1	Q9Y265	EP400	Q96L91	126|142|138	0|0|0|0|0|0|0|0|0|0|0|0	135.333	119.038	118.862	1	1	1	pubmed:18087039|pubmed:11509179|pubmed:22939629|pubmed:26496610|pubmed:28514442	pubmed:18087039|pubmed:11509179|pubmed:22939629|pubmed:26496610|pubmed:28514442	High Confidence	2	343	10	7.5	0.6
PIH1D1	Q9NWS0	PFDN2	Q9UHV9	104|132|170	1|1|1|6|13|12|1|1|3|3|1|2	135.333	15.7287	15.175	1	1	1	pubmed:26496610	pubmed:26496610	High Confidence	17	343	8	1.9	5
RUVBL2	Q9Y230	RPAP3	Q9H6T3	128|121|128	0|0|0|0|0|1|2|3|0|0|0|4	125.667	49.9629	49.8855	1	1	1	pubmed:25036637|pubmed:26496610|pubmed:19180575|pubmed:19450687|pubmed:17643375	pubmed:25036637|pubmed:26496610|pubmed:19180575|pubmed:19450687|pubmed:17643375	High Confidence	3	343	1	1	0.9
UXT	Q9UBK9	PIH1D1	Q9NWS0	125|122|122	0|0|0|0|0|0|2|0|0|0|0|1	123	64.0585	63.9579	1	1	1	pubmed:28514442|pubmed:26186194	pubmed:28514442|pubmed:26186194	High Confidence	1	343	1	1	0.3
RPAP3	Q9H6T3	HSP90AB1	P08238	138|153|177	37|25|29|27|29|29|33|37|62|70|38|41	156	2.60904	2.58672	0.81	1	1	pubmed:17643375	pubmed:17643375	NA	211	343	278	22.8	61.5
PFDN4	Q9NQP4	P04264,P04264	P04264,P04264	179|120|169	0|0|0|144|124|138|74|94|0|0|0|80	156	2.01477	1.99095	0	0	0	NA	NA	NA	NA	NA	NA	NA	NA
VBP1	P61758	PFDN2	Q9UHV9	107|122|135	1|1|1|6|13|12|1|1|3|3|1|2	121.333	23.8438	23.7752	1	1	1	pubmed:22863883|pubmed:14634002|pubmed:22939629|pubmed:26344197|pubmed:28514442|pubmed:26496610	pubmed:22863883|pubmed:14634002|pubmed:22939629|pubmed:26344197|pubmed:28514442|pubmed:26496610	High Confidence	17	343	8	1.9	5
PIH1D1	Q9NWS0	HSPA8	P11142	142|151|167	77|83|77|103|109|115|48|50|101|123|87|63	153.333	1.0223	1.0128	0	0	0	NA	NA	NA	328	343	332	31.6	95.6
VBP1	P61758	VBP1	P61758	111|117|118	0|0|0|1|5|4|4|3|1|3|0|1	115.333	38.418	38.0256	1	1	1	NA	NA	High Confidence	15	343	5	1.5	4.4
RUVBL2	Q9Y230	EP400	Q96L91	105|113|111	0|0|0|0|0|0|0|0|0|0|0|0	109.667	90.1705	90.126	1	1	1	pubmed:22939629|pubmed:11509179|pubmed:28514442|pubmed:26496610|pubmed:16601686	pubmed:22939629|pubmed:11509179|pubmed:28514442|pubmed:26496610|pubmed:16601686	High Confidence	2	343	10	7.5	0.6
PIH1D1	Q9NWS0	P0DMV9,P0DMV8	P0DMV9,P0DMV8	139|148|154	0|0|0|111|119|120|62|64|0|0|0|72	147	1.51507	1.50552	0	0	0	NA	NA	NA	NA	NA	NA	NA	NA
PFDN1	O60925	SEC16A	O15027	83|97|141	3|0|2|3|6|9|1|0|1|2|1|0	107	22.0865	21.0846	1	0	0	NA	NA	High Confidence	15	343	8	2.3	4.4
RPAP3	Q9H6T3	P04264,P04264	P04264,P04264	178|129|127	0|0|0|144|124|138|74|94|0|0|0|80	144.667	1.30591	1.29647	0	0	0	NA	NA	NA	NA	NA	NA	NA	NA
RPAP3	Q9H6T3	ATXN2L	Q8WWM7	142|138|145	77|60|64|101|98|99|7|8|96|103|69|10	141.667	1.19457	1.19365	0	0	0	NA	NA	NA	87	343	113	11.3	25.4
PFDN5	Q99471	VBP1	P61758	105|102|109	0|0|0|1|5|4|4|3|1|3|0|1	105.333	30.7357	30.6865	1	1	1	pubmed:22863883|pubmed:22844532|pubmed:22939629|pubmed:26344197|pubmed:28514442|pubmed:26496610	pubmed:22863883|pubmed:22844532|pubmed:22939629|pubmed:26344197|pubmed:28514442|pubmed:26496610	High Confidence	15	343	5	1.5	4.4
RUVBL2	Q9Y230	HSPA8	P11142	137|147|138	77|83|77|103|109|115|48|50|101|123|87|63	140.667	1.21929	1.21922	0	0	0	NA	NA	NA	328	343	332	31.6	95.6
PFDN2	Q9UHV9	PFDN5	Q99471	65|98|146	0|1|1|3|4|4|3|2|2|4|0|3	103	25.0988	24.3073	1	1	1	pubmed:22863883|pubmed:22844532|pubmed:22939629|pubmed:26344197|pubmed:28514442|pubmed:26496610	pubmed:22863883|pubmed:22844532|pubmed:22939629|pubmed:26344197|pubmed:28514442|pubmed:26496610	High Confidence	15	343	4	1.6	4.4
PIH1D1	Q9NWS0	HSP90AB1	P08238	136|135|150	37|25|29|27|29|29|33|37|62|70|38|41	140.333	2.22964	2.21542	0.44	0	0	NA	NA	NA	211	343	278	22.8	61.5
UXT	Q9UBK9	P04264,P04264	P04264,P04264	154|110|154	0|0|0|144|124|138|74|94|0|0|0|80	139.333	1.33364	1.30796	0	0	0	NA	NA	NA	NA	NA	NA	NA	NA
PIH1D1	Q9NWS0	P35527,P35527	P35527,P35527	187|120|106	0|0|0|96|69|101|53|57|0|0|0|53	137.667	1.76741	1.74051	0	0	0	NA	NA	NA	NA	NA	NA	NA	NA
UXT	Q9UBK9	STREPTAVIDIN	STREPTAVIDIN	293|70|50	0|0|0|85|75|56|64|57|0|0|0|44	137.667	2.26474	1.62767	0.33	0	0	NA	NA	NA	NA	NA	NA	NA	NA
UXT	Q9UBK9	PDRG1	Q9NUG6	87|109|112	0|0|0|1|1|1|0|1|0|0|0|1	102.667	46.2115	46.0354	1	1	1	pubmed:28514442	pubmed:28514442	High Confidence	3	343	2	1.7	0.9
RPAP3	Q9H6T3	POLR2A	P24928	101|105|102	1|2|1|0|0|0|5|4|1|1|0|8	102.667	19.9766	19.9543	1	1	1	pubmed:17643375	pubmed:17643375	High Confidence	28	343	78	15.6	8.2
RPAP3	Q9H6T3	CLTC	Q00610	144|135|128	49|40|49|64|65|76|3|4|78|85|61|11	135.667	1.54952	1.54915	0	0	0	NA	NA	NA	124	343	234	12.1	36.2
PFDN5	Q99471	PFDN2	Q9UHV9	109|89|94	1|1|1|6|13|12|1|1|3|3|1|2	97.3333	16.9584	16.8881	1	1	1	pubmed:22863883|pubmed:22844532|pubmed:22939629|pubmed:26344197|pubmed:28514442|pubmed:26496610	pubmed:22863883|pubmed:22844532|pubmed:22939629|pubmed:26344197|pubmed:28514442|pubmed:26496610	High Confidence	17	343	8	1.9	5
PIH1D1	Q9NWS0	POLR1A	O95602	82|115|95	1|0|0|0|0|0|0|0|0|0|1|0	97.3333	51.1094	50.2929	1	1	1	pubmed:28514442|pubmed:26186194|pubmed:26496610	pubmed:28514442|pubmed:26186194|pubmed:26496610	High Confidence	12	343	27	12.6	3.5
UXT	Q9UBK9	POLR2E	P19388	95|91|94	0|0|0|1|0|1|4|3|0|0|0|3	93.3333	28.0257	27.967	1	1	1	pubmed:14615539|pubmed:28514442	pubmed:14615539|pubmed:28514442	High Confidence	39	343	12	2.4	11.4
PIH1D1	Q9NWS0	SEC16A	O15027	77|105|95	3|0|2|3|6|9|1|0|1|2|1|0	92.3333	14.9541	14.7128	1	1	1	pubmed:26496610	pubmed:26496610	High Confidence	15	343	8	2.3	4.4
VBP1	P61758	DBT	P11182	131|133|129	0|0|0|57|68|61|101|101|0|0|0|111	131	2.57843	2.53984	0	0	0	NA	NA	NA	78	343	68	21.4	22.7
PFDN1	O60925	P35527,P35527	P35527,P35527	86|120|187	0|0|0|96|69|101|53|57|0|0|0|53	131	2.22021	2.05034	0	0	0	NA	NA	NA	NA	NA	NA	NA	NA
UXT	Q9UBK9	CLTC	Q00610	103|149|134	49|40|49|64|65|76|3|4|78|85|61|11	128.667	1.53195	1.52247	0	0	0	NA	NA	NA	124	343	234	12.1	36.2
PDRG1	Q9NUG6	VCP	P55072	121|129|136	8|9|14|26|24|27|89|95|27|30|10|98	128.667	2.36211	2.3488	0	0	0	NA	NA	NA	115	343	110	15.3	33.5
UXT	Q9UBK9	TUBB4B	P68371	123|127|135	93|57|73|91|101|110|66|66|87|107|76|79	128.333	0.988046	0.986457	0	0	0	NA	NA	NA	NA	NA	NA	NA	NA
PFDN2	Q9UHV9	P0DMV9,P0DMV8	P0DMV9,P0DMV8	119|132|127	0|0|0|111|119|120|62|64|0|0|0|72	126	1.90846	1.90457	0	0	0	NA	NA	NA	NA	NA	NA	NA	NA
UXT	Q9UBK9	PFDN6	O15212	99|82|90	2|0|2|2|2|3|1|3|1|2|1|1	90.3333	21.134	20.9786	1	1	1	pubmed:28514442	pubmed:28514442	High Confidence	9	343	2	1.1	2.6
PIH1D1	Q9NWS0	P08779,P08779	P08779,P08779	304|29|43	0|0|0|17|13|24|9|16|0|0|0|12	125.333	6.75259	4.22462	0	0	0	NA	NA	NA	NA	NA	NA	NA	NA
RPAP3	Q9H6T3	DYNC1H1	Q14204	130|120|125	57|45|43|31|29|50|10|11|69|80|57|16	125	1.755	1.75469	0	0	0	NA	NA	NA	84	343	121	9.3	24.5
RUVBL2	Q9Y230	P04264,P04264	P04264,P04264	134|115|122	0|0|0|144|124|138|74|94|0|0|0|80	123.667	1.39528	1.39039	0	0	0	NA	NA	NA	NA	NA	NA	NA	NA
RPAP3	Q9H6T3	PFDN2	Q9UHV9	85|85|91	1|1|1|6|13|12|1|1|3|3|1|2	87	10.5781	10.5604	1	1	1	pubmed:25036637|pubmed:26496610|pubmed:19450687|pubmed:17643375	pubmed:25036637|pubmed:26496610|pubmed:19450687|pubmed:17643375	High Confidence	17	343	8	1.9	5
PIH1D1	Q9NWS0	TUBB4B	P68371	118|131|120	93|57|73|91|101|110|66|66|87|107|76|79	123	0.859737	0.856127	0	0	0	NA	NA	NA	NA	NA	NA	NA	NA
PDRG1	Q9NUG6	EIF3A	Q14152	125|122|121	9|6|9|3|0|3|109|118|18|30|11|121	122.667	2.27444	2.26639	0	0	0	NA	NA	NA	66	343	56	4.6	19.2
UXT	Q9UBK9	POLR2A	P24928	83|83|93	1|2|1|0|0|0|5|4|1|1|0|8	86.3333	17.6335	17.5805	1	1	1	pubmed:28514442	pubmed:28514442	High Confidence	28	343	78	15.6	8.2
UXT	Q9UBK9	HSPA8	P11142	111|118|134	77|83|77|103|109|115|48|50|101|123|87|63	121	0.887819	0.884466	0	0	0	NA	NA	NA	328	343	332	31.6	95.6
RUVBL1	Q9Y265	STREPTAVIDIN	STREPTAVIDIN	50|95|218	0|0|0|85|75|56|64|57|0|0|0|44	121	2.41349	1.03394	0.32	0	0	NA	NA	NA	NA	NA	NA	NA	NA
PFDN4	Q9NQP4	PC	P11498	112|119|131	24|15|14|216|222|212|139|117|154|171|22|137	120.667	0.799336	0.797237	0	0	0	NA	NA	NA	68	343	245	32.8	19.8
RUVBL1	Q9Y265	HSPA8	P11142	119|114|128	77|83|77|103|109|115|48|50|101|123|87|63	120.333	1.11891	0.874353	0	1	1	pubmed:17643375	pubmed:17643375	NA	328	343	332	31.6	95.6
PFDN1	O60925	P13645,P13645	P13645,P13645	92|137|131	0|0|0|97|71|82|46|63|0|0|0|58	120	2.06823	2.00209	0	0	0	NA	NA	NA	NA	NA	NA	NA	NA
PDRG1	Q9NUG6	PC	P11498	125|120|115	24|15|14|216|222|212|139|117|154|171|22|137	120	0.7224	0.720085	0	0	0	NA	NA	NA	68	343	245	32.8	19.8
PIH1D1	Q9NWS0	P13645,P13645	P13645,P13645	179|104|76	0|0|0|97|71|82|46|63|0|0|0|58	119.667	1.57023	1.5094	0	0	0	NA	NA	NA	NA	NA	NA	NA	NA
PFDN5	Q99471	PC	P11498	129|109|119	24|15|14|216|222|212|139|117|154|171|22|137	119	0.794534	0.79185	0	0	0	NA	NA	NA	68	343	245	32.8	19.8
PFDN2	Q9UHV9	TUBA1B	P68363	114|117|125	63|55|57|88|80|97|60|53|66|88|68|70	118.667	1.42605	1.4252	0	0	0	NA	NA	NA	321	343	314	31.8	93.6
PFDN2	Q9UHV9	EIF3A	Q14152	111|112|131	9|6|9|3|0|3|109|118|18|30|11|121	118	2.34509	2.34448	0	0	0	NA	NA	NA	66	343	56	4.6	19.2
PIH1D1	Q9NWS0	PC	P11498	115|118|121	24|15|14|216|222|212|139|117|154|171|22|137	118	0.520691	0.518524	0	0	0	NA	NA	NA	68	343	245	32.8	19.8
VBP1	P61758	EIF3A	Q14152	114|122|116	9|6|9|3|0|3|109|118|18|30|11|121	117.333	2.76444	2.72786	0	0	0	NA	NA	NA	66	343	56	4.6	19.2
PIH1D1	Q9NWS0	DYNC1H1	Q14204	118|115|118	57|45|43|31|29|50|10|11|69|80|57|16	117	1.5619	1.55795	0	0	0	NA	NA	NA	84	343	121	9.3	24.5
PIH1D1	Q9NWS0	CLTC	Q00610	122|127|99	49|40|49|64|65|76|3|4|78|85|61|11	116	1.25503	1.2515	0	0	0	NA	NA	NA	124	343	234	12.1	36.2
PDRG1	Q9NUG6	PCCA	P05165	112|127|109	0|0|0|14|26|17|123|97|70|84|0|91	116	1.90058	1.90019	0	0	0	NA	NA	NA	57	343	333	21.2	16.6
RUVBL2	Q9Y230	P0DMV9,P0DMV8	P0DMV9,P0DMV8	121|118|107	0|0|0|111|119|120|62|64|0|0|0|72	115.333	1.55032	1.54885	0	0	0	NA	NA	NA	NA	NA	NA	NA	NA
RUVBL2	Q9Y230	SRCAP	Q6ZRS2	84|91|84	0|0|0|1|0|0|0|0|0|0|0|0	86.3333	63.9366	63.9325	1	1	1	pubmed:22939629|pubmed:28514442|pubmed:26496610|pubmed:17643375	pubmed:22939629|pubmed:28514442|pubmed:26496610|pubmed:17643375	High Confidence	3	343	1	1	0.9
UXT	Q9UBK9	P35527,P35527	P35527,P35527	124|84|133	0|0|0|96|69|101|53|57|0|0|0|53	113.667	1.65454	1.6095	0	0	0	NA	NA	NA	NA	NA	NA	NA	NA
PFDN5	Q99471	VCP	P55072	115|115|111	8|9|14|26|24|27|89|95|27|30|10|98	113.667	2.30992	2.30966	0	0	0	NA	NA	NA	115	343	110	15.3	33.5
PFDN4	Q9NQP4	P35527,P35527	P35527,P35527	135|81|123	0|0|0|96|69|101|53|57|0|0|0|53	113	2.21584	2.17334	0	0	0	NA	NA	NA	NA	NA	NA	NA	NA
PFDN5	Q99471	EIF3A	Q14152	126|107|105	9|6|9|3|0|3|109|118|18|30|11|121	112.667	2.3135	2.30644	0	0	0	NA	NA	NA	66	343	56	4.6	19.2
VBP1	P61758	TUBB4B	P68371	99|119|120	93|57|73|91|101|110|66|66|87|107|76|79	112.667	1.35282	1.34551	0	1	1	pubmed:20360068	pubmed:20360068	NA	NA	NA	NA	NA	NA
PFDN5	Q99471	TUBB4B	P68371	119|109|108	93|57|73|91|101|110|66|66|87|107|76|79	112	1.18558	1.18438	0	1	1	pubmed:20360068	pubmed:20360068	NA	NA	NA	NA	NA	NA
PFDN2	Q9UHV9	PC	P11498	102|108|123	24|15|14|216|222|212|139|117|154|171|22|137	111	0.716789	0.716775	0	0	0	NA	NA	NA	68	343	245	32.8	19.8
UXT	Q9UBK9	HSP90AB1	P08238	103|109|119	37|25|29|27|29|29|33|37|62|70|38|41	110.333	1.93298	1.92844	0	0	0	NA	NA	NA	211	343	278	22.8	61.5
VBP1	P61758	BCKDHA	P12694	117|109|104	0|0|0|3|2|4|86|86|0|0|0|81	110	4.0823	3.99011	0.3	0	0	NA	NA	NA	43	343	25	5.9	12.5
UXT	Q9UBK9	DYNC1H1	Q14204	90|122|118	57|45|43|31|29|50|10|11|69|80|57|16	110	1.61296	1.60499	0	0	0	NA	NA	NA	84	343	121	9.3	24.5
PIH1D1	Q9NWS0	PRKDC	P78527	105|125|100	73|45|63|57|45|69|38|38|83|105|86|50	110	1.0367	1.03033	0	0	0	NA	NA	NA	114	343	175	15.7	33.2
PIH1D1	Q9NWS0	DOCK7	Q96N67	70|87|95	0|0|0|0|0|0|0|0|0|3|0|0	84	45.1309	44.2971	1	1	1	pubmed:28514442|pubmed:26186194	pubmed:28514442|pubmed:26186194	High Confidence	16	343	21	3.6	4.7
UXT	Q9UBK9	P0DMV9,P0DMV8	P0DMV9,P0DMV8	101|114|114	0|0|0|111|119|120|62|64|0|0|0|72	109.667	1.24501	1.24408	0	0	0	NA	NA	NA	NA	NA	NA	NA	NA
PIH1D1	Q9NWS0	FLNA	P21333	117|116|95	37|34|28|44|32|42|4|9|48|60|42|19	109.333	1.76375	1.76133	0.01	0	0	NA	NA	NA	158	343	305	25.2	46.1
PFDN1	O60925	CLTC	Q00610	109|107|109	49|40|49|64|65|76|3|4|78|85|61|11	108.333	1.48922	1.48324	0	0	0	NA	NA	NA	124	343	234	12.1	36.2
RUVBL2	Q9Y230	PC	P11498	93|99|131	24|15|14|216|222|212|139|117|154|171|22|137	107.667	0.621654	0.61278	0	0	0	NA	NA	NA	68	343	245	32.8	19.8
UXT	Q9UBK9	ATXN2L	Q8WWM7	106|107|108	77|60|64|101|98|99|7|8|96|103|69|10	107	0.947703	0.946734	0	0	0	NA	NA	NA	87	343	113	11.3	25.4
PDRG1	Q9NUG6	OGDH	Q02218	98|96|127	5|1|2|8|9|9|52|54|3|5|4|68	107	3.84655	3.77052	0.92	0	0	NA	NA	NA	16	343	5	1.9	4.7
UXT	Q9UBK9	SEC16A	O15027	73|86|93	3|0|2|3|6|9|1|0|1|2|1|0	84	14.901	14.8443	1	0	0	NA	NA	High Confidence	15	343	8	2.3	4.4
RUVBL1	Q9Y265	SRCAP	Q6ZRS2	81|79|85	0|0|0|1|0|0|0|0|0|0|0|0	81.6667	64.8686	52.453	1	1	1	pubmed:22939629|pubmed:28514442|pubmed:26496610	pubmed:22939629|pubmed:28514442|pubmed:26496610	High Confidence	3	343	1	1	0.9
VBP1	P61758	VCP	P55072	99|107|115	8|9|14|26|24|27|89|95|27|30|10|98	107	2.47378	2.45964	0	1	1	pubmed:23964080	pubmed:23964080	NA	115	343	110	15.3	33.5
PFDN2	Q9UHV9	HSPA8	P11142	105|111|103	77|83|77|103|109|115|48|50|101|123|87|63	106.333	1.04467	1.04053	0	0	0	NA	NA	NA	328	343	332	31.6	95.6
RUVBL1	Q9Y265	P04264,P04264	P04264,P04264	103|141|74	0|0|0|144|124|138|74|94|0|0|0|80	106	1.29283	0.601868	0	0	0	NA	NA	NA	NA	NA	NA	NA	NA
PIH1D1	Q9NWS0	HSPA9	P38646	97|106|114	42|32|35|91|77|89|55|55|52|48|39|64	105.667	1.03537	1.02592	0	0	0	NA	NA	NA	239	343	159	13.1	69.7
PFDN1	O60925	PC	P11498	98|110|108	24|15|14|216|222|212|139|117|154|171|22|137	105.333	0.58933	0.583812	0	0	0	NA	NA	NA	68	343	245	32.8	19.8
RPAP3	Q9H6T3	POLR2B	P30876	75|77|80	8|2|5|4|1|5|8|7|4|3|4|13	77.3333	7.04358	7.03186	1	1	1	pubmed:17643375	pubmed:17643375	High Confidence	36	343	65	9.2	10.5
RPAP3	Q9H6T3	DBT	P11182	112|101|102	0|0|0|57|68|61|101|101|0|0|0|111	105	1.25177	1.25168	0	0	0	NA	NA	NA	78	343	68	21.4	22.7
PFDN1	O60925	TUBA1B	P68363	111|99|105	63|55|57|88|80|97|60|53|66|88|68|70	105	1.08323	1.08069	0	0	0	NA	NA	NA	321	343	314	31.8	93.6
PIH1D1	Q9NWS0	DSP	P15924	287|15|12	34|40|29|7|5|10|2|2|36|43|31|5	104.667	2.502	1.02219	0.33	0	0	NA	NA	NA	89	343	237	18.8	25.9
RPAP3	Q9H6T3	PC	P11498	144|83|87	24|15|14|216|222|212|139|117|154|171|22|137	104.667	0.482219	0.471149	0	0	0	NA	NA	NA	68	343	245	32.8	19.8
PFDN4	Q9NQP4	ATXN2L	Q8WWM7	117|99|97	77|60|64|101|98|99|7|8|96|103|69|10	104.333	1.25776	1.25472	0	0	0	NA	NA	NA	87	343	113	11.3	25.4
RUVBL2	Q9Y230	URI1	O94763	73|71|78	0|0|0|0|0|0|0|0|0|0|0|0	74	61.2606	61.1239	1	1	1	pubmed:28514442|pubmed:26496610|pubmed:17643375	pubmed:28514442|pubmed:26496610|pubmed:17643375	High Confidence	0	0	0	0	0
PFDN2	Q9UHV9	DBT	P11182	93|108|110	0|0|0|57|68|61|101|101|0|0|0|111	103.667	1.72258	1.72098	0	0	0	NA	NA	NA	78	343	68	21.4	22.7
RPAP3	Q9H6T3	FLNA	P21333	107|102|100	37|34|28|44|32|42|4|9|48|60|42|19	103	1.76013	1.76003	0	0	0	NA	NA	NA	158	343	305	25.2	46.1
RUVBL1	Q9Y265	RPAP3	Q9H6T3	76|78|65	0|0|0|0|0|1|2|3|0|0|0|4	73	31.3828	15.32	1	1	1	pubmed:25036637|pubmed:26496610|pubmed:28514442|pubmed:19450687|pubmed:20371770	pubmed:25036637|pubmed:26496610|pubmed:28514442|pubmed:19450687|pubmed:20371770	High Confidence	3	343	1	1	0.9
RUVBL2	Q9Y230	POLR3A	O14802	71|72|75	0|0|0|0|0|0|0|0|0|0|0|0	72.6667	60.134	60.0696	1	1	1	pubmed:28514442	pubmed:28514442	High Confidence	4	343	9	3	1.2
UXT	Q9UBK9	ASDURF	L0R819	71|64|82	0|0|0|0|0|0|0|0|0|0|0|0	72.3333	50.7546	50.3151	1	0	0	NA	NA	High Confidence	0	0	0	0	0
PFDN2	Q9UHV9	HSP90AA1	P07900	104|91|110	25|17|15|66|64|71|56|57|40|56|25|82	101.667	1.68559	1.68017	0	0	0	NA	NA	NA	206	343	219	21.5	60.1
PFDN2	Q9UHV9	STREPTAVIDIN	STREPTAVIDIN	47|213|43	0|0|0|85|75|56|64|57|0|0|0|44	101	2.18995	1.62956	0.31	0	0	NA	NA	NA	NA	NA	NA	NA	NA
PFDN5	Q99471	PCCA	P05165	99|111|92	0|0|0|14|26|17|123|97|70|84|0|91	100.667	1.83507	1.83281	0	0	0	NA	NA	NA	57	343	333	21.2	16.6
RUVBL1	Q9Y265	P0DMV9,P0DMV8	P0DMV9,P0DMV8	102|100|98	0|0|0|111|119|120|62|64|0|0|0|72	100	1.44514	0.680829	0	0	0	NA	NA	NA	NA	NA	NA	NA	NA
PFDN5	Q99471	DBT	P11182	111|101|87	0|0|0|57|68|61|101|101|0|0|0|111	99.6667	1.70716	1.70177	0	0	0	NA	NA	NA	78	343	68	21.4	22.7
UXT	Q9UBK9	CAD	P27708	81|112|103	24|17|17|83|86|110|24|24|25|29|25|31	98.6667	1.38473	1.37848	0	0	0	NA	NA	NA	101	343	88	6.9	29.4
PFDN2	Q9UHV9	PCCA	P05165	98|96|102	0|0|0|14|26|17|123|97|70|84|0|91	98.6667	1.75131	1.74857	0	0	0	NA	NA	NA	57	343	333	21.2	16.6
UXT	Q9UBK9	POLR2B	P30876	70|73|68	8|2|5|4|1|5|8|7|4|3|4|13	70.3333	6.70497	6.70157	1	0	0	NA	NA	High Confidence	36	343	65	9.2	10.5
RPAP3	Q9H6T3	PRKDC	P78527	114|96|84	73|45|63|57|45|69|38|38|83|105|86|50	98	0.971603	0.967485	0	0	0	NA	NA	NA	114	343	175	15.7	33.2
UXT	Q9UBK9	UXT	Q9UBK9	59|75|76	0|0|0|0|0|0|0|0|0|0|0|0	70	48.8384	48.6533	1	1	1	NA	NA	High Confidence	0	0	0	0	0
RPAP3	Q9H6T3	POLR1A	O95602	66|65|68	1|0|0|0|0|0|0|0|0|0|1|0	66.3333	36.8	36.767	1	1	1	pubmed:26496610|pubmed:17643375	pubmed:26496610|pubmed:17643375	High Confidence	12	343	27	12.6	3.5
PFDN2	Q9UHV9	URI1	O94763	62|65|69	0|0|0|0|0|0|0|0|0|0|0|0	65.3333	60.8521	60.8255	1	1	1	pubmed:28514442|pubmed:26496610	pubmed:28514442|pubmed:26496610	High Confidence	0	0	0	0	0
PFDN2	Q9UHV9	VCP	P55072	92|95|105	8|9|14|26|24|27|89|95|27|30|10|98	97.3333	1.92014	1.9198	0	0	0	NA	NA	NA	115	343	110	15.3	33.5
PFDN5	Q99471	P04264,P04264	P04264,P04264	80|137|74	0|0|0|144|124|138|74|94|0|0|0|80	97	1.26245	1.22261	0	0	0	NA	NA	NA	NA	NA	NA	NA	NA
PFDN1	O60925	HSPA8	P11142	99|90|101	77|83|77|103|109|115|48|50|101|123|87|63	96.6667	0.814401	0.810291	0	0	0	NA	NA	NA	328	343	332	31.6	95.6
PDRG1	Q9NUG6	HSP90AA1	P07900	85|111|92	25|17|15|66|64|71|56|57|40|56|25|82	96	1.47083	1.46813	0	1	1	pubmed:21360678	pubmed:21360678	NA	206	343	219	21.5	60.1
RUVBL2	Q9Y230	HSP90AB1	P08238	96|87|105	37|25|29|27|29|29|33|37|62|70|38|41	96	1.99906	1.98807	0	0	0	NA	NA	NA	211	343	278	22.8	61.5
PIH1D1	Q9NWS0	ATXN2L	Q8WWM7	78|99|110	77|60|64|101|98|99|7|8|96|103|69|10	95.6667	0.777232	0.76052	0	0	0	NA	NA	NA	87	343	113	11.3	25.4
PFDN1	O60925	CCT8	P50990	94|99|94	26|22|23|31|31|33|36|38|56|57|35|45	95.6667	1.976	1.96618	0	0	0	NA	NA	NA	122	343	82	11.1	35.6
UXT	Q9UBK9	FLNA	P21333	92|110|82	37|34|28|44|32|42|4|9|48|60|42|19	94.6667	1.68962	1.6831	0	0	0	NA	NA	NA	158	343	305	25.2	46.1
PFDN1	O60925	ATXN2L	Q8WWM7	89|105|89	77|60|64|101|98|99|7|8|96|103|69|10	94.3333	0.959913	0.951421	0	0	0	NA	NA	NA	87	343	113	11.3	25.4
PFDN4	Q9NQP4	P13645,P13645	P13645,P13645	105|64|114	0|0|0|97|71|82|46|63|0|0|0|58	94.3333	1.9065	1.85676	0	0	0	NA	NA	NA	NA	NA	NA	NA	NA
RPAP3	Q9H6T3	P35527,P35527	P35527,P35527	91|91|101	0|0|0|96|69|101|53|57|0|0|0|53	94.3333	1.30631	1.30284	0	0	0	NA	NA	NA	NA	NA	NA	NA	NA
RPAP3	Q9H6T3	P13645,P13645	P13645,P13645	126|77|79	0|0|0|97|71|82|46|63|0|0|0|58	94	1.32658	1.30243	0	0	0	NA	NA	NA	NA	NA	NA	NA	NA
PFDN2	Q9UHV9	PFDN4	Q9NQP4	48|57|90	0|0|0|0|0|0|1|0|0|0|0|1	65	49.0326	48.1385	1	1	1	pubmed:22939629|pubmed:28514442|pubmed:22863883|pubmed:26496610|pubmed:26344197	pubmed:22939629|pubmed:28514442|pubmed:22863883|pubmed:26496610|pubmed:26344197	High Confidence	8	343	2	1.3	2.3
PFDN1	O60925	P0DMV9,P0DMV8	P0DMV9,P0DMV8	89|85|104	0|0|0|111|119|120|62|64|0|0|0|72	92.6667	1.21485	1.20007	0	0	0	NA	NA	NA	NA	NA	NA	NA	NA
RPAP3	Q9H6T3	POLR2E	P19388	63|59|65	0|0|0|1|0|1|4|3|0|0|0|3	62.3333	18.0053	17.9847	1	1	1	pubmed:25036637|pubmed:19450687|pubmed:17643375	pubmed:25036637|pubmed:19450687|pubmed:17643375	High Confidence	39	343	12	2.4	11.4
VBP1	P61758	P04264,P04264	P04264,P04264	85|96|94	0|0|0|144|124|138|74|94|0|0|0|80	91.6667	1.37091	1.35883	0	0	0	NA	NA	NA	NA	NA	NA	NA	NA
PDRG1	Q9NUG6	DBT	P11182	91|104|78	0|0|0|57|68|61|101|101|0|0|0|111	91	1.39926	1.39802	0	0	0	NA	NA	NA	78	343	68	21.4	22.7
RPAP3	Q9H6T3	HSPA9	P38646	84|90|98	42|32|35|91|77|89|55|55|52|48|39|64	90.6667	0.935467	0.931442	0	0	0	NA	NA	NA	239	343	159	13.1	69.7
PFDN2	Q9UHV9	BCKDHA	P12694	90|89|92	0|0|0|3|2|4|86|86|0|0|0|81	90.3333	2.82208	2.81655	0	0	0	NA	NA	NA	43	343	25	5.9	12.5
PIH1D1	Q9NWS0	POLR2E	P19388	58|64|60	0|0|0|1|0|1|4|3|0|0|0|3	60.6667	16.6768	16.605	1	1	1	pubmed:28514442|pubmed:26186194	pubmed:28514442|pubmed:26186194	High Confidence	39	343	12	2.4	11.4
PFDN1	O60925	CCT5	P48643	95|90|85	11|8|8|27|27|32|24|30|30|39|14|34	90	2.61827	2.61496	0.78	0	0	NA	NA	NA	121	343	62	10.7	35.3
PDRG1	Q9NUG6	P04264,P04264	P04264,P04264	91|108|70	0|0|0|144|124|138|74|94|0|0|0|80	89.6667	1.04795	1.04266	0	0	0	NA	NA	NA	NA	NA	NA	NA	NA
RPAP3	Q9H6T3	MYH9	P35579	98|87|83	16|17|12|13|4|21|16|17|28|46|21|37	89.3333	2.5793	2.57761	0.94	0	0	NA	NA	NA	139	343	670	27.4	40.5
RUVBL2	Q9Y230	P35527,P35527	P35527,P35527	94|85|89	0|0|0|96|69|101|53|57|0|0|0|53	89.3333	1.53287	1.5297	0	0	0	NA	NA	NA	NA	NA	NA	NA	NA
RUVBL2	Q9Y230	P13645,P13645	P13645,P13645	99|86|78	0|0|0|97|71|82|46|63|0|0|0|58	87.6667	1.54565	1.53833	0	0	0	NA	NA	NA	NA	NA	NA	NA	NA
PIH1D1	Q9NWS0	FLII	Q13045	54|56|66	0|4|0|0|0|0|0|0|2|1|1|0	58.6667	20.8001	20.5596	1	0	0	NA	NA	High Confidence	21	343	11	2.5	6.1
PFDN1	O60925	STREPTAVIDIN	STREPTAVIDIN	155|38|67	0|0|0|85|75|56|64|57|0|0|0|44	86.6667	1.52865	1.35512	0.07	0	0	NA	NA	NA	NA	NA	NA	NA	NA
PFDN5	Q99471	PFDN4	Q9NQP4	75|28|72	0|0|0|0|0|0|1|0|0|0|0|1	58.3333	46.5676	42.3634	1	1	1	pubmed:22939629|pubmed:28514442|pubmed:26344197	pubmed:22939629|pubmed:28514442|pubmed:26344197	High Confidence	8	343	2	1.3	2.3
PIH1D1	Q9NWS0	PFDN6	O15212	41|67|67	2|0|2|2|2|3|1|3|1|2|1|1	58.3333	12.6169	12.1374	1	0	0	NA	NA	High Confidence	9	343	2	1.1	2.6
PFDN2	Q9UHV9	P04264,P04264	P04264,P04264	76|77|104	0|0|0|144|124|138|74|94|0|0|0|80	85.6667	1.08259	1.07929	0	0	0	NA	NA	NA	NA	NA	NA	NA	NA
PFDN1	O60925	CCT2	P78371	90|86|79	16|7|12|32|28|30|29|33|32|40|17|38	85	2.24169	2.23899	0.34	0	0	NA	NA	NA	119	343	95	12.1	34.7
PFDN5	Q99471	HSP90AA1	P07900	82|90|83	25|17|15|66|64|71|56|57|40|56|25|82	85	1.45413	1.45345	0	0	0	NA	NA	NA	206	343	219	21.5	60.1
VBP1	P61758	OGDH	Q02218	86|88|81	5|1|2|8|9|9|52|54|3|5|4|68	85	3.87569	3.80495	0.15	0	0	NA	NA	NA	16	343	5	1.9	4.7
VBP1	P61758	CCT5	P48643	75|90|89	11|8|8|27|27|32|24|30|30|39|14|34	84.6667	3.36659	3.34515	0.59	0	0	NA	NA	NA	121	343	62	10.7	35.3
UXT	Q9UBK9	P13645,P13645	P13645,P13645	92|66|95	0|0|0|97|71|82|46|63|0|0|0|58	84.3333	1.26665	1.2415	0	0	0	NA	NA	NA	NA	NA	NA	NA	NA
VBP1	P61758	PC	P11498	93|84|76	24|15|14|216|222|212|139|117|154|171|22|137	84.3333	0.656846	0.6372	0	0	0	NA	NA	NA	68	343	245	32.8	19.8
RPAP3	Q9H6T3	PDRG1	Q9NUG6	59|56|59	0|0|0|1|1|1|0|1|0|0|0|1	58	25.2965	25.2841	1	1	1	pubmed:25036637|pubmed:19450687|pubmed:17643375	pubmed:25036637|pubmed:19450687|pubmed:17643375	High Confidence	3	343	2	1.7	0.9
PIH1D1	Q9NWS0	PFDN5	Q99471	30|47|96	0|1|1|3|4|4|3|2|2|4|0|3	57.6667	10.205	8.85162	1	0	0	NA	NA	High Confidence	15	343	4	1.6	4.4
PFDN1	O60925	HSP90AA1	P07900	115|65|71	25|17|15|66|64|71|56|57|40|56|25|82	83.6667	1.16936	1.15309	0	0	0	NA	NA	NA	206	343	219	21.5	60.1
PIH1D1	Q9NWS0	TUBA1B	P68363	93|82|76	63|55|57|88|80|97|60|53|66|88|68|70	83.6667	0.684225	0.684178	0	0	0	NA	NA	NA	321	343	314	31.8	93.6
PIH1D1	Q9NWS0	MYH9	P35579	115|73|61	16|17|12|13|4|21|16|17|28|46|21|37	83	2.24027	2.19799	0.35	0	0	NA	NA	NA	139	343	670	27.4	40.5
RPAP3	Q9H6T3	SPTAN1	Q13813	90|89|70	36|48|28|37|47|44|0|1|29|40|31|2	83	1.5311	1.52377	0	0	0	NA	NA	NA	123	343	239	24.8	35.9
PFDN1	O60925	TUBB	P07437	88|63|98	22|14|22|29|28|31|26|26|29|41|20|28	83	2.28799	2.23996	0.67	0	0	NA	NA	NA	314	343	338	31.4	91.5
RUVBL2	Q9Y230	TUBB4B	P68371	86|84|78	93|57|73|91|101|110|66|66|87|107|76|79	82.6667	0.757055	0.756564	0	0	0	NA	NA	NA	NA	NA	NA	NA	NA
PFDN1	O60925	MTFR1L	Q9H019	52|53|65	0|0|0|0|0|0|0|0|0|0|0|0	56.6667	45.9061	45.1784	1	0	0	NA	NA	High Confidence	0	0	0	0	0
RPAP3	Q9H6T3	STREPTAVIDIN	STREPTAVIDIN	118|39|89	0|0|0|85|75|56|64|57|0|0|0|44	82	1.25185	1.14971	0	0	0	NA	NA	NA	NA	NA	NA	NA	NA
PIH1D1	Q9NWS0	RPAP2	Q8IXW5	45|60|61	0|0|0|0|0|0|0|0|0|0|0|0	55.3333	35.6692	34.9823	1	1	1	pubmed:28514442|pubmed:26186194|pubmed:17643375	pubmed:28514442|pubmed:26186194|pubmed:17643375	High Confidence	3	343	1	1	0.9
UXT	Q9UBK9	HSPA9	P38646	75|90|79	42|32|35|91|77|89|55|55|52|48|39|64	81.3333	0.875188	0.874834	0	0	0	NA	NA	NA	239	343	159	13.1	69.7
PIH1D1	Q9NWS0	IRS4	O14654	73|79|92	60|52|47|27|25|31|5|4|57|54|66|8	81.3333	1.19142	1.17554	0	0	0	NA	NA	NA	112	343	105	8	32.7
RPAP3	Q9H6T3	NCL	P19338	87|82|75	15|12|17|70|65|59|38|42|26|23|17|47	81.3333	1.24514	1.24428	0	0	0	NA	NA	NA	195	343	99	11.7	56.9
PDRG1	Q9NUG6	XRCC5	P13010	80|84|80	7|8|6|48|47|49|54|58|17|22|6|71	81.3333	1.71035	1.70706	0	0	0	NA	NA	NA	124	343	71	6.3	36.2
VBP1	P61758	CCT8	P50990	79|78|86	26|22|23|31|31|33|36|38|56|57|35|45	81	2.29082	2.27058	0	0	0	NA	NA	NA	122	343	82	11.1	35.6
PDRG1	Q9NUG6	HSPA8	P11142	77|82|83	77|83|77|103|109|115|48|50|101|123|87|63	80.6667	0.737641	0.734827	0	0	0	NA	NA	NA	328	343	332	31.6	95.6
PIH1D1	Q9NWS0	STREPTAVIDIN	STREPTAVIDIN	53|55|134	0|0|0|85|75|56|64|57|0|0|0|44	80.6667	1.21478	1.07306	0	0	0	NA	NA	NA	NA	NA	NA	NA	NA
UXT	Q9UBK9	PRKDC	P78527	63|84|94	73|45|63|57|45|69|38|38|83|105|86|50	80.3333	0.83663	0.82772	0	0	0	NA	NA	NA	114	343	175	15.7	33.2
RUVBL1	Q9Y265	ATXN2L	Q8WWM7	77|77|86	77|60|64|101|98|99|7|8|96|103|69|10	80	0.900331	0.639387	0	0	0	NA	NA	NA	87	343	113	11.3	25.4
VBP1	P61758	CCT3	P49368	75|80|85	15|18|12|31|27|37|35|30|43|52|18|39	80	2.61058	2.59293	0	0	0	NA	NA	NA	115	343	65	8.2	33.5
PIH1D1	Q9NWS0	SPTAN1	Q13813	70|85|82	36|48|28|37|47|44|0|1|29|40|31|2	79	1.39426	1.37999	0	0	0	NA	NA	NA	123	343	239	24.8	35.9
UXT	Q9UBK9	POLR3B	Q9NW08	53|55|53	0|0|0|0|0|0|0|0|0|0|0|0	53.6667	37.7849	37.767	1	1	1	pubmed:28514442	pubmed:28514442	High Confidence	1	343	1	1	0.3
UXT	Q9UBK9	TUBA1B	P68363	76|80|81	63|55|57|88|80|97|60|53|66|88|68|70	79	0.716591	0.716089	0	0	0	NA	NA	NA	321	343	314	31.8	93.6
RUVBL1	Q9Y265	TUBB4B	P68371	76|75|86	93|57|73|91|101|110|66|66|87|107|76|79	79	0.774526	0.624242	0	1	1	pubmed:26344197	pubmed:26344197	NA	NA	NA	NA	NA	NA
PFDN1	O60925	CCT3	P49368	78|76|82	15|18|12|31|27|37|35|30|43|52|18|39	78.6667	1.88589	1.87483	0	1	1	pubmed:26496610	pubmed:26496610	NA	115	343	65	8.2	33.5
RPAP3	Q9H6T3	EPRS	P07814	79|84|73	32|27|27|38|45|46|25|35|37|34|36|41	78.6667	1.32665	1.32395	0	0	0	NA	NA	NA	93	343	68	6.8	27.1
PFDN1	O60925	FLNA	P21333	77|74|84	37|34|28|44|32|42|4|9|48|60|42|19	78.3333	1.6157	1.60318	0	0	0	NA	NA	NA	158	343	305	25.2	46.1
PFDN1	O60925	TCP1	P17987	77|76|82	22|11|13|22|27|24|30|27|35|40|19|39	78.3333	2.17437	2.1604	0.08	0	0	NA	NA	NA	126	343	106	9.9	36.7
RUVBL1	Q9Y265	P13645,P13645	P13645,P13645	80|93|61	0|0|0|97|71|82|46|63|0|0|0|58	78	1.48524	0.732231	0	0	0	NA	NA	NA	NA	NA	NA	NA	NA
RPAP3	Q9H6T3	TUBB4B	P68371	73|83|78	93|57|73|91|101|110|66|66|87|107|76|79	78	0.578976	0.577	0	0	0	NA	NA	NA	NA	NA	NA	NA	NA
PIH1D1	Q9NWS0	FASN	P49327	83|84|65	29|19|20|14|7|16|33|27|97|115|26|47	77.3333	1.24478	1.24142	0	0	0	NA	NA	NA	109	343	368	21.5	31.8
PFDN2	Q9UHV9	PFDN6	O15212	32|49|79	2|0|2|2|2|3|1|3|1|2|1|1	53.3333	16.2962	15.6313	1	1	1	pubmed:22939629|pubmed:26496610|pubmed:26344197	pubmed:22939629|pubmed:26496610|pubmed:26344197	High Confidence	9	343	2	1.1	2.6
RUVBL1	Q9Y265	PRKDC	P78527	63|77|92	73|45|63|57|45|69|38|38|83|105|86|50	77.3333	1.01997	0.840884	0	1	1	pubmed:26496610|pubmed:20371770	pubmed:26496610|pubmed:20371770	NA	114	343	175	15.7	33.2
RUVBL2	Q9Y230	PRKDC	P78527	79|68|85	73|45|63|57|45|69|38|38|83|105|86|50	77.3333	0.959118	0.952206	0	1	1	pubmed:26496610	pubmed:26496610	NA	114	343	175	15.7	33.2
PDRG1	Q9NUG6	TUBB4B	P68371	75|78|79	93|57|73|91|101|110|66|66|87|107|76|79	77.3333	0.743044	0.740274	0	0	0	NA	NA	NA	NA	NA	NA	NA	NA
PFDN1	O60925	DYNC1H1	Q14204	74|87|67	57|45|43|31|29|50|10|11|69|80|57|16	76	1.28757	1.27632	0	0	0	NA	NA	NA	84	343	121	9.3	24.5
RUVBL2	Q9Y230	ATXN2L	Q8WWM7	72|83|72	77|60|64|101|98|99|7|8|96|103|69|10	75.6667	0.795316	0.794746	0	0	0	NA	NA	NA	87	343	113	11.3	25.4
PFDN4	Q9NQP4	CLTC	Q00610	78|70|79	49|40|49|64|65|76|3|4|78|85|61|11	75.6667	1.24208	1.24115	0	0	0	NA	NA	NA	124	343	234	12.1	36.2
RPAP3	Q9H6T3	TANGO6	Q9C0B7	48|58|53	0|0|0|0|0|0|0|0|0|0|0|0	53	35.7878	35.5892	1	0	0	NA	NA	High Confidence	0	0	0	0	0
PFDN5	Q99471	P0DMV9,P0DMV8	P0DMV9,P0DMV8	72|73|80	0|0|0|111|119|120|62|64|0|0|0|72	75	1.1778	1.17454	0	0	0	NA	NA	NA	NA	NA	NA	NA	NA
PFDN2	Q9UHV9	PCCB	P05166	71|77|76	0|0|0|20|23|23|80|74|62|75|0|65	74.6667	1.66049	1.65796	0	0	0	NA	NA	NA	58	343	263	21.1	16.9
PFDN5	Q99471	BCKDHA	P12694	75|78|70	0|0|0|3|2|4|86|86|0|0|0|81	74.3333	2.39188	2.39163	0	0	0	NA	NA	NA	43	343	25	5.9	12.5
PFDN1	O60925	HSPA9	P38646	73|72|77	42|32|35|91|77|89|55|55|52|48|39|64	74	0.917288	0.911795	0	0	0	NA	NA	NA	239	343	159	13.1	69.7
PIH1D1	Q9NWS0	TANGO6	Q9C0B7	46|54|57	0|0|0|0|0|0|0|0|0|0|0|0	52.3333	33.7094	33.3042	1	0	0	NA	NA	High Confidence	0	0	0	0	0
PDRG1	Q9NUG6	XRCC6	P12956	68|82|71	11|9|10|56|60|55|62|65|17|32|9|69	73.6667	1.35483	1.35368	0	0	0	NA	NA	NA	114	343	71	7.6	33.2
VBP1	P61758	HSPA8	P11142	65|75|80	77|83|77|103|109|115|48|50|101|123|87|63	73.3333	0.841256	0.837981	0	0	0	NA	NA	NA	328	343	332	31.6	95.6
UXT	Q9UBK9	NCL	P19338	72|78|70	15|12|17|70|65|59|38|42|26|23|17|47	73.3333	1.17715	1.17677	0	0	0	NA	NA	NA	195	343	99	11.7	56.9
PFDN5	Q99471	P13645,P13645	P13645,P13645	60|113|47	0|0|0|97|71|82|46|63|0|0|0|58	73.3333	1.48849	1.40224	0	0	0	NA	NA	NA	NA	NA	NA	NA	NA
RUVBL1	Q9Y265	P35527,P35527	P35527,P35527	69|101|50	0|0|0|96|69|101|53|57|0|0|0|53	73.3333	1.36254	0.633913	0	0	0	NA	NA	NA	NA	NA	NA	NA	NA
RUVBL1	Q9Y265	HSP90AA1	P07900	83|61|75	25|17|15|66|64|71|56|57|40|56|25|82	73	1.15689	0.833859	0	0	0	NA	NA	NA	206	343	219	21.5	60.1
PFDN1	O60925	PDRG1	Q9NUG6	57|61|36	0|0|0|1|1|1|0|1|0|0|0|1	51.3333	26.559	26.1011	1	0	0	NA	NA	High Confidence	3	343	2	1.7	0.9
UXT	Q9UBK9	SPTAN1	Q13813	62|88|69	36|48|28|37|47|44|0|1|29|40|31|2	73	1.40591	1.39926	0	0	0	NA	NA	NA	123	343	239	24.8	35.9
PFDN5	Q99471	TUBA1B	P68363	73|75|71	63|55|57|88|80|97|60|53|66|88|68|70	73	0.908845	0.908808	0	0	0	NA	NA	NA	321	343	314	31.8	93.6
PDRG1	Q9NUG6	FASN	P49327	62|94|62	29|19|20|14|7|16|33|27|97|115|26|47	72.6667	1.58246	1.57175	0	0	0	NA	NA	NA	109	343	368	21.5	31.8
RUVBL1	Q9Y265	URI1	O94763	53|51|50	0|0|0|0|0|0|0|0|0|0|0|0	51.3333	45.8259	45.752	1	1	1	pubmed:28514442|pubmed:26496610|pubmed:20371770	pubmed:28514442|pubmed:26496610|pubmed:20371770	High Confidence	0	0	0	0	0
PFDN4	Q9NQP4	HSPA8	P11142	70|75|73	77|83|77|103|109|115|48|50|101|123|87|63	72.6667	0.731561	0.730759	0	0	0	NA	NA	NA	328	343	332	31.6	95.6
PDRG1	Q9NUG6	VBP1	P61758	52|62|38	0|0|0|1|5|4|4|3|1|3|0|1	50.6667	13.2973	13.1963	1	1	1	pubmed:28514442|pubmed:26496610	pubmed:28514442|pubmed:26496610	High Confidence	15	343	5	1.5	4.4
RUVBL2	Q9Y230	WDR92	Q96MX6	49|50|53	0|0|0|0|0|2|0|0|0|0|0|0	50.6667	34.8894	34.8377	1	1	1	pubmed:26496610	pubmed:26496610	High Confidence	0	0	0	0	0
RPAP3	Q9H6T3	FASN	P49327	77|65|75	29|19|20|14|7|16|33|27|97|115|26|47	72.3333	1.23388	1.23175	0	0	0	NA	NA	NA	109	343	368	21.5	31.8
PFDN4	Q9NQP4	NCL	P19338	86|64|67	15|12|17|70|65|59|38|42|26|23|17|47	72.3333	1.57878	1.56888	0	0	0	NA	NA	NA	195	343	99	11.7	56.9
VBP1	P61758	PCCA	P05165	79|70|68	0|0|0|14|26|17|123|97|70|84|0|91	72.3333	1.53754	1.49851	0	0	0	NA	NA	NA	57	343	333	21.2	16.6
PFDN2	Q9UHV9	RPAP3	Q9H6T3	45|52|53	0|0|0|0|0|1|2|3|0|0|0|4	50	22.6103	22.5908	1	1	1	pubmed:25036637|pubmed:26496610|pubmed:19450687|pubmed:17643375	pubmed:25036637|pubmed:26496610|pubmed:19450687|pubmed:17643375	High Confidence	3	343	1	1	0.9
PFDN5	Q99471	XRCC5	P13010	80|69|66	7|8|6|48|47|49|54|58|17|22|6|71	71.6667	1.67238	1.66775	0	0	0	NA	NA	NA	124	343	71	6.3	36.2
PDRG1	Q9NUG6	PCCB	P05166	67|77|70	0|0|0|20|23|23|80|74|62|75|0|65	71.3333	1.47116	1.46941	0	0	0	NA	NA	NA	58	343	263	21.1	16.9
VBP1	P61758	STREPTAVIDIN	STREPTAVIDIN	80|78|56	0|0|0|85|75|56|64|57|0|0|0|44	71.3333	1.85672	1.76922	0	0	0	NA	NA	NA	NA	NA	NA	NA	NA
VBP1	P61758	XRCC5	P13010	65|74|75	7|8|6|48|47|49|54|58|17|22|6|71	71.3333	1.89417	1.88167	0	0	0	NA	NA	NA	124	343	71	6.3	36.2
PDRG1	Q9NUG6	BCKDHA	P12694	78|67|68	0|0|0|3|2|4|86|86|0|0|0|81	71	2.07197	2.05674	0	0	0	NA	NA	NA	43	343	25	5.9	12.5
PIH1D1	Q9NWS0	DBT	P11182	66|74|73	0|0|0|57|68|61|101|101|0|0|0|111	71	0.812985	0.807664	0	0	0	NA	NA	NA	78	343	68	21.4	22.7
PDRG1	Q9NUG6	EEF2	P13639	64|84|65	8|15|12|0|1|1|49|38|38|35|4|38	71	2.49135	2.48803	0.04	0	0	NA	NA	NA	139	343	219	11.8	40.5
RUVBL2	Q9Y230	PKM	P14618	73|71|69	10|21|10|91|69|86|36|36|61|74|14|43	71	1.08923	1.08866	0	0	0	NA	NA	NA	NA	NA	NA	NA	NA
VBP1	P61758	HSP90AA1	P07900	60|60|92	25|17|15|66|64|71|56|57|40|56|25|82	70.6667	1.3487	1.34398	0	0	0	NA	NA	NA	206	343	219	21.5	60.1
PDRG1	Q9NUG6	P35527,P35527	P35527,P35527	81|89|42	0|0|0|96|69|101|53|57|0|0|0|53	70.6667	1.24815	1.20771	0	0	0	NA	NA	NA	NA	NA	NA	NA	NA
RPAP3	Q9H6T3	CAD	P27708	64|69|78	24|17|17|83|86|110|24|24|25|29|25|31	70.3333	0.956198	0.950505	0	0	0	NA	NA	NA	101	343	88	6.9	29.4
PIH1D1	Q9NWS0	EPRS	P07814	67|79|65	32|27|27|38|45|46|25|35|37|34|36|41	70.3333	1.12856	1.12224	0	0	0	NA	NA	NA	93	343	68	6.8	27.1
PIH1D1	Q9NWS0	PDRG1	Q9NUG6	44|58|46	0|0|0|1|1|1|0|1|0|0|0|1	49.3333	20.5766	20.35	1	1	1	pubmed:28514442|pubmed:26186194	pubmed:28514442|pubmed:26186194	High Confidence	3	343	2	1.7	0.9
VBP1	P61758	TCP1	P17987	63|69|79	22|11|13|22|27|24|30|27|35|40|19|39	70.3333	2.64156	2.6341	0.01	0	0	NA	NA	NA	126	343	106	9.9	36.7
PDRG1	Q9NUG6	TUBA1B	P68363	69|75|67	63|55|57|88|80|97|60|53|66|88|68|70	70.3333	0.78908	0.788555	0	0	0	NA	NA	NA	321	343	314	31.8	93.6
PFDN1	O60925	PKM	P14618	83|57|70	10|21|10|91|69|86|36|36|61|74|14|43	70	1.0299	1.02363	0	0	0	NA	NA	NA	NA	NA	NA	NA	NA
RPAP3	Q9H6T3	SPTBN1	Q01082	77|72|61	21|34|16|28|35|36|1|0|18|25|15|0	70	1.89243	1.88736	0.12	0	0	NA	NA	NA	116	343	232	25.2	33.8
RUVBL1	Q9Y265	ZNHIT2	Q9UHR6	50|46|52	0|0|0|0|0|1|0|0|0|0|0|0	49.3333	39.797	32.5412	1	1	1	pubmed:28514442|pubmed:26496610	pubmed:28514442|pubmed:26496610	High Confidence	0	0	0	0	0
VBP1	P61758	CCT4	P50991	66|66|75	12|10|10|18|21|25|20|24|29|36|13|26	69	3.31692	3.29456	0.36	0	0	NA	NA	NA	124	343	62	7.9	36.2
VBP1	P61758	P35527,P35527	P35527,P35527	65|77|65	0|0|0|96|69|101|53|57|0|0|0|53	69	1.57984	1.55273	0	0	0	NA	NA	NA	NA	NA	NA	NA	NA
PDRG1	Q9NUG6	P0DMV9,P0DMV8	P0DMV9,P0DMV8	65|76|65	0|0|0|111|119|120|62|64|0|0|0|72	68.6667	0.968734	0.968436	0	0	0	NA	NA	NA	NA	NA	NA	NA	NA
UXT	Q9UBK9	DBT	P11182	60|72|73	0|0|0|57|68|61|101|101|0|0|0|111	68.3333	0.858034	0.856244	0	0	0	NA	NA	NA	78	343	68	21.4	22.7
PFDN5	Q99471	EEF2	P13639	66|79|60	8|15|12|0|1|1|49|38|38|35|4|38	68.3333	2.67329	2.66336	0.01	0	0	NA	NA	NA	139	343	219	11.8	40.5
VBP1	P61758	P0DMV9,P0DMV8	P0DMV9,P0DMV8	60|66|79	0|0|0|111|119|120|62|64|0|0|0|72	68.3333	1.20813	1.20625	0	0	0	NA	NA	NA	NA	NA	NA	NA	NA
UXT	Q9UBK9	DDX21	Q9NR30	62|76|66	28|31|24|41|53|43|26|25|25|24|24|33	68	1.27632	1.27547	0	0	0	NA	NA	NA	123	343	75	9.8	35.9
UXT	Q9UBK9	RPL4	P36578	61|74|69	24|34|18|50|53|45|10|9|26|28|26|15	68	1.39797	1.39694	0	0	0	NA	NA	NA	148	343	81	9.2	43.1
PFDN4	Q9NQP4	TUBA1B	P68363	67|64|73	63|55|57|88|80|97|60|53|66|88|68|70	68	0.841386	0.84034	0	0	0	NA	NA	NA	321	343	314	31.8	93.6
PFDN1	O60925	CCT7	Q99832	68|63|72	9|10|12|21|19|22|26|32|33|32|13|33	67.6667	2.17113	2.15692	0.01	0	0	NA	NA	NA	111	343	71	8.7	32.4
UXT	Q9UBK9	EPRS	P07814	54|76|73	32|27|27|38|45|46|25|35|37|34|36|41	67.6667	1.19144	1.18382	0	0	0	NA	NA	NA	93	343	68	6.8	27.1
PIH1D1	Q9NWS0	P02538,P02538	P02538,P02538	166|17|20	0|0|0|15|6|23|6|8|0|0|0|7	67.6667	4.98365	3.1133	0	0	0	NA	NA	NA	NA	NA	NA	NA	NA
VBP1	P61758	PFDN5	Q99471	40|51|54	0|1|1|3|4|4|3|2|2|4|0|3	48.3333	14.0975	14.0598	1	1	1	pubmed:22863883|pubmed:22844532|pubmed:22939629|pubmed:26344197|pubmed:28514442|pubmed:26496610	pubmed:22863883|pubmed:22844532|pubmed:22939629|pubmed:26344197|pubmed:28514442|pubmed:26496610	High Confidence	15	343	4	1.6	4.4
VBP1	P61758	CCT7	Q99832	66|65|71	9|10|12|21|19|22|26|32|33|32|13|33	67.3333	2.94993	2.92218	0	0	0	NA	NA	NA	111	343	71	8.7	32.4
PDRG1	Q9NUG6	HSPD1	P10809	66|86|50	35|24|27|9|5|11|63|36|45|55|36|67	67.3333	1.41749	1.40425	0	0	0	NA	NA	NA	163	343	165	11.9	47.5
PIH1D1	Q9NWS0	NCL	P19338	66|70|64	15|12|17|70|65|59|38|42|26|23|17|47	66.6667	0.974158	0.971785	0	0	0	NA	NA	NA	195	343	99	11.7	56.9
PFDN5	Q99471	PCCB	P05166	67|72|61	0|0|0|20|23|23|80|74|62|75|0|65	66.6667	1.52616	1.52507	0	0	0	NA	NA	NA	58	343	263	21.1	16.9
PFDN5	Q99471	HNRNPU	Q00839	78|64|57	42|43|30|27|31|29|55|61|39|53|40|60	66.3333	1.34252	1.33362	0	0	0	NA	NA	NA	212	343	256	14.1	61.8
PFDN5	Q99471	PFDN6	O15212	64|22|59	2|0|2|2|2|3|1|3|1|2|1|1	48.3333	15.7314	14.1691	1	1	1	pubmed:22939629|pubmed:26344197|pubmed:14634002	pubmed:22939629|pubmed:26344197|pubmed:14634002	High Confidence	9	343	2	1.1	2.6
VBP1	P61758	TUBA1B	P68363	66|61|72	63|55|57|88|80|97|60|53|66|88|68|70	66.3333	0.943297	0.934174	0	0	0	NA	NA	NA	321	343	314	31.8	93.6
VBP1	P61758	NCL	P19338	67|63|67	15|12|17|70|65|59|38|42|26|23|17|47	65.6667	1.66245	1.63934	0	0	0	NA	NA	NA	195	343	99	11.7	56.9
PDRG1	Q9NUG6	ACACA	Q13085	62|73|61	0|1|0|1|2|1|56|47|491|590|0|44	65.3333	0.61062	0.610532	0	0	0	NA	NA	NA	45	343	840	62	13.1
PFDN4	Q9NQP4	HSPA9	P38646	64|68|64	42|32|35|91|77|89|55|55|52|48|39|64	65.3333	0.96368	0.962657	0	0	0	NA	NA	NA	239	343	159	13.1	69.7
PDRG1	Q9NUG6	PRKDC	P78527	65|65|66	73|45|63|57|45|69|38|38|83|105|86|50	65.3333	0.849091	0.845802	0	0	0	NA	NA	NA	114	343	175	15.7	33.2
RUVBL2	Q9Y230	ZNHIT2	Q9UHR6	52|41|50	0|0|0|0|0|1|0|0|0|0|0|0	47.6667	36.0822	35.7925	1	1	1	pubmed:28514442|pubmed:26496610|pubmed:17643375	pubmed:28514442|pubmed:26496610|pubmed:17643375	High Confidence	0	0	0	0	0
RPAP3	Q9H6T3	POLR3B	Q9NW08	47|44|48	0|0|0|0|0|0|0|0|0|0|0|0	46.3333	31.3324	31.3036	1	0	0	NA	NA	High Confidence	1	343	1	1	0.3
RUVBL1	Q9Y265	PC	P11498	60|69|66	24|15|14|216|222|212|139|117|154|171|22|137	65	0.403787	0.239968	0	0	0	NA	NA	NA	68	343	245	32.8	19.8
RUVBL1	Q9Y265	ACTL6A	O96019	42|52|41	5|4|8|2|1|3|1|0|6|11|7|0	45	7.22478	4.51777	1	1	1	pubmed:11839798|pubmed:22939629|pubmed:17721549|pubmed:28514442|pubmed:26496610	pubmed:11839798|pubmed:22939629|pubmed:17721549|pubmed:28514442|pubmed:26496610	High Confidence	29	343	13	2.8	8.5
PFDN5	Q99471	HSPA8	P11142	56|72|66	77|83|77|103|109|115|48|50|101|123|87|63	64.6667	0.656396	0.653045	0	0	0	NA	NA	NA	328	343	332	31.6	95.6
PFDN2	Q9UHV9	FASN	P49327	81|57|54	29|19|20|14|7|16|33|27|97|115|26|47	64	1.54556	1.50011	0	0	0	NA	NA	NA	109	343	368	21.5	31.8
RUVBL2	Q9Y230	DBT	P11182	63|61|67	0|0|0|57|68|61|101|101|0|0|0|111	63.6667	0.949796	0.947696	0	0	0	NA	NA	NA	78	343	68	21.4	22.7
PDRG1	Q9NUG6	HNRNPU	Q00839	64|66|61	42|43|30|27|31|29|55|61|39|53|40|60	63.6667	1.16479	1.16307	0	0	0	NA	NA	NA	212	343	256	14.1	61.8
RPAP3	Q9H6T3	DDX21	Q9NR30	73|60|57	28|31|24|41|53|43|26|25|25|24|24|33	63.3333	1.13815	1.13531	0	0	0	NA	NA	NA	123	343	75	9.8	35.9
PFDN2	Q9UHV9	OGDH	Q02218	60|55|75	5|1|2|8|9|9|52|54|3|5|4|68	63.3333	2.42941	2.42138	0	0	0	NA	NA	NA	16	343	5	1.9	4.7
VBP1	P61758	HNRNPU	Q00839	59|67|63	42|43|30|27|31|29|55|61|39|53|40|60	63	1.46079	1.44471	0	0	0	NA	NA	NA	212	343	256	14.1	61.8
PFDN1	O60925	NCL	P19338	67|59|63	15|12|17|70|65|59|38|42|26|23|17|47	63	1.15858	1.15598	0	0	0	NA	NA	NA	195	343	99	11.7	56.9
RPAP3	Q9H6T3	HNRNPU	Q00839	63|60|64	42|43|30|27|31|29|55|61|39|53|40|60	62.3333	0.883105	0.882469	0	0	0	NA	NA	NA	212	343	256	14.1	61.8
PDRG1	Q9NUG6	PFDN2	Q9UHV9	46|46|43	1|1|1|6|13|12|1|1|3|3|1|2	45	7.16563	7.15122	1	1	1	pubmed:22939629|pubmed:28514442|pubmed:26496610	pubmed:22939629|pubmed:28514442|pubmed:26496610	High Confidence	17	343	8	1.9	5
RPAP3	Q9H6T3	RPL4	P36578	64|57|66	24|34|18|50|53|45|10|9|26|28|26|15	62.3333	1.23054	1.22822	0	0	0	NA	NA	NA	148	343	81	9.2	43.1
RUVBL2	Q9Y230	TUBA1B	P68363	60|72|55	63|55|57|88|80|97|60|53|66|88|68|70	62.3333	0.669564	0.667398	0	0	0	NA	NA	NA	321	343	314	31.8	93.6
PFDN2	Q9UHV9	XRCC5	P13010	62|62|63	7|8|6|48|47|49|54|58|17|22|6|71	62.3333	1.41895	1.41595	0	0	0	NA	NA	NA	124	343	71	6.3	36.2
UXT	Q9UBK9	XRCC6	P12956	63|63|61	11|9|10|56|60|55|62|65|17|32|9|69	62.3333	0.9344	0.933413	0	0	0	NA	NA	NA	114	343	71	7.6	33.2
PFDN2	Q9UHV9	HSPA9	P38646	61|60|65	42|32|35|91|77|89|55|55|52|48|39|64	62	0.894846	0.89386	0	0	0	NA	NA	NA	239	343	159	13.1	69.7
RPAP3	Q9H6T3	P00761	P00761	57|72|57	0|0|0|40|47|38|41|41|0|0|0|37	62	1.49449	1.48208	0	0	0	NA	NA	NA	NA	NA	NA	NA	NA
RPAP3	Q9H6T3	IARS	P41252	60|68|57	14|17|15|35|34|34|25|32|17|19|17|39	61.6667	1.39195	1.38665	0	0	0	NA	NA	NA	62	343	65	5.4	18.1
UXT	Q9UBK9	MYH9	P35579	56|68|61	16|17|12|13|4|21|16|17|28|46|21|37	61.6667	1.87462	1.87366	0	0	0	NA	NA	NA	139	343	670	27.4	40.5
RPAP3	Q9H6T3	PCMT1	P22061	56|62|67	58|56|51|44|56|49|27|25|78|87|53|33	61.6667	0.736475	0.73256	0	0	0	NA	NA	NA	93	343	53	5.9	27.1
PDRG1	Q9NUG6	PKM	P14618	51|73|61	10|21|10|91|69|86|36|36|61|74|14|43	61.6667	0.985041	0.979759	0	0	0	NA	NA	NA	NA	NA	NA	NA	NA
PFDN5	Q99471	XRCC6	P12956	61|60|64	11|9|10|56|60|55|62|65|17|32|9|69	61.6667	1.26703	1.26501	0	0	0	NA	NA	NA	114	343	71	7.6	33.2
RPAP3	Q9H6T3	DHX9	Q08211	69|59|55	26|43|36|29|29|32|42|46|36|45|27|48	61	0.999412	0.997606	0	0	0	NA	NA	NA	143	343	169	13.1	41.7
PFDN4	Q9NQP4	P0DMV9,P0DMV8	P0DMV9,P0DMV8	64|62|57	0|0|0|111|119|120|62|64|0|0|0|72	61	0.952438	0.951373	0	0	0	NA	NA	NA	NA	NA	NA	NA	NA
PDRG1	Q9NUG6	URI1	O94763	49|43|42	0|0|0|0|0|0|0|0|0|0|0|0	44.6667	39.1023	38.8672	1	1	1	pubmed:26344197	pubmed:26344197	High Confidence	0	0	0	0	0
RUVBL2	Q9Y230	CLTC	Q00610	57|64|60	49|40|49|64|65|76|3|4|78|85|61|11	60.3333	0.864098	0.863684	0	0	0	NA	NA	NA	124	343	234	12.1	36.2
PFDN1	O60925	MYH9	P35579	71|51|59	16|17|12|13|4|21|16|17|28|46|21|37	60.3333	2.08626	2.07856	0	0	0	NA	NA	NA	139	343	670	27.4	40.5
RPAP3	Q9H6T3	XRCC5	P13010	63|54|64	7|8|6|48|47|49|54|58|17|22|6|71	60.3333	0.985713	0.9834	0	0	0	NA	NA	NA	124	343	71	6.3	36.2
UXT	Q9UBK9	PCMT1	P22061	61|59|60	58|56|51|44|56|49|27|25|78|87|53|33	60	0.749047	0.747721	0	0	0	NA	NA	NA	93	343	53	5.9	27.1
PFDN1	O60925	CCT6A	P40227	64|58|57	8|7|5|23|19|21|17|21|14|28|6|25	59.6667	2.47944	2.47726	0.54	0	0	NA	NA	NA	117	343	65	8.3	34.1
PFDN2	Q9UHV9	EEF2	P13639	64|63|52	8|15|12|0|1|1|49|38|38|35|4|38	59.6667	2.29731	2.26808	0	0	0	NA	NA	NA	139	343	219	11.8	40.5
PDRG1	Q9NUG6	P13645,P13645	P13645,P13645	60|71|48	0|0|0|97|71|82|46|63|0|0|0|58	59.6667	1.09537	1.09174	0	0	0	NA	NA	NA	NA	NA	NA	NA	NA
PDRG1	Q9NUG6	P68104,Q5VTE0	P68104,Q5VTE0	59|64|56	0|0|0|39|35|42|46|36|0|0|0|56	59.6667	1.79989	1.79907	0	0	0	NA	NA	NA	NA	NA	NA	NA	NA
PFDN2	Q9UHV9	P68104,Q5VTE0	P68104,Q5VTE0	58|61|59	0|0|0|39|35|42|46|36|0|0|0|56	59.3333	1.93486	1.93001	0	0	0	NA	NA	NA	NA	NA	NA	NA	NA
VBP1	P61758	XRCC6	P12956	53|61|63	11|9|10|56|60|55|62|65|17|32|9|69	59	1.37463	1.36732	0	1	1	pubmed:21900206	pubmed:21900206	NA	114	343	71	7.6	33.2
RUVBL2	Q9Y230	PIH1D1	Q9NWS0	47|43|42	0|0|0|0|0|0|2|0|0|0|0|1	44	27.5976	27.5521	1	1	1	pubmed:17643375|pubmed:26711270|pubmed:28514442|pubmed:17636026|pubmed:26186194|pubmed:26496610	pubmed:17643375|pubmed:26711270|pubmed:28514442|pubmed:17636026|pubmed:26186194|pubmed:26496610	High Confidence	1	343	1	1	0.3
UXT	Q9UBK9	XRCC5	P13010	51|69|56	7|8|6|48|47|49|54|58|17|22|6|71	58.6667	0.998581	0.995624	0	0	0	NA	NA	NA	124	343	71	6.3	36.2
RPAP3	Q9H6T3	XRCC6	P12956	63|55|58	11|9|10|56|60|55|62|65|17|32|9|69	58.6667	0.84036	0.840056	0	0	0	NA	NA	NA	114	343	71	7.6	33.2
PFDN1	O60925	CCT4	P50991	58|57|60	12|10|10|18|21|25|20|24|29|36|13|26	58.3333	2.06792	2.0573	0	1	1	pubmed:26496610	pubmed:26496610	NA	124	343	62	7.9	36.2
PIH1D1	Q9NWS0	PCMT1	P22061	53|62|60	58|56|51|44|56|49|27|25|78|87|53|33	58.3333	0.663518	0.658193	0	0	0	NA	NA	NA	93	343	53	5.9	27.1
PDRG1	Q9NUG6	RPAP3	Q9H6T3	41|47|44	0|0|0|0|0|1|2|3|0|0|0|4	44	18.5716	18.5366	1	1	1	pubmed:25036637|pubmed:19450687|pubmed:17643375	pubmed:25036637|pubmed:19450687|pubmed:17643375	High Confidence	3	343	1	1	0.9
RPAP3	Q9H6T3	PFDN6	O15212	40|41|49	2|0|2|2|2|3|1|3|1|2|1|1	43.3333	9.84476	9.78292	1	1	1	pubmed:19450687|pubmed:17643375	pubmed:19450687|pubmed:17643375	High Confidence	9	343	2	1.1	2.6
PFDN1	O60925	TPR	P12270	50|58|67	19|12|15|16|27|23|11|8|15|16|23|11	58.3333	2.44876	2.39837	0.84	0	0	NA	NA	NA	27	343	21	4.6	7.9
PFDN2	Q9UHV9	P35527,P35527	P35527,P35527	49|52|73	0|0|0|96|69|101|53|57|0|0|0|53	58	1.11473	1.10867	0	0	0	NA	NA	NA	NA	NA	NA	NA	NA
PDRG1	Q9NUG6	PDRG1	Q9NUG6	43|44|40	0|0|0|1|1|1|0|1|0|0|0|1	42.3333	24.0124	23.9798	1	1	1	NA	NA	High Confidence	3	343	2	1.7	0.9
PFDN4	Q9NQP4	CCT5	P48643	55|60|58	11|8|8|27|27|32|24|30|30|39|14|34	57.6667	2.01787	2.01494	0	0	0	NA	NA	NA	121	343	62	10.7	35.3
PFDN1	O60925	DBT	P11182	55|55|63	0|0|0|57|68|61|101|101|0|0|0|111	57.6667	0.836877	0.828418	0	0	0	NA	NA	NA	78	343	68	21.4	22.7
PFDN2	Q9UHV9	HNRNPU	Q00839	55|54|64	42|43|30|27|31|29|55|61|39|53|40|60	57.6667	1.13487	1.13425	0	0	0	NA	NA	NA	212	343	256	14.1	61.8
RUVBL1	Q9Y265	WDR92	Q96MX6	39|43|43	0|0|0|0|0|2|0|0|0|0|0|0	41.6667	30.8352	21.9127	1	1	1	pubmed:26496610	pubmed:26496610	High Confidence	0	0	0	0	0
RPAP3	Q9H6T3	TUBA1B	P68363	57|59|57	63|55|57|88|80|97|60|53|66|88|68|70	57.6667	0.503821	0.50333	0	0	0	NA	NA	NA	321	343	314	31.8	93.6
PFDN4	Q9NQP4	CCT3	P49368	61|55|56	15|18|12|31|27|37|35|30|43|52|18|39	57.3333	1.63908	1.63844	0	0	0	NA	NA	NA	115	343	65	8.2	33.5
VBP1	P61758	CCT6A	P40227	51|56|65	8|7|5|23|19|21|17|21|14|28|6|25	57.3333	3.23399	3.22642	0.36	0	0	NA	NA	NA	117	343	65	8.3	34.1
VBP1	P61758	Q99613,B5ME19	Q99613,B5ME19	57|54|61	0|0|0|6|5|7|45|45|0|0|0|53	57.3333	3.39996	3.36578	0	0	0	NA	NA	NA	NA	NA	NA	NA	NA
PFDN4	Q9NQP4	HSP90AA1	P07900	64|56|51	25|17|15|66|64|71|56|57|40|56|25|82	57	0.97354	0.970246	0	0	0	NA	NA	NA	206	343	219	21.5	60.1
RPAP3	Q9H6T3	MYBBP1A	Q9BQG0	59|54|58	30|24|19|26|30|30|0|0|18|17|19|0	57	1.65685	1.65606	0	0	0	NA	NA	NA	70	343	37	6	20.4
RPAP3	Q9H6T3	MYH10	P35580	60|58|53	12|9|5|10|6|11|11|13|19|26|15|16	57	2.62209	2.62047	1	0	0	NA	NA	NA	115	343	205	14.5	33.5
PFDN2	Q9UHV9	PKM	P14618	64|54|53	10|21|10|91|69|86|36|36|61|74|14|43	57	0.994931	0.983898	0	0	0	NA	NA	NA	NA	NA	NA	NA	NA
PFDN5	Q99471	HNRNPA2B1	P22626	60|59|51	41|37|18|31|45|34|38|39|37|40|23|42	56.6667	1.35584	1.3544	0	0	0	NA	NA	NA	197	343	56	9.7	57.4
RPAP3	Q9H6T3	ASDURF	L0R819	37|41|45	0|0|0|0|0|0|0|0|0|0|0|0	41	27.9153	27.7537	1	0	0	NA	NA	High Confidence	0	0	0	0	0
RPAP3	Q9H6T3	DDX6	P26196	57|53|59	60|50|40|41|47|41|6|5|79|85|62|8	56.3333	0.745944	0.744984	0	0	0	NA	NA	NA	91	343	54	5.1	26.5
PIH1D1	Q9NWS0	HNRNPU	Q00839	56|57|56	42|43|30|27|31|29|55|61|39|53|40|60	56.3333	0.76023	0.758323	0	0	0	NA	NA	NA	212	343	256	14.1	61.8
PIH1D1	Q9NWS0	P02533,P02533	P02533,P02533	134|18|17	0|0|0|16|8|13|2|9|0|0|0|4	56.3333	5.02905	3.37771	0	0	0	NA	NA	NA	NA	NA	NA	NA	NA
UXT	Q9UBK9	P68104,Q5VTE0	P68104,Q5VTE0	56|62|51	0|0|0|39|35|42|46|36|0|0|0|56	56.3333	1.37815	1.37599	0	0	0	NA	NA	NA	NA	NA	NA	NA	NA
PIH1D1	Q9NWS0	ACTG1	P63261	77|44|47	48|65|45|27|32|24|27|28|69|97|54|33	56	0.714721	0.702139	0	0	0	NA	NA	NA	295	343	716	35	86
UXT	Q9UBK9	CCT3	P49368	54|53|61	15|18|12|31|27|37|35|30|43|52|18|39	56	1.18147	1.17694	0	0	0	NA	NA	NA	115	343	65	8.2	33.5
PFDN2	Q9UHV9	PRKDC	P78527	52|57|59	73|45|63|57|45|69|38|38|83|105|86|50	56	0.782541	0.782129	0	0	0	NA	NA	NA	114	343	175	15.7	33.2
PFDN2	Q9UHV9	HSP90AB1	P08238	57|51|59	37|25|29|27|29|29|33|37|62|70|38|41	55.6667	1.31323	1.30956	0	0	0	NA	NA	NA	211	343	278	22.8	61.5
PIH1D1	Q9NWS0	HSPA5	P11021	55|55|57	43|40|41|47|47|50|21|25|51|48|46|32	55.6667	0.778981	0.776234	0	0	0	NA	NA	NA	292	343	108	12.8	85.1
PDRG1	Q9NUG6	HSPA9	P38646	56|59|52	42|32|35|91|77|89|55|55|52|48|39|64	55.6667	0.746538	0.745974	0	0	0	NA	NA	NA	239	343	159	13.1	69.7
PIH1D1	Q9NWS0	SPTBN1	Q01082	48|66|53	21|34|16|28|35|36|1|0|18|25|15|0	55.6667	1.44541	1.42541	0	0	0	NA	NA	NA	116	343	232	25.2	33.8
UXT	Q9UBK9	FASN	P49327	49|69|48	29|19|20|14|7|16|33|27|97|115|26|47	55.3333	0.987794	0.980595	0	0	0	NA	NA	NA	109	343	368	21.5	31.8
PFDN5	Q99471	NCL	P19338	58|55|53	15|12|17|70|65|59|38|42|26|23|17|47	55.3333	1.22425	1.22368	0	0	0	NA	NA	NA	195	343	99	11.7	56.9
RUVBL2	Q9Y230	ACTL6A	O96019	38|42|40	5|4|8|2|1|3|1|0|6|11|7|0	40	5.9983	5.99587	1	1	1	pubmed:17721549|pubmed:26496610|pubmed:17643375	pubmed:17721549|pubmed:26496610|pubmed:17643375	High Confidence	29	343	13	2.8	8.5
PFDN2	Q9UHV9	TUBB	P07437	52|61|53	22|14|22|29|28|31|26|26|29|41|20|28	55.3333	1.78877	1.77939	0	0	0	NA	NA	NA	314	343	338	31.4	91.5
PDRG1	Q9NUG6	NCL	P19338	56|55|54	15|12|17|70|65|59|38|42|26|23|17|47	55	1.10051	1.09705	0	0	0	NA	NA	NA	195	343	99	11.7	56.9
VBP1	P61758	P13645,P13645	P13645,P13645	50|50|65	0|0|0|97|71|82|46|63|0|0|0|58	55	1.27495	1.27122	0	0	0	NA	NA	NA	NA	NA	NA	NA	NA
PFDN5	Q99471	P68104,Q5VTE0	P68104,Q5VTE0	51|65|49	0|0|0|39|35|42|46|36|0|0|0|56	55	1.84081	1.8315	0	0	0	NA	NA	NA	NA	NA	NA	NA	NA
PDRG1	Q9NUG6	Q99613,B5ME19	Q99613,B5ME19	56|57|52	0|0|0|6|5|7|45|45|0|0|0|53	55	2.57874	2.57492	0	0	0	NA	NA	NA	NA	NA	NA	NA	NA
PFDN5	Q99471	Q99613,B5ME19	Q99613,B5ME19	58|56|51	0|0|0|6|5|7|45|45|0|0|0|53	55	2.85655	2.85498	0	0	0	NA	NA	NA	NA	NA	NA	NA	NA
RPAP3	Q9H6T3	LARS	Q9P2J5	62|53|49	17|11|15|26|32|30|23|26|20|32|19|32	54.6667	1.36138	1.35866	0	0	0	NA	NA	NA	75	343	62	5.3	21.9
PFDN2	Q9UHV9	P13645,P13645	P13645,P13645	54|49|61	0|0|0|97|71|82|46|63|0|0|0|58	54.6667	1.09079	1.08851	0	0	0	NA	NA	NA	NA	NA	NA	NA	NA
VBP1	P61758	PCCB	P05166	57|54|53	0|0|0|20|23|23|80|74|62|75|0|65	54.6667	1.44965	1.42259	0	0	0	NA	NA	NA	58	343	263	21.1	16.9
PFDN1	O60925	PCMT1	P22061	45|63|56	58|56|51|44|56|49|27|25|78|87|53|33	54.6667	0.788808	0.771434	0	0	0	NA	NA	NA	93	343	53	5.9	27.1
PIH1D1	Q9NWS0	RPL4	P36578	45|61|58	24|34|18|50|53|45|10|9|26|28|26|15	54.6667	1.03648	1.01865	0	0	0	NA	NA	NA	148	343	81	9.2	43.1
PFDN4	Q9NQP4	PCMT1	P22061	56|54|53	58|56|51|44|56|49|27|25|78|87|53|33	54.3333	0.922395	0.922239	0	0	0	NA	NA	NA	93	343	53	5.9	27.1
PFDN5	Q99471	PKM	P14618	46|57|60	10|21|10|91|69|86|36|36|61|74|14|43	54.3333	0.971929	0.964239	0	0	0	NA	NA	NA	NA	NA	NA	NA	NA
PFDN5	Q99471	FASN	P49327	41|67|54	29|19|20|14|7|16|33|27|97|115|26|47	54	1.32703	1.30362	0	0	0	NA	NA	NA	109	343	368	21.5	31.8
RUVBL1	Q9Y265	DMAP1	Q9NPF5	38|39|43	8|5|7|0|1|0|0|0|8|7|8|0	40	6.83158	3.87734	1	1	1	pubmed:14966270|pubmed:17643375|pubmed:19845771|pubmed:26344197|pubmed:28514442|pubmed:22939629|pubmed:26496610	pubmed:14966270|pubmed:17643375|pubmed:19845771|pubmed:26344197|pubmed:28514442|pubmed:22939629|pubmed:26496610	High Confidence	3	343	1	1	0.9
PDRG1	Q9NUG6	EIF3B	P55884	60|56|45	14|6|9|4|2|2|45|39|25|23|10|55	53.6667	1.92883	1.91858	0	0	0	NA	NA	NA	62	343	42	4.9	18.1
PIH1D1	Q9NWS0	LRCH3	Q96II8	35|44|41	0|0|0|0|0|0|0|0|0|0|0|0	40	25.9624	25.6826	1	1	1	pubmed:28514442|pubmed:26186194	pubmed:28514442|pubmed:26186194	High Confidence	0	0	0	0	0
PFDN4	Q9NQP4	CCT8	P50990	55|52|53	26|22|23|31|31|33|36|38|56|57|35|45	53.3333	1.32067	1.32064	0	0	0	NA	NA	NA	122	343	82	11.1	35.6
VBP1	P61758	EIF3B	P55884	47|55|58	14|6|9|4|2|2|45|39|25|23|10|55	53.3333	2.41073	2.40115	0	0	0	NA	NA	NA	62	343	42	4.9	18.1
PIH1D1	Q9NWS0	LARS	Q9P2J5	47|64|49	17|11|15|26|32|30|23|26|20|32|19|32	53.3333	1.26877	1.25227	0.01	0	0	NA	NA	NA	75	343	62	5.3	21.9
PFDN5	Q99471	OGDH	Q02218	59|47|54	5|1|2|8|9|9|52|54|3|5|4|68	53.3333	2.12814	2.11614	0	0	0	NA	NA	NA	16	343	5	1.9	4.7
PFDN2	Q9UHV9	PFDN1	O60925	26|38|55	0|0|0|1|2|2|2|3|0|0|0|3	39.6667	15.1807	14.7999	1	1	1	pubmed:22939629|pubmed:28514442|pubmed:26496610|pubmed:26344197	pubmed:22939629|pubmed:28514442|pubmed:26496610|pubmed:26344197	High Confidence	13	343	9	1.7	3.8
PIH1D1	Q9NWS0	CCT3	P49368	48|57|54	15|18|12|31|27|37|35|30|43|52|18|39	53	1.01935	1.01108	0	0	0	NA	NA	NA	115	343	65	8.2	33.5
VBP1	P61758	EEF2	P13639	36|50|73	8|15|12|0|1|1|49|38|38|35|4|38	53	2.2836	2.26786	0	0	0	NA	NA	NA	139	343	219	11.8	40.5
UXT	Q9UBK9	MCCC2	Q9HCC0	46|59|54	1|2|4|31|40|45|28|29|74|82|3|23	53	1.08941	1.08751	0	0	0	NA	NA	NA	64	343	217	18.8	18.7
PIH1D1	Q9NWS0	P00761	P00761	47|54|58	0|0|0|40|47|38|41|41|0|0|0|37	53	1.22351	1.20927	0	0	0	NA	NA	NA	NA	NA	NA	NA	NA
UXT	Q9UBK9	FLII	Q13045	34|39|42	0|4|0|0|0|0|0|0|2|1|1|0	38.3333	15.0521	15.0087	1	0	0	NA	NA	High Confidence	21	343	11	2.5	6.1
PFDN1	O60925	KATNB1	Q9BVA0	33|36|45	0|0|0|0|0|0|0|0|0|0|0|0	38	31.2121	30.5346	1	0	0	NA	NA	High Confidence	1	343	1	1	0.3
PDRG1	Q9NUG6	CCT2	P78371	54|59|45	16|7|12|32|28|30|29|33|32|40|17|38	52.6667	1.51016	1.50832	0	0	0	NA	NA	NA	119	343	95	12.1	34.7
PDRG1	Q9NUG6	DHX9	Q08211	52|51|55	26|43|36|29|29|32|42|46|36|45|27|48	52.6667	1.12661	1.1197	0	0	0	NA	NA	NA	143	343	169	13.1	41.7
PFDN5	Q99471	EIF3B	P55884	58|52|48	14|6|9|4|2|2|45|39|25|23|10|55	52.6667	2.10264	2.0984	0	0	0	NA	NA	NA	62	343	42	4.9	18.1
PDRG1	Q9NUG6	CCT8	P50990	53|54|50	26|22|23|31|31|33|36|38|56|57|35|45	52.3333	1.17861	1.17669	0	0	0	NA	NA	NA	122	343	82	11.1	35.6
PIH1D1	Q9NWS0	DHX9	Q08211	54|56|47	26|43|36|29|29|32|42|46|36|45|27|48	52.3333	0.817498	0.81619	0	0	0	NA	NA	NA	143	343	169	13.1	41.7
PDRG1	Q9NUG6	HNRNPA2B1	P22626	61|50|46	41|37|18|31|45|34|38|39|37|40|23|42	52.3333	1.13549	1.12445	0	0	0	NA	NA	NA	197	343	56	9.7	57.4
PDRG1	Q9NUG6	HSP90AB1	P08238	45|61|51	37|25|29|27|29|29|33|37|62|70|38|41	52.3333	1.14141	1.13784	0	0	0	NA	NA	NA	211	343	278	22.8	61.5
RPAP3	Q9H6T3	HSPA5	P11021	58|49|50	43|40|41|47|47|50|21|25|51|48|46|32	52.3333	0.769522	0.768926	0	0	0	NA	NA	NA	292	343	108	12.8	85.1
PIH1D1	Q9NWS0	IARS	P41252	50|62|45	14|17|15|35|34|34|25|32|17|19|17|39	52.3333	1.12393	1.11402	0	0	0	NA	NA	NA	62	343	65	5.4	18.1
PDRG1	Q9NUG6	MCM3	P25205	51|58|48	7|4|6|1|1|1|30|31|20|20|7|37	52.3333	2.64005	2.64	0.12	0	0	NA	NA	NA	69	343	63	5.7	20.1
PFDN5	Q99471	PRKDC	P78527	67|55|35	73|45|63|57|45|69|38|38|83|105|86|50	52.3333	0.750899	0.72979	0	0	0	NA	NA	NA	114	343	175	15.7	33.2
PFDN5	Q99471	STREPTAVIDIN	STREPTAVIDIN	50|65|42	0|0|0|85|75|56|64|57|0|0|0|44	52.3333	1.16119	1.14829	0	0	0	NA	NA	NA	NA	NA	NA	NA	NA
PFDN4	Q9NQP4	PDRG1	Q9NUG6	34|39|41	0|0|0|1|1|1|0|1|0|0|0|1	38	23.8095	23.7139	1	1	1	pubmed:22939629|pubmed:28514442	pubmed:22939629|pubmed:28514442	High Confidence	3	343	2	1.7	0.9
UXT	Q9UBK9	CCT8	P50990	43|51|62	26|22|23|31|31|33|36|38|56|57|35|45	52	0.948101	0.938527	0	0	0	NA	NA	NA	122	343	82	11.1	35.6
UXT	Q9UBK9	DHX9	Q08211	49|59|48	26|43|36|29|29|32|42|46|36|45|27|48	52	0.894264	0.893116	0	0	0	NA	NA	NA	143	343	169	13.1	41.7
PFDN2	Q9UHV9	NCL	P19338	55|51|50	15|12|17|70|65|59|38|42|26|23|17|47	52	1.1244	1.11775	0	0	0	NA	NA	NA	195	343	99	11.7	56.9
PFDN1	O60925	P68104,Q5VTE0	P68104,Q5VTE0	61|49|46	0|0|0|39|35|42|46|36|0|0|0|56	52	1.44471	1.44417	0	0	0	NA	NA	NA	NA	NA	NA	NA	NA
RUVBL1	Q9Y265	PKM	P14618	59|48|49	10|21|10|91|69|86|36|36|61|74|14|43	52	0.861164	0.505435	0	0	0	NA	NA	NA	NA	NA	NA	NA	NA
RUVBL2	Q9Y230	SNRNP200	O75643	57|54|45	21|6|17|6|5|10|19|28|23|23|12|22	52	2.28577	2.27726	0.23	0	0	NA	NA	NA	82	343	112	19.5	23.9
PIH1D1	Q9NWS0	DDX21	Q9NR30	48|55|52	28|31|24|41|53|43|26|25|25|24|24|33	51.6667	0.892161	0.886654	0	0	0	NA	NA	NA	123	343	75	9.8	35.9
PDRG1	Q9NUG6	DLST	P36957	54|41|60	8|6|6|9|8|9|28|37|5|4|6|44	51.6667	2.46617	2.39948	0.2	0	0	NA	NA	NA	34	343	5	1.7	9.9
UXT	Q9UBK9	HNRNPU	Q00839	48|59|48	42|43|30|27|31|29|55|61|39|53|40|60	51.6667	0.766343	0.765292	0	0	0	NA	NA	NA	212	343	256	14.1	61.8
PIH1D1	Q9NWS0	MCCC2	Q9HCC0	47|54|54	1|2|4|31|40|45|28|29|74|82|3|23	51.6667	0.973171	0.965184	0	0	0	NA	NA	NA	64	343	217	18.8	18.7
PDRG1	Q9NUG6	MCM5	P33992	52|57|46	9|5|5|0|0|0|31|28|19|28|5|33	51.6667	2.6517	2.65072	0.11	0	0	NA	NA	NA	63	343	34	4.2	18.4
RUVBL2	Q9Y230	NCL	P19338	56|49|50	15|12|17|70|65|59|38|42|26|23|17|47	51.6667	0.989731	0.987004	0	0	0	NA	NA	NA	195	343	99	11.7	56.9
VBP1	P61758	PKM	P14618	36|45|74	10|21|10|91|69|86|36|36|61|74|14|43	51.6667	1.00696	0.997931	0	0	0	NA	NA	NA	NA	NA	NA	NA	NA
RUVBL1	Q9Y265	TUBA1B	P68363	52|52|51	63|55|57|88|80|97|60|53|66|88|68|70	51.6667	0.599029	0.469102	0	0	0	NA	NA	NA	321	343	314	31.8	93.6
PFDN5	Q99471	PFDN1	O60925	47|18|49	0|0|0|1|2|2|2|3|0|0|0|3	38	15.4141	14.0048	1	1	1	pubmed:22939629|pubmed:22863883|pubmed:22844532|pubmed:26344197	pubmed:22939629|pubmed:22863883|pubmed:22844532|pubmed:26344197	High Confidence	13	343	9	1.7	3.8
RPAP3	Q9H6T3	PIH1D1	Q9NWS0	39|34|40	0|0|0|0|0|0|2|0|0|0|0|1	37.6667	19.2353	19.1943	1	1	1	pubmed:28514442|pubmed:17643375|pubmed:22939629|pubmed:26711270|pubmed:21078300|pubmed:26344197|pubmed:25036637|pubmed:19450687|pubmed:26186194	pubmed:28514442|pubmed:17643375|pubmed:22939629|pubmed:26711270|pubmed:21078300|pubmed:26344197|pubmed:25036637|pubmed:19450687|pubmed:26186194	High Confidence	1	343	1	1	0.3
PFDN2	Q9UHV9	Q99613,B5ME19	Q99613,B5ME19	49|53|52	0|0|0|6|5|7|45|45|0|0|0|53	51.3333	2.59725	2.59289	0	0	0	NA	NA	NA	NA	NA	NA	NA	NA
UXT	Q9UBK9	SPTBN1	Q01082	44|59|51	21|34|16|28|35|36|1|0|18|25|15|0	51.3333	1.45875	1.45502	0	0	0	NA	NA	NA	116	343	232	25.2	33.8
PFDN2	Q9UHV9	STIP1	P31948	51|43|60	8|5|4|5|7|8|40|35|19|17|6|31	51.3333	2.53147	2.51808	0.01	0	0	NA	NA	NA	68	343	31	5.5	19.8
RPAP3	Q9H6T3	UXT	Q9UBK9	37|38|38	0|0|0|0|0|0|0|0|0|0|0|0	37.6667	25.6775	25.6506	1	1	1	pubmed:25036637|pubmed:28514442|pubmed:19450687|pubmed:17643375	pubmed:25036637|pubmed:28514442|pubmed:19450687|pubmed:17643375	High Confidence	0	0	0	0	0
PFDN4	Q9NQP4	CCT2	P78371	51|54|48	16|7|12|32|28|30|29|33|32|40|17|38	51	1.62079	1.61791	0	0	0	NA	NA	NA	119	343	95	12.1	34.7
PIH1D1	Q9NWS0	CCT5	P48643	49|55|49	11|8|8|27|27|32|24|30|30|39|14|34	51	1.19652	1.19166	0	0	0	NA	NA	NA	121	343	62	10.7	35.3
RUVBL2	Q9Y230	HSPA9	P38646	47|50|56	42|32|35|91|77|89|55|55|52|48|39|64	51	0.657748	0.655174	0	0	0	NA	NA	NA	239	343	159	13.1	69.7
RUVBL1	Q9Y265	NCL	P19338	50|47|56	15|12|17|70|65|59|38|42|26|23|17|47	51	1.04331	0.626163	0	0	0	NA	NA	NA	195	343	99	11.7	56.9
PDRG1	Q9NUG6	CCT5	P48643	57|58|37	11|8|8|27|27|32|24|30|30|39|14|34	50.6667	1.59873	1.5809	0	0	0	NA	NA	NA	121	343	62	10.7	35.3
PIH1D1	Q9NWS0	ASDURF	L0R819	35|42|35	0|0|0|0|0|0|0|0|0|0|0|0	37.3333	24.1986	24.0494	1	0	0	NA	NA	High Confidence	0	0	0	0	0
PIH1D1	Q9NWS0	PRR14L	Q5THK1	23|34|55	0|0|0|0|0|0|0|0|0|0|0|0	37.3333	24.7631	22.7952	1	0	0	NA	NA	High Confidence	0	0	0	0	0
PFDN1	O60925	ACTG1	P63261	67|42|42	48|65|45|27|32|24|27|28|69|97|54|33	50.3333	0.807511	0.800684	0	0	0	NA	NA	NA	295	343	716	35	86
PIH1D1	Q9NWS0	CCT2	P78371	49|58|44	16|7|12|32|28|30|29|33|32|40|17|38	50.3333	1.06779	1.06112	0	0	0	NA	NA	NA	119	343	95	12.1	34.7
UXT	Q9UBK9	CCT5	P48643	50|56|45	11|8|8|27|27|32|24|30|30|39|14|34	50.3333	1.29676	1.29413	0	0	0	NA	NA	NA	121	343	62	10.7	35.3
PIH1D1	Q9NWS0	CCT8	P50990	43|54|54	26|22|23|31|31|33|36|38|56|57|35|45	50.3333	0.840835	0.829281	0	0	0	NA	NA	NA	122	343	82	11.1	35.6
RPAP3	Q9H6T3	EIF3A	Q14152	55|49|47	9|6|9|3|0|3|109|118|18|30|11|121	50.3333	0.729934	0.729558	0	0	0	NA	NA	NA	66	343	56	4.6	19.2
PIH1D1	Q9NWS0	HSPD1	P10809	61|49|41	35|24|27|9|5|11|63|36|45|55|36|67	50.3333	0.788055	0.785035	0	0	0	NA	NA	NA	163	343	165	11.9	47.5
PFDN5	Q99471	P35527,P35527	P35527,P35527	52|53|46	0|0|0|96|69|101|53|57|0|0|0|53	50.3333	1.00798	1.00742	0	0	0	NA	NA	NA	NA	NA	NA	NA	NA
PIH1D1	Q9NWS0	P68104,Q5VTE0	P68104,Q5VTE0	63|43|45	0|0|0|39|35|42|46|36|0|0|0|56	50.3333	1.1127	1.10578	0	0	0	NA	NA	NA	NA	NA	NA	NA	NA
PFDN2	Q9UHV9	XRCC6	P12956	41|49|61	11|9|10|56|60|55|62|65|17|32|9|69	50.3333	0.997566	0.993728	0	0	0	NA	NA	NA	114	343	71	7.6	33.2
RPAP3	Q9H6T3	HNRNPA2B1	P22626	58|47|45	41|37|18|31|45|34|38|39|37|40|23|42	50	0.837005	0.834708	0	0	0	NA	NA	NA	197	343	56	9.7	57.4
PFDN4	Q9NQP4	MCCC2	Q9HCC0	44|52|54	1|2|4|31|40|45|28|29|74|82|3|23	50	1.4046	1.39752	0	0	0	NA	NA	NA	64	343	217	18.8	18.7
UXT	Q9UBK9	PCCA	P05165	46|50|54	0|0|0|14|26|17|123|97|70|84|0|91	50	0.674605	0.673139	0	0	0	NA	NA	NA	57	343	333	21.2	16.6
VBP1	P61758	PFDN4	Q9NQP4	26|46|37	0|0|0|0|0|0|1|0|0|0|0|1	36.3333	32.6875	32.0315	1	1	1	pubmed:22863883|pubmed:22939629|pubmed:26344197|pubmed:28514442|pubmed:25416956|pubmed:26496610	pubmed:22863883|pubmed:22939629|pubmed:26344197|pubmed:28514442|pubmed:25416956|pubmed:26496610	High Confidence	8	343	2	1.3	2.3
PDRG1	Q9NUG6	ALDH18A1	P54886	51|52|46	3|0|0|0|0|0|32|30|21|18|0|33	49.6667	2.99657	2.99283	0.41	0	0	NA	NA	NA	45	343	57	4.9	13.1
UXT	Q9UBK9	CCT2	P78371	43|53|53	16|7|12|32|28|30|29|33|32|40|17|38	49.6667	1.15959	1.15684	0	0	0	NA	NA	NA	119	343	95	12.1	34.7
PFDN2	Q9UHV9	EIF3B	P55884	47|48|54	14|6|9|4|2|2|45|39|25|23|10|55	49.6667	1.92595	1.92562	0	0	0	NA	NA	NA	62	343	42	4.9	18.1
PFDN2	Q9UHV9	RUVBL1	Q9Y265	47|51|51	16|10|13|88|148|217|15|19|18|24|14|20	49.6667	0.745562	0.744674	0	1	1	pubmed:26496610	pubmed:26496610	NA	86	343	22	4	25.1
PFDN4	Q9NQP4	XRCC6	P12956	51|50|48	11|9|10|56|60|55|62|65|17|32|9|69	49.6667	1.01608	1.01572	0	0	0	NA	NA	NA	114	343	71	7.6	33.2
RUVBL1	Q9Y265	CLTC	Q00610	43|49|56	49|40|49|64|65|76|3|4|78|85|61|11	49.3333	0.758236	0.574864	0	0	0	NA	NA	NA	124	343	234	12.1	36.2
PIH1D1	Q9NWS0	HUWE1	Q7Z6Z7	44|50|54	15|7|16|70|68|60|8|2|13|15|18|12	49.3333	0.98864	0.977536	0	0	0	NA	NA	NA	32	343	15	3.8	9.3
RUVBL2	Q9Y230	DMAP1	Q9NPF5	35|35|38	8|5|7|0|1|0|0|0|8|7|8|0	36	5.77803	5.76684	1	1	1	pubmed:14966270|pubmed:17643375|pubmed:22939629|pubmed:26344197|pubmed:28514442|pubmed:26496610	pubmed:14966270|pubmed:17643375|pubmed:22939629|pubmed:26344197|pubmed:28514442|pubmed:26496610	High Confidence	3	343	1	1	0.9
RPAP3	Q9H6T3	SEC16A	O15027	33|38|34	3|0|2|3|6|9|1|0|1|2|1|0	35	6.10149	6.07992	1	0	0	NA	NA	High Confidence	15	343	8	2.3	4.4
PIH1D1	Q9NWS0	XRCC5	P13010	49|48|50	7|8|6|48|47|49|54|58|17|22|6|71	49	0.766089	0.763752	0	0	0	NA	NA	NA	124	343	71	6.3	36.2
PFDN5	Q99471	CCT2	P78371	51|44|51	16|7|12|32|28|30|29|33|32|40|17|38	48.6667	1.56124	1.55476	0	0	0	NA	NA	NA	119	343	95	12.1	34.7
PFDN4	Q9NQP4	CCT7	Q99832	50|49|47	9|10|12|21|19|22|26|32|33|32|13|33	48.6667	1.86507	1.86439	0	0	0	NA	NA	NA	111	343	71	8.7	32.4
PFDN1	O60925	DDX21	Q9NR30	45|50|51	28|31|24|41|53|43|26|25|25|24|24|33	48.6667	1.0617	1.05107	0	0	0	NA	NA	NA	123	343	75	9.8	35.9
PFDN1	O60925	EPRS	P07814	42|49|55	32|27|27|38|45|46|25|35|37|34|36|41	48.6667	1.00206	0.983237	0	0	0	NA	NA	NA	93	343	68	6.8	27.1
VBP1	P61758	FASN	P49327	33|35|78	29|19|20|14|7|16|33|27|97|115|26|47	48.6667	1.29036	1.25297	0	0	0	NA	NA	NA	109	343	368	21.5	31.8
PFDN4	Q9NQP4	RPL4	P36578	51|47|48	24|34|18|50|53|45|10|9|26|28|26|15	48.6667	1.37249	1.3723	0	0	0	NA	NA	NA	148	343	81	9.2	43.1
PDRG1	Q9NUG6	EIF3L	Q9Y262	45|55|45	10|6|5|3|2|6|45|48|5|11|8|51	48.3333	1.94149	1.9408	0	0	0	NA	NA	NA	56	343	23	3.8	16.3
RUVBL1	Q9Y265	POLR3A	O14802	36|38|28	0|0|0|0|0|0|0|0|0|0|0|0	34	30.8086	30.4095	1	1	1	pubmed:28514442	pubmed:28514442	High Confidence	4	343	9	3	1.2
PFDN1	O60925	RC3H2	Q9HBD1	22|26|49	0|0|0|0|0|0|0|0|0|0|0|0	32.3333	27.125	24.8807	1	0	0	NA	NA	High Confidence	0	0	0	0	0
PFDN4	Q9NQP4	DBT	P11182	49|50|45	0|0|0|57|68|61|101|101|0|0|0|111	48	0.827287	0.826156	0	0	0	NA	NA	NA	78	343	68	21.4	22.7
RUVBL1	Q9Y265	DBT	P11182	45|49|50	0|0|0|57|68|61|101|101|0|0|0|111	48	0.76997	0.373076	0	0	0	NA	NA	NA	78	343	68	21.4	22.7
PFDN4	Q9NQP4	HNRNPA2B1	P22626	49|55|40	41|37|18|31|45|34|38|39|37|40|23|42	48	1.14719	1.13647	0	0	0	NA	NA	NA	197	343	56	9.7	57.4
PIH1D1	Q9NWS0	HNRNPA2B1	P22626	49|47|48	41|37|18|31|45|34|38|39|37|40|23|42	48	0.766828	0.76535	0	0	0	NA	NA	NA	197	343	56	9.7	57.4
UXT	Q9UBK9	HNRNPM	P52272	52|49|43	30|44|25|31|36|33|8|13|31|34|20|16	48	1.07729	1.07251	0	0	0	NA	NA	NA	161	343	149	15.6	46.9
VBP1	P61758	PRKDC	P78527	38|48|58	73|45|63|57|45|69|38|38|83|105|86|50	48	0.773418	0.773165	0	0	0	NA	NA	NA	114	343	175	15.7	33.2
RPAP3	Q9H6T3	ACTG1	P63261	48|45|50	48|65|45|27|32|24|27|28|69|97|54|33	47.6667	0.6537	0.652827	0	0	0	NA	NA	NA	295	343	716	35	86
RUVBL1	Q9Y265	FLNA	P21333	42|40|61	37|34|28|44|32|42|4|9|48|60|42|19	47.6667	1.0884	0.887749	0	0	0	NA	NA	NA	158	343	305	25.2	46.1
PIH1D1	Q9NWS0	FLNB	O75369	68|48|27	3|1|5|3|1|4|0|0|14|17|4|0	47.6667	5.49314	5.26387	0.98	0	0	NA	NA	NA	108	343	121	7.4	31.5
PFDN5	Q99471	HSPA9	P38646	46|46|51	42|32|35|91|77|89|55|55|52|48|39|64	47.6667	0.71319	0.7111	0	0	0	NA	NA	NA	239	343	159	13.1	69.7
RUVBL1	Q9Y265	HSPA9	P38646	49|44|50	42|32|35|91|77|89|55|55|52|48|39|64	47.6667	0.657951	0.445669	0	0	0	NA	NA	NA	239	343	159	13.1	69.7
UXT	Q9UBK9	P00761	P00761	45|45|53	0|0|0|40|47|38|41|41|0|0|0|37	47.6667	1.20919	1.2036	0	0	0	NA	NA	NA	NA	NA	NA	NA	NA
PDRG1	Q9NUG6	P09651,Q32P51	P09651,Q32P51	51|45|47	0|0|0|31|28|27|33|35|0|0|0|38	47.6667	1.89371	1.88084	0	0	0	NA	NA	NA	NA	NA	NA	NA	NA
RPAP3	Q9H6T3	P11940,Q9H361	P11940,Q9H361	47|48|48	0|0|0|24|30|27|18|23|0|0|0|21	47.6667	1.93001	1.92817	0	0	0	NA	NA	NA	NA	NA	NA	NA	NA
VBP1	P61758	P68104,Q5VTE0	P68104,Q5VTE0	44|42|57	0|0|0|39|35|42|46|36|0|0|0|56	47.6667	1.80556	1.79806	0	0	0	NA	NA	NA	NA	NA	NA	NA	NA
UXT	Q9UBK9	TPR	P12270	46|56|41	19|12|15|16|27|23|11|8|15|16|23|11	47.6667	1.73363	1.72617	0.36	0	0	NA	NA	NA	27	343	21	4.6	7.9
PIH1D1	Q9NWS0	UXT	Q9UBK9	32|37|28	0|0|0|0|0|0|0|0|0|0|0|0	32.3333	21.0204	20.908	1	1	1	pubmed:28514442|pubmed:26186194	pubmed:28514442|pubmed:26186194	High Confidence	0	0	0	0	0
PFDN5	Q99471	HSPD1	P10809	45|47|50	35|24|27|9|5|11|63|36|45|55|36|67	47.3333	1.1309	1.12834	0	0	0	NA	NA	NA	163	343	165	11.9	47.5
VBP1	P61758	MCM3	P25205	45|47|50	7|4|6|1|1|1|30|31|20|20|7|37	47.3333	3.03185	3.00899	0	0	0	NA	NA	NA	69	343	63	5.7	20.1
PIH1D1	Q9NWS0	XRCC6	P12956	39|56|47	11|9|10|56|60|55|62|65|17|32|9|69	47.3333	0.652706	0.641293	0	0	0	NA	NA	NA	114	343	71	7.6	33.2
PFDN5	Q99471	EIF3L	Q9Y262	57|37|47	10|6|5|3|2|6|45|48|5|11|8|51	47	2.10822	2.0733	0	0	0	NA	NA	NA	56	343	23	3.8	16.3
VBP1	P61758	HSPA9	P38646	39|40|62	42|32|35|91|77|89|55|55|52|48|39|64	47	0.778555	0.775925	0	0	0	NA	NA	NA	239	343	159	13.1	69.7
UXT	Q9UBK9	IRS4	O14654	38|51|52	60|52|47|27|25|31|5|4|57|54|66|8	47	0.76032	0.755662	0	0	0	NA	NA	NA	112	343	105	8	32.7
PIH1D1	Q9NWS0	TPR	P12270	42|53|46	19|12|15|16|27|23|11|8|15|16|23|11	47	1.56515	1.55052	0.36	0	0	NA	NA	NA	27	343	21	4.6	7.9
PFDN1	O60925	TYMS	P04818	29|31|36	0|0|0|0|0|0|0|0|0|0|0|0	32	26.3623	25.981	1	0	0	NA	NA	High Confidence	5	343	2	1.4	1.5
UXT	Q9UBK9	RPL3	P39023	41|50|49	12|13|7|40|41|33|8|9|11|16|12|13	46.6667	1.50164	1.49923	0	0	0	NA	NA	NA	113	343	142	10.5	32.9
RPAP3	Q9H6T3	RPS3	P23396	47|46|47	28|25|27|27|25|24|31|28|24|29|28|33	46.6667	1.00431	1.00383	0	0	0	NA	NA	NA	200	343	56	10.2	58.3
RPAP3	Q9H6T3	SF3B1	O75533	51|51|38	9|10|9|5|7|9|8|10|25|30|10|15	46.6667	2.33186	2.31553	0.63	0	0	NA	NA	NA	108	343	142	14.6	31.5
PFDN4	Q9NQP4	TCP1	P17987	47|49|44	22|11|13|22|27|24|30|27|35|40|19|39	46.6667	1.5521	1.54981	0	0	0	NA	NA	NA	126	343	106	9.9	36.7
PFDN4	Q9NQP4	TUBB	P07437	44|49|47	22|14|22|29|28|31|26|26|29|41|20|28	46.6667	1.54538	1.54242	0	0	0	NA	NA	NA	314	343	338	31.4	91.5
PFDN5	Q99471	DHX9	Q08211	54|50|35	26|43|36|29|29|32|42|46|36|45|27|48	46.3333	1.0917	1.07837	0	0	0	NA	NA	NA	143	343	169	13.1	41.7
PDRG1	Q9NUG6	ENO1	P06733	39|62|38	12|17|15|5|0|1|24|30|45|56|15|42	46.3333	1.5633	1.54755	0	0	0	NA	NA	NA	155	343	163	15.6	45.2
RUVBL2	Q9Y230	KCTD15	Q96SI1	38|25|30	0|0|0|0|0|0|0|0|0|0|0|0	31	26.2967	25.8543	1	1	1	pubmed:28514442	pubmed:28514442	High Confidence	1	343	1	1	0.3
PDRG1	Q9NUG6	CCT3	P49368	48|47|43	15|18|12|31|27|37|35|30|43|52|18|39	46	1.20179	1.19912	0	0	0	NA	NA	NA	115	343	65	8.2	33.5
RUVBL1	Q9Y265	DYNC1H1	Q14204	37|45|56	57|45|43|31|29|50|10|11|69|80|57|16	46	0.867368	0.689392	0	0	0	NA	NA	NA	84	343	121	9.3	24.5
RUVBL2	Q9Y230	DYNC1H1	Q14204	38|62|38	57|45|43|31|29|50|10|11|69|80|57|16	46	0.808834	0.792773	0	1	1	pubmed:26344197	pubmed:26344197	NA	84	343	121	9.3	24.5
PFDN2	Q9UHV9	HNRNPA2B1	P22626	47|45|46	41|37|18|31|45|34|38|39|37|40|23|42	46	1.07808	1.07469	0	0	0	NA	NA	NA	197	343	56	9.7	57.4
PIH1D1	Q9NWS0	MYH10	P35580	43|54|41	12|9|5|10|6|11|11|13|19|26|15|16	46	2.02436	2.00696	0.81	0	0	NA	NA	NA	115	343	205	14.5	33.5
RUVBL1	Q9Y265	ACTG1	P63261	48|41|48	48|65|45|27|32|24|27|28|69|97|54|33	45.6667	0.827915	0.609018	0	1	1	pubmed:26344197|pubmed:17643375	pubmed:26344197|pubmed:17643375	NA	295	343	716	35	86
PDRG1	Q9NUG6	CCT7	Q99832	46|50|41	9|10|12|21|19|22|26|32|33|32|13|33	45.6667	1.587	1.58643	0	0	0	NA	NA	NA	111	343	71	8.7	32.4
PFDN5	Q99471	EPRS	P07814	51|38|48	32|27|27|38|45|46|25|35|37|34|36|41	45.6667	1.11799	1.10697	0	0	0	NA	NA	NA	93	343	68	6.8	27.1
UXT	Q9UBK9	HNRNPA2B1	P22626	49|52|36	41|37|18|31|45|34|38|39|37|40|23|42	45.6667	0.802862	0.794662	0	0	0	NA	NA	NA	197	343	56	9.7	57.4
UXT	Q9UBK9	HSPA5	P11021	41|52|44	43|40|41|47|47|50|21|25|51|48|46|32	45.6667	0.703806	0.702912	0	0	0	NA	NA	NA	292	343	108	12.8	85.1
RPAP3	Q9H6T3	RPL7A	P62424	46|43|48	15|16|13|28|26|26|8|10|17|18|13|8	45.6667	1.56417	1.56197	0	0	0	NA	NA	NA	147	343	48	6.5	42.9
PFDN4	Q9NQP4	TPR	P12270	50|40|47	19|12|15|16|27|23|11|8|15|16|23|11	45.6667	2.26192	2.25591	0.17	0	0	NA	NA	NA	27	343	21	4.6	7.9
PDRG1	Q9NUG6	DLD	P09622	42|42|52	2|1|2|11|14|13|21|27|6|6|2|31	45.3333	2.6597	2.62177	0.33	0	0	NA	NA	NA	56	343	19	3.9	16.3
PFDN2	Q9UHV9	HSPA4	P34932	45|49|42	23|10|18|24|20|22|13|15|28|30|17|14	45.3333	1.96424	1.95084	0	0	0	NA	NA	NA	73	343	58	7.5	21.3
PFDN4	Q9NQP4	HSPA5	P11021	50|45|41	43|40|41|47|47|50|21|25|51|48|46|32	45.3333	0.951194	0.94877	0	0	0	NA	NA	NA	292	343	108	12.8	85.1
VBP1	P61758	PFDN6	O15212	22|32|39	2|0|2|2|2|3|1|3|1|2|1|1	31	11.1819	11.1434	1	1	1	pubmed:22939629|pubmed:28514442|pubmed:22863883|pubmed:26496610|pubmed:26344197	pubmed:22939629|pubmed:28514442|pubmed:22863883|pubmed:26496610|pubmed:26344197	High Confidence	9	343	2	1.1	2.6
UXT	Q9UBK9	DDX6	P26196	40|48|47	60|50|40|41|47|41|6|5|79|85|62|8	45	0.625685	0.624909	0	0	0	NA	NA	NA	91	343	54	5.1	26.5
VBP1	P61758	DHX9	Q08211	40|48|47	26|43|36|29|29|32|42|46|36|45|27|48	45	1.20915	1.20099	0	0	0	NA	NA	NA	143	343	169	13.1	41.7
VBP1	P61758	DLST	P36957	41|51|43	8|6|6|9|8|9|28|37|5|4|6|44	45	2.69038	2.64925	0	0	0	NA	NA	NA	34	343	5	1.7	9.9
PDRG1	Q9NUG6	HNRNPK	P61978	41|49|45	20|24|19|18|21|22|25|37|18|27|14|37	45	1.43592	1.43302	0	0	0	NA	NA	NA	220	343	143	11.9	64.1
PFDN5	Q99471	HNRNPK	P61978	47|46|42	20|24|19|18|21|22|25|37|18|27|14|37	45	1.59199	1.59144	0	0	0	NA	NA	NA	220	343	143	11.9	64.1
PFDN5	Q99471	HSP90AB1	P08238	51|41|43	37|25|29|27|29|29|33|37|62|70|38|41	45	1.09767	1.0926	0	0	0	NA	NA	NA	211	343	278	22.8	61.5
PFDN2	Q9UHV9	HSPD1	P10809	46|42|47	35|24|27|9|5|11|63|36|45|55|36|67	45	1.0452	1.04251	0	0	0	NA	NA	NA	163	343	165	11.9	47.5
UXT	Q9UBK9	TANGO6	Q9C0B7	29|31|33	0|0|0|0|0|0|0|0|0|0|0|0	31	22.2486	22.2132	1	0	0	NA	NA	High Confidence	0	0	0	0	0
PFDN5	Q99471	ACTG1	P63261	37|51|46	48|65|45|27|32|24|27|28|69|97|54|33	44.6667	0.876493	0.869309	0	0	0	NA	NA	NA	295	343	716	35	86
RPAP3	Q9H6T3	P68104,Q5VTE0	P68104,Q5VTE0	57|41|36	0|0|0|39|35|42|46|36|0|0|0|56	44.6667	1.04737	1.0348	0	0	0	NA	NA	NA	NA	NA	NA	NA	NA
PDRG1	Q9NUG6	PFDN5	Q99471	31|42|19	0|1|1|3|4|4|3|2|2|4|0|3	30.6667	7.11777	6.92602	1	0	1	NA	pubmed:25036637	High Confidence	15	343	4	1.6	4.4
UXT	Q9UBK9	POLR3E	Q9NVU0	28|31|32	0|0|0|0|0|0|0|0|0|0|0|0	30.3333	21.7767	21.7521	1	1	1	pubmed:28514442	pubmed:28514442	High Confidence	0	0	0	0	0
PFDN1	O60925	RPL4	P36578	46|41|46	24|34|18|50|53|45|10|9|26|28|26|15	44.3333	1.05517	1.05064	0	0	0	NA	NA	NA	148	343	81	9.2	43.1
PFDN1	O60925	XRCC6	P12956	51|43|39	11|9|10|56|60|55|62|65|17|32|9|69	44.3333	0.758656	0.758498	0	0	0	NA	NA	NA	114	343	71	7.6	33.2
PDRG1	Q9NUG6	EIF3G	O75821	42|42|48	4|3|3|4|2|2|45|39|8|9|4|39	44	2.1854	2.16577	0	0	0	NA	NA	NA	52	343	14	3	15.2
PFDN4	Q9NQP4	FLNA	P21333	52|41|39	37|34|28|44|32|42|4|9|48|60|42|19	44	1.08591	1.07935	0	1	1	pubmed:26344197	pubmed:26344197	NA	158	343	305	25.2	46.1
RPAP3	Q9H6T3	IRT-PROTEIN	IRT-PROTEIN	45|41|46	0|0|0|26|27|26|33|33|0|0|0|30	44	1.47069	1.46886	0	0	0	NA	NA	NA	NA	NA	NA	NA	NA
VBP1	P61758	MCM5	P33992	36|45|51	9|5|5|0|0|0|31|28|19|28|5|33	44	2.82682	2.82389	0	0	0	NA	NA	NA	63	343	34	4.2	18.4
PIH1D1	Q9NWS0	P13647,P13647	P13647,P13647	80|29|23	0|0|0|31|10|20|7|7|0|0|0|9	44	2.66807	2.38966	0	0	0	NA	NA	NA	NA	NA	NA	NA	NA
UXT	Q9UBK9	PCCB	P05166	43|42|47	0|0|0|20|23|23|80|74|62|75|0|65	44	0.745647	0.743409	0	0	0	NA	NA	NA	58	343	263	21.1	16.9
RUVBL2	Q9Y230	PFDN6	O15212	29|31|28	2|0|2|2|2|3|1|3|1|2|1|1	29.3333	8.30537	8.30482	1	1	1	pubmed:26496610|pubmed:17643375	pubmed:26496610|pubmed:17643375	High Confidence	9	343	2	1.1	2.6
RUVBL1	Q9Y265	PIH1D1	Q9NWS0	31|26|29	0|0|0|0|0|0|2|0|0|0|0|1	28.6667	19.5059	12.2858	1	1	1	pubmed:17643375|pubmed:26711270|pubmed:20371770|pubmed:28514442|pubmed:17636026|pubmed:26186194|pubmed:26496610	pubmed:17643375|pubmed:26711270|pubmed:20371770|pubmed:28514442|pubmed:17636026|pubmed:26186194|pubmed:26496610	High Confidence	1	343	1	1	0.3
PFDN1	O60925	HSP90AB1	P08238	57|33|41	37|25|29|27|29|29|33|37|62|70|38|41	43.6667	0.876886	0.866496	0	0	0	NA	NA	NA	211	343	278	22.8	61.5
PFDN1	O60925	HSPA5	P11021	42|40|49	43|40|41|47|47|50|21|25|51|48|46|32	43.6667	0.776705	0.767574	0	0	0	NA	NA	NA	292	343	108	12.8	85.1
RPAP3	Q9H6T3	RPL3	P39023	47|43|41	12|13|7|40|41|33|8|9|11|16|12|13	43.6667	1.3481	1.34769	0	0	0	NA	NA	NA	113	343	142	10.5	32.9
PFDN5	Q99471	CCT8	P50990	42|39|49	26|22|23|31|31|33|36|38|56|57|35|45	43.3333	1.08947	1.08127	0	1	1	pubmed:22939629	pubmed:22939629	NA	122	343	82	11.1	35.6
PFDN5	Q99471	ENO1	P06733	39|44|47	12|17|15|5|0|1|24|30|45|56|15|42	43.3333	1.65208	1.64472	0	0	0	NA	NA	NA	155	343	163	15.6	45.2
UXT	Q9UBK9	IARS	P41252	43|44|43	14|17|15|35|34|34|25|32|17|19|17|39	43.3333	1.03236	1.03168	0	0	0	NA	NA	NA	62	343	65	5.4	18.1
PFDN2	Q9UHV9	MCM3	P25205	41|42|47	7|4|6|1|1|1|30|31|20|20|7|37	43.3333	2.36801	2.36761	0	0	0	NA	NA	NA	69	343	63	5.7	20.1
RUVBL1	Q9Y265	PCMT1	P22061	39|40|51	58|56|51|44|56|49|27|25|78|87|53|33	43.3333	0.686063	0.59557	0	0	0	NA	NA	NA	93	343	53	5.9	27.1
RUVBL2	Q9Y230	C21ORF59	P57076	34|29|21	0|0|0|0|0|0|0|0|0|0|0|0	28	23.7251	23.3446	1	0	0	NA	NA	High Confidence	0	0	0	0	0
PDRG1	Q9NUG6	ACTG1	P63261	39|47|43	48|65|45|27|32|24|27|28|69|97|54|33	43	0.761185	0.759604	0	0	0	NA	NA	NA	295	343	716	35	86
PFDN4	Q9NQP4	CCT6A	P40227	41|44|44	8|7|5|23|19|21|17|21|14|28|6|25	43	2.14838	2.14579	0	0	0	NA	NA	NA	117	343	65	8.3	34.1
PDRG1	Q9NUG6	CKB	P12277	36|60|33	18|16|15|0|0|0|24|21|18|31|11|34	43	1.88757	1.85768	0.04	0	0	NA	NA	NA	113	343	99	8.2	32.9
VBP1	P61758	EIF3L	Q9Y262	40|44|45	10|6|5|3|2|6|45|48|5|11|8|51	43	2.19435	2.17842	0	0	0	NA	NA	NA	56	343	23	3.8	16.3
PIH1D1	Q9NWS0	YTHDC2	Q9H6S0	22|27|35	0|0|1|0|0|0|0|0|0|0|1|0	28	15.2477	14.791	1	0	0	NA	NA	High Confidence	13	343	13	2.8	3.8
UXT	Q9UBK9	MYBBP1A	Q9BQG0	37|48|44	30|24|19|26|30|30|0|0|18|17|19|0	43	1.31345	1.31075	0	0	0	NA	NA	NA	70	343	37	6	20.4
UXT	Q9UBK9	NPM1	P06748	43|46|40	13|10|10|30|29|29|40|41|14|21|14|45	43	1.02221	1.02128	0	0	0	NA	NA	NA	184	343	100	6.6	53.6
RPAP3	Q9H6T3	RPS4X	P62701	46|45|38	57|49|56|32|30|35|30|33|48|58|51|34	43	0.624673	0.623272	0	0	0	NA	NA	NA	166	343	58	9.2	48.4
PDRG1	Q9NUG6	STREPTAVIDIN	STREPTAVIDIN	50|39|40	0|0|0|85|75|56|64|57|0|0|0|44	43	0.873447	0.862979	0	0	0	NA	NA	NA	NA	NA	NA	NA	NA
RPAP3	Q9H6T3	TRIM28	Q13263	43|44|42	57|51|37|34|28|30|15|11|34|45|53|20	43	0.721373	0.720845	0	0	0	NA	NA	NA	111	343	50	6.4	32.4
PFDN4	Q9NQP4	XRCC5	P13010	46|41|42	7|8|6|48|47|49|54|58|17|22|6|71	43	1.00581	1.00531	0	0	0	NA	NA	NA	124	343	71	6.3	36.2
PFDN2	Q9UHV9	CAD	P27708	35|43|50	24|17|17|83|86|110|24|24|25|29|25|31	42.6667	0.80712	0.804861	0	0	0	NA	NA	NA	101	343	88	6.9	29.4
UXT	Q9UBK9	HUWE1	Q7Z6Z7	38|46|44	15|7|16|70|68|60|8|2|13|15|18|12	42.6667	0.937219	0.93628	0	0	0	NA	NA	NA	32	343	15	3.8	9.3
UXT	Q9UBK9	MYH10	P35580	36|53|39	12|9|5|10|6|11|11|13|19|26|15|16	42.6667	2.05714	2.04318	0.39	0	0	NA	NA	NA	115	343	205	14.5	33.5
PFDN4	Q9NQP4	P08779,P08779	P08779,P08779	49|33|46	0|0|0|17|13|24|9|16|0|0|0|12	42.6667	3.73511	3.69422	0	0	0	NA	NA	NA	NA	NA	NA	NA	NA
PDRG1	Q9NUG6	RUVBL1	Q9Y265	40|43|45	16|10|13|88|148|217|15|19|18|24|14|20	42.6667	0.599175	0.596062	0	1	1	pubmed:28514442|pubmed:26496610	pubmed:28514442|pubmed:26496610	NA	86	343	22	4	25.1
PFDN5	Q99471	CCT7	Q99832	36|49|42	9|10|12|21|19|22|26|32|33|32|13|33	42.3333	1.63777	1.62685	0	0	0	NA	NA	NA	111	343	71	8.7	32.4
PDRG1	Q9NUG6	NPM1	P06748	43|42|42	13|10|10|30|29|29|40|41|14|21|14|45	42.3333	1.24576	1.24127	0	0	0	NA	NA	NA	184	343	100	6.6	53.6
RUVBL2	Q9Y230	POLR2E	P19388	28|26|29	0|0|0|1|0|1|4|3|0|0|0|3	27.6667	10.1358	10.1093	1	1	1	pubmed:17643375|pubmed:20371770	pubmed:17643375|pubmed:20371770	High Confidence	39	343	12	2.4	11.4
RPAP3	Q9H6T3	ZNHIT2	Q9UHR6	21|28|33	0|0|0|0|0|1|0|0|0|0|0|0	27.3333	17.1928	16.8372	1	1	1	pubmed:25036637	pubmed:25036637	High Confidence	0	0	0	0	0
UXT	Q9UBK9	RPL7A	P62424	39|44|44	15|16|13|28|26|26|8|10|17|18|13|8	42.3333	1.51765	1.51657	0	0	0	NA	NA	NA	147	343	48	6.5	42.9
PDRG1	Q9NUG6	TCP1	P17987	43|48|36	22|11|13|22|27|24|30|27|35|40|19|39	42.3333	1.27402	1.27252	0	0	0	NA	NA	NA	126	343	106	9.9	36.7
PIH1D1	Q9NWS0	TCP1	P17987	41|45|41	22|11|13|22|27|24|30|27|35|40|19|39	42.3333	0.946109	0.942824	0	0	0	NA	NA	NA	126	343	106	9.9	36.7
PFDN5	Q99471	CCT5	P48643	45|41|40	11|8|8|27|27|32|24|30|30|39|14|34	42	1.48874	1.48712	0	0	0	NA	NA	NA	121	343	62	10.7	35.3
PDRG1	Q9NUG6	DDX21	Q9NR30	39|37|50	28|31|24|41|53|43|26|25|25|24|24|33	42	0.999053	0.978725	0	0	0	NA	NA	NA	123	343	75	9.8	35.9
PFDN1	O60925	FASN	P49327	65|28|33	29|19|20|14|7|16|33|27|97|115|26|47	42	0.842227	0.810328	0	0	0	NA	NA	NA	109	343	368	21.5	31.8
PFDN4	Q9NQP4	IRT-PROTEIN	IRT-PROTEIN	42|41|43	0|0|0|26|27|26|33|33|0|0|0|30	42	1.99314	1.99281	0	0	0	NA	NA	NA	NA	NA	NA	NA	NA
PFDN5	Q99471	P09651,Q32P51	P09651,Q32P51	42|42|42	0|0|0|31|28|27|33|35|0|0|0|38	42	1.84648	1.84569	0	0	0	NA	NA	NA	NA	NA	NA	NA	NA
UXT	Q9UBK9	P11940,Q9H361	P11940,Q9H361	42|45|39	0|0|0|24|30|27|18|23|0|0|0|21	42	1.7822	1.78053	0	0	0	NA	NA	NA	NA	NA	NA	NA	NA
RUVBL2	Q9Y230	ACTG1	P63261	37|45|43	48|65|45|27|32|24|27|28|69|97|54|33	41.6667	0.707349	0.70553	0	1	1	pubmed:26344197|pubmed:17643375	pubmed:26344197|pubmed:17643375	NA	295	343	716	35	86
PDRG1	Q9NUG6	CCT4	P50991	45|44|36	12|10|10|18|21|25|20|24|29|36|13|26	41.6667	1.60094	1.59627	0	0	0	NA	NA	NA	124	343	62	7.9	36.2
PFDN4	Q9NQP4	DDX21	Q9NR30	43|36|46	28|31|24|41|53|43|26|25|25|24|24|33	41.6667	1.0765	1.07238	0	0	0	NA	NA	NA	123	343	75	9.8	35.9
PFDN5	Q99471	EIF3G	O75821	50|39|36	4|3|3|4|2|2|45|39|8|9|4|39	41.6667	2.27837	2.2596	0.01	0	0	NA	NA	NA	52	343	14	3	15.2
PFDN2	Q9UHV9	ENO1	P06733	48|36|41	12|17|15|5|0|1|24|30|45|56|15|42	41.6667	1.55125	1.53145	0	0	0	NA	NA	NA	155	343	163	15.6	45.2
RPAP3	Q9H6T3	POLR3E	Q9NVU0	24|27|30	0|0|0|0|0|0|0|0|0|0|0|0	27	18.7307	18.6048	1	1	1	pubmed:26496610	pubmed:26496610	High Confidence	0	0	0	0	0
VBP1	P61758	HNRNPK	P61978	38|43|43	20|24|19|18|21|22|25|37|18|27|14|37	41.3333	1.66764	1.65536	0	0	0	NA	NA	NA	220	343	143	11.9	64.1
RUVBL2	Q9Y230	HNRNPU	Q00839	37|44|43	42|43|30|27|31|29|55|61|39|53|40|60	41.3333	0.730701	0.728971	0	1	1	pubmed:17643375	pubmed:17643375	NA	212	343	256	14.1	61.8
RUVBL1	Q9Y265	EPC1	Q9H2F5	27|27|26	0|0|0|0|0|0|0|0|0|0|0|0	26.6667	24.2857	24.2516	1	1	1	pubmed:28514442|pubmed:27153538|pubmed:26496610	pubmed:28514442|pubmed:27153538|pubmed:26496610	High Confidence	1	343	1	1	0.3
PIH1D1	Q9NWS0	IRT-PROTEIN	IRT-PROTEIN	34|43|47	0|0|0|26|27|26|33|33|0|0|0|30	41.3333	1.32825	1.3028	0	0	0	NA	NA	NA	NA	NA	NA	NA	NA
UXT	Q9UBK9	MCCC1	Q96RQ3	39|43|42	1|0|0|15|23|28|18|9|50|74|0|8	41.3333	1.41439	1.41403	0	0	0	NA	NA	NA	51	343	144	13.3	14.9
PDRG1	Q9NUG6	MCCC2	Q9HCC0	38|46|40	1|2|4|31|40|45|28|29|74|82|3|23	41.3333	1.05556	1.05455	0	0	0	NA	NA	NA	64	343	217	18.8	18.7
VBP1	P61758	NPM1	P06748	39|40|45	13|10|10|30|29|29|40|41|14|21|14|45	41.3333	1.52623	1.51733	0	0	0	NA	NA	NA	184	343	100	6.6	53.6
UXT	Q9UBK9	RPL5	P46777	40|42|42	19|27|13|36|37|32|15|14|13|13|14|18	41.3333	1.13144	1.13082	0	0	0	NA	NA	NA	108	343	55	6.3	31.5
PFDN2	Q9UHV9	RUVBL2	Q9Y230	41|40|43	18|13|15|124|212|302|19|13|22|24|17|17	41.3333	0.467906	0.467255	0	1	1	pubmed:26496610	pubmed:26496610	NA	89	343	21	4.1	25.9
RPAP3	Q9H6T3	HSPA4L	O95757	32|24|24	0|3|1|2|3|4|0|2|3|4|1|2	26.6667	5.29236	5.26808	1	0	0	NA	NA	High Confidence	37	343	17	2.4	10.8
UXT	Q9UBK9	RPS4X	P62701	35|41|47	57|49|56|32|30|35|30|33|48|58|51|34	41	0.623938	0.620121	0	0	0	NA	NA	NA	166	343	58	9.2	48.4
PFDN4	Q9NQP4	SPTAN1	Q13813	48|37|38	36|48|28|37|47|44|0|1|29|40|31|2	41	1.09145	1.08615	0	0	0	NA	NA	NA	123	343	239	24.8	35.9
PFDN5	Q99471	CCT3	P49368	40|40|42	15|18|12|31|27|37|35|30|43|52|18|39	40.6667	1.18171	1.18016	0	0	0	NA	NA	NA	115	343	65	8.2	33.5
VBP1	P61758	HNRNPA2B1	P22626	35|44|43	41|37|18|31|45|34|38|39|37|40|23|42	40.6667	1.11065	1.10409	0	0	0	NA	NA	NA	197	343	56	9.7	57.4
PFDN1	O60925	Q9U6Y5	Q9U6Y5	12|23|87	162|140|150|2026|1872|1885|934|907|196|202|254|862	40.6667	0.0344346	0.023675	0	0	0	NA	NA	NA	NA	NA	NA	NA	NA
UXT	Q9UBK9	QARS	P47897	36|42|44	10|10|8|20|29|22|16|21|14|20|15|26	40.6667	1.38932	1.38607	0	0	0	NA	NA	NA	52	343	31	4.4	15.2
PIH1D1	Q9NWS0	SF3B1	O75533	39|47|36	9|10|9|5|7|9|8|10|25|30|10|15	40.6667	1.94162	1.92863	0.25	0	0	NA	NA	NA	108	343	142	14.6	31.5
UXT	Q9UBK9	ACTG1	P63261	41|43|37	48|65|45|27|32|24|27|28|69|97|54|33	40.3333	0.580946	0.580089	0	0	0	NA	NA	NA	295	343	716	35	86
RUVBL2	Q9Y230	CAD	P27708	30|45|46	24|17|17|83|86|110|24|24|25|29|25|31	40.3333	0.68475	0.673446	0	1	1	pubmed:22939629|pubmed:26344197	pubmed:22939629|pubmed:26344197	NA	101	343	88	6.9	29.4
VBP1	P61758	ENO1	P06733	33|33|55	12|17|15|5|0|1|24|30|45|56|15|42	40.3333	1.69783	1.68776	0	0	0	NA	NA	NA	155	343	163	15.6	45.2
PDRG1	Q9NUG6	HSPA5	P11021	38|44|39	43|40|41|47|47|50|21|25|51|48|46|32	40.3333	0.77047	0.769907	0	0	0	NA	NA	NA	292	343	108	12.8	85.1
VBP1	P61758	MCCC2	Q9HCC0	38|44|39	1|2|4|31|40|45|28|29|74|82|3|23	40.3333	1.31096	1.29252	0	0	0	NA	NA	NA	64	343	217	18.8	18.7
RPAP3	Q9H6T3	NPM1	P06748	46|34|41	13|10|10|30|29|29|40|41|14|21|14|45	40.3333	0.917409	0.913291	0	0	0	NA	NA	NA	184	343	100	6.6	53.6
PIH1D1	Q9NWS0	PCCA	P05165	39|44|38	0|0|0|14|26|17|123|97|70|84|0|91	40.3333	0.498168	0.496234	0	0	0	NA	NA	NA	57	343	333	21.2	16.6
RUVBL2	Q9Y230	RPL4	P36578	40|40|41	24|34|18|50|53|45|10|9|26|28|26|15	40.3333	0.995678	0.994941	0	0	0	NA	NA	NA	148	343	81	9.2	43.1
PFDN5	Q99471	STIP1	P31948	41|40|40	8|5|4|5|7|8|40|35|19|17|6|31	40.3333	2.06817	2.0673	0	0	0	NA	NA	NA	68	343	31	5.5	19.8
PFDN1	O60925	GNB2	P62879	24|28|27	0|0|1|1|1|0|0|0|2|2|0|1	26.3333	12.7251	12.5933	1	1	1	pubmed:28514442	pubmed:28514442	High Confidence	33	343	21	5.4	9.6
UXT	Q9UBK9	CCT6A	P40227	40|38|42	8|7|5|23|19|21|17|21|14|28|6|25	40	1.47932	1.47485	0	0	0	NA	NA	NA	117	343	65	8.3	34.1
PFDN4	Q9NQP4	DDX6	P26196	40|41|39	60|50|40|41|47|41|6|5|79|85|62|8	40	0.758622	0.758182	0	0	0	NA	NA	NA	91	343	54	5.1	26.5
VBP1	P61758	PFDN1	O60925	20|27|30	0|0|0|1|2|2|2|3|0|0|0|3	25.6667	11.6569	11.6363	1	1	1	pubmed:28514442|pubmed:26496610|pubmed:26344197	pubmed:28514442|pubmed:26496610|pubmed:26344197	High Confidence	13	343	9	1.7	3.8
VBP1	P61758	HSP90AB1	P08238	30|39|51	37|25|29|27|29|29|33|37|62|70|38|41	40	1.08204	1.08076	0	0	0	NA	NA	NA	211	343	278	22.8	61.5
UXT	Q9UBK9	LARS	Q9P2J5	33|46|41	17|11|15|26|32|30|23|26|20|32|19|32	40	1.04942	1.0451	0	0	0	NA	NA	NA	75	343	62	5.3	21.9
PIH1D1	Q9NWS0	SUGT1	Q9Y2Z0	22|28|27	0|0|1|0|1|0|3|0|2|1|0|0	25.6667	9.46678	9.35056	1	0	0	NA	NA	High Confidence	4	343	3	1.8	1.2
RUVBL2	Q9Y230	PCMT1	P22061	42|41|37	58|56|51|44|56|49|27|25|78|87|53|33	40	0.594991	0.594417	0	0	0	NA	NA	NA	93	343	53	5.9	27.1
UXT	Q9UBK9	TCP1	P17987	32|45|43	22|11|13|22|27|24|30|27|35|40|19|39	40	0.980198	0.974308	0	0	0	NA	NA	NA	126	343	106	9.9	36.7
PFDN2	Q9UHV9	ALDH18A1	P54886	38|38|43	3|0|0|0|0|0|32|30|21|18|0|33	39.6667	2.58839	2.58745	0	0	0	NA	NA	NA	45	343	57	4.9	13.1
PDRG1	Q9NUG6	ALDOA	P04075	37|47|35	6|6|5|1|0|1|16|16|27|37|2|19	39.6667	2.61565	2.61319	0.11	0	0	NA	NA	NA	117	343	72	6.2	34.1
PFDN4	Q9NQP4	HNRNPU	Q00839	38|39|42	42|43|30|27|31|29|55|61|39|53|40|60	39.6667	0.80707	0.806114	0	0	0	NA	NA	NA	212	343	256	14.1	61.8
RPAP3	Q9H6T3	IQGAP1	P46940	43|42|34	58|46|58|16|15|17|27|29|56|56|74|37	39.6667	0.576148	0.574067	0	0	0	NA	NA	NA	56	343	55	5.3	16.3
RUVBL1	Q9Y265	IRT-PROTEIN	IRT-PROTEIN	41|39|39	0|0|0|26|27|26|33|33|0|0|0|30	39.6667	1.75845	0.969015	0	0	0	NA	NA	NA	NA	NA	NA	NA	NA
UXT	Q9UBK9	P09651,Q32P51	P09651,Q32P51	44|42|33	0|0|0|31|28|27|33|35|0|0|0|38	39.6667	1.27983	1.26955	0	0	0	NA	NA	NA	NA	NA	NA	NA	NA
PIH1D1	Q9NWS0	ZNHIT2	Q9UHR6	20|29|27	0|0|0|0|0|1|0|0|0|0|0|0	25.3333	15.2624	14.9505	1	0	0	NA	NA	High Confidence	0	0	0	0	0
PDRG1	Q9NUG6	RUVBL2	Q9Y230	35|47|37	18|13|15|124|212|302|19|13|22|24|17|17	39.6667	0.414596	0.413797	0	1	1	pubmed:26496610|pubmed:17643375	pubmed:26496610|pubmed:17643375	NA	89	343	21	4.1	25.9
PFDN2	Q9UHV9	ACACA	Q13085	39|38|41	0|1|0|1|2|1|56|47|491|590|0|44	39.3333	0.402002	0.401458	0	0	0	NA	NA	NA	45	343	840	62	13.1
PFDN5	Q99471	CKB	P12277	38|39|41	18|16|15|0|0|0|24|21|18|31|11|34	39.3333	1.95811	1.95493	0	0	0	NA	NA	NA	113	343	99	8.2	32.9
PIH1D1	Q9NWS0	DDB1	Q16531	39|40|39	9|6|4|16|17|21|14|17|18|18|7|19	39.3333	1.5405	1.53666	0.17	0	0	NA	NA	NA	69	343	52	4.7	20.1
RUVBL2	Q9Y230	FLNA	P21333	34|39|45	37|34|28|44|32|42|4|9|48|60|42|19	39.3333	0.850176	0.843709	0	0	0	NA	NA	NA	158	343	305	25.2	46.1
PFDN1	O60925	HNRNPA2B1	P22626	44|30|44	41|37|18|31|45|34|38|39|37|40|23|42	39.3333	0.792623	0.780752	0	0	0	NA	NA	NA	197	343	56	9.7	57.4
PFDN1	O60925	HNRNPU	Q00839	44|39|35	42|43|30|27|31|29|55|61|39|53|40|60	39.3333	0.669288	0.669133	0	0	0	NA	NA	NA	212	343	256	14.1	61.8
RUVBL1	Q9Y265	P00761	P00761	42|42|34	0|0|0|40|47|38|41|41|0|0|0|37	39.3333	1.27101	0.696894	0	0	0	NA	NA	NA	NA	NA	NA	NA	NA
UXT	Q9UBK9	RPL6	Q02878	37|39|42	10|12|12|32|29|31|10|11|12|20|17|11	39.3333	1.36124	1.35873	0	0	0	NA	NA	NA	124	343	249	11.5	36.2
PDRG1	Q9NUG6	STIP1	P31948	34|48|36	8|5|4|5|7|8|40|35|19|17|6|31	39.3333	1.80514	1.7994	0	0	0	NA	NA	NA	68	343	31	5.5	19.8
UXT	Q9UBK9	VIM	P08670	43|50|25	72|113|86|44|53|33|5|20|109|115|88|10	39.3333	0.377842	0.365284	0	0	0	NA	NA	NA	201	343	754	34.6	58.6
UXT	Q9UBK9	CCT7	Q99832	35|40|42	9|10|12|21|19|22|26|32|33|32|13|33	39	1.10777	1.10555	0	0	0	NA	NA	NA	111	343	71	8.7	32.4
VBP1	P61758	EIF3G	O75821	34|40|43	4|3|3|4|2|2|45|39|8|9|4|39	39	2.41405	2.40659	0	0	0	NA	NA	NA	52	343	14	3	15.2
PDRG1	Q9NUG6	IQGAP1	P46940	39|42|36	58|46|58|16|15|17|27|29|56|56|74|37	39	0.729435	0.729147	0	0	0	NA	NA	NA	56	343	55	5.3	16.3
PIH1D1	Q9NWS0	P11940,Q9H361	P11940,Q9H361	40|38|39	0|0|0|24|30|27|18|23|0|0|0|21	39	1.50951	1.50676	0	0	0	NA	NA	NA	NA	NA	NA	NA	NA
PIH1D1	Q9NWS0	CCT7	Q99832	36|40|40	9|10|12|21|19|22|26|32|33|32|13|33	38.6667	1.00344	0.997064	0	0	0	NA	NA	NA	111	343	71	8.7	32.4
PFDN1	O60925	SPTAN1	Q13813	29|38|49	36|48|28|37|47|44|0|1|29|40|31|2	38.6667	0.886439	0.849782	0	0	0	NA	NA	NA	123	343	239	24.8	35.9
PDRG1	Q9NUG6	ATP5B	P06576	34|46|35	47|41|43|11|7|12|27|21|62|64|49|29	38.3333	0.846907	0.845235	0	0	0	NA	NA	NA	145	343	106	8.4	42.3
PFDN1	O60925	DDX6	P26196	41|45|29	60|50|40|41|47|41|6|5|79|85|62|8	38.3333	0.608501	0.601226	0	0	0	NA	NA	NA	91	343	54	5.1	26.5
PFDN5	Q99471	DSP	P15924	4|108|3	34|40|29|7|5|10|2|2|36|43|31|5	38.3333	1.48742	0.506675	0.33	0	0	NA	NA	NA	89	343	237	18.8	25.9
PDRG1	Q9NUG6	PFDN6	O15212	28|34|13	2|0|2|2|2|3|1|3|1|2|1|1	25	7.27626	6.92843	1	0	0	NA	NA	High Confidence	9	343	2	1.1	2.6
PDRG1	Q9NUG6	GAPDH	P04406	33|44|38	9|15|10|9|5|7|28|29|41|68|12|45	38.3333	1.31061	1.30632	0	0	0	NA	NA	NA	190	343	97	9.4	55.4
PFDN2	Q9UHV9	HNRNPK	P61978	38|41|36	20|24|19|18|21|22|25|37|18|27|14|37	38.3333	1.32929	1.32162	0	0	0	NA	NA	NA	220	343	143	11.9	64.1
VBP1	P61758	HSPA5	P11021	34|32|49	43|40|41|47|47|50|21|25|51|48|46|32	38.3333	0.908086	0.903755	0	0	0	NA	NA	NA	292	343	108	12.8	85.1
PFDN4	Q9NQP4	MCCC1	Q96RQ3	31|40|44	1|0|0|15|23|28|18|9|50|74|0|8	38.3333	1.78661	1.76553	0	0	0	NA	NA	NA	51	343	144	13.3	14.9
PFDN1	O60925	MYH10	P35580	44|33|38	12|9|5|10|6|11|11|13|19|26|15|16	38.3333	2.11832	2.11174	0.26	0	0	NA	NA	NA	115	343	205	14.5	33.5
RUVBL2	Q9Y230	P00761	P00761	39|34|42	0|0|0|40|47|38|41|41|0|0|0|37	38.3333	1.15688	1.14947	0	0	0	NA	NA	NA	NA	NA	NA	NA	NA
PIH1D1	Q9NWS0	QARS	P47897	37|41|37	10|10|8|20|29|22|16|21|14|20|15|26	38.3333	1.19572	1.19135	0	0	0	NA	NA	NA	52	343	31	4.4	15.2
PFDN5	Q99471	HSPA5	P11021	35|37|42	43|40|41|47|47|50|21|25|51|48|46|32	38	0.808953	0.80488	0	0	0	NA	NA	NA	292	343	108	12.8	85.1
PIH1D1	Q9NWS0	DYNC2H1	Q8NCM8	12|27|35	0|0|0|0|0|0|0|0|0|0|0|0	24.6667	16.7429	15.0619	1	0	0	NA	NA	High Confidence	2	343	1	1	0.6
PFDN1	O60925	P00761	P00761	33|36|45	0|0|0|40|47|38|41|41|0|0|0|37	38	1.11916	1.09487	0	0	0	NA	NA	NA	NA	NA	NA	NA	NA
PIH1D1	Q9NWS0	POLR3B	Q9NW08	20|29|25	0|0|0|0|0|0|0|0|0|0|0|0	24.6667	16.4206	16.1287	1	1	1	pubmed:28514442|pubmed:26186194	pubmed:28514442|pubmed:26186194	High Confidence	1	343	1	1	0.3
RPAP3	Q9H6T3	DPCD	Q9BVM2	21|24|28	0|0|0|1|1|2|0|0|0|0|0|0	24.3333	11.8311	11.7168	1	1	1	pubmed:25036637	pubmed:25036637	High Confidence	0	0	0	0	0
RPAP3	Q9H6T3	QARS	P47897	40|40|34	10|10|8|20|29|22|16|21|14|20|15|26	38	1.24561	1.24314	0	0	0	NA	NA	NA	52	343	31	4.4	15.2
RPAP3	Q9H6T3	RARS	P54136	37|40|37	11|9|18|16|18|19|13|19|16|24|16|23	38	1.34573	1.34333	0	0	0	NA	NA	NA	62	343	34	4.1	18.1
RPAP3	Q9H6T3	HNRNPK	P61978	38|36|39	20|24|19|18|21|22|25|37|18|27|14|37	37.6667	0.939711	0.938857	0	0	0	NA	NA	NA	220	343	143	11.9	64.1
PFDN1	O60925	LARS	Q9P2J5	35|36|42	17|11|15|26|32|30|23|26|20|32|19|32	37.6667	1.1436	1.12924	0	0	0	NA	NA	NA	75	343	62	5.3	21.9
PFDN5	Q99471	NPM1	P06748	36|39|38	13|10|10|30|29|29|40|41|14|21|14|45	37.6667	1.22869	1.22767	0	0	0	NA	NA	NA	184	343	100	6.6	53.6
PIH1D1	Q9NWS0	NPM1	P06748	39|37|37	13|10|10|30|29|29|40|41|14|21|14|45	37.6667	0.817898	0.816926	0	0	0	NA	NA	NA	184	343	100	6.6	53.6
RPAP3	Q9H6T3	RPAP2	Q8IXW5	17|28|27	0|0|0|0|0|0|0|0|0|0|0|0	24	16.8299	16.3642	1	1	1	pubmed:17643375	pubmed:17643375	High Confidence	3	343	1	1	0.9
PFDN1	O60925	RPS4X	P62701	35|37|41	57|49|56|32|30|35|30|33|48|58|51|34	37.6667	0.660879	0.653582	0	0	0	NA	NA	NA	166	343	58	9.2	48.4
VBP1	P61758	STIP1	P31948	34|33|46	8|5|4|5|7|8|40|35|19|17|6|31	37.6667	2.16874	2.16156	0	0	0	NA	NA	NA	68	343	31	5.5	19.8
PIH1D1	Q9NWS0	TELO2	Q9Y4R8	19|23|29	0|0|0|0|0|0|0|0|0|0|0|0	23.6667	15.8805	15.4725	1	1	1	pubmed:22863883	pubmed:22863883	High Confidence	8	343	4	2	2.3
PFDN5	Q99471	ALDH18A1	P54886	44|37|31	3|0|0|0|0|0|32|30|21|18|0|33	37.3333	2.51054	2.49185	0.02	0	0	NA	NA	NA	45	343	57	4.9	13.1
UXT	Q9UBK9	POLR2H	P52434	20|24|26	1|3|1|0|0|1|2|2|1|1|2|1	23.3333	6.52165	6.49519	1	0	0	NA	NA	High Confidence	24	343	11	2.6	7
PFDN1	O60925	CAD	P27708	35|36|41	24|17|17|83|86|110|24|24|25|29|25|31	37.3333	0.618884	0.612043	0	0	0	NA	NA	NA	101	343	88	6.9	29.4
RUVBL2	Q9Y230	HSPA5	P11021	39|41|32	43|40|41|47|47|50|21|25|51|48|46|32	37.3333	0.684409	0.682232	0	1	1	pubmed:26344197|pubmed:17643375	pubmed:26344197|pubmed:17643375	NA	292	343	108	12.8	85.1
RPAP3	Q9H6T3	MARS	P56192	43|35|34	10|12|12|18|15|21|13|20|22|28|12|22	37.3333	1.32398	1.321	0	0	0	NA	NA	NA	68	343	29	4	19.8
PFDN1	O60925	MCCC2	Q9HCC0	32|36|44	1|2|4|31|40|45|28|29|74|82|3|23	37.3333	0.899113	0.879211	0	0	0	NA	NA	NA	64	343	217	18.8	18.7
PFDN2	Q9UHV9	P09651,Q32P51	P09651,Q32P51	34|40|38	0|0|0|31|28|27|33|35|0|0|0|38	37.3333	1.59815	1.59463	0	0	0	NA	NA	NA	NA	NA	NA	NA	NA
RPAP3	Q9H6T3	SUGT1	Q9Y2Z0	21|22|27	0|0|1|0|1|0|3|0|2|1|0|0	23.3333	9.0674	8.99377	1	1	1	pubmed:25036637	pubmed:25036637	High Confidence	4	343	3	1.8	1.2
RUVBL1	Q9Y265	SNRNP200	O75643	37|39|36	21|6|17|6|5|10|19|28|23|23|12|22	37.3333	1.77692	1.27604	0	0	0	NA	NA	NA	82	343	112	19.5	23.9
PFDN5	Q99471	SYNCRIP	O60506	40|41|31	8|9|10|12|17|13|36|32|7|11|4|47	37.3333	1.65685	1.6496	0	0	0	NA	NA	NA	133	343	97	6.3	38.8
VBP1	P61758	ACTG1	P63261	34|33|44	48|65|45|27|32|24|27|28|69|97|54|33	37	0.82076	0.817766	0	0	0	NA	NA	NA	295	343	716	35	86
PIH1D1	Q9NWS0	CCT6A	P40227	34|40|37	8|7|5|23|19|21|17|21|14|28|6|25	37	1.24909	1.24065	0	0	0	NA	NA	NA	117	343	65	8.3	34.1
VBP1	P61758	DLD	P09622	32|40|39	2|1|2|11|14|13|21|27|6|6|2|31	37	2.7125	2.696	0	0	0	NA	NA	NA	56	343	19	3.9	16.3
PFDN5	Q99471	MYH9	P35579	26|58|27	16|17|12|13|4|21|16|17|28|46|21|37	37	1.54958	1.45796	0	0	0	NA	NA	NA	139	343	670	27.4	40.5
PIH1D1	Q9NWS0	RPL7A	P62424	37|37|37	15|16|13|28|26|26|8|10|17|18|13|8	37	1.21395	1.21107	0	0	0	NA	NA	NA	147	343	48	6.5	42.9
PFDN1	O60925	XRCC5	P13010	37|37|37	7|8|6|48|47|49|54|58|17|22|6|71	37	0.733393	0.730473	0	0	0	NA	NA	NA	124	343	71	6.3	36.2
PIH1D1	Q9NWS0	EEF1G	P26641	40|36|34	18|9|16|15|9|17|10|15|22|23|13|10	36.6667	1.4203	1.42026	0.07	0	0	NA	NA	NA	127	343	41	5	37
PDRG1	Q9NUG6	EIF3E	P60228	35|46|29	6|5|2|2|0|2|38|41|7|11|7|43	36.6667	1.77005	1.76079	0	0	0	NA	NA	NA	56	343	30	3.4	16.3
PDRG1	Q9NUG6	FLNA	P21333	28|45|37	37|34|28|44|32|42|4|9|48|60|42|19	36.6667	0.822194	0.81308	0	0	0	NA	NA	NA	158	343	305	25.2	46.1
PFDN5	Q99471	IQGAP1	P46940	33|46|31	58|46|58|16|15|17|27|29|56|56|74|37	36.6667	0.759717	0.751528	0	0	0	NA	NA	NA	56	343	55	5.3	16.3
PDRG1	Q9NUG6	MYH9	P35579	29|49|32	16|17|12|13|4|21|16|17|28|46|21|37	36.6667	1.37745	1.36162	0	0	0	NA	NA	NA	139	343	670	27.4	40.5
PFDN1	O60925	PRKDC	P78527	58|23|29	73|45|63|57|45|69|38|38|83|105|86|50	36.6667	0.431937	0.412231	0	0	0	NA	NA	NA	114	343	175	15.7	33.2
PIH1D1	Q9NWS0	RPL3	P39023	34|39|37	12|13|7|40|41|33|8|9|11|16|12|13	36.6667	1.08766	1.08096	0	0	0	NA	NA	NA	113	343	142	10.5	32.9
PIH1D1	Q9NWS0	RPS4X	P62701	35|42|33	57|49|56|32|30|35|30|33|48|58|51|34	36.6667	0.509656	0.506484	0	0	0	NA	NA	NA	166	343	58	9.2	48.4
RPAP3	Q9H6T3	SF3B3	Q15393	42|36|32	15|12|8|10|11|13|13|13|28|34|11|16	36.6667	1.502	1.49757	0	0	0	NA	NA	NA	113	343	224	14.2	32.9
PFDN1	O60925	STIP1	P31948	42|28|40	8|5|4|5|7|8|40|35|19|17|6|31	36.6667	1.56953	1.54888	0	0	0	NA	NA	NA	68	343	31	5.5	19.8
RPAP3	Q9H6T3	VCP	P55072	38|32|40	8|9|14|26|24|27|89|95|27|30|10|98	36.6667	0.532694	0.530604	0	0	0	NA	NA	NA	115	343	110	15.3	33.5
PDRG1	Q9NUG6	VIM	P08670	49|25|36	72|113|86|44|53|33|5|20|109|115|88|10	36.6667	0.444131	0.422008	0	0	0	NA	NA	NA	201	343	754	34.6	58.6
RPAP3	Q9H6T3	VIM	P08670	31|37|42	72|113|86|44|53|33|5|20|109|115|88|10	36.6667	0.340912	0.337122	0	0	0	NA	NA	NA	201	343	754	34.6	58.6
PFDN5	Q99471	ACACA	Q13085	35|39|35	0|1|0|1|2|1|56|47|491|590|0|44	36.3333	0.38263	0.38241	0	0	0	NA	NA	NA	45	343	840	62	13.1
PFDN2	Q9UHV9	BCKDHB	P21953	31|33|45	0|0|0|1|0|0|29|31|0|0|0|32	36.3333	3.04807	3.03564	0.26	0	0	NA	NA	NA	19	343	8	3.7	5.5
PDRG1	Q9NUG6	CAD	P27708	34|42|33	24|17|17|83|86|110|24|24|25|29|25|31	36.3333	0.642681	0.642448	0	0	0	NA	NA	NA	101	343	88	6.9	29.4
RPAP3	Q9H6T3	CCT3	P49368	37|37|35	15|18|12|31|27|37|35|30|43|52|18|39	36.3333	0.742177	0.741842	0	0	0	NA	NA	NA	115	343	65	8.2	33.5
RUVBL1	Q9Y265	DDX21	Q9NR30	35|33|41	28|31|24|41|53|43|26|25|25|24|24|33	36.3333	0.876725	0.633187	0	0	0	NA	NA	NA	123	343	75	9.8	35.9
PFDN2	Q9UHV9	DHX9	Q08211	33|36|40	26|43|36|29|29|32|42|46|36|45|27|48	36.3333	0.837416	0.837376	0	0	0	NA	NA	NA	143	343	169	13.1	41.7
RUVBL1	Q9Y265	HNRNPU	Q00839	37|31|41	42|43|30|27|31|29|55|61|39|53|40|60	36.3333	0.68851	0.499044	0	0	0	NA	NA	NA	212	343	256	14.1	61.8
VBP1	P61758	PCMT1	P22061	35|38|36	58|56|51|44|56|49|27|25|78|87|53|33	36.3333	0.717414	0.708601	0	0	0	NA	NA	NA	93	343	53	5.9	27.1
UXT	Q9UBK9	RPAP2	Q8IXW5	19|22|28	0|0|0|0|0|0|0|0|0|0|0|0	23	16.7617	16.5686	1	1	1	pubmed:28514442|pubmed:17643375	pubmed:28514442|pubmed:17643375	High Confidence	3	343	1	1	0.9
PFDN2	Q9UHV9	ACTG1	P63261	40|37|31	48|65|45|27|32|24|27|28|69|97|54|33	36	0.696769	0.686526	0	0	0	NA	NA	NA	295	343	716	35	86
PFDN2	Q9UHV9	PDRG1	Q9NUG6	11|25|30	0|0|0|1|1|1|0|1|0|0|0|1	22	13.4562	12.7194	1	1	1	pubmed:22939629|pubmed:28514442|pubmed:26496610	pubmed:22939629|pubmed:28514442|pubmed:26496610	High Confidence	3	343	2	1.7	0.9
UXT	Q9UBK9	IQGAP1	P46940	32|42|34	58|46|58|16|15|17|27|29|56|56|74|37	36	0.546941	0.54572	0	0	0	NA	NA	NA	56	343	55	5.3	16.3
RUVBL1	Q9Y265	RPL4	P36578	37|33|38	24|34|18|50|53|45|10|9|26|28|26|15	36	0.952988	0.582688	0	0	0	NA	NA	NA	148	343	81	9.2	43.1
RPAP3	Q9H6T3	RPS3A	P61247	38|33|37	25|25|36|26|26|26|27|31|35|30|25|29	36	0.77548	0.774671	0	0	0	NA	NA	NA	141	343	47	8.1	41.1
VBP1	P61758	SHMT2	P34897	27|37|44	5|6|6|1|0|1|21|23|19|21|4|39	36	2.57541	2.57137	0	0	0	NA	NA	NA	58	343	41	5	16.9
VBP1	P61758	SYNCRIP	O60506	36|38|34	8|9|10|12|17|13|36|32|7|11|4|47	36	1.84493	1.81178	0	0	0	NA	NA	NA	133	343	97	6.3	38.8
RUVBL2	Q9Y230	XRCC5	P13010	35|33|40	7|8|6|48|47|49|54|58|17|22|6|71	36	0.739204	0.735122	0	0	0	NA	NA	NA	124	343	71	6.3	36.2
PDRG1	Q9NUG6	CCT6A	P40227	37|40|30	8|7|5|23|19|21|17|21|14|28|6|25	35.6667	1.61792	1.61504	0	0	0	NA	NA	NA	117	343	65	8.3	34.1
VBP1	P61758	CKB	P12277	29|27|51	18|16|15|0|0|0|24|21|18|31|11|34	35.6667	1.9526	1.92846	0	0	0	NA	NA	NA	113	343	99	8.2	32.9
RUVBL2	Q9Y230	DDX21	Q9NR30	39|39|29	28|31|24|41|53|43|26|25|25|24|24|33	35.6667	0.804991	0.799749	0	0	0	NA	NA	NA	123	343	75	9.8	35.9
PFDN2	Q9UHV9	EIF3L	Q9Y262	28|32|47	10|6|5|3|2|6|45|48|5|11|8|51	35.6667	1.54062	1.52468	0	0	0	NA	NA	NA	56	343	23	3.8	16.3
PDRG1	Q9NUG6	EPRS	P07814	25|42|40	32|27|27|38|45|46|25|35|37|34|36|41	35.6667	0.789297	0.772044	0	0	0	NA	NA	NA	93	343	68	6.8	27.1
PFDN2	Q9UHV9	MCM5	P33992	37|32|38	9|5|5|0|0|0|31|28|19|28|5|33	35.6667	1.99871	1.99139	0	0	0	NA	NA	NA	63	343	34	4.2	18.4
PFDN4	Q9NQP4	P09651,Q32P51	P09651,Q32P51	37|39|31	0|0|0|31|28|27|33|35|0|0|0|38	35.6667	1.56413	1.55612	0	0	0	NA	NA	NA	NA	NA	NA	NA	NA
RPAP3	Q9H6T3	RPA1	P27694	34|38|35	0|0|0|23|29|25|6|6|4|1|0|7	35.6667	2.04437	2.03899	0.48	0	0	NA	NA	NA	46	343	34	5.3	13.4
UXT	Q9UBK9	RPS3A	P61247	33|39|35	25|25|36|26|26|26|27|31|35|30|25|29	35.6667	0.802072	0.801901	0	0	0	NA	NA	NA	141	343	47	8.1	41.1
PDRG1	Q9NUG6	SHMT2	P34897	36|40|31	5|6|6|1|0|1|21|23|19|21|4|39	35.6667	2.06494	2.0636	0	0	0	NA	NA	NA	58	343	41	5	16.9
PFDN2	Q9UHV9	SYNCRIP	O60506	30|30|47	8|9|10|12|17|13|36|32|7|11|4|47	35.6667	1.5251	1.50965	0	0	0	NA	NA	NA	133	343	97	6.3	38.8
VBP1	P61758	ALDOA	P04075	27|27|52	6|6|5|1|0|1|16|16|27|37|2|19	35.3333	2.84792	2.80855	0.09	0	0	NA	NA	NA	117	343	72	6.2	34.1
PFDN4	Q9NQP4	CCT4	P50991	32|37|37	12|10|10|18|21|25|20|24|29|36|13|26	35.3333	1.50578	1.50073	0	0	0	NA	NA	NA	124	343	62	7.9	36.2
PFDN5	Q99471	CCT4	P50991	32|36|38	12|10|10|18|21|25|20|24|29|36|13|26	35.3333	1.51696	1.5111	0	0	0	NA	NA	NA	124	343	62	7.9	36.2
RPAP3	Q9H6T3	CCT5	P48643	40|32|34	11|8|8|27|27|32|24|30|30|39|14|34	35.3333	0.880872	0.879357	0	1	1	pubmed:17643375	pubmed:17643375	NA	121	343	62	10.7	35.3
PFDN4	Q9NQP4	ASDURF	L0R819	22|23|20	0|0|0|0|0|0|0|0|0|0|0|0	21.6667	21.3304	21.286	1	0	0	NA	NA	High Confidence	0	0	0	0	0
UXT	Q9UBK9	HNRNPK	P61978	35|38|33	20|24|19|18|21|22|25|37|18|27|14|37	35.3333	0.922353	0.921707	0	0	0	NA	NA	NA	220	343	143	11.9	64.1
PFDN1	O60925	IARS	P41252	40|39|27	14|17|15|35|34|34|25|32|17|19|17|39	35.3333	0.957237	0.950146	0	0	0	NA	NA	NA	62	343	65	5.4	18.1
PFDN5	Q99471	MCM3	P25205	37|43|26	7|4|6|1|1|1|30|31|20|20|7|37	35.3333	1.99165	1.96219	0	0	0	NA	NA	NA	69	343	63	5.7	20.1
UXT	Q9UBK9	P05388,Q8NHW5	P05388,Q8NHW5	32|37|37	0|0|0|31|29|31|11|14|0|0|0|14	35.3333	1.6491	1.64746	0	0	0	NA	NA	NA	NA	NA	NA	NA	NA
VBP1	P61758	P09651,Q32P51	P09651,Q32P51	33|37|36	0|0|0|31|28|27|33|35|0|0|0|38	35.3333	1.77735	1.76103	0	0	0	NA	NA	NA	NA	NA	NA	NA	NA
PFDN1	O60925	RPL10	P27635	34|39|33	15|15|11|20|21|15|8|9|15|13|18|14	35.3333	1.67034	1.65862	0.01	0	0	NA	NA	NA	101	343	36	5.7	29.4
RPAP3	Q9H6T3	RPL5	P46777	36|34|36	19|27|13|36|37|32|15|14|13|13|14|18	35.3333	0.93076	0.930302	0	0	0	NA	NA	NA	108	343	55	6.3	31.5
PDRG1	Q9NUG6	SNRNP200	O75643	36|35|35	21|6|17|6|5|10|19|28|23|23|12|22	35.3333	1.64601	1.64005	0	0	0	NA	NA	NA	82	343	112	19.5	23.9
PFDN1	O60925	SPTBN1	Q01082	36|31|39	21|34|16|28|35|36|1|0|18|25|15|0	35.3333	1.16768	1.15696	0	0	0	NA	NA	NA	116	343	232	25.2	33.8
PFDN5	Q99471	TCP1	P17987	38|30|38	22|11|13|22|27|24|30|27|35|40|19|39	35.3333	1.19465	1.18473	0	0	0	NA	NA	NA	126	343	106	9.9	36.7
PFDN4	Q9NQP4	DYNC1H1	Q14204	46|25|34	57|45|43|31|29|50|10|11|69|80|57|16	35	0.713898	0.696544	0	0	0	NA	NA	NA	84	343	121	9.3	24.5
RPAP3	Q9H6T3	EEF1G	P26641	37|35|33	18|9|16|15|9|17|10|15|22|23|13|10	35	1.43362	1.43325	0	0	0	NA	NA	NA	127	343	41	5	37
PFDN5	Q99471	EIF3E	P60228	35|28|42	6|5|2|2|0|2|38|41|7|11|7|43	35	1.9078	1.87424	0	0	0	NA	NA	NA	56	343	30	3.4	16.3
PDRG1	Q9NUG6	GANAB	Q14697	31|45|29	7|5|4|1|1|1|28|21|8|21|2|25	35	2.30734	2.294	0.2	0	0	NA	NA	NA	63	343	100	7.1	18.4
PFDN4	Q9NQP4	NPM1	P06748	40|32|33	13|10|10|30|29|29|40|41|14|21|14|45	35	1.13387	1.13025	0	0	0	NA	NA	NA	184	343	100	6.6	53.6
PFDN4	Q9NQP4	P68104,Q5VTE0	P68104,Q5VTE0	34|36|35	0|0|0|39|35|42|46|36|0|0|0|56	35	1.17955	1.17854	0	0	0	NA	NA	NA	NA	NA	NA	NA	NA
RUVBL2	Q9Y230	PDRG1	Q9NUG6	20|24|21	0|0|0|1|1|1|0|1|0|0|0|1	21.6667	12.0673	12.0523	1	1	1	pubmed:26496610|pubmed:17643375	pubmed:26496610|pubmed:17643375	High Confidence	3	343	2	1.7	0.9
VBP1	P61758	BCKDHB	P21953	35|36|33	0|0|0|1|0|0|29|31|0|0|0|32	34.6667	3.48023	3.41876	0.18	0	0	NA	NA	NA	19	343	8	3.7	5.5
RUVBL2	Q9Y230	EPRS	P07814	36|37|31	32|27|27|38|45|46|25|35|37|34|36|41	34.6667	0.736423	0.735351	0	0	0	NA	NA	NA	93	343	68	6.8	27.1
RUVBL2	Q9Y230	MCCC2	Q9HCC0	28|39|37	1|2|4|31|40|45|28|29|74|82|3|23	34.6667	0.853886	0.8468	0	0	0	NA	NA	NA	64	343	217	18.8	18.7
RUVBL1	Q9Y265	POLR2E	P19388	22|21|22	0|0|0|1|0|1|4|3|0|0|0|3	21.6667	8.56942	4.24997	1	1	1	pubmed:26496610|pubmed:20371770	pubmed:26496610|pubmed:20371770	High Confidence	39	343	12	2.4	11.4
PFDN4	Q9NQP4	VIM	P08670	44|31|29	72|113|86|44|53|33|5|20|109|115|88|10	34.6667	0.453863	0.447653	0	0	0	NA	NA	NA	201	343	754	34.6	58.6
PFDN5	Q99471	ALDOA	P04075	28|38|37	6|6|5|1|0|1|16|16|27|37|2|19	34.3333	2.54047	2.5164	0	0	0	NA	NA	NA	117	343	72	6.2	34.1
PFDN2	Q9UHV9	CKB	P12277	44|30|29	18|16|15|0|0|0|24|21|18|31|11|34	34.3333	1.68774	1.63614	0	0	0	NA	NA	NA	113	343	99	8.2	32.9
PFDN4	Q9NQP4	DHX9	Q08211	37|34|32	26|43|36|29|29|32|42|46|36|45|27|48	34.3333	0.812466	0.811456	0	0	0	NA	NA	NA	143	343	169	13.1	41.7
RUVBL1	Q9Y265	FASN	P49327	28|32|43	29|19|20|14|7|16|33|27|97|115|26|47	34.3333	0.785893	0.470645	0	0	0	NA	NA	NA	109	343	368	21.5	31.8
PDRG1	Q9NUG6	SYNCRIP	O60506	34|37|32	8|9|10|12|17|13|36|32|7|11|4|47	34.3333	1.38057	1.3801	0	0	0	NA	NA	NA	133	343	97	6.3	38.8
RPAP3	Q9H6T3	DARS	P14868	35|36|31	16|18|14|19|19|22|22|21|21|15|22|26	34	1.01629	1.0145	0	0	0	NA	NA	NA	82	343	35	3.7	23.9
UXT	Q9UBK9	DDB1	Q16531	33|33|36	9|6|4|16|17|21|14|17|18|18|7|19	34	1.47383	1.4706	0	0	0	NA	NA	NA	69	343	52	4.7	20.1
PFDN2	Q9UHV9	EIF3I	Q13347	35|29|38	5|5|7|3|2|5|37|36|8|9|5|38	34	1.85785	1.84868	0	0	0	NA	NA	NA	74	343	20	3.9	21.6
VBP1	P61758	EPRS	P07814	41|36|25	32|27|27|38|45|46|25|35|37|34|36|41	34	0.988343	0.928048	0	1	1	pubmed:22939629	pubmed:22939629	NA	93	343	68	6.8	27.1
PFDN2	Q9UHV9	GAPDH	P04406	35|33|34	9|15|10|9|5|7|28|29|41|68|12|45	34	1.26396	1.25969	0	0	0	NA	NA	NA	190	343	97	9.4	55.4
RPAP3	Q9H6T3	ILF3	Q12906	35|31|36	15|15|10|7|11|9|13|14|12|16|6|16	34	1.62617	1.62316	0.57	0	0	NA	NA	NA	102	343	99	10.2	29.7
PIH1D1	Q9NWS0	MCCC1	Q96RQ3	33|39|30	1|0|0|15|23|28|18|9|50|74|0|8	34	1.06541	1.05921	0	0	0	NA	NA	NA	51	343	144	13.3	14.9
PFDN2	Q9UHV9	NPM1	P06748	33|31|38	13|10|10|30|29|29|40|41|14|21|14|45	34	1.07753	1.07615	0	0	0	NA	NA	NA	184	343	100	6.6	53.6
RPAP3	Q9H6T3	P09651,Q32P51	P09651,Q32P51	33|34|35	0|0|0|31|28|27|33|35|0|0|0|38	34	1.05643	1.05484	0	0	0	NA	NA	NA	NA	NA	NA	NA	NA
PFDN4	Q9NQP4	MTFR1L	Q9H019	18|21|25	0|0|0|0|0|0|0|0|0|0|0|0	21.3333	21.029	20.8358	1	1	1	pubmed:28514442	pubmed:28514442	High Confidence	0	0	0	0	0
VBP1	P61758	ALDH18A1	P54886	30|30|41	3|0|0|0|0|0|32|30|21|18|0|33	33.6667	2.54962	2.54346	0	0	0	NA	NA	NA	45	343	57	4.9	13.1
PIH1D1	Q9NWS0	DDX6	P26196	27|37|37	60|50|40|41|47|41|6|5|79|85|62|8	33.6667	0.435176	0.426539	0	0	0	NA	NA	NA	91	343	54	5.1	26.5
RUVBL1	Q9Y265	DDX6	P26196	30|32|39	60|50|40|41|47|41|6|5|79|85|62|8	33.6667	0.595784	0.474126	0	0	0	NA	NA	NA	91	343	54	5.1	26.5
PFDN2	Q9UHV9	DLST	P36957	28|32|41	8|6|6|9|8|9|28|37|5|4|6|44	33.6667	1.70735	1.70158	0	0	0	NA	NA	NA	34	343	5	1.7	9.9
UXT	Q9UBK9	EEF1G	P26641	29|36|36	18|9|16|15|9|17|10|15|22|23|13|10	33.6667	1.44124	1.43763	0	0	0	NA	NA	NA	127	343	41	5	37
RUVBL2	Q9Y230	FASN	P49327	32|27|42	29|19|20|14|7|16|33|27|97|115|26|47	33.6667	0.728791	0.71383	0	0	0	NA	NA	NA	109	343	368	21.5	31.8
UXT	Q9UBK9	HSPA4	P34932	28|38|35	23|10|18|24|20|22|13|15|28|30|17|14	33.6667	1.10094	1.09701	0	0	0	NA	NA	NA	73	343	58	7.5	21.3
PDRG1	Q9NUG6	IRT-PROTEIN	IRT-PROTEIN	35|34|32	0|0|0|26|27|26|33|33|0|0|0|30	33.6667	1.46397	1.46019	0	0	0	NA	NA	NA	NA	NA	NA	NA	NA
VBP1	P61758	IRT-PROTEIN	IRT-PROTEIN	35|35|31	0|0|0|26|27|26|33|33|0|0|0|30	33.6667	1.86912	1.82738	0	0	0	NA	NA	NA	NA	NA	NA	NA	NA
UXT	Q9UBK9	MARS	P56192	30|37|34	10|12|12|18|15|21|13|20|22|28|12|22	33.6667	1.25342	1.25233	0	0	0	NA	NA	NA	68	343	29	4	19.8
PIH1D1	Q9NWS0	P09651,Q32P51	P09651,Q32P51	29|36|36	0|0|0|31|28|27|33|35|0|0|0|38	33.6667	1.00023	0.987687	0	0	0	NA	NA	NA	NA	NA	NA	NA	NA
PIH1D1	Q9NWS0	PCCB	P05166	35|35|31	0|0|0|20|23|23|80|74|62|75|0|65	33.6667	0.521841	0.521436	0	0	0	NA	NA	NA	58	343	263	21.1	16.9
PDRG1	Q9NUG6	PCMT1	P22061	34|35|32	58|56|51|44|56|49|27|25|78|87|53|33	33.6667	0.526019	0.525326	0	0	0	NA	NA	NA	93	343	53	5.9	27.1
PIH1D1	Q9NWS0	PKM	P14618	51|30|20	10|21|10|91|69|86|36|36|61|74|14|43	33.6667	0.395741	0.378694	0	0	0	NA	NA	NA	NA	NA	NA	NA	NA
UXT	Q9UBK9	RPL8	P62917	35|33|33	7|10|8|28|24|23|2|4|8|10|10|6	33.6667	1.60599	1.60228	0	0	0	NA	NA	NA	121	343	42	5.9	35.3
PIH1D1	Q9NWS0	RPS3	P23396	31|38|32	28|25|27|27|25|24|31|28|24|29|28|33	33.6667	0.698234	0.693225	0	0	0	NA	NA	NA	200	343	56	10.2	58.3
UXT	Q9UBK9	SF3B1	O75533	35|38|28	9|10|9|5|7|9|8|10|25|30|10|15	33.6667	1.77953	1.76907	0.01	0	0	NA	NA	NA	108	343	142	14.6	31.5
PFDN2	Q9UHV9	SHMT2	P34897	37|28|36	5|6|6|1|0|1|21|23|19|21|4|39	33.6667	2.1159	2.09629	0	0	0	NA	NA	NA	58	343	41	5	16.9
PIH1D1	Q9NWS0	VCP	P55072	47|32|22	8|9|14|26|24|27|89|95|27|30|10|98	33.6667	0.457323	0.445836	0	0	0	NA	NA	NA	115	343	110	15.3	33.5
RPAP3	Q9H6T3	DDB1	Q16531	34|35|31	9|6|4|16|17|21|14|17|18|18|7|19	33.3333	1.38205	1.38027	0	0	0	NA	NA	NA	69	343	52	4.7	20.1
VBP1	P61758	EIF3H	O15372	32|30|38	3|2|5|2|0|1|34|26|5|9|5|26	33.3333	2.75972	2.74262	0.01	0	0	NA	NA	NA	41	343	7	2.2	12
PFDN5	Q99471	GAPDH	P04406	32|36|32	9|15|10|9|5|7|28|29|41|68|12|45	33.3333	1.27164	1.27075	0	0	0	NA	NA	NA	190	343	97	9.4	55.4
PFDN5	Q99471	IARS	P41252	43|26|31	14|17|15|35|34|34|25|32|17|19|17|39	33.3333	1.09312	1.0697	0	1	1	pubmed:22939629	pubmed:22939629	NA	62	343	65	5.4	18.1
UXT	Q9UBK9	IRT-PROTEIN	IRT-PROTEIN	32|29|39	0|0|0|26|27|26|33|33|0|0|0|30	33.3333	1.18108	1.1685	0	0	0	NA	NA	NA	NA	NA	NA	NA	NA
PIH1D1	Q9NWS0	MARS	P56192	29|36|35	10|12|12|18|15|21|13|20|22|28|12|22	33.3333	1.13926	1.12635	0	0	0	NA	NA	NA	68	343	29	4	19.8
RPAP3	Q9H6T3	MCCC2	Q9HCC0	36|31|33	1|2|4|31|40|45|28|29|74|82|3|23	33.3333	0.667434	0.667099	0	0	0	NA	NA	NA	64	343	217	18.8	18.7
PFDN5	Q99471	MCM5	P33992	38|29|33	9|5|5|0|0|0|31|28|19|28|5|33	33.3333	1.9277	1.91443	0	0	0	NA	NA	NA	63	343	34	4.2	18.4
PIH1D1	Q9NWS0	MYBBP1A	Q9BQG0	28|39|33	30|24|19|26|30|30|0|0|18|17|19|0	33.3333	0.943444	0.929356	0	0	0	NA	NA	NA	70	343	37	6	20.4
RPAP3	Q9H6T3	P08779,P08779	P08779,P08779	49|23|28	0|0|0|17|13|24|9|16|0|0|0|12	33.3333	2.06187	1.98358	0	0	0	NA	NA	NA	NA	NA	NA	NA	NA
PIH1D1	Q9NWS0	RARS	P54136	32|34|34	11|9|18|16|18|19|13|19|16|24|16|23	33.3333	1.12969	1.12477	0	0	0	NA	NA	NA	62	343	34	4.1	18.1
RPAP3	Q9H6T3	SYNCRIP	O60506	35|32|33	8|9|10|12|17|13|36|32|7|11|4|47	33.3333	1.04485	1.04477	0	0	0	NA	NA	NA	133	343	97	6.3	38.8
PIH1D1	Q9NWS0	TRIM28	Q13263	35|35|30	57|51|37|34|28|30|15|11|34|45|53|20	33.3333	0.534807	0.534345	0	0	0	NA	NA	NA	111	343	50	6.4	32.4
PIH1D1	Q9NWS0	CCT4	P50991	32|35|32	12|10|10|18|21|25|20|24|29|36|13|26	33	0.947359	0.944206	0	0	0	NA	NA	NA	124	343	62	7.9	36.2
PIH1D1	Q9NWS0	EIF3A	Q14152	38|36|25	9|6|9|3|0|3|109|118|18|30|11|121	33	0.45814	0.454905	0	0	0	NA	NA	NA	66	343	56	4.6	19.2
PDRG1	Q9NUG6	EIF3H	O15372	32|39|28	3|2|5|2|0|1|34|26|5|9|5|26	33	2.16349	2.16067	0.07	0	0	NA	NA	NA	41	343	7	2.2	12
PIH1D1	Q9NWS0	IQGAP1	P46940	47|30|22	58|46|58|16|15|17|27|29|56|56|74|37	33	0.450276	0.438594	0	0	0	NA	NA	NA	56	343	55	5.3	16.3
RPAP3	Q9H6T3	PSMD2	Q13200	36|36|27	6|7|10|16|16|18|2|1|10|15|8|7	33	1.82687	1.81499	0.65	0	0	NA	NA	NA	79	343	36	4.8	23
PFDN1	O60925	RPS3	P23396	38|33|28	28|25|27|27|25|24|31|28|24|29|28|33	33	0.849145	0.848317	0	0	0	NA	NA	NA	200	343	56	10.2	58.3
VBP1	P61758	SND1	Q7KZF4	27|37|35	2|1|4|0|0|0|19|25|7|17|1|23	33	3.35824	3.33546	0.1	0	0	NA	NA	NA	59	343	55	6	17.2
RUVBL2	Q9Y230	SPTAN1	Q13813	33|30|36	36|48|28|37|47|44|0|1|29|40|31|2	33	0.773443	0.769567	0	0	0	NA	NA	NA	123	343	239	24.8	35.9
UXT	Q9UBK9	TRIM28	Q13263	34|35|30	57|51|37|34|28|30|15|11|34|45|53|20	33	0.584103	0.582951	0	0	0	NA	NA	NA	111	343	50	6.4	32.4
VBP1	P61758	TUBB	P07437	30|36|33	22|14|22|29|28|31|26|26|29|41|20|28	33	1.26372	1.25058	0	0	0	NA	NA	NA	314	343	338	31.4	91.5
RPAP3	Q9H6T3	FLNB	O75369	32|34|32	3|1|5|3|1|4|0|0|14|17|4|0	32.6667	4.12045	4.11475	0.97	0	0	NA	NA	NA	108	343	121	7.4	31.5
RPAP3	Q9H6T3	IRS4	O14654	28|33|37	60|52|47|27|25|31|5|4|57|54|66|8	32.6667	0.516191	0.511202	0	0	0	NA	NA	NA	112	343	105	8	32.7
PFDN5	Q99471	IRT-PROTEIN	IRT-PROTEIN	31|31|36	0|0|0|26|27|26|33|33|0|0|0|30	32.6667	1.57618	1.56873	0	0	0	NA	NA	NA	NA	NA	NA	NA	NA
PFDN4	Q9NQP4	P00761	P00761	32|38|28	0|0|0|40|47|38|41|41|0|0|0|37	32.6667	1.13618	1.126	0	0	0	NA	NA	NA	NA	NA	NA	NA	NA
PDRG1	Q9NUG6	P4HB	P07237	26|39|33	11|8|12|2|3|3|24|26|13|16|12|32	32.6667	1.68622	1.67295	0	0	0	NA	NA	NA	72	343	60	4.6	21
RPAP3	Q9H6T3	RPL6	Q02878	34|35|29	10|12|12|32|29|31|10|11|12|20|17|11	32.6667	1.08875	1.08587	0	0	0	NA	NA	NA	124	343	249	11.5	36.2
PFDN4	Q9NQP4	RPL7A	P62424	34|31|33	15|16|13|28|26|26|8|10|17|18|13|8	32.6667	1.60037	1.60008	0	0	0	NA	NA	NA	147	343	48	6.5	42.9
PFDN5	Q99471	RPS3A	P61247	35|28|35	25|25|36|26|26|26|27|31|35|30|25|29	32.6667	1.00924	1.00162	0	0	0	NA	NA	NA	141	343	47	8.1	41.1
PFDN5	Q99471	TUBB	P07437	35|30|33	22|14|22|29|28|31|26|26|29|41|20|28	32.6667	1.10011	1.09678	0	0	0	NA	NA	NA	314	343	338	31.4	91.5
PFDN2	Q9UHV9	ALDOA	P04075	35|35|27	6|6|5|1|0|1|16|16|27|37|2|19	32.3333	2.34953	2.31097	0	0	0	NA	NA	NA	117	343	72	6.2	34.1
VBP1	P61758	DDX21	Q9NR30	26|34|37	28|31|24|41|53|43|26|25|25|24|24|33	32.3333	0.950022	0.948206	0	0	0	NA	NA	NA	123	343	75	9.8	35.9
RPAP3	Q9H6T3	HNRNPM	P52272	35|34|28	30|44|25|31|36|33|8|13|31|34|20|16	32.3333	0.702366	0.700252	0	0	0	NA	NA	NA	161	343	149	15.6	46.9
RPAP3	Q9H6T3	OGDH	Q02218	36|29|32	5|1|2|8|9|9|52|54|3|5|4|68	32.3333	0.914592	0.913125	0	0	0	NA	NA	NA	16	343	5	1.9	4.7
RPAP3	Q9H6T3	ECD	O95905	16|23|24	0|0|0|0|0|0|0|0|0|0|0|0	21	14.8334	14.5511	1	0	1	NA	pubmed:24656813	High Confidence	3	343	3	2	0.9
PDRG1	Q9NUG6	RPS3A	P61247	32|33|32	25|25|36|26|26|26|27|31|35|30|25|29	32.3333	0.901636	0.899538	0	1	1	pubmed:22939629	pubmed:22939629	NA	141	343	47	8.1	41.1
VBP1	P61758	RPS3A	P61247	31|35|31	25|25|36|26|26|26|27|31|35|30|25|29	32.3333	1.14172	1.12453	0	0	0	NA	NA	NA	141	343	47	8.1	41.1
PDRG1	Q9NUG6	TUFM	P49411	32|37|28	8|5|6|1|0|1|24|22|10|16|3|27	32.3333	2.13495	2.13369	0.02	0	0	NA	NA	NA	82	343	53	6.2	23.9
RUVBL1	Q9Y265	PFDN6	O15212	16|16|31	2|0|2|2|2|3|1|3|1|2|1|1	21	6.38662	4.6495	1	1	1	pubmed:26496610	pubmed:26496610	High Confidence	9	343	2	1.1	2.6
PFDN5	Q99471	CCT6A	P40227	31|32|33	8|7|5|23|19|21|17|21|14|28|6|25	32	1.62395	1.62198	0	0	0	NA	NA	NA	117	343	65	8.3	34.1
PDRG1	Q9NUG6	EIF3I	Q13347	37|33|26	5|5|7|3|2|5|37|36|8|9|5|38	32	1.62702	1.61373	0	0	0	NA	NA	NA	74	343	20	3.9	21.6
RUVBL1	Q9Y265	HSPA5	P11021	32|30|34	43|40|41|47|47|50|21|25|51|48|46|32	32	0.631672	0.535903	0	0	0	NA	NA	NA	292	343	108	12.8	85.1
VBP1	P61758	IQGAP1	P46940	30|31|35	58|46|58|16|15|17|27|29|56|56|74|37	32	0.757424	0.753419	0	0	0	NA	NA	NA	56	343	55	5.3	16.3
PDRG1	Q9NUG6	O00571,O15523	O00571,O15523	32|34|30	0|0|0|2|2|4|21|22|0|0|0|28	32	2.94883	2.9469	0	0	0	NA	NA	NA	NA	NA	NA	NA	NA
PFDN4	Q9NQP4	RPS4X	P62701	34|29|33	57|49|56|32|30|35|30|33|48|58|51|34	32	0.664735	0.66394	0	0	0	NA	NA	NA	166	343	58	9.2	48.4
VBP1	P61758	RPSA	P08865	25|31|40	11|16|7|18|13|14|27|29|20|24|10|32	32	1.60054	1.60011	0	0	0	NA	NA	NA	103	343	55	5.1	30
PFDN2	Q9UHV9	WDR92	Q96MX6	23|22|18	0|0|0|0|0|2|0|0|0|0|0|0	21	16.8844	16.6503	1	1	1	pubmed:26496610|pubmed:26344197	pubmed:26496610|pubmed:26344197	High Confidence	0	0	0	0	0
PFDN4	Q9NQP4	EPRS	P07814	36|28|31	32|27|27|38|45|46|25|35|37|34|36|41	31.6667	0.774191	0.77161	0	0	0	NA	NA	NA	93	343	68	6.8	27.1
RPAP3	Q9H6T3	KARS	Q15046	34|32|29	4|7|8|21|22|19|7|5|8|10|9|7	31.6667	1.62888	1.62755	0.04	0	0	NA	NA	NA	44	343	20	3.3	12.8
PFDN5	Q99471	LARS	Q9P2J5	37|25|33	17|11|15|26|32|30|23|26|20|32|19|32	31.6667	1.15041	1.13348	0	0	0	NA	NA	NA	75	343	62	5.3	21.9
PDRG1	Q9NUG6	MTHFD1	P11586	27|40|28	4|5|5|0|0|0|22|17|32|38|3|26	31.6667	1.86819	1.85895	0	0	0	NA	NA	NA	71	343	106	7.1	20.7
UXT	Q9UBK9	RPS10	P46783	29|35|31	8|9|7|22|20|20|28|33|7|11|8|30	31.6667	1.0595	1.05906	0	0	0	NA	NA	NA	132	343	25	4.7	38.5
UXT	Q9UBK9	RPS3	P23396	32|31|32	28|25|27|27|25|24|31|28|24|29|28|33	31.6667	0.723649	0.722384	0	0	0	NA	NA	NA	200	343	56	10.2	58.3
PIH1D1	Q9NWS0	SF3B3	Q15393	27|34|34	15|12|8|10|11|13|13|13|28|34|11|16	31.6667	1.25351	1.23669	0	0	0	NA	NA	NA	113	343	224	14.2	32.9
PFDN5	Q99471	SHMT2	P34897	30|38|27	5|6|6|1|0|1|21|23|19|21|4|39	31.6667	2.04173	2.02859	0	0	0	NA	NA	NA	58	343	41	5	16.9
PFDN4	Q9NQP4	SPTBN1	Q01082	35|30|30	21|34|16|28|35|36|1|0|18|25|15|0	31.6667	1.24199	1.24006	0	0	0	NA	NA	NA	116	343	232	25.2	33.8
PFDN2	Q9UHV9	ABCE1	P61221	27|33|34	0|0|0|0|0|0|13|16|5|6|0|22	31.3333	4.09607	4.08986	0.59	1	1	pubmed:25659154	pubmed:25659154	NA	28	343	18	2.7	8.2
RPAP3	Q9H6T3	CCT8	P50990	30|29|35	26|22|23|31|31|33|36|38|56|57|35|45	31.3333	0.557834	0.555228	0	0	0	NA	NA	NA	122	343	82	11.1	35.6
PFDN1	O60925	DHX9	Q08211	37|29|28	26|43|36|29|29|32|42|46|36|45|27|48	31.3333	0.621157	0.620822	0	0	0	NA	NA	NA	143	343	169	13.1	41.7
PIH1D1	Q9NWS0	EPPK1	P58107	90|2|2	8|15|8|1|4|2|1|1|7|14|5|2	31.3333	2.51184	0.866991	0.33	0	0	NA	NA	NA	81	343	224	10.6	23.6
VBP1	P61758	GAPDH	P04406	26|27|41	9|15|10|9|5|7|28|29|41|68|12|45	31.3333	1.32866	1.32508	0	0	0	NA	NA	NA	190	343	97	9.4	55.4
PIH1D1	Q9NWS0	HNRNPK	P61978	35|30|29	20|24|19|18|21|22|25|37|18|27|14|37	31.3333	0.745246	0.745073	0	0	0	NA	NA	NA	220	343	143	11.9	64.1
RPAP3	Q9H6T3	HNRNPL	P14866	30|33|31	28|23|13|17|20|18|14|15|19|21|11|18	31.3333	1.03655	1.03426	0	0	0	NA	NA	NA	133	343	236	9.5	38.8
PDRG1	Q9NUG6	HSP90B1	P14625	27|44|23	14|14|13|3|1|4|16|13|34|36|14|22	31.3333	1.51375	1.48753	0	0	0	NA	NA	NA	121	343	96	10.9	35.3
VBP1	P61758	P00761	P00761	32|31|31	0|0|0|40|47|38|41|41|0|0|0|37	31.3333	1.25893	1.23967	0	0	0	NA	NA	NA	NA	NA	NA	NA	NA
PFDN5	Q99471	P08779,P08779	P08779,P08779	21|57|16	0|0|0|17|13|24|9|16|0|0|0|12	31.3333	2.75724	2.41063	0	0	0	NA	NA	NA	NA	NA	NA	NA	NA
PFDN4	Q9NQP4	RPL3	P39023	39|27|28	12|13|7|40|41|33|8|9|11|16|12|13	31.3333	1.3828	1.36814	0	0	0	NA	NA	NA	113	343	142	10.5	32.9
RUVBL1	Q9Y265	XRCC5	P13010	26|30|38	7|8|6|48|47|49|54|58|17|22|6|71	31.3333	0.686602	0.417433	0	0	0	NA	NA	NA	124	343	71	6.3	36.2
RUVBL2	Q9Y230	XRCC6	P12956	25|33|36	11|9|10|56|60|55|62|65|17|32|9|69	31.3333	0.565737	0.559368	0	0	0	NA	NA	NA	114	343	71	7.6	33.2
PFDN5	Q99471	YWHAE	P62258	34|19|41	16|13|14|10|6|7|25|24|27|30|16|26	31.3333	1.48345	1.40518	0	0	0	NA	NA	NA	129	343	37	6.2	37.6
PIH1D1	Q9NWS0	ATP5A1	P25705	31|37|25	29|26|19|10|10|17|17|12|32|41|25|18	31	0.843648	0.835855	0	0	0	NA	NA	NA	147	343	83	8	42.9
PFDN2	Q9UHV9	CALU	O43852	25|28|40	3|1|2|7|6|7|28|25|1|3|1|21	31	2.37583	2.35737	0.1	0	0	NA	NA	NA	38	343	9	2.1	11.1
PFDN5	Q99471	EIF3H	O15372	33|29|31	3|2|5|2|0|1|34|26|5|9|5|26	31	2.27584	2.2709	0	0	0	NA	NA	NA	41	343	7	2.2	12
PDRG1	Q9NUG6	HNRNPR	O43390	31|30|32	20|23|18|4|10|6|25|25|18|28|23|34	31	1.15993	1.15346	0	0	0	NA	NA	NA	129	343	173	7.4	37.6
PFDN5	Q99471	HNRNPR	O43390	40|25|28	20|23|18|4|10|6|25|25|18|28|23|34	31	1.27831	1.25348	0	0	0	NA	NA	NA	129	343	173	7.4	37.6
PDRG1	Q9NUG6	IARS	P41252	23|30|40	14|17|15|35|34|34|25|32|17|19|17|39	31	0.928758	0.897798	0	0	0	NA	NA	NA	62	343	65	5.4	18.1
RUVBL2	Q9Y230	SUGT1	Q9Y2Z0	14|19|28	0|0|1|0|1|0|3|0|2|1|0|0	20.3333	9.77952	9.40063	1	0	0	NA	NA	High Confidence	4	343	3	1.8	1.2
PDRG1	Q9NUG6	P00761	P00761	33|30|30	0|0|0|40|47|38|41|41|0|0|0|37	31	0.984373	0.979477	0	0	0	NA	NA	NA	NA	NA	NA	NA	NA
RPAP3	Q9H6T3	P05388,Q8NHW5	P05388,Q8NHW5	31|32|30	0|0|0|31|29|31|11|14|0|0|0|14	31	1.39499	1.39379	0	0	0	NA	NA	NA	NA	NA	NA	NA	NA
RUVBL2	Q9Y230	P08779,P08779	P08779,P08779	31|40|22	0|0|0|17|13|24|9|16|0|0|0|12	31	2.37836	2.32885	0	0	0	NA	NA	NA	NA	NA	NA	NA	NA
PFDN5	Q99471	P4HB	P07237	27|34|32	11|8|12|2|3|3|24|26|13|16|12|32	31	1.78522	1.77703	0	0	0	NA	NA	NA	72	343	60	4.6	21
PIH1D1	Q9NWS0	POLR2C	P19387	18|22|20	2|1|1|0|0|0|2|2|0|2|1|3	20	5.5494	5.50629	1	1	1	pubmed:28514442|pubmed:26186194	pubmed:28514442|pubmed:26186194	High Confidence	21	343	10	3	6.1
UXT	Q9UBK9	RARS	P54136	23|34|36	11|9|18|16|18|19|13|19|16|24|16|23	31	1.15063	1.13572	0	0	0	NA	NA	NA	62	343	34	4.1	18.1
PDRG1	Q9NUG6	WDR92	Q96MX6	21|19|20	0|0|0|0|0|2|0|0|0|0|0|0	20	14.9441	14.8558	1	0	0	NA	NA	High Confidence	0	0	0	0	0
PDRG1	Q9NUG6	SND1	Q7KZF4	31|32|30	2|1|4|0|0|0|19|25|7|17|1|23	31	2.53416	2.53003	0.14	0	0	NA	NA	NA	59	343	55	6	17.2
RPAP3	Q9H6T3	AAR2	Q9Y312	16|19|23	0|0|0|0|0|0|1|1|0|0|0|1	19.3333	10.3248	10.1849	1	0	0	NA	NA	High Confidence	0	0	0	0	0
PFDN2	Q9UHV9	TUFM	P49411	32|29|32	8|5|6|1|0|1|24|22|10|16|3|27	31	2.22284	2.21609	0	0	0	NA	NA	NA	82	343	53	6.2	23.9
RPAP3	Q9H6T3	ACTN4	O43707	35|27|30	20|20|10|3|2|4|4|9|39|45|19|14	30.6667	1.18628	1.1832	0	0	0	NA	NA	NA	89	343	206	15.6	25.9
VBP1	P61758	EIF3I	Q13347	30|28|34	5|5|7|3|2|5|37|36|8|9|5|38	30.6667	1.96639	1.95124	0	0	0	NA	NA	NA	74	343	20	3.9	21.6
PIH1D1	Q9NWS0	HNRNPL	P14866	28|31|33	28|23|13|17|20|18|14|15|19|21|11|18	30.6667	0.969159	0.960773	0	0	0	NA	NA	NA	133	343	236	9.5	38.8
VBP1	P61758	HSPD1	P10809	19|24|49	35|24|27|9|5|11|63|36|45|55|36|67	30.6667	0.792582	0.770624	0	0	0	NA	NA	NA	163	343	165	11.9	47.5
PIH1D1	Q9NWS0	DPCD	Q9BVM2	19|20|19	0|0|0|1|1|2|0|0|0|0|0|0	19.3333	9.05973	9.03676	1	0	0	NA	NA	High Confidence	0	0	0	0	0
PFDN4	Q9NQP4	RPL5	P46777	35|28|29	19|27|13|36|37|32|15|14|13|13|14|18	30.6667	1.14617	1.14262	0	0	0	NA	NA	NA	108	343	55	6.3	31.5
PIH1D1	Q9NWS0	RPSA	P08865	30|35|27	11|16|7|18|13|14|27|29|20|24|10|32	30.6667	0.923785	0.918888	0	0	0	NA	NA	NA	103	343	55	5.1	30
RPAP3	Q9H6T3	CKAP4	Q07065	30|33|28	22|15|15|6|5|9|0|1|23|18|24|1	30.3333	1.43546	1.43141	0	0	0	NA	NA	NA	33	343	24	3.5	9.6
RUVBL2	Q9Y230	DHX9	Q08211	33|31|27	26|43|36|29|29|32|42|46|36|45|27|48	30.3333	0.627996	0.626361	0	0	0	NA	NA	NA	143	343	169	13.1	41.7
PFDN2	Q9UHV9	EIF3H	O15372	31|28|32	3|2|5|2|0|1|34|26|5|9|5|26	30.3333	2.16491	2.15938	0	0	0	NA	NA	NA	41	343	7	2.2	12
RUVBL1	Q9Y265	BRD8	Q9H0E9	18|21|18	0|0|0|0|0|0|0|0|0|0|0|0	19	17.6036	17.5283	1	1	1	pubmed:28514442|pubmed:26496610	pubmed:28514442|pubmed:26496610	High Confidence	4	343	1	1	1.2
PIH1D1	Q9NWS0	HNRNPM	P52272	26|31|34	30|44|25|31|36|33|8|13|31|34|20|16	30.3333	0.63439	0.625092	0	0	0	NA	NA	NA	161	343	149	15.6	46.9
PFDN2	Q9UHV9	MTHFD1	P11586	33|27|31	4|5|5|0|0|0|22|17|32|38|3|26	30.3333	1.95594	1.94274	0	0	0	NA	NA	NA	71	343	106	7.1	20.7
PFDN1	O60925	NPM1	P06748	30|28|33	13|10|10|30|29|29|40|41|14|21|14|45	30.3333	0.836774	0.829931	0	0	0	NA	NA	NA	184	343	100	6.6	53.6
PFDN4	Q9NQP4	P11940,Q9H361	P11940,Q9H361	36|27|28	0|0|0|24|30|27|18|23|0|0|0|21	30.3333	1.75988	1.74957	0	0	0	NA	NA	NA	NA	NA	NA	NA	NA
PFDN1	O60925	KATNA1	O75449	16|20|20	0|0|0|0|0|0|0|0|0|0|0|0	18.6667	15.8159	15.5639	1	0	0	NA	NA	High Confidence	6	343	4	2.7	1.7
PFDN1	O60925	RPL3	P39023	33|30|28	12|13|7|40|41|33|8|9|11|16|12|13	30.3333	1.12805	1.12761	0	0	0	NA	NA	NA	113	343	142	10.5	32.9
PFDN2	Q9UHV9	SNRNP200	O75643	23|30|38	21|6|17|6|5|10|19|28|23|23|12|22	30.3333	1.50527	1.49295	0	0	0	NA	NA	NA	82	343	112	19.5	23.9
PIH1D1	Q9NWS0	TUBB	P07437	29|32|30	22|14|22|29|28|31|26|26|29|41|20|28	30.3333	0.685066	0.682265	0	0	0	NA	NA	NA	314	343	338	31.4	91.5
VBP1	P61758	ACACA	Q13085	31|33|26	0|1|0|1|2|1|56|47|491|590|0|44	30	0.368223	0.357777	0	0	0	NA	NA	NA	45	343	840	62	13.1
PIH1D1	Q9NWS0	ACTN4	O43707	51|24|15	20|20|10|3|2|4|4|9|39|45|19|14	30	1.07098	0.984026	0	0	0	NA	NA	NA	89	343	206	15.6	25.9
PIH1D1	Q9NWS0	ATP5B	P06576	38|30|22	47|41|43|11|7|12|27|21|62|64|49|29	30	0.491586	0.486544	0	0	0	NA	NA	NA	145	343	106	8.4	42.3
RPAP3	Q9H6T3	CCT2	P78371	32|26|32	16|7|12|32|28|30|29|33|32|40|17|38	30	0.683862	0.681568	0	0	0	NA	NA	NA	119	343	95	12.1	34.7
RUVBL2	Q9Y230	DDX6	P26196	28|32|30	60|50|40|41|47|41|6|5|79|85|62|8	30	0.499689	0.499323	0	0	0	NA	NA	NA	91	343	54	5.1	26.5
PFDN2	Q9UHV9	DLD	P09622	24|30|36	2|1|2|11|14|13|21|27|6|6|2|31	30	1.883	1.87513	0	0	0	NA	NA	NA	56	343	19	3.9	16.3
RUVBL1	Q9Y265	EPRS	P07814	27|28|35	32|27|27|38|45|46|25|35|37|34|36|41	30	0.683777	0.558417	0	0	0	NA	NA	NA	93	343	68	6.8	27.1
PFDN4	Q9NQP4	HNRNPM	P52272	30|30|30	30|44|25|31|36|33|8|13|31|34|20|16	30	0.924803	0.924641	0	0	0	NA	NA	NA	161	343	149	15.6	46.9
PFDN1	O60925	IRT-PROTEIN	IRT-PROTEIN	28|31|31	0|0|0|26|27|26|33|33|0|0|0|30	30	1.21904	1.20843	0	0	0	NA	NA	NA	NA	NA	NA	NA	NA
PFDN1	O60925	P05388,Q8NHW5	P05388,Q8NHW5	36|30|24	0|0|0|31|29|31|11|14|0|0|0|14	30	1.58902	1.58409	0	0	0	NA	NA	NA	NA	NA	NA	NA	NA
PFDN1	O60925	P08779,P08779	P08779,P08779	13|27|50	0|0|0|17|13|24|9|16|0|0|0|12	30	2.33922	1.96995	0	0	0	NA	NA	NA	NA	NA	NA	NA	NA
PFDN1	O60925	P09651,Q32P51	P09651,Q32P51	30|27|33	0|0|0|31|28|27|33|35|0|0|0|38	30	1.11855	1.10863	0	0	0	NA	NA	NA	NA	NA	NA	NA	NA
PFDN1	O60925	P11940,Q9H361	P11940,Q9H361	34|29|27	0|0|0|24|30|27|18|23|0|0|0|21	30	1.46085	1.46083	0	0	0	NA	NA	NA	NA	NA	NA	NA	NA
UXT	Q9UBK9	RPL10A	P62906	28|33|29	13|14|12|28|24|22|6|4|13|18|12|4	30	1.21466	1.21435	0	0	0	NA	NA	NA	91	343	39	7.2	26.5
RPAP3	Q9H6T3	RPL7	P18124	31|30|29	12|15|12|20|25|25|6|6|11|13|14|8	30	1.20968	1.20951	0	0	0	NA	NA	NA	133	343	66	7.4	38.8
RUVBL2	Q9Y230	RPL7A	P62424	29|32|29	15|16|13|28|26|26|8|10|17|18|13|8	30	1.2842	1.28399	0	0	0	NA	NA	NA	147	343	48	6.5	42.9
PIH1D1	Q9NWS0	RPS3A	P61247	26|34|30	25|25|36|26|26|26|27|31|35|30|25|29	30	0.6229	0.61576	0	0	0	NA	NA	NA	141	343	47	8.1	41.1
PDRG1	Q9NUG6	DLAT	P10515	27|32|30	5|6|4|11|12|14|26|33|3|10|6|36	29.6667	1.46693	1.46337	0	0	0	NA	NA	NA	25	343	8	2.6	7.3
VBP1	P61758	EIF3E	P60228	27|31|31	6|5|2|2|0|2|38|41|7|11|7|43	29.6667	1.83548	1.82308	0	0	0	NA	NA	NA	56	343	30	3.4	16.3
PFDN2	Q9UHV9	HSPA5	P11021	34|26|29	43|40|41|47|47|50|21|25|51|48|46|32	29.6667	0.620643	0.61329	0	0	0	NA	NA	NA	292	343	108	12.8	85.1
PFDN2	Q9UHV9	MYH9	P35579	39|21|29	16|17|12|13|4|21|16|17|28|46|21|37	29.6667	1.23724	1.1899	0	0	0	NA	NA	NA	139	343	670	27.4	40.5
PFDN5	Q99471	P00761	P00761	31|29|29	0|0|0|40|47|38|41|41|0|0|0|37	29.6667	1.04098	1.04026	0	0	0	NA	NA	NA	NA	NA	NA	NA	NA
RUVBL2	Q9Y230	P68104,Q5VTE0	P68104,Q5VTE0	28|30|31	0|0|0|39|35|42|46|36|0|0|0|56	29.6667	0.876073	0.874891	0	0	0	NA	NA	NA	NA	NA	NA	NA	NA
UXT	Q9UBK9	ZNHIT2	Q9UHR6	16|20|20	0|0|0|0|0|1|0|0|0|0|0|0	18.6667	12.4482	12.4168	1	0	0	NA	NA	High Confidence	0	0	0	0	0
PFDN1	O60925	RPL7A	P62424	30|27|32	15|16|13|28|26|26|8|10|17|18|13|8	29.6667	1.23328	1.22454	0	0	0	NA	NA	NA	147	343	48	6.5	42.9
VBP1	P61758	SNRNP200	O75643	30|28|31	21|6|17|6|5|10|19|28|23|23|12|22	29.6667	1.75248	1.73194	0	0	0	NA	NA	NA	82	343	112	19.5	23.9
PIH1D1	Q9NWS0	VIM	P08670	26|29|34	72|113|86|44|53|33|5|20|109|115|88|10	29.6667	0.265769	0.261863	0	0	0	NA	NA	NA	201	343	754	34.6	58.6
PFDN4	Q9NQP4	ACTG1	P63261	28|28|32	48|65|45|27|32|24|27|28|69|97|54|33	29.3333	0.578605	0.577457	0	0	0	NA	NA	NA	295	343	716	35	86
UXT	Q9UBK9	CCT4	P50991	27|31|30	12|10|10|18|21|25|20|24|29|36|13|26	29.3333	0.92847	0.928112	0	0	0	NA	NA	NA	124	343	62	7.9	36.2
PFDN2	Q9UHV9	DDX21	Q9NR30	20|32|36	28|31|24|41|53|43|26|25|25|24|24|33	29.3333	0.740854	0.728856	0	0	0	NA	NA	NA	123	343	75	9.8	35.9
UXT	Q9UBK9	NUMA1	Q14980	25|36|27	36|35|30|2|9|6|2|2|8|12|28|2	29.3333	1.11179	1.10563	0	0	0	NA	NA	NA	32	343	115	26.8	9.3
PDRG1	Q9NUG6	P11940,Q9H361	P11940,Q9H361	29|29|30	0|0|0|24|30|27|18|23|0|0|0|21	29.3333	1.55924	1.55253	0	0	0	NA	NA	NA	NA	NA	NA	NA	NA
PFDN1	O60925	P13647,P13647	P13647,P13647	14|35|39	0|0|0|31|10|20|7|7|0|0|0|9	29.3333	2.43194	2.16339	0	0	0	NA	NA	NA	NA	NA	NA	NA	NA
PIH1D1	Q9NWS0	PARP1	P09874	27|32|29	21|14|16|14|12|22|7|20|22|26|11|10	29.3333	1.02986	1.02316	0	0	0	NA	NA	NA	119	343	151	12.4	34.7
PIH1D1	Q9NWS0	GPN1	Q9HCN4	18|18|19	0|0|0|0|0|0|0|0|0|0|0|0	18.3333	12.4053	12.3587	1	1	1	pubmed:28514442|pubmed:17643375	pubmed:28514442|pubmed:17643375	High Confidence	4	343	1	1	1.2
RUVBL2	Q9Y230	RPL3	P39023	30|30|28	12|13|7|40|41|33|8|9|11|16|12|13	29.3333	1.13378	1.13348	0	0	0	NA	NA	NA	113	343	142	10.5	32.9
PDRG1	Q9NUG6	RPS4X	P62701	27|30|31	57|49|56|32|30|35|30|33|48|58|51|34	29.3333	0.55825	0.555463	0	0	0	NA	NA	NA	166	343	58	9.2	48.4
PFDN2	Q9UHV9	RPS4X	P62701	25|27|36	57|49|56|32|30|35|30|33|48|58|51|34	29.3333	0.593281	0.591246	0	0	0	NA	NA	NA	166	343	58	9.2	48.4
RPAP3	Q9H6T3	RPSA	P08865	32|26|30	11|16|7|18|13|14|27|29|20|24|10|32	29.3333	0.931389	0.929598	0	0	0	NA	NA	NA	103	343	55	5.1	30
RPAP3	Q9H6T3	SF3A1	Q15459	32|30|26	15|11|14|1|3|6|8|12|56|59|15|18	29.3333	1.02219	1.02031	0	0	0	NA	NA	NA	75	343	70	8.1	21.9
PFDN5	Q99471	TUFM	P49411	31|30|27	8|5|6|1|0|1|24|22|10|16|3|27	29.3333	2.1629	2.16153	0	0	0	NA	NA	NA	82	343	53	6.2	23.9
RPAP3	Q9H6T3	CCAR2	Q8N163	32|27|28	28|29|37|14|13|19|10|13|41|39|37|21	29	0.706053	0.705558	0	0	0	NA	NA	NA	NA	NA	NA	NA	NA
PIH1D1	Q9NWS0	DARS	P14868	34|27|26	16|18|14|19|19|22|22|21|21|15|22|26	29	0.824663	0.823559	0	0	0	NA	NA	NA	82	343	35	3.7	23.9
UXT	Q9UBK9	DARS	P14868	25|32|30	16|18|14|19|19|22|22|21|21|15|22|26	29	0.909576	0.907806	0	0	0	NA	NA	NA	82	343	35	3.7	23.9
RPAP3	Q9H6T3	DLD	P09622	32|25|30	2|1|2|11|14|13|21|27|6|6|2|31	29	1.32944	1.32528	0	0	0	NA	NA	NA	56	343	19	3.9	16.3
PFDN1	O60925	HNRNPM	P52272	33|30|24	30|44|25|31|36|33|8|13|31|34|20|16	29	0.748201	0.746625	0	0	0	NA	NA	NA	161	343	149	15.6	46.9
RUVBL1	Q9Y265	HSP90AB1	P08238	30|25|32	37|25|29|27|29|29|33|37|62|70|38|41	29	0.661654	0.57557	0	0	0	NA	NA	NA	211	343	278	22.8	61.5
PIH1D1	Q9NWS0	RPL6	Q02878	29|29|29	10|12|12|32|29|31|10|11|12|20|17|11	29	0.925405	0.92326	0	0	0	NA	NA	NA	124	343	249	11.5	36.2
PFDN2	Q9UHV9	RPS3A	P61247	28|29|30	25|25|36|26|26|26|27|31|35|30|25|29	29	0.871972	0.871126	0	0	0	NA	NA	NA	141	343	47	8.1	41.1
PDRG1	Q9NUG6	RPSA	P08865	32|36|19	11|16|7|18|13|14|27|29|20|24|10|32	29	1.16741	1.14482	0	0	0	NA	NA	NA	103	343	55	5.1	30
UXT	Q9UBK9	SF3B3	Q15393	23|37|27	15|12|8|10|11|13|13|13|28|34|11|16	29	1.24755	1.23477	0	0	0	NA	NA	NA	113	343	224	14.2	32.9
PDRG1	Q9NUG6	TPR	P12270	33|33|21	19|12|15|16|27|23|11|8|15|16|23|11	29	1.31453	1.29897	0	0	0	NA	NA	NA	27	343	21	4.6	7.9
PFDN2	Q9UHV9	POLR3A	O14802	16|16|23	0|0|0|0|0|0|0|0|0|0|0|0	18.3333	17.6447	17.556	1	0	1	NA	pubmed:25036637	High Confidence	4	343	9	3	1.2
PDRG1	Q9NUG6	HNRNPM	P52272	28|28|30	30|44|25|31|36|33|8|13|31|34|20|16	28.6667	0.809072	0.804527	0	0	0	NA	NA	NA	161	343	149	15.6	46.9
PFDN1	O60925	HSPD1	P10809	57|18|11	35|24|27|9|5|11|63|36|45|55|36|67	28.6667	0.546468	0.462792	0	0	0	NA	NA	NA	163	343	165	11.9	47.5
PFDN1	O60925	IQGAP1	P46940	32|24|30	58|46|58|16|15|17|27|29|56|56|74|37	28.6667	0.501651	0.498622	0	0	0	NA	NA	NA	56	343	55	5.3	16.3
RPAP3	Q9H6T3	PRR14L	Q5THK1	10|20|25	0|0|0|0|0|0|0|0|0|0|0|0	18.3333	13.1419	12.2808	1	0	0	NA	NA	High Confidence	0	0	0	0	0
PIH1D1	Q9NWS0	RPA1	P27694	25|30|31	0|0|0|23|29|25|6|6|4|1|0|7	28.6667	1.58611	1.56752	0.06	0	0	NA	NA	NA	46	343	34	5.3	13.4
PFDN4	Q9NQP4	RPL6	Q02878	33|28|25	10|12|12|32|29|31|10|11|12|20|17|11	28.6667	1.35563	1.3488	0	0	0	NA	NA	NA	124	343	249	11.5	36.2
PFDN5	Q99471	ATP5B	P06576	25|33|27	47|41|43|11|7|12|27|21|62|64|49|29	28.3333	0.704503	0.700981	0	0	0	NA	NA	NA	145	343	106	8.4	42.3
PFDN5	Q99471	DLST	P36957	32|23|30	8|6|6|9|8|9|28|37|5|4|6|44	28.3333	1.50524	1.4876	0	0	0	NA	NA	NA	34	343	5	1.7	9.9
PDRG1	Q9NUG6	HNRNPL	P14866	32|26|27	28|23|13|17|20|18|14|15|19|21|11|18	28.3333	1.21388	1.20222	0	0	0	NA	NA	NA	133	343	236	9.5	38.8
RPAP3	Q9H6T3	HNRNPR	O43390	31|28|26	20|23|18|4|10|6|25|25|18|28|23|34	28.3333	0.823317	0.822667	0	0	0	NA	NA	NA	129	343	173	7.4	37.6
RUVBL2	Q9Y230	LARS	Q9P2J5	27|33|25	17|11|15|26|32|30|23|26|20|32|19|32	28.3333	0.88944	0.886351	0	0	0	NA	NA	NA	75	343	62	5.3	21.9
PFDN2	Q9UHV9	MCCC2	Q9HCC0	27|28|30	1|2|4|31|40|45|28|29|74|82|3|23	28.3333	0.789569	0.789248	0	0	0	NA	NA	NA	64	343	217	18.8	18.7
PFDN5	Q99471	O00571,O15523	O00571,O15523	32|30|23	0|0|0|2|2|4|21|22|0|0|0|28	28.3333	2.89764	2.87946	0	0	0	NA	NA	NA	NA	NA	NA	NA	NA
RUVBL1	Q9Y265	P68104,Q5VTE0	P68104,Q5VTE0	28|26|31	0|0|0|39|35|42|46|36|0|0|0|56	28.3333	0.894458	0.494706	0	0	0	NA	NA	NA	NA	NA	NA	NA	NA
PIH1D1	Q9NWS0	RPL5	P46777	21|33|31	19|27|13|36|37|32|15|14|13|13|14|18	28.3333	0.724808	0.7043	0	0	0	NA	NA	NA	108	343	55	6.3	31.5
PFDN1	O60925	RPL6	Q02878	28|27|30	10|12|12|32|29|31|10|11|12|20|17|11	28.3333	1.13559	1.12829	0	0	0	NA	NA	NA	124	343	249	11.5	36.2
PDRG1	Q9NUG6	SF3B3	Q15393	27|30|28	15|12|8|10|11|13|13|13|28|34|11|16	28.3333	1.5118	1.50959	0	0	0	NA	NA	NA	113	343	224	14.2	32.9
UXT	Q9UBK9	VCP	P55072	23|34|28	8|9|14|26|24|27|89|95|27|30|10|98	28.3333	0.432506	0.430027	0	0	0	NA	NA	NA	115	343	110	15.3	33.5
RUVBL2	Q9Y230	UXT	Q9UBK9	20|19|16	0|0|0|0|0|0|0|0|0|0|0|0	18.3333	15.8916	15.8434	1	1	1	pubmed:14615539|pubmed:28514442|pubmed:17643375	pubmed:14615539|pubmed:28514442|pubmed:17643375	High Confidence	0	0	0	0	0
PIH1D1	Q9NWS0	EEF2	P13639	45|17|22	8|15|12|0|1|1|49|38|38|35|4|38	28	0.734193	0.692576	0	0	0	NA	NA	NA	139	343	219	11.8	40.5
UXT	Q9UBK9	HNRNPL	P14866	20|33|31	28|23|13|17|20|18|14|15|19|21|11|18	28	0.964954	0.95077	0	0	0	NA	NA	NA	133	343	236	9.5	38.8
PFDN4	Q9NQP4	IQGAP1	P46940	28|25|31	58|46|58|16|15|17|27|29|56|56|74|37	28	0.582935	0.581253	0	0	0	NA	NA	NA	56	343	55	5.3	16.3
RPAP3	Q9H6T3	Q99613,B5ME19	Q99613,B5ME19	27|28|29	0|0|0|6|5|7|45|45|0|0|0|53	28	1.04484	1.04301	0	0	0	NA	NA	NA	NA	NA	NA	NA	NA
PFDN2	Q9UHV9	RPSA	P08865	23|26|35	11|16|7|18|13|14|27|29|20|24|10|32	28	1.21907	1.21297	0	0	0	NA	NA	NA	103	343	55	5.1	30
RPAP3	Q9H6T3	FLII	Q13045	15|20|18	0|4|0|0|0|0|0|0|2|1|1|0	17.6667	6.96707	6.9012	1	0	0	NA	NA	High Confidence	21	343	11	2.5	6.1
PDRG1	Q9NUG6	DDX5	P17844	28|28|27	25|21|23|12|14|18|19|19|27|32|15|23	27.6667	1.07024	1.06764	0	0	0	NA	NA	NA	182	343	86	7.8	53.1
PFDN1	O60925	EEF1G	P26641	31|25|27	18|9|16|15|9|17|10|15|22|23|13|10	27.6667	1.35761	1.35571	0	0	0	NA	NA	NA	127	343	41	5	37
PFDN2	Q9UHV9	GANAB	Q14697	38|25|20	7|5|4|1|1|1|28|21|8|21|2|25	27.6667	2.04463	1.93968	0	0	0	NA	NA	NA	63	343	100	7.1	18.4
PDRG1	Q9NUG6	GTF2I	P78347	27|32|24	17|12|21|9|11|10|18|19|54|54|18|15	27.6667	1.05811	1.05749	0	0	0	NA	NA	NA	75	343	52	9	21.9
PFDN1	O60925	HSPA4	P34932	29|25|29	23|10|18|24|20|22|13|15|28|30|17|14	27.6667	1.04414	1.03921	0	0	0	NA	NA	NA	73	343	58	7.5	21.3
UXT	Q9UBK9	GPN1	Q9HCN4	17|17|19	0|0|0|0|0|0|0|0|0|0|0|0	17.6667	13.1251	13.0911	1	0	0	NA	NA	High Confidence	4	343	1	1	1.2
UXT	Q9UBK9	POLR3D	P05423	17|17|19	0|0|0|0|0|0|0|0|0|0|0|0	17.6667	13.1251	13.0911	1	1	1	pubmed:28514442	pubmed:28514442	High Confidence	0	0	0	0	0
PIH1D1	Q9NWS0	PSMD2	Q13200	35|25|23	6|7|10|16|16|18|2|1|10|15|8|7	27.6667	1.45458	1.4461	0.31	0	0	NA	NA	NA	79	343	36	4.8	23
UXT	Q9UBK9	RPL10	P27635	24|28|31	15|15|11|20|21|15|8|9|15|13|18|14	27.6667	1.15597	1.15108	0	0	0	NA	NA	NA	101	343	36	5.7	29.4
RUVBL1	Q9Y265	RPL5	P46777	31|25|27	19|27|13|36|37|32|15|14|13|13|14|18	27.6667	0.970462	0.631229	0	0	0	NA	NA	NA	108	343	55	6.3	31.5
RUVBL1	Q9Y265	RPL7A	P62424	26|30|27	15|16|13|28|26|26|8|10|17|18|13|8	27.6667	1.27349	0.824695	0	0	0	NA	NA	NA	147	343	48	6.5	42.9
RUVBL2	Q9Y230	RPS4X	P62701	26|27|30	57|49|56|32|30|35|30|33|48|58|51|34	27.6667	0.504902	0.503377	0	1	1	pubmed:17643375	pubmed:17643375	NA	166	343	58	9.2	48.4
PDRG1	Q9NUG6	TRIM28	Q13263	26|33|24	57|51|37|34|28|30|15|11|34|45|53|20	27.6667	0.601595	0.600882	0	0	0	NA	NA	NA	111	343	50	6.4	32.4
RUVBL2	Q9Y230	ASDURF	L0R819	18|18|16	0|0|0|0|0|0|0|0|0|0|0|0	17.3333	15.0835	15.0729	1	0	0	NA	NA	High Confidence	0	0	0	0	0
PDRG1	Q9NUG6	EIF3D	O15371	23|31|28	4|6|4|1|1|1|25|28|14|15|7|31	27.3333	1.65647	1.64819	0	0	0	NA	NA	NA	37	343	22	3	10.8
PFDN5	Q99471	GANAB	Q14697	24|35|23	7|5|4|1|1|1|28|21|8|21|2|25	27.3333	2.0308	2.00424	0	0	0	NA	NA	NA	63	343	100	7.1	18.4
PDRG1	Q9NUG6	HSPA4	P34932	27|36|19	23|10|18|24|20|22|13|15|28|30|17|14	27.3333	1.09406	1.0781	0	0	0	NA	NA	NA	73	343	58	7.5	21.3
VBP1	P61758	IARS	P41252	32|35|15	14|17|15|35|34|34|25|32|17|19|17|39	27.3333	1.07478	0.961046	0	1	1	pubmed:22939629	pubmed:22939629	NA	62	343	65	5.4	18.1
UXT	Q9UBK9	ILF3	Q12906	24|32|26	15|15|10|7|11|9|13|14|12|16|6|16	27.3333	1.37364	1.37026	0.02	0	0	NA	NA	NA	102	343	99	10.2	29.7
PFDN5	Q99471	MATR3	P43243	28|26|28	26|15|11|9|13|13|13|14|16|16|9|24	27.3333	1.55545	1.55282	0	0	0	NA	NA	NA	116	343	96	10.6	33.8
PFDN2	Q9UHV9	O00571,O15523	O00571,O15523	26|25|31	0|0|0|2|2|4|21|22|0|0|0|28	27.3333	2.71838	2.71556	0	0	0	NA	NA	NA	NA	NA	NA	NA	NA
UXT	Q9UBK9	RPL17	P18621	28|26|28	12|9|3|17|19|16|7|6|12|16|12|9	27.3333	1.41793	1.41374	0	0	0	NA	NA	NA	133	343	29	4.6	38.8
PFDN4	Q9NQP4	RPLP2	P05387	28|26|28	12|16|10|22|25|23|14|15|10|11|10|15	27.3333	1.40685	1.40659	0	0	0	NA	NA	NA	166	343	117	6.5	48.4
RPAP3	Q9H6T3	RPS10	P46783	23|28|31	8|9|7|22|20|20|28|33|7|11|8|30	27.3333	0.887716	0.878156	0	0	0	NA	NA	NA	132	343	25	4.7	38.5
RUVBL1	Q9Y265	RPS3	P23396	25|26|31	28|25|27|27|25|24|31|28|24|29|28|33	27.3333	0.788273	0.718158	0	0	0	NA	NA	NA	200	343	56	10.2	58.3
PFDN5	Q99471	RPS4X	P62701	32|25|25	57|49|56|32|30|35|30|33|48|58|51|34	27.3333	0.575384	0.571857	0	0	0	NA	NA	NA	166	343	58	9.2	48.4
PIH1D1	Q9NWS0	RPS8	P62241	29|26|27	11|13|15|19|20|21|20|18|20|21|14|18	27.3333	0.893061	0.892	0	0	0	NA	NA	NA	163	343	51	6.7	47.5
RPAP3	Q9H6T3	RPS8	P62241	26|28|28	11|13|15|19|20|21|20|18|20|21|14|18	27.3333	0.941946	0.939897	0	0	0	NA	NA	NA	163	343	51	6.7	47.5
UXT	Q9UBK9	RPS8	P62241	22|31|29	11|13|15|19|20|21|20|18|20|21|14|18	27.3333	0.977768	0.972544	0	0	0	NA	NA	NA	163	343	51	6.7	47.5
PFDN5	Q99471	TPR	P12270	26|28|28	19|12|15|16|27|23|11|8|15|16|23|11	27.3333	1.38732	1.38568	0	0	0	NA	NA	NA	27	343	21	4.6	7.9
PDRG1	Q9NUG6	TUBB	P07437	29|28|25	22|14|22|29|28|31|26|26|29|41|20|28	27.3333	0.835972	0.833934	0	0	0	NA	NA	NA	314	343	338	31.4	91.5
RUVBL1	Q9Y265	VPS72	Q15906	16|16|19	0|0|0|0|0|0|0|0|0|0|0|0	17	15.7886	15.7757	1	1	1	pubmed:22939629|pubmed:28514442|pubmed:26496610	pubmed:22939629|pubmed:28514442|pubmed:26496610	High Confidence	2	343	1	1	0.6
PFDN5	Q99471	DARS	P14868	34|23|24	16|18|14|19|19|22|22|21|21|15|22|26	27	1.15839	1.14176	0	1	1	pubmed:22939629	pubmed:22939629	NA	82	343	35	3.7	23.9
RPAP3	Q9H6T3	HAGH	Q16775	26|29|26	10|10|11|22|29|26|8|8|3|2|8|12	27	1.10905	1.10623	0	0	0	NA	NA	NA	34	343	5	2	9.9
PFDN5	Q99471	HNRNPL	P14866	31|30|20	28|23|13|17|20|18|14|15|19|21|11|18	27	1.26976	1.25326	0	0	0	NA	NA	NA	133	343	236	9.5	38.8
PFDN2	Q9UHV9	IQGAP1	P46940	30|26|25	58|46|58|16|15|17|27|29|56|56|74|37	27	0.555183	0.549612	0	0	0	NA	NA	NA	56	343	55	5.3	16.3
PIH1D1	Q9NWS0	JUP	P14923	67|12|2	8|13|10|6|1|2|1|1|17|20|13|2	27	1.70979	0.948121	0.33	0	0	NA	NA	NA	72	343	46	7.2	21
VBP1	P61758	MTHFD1	P11586	17|27|37	4|5|5|0|0|0|22|17|32|38|3|26	27	1.95279	1.93128	0	0	0	NA	NA	NA	71	343	106	7.1	20.7
RPAP3	Q9H6T3	NUFIP2	Q7Z417	29|28|24	33|30|24|25|26|29|0|0|36|33|29|0	27	0.678161	0.676915	0	0	0	NA	NA	NA	54	343	50	5.7	15.7
PFDN4	Q9NQP4	P05388,Q8NHW5	P05388,Q8NHW5	29|22|30	0|0|0|31|29|31|11|14|0|0|0|14	27	1.72047	1.70878	0	0	0	NA	NA	NA	NA	NA	NA	NA	NA
RUVBL2	Q9Y230	VPS72	Q15906	17|19|15	0|0|0|0|0|0|0|0|0|0|0|0	17	14.7899	14.7606	1	1	1	pubmed:22939629|pubmed:28514442|pubmed:26496610	pubmed:22939629|pubmed:28514442|pubmed:26496610	High Confidence	2	343	1	1	0.6
UXT	Q9UBK9	RPL7	P18124	22|31|28	12|15|12|20|25|25|6|6|11|13|14|8	27	1.13811	1.13286	0	0	0	NA	NA	NA	133	343	66	7.4	38.8
VBP1	P61758	RPS19	P39019	26|27|28	13|11|13|17|14|13|30|27|20|19|15|23	27	1.46064	1.44766	0	0	0	NA	NA	NA	142	343	58	6.2	41.4
PDRG1	Q9NUG6	RPS3	P23396	30|31|20	28|25|27|27|25|24|31|28|24|29|28|33	27	0.755638	0.748598	0	0	0	NA	NA	NA	200	343	56	10.2	58.3
VBP1	P61758	RPS4X	P62701	18|28|35	57|49|56|32|30|35|30|33|48|58|51|34	27	0.624172	0.619953	0	0	0	NA	NA	NA	166	343	58	9.2	48.4
UXT	Q9UBK9	RPS7	P62081	26|29|26	5|3|3|16|17|19|10|12|5|6|4|15	27	1.57052	1.57035	0.01	0	0	NA	NA	NA	138	343	27	4.7	40.2
VBP1	P61758	TPR	P12270	22|18|41	19|12|15|16|27|23|11|8|15|16|23|11	27	1.49383	1.45518	0	0	0	NA	NA	NA	27	343	21	4.6	7.9
VBP1	P61758	TUFM	P49411	28|22|31	8|5|6|1|0|1|24|22|10|16|3|27	27	2.26914	2.23546	0	0	0	NA	NA	NA	82	343	53	6.2	23.9
VBP1	P61758	CALU	O43852	18|23|39	3|1|2|7|6|7|28|25|1|3|1|21	26.6667	2.32229	2.29546	0.07	0	0	NA	NA	NA	38	343	9	2.1	11.1
RUVBL2	Q9Y230	BRD8	Q9H0E9	18|15|17	0|0|0|0|0|0|0|0|0|0|0|0	16.6667	14.5831	14.5178	1	1	1	pubmed:28514442|pubmed:26496610	pubmed:28514442|pubmed:26496610	High Confidence	4	343	1	1	1.2
UXT	Q9UBK9	EIF3A	Q14152	23|36|21	9|6|9|3|0|3|109|118|18|30|11|121	26.6667	0.411382	0.404298	0	0	0	NA	NA	NA	66	343	56	4.6	19.2
PIH1D1	Q9NWS0	ENO1	P06733	42|22|16	12|17|15|5|0|1|24|30|45|56|15|42	26.6667	0.671911	0.639309	0	0	0	NA	NA	NA	155	343	163	15.6	45.2
PFDN4	Q9NQP4	RC3H2	Q9HBD1	14|19|17	0|0|0|0|0|0|0|0|0|0|0|0	16.6667	16.669	16.5172	1	1	1	pubmed:28514442	pubmed:28514442	High Confidence	0	0	0	0	0
RUVBL2	Q9Y230	HNRNPM	P52272	26|27|27	30|44|25|31|36|33|8|13|31|34|20|16	26.6667	0.72014	0.719818	0	0	0	NA	NA	NA	161	343	149	15.6	46.9
UXT	Q9UBK9	UBR5	O95071	13|19|18	2|1|2|0|0|0|0|0|2|3|2|3	16.6667	5.15569	5.11973	1	0	0	NA	NA	High Confidence	7	343	3	1.3	2
UXT	Q9UBK9	MATR3	P43243	28|28|24	26|15|11|9|13|13|13|14|16|16|9|24	26.6667	1.11684	1.11378	0	0	0	NA	NA	NA	116	343	96	10.6	33.8
VBP1	P61758	O00571,O15523	O00571,O15523	22|29|29	0|0|0|2|2|4|21|22|0|0|0|28	26.6667	3.08414	3.07049	0	0	0	NA	NA	NA	NA	NA	NA	NA	NA
RPAP3	Q9H6T3	PARP1	P09874	31|23|26	21|14|16|14|12|22|7|20|22|26|11|10	26.6667	0.983445	0.979769	0	0	0	NA	NA	NA	119	343	151	12.4	34.7
RPAP3	Q9H6T3	RPL13	P26373	28|26|26	13|15|20|19|20|17|5|8|20|22|15|8	26.6667	1.02087	1.02086	0	0	0	NA	NA	NA	166	343	49	5.3	48.4
UXT	Q9UBK9	RPL13A	P40429	23|30|27	3|9|1|14|21|12|5|5|3|2|4|4	26.6667	1.95701	1.95325	0.47	0	0	NA	NA	NA	102	343	65	5.3	29.7
RPAP3	Q9H6T3	RPS2	P15880	26|28|26	16|23|14|18|20|17|21|24|13|22|19|25	26.6667	0.811312	0.809986	0	0	0	NA	NA	NA	143	343	52	6.7	41.7
PFDN1	O60925	RPS3A	P61247	27|27|26	25|25|36|26|26|26|27|31|35|30|25|29	26.6667	0.693721	0.691657	0	0	0	NA	NA	NA	141	343	47	8.1	41.1
PDRG1	Q9NUG6	CALU	O43852	27|29|23	3|1|2|7|6|7|28|25|1|3|1|21	26.3333	1.90372	1.90212	0.01	0	0	NA	NA	NA	38	343	9	2.1	11.1
PFDN5	Q99471	EIF3I	Q13347	27|31|21	5|5|7|3|2|5|37|36|8|9|5|38	26.3333	1.49004	1.47843	0	0	0	NA	NA	NA	74	343	20	3.9	21.6
PIH1D1	Q9NWS0	AAR2	Q9Y312	12|16|21	0|0|0|0|0|0|1|1|0|0|0|1	16.3333	8.51233	8.20706	1	0	0	NA	NA	High Confidence	0	0	0	0	0
PFDN5	Q99471	GTF2I	P78347	28|26|25	17|12|21|9|11|10|18|19|54|54|18|15	26.3333	1.12381	1.12296	0	0	0	NA	NA	NA	75	343	52	9	21.9
PFDN2	Q9UHV9	HNRNPL	P14866	25|29|25	28|23|13|17|20|18|14|15|19|21|11|18	26.3333	1.21357	1.20699	0	0	0	NA	NA	NA	133	343	236	9.5	38.8
PIH1D1	Q9NWS0	MATR3	P43243	26|28|25	26|15|11|9|13|13|13|14|16|16|9|24	26.3333	1.00457	1.00209	0	0	0	NA	NA	NA	116	343	96	10.6	33.8
PFDN4	Q9NQP4	RPA1	P27694	30|23|26	0|0|0|23|29|25|6|6|4|1|0|7	26.3333	2.15034	2.14241	0	0	0	NA	NA	NA	46	343	34	5.3	13.4
UXT	Q9UBK9	RPA1	P27694	25|27|27	0|0|0|23|29|25|6|6|4|1|0|7	26.3333	1.59647	1.59572	0.01	0	0	NA	NA	NA	46	343	34	5.3	13.4
PFDN4	Q9NQP4	RPL8	P62917	29|25|25	7|10|8|28|24|23|2|4|8|10|10|6	26.3333	1.70939	1.707	0	0	0	NA	NA	NA	121	343	42	5.9	35.3
RPAP3	Q9H6T3	RPL8	P62917	24|25|30	7|10|8|28|24|23|2|4|8|10|10|6	26.3333	1.21753	1.20921	0	0	0	NA	NA	NA	121	343	42	5.9	35.3
PFDN5	Q99471	RPSA	P08865	30|21|28	11|16|7|18|13|14|27|29|20|24|10|32	26.3333	1.19851	1.18257	0	0	0	NA	NA	NA	103	343	55	5.1	30
UXT	Q9UBK9	RPSA	P08865	22|29|28	11|16|7|18|13|14|27|29|20|24|10|32	26.3333	0.8766	0.873586	0	0	0	NA	NA	NA	103	343	55	5.1	30
PFDN1	O60925	TRIM28	Q13263	28|24|27	57|51|37|34|28|30|15|11|34|45|53|20	26.3333	0.535882	0.5341	0	0	0	NA	NA	NA	111	343	50	6.4	32.4
RPAP3	Q9H6T3	VARS	P26640	27|26|26	5|5|6|4|2|5|2|1|17|20|7|3	26.3333	2.39583	2.39549	0.69	0	0	NA	NA	NA	51	343	47	4.4	14.9
PFDN1	O60925	VIM	P08670	43|21|15	72|113|86|44|53|33|5|20|109|115|88|10	26.3333	0.283269	0.267922	0	0	0	NA	NA	NA	201	343	754	34.6	58.6
PFDN5	Q99471	DDX5	P17844	25|28|25	25|21|23|12|14|18|19|19|27|32|15|23	26	1.11283	1.11213	0	0	0	NA	NA	NA	182	343	86	7.8	53.1
VBP1	P61758	EIF3D	O15371	19|29|30	4|6|4|1|1|1|25|28|14|15|7|31	26	1.94935	1.93848	0	0	0	NA	NA	NA	37	343	22	3	10.8
PFDN2	Q9UHV9	EIF3E	P60228	21|25|32	6|5|2|2|0|2|38|41|7|11|7|43	26	1.37035	1.36409	0	0	0	NA	NA	NA	56	343	30	3.4	16.3
PFDN1	O60925	ENO1	P06733	48|21|9	12|17|15|5|0|1|24|30|45|56|15|42	26	0.798014	0.688828	0	0	0	NA	NA	NA	155	343	163	15.6	45.2
UXT	Q9UBK9	HSPD1	P10809	28|27|23	35|24|27|9|5|11|63|36|45|55|36|67	26	0.465288	0.463343	0	0	0	NA	NA	NA	163	343	165	11.9	47.5
RUVBL2	Q9Y230	IRS4	O14654	29|29|20	60|52|47|27|25|31|5|4|57|54|66|8	26	0.507152	0.501851	0	0	0	NA	NA	NA	112	343	105	8	32.7
UXT	Q9UBK9	KARS	Q15046	24|31|23	4|7|8|21|22|19|7|5|8|10|9|7	26	1.40605	1.40081	0	0	0	NA	NA	NA	44	343	20	3.3	12.8
PDRG1	Q9NUG6	LARS	Q9P2J5	20|25|33	17|11|15|26|32|30|23|26|20|32|19|32	26	0.865916	0.840932	0	0	0	NA	NA	NA	75	343	62	5.3	21.9
PFDN5	Q99471	MTHFD1	P11586	28|23|27	4|5|5|0|0|0|22|17|32|38|3|26	26	1.73273	1.72391	0	0	0	NA	NA	NA	71	343	106	7.1	20.7
VBP1	P61758	MYH9	P35579	12|17|49	16|17|12|13|4|21|16|17|28|46|21|37	26	1.15102	1.04965	0	0	0	NA	NA	NA	139	343	670	27.4	40.5
PIH1D1	Q9NWS0	P05388,Q8NHW5	P05388,Q8NHW5	25|25|28	0|0|0|31|29|31|11|14|0|0|0|14	26	1.1266	1.11935	0	0	0	NA	NA	NA	NA	NA	NA	NA	NA
PFDN5	Q99471	P13647,P13647	P13647,P13647	17|52|9	0|0|0|31|10|20|7|7|0|0|0|9	26	2.45794	1.96496	0	0	0	NA	NA	NA	NA	NA	NA	NA	NA
PFDN5	Q99471	PCMT1	P22061	28|23|27	58|56|51|44|56|49|27|25|78|87|53|33	26	0.454727	0.452412	0	0	0	NA	NA	NA	93	343	53	5.9	27.1
RPAP3	Q9H6T3	PDHA1	P08559	28|24|26	4|5|3|7|5|3|19|17|6|6|5|19	26	1.67433	1.67325	0.09	0	0	NA	NA	NA	25	343	5	2	7.3
RPAP3	Q9H6T3	GTF3C1	Q12789	15|16|18	1|0|0|1|1|0|0|0|1|3|0|0	16.3333	7.36062	7.32656	1	0	0	NA	NA	High Confidence	10	343	13	2.6	2.9
RUVBL2	Q9Y230	RPL7	P18124	27|25|26	12|15|12|20|25|25|6|6|11|13|14|8	26	1.29966	1.29774	0	0	0	NA	NA	NA	133	343	66	7.4	38.8
PFDN2	Q9UHV9	RPS3	P23396	18|25|35	28|25|27|27|25|24|31|28|24|29|28|33	26	0.777553	0.763667	0	0	0	NA	NA	NA	200	343	56	10.2	58.3
PIH1D1	Q9NWS0	SYNCRIP	O60506	27|29|22	8|9|10|12|17|13|36|32|7|11|4|47	26	0.781963	0.779173	0	0	0	NA	NA	NA	133	343	97	6.3	38.8
PDRG1	Q9NUG6	TARS	P26639	21|32|25	0|1|0|0|0|0|9|11|9|6|0|15	26	3.85603	3.83077	0.89	0	0	NA	NA	NA	32	343	29	5.1	9.3
PDRG1	Q9NUG6	YWHAE	P62258	22|39|17	16|13|14|10|6|7|25|24|27|30|16|26	26	1.08208	1.04778	0	0	0	NA	NA	NA	129	343	37	6.2	37.6
PDRG1	Q9NUG6	ABCE1	P61221	27|27|23	0|0|0|0|0|0|13|16|5|6|0|22	25.6667	3.15103	3.14576	0.77	0	0	NA	NA	NA	28	343	18	2.7	8.2
PFDN2	Q9UHV9	ATP5B	P06576	33|23|21	47|41|43|11|7|12|27|21|62|64|49|29	25.6667	0.632571	0.612398	0	0	0	NA	NA	NA	145	343	106	8.4	42.3
RPAP3	Q9H6T3	ATP5B	P06576	28|28|21	47|41|43|11|7|12|27|21|62|64|49|29	25.6667	0.451544	0.448683	0	0	0	NA	NA	NA	145	343	106	8.4	42.3
PFDN5	Q99471	CALU	O43852	29|23|25	3|1|2|7|6|7|28|25|1|3|1|21	25.6667	2.0652	2.05487	0.01	0	0	NA	NA	NA	38	343	9	2.1	11.1
PFDN1	O60925	DSP	P15924	9|37|31	34|40|29|7|5|10|2|2|36|43|31|5	25.6667	0.902628	0.754376	0	0	0	NA	NA	NA	89	343	237	18.8	25.9
PFDN2	Q9UHV9	EPRS	P07814	21|25|31	32|27|27|38|45|46|25|35|37|34|36|41	25.6667	0.614324	0.612213	0	0	0	NA	NA	NA	93	343	68	6.8	27.1
PFDN5	Q99471	FLNA	P21333	20|34|23	37|34|28|44|32|42|4|9|48|60|42|19	25.6667	0.647471	0.634307	0	1	1	pubmed:26344197	pubmed:26344197	NA	158	343	305	25.2	46.1
PFDN4	Q9NQP4	HAGH	Q16775	29|24|24	10|10|11|22|29|26|8|8|3|2|8|12	25.6667	1.48516	1.48139	0	0	0	NA	NA	NA	34	343	5	2	9.9
PFDN5	Q99471	HSPA4	P34932	29|23|25	23|10|18|24|20|22|13|15|28|30|17|14	25.6667	1.1604	1.1546	0	0	0	NA	NA	NA	73	343	58	7.5	21.3
PFDN4	Q9NQP4	IARS	P41252	31|22|24	14|17|15|35|34|34|25|32|17|19|17|39	25.6667	0.840654	0.834245	0	0	0	NA	NA	NA	62	343	65	5.4	18.1
PFDN1	O60925	P02533,P02533	P02533,P02533	17|28|32	0|0|0|16|8|13|2|9|0|0|0|4	25.6667	3.22098	3.04853	0	0	0	NA	NA	NA	NA	NA	NA	NA	NA
PFDN5	Q99471	P02538,P02538	P02538,P02538	18|47|12	0|0|0|15|6|23|6|8|0|0|0|7	25.6667	3.07906	2.67052	0	0	0	NA	NA	NA	NA	NA	NA	NA	NA
PFDN5	Q99471	PARP1	P09874	21|33|23	21|14|16|14|12|22|7|20|22|26|11|10	25.6667	1.34539	1.32535	0	0	0	NA	NA	NA	119	343	151	12.4	34.7
RUVBL2	Q9Y230	EPC1	Q9H2F5	13|14|20	0|0|0|0|0|0|0|0|0|0|0|0	15.6667	13.7913	13.5267	1	1	1	pubmed:28514442|pubmed:27153538|pubmed:26496610	pubmed:28514442|pubmed:27153538|pubmed:26496610	High Confidence	1	343	1	1	0.3
RUVBL1	Q9Y265	PFDN2	Q9UHV9	22|25|30	1|1|1|6|13|12|1|1|3|3|1|2	25.6667	4.24857	1.87917	0.88	1	1	pubmed:26496610	pubmed:26496610	NA	17	343	8	1.9	5
UXT	Q9UBK9	RPL13	P26373	20|26|31	13|15|20|19|20|17|5|8|20|22|15|8	25.6667	1.02706	1.01424	0	0	0	NA	NA	NA	166	343	49	5.3	48.4
PFDN5	Q99471	RPS19	P39019	28|22|27	13|11|13|17|14|13|30|27|20|19|15|23	25.6667	1.2245	1.21566	0	0	0	NA	NA	NA	142	343	58	6.2	41.4
PFDN2	Q9UHV9	RPS2	P15880	23|23|31	16|23|14|18|20|17|21|24|13|22|19|25	25.6667	1.06961	1.06673	0	0	0	NA	NA	NA	143	343	52	6.7	41.7
RPAP3	Q9H6T3	RPS7	P62081	28|23|26	5|3|3|16|17|19|10|12|5|6|4|15	25.6667	1.43292	1.43079	0	0	0	NA	NA	NA	138	343	27	4.7	40.2
UXT	Q9UBK9	POLR1C	O15160	14|17|16	0|0|0|1|1|1|0|2|0|0|0|0	15.6667	7.51357	7.50793	1	0	0	NA	NA	High Confidence	23	343	7	2.8	6.7
PFDN1	O60925	VCP	P55072	32|19|26	8|9|14|26|24|27|89|95|27|30|10|98	25.6667	0.446362	0.440699	0	0	0	NA	NA	NA	115	343	110	15.3	33.5
PFDN2	Q9UHV9	DDX5	P17844	21|27|28	25|21|23|12|14|18|19|19|27|32|15|23	25.3333	1.05021	1.04734	0	0	0	NA	NA	NA	182	343	86	7.8	53.1
PFDN5	Q99471	DLAT	P10515	28|22|26	5|6|4|11|12|14|26|33|3|10|6|36	25.3333	1.39788	1.38907	0	0	0	NA	NA	NA	25	343	8	2.6	7.3
PDRG1	Q9NUG6	EFTUD2	Q15029	26|25|25	10|5|13|8|8|10|12|11|9|16|14|16	25.3333	1.72871	1.72233	0	0	0	NA	NA	NA	98	343	82	11.6	28.6
PFDN2	Q9UHV9	EIF3D	O15371	22|25|29	4|6|4|1|1|1|25|28|14|15|7|31	25.3333	1.65079	1.64952	0	0	0	NA	NA	NA	37	343	22	3	10.8
PIH1D1	Q9NWS0	ILF3	Q12906	28|27|21	15|15|10|7|11|9|13|14|12|16|6|16	25.3333	1.16188	1.15918	0	0	0	NA	NA	NA	102	343	99	10.2	29.7
RUVBL2	Q9Y230	MCCC1	Q96RQ3	21|27|28	1|0|0|15|23|28|18|9|50|74|0|8	25.3333	1.04246	1.03496	0	0	0	NA	NA	NA	51	343	144	13.3	14.9
PDRG1	Q9NUG6	NASP	P49321	25|29|22	1|2|2|0|0|1|13|8|6|7|1|13	25.3333	3.50739	3.50558	0.92	0	0	NA	NA	NA	59	343	24	5	17.2
VBP1	P61758	P11940,Q9H361	P11940,Q9H361	21|23|32	0|0|0|24|30|27|18|23|0|0|0|21	25.3333	1.6591	1.6578	0	0	0	NA	NA	NA	NA	NA	NA	NA	NA
PDRG1	Q9NUG6	PRPS1	P60891	23|26|27	2|1|1|1|0|1|21|21|3|4|0|22	25.3333	2.47507	2.46147	0.33	0	0	NA	NA	NA	81	343	54	10.4	23.6
RPAP3	Q9H6T3	PSMD1	Q99460	31|23|22	9|4|6|13|15|16|3|1|18|18|9|2	25.3333	1.48887	1.4796	0.03	0	0	NA	NA	NA	55	343	31	4.3	16
RUVBL1	Q9Y265	RPL3	P39023	27|20|29	12|13|7|40|41|33|8|9|11|16|12|13	25.3333	1.05055	0.530637	0	0	0	NA	NA	NA	113	343	142	10.5	32.9
PFDN1	O60925	RPL5	P46777	24|24|28	19|27|13|36|37|32|15|14|13|13|14|18	25.3333	0.811169	0.802532	0	0	0	NA	NA	NA	108	343	55	6.3	31.5
PIH1D1	Q9NWS0	RPS2	P15880	27|24|25	16|23|14|18|20|17|21|24|13|22|19|25	25.3333	0.733294	0.732439	0	0	0	NA	NA	NA	143	343	52	6.7	41.7
PFDN5	Q99471	RPS3	P23396	29|23|24	28|25|27|27|25|24|31|28|24|29|28|33	25.3333	0.793693	0.789719	0	0	0	NA	NA	NA	200	343	56	10.2	58.3
RPAP3	Q9H6T3	TCP1	P17987	27|24|25	22|11|13|22|27|24|30|27|35|40|19|39	25.3333	0.608661	0.608549	0	0	0	NA	NA	NA	126	343	106	9.9	36.7
PDRG1	Q9NUG6	UBA1	P22314	17|33|26	5|4|6|0|0|0|14|14|15|23|5|27	25.3333	1.91473	1.86956	0.01	0	0	NA	NA	NA	63	343	153	11	18.4
PDRG1	Q9NUG6	POLR3A	O14802	12|19|16	0|0|0|0|0|0|0|0|0|0|0|0	15.6667	14.234	14.0906	1	0	0	NA	NA	High Confidence	4	343	9	3	1.2
PDRG1	Q9NUG6	ATP5A1	P25705	24|31|20	29|26|19|10|10|17|17|12|32|41|25|18	25	0.920475	0.916598	0	0	0	NA	NA	NA	147	343	83	8	42.9
RPAP3	Q9H6T3	ATP5A1	P25705	23|26|26	29|26|19|10|10|17|17|12|32|41|25|18	25	0.728375	0.725642	0	0	0	NA	NA	NA	147	343	83	8	42.9
PDRG1	Q9NUG6	CTPS1	P17812	27|27|21	9|5|7|0|0|1|5|4|17|20|4|4	25	2.82324	2.81453	0.45	0	0	NA	NA	NA	NA	NA	NA	NA	NA
PDRG1	Q9NUG6	DARS	P14868	21|28|26	16|18|14|19|19|22|22|21|21|15|22|26	25	0.971194	0.965761	0	0	0	NA	NA	NA	82	343	35	3.7	23.9
PDRG1	Q9NUG6	DDX17	Q92841	25|24|26	7|15|10|5|9|10|18|20|13|15|9|22	25	1.44656	1.43771	0	0	0	NA	NA	NA	174	343	80	8.2	50.7
VBP1	P61758	DLAT	P10515	24|28|23	5|6|4|11|12|14|26|33|3|10|6|36	25	1.58076	1.55047	0	0	0	NA	NA	NA	25	343	8	2.6	7.3
VBP1	P61758	LARS	Q9P2J5	26|33|16	17|11|15|26|32|30|23|26|20|32|19|32	25	1.07356	0.992829	0	0	0	NA	NA	NA	75	343	62	5.3	21.9
UXT	Q9UBK9	MAP1B	P46821	21|31|23	8|2|7|9|8|14|1|0|6|5|5|1	25	2.34506	2.33002	0.89	0	0	NA	NA	NA	62	343	184	18	18.1
RUVBL2	Q9Y230	P05388,Q8NHW5	P05388,Q8NHW5	21|29|25	0|0|0|31|29|31|11|14|0|0|0|14	25	1.39367	1.38569	0	0	0	NA	NA	NA	NA	NA	NA	NA	NA
PIH1D1	Q9NWS0	TRRAP	Q9Y4A5	12|22|13	4|0|1|0|0|0|0|0|2|2|2|0	15.6667	5.34554	5.15753	1	0	0	NA	NA	High Confidence	3	343	3	1.7	0.9
PFDN1	O60925	RARS	P54136	23|24|28	11|9|18|16|18|19|13|19|16|24|16|23	25	1.08063	1.06659	0	0	0	NA	NA	NA	62	343	34	4.1	18.1
RPAP3	Q9H6T3	RPL10	P27635	22|27|26	15|15|11|20|21|15|8|9|15|13|18|14	25	1.00977	1.00313	0	0	0	NA	NA	NA	101	343	36	5.7	29.4
RUVBL2	Q9Y230	RPS3	P23396	23|25|27	28|25|27|27|25|24|31|28|24|29|28|33	25	0.679425	0.677488	0	0	0	NA	NA	NA	200	343	56	10.2	58.3
PFDN4	Q9NQP4	RPS3A	P61247	25|23|27	25|25|36|26|26|26|27|31|35|30|25|29	25	0.77195	0.770787	0	0	0	NA	NA	NA	141	343	47	8.1	41.1
PFDN5	Q99471	TRIM28	Q13263	26|20|29	57|51|37|34|28|30|15|11|34|45|53|20	25	0.611682	0.602529	0	1	1	pubmed:11585818	pubmed:11585818	NA	111	343	50	6.4	32.4
RUVBL1	Q9Y265	PDRG1	Q9NUG6	17|13|16	0|0|0|1|1|1|0|1|0|0|0|1	15.3333	9.32513	6.70617	1	1	1	pubmed:28514442|pubmed:26496610	pubmed:28514442|pubmed:26496610	High Confidence	3	343	2	1.7	0.9
RPAP3	Q9H6T3	POLR1C	O15160	14|16|16	0|0|0|1|1|1|0|2|0|0|0|0	15.3333	7.09865	7.07112	1	0	0	NA	NA	High Confidence	23	343	7	2.8	6.7
PFDN2	Q9UHV9	EIF3G	O75821	21|22|31	4|3|3|4|2|2|45|39|8|9|4|39	24.6667	1.32163	1.31493	0	0	0	NA	NA	NA	52	343	14	3	15.2
VBP1	P61758	HNRNPR	O43390	22|26|26	20|23|18|4|10|6|25|25|18|28|23|34	24.6667	1.16075	1.15394	0	0	0	NA	NA	NA	129	343	173	7.4	37.6
PFDN2	Q9UHV9	IRT-PROTEIN	IRT-PROTEIN	24|25|25	0|0|0|26|27|26|33|33|0|0|0|30	24.6667	1.16694	1.16505	0	0	0	NA	NA	NA	NA	NA	NA	NA	NA
PIH1D1	Q9NWS0	KARS	Q15046	25|26|23	4|7|8|21|22|19|7|5|8|10|9|7	24.6667	1.22269	1.22088	0	0	0	NA	NA	NA	44	343	20	3.3	12.8
RUVBL2	Q9Y230	MATR3	P43243	26|27|21	26|15|11|9|13|13|13|14|16|16|9|24	24.6667	1.2172	1.21302	0	1	1	pubmed:17643375	pubmed:17643375	NA	116	343	96	10.6	33.8
PFDN5	Q99471	NAP1L1	P55209	26|23|25	7|4|5|6|7|7|24|22|7|6|5|21	24.6667	1.88248	1.8782	0	0	0	NA	NA	NA	94	343	17	3.3	27.4
PFDN4	Q9NQP4	NUFIP2	Q7Z417	25|25|24	33|30|24|25|26|29|0|0|36|33|29|0	24.6667	0.877734	0.877419	0	0	0	NA	NA	NA	54	343	50	5.7	15.7
PFDN4	Q9NQP4	P13647,P13647	P13647,P13647	32|14|28	0|0|0|31|10|20|7|7|0|0|0|9	24.6667	2.34821	2.23569	0	0	0	NA	NA	NA	NA	NA	NA	NA	NA
PFDN2	Q9UHV9	POLR2E	P19388	15|16|15	0|0|0|1|0|1|4|3|0|0|0|3	15.3333	6.50099	6.48149	0.99	0	0	NA	NA	High Confidence	39	343	12	2.4	11.4
PFDN5	Q99471	PRPS1	P60891	33|21|20	2|1|1|1|0|1|21|21|3|4|0|22	24.6667	2.65704	2.5966	0.28	0	0	NA	NA	NA	81	343	54	10.4	23.6
RPAP3	Q9H6T3	PSMC2	P35998	24|28|22	11|9|15|11|10|13|1|1|16|13|14|4	24.6667	1.36269	1.35517	0.07	0	0	NA	NA	NA	67	343	13	3	19.5
RPAP3	Q9H6T3	RPL10A	P62906	25|25|24	13|14|12|28|24|22|6|4|13|18|12|4	24.6667	0.968341	0.967947	0	0	0	NA	NA	NA	91	343	39	7.2	26.5
PIH1D1	Q9NWS0	RPL8	P62917	24|26|24	7|10|8|28|24|23|2|4|8|10|10|6	24.6667	1.08704	1.08373	0	0	0	NA	NA	NA	121	343	42	5.9	35.3
PIH1D1	Q9NWS0	SF3A1	Q15459	28|27|19	15|11|14|1|3|6|8|12|56|59|15|18	24.6667	0.819314	0.814436	0	0	0	NA	NA	NA	75	343	70	8.1	21.9
PIH1D1	Q9NWS0	SF3B2	Q13435	24|28|22	8|5|4|6|6|13|12|13|20|19|6|12	24.6667	1.364	1.35722	0	0	0	NA	NA	NA	80	343	83	10.7	23.3
PIH1D1	Q9NWS0	SLC25A5	P05141	21|24|29	74|65|74|22|21|27|14|14|59|62|66|16	24.6667	0.330726	0.324738	0	0	0	NA	NA	NA	162	343	58	6.2	47.2
PDRG1	Q9NUG6	SPTAN1	Q13813	37|10|27	36|48|28|37|47|44|0|1|29|40|31|2	24.6667	0.627664	0.541034	0	0	0	NA	NA	NA	123	343	239	24.8	35.9
PDRG1	Q9NUG6	SSB	P05455	26|28|20	2|3|4|8|11|10|18|24|5|8|3|20	24.6667	1.71891	1.7134	0	0	0	NA	NA	NA	57	343	12	2.7	16.6
PFDN5	Q99471	ABCE1	P61221	25|27|21	0|0|0|0|0|0|13|16|5|6|0|22	24.3333	3.30875	3.30029	0.62	0	0	NA	NA	NA	28	343	18	2.7	8.2
RUVBL1	Q9Y265	CAD	P27708	19|22|32	24|17|17|83|86|110|24|24|25|29|25|31	24.3333	0.447195	0.21061	0	1	1	pubmed:22939629|pubmed:26344197	pubmed:22939629|pubmed:26344197	NA	101	343	88	6.9	29.4
RPAP3	Q9H6T3	CCT6A	P40227	28|20|25	8|7|5|23|19|21|17|21|14|28|6|25	24.3333	0.876804	0.871764	0	0	0	NA	NA	NA	117	343	65	8.3	34.1
UXT	Q9UBK9	PRR14L	Q5THK1	14|16|16	0|0|0|0|0|0|0|0|0|0|0|0	15.3333	11.4954	11.4867	1	0	0	NA	NA	High Confidence	0	0	0	0	0
PFDN5	Q99471	EIF3D	O15371	26|25|22	4|6|4|1|1|1|25|28|14|15|7|31	24.3333	1.6415	1.63974	0	0	0	NA	NA	NA	37	343	22	3	10.8
PFDN2	Q9UHV9	EIF3F	O00303	23|23|27	3|4|3|3|3|3|24|22|10|9|2|22	24.3333	2.00079	2.00015	0	0	0	NA	NA	NA	61	343	12	2.6	17.8
PDRG1	Q9NUG6	EIF4A1	P60842	22|31|20	4|4|8|1|0|2|16|15|19|35|4|25	24.3333	1.63372	1.62557	0	0	0	NA	NA	NA	124	343	87	7.8	36.2
PFDN1	O60925	MYBBP1A	Q9BQG0	26|27|20	30|24|19|26|30|30|0|0|18|17|19|0	24.3333	0.865615	0.861152	0	0	0	NA	NA	NA	70	343	37	6	20.4
UXT	Q9UBK9	GTF3C1	Q12789	13|17|15	1|0|0|1|1|0|0|0|1|3|0|0	15	7.05878	7.04677	1	0	0	NA	NA	High Confidence	10	343	13	2.6	2.9
PIH1D1	Q9NWS0	P02769	P02769	18|29|26	0|0|0|460|442|447|3|4|0|0|0|6	24.3333	0.107646	0.104632	0	0	0	NA	NA	NA	NA	NA	NA	NA	NA
PFDN2	Q9UHV9	PRPS1	P60891	21|25|27	2|1|1|1|0|1|21|21|3|4|0|22	24.3333	2.54105	2.53857	0.07	0	0	NA	NA	NA	81	343	54	10.4	23.6
PFDN4	Q9NQP4	RPL27	P61353	28|21|24	6|12|6|21|19|21|7|7|9|5|9|8	24.3333	1.7083	1.70073	0	0	0	NA	NA	NA	121	343	42	3.5	35.3
RUVBL2	Q9Y230	RPL5	P46777	21|25|27	19|27|13|36|37|32|15|14|13|13|14|18	24.3333	0.802345	0.797883	0	0	0	NA	NA	NA	108	343	55	6.3	31.5
RUVBL2	Q9Y230	RPL6	Q02878	25|23|25	10|12|12|32|29|31|10|11|12|20|17|11	24.3333	1.01318	1.01102	0	0	0	NA	NA	NA	124	343	249	11.5	36.2
PIH1D1	Q9NWS0	RPL7	P18124	25|27|21	12|15|12|20|25|25|6|6|11|13|14|8	24.3333	0.94098	0.938037	0	0	1	NA	pubmed:24656813	NA	133	343	66	7.4	38.8
RUVBL1	Q9Y265	RPL7	P18124	21|24|28	12|15|12|20|25|25|6|6|11|13|14|8	24.3333	1.29882	0.827417	0	0	0	NA	NA	NA	133	343	66	7.4	38.8
PDRG1	Q9NUG6	RPS2	P15880	23|24|26	16|23|14|18|20|17|21|24|13|22|19|25	24.3333	0.956952	0.950965	0	0	0	NA	NA	NA	143	343	52	6.7	41.7
RPAP3	Q9H6T3	RPS9	P46781	25|25|23	21|20|13|20|21|20|16|18|11|17|16|18	24.3333	0.798816	0.798333	0	0	0	NA	NA	NA	114	343	35	6.2	33.2
PFDN1	O60925	RPSA	P08865	24|26|23	11|16|7|18|13|14|27|29|20|24|10|32	24.3333	0.929983	0.925664	0	0	0	NA	NA	NA	103	343	55	5.1	30
VBP1	P61758	SSB	P05455	20|24|29	2|3|4|8|11|10|18|24|5|8|3|20	24.3333	2.10899	2.10853	0	1	1	pubmed:22863883	pubmed:22863883	NA	57	343	12	2.7	16.6
UXT	Q9UBK9	SYNCRIP	O60506	27|27|19	8|9|10|12|17|13|36|32|7|11|4|47	24.3333	0.809556	0.800429	0	0	0	NA	NA	NA	133	343	97	6.3	38.8
RPAP3	Q9H6T3	TMPO	P42166	33|21|19	8|10|9|12|26|9|2|8|16|22|10|3	24.3333	1.21001	1.18688	0	0	0	NA	NA	NA	69	343	42	6	20.1
VBP1	P61758	DARS	P14868	25|25|22	16|18|14|19|19|22|22|21|21|15|22|26	24	1.19325	1.16654	0	1	1	pubmed:22939629	pubmed:22939629	NA	82	343	35	3.7	23.9
VBP1	P61758	DDX5	P17844	29|21|22	25|21|23|12|14|18|19|19|27|32|15|23	24	1.20134	1.15361	0	0	0	NA	NA	NA	182	343	86	7.8	53.1
PFDN5	Q99471	EIF4A1	P60842	26|25|21	4|4|8|1|0|2|16|15|19|35|4|25	24	1.80283	1.79905	0	0	0	NA	NA	NA	124	343	87	7.8	36.2
RUVBL1	Q9Y265	TTI1	O43156	14|15|16	0|0|0|0|0|0|1|1|0|0|0|0	15	11.4121	7.92033	1	1	1	pubmed:26496610|pubmed:20801936|pubmed:17643375|pubmed:20371770	pubmed:26496610|pubmed:20801936|pubmed:17643375|pubmed:20371770	High Confidence	1	343	1	1	0.3
PDRG1	Q9NUG6	FKBP4	Q02790	18|32|22	1|3|2|0|0|1|13|12|19|21|0|13	24	2.41942	2.38579	0.24	0	0	NA	NA	NA	55	343	19	4.6	16
RPAP3	Q9H6T3	HNRNPA3	P51991	28|21|23	11|10|9|13|13|13|19|20|10|9|8|23	24	1.02355	1.02009	0	0	0	NA	NA	NA	124	343	43	4.4	36.2
RPAP3	Q9H6T3	HSPD1	P10809	32|22|18	35|24|27|9|5|11|63|36|45|55|36|67	24	0.409754	0.402125	0	0	0	NA	NA	NA	163	343	165	11.9	47.5
PDRG1	Q9NUG6	MATR3	P43243	28|21|23	26|15|11|9|13|13|13|14|16|16|9|24	24	1.24904	1.23139	0	0	0	NA	NA	NA	116	343	96	10.6	33.8
PFDN5	Q99471	MCCC2	Q9HCC0	29|28|15	1|2|4|31|40|45|28|29|74|82|3|23	24	0.68872	0.667055	0	0	0	NA	NA	NA	64	343	217	18.8	18.7
RUVBL2	Q9Y230	NPM1	P06748	23|25|24	13|10|10|30|29|29|40|41|14|21|14|45	24	0.688626	0.688426	0	0	0	NA	NA	NA	184	343	100	6.6	53.6
PFDN1	O60925	P02769	P02769	31|11|30	0|0|0|460|442|447|3|4|0|0|0|6	24	0.130311	0.119884	0	0	0	NA	NA	NA	NA	NA	NA	NA	NA
UXT	Q9UBK9	P08779,P08779	P08779,P08779	30|14|28	0|0|0|17|13|24|9|16|0|0|0|12	24	1.61557	1.52155	0	0	0	NA	NA	NA	NA	NA	NA	NA	NA
PDRG1	Q9NUG6	ASDURF	L0R819	17|19|8	0|0|0|0|0|0|0|0|0|0|0|0	14.6667	13.2192	12.7094	1	0	0	NA	NA	High Confidence	0	0	0	0	0
PIH1D1	Q9NWS0	RPL13	P26373	22|27|23	13|15|20|19|20|17|5|8|20|22|15|8	24	0.881915	0.875673	0	0	0	NA	NA	NA	166	343	49	5.3	48.4
RUVBL1	Q9Y265	RPL6	Q02878	24|23|25	10|12|12|32|29|31|10|11|12|20|17|11	24	1.06688	0.629749	0	0	0	NA	NA	NA	124	343	249	11.5	36.2
UXT	Q9UBK9	RPLP2	P05387	24|25|23	12|16|10|22|25|23|14|15|10|11|10|15	24	0.921945	0.921417	0	0	0	NA	NA	NA	166	343	117	6.5	48.4
PDRG1	Q9NUG6	RPS10	P46783	29|25|18	8|9|7|22|20|20|28|33|7|11|8|30	24	0.997595	0.983479	0	0	0	NA	NA	NA	132	343	25	4.7	38.5
PDRG1	Q9NUG6	BCKDHB	P21953	27|26|18	0|0|0|1|0|0|29|31|0|0|0|32	23.6667	1.88203	1.865	0.03	0	0	NA	NA	NA	19	343	8	3.7	5.5
PFDN5	Q99471	DDX21	Q9NR30	26|27|18	28|31|24|41|53|43|26|25|25|24|24|33	23.6667	0.625441	0.618979	0	0	0	NA	NA	NA	123	343	75	9.8	35.9
PDRG1	Q9NUG6	DYNC1H1	Q14204	23|29|19	57|45|43|31|29|50|10|11|69|80|57|16	23.6667	0.442874	0.441241	0	0	0	NA	NA	NA	84	343	121	9.3	24.5
PIH1D1	Q9NWS0	HAGH	Q16775	21|27|23	10|10|11|22|29|26|8|8|3|2|8|12	23.6667	0.933842	0.924975	0	0	0	NA	NA	NA	34	343	5	2	9.9
PFDN5	Q99471	HNRNPA3	P51991	23|25|23	11|10|9|13|13|13|19|20|10|9|8|23	23.6667	1.43503	1.43458	0	0	0	NA	NA	NA	124	343	43	4.4	36.2
PIH1D1	Q9NWS0	HNRNPR	O43390	22|25|24	20|23|18|4|10|6|25|25|18|28|23|34	23.6667	0.664163	0.660327	0	0	0	NA	NA	NA	129	343	173	7.4	37.6
PDRG1	Q9NUG6	LRPPRC	P42704	20|31|20	24|12|24|1|0|0|7|12|26|37|32|21	23.6667	1.05699	1.04905	0	0	0	NA	NA	NA	76	343	81	9.6	22.2
PFDN1	O60925	MARS	P56192	25|21|25	10|12|12|18|15|21|13|20|22|28|12|22	23.6667	1.02274	1.01738	0	0	0	NA	NA	NA	68	343	29	4	19.8
RPAP3	Q9H6T3	MATR3	P43243	24|23|24	26|15|11|9|13|13|13|14|16|16|9|24	23.6667	0.955407	0.954995	0	0	0	NA	NA	NA	116	343	96	10.6	33.8
PFDN1	O60925	MCCC1	Q96RQ3	19|21|31	1|0|0|15|23|28|18|9|50|74|0|8	23.6667	0.961767	0.92463	0	0	0	NA	NA	NA	51	343	144	13.3	14.9
PDRG1	Q9NUG6	NAP1L1	P55209	25|26|20	7|4|5|6|7|7|24|22|7|6|5|21	23.6667	1.62672	1.6233	0	0	0	NA	NA	NA	94	343	17	3.3	27.4
PFDN5	Q99471	P02662	P02662	6|19|46	0|0|0|6|8|6|7|5|0|0|0|5	23.6667	4.66652	3.49528	0.65	0	0	NA	NA	NA	NA	NA	NA	NA	NA
PFDN5	Q99471	P11940,Q9H361	P11940,Q9H361	23|25|23	0|0|0|24|30|27|18|23|0|0|0|21	23.6667	1.39824	1.39781	0	0	0	NA	NA	NA	NA	NA	NA	NA	NA
PDRG1	Q9NUG6	PRPF8	Q6P2Q9	25|18|28	19|12|16|12|7|13|13|15|17|18|17|20	23.6667	1.24558	1.20679	0	0	0	NA	NA	NA	96	343	117	17.2	28
RUVBL2	Q9Y230	RPL10A	P62906	24|28|19	13|14|12|28|24|22|6|4|13|18|12|4	23.6667	1.13876	1.13011	0	0	0	NA	NA	NA	91	343	39	7.2	26.5
PFDN1	O60925	RPL17	P18621	23|23|25	12|9|3|17|19|16|7|6|12|16|12|9	23.6667	1.41001	1.40033	0	0	0	NA	NA	NA	133	343	29	4.6	38.8
VBP1	P61758	RPS3	P23396	19|27|25	28|25|27|27|25|24|31|28|24|29|28|33	23.6667	0.836485	0.830016	0	0	0	NA	NA	NA	200	343	56	10.2	58.3
PFDN4	Q9NQP4	RPS8	P62241	24|24|23	11|13|15|19|20|21|20|18|20|21|14|18	23.6667	1.15485	1.15442	0	0	0	NA	NA	NA	163	343	51	6.7	47.5
RPAP3	Q9H6T3	SF3B2	Q13435	29|20|22	8|5|4|6|6|13|12|13|20|19|6|12	23.6667	1.37412	1.36472	0	0	0	NA	NA	NA	80	343	83	10.7	23.3
PDRG1	Q9NUG6	SFPQ	P23246	25|18|28	20|13|21|3|5|5|7|17|40|44|17|10	23.6667	1.13283	1.09755	0	0	0	NA	NA	NA	133	343	336	17.2	38.8
PFDN5	Q99471	SND1	Q7KZF4	19|32|20	2|1|4|0|0|0|19|25|7|17|1|23	23.6667	2.15232	2.10548	0.05	0	0	NA	NA	NA	59	343	55	6	17.2
PIH1D1	Q9NWS0	PLEKHH3	Q7Z736	13|14|17	1|1|1|0|0|0|0|0|0|1|2|0	14.6667	6.30647	6.22051	1	0	0	NA	NA	High Confidence	0	0	0	0	0
UXT	Q9UBK9	AIFM1	O95831	20|26|24	11|8|12|29|31|39|8|10|15|22|14|11	23.3333	0.822757	0.821032	0	0	0	NA	NA	NA	62	343	38	5.6	18.1
PIH1D1	Q9NWS0	ATAD3A	Q9NVI7	17|25|28	75|53|59|7|5|8|0|0|48|56|64|0	23.3333	0.411971	0.398535	0	0	0	NA	NA	NA	53	343	75	7.4	15.5
PFDN1	O60925	CKB	P12277	52|13|5	18|16|15|0|0|0|24|21|18|31|11|34	23.3333	0.917517	0.672099	0	0	0	NA	NA	NA	113	343	99	8.2	32.9
PFDN2	Q9UHV9	EIF4A1	P60842	23|22|25	4|4|8|1|0|2|16|15|19|35|4|25	23.3333	1.70768	1.70589	0	0	0	NA	NA	NA	124	343	87	7.8	36.2
RPAP3	Q9H6T3	GTF2I	P78347	24|24|22	17|12|21|9|11|10|18|19|54|54|18|15	23.3333	0.706773	0.706325	0	0	0	NA	NA	NA	75	343	52	9	21.9
PDRG1	Q9NUG6	HDLBP	Q00341	21|26|23	0|0|0|0|0|0|10|12|3|5|0|27	23.3333	3.10999	3.10473	0.74	0	0	NA	NA	NA	26	343	27	5.1	7.6
RUVBL2	Q9Y230	HNRNPA2B1	P22626	27|22|21	41|37|18|31|45|34|38|39|37|40|23|42	23.3333	0.497696	0.494613	0	0	0	NA	NA	NA	197	343	56	9.7	57.4
RUVBL2	Q9Y230	IRT-PROTEIN	IRT-PROTEIN	23|23|24	0|0|0|26|27|26|33|33|0|0|0|30	23.3333	0.986537	0.985554	0	0	0	NA	NA	NA	NA	NA	NA	NA	NA
PIH1D1	Q9NWS0	KPRP	Q5T749	47|14|9	6|9|3|7|1|5|0|0|3|14|9|0	23.3333	2.25793	1.89021	0.35	0	0	NA	NA	NA	45	343	21	3.5	13.1
PIH1D1	Q9NWS0	MAP1B	P46821	21|31|18	8|2|7|9|8|14|1|0|6|5|5|1	23.3333	2.0122	1.96547	0.67	0	0	NA	NA	NA	62	343	184	18	18.1
VBP1	P61758	NAP1L1	P55209	20|21|29	7|4|5|6|7|7|24|22|7|6|5|21	23.3333	1.98677	1.9843	0	0	0	NA	NA	NA	94	343	17	3.3	27.4
PIH1D1	Q9NWS0	OGDH	Q02218	23|25|22	5|1|2|8|9|9|52|54|3|5|4|68	23.3333	0.640124	0.638466	0	0	0	NA	NA	NA	16	343	5	1.9	4.7
VBP1	P61758	P4HB	P07237	19|20|31	11|8|12|2|3|3|24|26|13|16|12|32	23.3333	1.50002	1.4954	0	0	0	NA	NA	NA	72	343	60	4.6	21
PDRG1	Q9NUG6	PARP1	P09874	27|14|29	21|14|16|14|12|22|7|20|22|26|11|10	23.3333	1.14193	1.06728	0	0	0	NA	NA	NA	119	343	151	12.4	34.7
PFDN2	Q9UHV9	PCMT1	P22061	23|23|24	58|56|51|44|56|49|27|25|78|87|53|33	23.3333	0.398005	0.397456	0	1	1	pubmed:22939629	pubmed:22939629	NA	93	343	53	5.9	27.1
UXT	Q9UBK9	POLR1B	Q9H9Y6	12|17|15	0|0|0|0|0|0|0|0|0|0|0|0	14.6667	10.9976	10.9524	1	0	0	NA	NA	High Confidence	10	343	17	7.7	2.9
PIH1D1	Q9NWS0	PPP2R1A	P30153	19|27|24	6|3|5|13|12|7|6|6|6|17|6|11	23.3333	1.57521	1.54844	0.31	0	0	NA	NA	NA	84	343	28	3.4	24.5
PIH1D1	Q9NWS0	RPL10A	P62906	20|28|22	13|14|12|28|24|22|6|4|13|18|12|4	23.3333	0.877475	0.865379	0	0	0	NA	NA	NA	91	343	39	7.2	26.5
PIH1D1	Q9NWS0	RPL17	P18621	17|28|25	12|9|3|17|19|16|7|6|12|16|12|9	23.3333	1.12174	1.08837	0	0	0	NA	NA	NA	133	343	29	4.6	38.8
PFDN5	Q99471	RPS2	P15880	28|21|21	16|23|14|18|20|17|21|24|13|22|19|25	23.3333	1.01151	1.00319	0	0	0	NA	NA	NA	143	343	52	6.7	41.7
RUVBL1	Q9Y265	RPS3A	P61247	23|22|25	25|25|36|26|26|26|27|31|35|30|25|29	23.3333	0.673713	0.570906	0	0	0	NA	NA	NA	141	343	47	8.1	41.1
PIH1D1	Q9NWS0	POLR3E	Q9NVU0	13|14|17	0|0|0|0|0|0|0|0|0|0|0|0	14.6667	10.1814	10.0427	1	1	1	pubmed:28514442|pubmed:26186194|pubmed:26496610	pubmed:28514442|pubmed:26186194|pubmed:26496610	High Confidence	0	0	0	0	0
PFDN4	Q9NQP4	TRIM28	Q13263	27|26|17	57|51|37|34|28|30|15|11|34|45|53|20	23.3333	0.566084	0.555447	0	0	0	NA	NA	NA	111	343	50	6.4	32.4
RUVBL1	Q9Y265	ACTR6	Q9GZN1	14|14|15	0|0|0|0|0|0|0|0|0|0|0|0	14.3333	13.4924	13.4922	1	1	1	pubmed:28514442|pubmed:26496610|pubmed:26344197	pubmed:28514442|pubmed:26496610|pubmed:26344197	High Confidence	1	343	2	2	0.3
PIH1D1	Q9NWS0	AIFM1	O95831	23|21|25	11|8|12|29|31|39|8|10|15|22|14|11	23	0.744404	0.739605	0	0	0	NA	NA	NA	62	343	38	5.6	18.1
RUVBL2	Q9Y230	DARS	P14868	21|29|19	16|18|14|19|19|22|22|21|21|15|22|26	23	0.856962	0.84811	0	0	0	NA	NA	NA	82	343	35	3.7	23.9
PDRG1	Q9NUG6	EIF3F	O00303	25|25|19	3|4|3|3|3|3|24|22|10|9|2|22	23	1.76118	1.75472	0	0	0	NA	NA	NA	61	343	12	2.6	17.8
RUVBL1	Q9Y265	HNRNPA2B1	P22626	29|19|21	41|37|18|31|45|34|38|39|37|40|23|42	23	0.525795	0.431966	0	0	0	NA	NA	NA	197	343	56	9.7	57.4
PDRG1	Q9NUG6	HNRNPD	Q14103	25|24|20	7|12|7|9|12|14|20|19|17|19|7|18	23	1.2929	1.28884	0	1	1	pubmed:26496610	pubmed:26496610	NA	153	343	28	3.4	44.6
RUVBL1	Q9Y265	LARS	Q9P2J5	21|21|27	17|11|15|26|32|30|23|26|20|32|19|32	23	0.77861	0.619518	0	0	0	NA	NA	NA	75	343	62	5.3	21.9
PFDN2	Q9UHV9	MATR3	P43243	22|26|21	26|15|11|9|13|13|13|14|16|16|9|24	23	1.28509	1.2744	0	0	0	NA	NA	NA	116	343	96	10.6	33.8
PFDN2	Q9UHV9	NAP1L1	P55209	23|24|22	7|4|5|6|7|7|24|22|7|6|5|21	23	1.71551	1.7079	0	0	0	NA	NA	NA	94	343	17	3.3	27.4
UXT	Q9UBK9	OGDH	Q02218	18|28|23	5|1|2|8|9|9|52|54|3|5|4|68	23	0.688469	0.683024	0	0	0	NA	NA	NA	16	343	5	1.9	4.7
RPAP3	Q9H6T3	P13647,P13647	P13647,P13647	24|21|24	0|0|0|31|10|20|7|7|0|0|0|9	23	1.57002	1.56789	0	0	0	NA	NA	NA	NA	NA	NA	NA	NA
PFDN5	Q99471	PA2G4	Q9UQ80	24|30|15	1|0|3|0|0|0|10|16|23|18|2|14	23	2.53668	2.46382	0.13	0	0	NA	NA	NA	52	343	24	5.2	15.2
VBP1	P61758	PRPS1	P60891	19|25|25	2|1|1|1|0|1|21|21|3|4|0|22	23	2.79802	2.78576	0.04	0	0	NA	NA	NA	81	343	54	10.4	23.6
UXT	Q9UBK9	PSMD2	Q13200	16|29|24	6|7|10|16|16|18|2|1|10|15|8|7	23	1.34531	1.3217	0.01	0	0	NA	NA	NA	79	343	36	4.8	23
PFDN1	O60925	QARS	P47897	22|22|25	10|10|8|20|29|22|16|21|14|20|15|26	23	0.923594	0.91524	0	0	0	NA	NA	NA	52	343	31	4.4	15.2
PIH1D1	Q9NWS0	GTF3C1	Q12789	11|16|16	1|0|0|1|1|0|0|0|1|3|0|0	14.3333	6.27943	6.14114	1	0	0	NA	NA	High Confidence	10	343	13	2.6	2.9
RUVBL2	Q9Y230	RPL13	P26373	23|27|19	13|15|20|19|20|17|5|8|20|22|15|8	23	1.08675	1.08039	0	0	0	NA	NA	NA	166	343	49	5.3	48.4
RPAP3	Q9H6T3	RPL17	P18621	22|23|24	12|9|3|17|19|16|7|6|12|16|12|9	23	1.15264	1.15027	0	0	0	NA	NA	NA	133	343	29	4.6	38.8
UXT	Q9UBK9	RPL18A	Q02543	18|26|25	10|13|8|15|16|15|3|3|8|9|10|4	23	1.36461	1.35483	0.01	0	0	NA	NA	NA	75	343	37	7.3	21.9
VBP1	P61758	RPL5	P46777	23|24|22	19|27|13|36|37|32|15|14|13|13|14|18	23	1.00539	0.988979	0	0	0	NA	NA	NA	108	343	55	6.3	31.5
VBP1	P61758	RPS10	P46783	17|31|21	8|9|7|22|20|20|28|33|7|11|8|30	23	1.20374	1.16522	0	0	0	NA	NA	NA	132	343	25	4.7	38.5
UXT	Q9UBK9	SF3B2	Q13435	23|25|21	8|5|4|6|6|13|12|13|20|19|6|12	23	1.4017	1.39993	0	0	0	NA	NA	NA	80	343	83	10.7	23.3
UXT	Q9UBK9	SLC25A5	P05141	18|24|27	74|65|74|22|21|27|14|14|59|62|66|16	23	0.335802	0.332425	0	0	0	NA	NA	NA	162	343	58	6.2	47.2
PFDN2	Q9UHV9	SND1	Q7KZF4	16|23|30	2|1|4|0|0|0|19|25|7|17|1|23	23	2.01446	1.98346	0.01	0	0	NA	NA	NA	59	343	55	6	17.2
PFDN5	Q99471	TPI1	P60174	21|20|28	3|1|4|1|0|1|13|9|13|17|1|24	23	2.52725	2.48968	0.08	0	0	NA	NA	NA	75	343	48	5.6	21.9
RUVBL1	Q9Y265	XRCC6	P12956	20|22|27	11|9|10|56|60|55|62|65|17|32|9|69	23	0.448024	0.287389	0	0	0	NA	NA	NA	114	343	71	7.6	33.2
RUVBL1	Q9Y265	YEATS4	O95619	22|23|24	12|4|4|0|0|0|0|0|5|4|7|0	23	4.62733	2.29288	0.91	1	1	pubmed:28514442|pubmed:26496610|pubmed:17643375	pubmed:28514442|pubmed:26496610|pubmed:17643375	NA	NA	NA	NA	NA	NA
RUVBL1	Q9Y265	ATP5A1	P25705	21|19|28	29|26|19|10|10|17|17|12|32|41|25|18	22.6667	0.864484	0.677218	0	0	0	NA	NA	NA	147	343	83	8	42.9
PFDN2	Q9UHV9	DLAT	P10515	21|21|26	5|6|4|11|12|14|26|33|3|10|6|36	22.6667	1.2137	1.21278	0	0	0	NA	NA	NA	25	343	8	2.6	7.3
RPAP3	Q9H6T3	DLAT	P10515	23|22|23	5|6|4|11|12|14|26|33|3|10|6|36	22.6667	0.88646	0.886077	0	0	0	NA	NA	NA	25	343	8	2.6	7.3
UXT	Q9UBK9	DLAT	P10515	19|25|24	5|6|4|11|12|14|26|33|3|10|6|36	22.6667	0.922199	0.919265	0	0	0	NA	NA	NA	25	343	8	2.6	7.3
PIH1D1	Q9NWS0	DLD	P09622	23|20|25	2|1|2|11|14|13|21|27|6|6|2|31	22.6667	1.00726	0.999375	0	0	0	NA	NA	NA	56	343	19	3.9	16.3
PDRG1	Q9NUG6	EEF1G	P26641	24|25|19	18|9|16|15|9|17|10|15|22|23|13|10	22.6667	1.21057	1.20774	0	0	0	NA	NA	NA	127	343	41	5	37
RPAP3	Q9H6T3	EIF3L	Q9Y262	29|19|20	10|6|5|3|2|6|45|48|5|11|8|51	22.6667	0.72953	0.721801	0	0	0	NA	NA	NA	56	343	23	3.8	16.3
PFDN2	Q9UHV9	FKBP4	Q02790	32|18|18	1|3|2|0|0|1|13|12|19|21|0|13	22.6667	2.54079	2.41016	0.09	0	0	NA	NA	NA	55	343	19	4.6	16
UXT	Q9UBK9	HAGH	Q16775	19|25|24	10|10|11|22|29|26|8|8|3|2|8|12	22.6667	0.977373	0.974263	0	0	0	NA	NA	NA	34	343	5	2	9.9
PFDN2	Q9UHV9	HNRNPR	O43390	19|20|29	20|23|18|4|10|6|25|25|18|28|23|34	22.6667	0.909112	0.903163	0	0	0	NA	NA	NA	129	343	173	7.4	37.6
RPAP3	Q9H6T3	HNRNPUL1	Q9BUJ2	23|25|20	1|3|3|14|19|12|10|8|5|5|1|8	22.6667	1.54408	1.53816	0.07	0	0	NA	NA	NA	66	343	63	10.4	19.2
PFDN4	Q9NQP4	MYBBP1A	Q9BQG0	26|21|21	30|24|19|26|30|30|0|0|18|17|19|0	22.6667	0.9615	0.958276	0	0	0	NA	NA	NA	70	343	37	6	20.4
PFDN4	Q9NQP4	P02538,P02538	P02538,P02538	31|16|21	0|0|0|15|6|23|6|8|0|0|0|7	22.6667	2.73987	2.6607	0	0	0	NA	NA	NA	NA	NA	NA	NA	NA
RUVBL2	Q9Y230	P11940,Q9H361	P11940,Q9H361	21|26|21	0|0|0|24|30|27|18|23|0|0|0|21	22.6667	1.16081	1.1581	0	0	0	NA	NA	NA	NA	NA	NA	NA	NA
PFDN5	Q99471	PRMT1	Q99873	23|20|25	2|1|1|2|0|3|17|18|5|7|1|18	22.6667	2.61457	2.59739	0.19	0	0	NA	NA	NA	76	343	30	4.1	22.2
UXT	Q9UBK9	RAD50	Q92878	19|28|21	4|2|3|2|3|4|14|11|2|5|1|9	22.6667	2.32124	2.30707	0.8	0	0	NA	NA	NA	19	343	40	9	5.5
UXT	Q9UBK9	RPL27	P61353	22|22|24	6|12|6|21|19|21|7|7|9|5|9|8	22.6667	1.1897	1.18721	0	0	0	NA	NA	NA	121	343	42	3.5	35.3
PIH1D1	Q9NWS0	RPS10	P46783	25|26|17	8|9|7|22|20|20|28|33|7|11|8|30	22.6667	0.699149	0.692987	0	0	0	NA	NA	NA	132	343	25	4.7	38.5
VBP1	P61758	RPS2	P15880	21|23|24	16|23|14|18|20|17|21|24|13|22|19|25	22.6667	1.11569	1.10879	0	0	0	NA	NA	NA	143	343	52	6.7	41.7
PIH1D1	Q9NWS0	RPS7	P62081	23|24|21	5|3|3|16|17|19|10|12|5|6|4|15	22.6667	1.21316	1.21133	0	0	0	NA	NA	NA	138	343	27	4.7	40.2
UXT	Q9UBK9	RSL1D1	O76021	15|33|20	8|9|5|6|12|8|1|5|6|9|5|8	22.6667	1.85344	1.79041	0.47	0	0	NA	NA	NA	56	343	24	5.9	16.3
PFDN2	Q9UHV9	TRIM28	Q13263	25|17|26	57|51|37|34|28|30|15|11|34|45|53|20	22.6667	0.538471	0.530224	0	0	0	NA	NA	NA	111	343	50	6.4	32.4
PFDN1	O60925	TUBB8	Q3ZCM7	11|22|35	6|5|2|5|4|5|1|1|2|5|4|3	22.6667	3.77044	3.31203	0.71	0	0	NA	NA	NA	NA	NA	NA	NA	NA
VBP1	P61758	ABCE1	P61221	18|22|27	0|0|0|0|0|0|13|16|5|6|0|22	22.3333	3.40179	3.40145	0.2	0	0	NA	NA	NA	28	343	18	2.7	8.2
PFDN5	Q99471	ACTN4	O43707	16|34|17	20|20|10|3|2|4|4|9|39|45|19|14	22.3333	1.23863	1.17849	0	0	0	NA	NA	NA	89	343	206	15.6	25.9
PFDN1	O60925	ATP5A1	P25705	37|16|14	29|26|19|10|10|17|17|12|32|41|25|18	22.3333	0.746703	0.70747	0	0	0	NA	NA	NA	147	343	83	8	42.9
UXT	Q9UBK9	ATP5B	P06576	21|26|20	47|41|43|11|7|12|27|21|62|64|49|29	22.3333	0.412802	0.411781	0	0	0	NA	NA	NA	145	343	106	8.4	42.3
RPAP3	Q9H6T3	CCT7	Q99832	18|25|24	9|10|12|21|19|22|26|32|33|32|13|33	22.3333	0.627638	0.619121	0	0	0	NA	NA	NA	111	343	71	8.7	32.4
PFDN1	O60925	DARS	P14868	24|21|22	16|18|14|19|19|22|22|21|21|15|22|26	22.3333	0.808637	0.807443	0	0	0	NA	NA	NA	82	343	35	3.7	23.9
PIH1D1	Q9NWS0	DLAT	P10515	22|22|23	5|6|4|11|12|14|26|33|3|10|6|36	22.3333	0.833365	0.83042	0	0	0	NA	NA	NA	25	343	8	2.6	7.3
VBP1	P61758	EIF4A1	P60842	22|16|29	4|4|8|1|0|2|16|15|19|35|4|25	22.3333	1.88625	1.85075	0	0	0	NA	NA	NA	124	343	87	7.8	36.2
PDRG1	Q9NUG6	HNRNPH1	P31943	24|18|25	21|16|12|14|12|13|16|17|28|26|17|21	22.3333	1.03996	1.01678	0	0	0	NA	NA	NA	195	343	201	14.5	56.9
PFDN5	Q99471	HNRNPH1	P31943	25|22|20	21|16|12|14|12|13|16|17|28|26|17|21	22.3333	1.13313	1.13	0	0	0	NA	NA	NA	195	343	201	14.5	56.9
VBP1	P61758	HNRNPM	P52272	17|23|27	30|44|25|31|36|33|8|13|31|34|20|16	22.3333	0.778529	0.777529	0	0	0	NA	NA	NA	161	343	149	15.6	46.9
RUVBL2	Q9Y230	IARS	P41252	23|25|19	14|17|15|35|34|34|25|32|17|19|17|39	22.3333	0.642451	0.640225	0	0	0	NA	NA	NA	62	343	65	5.4	18.1
PFDN5	Q99471	MARS	P56192	25|17|25	10|12|12|18|15|21|13|20|22|28|12|22	22.3333	1.15845	1.13767	0	0	0	NA	NA	NA	68	343	29	4	19.8
PDRG1	Q9NUG6	NONO	Q15233	30|16|21	19|23|47|2|2|4|10|13|48|70|21|18	22.3333	0.771136	0.738308	0	0	0	NA	NA	NA	152	343	386	17.8	44.3
PFDN2	Q9UHV9	P00761	P00761	27|22|18	0|0|0|40|47|38|41|41|0|0|0|37	22.3333	0.7804	0.760866	0	0	0	NA	NA	NA	NA	NA	NA	NA	NA
PDRG1	Q9NUG6	PA2G4	Q9UQ80	23|24|20	1|0|3|0|0|0|10|16|23|18|2|14	22.3333	2.24144	2.2395	0.02	0	0	NA	NA	NA	52	343	24	5.2	15.2
PDRG1	Q9NUG6	PRMT1	Q99873	19|26|22	2|1|1|2|0|3|17|18|5|7|1|18	22.3333	2.31403	2.30584	0.23	0	0	NA	NA	NA	76	343	30	4.1	22.2
PFDN5	Q99471	PRPF8	Q6P2Q9	30|19|18	19|12|16|12|7|13|13|15|17|18|17|20	22.3333	1.27963	1.24985	0	0	0	NA	NA	NA	96	343	117	17.2	28
PDRG1	Q9NUG6	PRPSAP2	O60256	22|21|24	0|0|0|0|0|0|16|18|1|1|0|23	22.3333	2.75964	2.73647	0.66	0	0	NA	NA	NA	65	343	42	8.9	19
PFDN4	Q9NQP4	RPL17	P18621	22|23|22	12|9|3|17|19|16|7|6|12|16|12|9	22.3333	1.57391	1.5728	0	0	0	NA	NA	NA	133	343	29	4.6	38.8
PFDN1	O60925	RPL27	P61353	20|22|25	6|12|6|21|19|21|7|7|9|5|9|8	22.3333	1.34446	1.32507	0	0	0	NA	NA	NA	121	343	42	3.5	35.3
PFDN1	O60925	RPLP2	P05387	24|22|21	12|16|10|22|25|23|14|15|10|11|10|15	22.3333	0.976708	0.976066	0	0	0	NA	NA	NA	166	343	117	6.5	48.4
RPAP3	Q9H6T3	RPS13	P62277	20|22|25	5|7|7|17|18|21|14|16|4|5|9|15	22.3333	1.0301	1.02341	0	0	0	NA	NA	NA	120	343	17	4.3	35
PDRG1	Q9NUG6	RPS16	P62249	23|22|22	10|6|11|14|11|14|18|18|13|16|9|23	22.3333	1.25533	1.25065	0	0	0	NA	NA	NA	147	343	42	5.8	42.9
RPAP3	Q9H6T3	RPS16	P62249	23|22|22	10|6|11|14|11|14|18|18|13|16|9|23	22.3333	0.977665	0.977575	0	0	0	NA	NA	NA	147	343	42	5.8	42.9
RPAP3	Q9H6T3	RPS19	P39019	21|22|24	13|11|13|17|14|13|30|27|20|19|15|23	22.3333	0.757206	0.754779	0	0	0	NA	NA	NA	142	343	58	6.2	41.4
PIH1D1	Q9NWS0	RPS9	P46781	22|23|22	21|20|13|20|21|20|16|18|11|17|16|18	22.3333	0.702043	0.700279	0	0	0	NA	NA	NA	114	343	35	6.2	33.2
PDRG1	Q9NUG6	SNRNP70	P08621	27|20|20	1|1|0|2|3|1|10|11|3|4|1|10	22.3333	3.47931	3.42797	0.93	0	0	NA	NA	NA	61	343	52	5	17.8
PFDN5	Q99471	SSB	P05455	25|21|21	2|3|4|8|11|10|18|24|5|8|3|20	22.3333	1.74064	1.73532	0	0	0	NA	NA	NA	57	343	12	2.7	16.6
PFDN5	Q99471	UBA1	P22314	21|22|24	5|4|6|0|0|0|14|14|15|23|5|27	22.3333	1.89945	1.89368	0	0	0	NA	NA	NA	63	343	153	11	18.4
RUVBL1	Q9Y265	VIM	P08670	26|19|22	72|113|86|44|53|33|5|20|109|115|88|10	22.3333	0.278323	0.182626	0	0	0	NA	NA	NA	201	343	754	34.6	58.6
PFDN2	Q9UHV9	PIH1D1	Q9NWS0	12|12|19	0|0|0|0|0|0|2|0|0|0|0|1	14.3333	10.4767	10.3725	1	1	1	pubmed:26496610	pubmed:26496610	High Confidence	1	343	1	1	0.3
PDRG1	Q9NUG6	CCAR2	Q8N163	19|25|22	28|29|37|14|13|19|10|13|41|39|37|21	22	0.69537	0.693144	0	0	0	NA	NA	NA	NA	NA	NA	NA	NA
RUVBL1	Q9Y265	DHX9	Q08211	23|22|21	26|43|36|29|29|32|42|46|36|45|27|48	22	0.49512	0.383433	0	0	0	NA	NA	NA	143	343	169	13.1	41.7
PFDN5	Q99471	DLD	P09622	27|25|14	2|1|2|11|14|13|21|27|6|6|2|31	22	1.44288	1.40035	0	0	0	NA	NA	NA	56	343	19	3.9	16.3
RPAP3	Q9H6T3	EIF3B	P55884	24|23|19	14|6|9|4|2|2|45|39|25|23|10|55	22	0.637509	0.635647	0	0	0	NA	NA	NA	62	343	42	4.9	18.1
PFDN5	Q99471	FKBP4	Q02790	20|25|21	1|3|2|0|0|1|13|12|19|21|0|13	22	2.49256	2.485	0.03	0	0	NA	NA	NA	55	343	19	4.6	16
PFDN2	Q9UHV9	FLNA	P21333	31|20|15	37|34|28|44|32|42|4|9|48|60|42|19	22	0.556842	0.523507	0	1	1	pubmed:26344197	pubmed:26344197	NA	158	343	305	25.2	46.1
PIH1D1	Q9NWS0	HIST1H4L;HIST1H4K;HI...	P62805	23|19|24	34|32|37|15|17|14|9|18|31|37|23|11	22	0.545377	0.541341	0	0	0	NA	NA	NA	NA	NA	NA	NA	NA
RPAP3	Q9H6T3	HSP90B1	P14625	25|19|22	14|14|13|3|1|4|16|13|34|36|14|22	22	0.858699	0.856045	0	0	0	NA	NA	NA	121	343	96	10.9	35.3
PDRG1	Q9NUG6	MARS	P56192	15|22|29	10|12|12|18|15|21|13|20|22|28|12|22	22	1.03808	0.99621	0	0	0	NA	NA	NA	68	343	29	4	19.8
RUVBL1	Q9Y265	MCCC2	Q9HCC0	21|23|22	1|2|4|31|40|45|28|29|74|82|3|23	22	0.59163	0.382352	0	0	0	NA	NA	NA	64	343	217	18.8	18.7
PFDN4	Q9NQP4	P02533,P02533	P02533,P02533	26|14|26	0|0|0|16|8|13|2|9|0|0|0|4	22	3.2055	3.10598	0	0	0	NA	NA	NA	NA	NA	NA	NA	NA
UXT	Q9UBK9	PARP1	P09874	23|26|17	21|14|16|14|12|22|7|20|22|26|11|10	22	0.857028	0.847759	0	0	0	NA	NA	NA	119	343	151	12.4	34.7
PFDN1	O60925	PCCA	P05165	16|23|27	0|0|0|14|26|17|123|97|70|84|0|91	22	0.356428	0.34223	0	0	0	NA	NA	NA	57	343	333	21.2	16.6
PDRG1	Q9NUG6	PDIA3	P30101	18|31|17	5|7|7|0|0|0|14|12|26|26|2|20	22	1.61712	1.59049	0	0	0	NA	NA	NA	63	343	46	5.4	18.4
PFDN5	Q99471	PDIA3	P30101	17|26|23	5|7|7|0|0|0|14|12|26|26|2|20	22	1.82299	1.79795	0	0	0	NA	NA	NA	63	343	46	5.4	18.4
PIH1D1	Q9NWS0	EP400	Q96L91	6|16|20	0|0|0|0|0|0|0|0|0|0|0|0	14	9.95361	8.87359	1	0	0	NA	NA	High Confidence	2	343	10	7.5	0.6
PFDN5	Q99471	QARS	P47897	20|21|25	10|10|8|20|29|22|16|21|14|20|15|26	22	1.05261	1.04523	0	0	0	NA	NA	NA	52	343	31	4.4	15.2
RPAP3	Q9H6T3	RPL12	P30050	21|23|22	11|18|10|17|12|19|4|5|14|14|12|7	22	1.05369	1.05147	0	0	0	NA	NA	NA	140	343	30	5.1	40.8
RPAP3	Q9H6T3	RPL13A	P40429	21|23|22	3|9|1|14|21|12|5|5|3|2|4|4	22	1.57176	1.56845	0.08	0	0	NA	NA	NA	102	343	65	5.3	29.7
PFDN5	Q99471	RPL5	P46777	22|21|23	19|27|13|36|37|32|15|14|13|13|14|18	22	0.841502	0.839793	0	0	0	NA	NA	NA	108	343	55	6.3	31.5
PFDN1	O60925	RPL8	P62917	19|19|28	7|10|8|28|24|23|2|4|8|10|10|6	22	1.2337	1.19655	0	0	0	NA	NA	NA	121	343	42	5.9	35.3
PFDN5	Q99471	RPS10	P46783	29|15|22	8|9|7|22|20|20|28|33|7|11|8|30	22	1.02207	0.987169	0	0	0	NA	NA	NA	132	343	25	4.7	38.5
PIH1D1	Q9NWS0	RPS16	P62249	25|21|20	10|6|11|14|11|14|18|18|13|16|9|23	22	0.912436	0.912072	0	0	0	NA	NA	NA	147	343	42	5.8	42.9
UXT	Q9UBK9	RPS16	P62249	21|27|18	10|6|11|14|11|14|18|18|13|16|9|23	22	1.00148	0.993733	0	0	0	NA	NA	NA	147	343	42	5.8	42.9
UXT	Q9UBK9	RPS2	P15880	18|26|22	16|23|14|18|20|17|21|24|13|22|19|25	22	0.702137	0.698798	0	0	0	NA	NA	NA	143	343	52	6.7	41.7
UXT	Q9UBK9	TUBB	P07437	19|23|24	22|14|22|29|28|31|26|26|29|41|20|28	22	0.553519	0.551888	0	0	0	NA	NA	NA	314	343	338	31.4	91.5
PFDN2	Q9UHV9	VIM	P08670	15|25|26	72|113|86|44|53|33|5|20|109|115|88|10	22	0.284399	0.279739	0	0	0	NA	NA	NA	201	343	754	34.6	58.6
PFDN5	Q99471	PDRG1	Q9NUG6	17|6|19	0|0|0|1|1|1|0|1|0|0|0|1	14	9.32618	8.39471	1	0	1	NA	pubmed:25036637	High Confidence	3	343	2	1.7	0.9
UXT	Q9UBK9	ATP5A1	P25705	19|22|24	29|26|19|10|10|17|17|12|32|41|25|18	21.6667	0.662694	0.66046	0	0	0	NA	NA	NA	147	343	83	8	42.9
PFDN5	Q99471	BCKDHB	P21953	24|25|16	0|0|0|1|0|0|29|31|0|0|0|32	21.6667	1.91576	1.89129	0.01	0	0	NA	NA	NA	19	343	8	3.7	5.5
PFDN5	Q99471	CCAR2	Q8N163	27|16|22	28|29|37|14|13|19|10|13|41|39|37|21	21.6667	0.761971	0.74475	0	0	0	NA	NA	NA	NA	NA	NA	NA	NA
RPAP3	Q9H6T3	CCT4	P50991	21|25|19	12|10|10|18|21|25|20|24|29|36|13|26	21.6667	0.669627	0.665082	0	0	0	NA	NA	NA	124	343	62	7.9	36.2
PDRG1	Q9NUG6	CLTC	Q00610	21|25|19	49|40|49|64|65|76|3|4|78|85|61|11	21.6667	0.333319	0.333187	0	0	0	NA	NA	NA	124	343	234	12.1	36.2
PFDN5	Q99471	DDX17	Q92841	23|24|18	7|15|10|5|9|10|18|20|13|15|9|22	21.6667	1.38388	1.37807	0	0	0	NA	NA	NA	174	343	80	8.2	50.7
RUVBL2	Q9Y230	EEF1G	P26641	20|25|20	18|9|16|15|9|17|10|15|22|23|13|10	21.6667	1.11443	1.11149	0	0	0	NA	NA	NA	127	343	41	5	37
PIH1D1	Q9NWS0	GAPDH	P04406	39|14|12	9|15|10|9|5|7|28|29|41|68|12|45	21.6667	0.546625	0.496769	0	0	0	NA	NA	NA	190	343	97	9.4	55.4
PDRG1	Q9NUG6	HNRNPC	P07910	24|19|22	19|15|14|12|14|11|14|16|19|21|10|21	21.6667	1.11361	1.09967	0	0	0	NA	NA	NA	127	343	57	7.6	37
PFDN4	Q9NQP4	HSP90AB1	P08238	26|21|18	37|25|29|27|29|29|33|37|62|70|38|41	21.6667	0.536839	0.532025	0	0	0	NA	NA	NA	211	343	278	22.8	61.5
PDRG1	Q9NUG6	MDH2	P40926	18|27|20	2|5|6|0|0|0|12|12|19|18|1|21	21.6667	1.9242	1.91426	0.01	0	0	NA	NA	NA	71	343	37	5.5	20.7
RUVBL1	Q9Y265	MYH9	P35579	18|17|30	16|17|12|13|4|21|16|17|28|46|21|37	21.6667	0.856625	0.645801	0	0	0	NA	NA	NA	139	343	670	27.4	40.5
RUVBL1	Q9Y265	NOP58	Q9Y2X3	20|20|25	17|9|8|1|4|1|0|0|7|10|4|0	21.6667	2.82753	1.46224	0.38	1	1	pubmed:26496610	pubmed:26496610	NA	47	343	42	5.9	13.7
RUVBL2	Q9Y230	P13647,P13647	P13647,P13647	24|20|21	0|0|0|31|10|20|7|7|0|0|0|9	21.6667	1.82427	1.81677	0	0	0	NA	NA	NA	NA	NA	NA	NA	NA
VBP1	P61758	PA2G4	Q9UQ80	14|21|30	1|0|3|0|0|0|10|16|23|18|2|14	21.6667	2.62626	2.60166	0.03	0	0	NA	NA	NA	52	343	24	5.2	15.2
PIH1D1	Q9NWS0	PDHA1	P08559	19|25|21	4|5|3|7|5|3|19|17|6|6|5|19	21.6667	1.34925	1.33508	0.01	0	0	NA	NA	NA	25	343	5	2	7.3
UXT	Q9UBK9	DPCD	Q9BVM2	13|13|15	0|0|0|1|1|2|0|0|0|0|0|0	13.6667	7.229	7.20482	1	0	0	NA	NA	High Confidence	0	0	0	0	0
PFDN2	Q9UHV9	ASDURF	L0R819	9|16|15	0|0|0|0|0|0|0|0|0|0|0|0	13.3333	13.1104	12.8695	1	0	0	NA	NA	High Confidence	0	0	0	0	0
VBP1	P61758	PRPF8	Q6P2Q9	20|24|21	19|12|16|12|7|13|13|15|17|18|17|20	21.6667	1.41941	1.4008	0	0	0	NA	NA	NA	96	343	117	17.2	28
PFDN4	Q9NQP4	Q99878,Q96KK5,Q9BTM1,Q16777,Q6FI13,P0C0S8	Q99878,Q96KK5,Q9BTM1,Q16777,Q6FI13,P0C0S8	22|24|19	0|0|0|16|17|11|10|16|0|0|0|10	21.6667	2.16741	2.15641	0	0	0	NA	NA	NA	NA	NA	NA	NA	NA
PFDN1	O60925	RPA1	P27694	20|21|24	0|0|0|23|29|25|6|6|4|1|0|7	21.6667	1.52188	1.50379	0	0	0	NA	NA	NA	46	343	34	5.3	13.4
PDRG1	Q9NUG6	RPL5	P46777	23|22|20	19|27|13|36|37|32|15|14|13|13|14|18	21.6667	0.749574	0.74759	0	0	0	NA	NA	NA	108	343	55	6.3	31.5
PDRG1	Q9NUG6	RPS8	P62241	22|23|20	11|13|15|19|20|21|20|18|20|21|14|18	21.6667	0.965401	0.964679	0	0	0	NA	NA	NA	163	343	51	6.7	47.5
PFDN1	O60925	RPS8	P62241	19|21|25	11|13|15|19|20|21|20|18|20|21|14|18	21.6667	0.906444	0.890274	0	0	0	NA	NA	NA	163	343	51	6.7	47.5
RUVBL2	Q9Y230	RPS8	P62241	23|20|22	11|13|15|19|20|21|20|18|20|21|14|18	21.6667	0.928461	0.925491	0	0	0	NA	NA	NA	163	343	51	6.7	47.5
RPAP3	Q9H6T3	POLR3D	P05423	13|13|14	0|0|0|0|0|0|0|0|0|0|0|0	13.3333	9.73721	9.72248	1	0	0	NA	NA	High Confidence	0	0	0	0	0
RPAP3	Q9H6T3	YBX1	P67809	20|22|23	8|8|9|16|16|15|8|13|15|13|9|16	21.6667	1.06668	1.06276	0	0	0	NA	NA	NA	184	343	101	6.7	53.6
PDRG1	Q9NUG6	DARS2	Q6PI48	20|21|23	4|4|2|0|1|1|14|14|7|7|1|19	21.3333	2.29036	2.27483	0.15	0	0	NA	NA	NA	5	343	3	2	1.5
PFDN5	Q99471	EEF1G	P26641	20|31|13	18|9|16|15|9|17|10|15|22|23|13|10	21.3333	1.25809	1.19976	0	0	0	NA	NA	NA	127	343	41	5	37
PIH1D1	Q9NWS0	EIF3B	P55884	26|21|17	14|6|9|4|2|2|45|39|25|23|10|55	21.3333	0.58417	0.581582	0	0	0	NA	NA	NA	62	343	42	4.9	18.1
RPAP3	Q9H6T3	HIST1H1C	P16403	22|21|21	16|22|8|16|18|17|8|15|17|16|15|14	21.3333	0.836626	0.83656	0	0	0	NA	NA	NA	234	343	76	8.5	68.2
RUVBL2	Q9Y230	TTI1	O43156	13|14|13	0|0|0|0|0|0|1|1|0|0|0|0	13.3333	9.60168	9.6013	1	1	1	pubmed:26496610|pubmed:20801936|pubmed:17643375|pubmed:20371770	pubmed:26496610|pubmed:20801936|pubmed:17643375|pubmed:20371770	High Confidence	1	343	1	1	0.3
PIH1D1	Q9NWS0	NUMA1	Q14980	18|27|19	36|35|30|2|9|6|2|2|8|12|28|2	21.3333	0.757171	0.743251	0	0	0	NA	NA	NA	32	343	115	26.8	9.3
RUVBL1	Q9Y265	POLR2B	P30876	21|23|20	8|2|5|4|1|5|8|7|4|3|4|13	21.3333	2.6777	1.77358	0.93	1	1	pubmed:26496610	pubmed:26496610	NA	36	343	65	9.2	10.5
PFDN5	Q99471	RARS	P54136	28|15|21	11|9|18|16|18|19|13|19|16|24|16|23	21.3333	1.10158	1.06787	0	0	0	NA	NA	NA	62	343	34	4.1	18.1
PIH1D1	Q9NWS0	RPL10	P27635	18|23|23	15|15|11|20|21|15|8|9|15|13|18|14	21.3333	0.831523	0.820088	0	0	0	NA	NA	NA	101	343	36	5.7	29.4
UXT	Q9UBK9	RPL26	P61254	21|21|22	7|7|8|13|16|15|8|6|9|5|8|11	21.3333	1.31628	1.31445	0	0	0	NA	NA	NA	105	343	22	4.9	30.6
UXT	Q9UBK9	RPL9P8;RPL9;RPL9P7;R...	P32969	19|24|21	7|8|10|25|23|23|5|10|9|12|9|11	21.3333	0.999155	0.99812	0	0	0	NA	NA	NA	NA	NA	NA	NA	NA
PFDN5	Q99471	RPS16	P62249	20|21|23	10|6|11|14|11|14|18|18|13|16|9|23	21.3333	1.32676	1.32249	0	0	0	NA	NA	NA	147	343	42	5.8	42.9
RPAP3	Q9H6T3	RPS6	P62753	23|20|21	10|16|14|11|10|13|12|12|17|13|11|9	21.3333	1.02471	1.02436	0	0	0	NA	NA	NA	143	343	63	5.6	41.7
PDRG1	Q9NUG6	RTCB	Q9Y3I0	20|25|19	7|7|11|3|2|3|12|13|15|16|12|15	21.3333	1.59158	1.59065	0	0	0	NA	NA	NA	NA	NA	NA	NA	NA
VBP1	P61758	SF3B3	Q15393	20|21|23	15|12|8|10|11|13|13|13|28|34|11|16	21.3333	1.44345	1.43526	0	0	0	NA	NA	NA	113	343	224	14.2	32.9
PDRG1	Q9NUG6	TPI1	P60174	18|24|22	3|1|4|1|0|1|13|9|13|17|1|24	21.3333	2.11348	2.1029	0.02	0	0	NA	NA	NA	75	343	48	5.6	21.9
RUVBL1	Q9Y265	DARS	P14868	16|20|27	16|18|14|19|19|22|22|21|21|15|22|26	21	0.83877	0.727785	0	0	0	NA	NA	NA	82	343	35	3.7	23.9
PFDN2	Q9UHV9	DDB1	Q16531	18|19|26	9|6|4|16|17|21|14|17|18|18|7|19	21	1.21569	1.21097	0	0	0	NA	NA	NA	69	343	52	4.7	20.1
UXT	Q9UBK9	DLD	P09622	22|23|18	2|1|2|11|14|13|21|27|6|6|2|31	21	1.02513	1.02083	0	0	0	NA	NA	NA	56	343	19	3.9	16.3
RUVBL2	Q9Y230	ACTR6	Q9GZN1	11|13|15	0|0|0|0|0|0|0|0|0|0|0|0	13	11.5859	11.4945	1	1	1	pubmed:28514442|pubmed:26496610|pubmed:26344197|pubmed:17643375	pubmed:28514442|pubmed:26496610|pubmed:26344197|pubmed:17643375	High Confidence	1	343	2	2	0.3
PFDN1	O60925	EIF3A	Q14152	21|21|21	9|6|9|3|0|3|109|118|18|30|11|121	21	0.377443	0.376015	0	0	0	NA	NA	NA	66	343	56	4.6	19.2
PDRG1	Q9NUG6	HIST1H1C	P16403	22|16|25	16|22|8|16|18|17|8|15|17|16|15|14	21	1.07211	1.03894	0	0	0	NA	NA	NA	234	343	76	8.5	68.2
PFDN1	O60925	HNRNPK	P61978	28|17|18	20|24|19|18|21|22|25|37|18|27|14|37	21	0.629466	0.623968	0	0	0	NA	NA	NA	220	343	143	11.9	64.1
UXT	Q9UBK9	HNRNPR	O43390	21|24|18	20|23|18|4|10|6|25|25|18|28|23|34	21	0.647842	0.645402	0	0	0	NA	NA	NA	129	343	173	7.4	37.6
PFDN2	Q9UHV9	IARS	P41252	19|19|25	14|17|15|35|34|34|25|32|17|19|17|39	21	0.676494	0.675168	0	0	0	NA	NA	NA	62	343	65	5.4	18.1
PFDN1	O60925	ILF3	Q12906	22|22|19	15|15|10|7|11|9|13|14|12|16|6|16	21	1.22043	1.21803	0	0	0	NA	NA	NA	102	343	99	10.2	29.7
PFDN4	Q9NQP4	ILF3	Q12906	20|24|19	15|15|10|7|11|9|13|14|12|16|6|16	21	1.44971	1.44069	0	0	0	NA	NA	NA	102	343	99	10.2	29.7
UXT	Q9UBK9	NUFIP2	Q7Z417	20|21|22	33|30|24|25|26|29|0|0|36|33|29|0	21	0.559933	0.559291	0	0	0	NA	NA	NA	54	343	50	5.7	15.7
PFDN5	Q99471	P02533,P02533	P02533,P02533	7|50|6	0|0|0|16|8|13|2|9|0|0|0|4	21	3.03634	2.0027	0	0	0	NA	NA	NA	NA	NA	NA	NA	NA
RUVBL2	Q9Y230	P09651,Q32P51	P09651,Q32P51	22|19|22	0|0|0|31|28|27|33|35|0|0|0|38	21	0.822043	0.818554	0	0	0	NA	NA	NA	NA	NA	NA	NA	NA
UXT	Q9UBK9	PABPC4	Q13310	21|26|16	6|8|7|7|7|8|7|7|7|7|8|9	21	1.67258	1.65172	0.59	0	0	NA	NA	NA	93	343	72	7.3	27.1
PDRG1	Q9NUG6	POLR2E	P19388	12|15|12	0|0|0|1|0|1|4|3|0|0|0|3	13	5.16282	5.16038	1	0	0	NA	NA	High Confidence	39	343	12	2.4	11.4
UXT	Q9UBK9	PSMD1	Q99460	20|23|20	9|4|6|13|15|16|3|1|18|18|9|2	21	1.30711	1.30675	0	0	0	NA	NA	NA	55	343	31	4.3	16
PFDN2	Q9UHV9	RPS10	P46783	16|20|27	8|9|7|22|20|20|28|33|7|11|8|30	21	0.935744	0.927334	0	0	0	NA	NA	NA	132	343	25	4.7	38.5
PFDN1	O60925	RPS9	P46781	24|21|18	21|20|13|20|21|20|16|18|11|17|16|18	21	0.819031	0.818439	0	0	0	NA	NA	NA	114	343	35	6.2	33.2
RUVBL2	Q9Y230	SPTBN1	Q01082	17|24|22	21|34|16|28|35|36|1|0|18|25|15|0	21	0.730886	0.725246	0	0	0	NA	NA	NA	116	343	232	25.2	33.8
PIH1D1	Q9NWS0	RTEL1	Q9NZ71	9|12|17	0|0|0|0|0|0|0|0|0|0|0|0	12.6667	9.01159	8.63507	1	0	0	NA	NA	High Confidence	0	0	0	0	0
RUVBL2	Q9Y230	POLR1A	O95602	17|8|12	1|0|0|0|0|0|0|0|0|0|1|0	12.3333	9.18398	8.79643	1	1	1	pubmed:26496610	pubmed:26496610	High Confidence	12	343	27	12.6	3.5
VBP1	P61758	DARS2	Q6PI48	14|21|27	4|4|2|0|1|1|14|14|7|7|1|19	20.6667	2.67922	2.66436	0.09	0	0	NA	NA	NA	5	343	3	2	1.5
VBP1	P61758	HSPA4	P34932	19|14|29	23|10|18|24|20|22|13|15|28|30|17|14	20.6667	1.04206	1.01912	0	0	0	NA	NA	NA	73	343	58	7.5	21.3
PDRG1	Q9NUG6	LDHB	P07195	17|27|18	7|10|10|3|0|1|14|17|26|32|7|24	20.6667	1.21682	1.20727	0	0	0	NA	NA	NA	109	343	92	8	31.8
PIH1D1	Q9NWS0	LRPPRC	P42704	25|20|17	24|12|24|1|0|0|7|12|26|37|32|21	20.6667	0.694763	0.69255	0	0	0	NA	NA	NA	76	343	81	9.6	22.2
PDRG1	Q9NUG6	MRPS36	P82909	22|20|20	0|0|0|1|0|2|8|9|0|0|0|12	20.6667	4.18971	4.16963	0.92	0	0	NA	NA	NA	1	343	1	1	0.3
PFDN1	O60925	P02538,P02538	P02538,P02538	7|17|38	0|0|0|15|6|23|6|8|0|0|0|7	20.6667	2.23796	1.7642	0	0	0	NA	NA	NA	NA	NA	NA	NA	NA
RPAP3	Q9H6T3	P02538,P02538	P02538,P02538	29|16|17	0|0|0|15|6|23|6|8|0|0|0|7	20.6667	1.78116	1.73818	0	0	0	NA	NA	NA	NA	NA	NA	NA	NA
PFDN2	Q9UHV9	P4HB	P07237	22|20|20	11|8|12|2|3|3|24|26|13|16|12|32	20.6667	1.18118	1.1745	0	1	1	pubmed:22863883	pubmed:22863883	NA	72	343	60	4.6	21
RPAP3	Q9H6T3	PABPC4	Q13310	23|18|21	6|8|7|7|7|8|7|7|7|7|8|9	20.6667	1.58299	1.57898	0.63	0	0	NA	NA	NA	93	343	72	7.3	27.1
PFDN1	O60925	PCCB	P05166	14|20|28	0|0|0|20|23|23|80|74|62|75|0|65	20.6667	0.421633	0.397334	0	0	0	NA	NA	NA	58	343	263	21.1	16.9
VBP1	P61758	PRMT1	Q99873	16|21|25	2|1|1|2|0|3|17|18|5|7|1|18	20.6667	2.65105	2.64904	0.04	0	0	NA	NA	NA	76	343	30	4.1	22.2
RPAP3	Q9H6T3	RPL21	P46778	21|20|21	6|2|3|16|22|19|2|4|5|6|3|5	20.6667	1.41716	1.41654	0	0	0	NA	NA	NA	98	343	37	4.7	28.6
RUVBL2	Q9Y230	RPL8	P62917	22|20|20	7|10|8|28|24|23|2|4|8|10|10|6	20.6667	1.18648	1.18454	0	0	0	NA	NA	NA	121	343	42	5.9	35.3
RPAP3	Q9H6T3	RPLP2	P05387	21|18|23	12|16|10|22|25|23|14|15|10|11|10|15	20.6667	0.767841	0.764273	0	0	0	NA	NA	NA	166	343	117	6.5	48.4
RUVBL1	Q9Y265	RPS4X	P62701	18|21|23	57|49|56|32|30|35|30|33|48|58|51|34	20.6667	0.407326	0.3056	0	0	0	NA	NA	NA	166	343	58	9.2	48.4
UXT	Q9UBK9	RPS6	P62753	18|22|22	10|16|14|11|10|13|12|12|17|13|11|9	20.6667	1.03755	1.0355	0	0	0	NA	NA	NA	143	343	63	5.6	41.7
PIH1D1	Q9NWS0	RSL1D1	O76021	16|22|24	8|9|5|6|12|8|1|5|6|9|5|8	20.6667	1.5899	1.55151	0.63	0	0	NA	NA	NA	56	343	24	5.9	16.3
VBP1	P61758	SRP68	Q9UHB9	22|21|19	1|1|3|0|0|0|11|17|2|3|0|19	20.6667	3.39412	3.315	0.18	0	0	NA	NA	NA	31	343	16	3.6	9
PIH1D1	Q9NWS0	VARS	P26640	20|26|16	5|5|6|4|2|5|2|1|17|20|7|3	20.6667	1.80992	1.78288	0.23	0	0	NA	NA	NA	51	343	47	4.4	14.9
PFDN5	Q99471	VIM	P08670	13|27|22	72|113|86|44|53|33|5|20|109|115|88|10	20.6667	0.278482	0.267781	0	0	0	NA	NA	NA	201	343	754	34.6	58.6
VBP1	P61758	ATP5B	P06576	17|21|23	47|41|43|11|7|12|27|21|62|64|49|29	20.3333	0.575593	0.574569	0	0	0	NA	NA	NA	145	343	106	8.4	42.3
PIH1D1	Q9NWS0	HIST1H1C	P16403	18|23|20	16|22|8|16|18|17|8|15|17|16|15|14	20.3333	0.764577	0.757483	0	0	0	NA	NA	NA	234	343	76	8.5	68.2
PIH1D1	Q9NWS0	HNRNPA3	P51991	18|22|21	11|10|9|13|13|13|19|20|10|9|8|23	20.3333	0.841313	0.833629	0	0	0	NA	NA	NA	124	343	43	4.4	36.2
PFDN4	Q9NQP4	HNRNPK	P61978	20|21|20	20|24|19|18|21|22|25|37|18|27|14|37	20.3333	0.735264	0.734697	0	0	0	NA	NA	NA	220	343	143	11.9	64.1
PFDN1	O60925	HNRNPL	P14866	24|19|18	28|23|13|17|20|18|14|15|19|21|11|18	20.3333	0.808982	0.808598	0	0	0	NA	NA	NA	133	343	236	9.5	38.8
PFDN1	O60925	HSP90B1	P14625	37|11|13	14|14|13|3|1|4|16|13|34|36|14|22	20.3333	0.905887	0.824116	0	0	0	NA	NA	NA	121	343	96	10.9	35.3
RUVBL2	Q9Y230	HSPA4	P34932	21|19|21	23|10|18|24|20|22|13|15|28|30|17|14	20.3333	0.806633	0.804546	0	0	0	NA	NA	NA	73	343	58	7.5	21.3
RUVBL1	Q9Y265	MATR3	P43243	24|17|20	26|15|11|9|13|13|13|14|16|16|9|24	20.3333	1.08615	0.786124	0	1	1	pubmed:26344197	pubmed:26344197	NA	116	343	96	10.6	33.8
PDRG1	Q9NUG6	MCM6	Q14566	21|23|17	2|1|0|0|2|2|13|14|4|4|0|12	20.3333	2.75142	2.74654	0.65	0	0	NA	NA	NA	52	343	38	5.2	15.2
PFDN5	Q99471	MRPS22	P82650	24|16|21	3|5|6|3|1|4|15|19|3|2|5|24	20.3333	1.95291	1.92421	0.01	0	0	NA	NA	NA	16	343	10	3.1	4.7
PDRG1	Q9NUG6	MYH10	P35580	19|23|19	12|9|5|10|6|11|11|13|19|26|15|16	20.3333	1.24738	1.24702	0	0	0	NA	NA	NA	115	343	205	14.5	33.5
PDRG1	Q9NUG6	P00367,P49448	P00367,P49448	27|15|19	0|0|0|4|6|5|1|6|0|0|0|5	20.3333	4.70748	4.5286	0	0	0	NA	NA	NA	NA	NA	NA	NA	NA
VBP1	P61758	PDHA1	P08559	17|20|24	4|5|3|7|5|3|19|17|6|6|5|19	20.3333	2.10031	2.09947	0	0	0	NA	NA	NA	25	343	5	2	7.3
RPAP3	Q9H6T3	PSMC5	P62195	21|19|21	4|5|3|13|15|13|3|2|10|16|6|8	20.3333	1.42078	1.41961	0	0	0	NA	NA	NA	61	343	19	4.2	17.8
PFDN4	Q9NQP4	RPL10A	P62906	22|20|19	13|14|12|28|24|22|6|4|13|18|12|4	20.3333	1.13264	1.1313	0	0	0	NA	NA	NA	91	343	39	7.2	26.5
UXT	Q9UBK9	RPS13	P62277	20|21|20	5|7|7|17|18|21|14|16|4|5|9|15	20.3333	0.982078	0.98177	0	0	0	NA	NA	NA	120	343	17	4.3	35
PDRG1	Q9NUG6	RPS19	P39019	24|23|14	13|11|13|17|14|13|30|27|20|19|15|23	20.3333	0.876935	0.862155	0	0	0	NA	NA	NA	142	343	58	6.2	41.4
VBP1	P61758	RPS8	P62241	18|20|23	11|13|15|19|20|21|20|18|20|21|14|18	20.3333	1.13105	1.12861	0	0	0	NA	NA	NA	163	343	51	6.7	47.5
PDRG1	Q9NUG6	SF3A1	Q15459	17|23|21	15|11|14|1|3|6|8|12|56|59|15|18	20.3333	0.924832	0.919831	0	0	0	NA	NA	NA	75	343	70	8.1	21.9
RPAP3	Q9H6T3	SLC25A5	P05141	21|18|22	74|65|74|22|21|27|14|14|59|62|66|16	20.3333	0.287347	0.286479	0	0	0	NA	NA	NA	162	343	58	6.2	47.2
RUVBL1	Q9Y265	SLC25A5	P05141	22|19|20	74|65|74|22|21|27|14|14|59|62|66|16	20.3333	0.376633	0.230304	0	0	0	NA	NA	NA	162	343	58	6.2	47.2
PFDN5	Q99471	SNRNP200	O75643	22|20|19	21|6|17|6|5|10|19|28|23|23|12|22	20.3333	1.06787	1.06657	0	0	0	NA	NA	NA	82	343	112	19.5	23.9
PDRG1	Q9NUG6	SPTBN1	Q01082	36|4|21	21|34|16|28|35|36|1|0|18|25|15|0	20.3333	0.768905	0.562302	0	0	0	NA	NA	NA	116	343	232	25.2	33.8
UXT	Q9UBK9	AAR2	Q9Y312	10|12|14	0|0|0|0|0|0|1|1|0|0|0|1	12	6.93687	6.89	1	0	0	NA	NA	High Confidence	0	0	0	0	0
PDRG1	Q9NUG6	DDB1	Q16531	20|22|18	9|6|4|16|17|21|14|17|18|18|7|19	20	1.08661	1.08636	0	0	0	NA	NA	NA	69	343	52	4.7	20.1
PFDN1	O60925	DLAT	P10515	20|22|18	5|6|4|11|12|14|26|33|3|10|6|36	20	0.934859	0.930252	0	0	0	NA	NA	NA	25	343	8	2.6	7.3
RUVBL1	Q9Y265	EEF1G	P26641	16|18|26	18|9|16|15|9|17|10|15|22|23|13|10	20	1.09915	0.938487	0	0	0	NA	NA	NA	127	343	41	5	37
PFDN5	Q99471	EFTUD2	Q15029	17|22|21	10|5|13|8|8|10|12|11|9|16|14|16	20	1.52193	1.51284	0	0	0	NA	NA	NA	98	343	82	11.6	28.6
VBP1	P61758	FKBP4	Q02790	16|15|29	1|3|2|0|0|1|13|12|19|21|0|13	20	2.49214	2.45926	0.03	0	0	NA	NA	NA	55	343	19	4.6	16
PDRG1	Q9NUG6	GPI	P06744	16|26|18	3|4|2|1|0|0|8|12|20|21|1|19	20	1.92783	1.91125	0.02	0	0	NA	NA	NA	48	343	62	6.4	14
PFDN1	O60925	HAGH	Q16775	18|21|21	10|10|11|22|29|26|8|8|3|2|8|12	20	0.998456	0.987081	0	0	0	NA	NA	NA	34	343	5	2	9.9
PDRG1	Q9NUG6	HNRNPA3	P51991	23|18|19	11|10|9|13|13|13|19|20|10|9|8|23	20	1.11332	1.1008	0	0	0	NA	NA	NA	124	343	43	4.4	36.2
PFDN5	Q99471	HNRNPC	P07910	22|20|18	19|15|14|12|14|11|14|16|19|21|10|21	20	1.12993	1.12774	0	0	0	NA	NA	NA	127	343	57	7.6	37
PFDN2	Q9UHV9	HSP90B1	P14625	21|20|19	14|14|13|3|1|4|16|13|34|36|14|22	20	1.08652	1.08026	0	0	0	NA	NA	NA	121	343	96	10.9	35.3
PFDN5	Q99471	HSP90B1	P14625	16|24|20	14|14|13|3|1|4|16|13|34|36|14|22	20	1.11106	1.0986	0	0	0	NA	NA	NA	121	343	96	10.9	35.3
RPAP3	Q9H6T3	IGF2BP1	Q9NZI8	19|21|20	14|14|17|5|6|5|8|11|14|15|9|9	20	1.10185	1.09931	0	0	0	NA	NA	NA	78	343	50	6.2	22.7
PDRG1	Q9NUG6	MCCC1	Q96RQ3	18|25|17	1|0|0|15|23|28|18|9|50|74|0|8	20	0.859361	0.856416	0	0	0	NA	NA	NA	51	343	144	13.3	14.9
RPAP3	Q9H6T3	MCCC1	Q96RQ3	27|20|13	1|0|0|15|23|28|18|9|50|74|0|8	20	0.67486	0.654789	0	0	0	NA	NA	NA	51	343	144	13.3	14.9
PDRG1	Q9NUG6	MRPS22	P82650	19|23|18	3|5|6|3|1|4|15|19|3|2|5|24	20	1.72566	1.72531	0.01	0	0	NA	NA	NA	16	343	10	3.1	4.7
PFDN4	Q9NQP4	MYH9	P35579	25|19|16	16|17|12|13|4|21|16|17|28|46|21|37	20	0.856725	0.845191	0	0	0	NA	NA	NA	139	343	670	27.4	40.5
PFDN2	Q9UHV9	P11940,Q9H361	P11940,Q9H361	18|22|20	0|0|0|24|30|27|18|23|0|0|0|21	20	1.15828	1.15429	0	0	0	NA	NA	NA	NA	NA	NA	NA	NA
UXT	Q9UBK9	P13647,P13647	P13647,P13647	23|10|27	0|0|0|31|10|20|7|7|0|0|0|9	20	1.45988	1.34167	0	0	0	NA	NA	NA	NA	NA	NA	NA	NA
RUVBL1	Q9Y265	ASDURF	L0R819	13|11|12	0|0|0|0|0|0|0|0|0|0|0|0	12	11.4714	11.4426	1	0	0	NA	NA	High Confidence	0	0	0	0	0
RPAP3	Q9H6T3	PPP2R1A	P30153	19|22|19	6|3|5|13|12|7|6|6|6|17|6|11	20	1.42585	1.42065	0.01	0	0	NA	NA	NA	84	343	28	3.4	24.5
RPAP3	Q9H6T3	PTBP1	P26599	27|19|14	7|4|4|8|10|12|13|24|12|18|2|26	20	0.977311	0.954268	0	0	0	NA	NA	NA	110	343	106	8	32.1
PDRG1	Q9NUG6	Q01105,P0DME0	Q01105,P0DME0	25|22|13	0|0|0|2|1|2|13|12|0|0|0|14	20	3.07775	2.99919	0	0	0	NA	NA	NA	NA	NA	NA	NA	NA
PIH1D1	Q9NWS0	Q99613,B5ME19	Q99613,B5ME19	20|21|19	0|0|0|6|5|7|45|45|0|0|0|53	20	0.723822	0.722514	0	0	0	NA	NA	NA	NA	NA	NA	NA	NA
UXT	Q9UBK9	Q99613,B5ME19	Q99613,B5ME19	19|25|16	0|0|0|6|5|7|45|45|0|0|0|53	20	0.789483	0.78188	0	0	0	NA	NA	NA	NA	NA	NA	NA	NA
PIH1D1	Q9NWS0	RAD50	Q92878	19|21|20	4|2|3|2|3|4|14|11|2|5|1|9	20	1.89992	1.89178	0.74	0	0	NA	NA	NA	19	343	40	9	5.5
UXT	Q9UBK9	RPL12	P30050	16|21|23	11|18|10|17|12|19|4|5|14|14|12|7	20	1.00214	0.994394	0	0	0	NA	NA	NA	140	343	30	5.1	40.8
RPAP3	Q9H6T3	RPL27	P61353	19|20|21	6|12|6|21|19|21|7|7|9|5|9|8	20	1.01427	1.01191	0	0	0	NA	NA	NA	121	343	42	3.5	35.3
UXT	Q9UBK9	RPL32	P62910	21|19|20	6|10|7|16|13|13|3|4|7|6|9|4	20	1.3901	1.38546	0	0	0	NA	NA	NA	52	343	32	5.7	15.2
PIH1D1	Q9NWS0	RPLP2	P05387	19|20|21	12|16|10|22|25|23|14|15|10|11|10|15	20	0.711273	0.707429	0	0	0	NA	NA	NA	166	343	117	6.5	48.4
PFDN1	O60925	RPS2	P15880	22|17|21	16|23|14|18|20|17|21|24|13|22|19|25	20	0.732108	0.728067	0	0	0	NA	NA	NA	143	343	52	6.7	41.7
PFDN4	Q9NQP4	RPS3	P23396	20|20|20	28|25|27|27|25|24|31|28|24|29|28|33	20	0.628855	0.628748	0	0	0	NA	NA	NA	200	343	56	10.2	58.3
PFDN5	Q99471	RPS9	P46781	22|20|18	21|20|13|20|21|20|16|18|11|17|16|18	20	0.937891	0.936075	0	0	0	NA	NA	NA	114	343	35	6.2	33.2
RPAP3	Q9H6T3	GPN1	Q9HCN4	12|10|14	0|0|0|0|0|0|0|0|0|0|0|0	12	8.85933	8.78885	1	1	1	pubmed:17643375	pubmed:17643375	High Confidence	4	343	1	1	1.2
PDRG1	Q9NUG6	SRSF1	Q07955	24|16|20	6|7|7|5|5|6|11|16|9|9|4|11	20	1.83793	1.79567	0.25	0	0	NA	NA	NA	95	343	61	7.6	27.7
VBP1	P61758	TRIM28	Q13263	18|19|23	57|51|37|34|28|30|15|11|34|45|53|20	20	0.55305	0.551778	0	0	0	NA	NA	NA	111	343	50	6.4	32.4
UXT	Q9UBK9	UBR4	Q5T4S7	15|21|24	2|0|0|6|10|17|0|0|1|3|1|1	20	2.78533	2.74779	0.8	0	0	NA	NA	NA	21	343	7	2.2	6.1
UXT	Q9UBK9	SUGT1	Q9Y2Z0	12|12|12	0|0|1|0|1|0|3|0|2|1|0|0	12	5.1294	5.12477	1	0	0	NA	NA	High Confidence	4	343	3	1.8	1.2
RPAP3	Q9H6T3	YTHDC2	Q9H6S0	9|15|12	0|0|1|0|0|0|0|0|0|0|1|0	12	7.29097	7.13247	1	0	0	NA	NA	High Confidence	13	343	13	2.8	3.8
PFDN5	Q99471	YARS	P54577	27|19|14	0|0|0|0|0|0|17|17|1|4|0|16	20	2.90771	2.82555	0.44	0	0	NA	NA	NA	33	343	10	2.7	9.6
RUVBL2	Q9Y230	YEATS4	O95619	20|23|17	12|4|4|0|0|0|0|0|5|4|7|0	20	3.78379	3.76892	0.86	1	1	pubmed:28514442|pubmed:26496610|pubmed:17643375	pubmed:28514442|pubmed:26496610|pubmed:17643375	NA	NA	NA	NA	NA	NA
RPAP3	Q9H6T3	AIFM1	O95831	21|20|18	11|8|12|29|31|39|8|10|15|22|14|11	19.6667	0.673368	0.672812	0	0	0	NA	NA	NA	62	343	38	5.6	18.1
PIH1D1	Q9NWS0	CANX	P27824	23|20|16	16|10|14|2|1|0|5|6|21|22|17|10	19.6667	1.02939	1.0266	0	0	0	NA	NA	NA	75	343	19	4.3	21.9
VBP1	P61758	DDX17	Q92841	19|24|16	7|15|10|5|9|10|18|20|13|15|9|22	19.6667	1.46143	1.41065	0	0	0	NA	NA	NA	174	343	80	8.2	50.7
UXT	Q9UBK9	DDX5	P17844	19|24|16	25|21|23|12|14|18|19|19|27|32|15|23	19.6667	0.62777	0.622942	0	0	0	NA	NA	NA	182	343	86	7.8	53.1
PFDN4	Q9NQP4	DSP	P15924	27|5|27	34|40|29|7|5|10|2|2|36|43|31|5	19.6667	0.792542	0.648641	0	0	0	NA	NA	NA	89	343	237	18.8	25.9
PFDN2	Q9UHV9	EEF1G	P26641	21|19|19	18|9|16|15|9|17|10|15|22|23|13|10	19.6667	1.14769	1.14099	0	0	0	NA	NA	NA	127	343	41	5	37
VBP1	P61758	EFTUD2	Q15029	19|20|20	10|5|13|8|8|10|12|11|9|16|14|16	19.6667	1.70463	1.68759	0	0	0	NA	NA	NA	98	343	82	11.6	28.6
PFDN5	Q99471	EIF3F	O00303	20|18|21	3|4|3|3|3|3|24|22|10|9|2|22	19.6667	1.68862	1.68217	0	0	0	NA	NA	NA	61	343	12	2.6	17.8
PFDN1	O60925	GAPDH	P04406	34|14|11	9|15|10|9|5|7|28|29|41|68|12|45	19.6667	0.617049	0.574712	0	0	0	NA	NA	NA	190	343	97	9.4	55.4
UXT	Q9UBK9	GTF2I	P78347	16|23|20	17|12|21|9|11|10|18|19|54|54|18|15	19.6667	0.625644	0.622691	0	0	0	NA	NA	NA	75	343	52	9	21.9
PFDN2	Q9UHV9	HNRNPA3	P51991	17|22|20	11|10|9|13|13|13|19|20|10|9|8|23	19.6667	1.16841	1.16351	0	0	0	NA	NA	NA	124	343	43	4.4	36.2
RPAP3	Q9H6T3	HNRNPC	P07910	17|21|21	19|15|14|12|14|11|14|16|19|21|10|21	19.6667	0.791689	0.785741	0	0	0	NA	NA	NA	127	343	57	7.6	37
VBP1	P61758	HNRNPL	P14866	17|21|21	28|23|13|17|20|18|14|15|19|21|11|18	19.6667	1.06232	1.05714	0	0	0	NA	NA	NA	133	343	236	9.5	38.8
UXT	Q9UBK9	HNRNPUL1	Q9BUJ2	17|22|20	1|3|3|14|19|12|10|8|5|5|1|8	19.6667	1.40664	1.40418	0.01	0	0	NA	NA	NA	66	343	63	10.4	19.2
RUVBL2	Q9Y230	P02538,P02538	P02538,P02538	18|25|16	0|0|0|15|6|23|6|8|0|0|0|7	19.6667	2.09088	2.06725	0	0	0	NA	NA	NA	NA	NA	NA	NA	NA
RUVBL1	Q9Y265	P08779,P08779	P08779,P08779	18|29|12	0|0|0|17|13|24|9|16|0|0|0|12	19.6667	1.675	0.783359	0	0	0	NA	NA	NA	NA	NA	NA	NA	NA
VBP1	P61758	P08779,P08779	P08779,P08779	18|19|22	0|0|0|17|13|24|9|16|0|0|0|12	19.6667	2.01541	2.00845	0	0	0	NA	NA	NA	NA	NA	NA	NA	NA
VBP1	P61758	PRPSAP2	O60256	19|20|20	0|0|0|0|0|0|16|18|1|1|0|23	19.6667	3.05706	3.02651	0.1	0	0	NA	NA	NA	65	343	42	8.9	19
RPAP3	Q9H6T3	PSMD3	O43242	18|23|18	8|6|7|9|10|12|3|1|7|7|9|3	19.6667	1.53706	1.52455	0.34	0	0	NA	NA	NA	66	343	34	4.3	19.2
PFDN4	Q9NQP4	RPL10	P27635	19|21|19	15|15|11|20|21|15|8|9|15|13|18|14	19.6667	1.12809	1.12592	0	0	0	NA	NA	NA	101	343	36	5.7	29.4
RPAP3	Q9H6T3	RPL26	P61254	22|19|18	7|7|8|13|16|15|8|6|9|5|8|11	19.6667	1.16509	1.16377	0	0	0	NA	NA	NA	105	343	22	4.9	30.6
RPAP3	Q9H6T3	RPL32	P62910	24|18|17	6|10|7|16|13|13|3|4|7|6|9|4	19.6667	1.30179	1.29412	0.06	0	0	NA	NA	NA	52	343	32	5.7	15.2
PFDN2	Q9UHV9	RPL5	P46777	18|21|20	19|27|13|36|37|32|15|14|13|13|14|18	19.6667	0.734063	0.732587	0	0	0	NA	NA	NA	108	343	55	6.3	31.5
PFDN4	Q9NQP4	RPL7	P18124	23|18|18	12|15|12|20|25|25|6|6|11|13|14|8	19.6667	1.13816	1.13296	0	0	0	NA	NA	NA	133	343	66	7.4	38.8
RPAP3	Q9H6T3	RPS11	P62280	18|17|24	25|27|24|6|10|9|17|12|23|22|26|10	19.6667	0.662792	0.654509	0	0	0	NA	NA	NA	101	343	22	4.6	29.4
RUVBL2	Q9Y230	RPS3A	P61247	18|20|21	25|25|36|26|26|26|27|31|35|30|25|29	19.6667	0.53715	0.535879	0	0	0	NA	NA	NA	141	343	47	8.1	41.1
PFDN2	Q9UHV9	RPS9	P46781	17|19|23	21|20|13|20|21|20|16|18|11|17|16|18	19.6667	0.892477	0.891413	0	0	0	NA	NA	NA	114	343	35	6.2	33.2
UXT	Q9UBK9	RPS9	P46781	17|19|23	21|20|13|20|21|20|16|18|11|17|16|18	19.6667	0.68348	0.678604	0	0	0	NA	NA	NA	114	343	35	6.2	33.2
PIH1D1	Q9NWS0	ECD	O95905	12|12|11	0|0|0|0|0|0|0|0|0|0|0|0	11.6667	8.22929	8.22292	1	1	1	pubmed:26711270	pubmed:26711270	High Confidence	3	343	3	2	0.9
UXT	Q9UBK9	SF3A1	Q15459	21|25|13	15|11|14|1|3|6|8|12|56|59|15|18	19.6667	0.730343	0.711175	0	0	0	NA	NA	NA	75	343	70	8.1	21.9
PFDN5	Q99471	SF3B3	Q15393	24|16|19	15|12|8|10|11|13|13|13|28|34|11|16	19.6667	1.18127	1.16525	0	0	0	NA	NA	NA	113	343	224	14.2	32.9
RUVBL1	Q9Y265	TUBB	P07437	17|18|24	22|14|22|29|28|31|26|26|29|41|20|28	19.6667	0.622951	0.539247	0	1	1	pubmed:20371770	pubmed:20371770	NA	314	343	338	31.4	91.5
UXT	Q9UBK9	P0DPB6	P0DPB6	11|10|14	0|0|0|0|0|0|0|0|0|0|0|0	11.6667	9.02686	8.92546	1	0	0	NA	NA	High Confidence	0	0	0	0	0
PIH1D1	Q9NWS0	ACAT1	P24752	19|18|21	3|1|3|0|2|2|4|2|18|13|2|6	19.3333	2.26195	2.24761	0.59	0	0	NA	NA	NA	35	343	21	4.1	10.2
RPAP3	Q9H6T3	CACYBP	Q9HB71	17|19|22	2|1|1|1|1|2|9|5|10|14|2|2	19.3333	2.56776	2.54747	0.81	1	1	pubmed:25036637	pubmed:25036637	NA	24	343	11	3.5	7
RUVBL2	Q9Y230	CCT2	P78371	20|17|21	16|7|12|32|28|30|29|33|32|40|17|38	19.3333	0.556276	0.55279	0	0	0	NA	NA	NA	119	343	95	12.1	34.7
UXT	Q9UBK9	CYFIP1	Q7L576	18|25|15	0|0|0|5|6|7|9|9|3|3|0|13	19.3333	2.1018	2.07398	0.54	0	0	NA	NA	NA	22	343	22	2.8	6.4
RUVBL1	Q9Y265	C21ORF59	P57076	12|8|14	0|0|0|0|0|0|0|0|0|0|0|0	11.3333	10.8278	10.6441	1	0	0	NA	NA	High Confidence	0	0	0	0	0
VBP1	P61758	EIF3F	O00303	16|21|21	3|4|3|3|3|3|24|22|10|9|2|22	19.3333	1.86269	1.85464	0	0	0	NA	NA	NA	61	343	12	2.6	17.8
RPAP3	Q9H6T3	NCDN	Q9UBB6	11|12|11	0|0|0|0|0|0|0|0|0|0|0|0	11.3333	8.42702	8.41284	1	0	0	NA	NA	High Confidence	1	343	2	2	0.3
VBP1	P61758	GTF2I	P78347	11|21|26	17|12|21|9|11|10|18|19|54|54|18|15	19.3333	0.908261	0.890266	0	0	0	NA	NA	NA	75	343	52	9	21.9
VBP1	P61758	HNRNPA3	P51991	18|19|21	11|10|9|13|13|13|19|20|10|9|8|23	19.3333	1.33874	1.33197	0	0	0	NA	NA	NA	124	343	43	4.4	36.2
PFDN5	Q99471	MDH2	P40926	15|20|23	2|5|6|0|0|0|12|12|19|18|1|21	19.3333	1.93293	1.90075	0	0	0	NA	NA	NA	71	343	37	5.5	20.7
RPAP3	Q9H6T3	NOP2	P46087	19|20|19	9|11|10|8|9|5|0|0|5|6|8|0	19.3333	1.61396	1.61213	0.45	0	0	NA	NA	NA	44	343	41	7.9	12.8
UXT	Q9UBK9	PDHA1	P08559	22|19|17	4|5|3|7|5|3|19|17|6|6|5|19	19.3333	1.32965	1.31948	0	0	0	NA	NA	NA	25	343	5	2	7.3
PIH1D1	Q9NWS0	PDHB	P11177	21|20|17	8|7|5|6|5|7|13|17|5|4|7|18	19.3333	1.15803	1.15739	0	0	0	NA	NA	NA	23	343	9	2.3	6.7
UXT	Q9UBK9	PDHB	P11177	17|22|19	8|7|5|6|5|7|13|17|5|4|7|18	19.3333	1.27063	1.26875	0	0	0	NA	NA	NA	23	343	9	2.3	6.7
PFDN5	Q99471	PPIA	P62937	18|18|22	6|4|6|0|1|3|17|13|36|33|5|17	19.3333	1.42249	1.41251	0	0	0	NA	NA	NA	131	343	44	5	38.2
PIH1D1	Q9NWS0	Q99879,Q99877,Q93079,Q5QNW6,P62807,P58876,O6	Q99879,Q99877,Q93079,Q5QNW6,P62807,P58876,O6	20|18|20	0|0|0|14|13|14|9|12|0|0|0|14	19.3333	1.39942	1.39513	0	0	0	NA	NA	NA	NA	NA	NA	NA	NA
RPAP3	Q9H6T3	RPL15	P61313	20|18|20	6|10|7|15|17|19|5|5|8|9|9|6	19.3333	1.13916	1.13816	0	0	0	NA	NA	NA	105	343	26	5.8	30.6
UXT	Q9UBK9	RPL18	Q07020	21|18|19	15|18|14|14|15|12|6|6|13|18|14|5	19.3333	0.94085	0.935979	0	0	0	NA	NA	NA	139	343	64	5.6	40.5
PIH1D1	Q9NWS0	RPL18A	Q02543	18|21|19	10|13|8|15|16|15|3|3|8|9|10|4	19.3333	1.06583	1.06005	0	0	0	NA	NA	NA	75	343	37	7.3	21.9
VBP1	P61758	RTCB	Q9Y3I0	15|24|19	7|7|11|3|2|3|12|13|15|16|12|15	19.3333	1.81949	1.78786	0	0	0	NA	NA	NA	NA	NA	NA	NA	NA
PFDN1	O60925	SF3B1	O75533	21|15|22	9|10|9|5|7|9|8|10|25|30|10|15	19.3333	1.19866	1.18129	0	0	0	NA	NA	NA	108	343	142	14.6	31.5
PFDN1	O60925	SLC25A5	P05141	24|18|16	74|65|74|22|21|27|14|14|59|62|66|16	19.3333	0.320733	0.319886	0	0	0	NA	NA	NA	162	343	58	6.2	47.2
PFDN2	Q9UHV9	SSB	P05455	16|19|23	2|3|4|8|11|10|18|24|5|8|3|20	19.3333	1.46348	1.45971	0	0	0	NA	NA	NA	57	343	12	2.7	16.6
PFDN5	Q99471	TARS	P26639	18|21|19	0|1|0|0|0|0|9|11|9|6|0|15	19.3333	3.23974	3.23518	0.62	0	0	NA	NA	NA	32	343	29	5.1	9.3
RUVBL2	Q9Y230	TUBB	P07437	17|21|20	22|14|22|29|28|31|26|26|29|41|20|28	19.3333	0.576225	0.574598	0	0	0	NA	NA	NA	314	343	338	31.4	91.5
PIH1D1	Q9NWS0	POLR1C	O15160	9|11|14	0|0|0|1|1|1|0|2|0|0|0|0	11.3333	5.2165	5.0919	1	0	0	NA	NA	High Confidence	23	343	7	2.8	6.7
PIH1D1	Q9NWS0	CYFIP1	Q7L576	20|21|16	0|0|0|5|6|7|9|9|3|3|0|13	19	1.8912	1.88545	0.64	0	0	NA	NA	NA	22	343	22	2.8	6.4
VBP1	P61758	GPI	P06744	14|14|29	3|4|2|1|0|0|8|12|20|21|1|19	19	2.22421	2.1826	0.01	0	0	NA	NA	NA	48	343	62	6.4	14
PIH1D1	Q9NWS0	HNRNPC	P07910	19|20|18	19|15|14|12|14|11|14|16|19|21|10|21	19	0.727058	0.725741	0	0	0	NA	NA	NA	127	343	57	7.6	37
PFDN4	Q9NQP4	HSPA4	P34932	16|24|17	23|10|18|24|20|22|13|15|28|30|17|14	19	0.867183	0.85168	0	0	0	NA	NA	NA	73	343	58	7.5	21.3
PFDN1	O60925	KARS	Q15046	21|21|15	4|7|8|21|22|19|7|5|8|10|9|7	19	1.1863	1.17947	0	0	0	NA	NA	NA	44	343	20	3.3	12.8
PIH1D1	Q9NWS0	NUFIP2	Q7Z417	16|18|23	33|30|24|25|26|29|0|0|36|33|29|0	19	0.470097	0.460311	0	0	0	NA	NA	NA	54	343	50	5.7	15.7
RUVBL1	Q9Y265	P05388,Q8NHW5	P05388,Q8NHW5	20|17|20	0|0|0|31|29|31|11|14|0|0|0|14	19	1.1498	0.509	0	0	0	NA	NA	NA	NA	NA	NA	NA	NA
PFDN2	Q9UHV9	PDCD5	O14737	16|21|20	1|1|0|1|0|1|10|9|8|8|1|6	19	3.37186	3.3595	0.54	0	0	NA	NA	NA	31	343	6	2.3	9
RPAP3	Q9H6T3	PDHB	P11177	19|20|18	8|7|5|6|5|7|13|17|5|4|7|18	19	1.20317	1.20161	0	0	0	NA	NA	NA	23	343	9	2.3	6.7
PDRG1	Q9NUG6	PPIA	P62937	17|22|18	6|4|6|0|1|3|17|13|36|33|5|17	19	1.25633	1.25472	0	0	0	NA	NA	NA	131	343	44	5	38.2
RUVBL1	Q9Y265	EPC2	Q52LR7	11|12|10	0|0|0|0|0|0|0|0|0|0|0|0	11	10.6223	10.5712	1	1	1	pubmed:28514442|pubmed:26496610	pubmed:28514442|pubmed:26496610	High Confidence	3	343	1	1	0.9
RUVBL2	Q9Y230	RPL15	P61313	21|17|19	6|10|7|15|17|19|5|5|8|9|9|6	19	1.37563	1.36838	0	0	0	NA	NA	NA	105	343	26	5.8	30.6
RPAP3	Q9H6T3	RPL18A	Q02543	20|19|18	10|13|8|15|16|15|3|3|8|9|10|4	19	1.09821	1.098	0	0	0	NA	NA	NA	75	343	37	7.3	21.9
UXT	Q9UBK9	RPL21	P46778	17|20|20	6|2|3|16|22|19|2|4|5|6|3|5	19	1.36551	1.36388	0	0	0	NA	NA	NA	98	343	37	4.7	28.6
PIH1D1	Q9NWS0	RPL23	P62829	20|19|18	55|46|76|10|9|13|3|2|75|79|51|4	19	0.311378	0.311263	0	0	0	NA	NA	NA	178	343	48	4.8	51.9
PDRG1	Q9NUG6	RPL6	Q02878	19|17|21	10|12|12|32|29|31|10|11|12|20|17|11	19	0.84265	0.832112	0	0	0	NA	NA	NA	124	343	249	11.5	36.2
PFDN5	Q99471	RPS8	P62241	19|20|18	11|13|15|19|20|21|20|18|20|21|14|18	19	0.942566	0.942475	0	0	0	NA	NA	NA	163	343	51	6.7	47.5
RUVBL1	Q9Y265	RPS8	P62241	20|16|21	11|13|15|19|20|21|20|18|20|21|14|18	19	0.872851	0.733806	0	0	0	NA	NA	NA	163	343	51	6.7	47.5
PDRG1	Q9NUG6	RPS9	P46781	19|19|19	21|20|13|20|21|20|16|18|11|17|16|18	19	0.811849	0.809298	0	0	0	NA	NA	NA	114	343	35	6.2	33.2
PFDN5	Q99471	SF3A1	Q15459	22|18|17	15|11|14|1|3|6|8|12|56|59|15|18	19	0.95969	0.955097	0	0	0	NA	NA	NA	75	343	70	8.1	21.9
RUVBL2	Q9Y230	SLC25A5	P05141	20|18|19	74|65|74|22|21|27|14|14|59|62|66|16	19	0.330818	0.330148	0	0	0	NA	NA	NA	162	343	58	6.2	47.2
RPAP3	Q9H6T3	STIP1	P31948	23|18|16	8|5|4|5|7|8|40|35|19|17|6|31	19	0.707305	0.703084	0	0	0	NA	NA	NA	68	343	31	5.5	19.8
PDRG1	Q9NUG6	SUPT6H	Q7KZ85	20|22|15	0|0|0|0|0|0|10|8|0|0|0|17	19	3.59898	3.58388	0.86	0	0	NA	NA	NA	24	343	85	15.4	7
PFDN2	Q9UHV9	TARS	P26639	18|21|18	0|1|0|0|0|0|9|11|9|6|0|15	19	3.10858	3.09161	0.26	0	0	NA	NA	NA	32	343	29	5.1	9.3
VBP1	P61758	TARS	P26639	18|18|21	0|1|0|0|0|0|9|11|9|6|0|15	19	3.60338	3.58416	0.23	0	0	NA	NA	NA	32	343	29	5.1	9.3
PDRG1	Q9NUG6	TPP2	P29144	11|13|9	1|0|0|0|0|0|1|2|0|0|1|2	11	5.88017	5.86763	1	0	0	NA	NA	High Confidence	21	343	14	2.8	6.1
RUVBL2	Q9Y230	VIM	P08670	21|16|20	72|113|86|44|53|33|5|20|109|115|88|10	19	0.224112	0.222081	0	0	0	NA	NA	NA	201	343	754	34.6	58.6
PDRG1	Q9NUG6	ACLY	P53396	15|26|15	1|1|3|0|0|0|5|9|20|24|1|11	18.6667	2.24438	2.21153	0.15	0	0	NA	NA	NA	66	343	118	9.5	19.2
PDRG1	Q9NUG6	ACTN4	O43707	16|19|21	20|20|10|3|2|4|4|9|39|45|19|14	18.6667	0.956556	0.946806	0	0	0	NA	NA	NA	89	343	206	15.6	25.9
PDRG1	Q9NUG6	AP3B1	O00203	19|19|18	0|0|0|0|0|0|17|12|3|1|0|13	18.6667	2.85232	2.84647	0.75	0	0	NA	NA	NA	20	343	12	2	5.8
PFDN5	Q99471	ATP5A1	P25705	18|21|17	29|26|19|10|10|17|17|12|32|41|25|18	18.6667	0.778377	0.776936	0	0	0	NA	NA	NA	147	343	83	8	42.9
PFDN5	Q99471	DARS2	Q6PI48	26|17|13	4|4|2|0|1|1|14|14|7|7|1|19	18.6667	2.21094	2.13808	0.18	0	0	NA	NA	NA	5	343	3	2	1.5
PDRG1	Q9NUG6	DDX1	Q92499	18|18|20	10|7|19|2|2|2|12|10|20|20|7|19	18.6667	1.28474	1.27578	0	0	0	NA	NA	NA	75	343	34	6	21.9
RPAP3	Q9H6T3	DLST	P36957	21|19|16	8|6|6|9|8|9|28|37|5|4|6|44	18.6667	0.712891	0.710652	0	0	0	NA	NA	NA	34	343	5	1.7	9.9
PIH1D1	Q9NWS0	DNAJA1	P31689	15|22|19	13|15|11|10|10|15|5|4|11|14|12|6	18.6667	0.986424	0.968712	0	0	0	NA	NA	NA	78	343	15	3.4	22.7
PIH1D1	Q9NWS0	DSG1	Q02413	51|3|2	5|4|4|1|0|2|0|0|2|6|10|2	18.6667	2.55827	1.28368	0.33	0	0	NA	NA	NA	64	343	53	8.7	18.7
UXT	Q9UBK9	FLNB	O75369	13|28|15	3|1|5|3|1|4|0|0|14|17|4|0	18.6667	2.50013	2.40972	0.39	0	0	NA	NA	NA	108	343	121	7.4	31.5
VBP1	P61758	GANAB	Q14697	10|13|33	7|5|4|1|1|1|28|21|8|21|2|25	18.6667	1.48758	1.40338	0	0	0	NA	NA	NA	63	343	100	7.1	18.4
PIH1D1	Q9NWS0	GTF2I	P78347	19|22|15	17|12|21|9|11|10|18|19|54|54|18|15	18.6667	0.544284	0.540095	0	0	0	NA	NA	NA	75	343	52	9	21.9
PDRG1	Q9NUG6	HK1	P19367	16|23|17	1|0|0|0|0|1|9|9|1|5|0|16	18.6667	3.20022	3.18892	0.78	0	0	NA	NA	NA	18	343	20	3.9	5.2
PFDN4	Q9NQP4	HNRNPL	P14866	19|18|19	28|23|13|17|20|18|14|15|19|21|11|18	18.6667	0.890266	0.890206	0	0	0	NA	NA	NA	133	343	236	9.5	38.8
RUVBL2	Q9Y230	HSPD1	P10809	19|17|20	35|24|27|9|5|11|63|36|45|55|36|67	18.6667	0.400589	0.398916	0	0	0	NA	NA	NA	163	343	165	11.9	47.5
UXT	Q9UBK9	HSPH1	Q92598	17|20|19	11|5|4|14|6|6|3|5|12|10|10|7	18.6667	1.45523	1.45462	0.01	0	0	NA	NA	NA	60	343	25	3.4	17.5
RPAP3	Q9H6T3	WDCP	Q9H6R7	10|8|15	0|0|0|0|1|1|0|0|0|0|0|0	11	6.7504	6.55664	1	0	0	NA	NA	High Confidence	0	0	0	0	0
UXT	Q9UBK9	LGALS3BP	Q08380	20|19|17	3|2|1|7|9|11|3|4|2|1|1|3	18.6667	2.34893	2.3412	0.92	0	0	NA	NA	NA	16	343	74	15.1	4.7
PDRG1	Q9NUG6	MCM7	P33993	17|21|18	1|1|2|3|4|4|10|10|10|13|2|14	18.6667	2.1285	2.12639	0.08	0	0	NA	NA	NA	72	343	59	5.4	21
VBP1	P61758	MDH2	P40926	13|15|28	2|5|6|0|0|0|12|12|19|18|1|21	18.6667	2.01667	1.98799	0	0	0	NA	NA	NA	71	343	37	5.5	20.7
RUVBL2	Q9Y230	MYBBP1A	Q9BQG0	19|17|20	30|24|19|26|30|30|0|0|18|17|19|0	18.6667	0.701551	0.698622	0	0	0	NA	NA	NA	70	343	37	6	20.4
VBP1	P61758	P63241,Q6IS14,Q9GZV4	P63241,Q6IS14,Q9GZV4	12|19|25	0|0|0|0|0|0|9|11|0|0|0|12	18.6667	4.54594	4.50537	0	0	0	NA	NA	NA	NA	NA	NA	NA	NA
PFDN4	Q9NQP4	PKM	P14618	12|21|23	10|21|10|91|69|86|36|36|61|74|14|43	18.6667	0.344351	0.331729	0	0	0	NA	NA	NA	NA	NA	NA	NA	NA
VBP1	P61758	PRDX1	Q06830	11|13|32	13|16|15|7|6|6|13|14|46|43|13|16	18.6667	1.03421	0.987661	0	0	0	NA	NA	NA	186	343	44	5.7	54.2
UXT	Q9UBK9	PSMC2	P35998	16|22|18	11|9|15|11|10|13|1|1|16|13|14|4	18.6667	1.08965	1.08634	0	0	0	NA	NA	NA	67	343	13	3	19.5
RPAP3	Q9H6T3	Q99878,Q96KK5,Q9BTM1,Q16777,Q6FI13,P0C0S8	Q99878,Q96KK5,Q9BTM1,Q16777,Q6FI13,P0C0S8	19|19|18	0|0|0|16|17|11|10|16|0|0|0|10	18.6667	1.34265	1.34209	0	0	0	NA	NA	NA	NA	NA	NA	NA	NA
PFDN1	O60925	Q99879,Q99877,Q93079,Q5QNW6,P62807,P58876,O6	Q99879,Q99877,Q93079,Q5QNW6,P62807,P58876,O6	16|18|22	0|0|0|14|13|14|9|12|0|0|0|14	18.6667	1.70515	1.66979	0	0	0	NA	NA	NA	NA	NA	NA	NA	NA
RPAP3	Q9H6T3	Q99879,Q99877,Q93079,Q5QNW6,P62807,P58876,O6	Q99879,Q99877,Q93079,Q5QNW6,P62807,P58876,O6	20|19|17	0|0|0|14|13|14|9|12|0|0|0|14	18.6667	1.42049	1.41916	0	0	0	NA	NA	NA	NA	NA	NA	NA	NA
RUVBL2	Q9Y230	RPL10	P27635	17|23|16	15|15|11|20|21|15|8|9|15|13|18|14	18.6667	0.933784	0.926851	0	0	0	NA	NA	NA	101	343	36	5.7	29.4
PIH1D1	Q9NWS0	RPL15	P61313	17|20|19	6|10|7|15|17|19|5|5|8|9|9|6	18.6667	1.0543	1.04703	0	0	0	NA	NA	NA	105	343	26	5.8	30.6
RPAP3	Q9H6T3	RPS12	P25398	20|17|19	13|11|9|12|10|11|5|7|17|18|16|9	18.6667	0.990328	0.98934	0	0	0	NA	NA	NA	94	343	16	3.8	27.4
PFDN4	Q9NQP4	RPS2	P15880	18|17|21	16|23|14|18|20|17|21|24|13|22|19|25	18.6667	0.812435	0.809736	0	0	0	NA	NA	NA	143	343	52	6.7	41.7
PIH1D1	Q9NWS0	RPS6	P62753	18|17|21	10|16|14|11|10|13|12|12|17|13|11|9	18.6667	0.867148	0.859049	0	0	0	NA	NA	NA	143	343	63	5.6	41.7
PFDN1	O60925	SF3B3	Q15393	20|19|17	15|12|8|10|11|13|13|13|28|34|11|16	18.6667	0.94041	0.939559	0	0	0	NA	NA	NA	113	343	224	14.2	32.9
PFDN5	Q99471	SNRNP70	P08621	20|20|16	1|1|0|2|3|1|10|11|3|4|1|10	18.6667	3.21928	3.21085	0.77	0	0	NA	NA	NA	61	343	52	5	17.8
PFDN5	Q99471	SRSF1	Q07955	18|20|18	6|7|7|5|5|6|11|16|9|9|4|11	18.6667	1.87963	1.87868	0.01	0	0	NA	NA	NA	95	343	61	7.6	27.7
PFDN1	O60925	SYNCRIP	O60506	17|19|20	8|9|10|12|17|13|36|32|7|11|4|47	18.6667	0.72286	0.714956	0	0	0	NA	NA	NA	133	343	97	6.3	38.8
RPAP3	Q9H6T3	TUBB	P07437	17|21|18	22|14|22|29|28|31|26|26|29|41|20|28	18.6667	0.457007	0.454356	0	0	0	NA	NA	NA	314	343	338	31.4	91.5
VBP1	P61758	YARS	P54577	11|19|26	0|0|0|0|0|0|17|17|1|4|0|16	18.6667	2.96088	2.91274	0.21	0	0	NA	NA	NA	33	343	10	2.7	9.6
RUVBL1	Q9Y265	KAT5	Q92993	11|10|10	0|0|0|0|0|0|0|0|0|0|0|0	10.3333	10.0248	10.0039	1	1	1	pubmed:28514442|pubmed:27153538|pubmed:14966270|pubmed:15829968|pubmed:18087039|pubmed:26496610	pubmed:28514442|pubmed:27153538|pubmed:14966270|pubmed:15829968|pubmed:18087039|pubmed:26496610	High Confidence	0	0	0	0	0
PDRG1	Q9NUG6	AP3D1	O14617	19|15|21	0|0|0|0|0|0|10|8|0|0|0|17	18.3333	3.55572	3.47999	0.85	0	0	NA	NA	NA	26	343	14	1.9	7.6
PFDN5	Q99471	AP3D1	O14617	22|17|16	0|0|0|0|0|0|10|8|0|0|0|17	18.3333	3.87118	3.84124	0.81	0	0	NA	NA	NA	26	343	14	1.9	7.6
VBP1	P61758	DDB1	Q16531	15|19|21	9|6|4|16|17|21|14|17|18|18|7|19	18.3333	1.24035	1.23855	0	0	0	NA	NA	NA	69	343	52	4.7	20.1
PDRG1	Q9NUG6	DDX39B	Q13838	17|20|18	11|9|8|10|15|14|8|13|13|13|10|14	18.3333	1.24201	1.24058	0	0	0	NA	NA	NA	84	343	38	5.7	24.5
PFDN2	Q9UHV9	GPI	P06744	23|17|15	3|4|2|1|0|0|8|12|20|21|1|19	18.3333	1.95719	1.90336	0	0	0	NA	NA	NA	48	343	62	6.4	14
RUVBL2	Q9Y230	KAT5	Q92993	10|6|15	0|0|0|0|0|0|0|0|0|0|0|0	10.3333	9.49221	8.92521	1	1	1	pubmed:28514442|pubmed:27153538|pubmed:17704809|pubmed:26496610|pubmed:14966270	pubmed:28514442|pubmed:27153538|pubmed:17704809|pubmed:26496610|pubmed:14966270	High Confidence	0	0	0	0	0
RUVBL1	Q9Y265	HAGH	Q16775	16|17|22	10|10|11|22|29|26|8|8|3|2|8|12	18.3333	1.00328	0.5749	0	0	0	NA	NA	NA	34	343	5	2	9.9
UXT	Q9UBK9	HIST1H1C	P16403	20|18|17	16|22|8|16|18|17|8|15|17|16|15|14	18.3333	0.760357	0.7571	0	0	0	NA	NA	NA	234	343	76	8.5	68.2
PFDN5	Q99471	HNRNPA0	Q13151	18|19|18	5|6|4|5|6|8|14|12|6|8|3|14	18.3333	1.89584	1.8955	0	0	0	NA	NA	NA	100	343	31	3.2	29.2
RUVBL2	Q9Y230	HNRNPK	P61978	16|20|19	20|24|19|18|21|22|25|37|18|27|14|37	18.3333	0.582007	0.580176	0	0	0	NA	NA	NA	220	343	143	11.9	64.1
PFDN5	Q99471	HNRNPM	P52272	14|21|20	30|44|25|31|36|33|8|13|31|34|20|16	18.3333	0.581883	0.573435	0	0	0	NA	NA	NA	161	343	149	15.6	46.9
PFDN1	O60925	HNRNPR	O43390	21|17|17	20|23|18|4|10|6|25|25|18|28|23|34	18.3333	0.645385	0.645206	0	0	0	NA	NA	NA	129	343	173	7.4	37.6
PFDN5	Q99471	P02754	P02754	1|18|36	0|0|0|6|5|5|2|1|0|0|0|4	18.3333	5.31389	3.06184	0.66	0	0	NA	NA	NA	NA	NA	NA	NA	NA
PFDN1	O60925	PARP1	P09874	29|10|16	21|14|16|14|12|22|7|20|22|26|11|10	18.3333	0.799506	0.755603	0	0	0	NA	NA	NA	119	343	151	12.4	34.7
PDRG1	Q9NUG6	PDIA6	Q15084	17|22|16	5|8|7|2|1|1|18|19|17|20|8|23	18.3333	1.22502	1.22341	0	0	0	NA	NA	NA	80	343	29	4.8	23.3
PIH1D1	Q9NWS0	IFT122	Q9HBG6	8|11|11	0|0|0|0|0|0|0|0|0|0|0|0	10	7.26779	7.14976	1	1	1	pubmed:26186194	pubmed:26186194	High Confidence	0	0	0	0	0
PFDN2	Q9UHV9	PPIA	P62937	20|17|18	6|4|6|0|1|3|17|13|36|33|5|17	18.3333	1.31727	1.30836	0	0	0	NA	NA	NA	131	343	44	5	38.2
PFDN2	Q9UHV9	PRPF8	Q6P2Q9	11|17|27	19|12|16|12|7|13|13|15|17|18|17|20	18.3333	1.00974	0.972376	0	0	0	NA	NA	NA	96	343	117	17.2	28
PFDN4	Q9NQP4	PTPN14	Q15678	9|12|9	0|0|0|0|0|0|0|0|0|0|0|0	10	10.4022	10.2995	1	0	0	NA	NA	High Confidence	2	343	2	1.5	0.6
PIH1D1	Q9NWS0	PSMD1	Q99460	24|18|13	9|4|6|13|15|16|3|1|18|18|9|2	18.3333	1.03703	1.02337	0	0	0	NA	NA	NA	55	343	31	4.3	16
PDRG1	Q9NUG6	PTBP1	P26599	19|16|20	7|4|4|8|10|12|13|24|12|18|2|26	18.3333	1.17083	1.1548	0	0	0	NA	NA	NA	110	343	106	8	32.1
PFDN1	O60925	RPL10A	P62906	15|19|21	13|14|12|28|24|22|6|4|13|18|12|4	18.3333	0.881051	0.861182	0	0	0	NA	NA	NA	91	343	39	7.2	26.5
RPAP3	Q9H6T3	RPL14	P50914	21|17|17	5|6|5|10|13|11|4|5|10|12|5|6	18.3333	1.40109	1.39859	0.09	0	0	NA	NA	NA	113	343	33	4.7	32.9
RUVBL1	Q9Y265	RPL8	P62917	19|17|19	7|10|8|28|24|23|2|4|8|10|10|6	18.3333	1.13089	0.592966	0	0	0	NA	NA	NA	121	343	42	5.9	35.3
PFDN1	O60925	RPS10	P46783	20|18|17	8|9|7|22|20|20|28|33|7|11|8|30	18.3333	0.717591	0.717362	0	0	0	NA	NA	NA	132	343	25	4.7	38.5
PIH1D1	Q9NWS0	RPS12	P25398	18|22|15	13|11|9|12|10|11|5|7|17|18|16|9	18.3333	0.925623	0.917301	0	0	0	NA	NA	NA	94	343	16	3.8	27.4
VBP1	P61758	RPS16	P62249	16|18|21	10|6|11|14|11|14|18|18|13|16|9|23	18.3333	1.28651	1.28456	0	0	0	NA	NA	NA	147	343	42	5.8	42.9
PFDN5	Q99471	RUVBL2	Q9Y230	17|18|20	18|13|15|124|212|302|19|13|22|24|17|17	18.3333	0.220648	0.219787	0	0	0	NA	NA	NA	89	343	21	4.1	25.9
RUVBL2	Q9Y230	SF3B1	O75533	17|17|21	9|10|9|5|7|9|8|10|25|30|10|15	18.3333	1.18097	1.17293	0	0	0	NA	NA	NA	108	343	142	14.6	31.5
RUVBL1	Q9Y265	SPTAN1	Q13813	22|13|20	36|48|28|37|47|44|0|1|29|40|31|2	18.3333	0.470077	0.309726	0	0	0	NA	NA	NA	123	343	239	24.8	35.9
PFDN2	Q9UHV9	UBA1	P22314	24|15|16	5|4|6|0|0|0|14|14|15|23|5|27	18.3333	1.54813	1.49838	0	0	0	NA	NA	NA	63	343	153	11	18.4
RPAP3	Q9H6T3	UTRN	P46939	10|10|9	0|0|1|0|0|0|0|0|0|1|0|0	9.66667	6.21503	6.21061	1	0	0	NA	NA	High Confidence	4	343	14	7.3	1.2
PDRG1	Q9NUG6	YARS	P54577	14|24|17	0|0|0|0|0|0|17|17|1|4|0|16	18.3333	2.40474	2.37724	0.4	0	0	NA	NA	NA	33	343	10	2.7	9.6
PFDN5	Q99471	AP3B1	O00203	17|18|19	0|0|0|0|0|0|17|12|3|1|0|13	18	3.04414	3.03763	0.64	0	0	NA	NA	NA	20	343	12	2	5.8
PFDN1	O60925	ATP5B	P06576	31|8|15	47|41|43|11|7|12|27|21|62|64|49|29	18	0.370653	0.33681	0	0	0	NA	NA	NA	145	343	106	8.4	42.3
RPAP3	Q9H6T3	BCKDHA	P12694	21|18|15	0|0|0|3|2|4|86|86|0|0|0|81	18	0.428189	0.426083	0	0	0	NA	NA	NA	43	343	25	5.9	12.5
RPAP3	Q9H6T3	BRIX1	Q8TDN6	20|17|17	4|5|1|16|15|13|1|4|3|1|3|2	18	1.55657	1.55544	0.12	0	0	NA	NA	NA	30	343	23	4	8.7
PFDN4	Q9NQP4	CAD	P27708	19|16|19	24|17|17|83|86|110|24|24|25|29|25|31	18	0.362091	0.361433	0	0	0	NA	NA	NA	101	343	88	6.9	29.4
VBP1	P61758	CCAR2	Q8N163	13|22|19	28|29|37|14|13|19|10|13|41|39|37|21	18	0.712652	0.702568	0	0	0	NA	NA	NA	NA	NA	NA	NA	NA
RUVBL2	Q9Y230	CCT8	P50990	17|19|18	26|22|23|31|31|33|36|38|56|57|35|45	18	0.404695	0.404507	0	0	0	NA	NA	NA	122	343	82	11.1	35.6
PFDN2	Q9UHV9	DARS2	Q6PI48	11|19|24	4|4|2|0|1|1|14|14|7|7|1|19	18	2.04835	1.99163	0.03	0	0	NA	NA	NA	5	343	3	2	1.5
UXT	Q9UBK9	YTHDC2	Q9H6S0	8|10|11	0|0|1|0|0|0|0|0|0|0|1|0	9.66667	6.23086	6.19865	1	0	0	NA	NA	High Confidence	13	343	13	2.8	3.8
RUVBL2	Q9Y230	HAGH	Q16775	18|16|20	10|10|11|22|29|26|8|8|3|2|8|12	18	0.930179	0.924283	0	0	0	NA	NA	NA	34	343	5	2	9.9
PFDN2	Q9UHV9	HNRNPH1	P31943	18|19|17	21|16|12|14|12|13|16|17|28|26|17|21	18	0.902285	0.897712	0	0	0	NA	NA	NA	195	343	201	14.5	56.9
RUVBL1	Q9Y265	HNRNPK	P61978	21|14|19	20|24|19|18|21|22|25|37|18|27|14|37	18	0.610927	0.448525	0	0	0	NA	NA	NA	220	343	143	11.9	64.1
RUVBL1	Q9Y265	IARS	P41252	11|16|27	14|17|15|35|34|34|25|32|17|19|17|39	18	0.554663	0.399001	0	0	0	NA	NA	NA	62	343	65	5.4	18.1
UXT	Q9UBK9	NOP2	P46087	16|21|17	9|11|10|8|9|5|0|0|5|6|8|0	18	1.56814	1.5649	0.28	0	0	NA	NA	NA	44	343	41	7.9	12.8
PFDN5	Q99471	P02769	P02769	20|16|18	0|0|0|460|442|447|3|4|0|0|0|6	18	0.119272	0.118698	0	0	0	NA	NA	NA	NA	NA	NA	NA	NA
RPAP3	Q9H6T3	P05787,P05787	P05787,P05787	17|19|18	0|0|0|5|14|8|6|4|0|0|0|6	18	2.23615	2.23046	0	0	0	NA	NA	NA	NA	NA	NA	NA	NA
PFDN5	Q99471	P09429,B2RPK0	P09429,B2RPK0	18|25|11	0|0|0|0|0|0|3|7|0|0|0|7	18	6.32182	6.07141	0	0	0	NA	NA	NA	NA	NA	NA	NA	NA
RUVBL1	Q9Y265	P09651,Q32P51	P09651,Q32P51	20|15|19	0|0|0|31|28|27|33|35|0|0|0|38	18	0.757032	0.420031	0	0	0	NA	NA	NA	NA	NA	NA	NA	NA
RUVBL1	Q9Y265	P11940,Q9H361	P11940,Q9H361	22|14|18	0|0|0|24|30|27|18|23|0|0|0|21	18	1.00054	0.534701	0	0	0	NA	NA	NA	NA	NA	NA	NA	NA
PFDN4	Q9NQP4	PARP1	P09874	17|20|17	21|14|16|14|12|22|7|20|22|26|11|10	18	0.95735	0.953487	0	0	0	NA	NA	NA	119	343	151	12.4	34.7
PFDN5	Q99471	PRDX1	Q06830	13|19|22	13|16|15|7|6|6|13|14|46|43|13|16	18	0.947873	0.92522	0	0	0	NA	NA	NA	186	343	44	5.7	54.2
PFDN5	Q99471	Q01105,P0DME0	Q01105,P0DME0	18|18|18	0|0|0|2|1|2|13|12|0|0|0|14	18	3.1053	3.10405	0	0	0	NA	NA	NA	NA	NA	NA	NA	NA
VBP1	P61758	QARS	P47897	19|21|14	10|10|8|20|29|22|16|21|14|20|15|26	18	1.00864	0.966453	0	1	1	pubmed:22939629	pubmed:22939629	NA	52	343	31	4.4	15.2
UXT	Q9UBK9	RPL23A	P62750	20|17|17	8|9|7|14|17|13|8|8|5|9|7|11	18	1.09285	1.08641	0	0	0	NA	NA	NA	176	343	30	4.7	51.3
PFDN1	O60925	RPS7	P62081	19|18|17	5|3|3|16|17|19|10|12|5|6|4|15	18	1.21795	1.21657	0	0	0	NA	NA	NA	138	343	27	4.7	40.2
PFDN2	Q9UHV9	RPS8	P62241	14|18|22	11|13|15|19|20|21|20|18|20|21|14|18	18	0.862591	0.857666	0	0	0	NA	NA	NA	163	343	51	6.7	47.5
PFDN2	Q9UHV9	SRSF1	Q07955	18|20|16	6|7|7|5|5|6|11|16|9|9|4|11	18	1.77749	1.76047	0	0	0	NA	NA	NA	95	343	61	7.6	27.7
PFDN4	Q9NQP4	YBX1	P67809	23|14|17	8|8|9|16|16|15|8|13|15|13|9|16	18	1.24899	1.22979	0	0	0	NA	NA	NA	184	343	101	6.7	53.6
UXT	Q9UBK9	YBX1	P67809	17|18|19	8|8|9|16|16|15|8|13|15|13|9|16	18	0.935107	0.933914	0	0	0	NA	NA	NA	184	343	101	6.7	53.6
PFDN1	O60925	ACTN4	O43707	33|11|9	20|20|10|3|2|4|4|9|39|45|19|14	17.6667	0.798154	0.718241	0	0	0	NA	NA	NA	89	343	206	15.6	25.9
PIH1D1	Q9NWS0	CKB	P12277	28|16|9	18|16|15|0|0|0|24|21|18|31|11|34	17.6667	0.59593	0.560333	0	0	0	NA	NA	NA	113	343	99	8.2	32.9
PFDN4	Q9NQP4	DLD	P09622	18|18|17	2|1|2|11|14|13|21|27|6|6|2|31	17.6667	1.17124	1.17065	0	0	0	NA	NA	NA	56	343	19	3.9	16.3
PFDN2	Q9UHV9	GNB2	P62879	10|10|8	0|0|1|1|1|0|0|0|2|2|0|1	9.33333	5.61856	5.55276	1	0	0	NA	NA	High Confidence	33	343	21	5.4	9.6
PFDN4	Q9NQP4	EEF1G	P26641	18|18|17	18|9|16|15|9|17|10|15|22|23|13|10	17.6667	1.0545	1.05396	0	0	0	NA	NA	NA	127	343	41	5	37
PIH1D1	Q9NWS0	EIF3L	Q9Y262	22|19|12	10|6|5|3|2|6|45|48|5|11|8|51	17.6667	0.546638	0.538667	0	0	0	NA	NA	NA	56	343	23	3.8	16.3
PDRG1	Q9NUG6	FAM136A	Q96C01	19|26|8	0|0|0|0|0|0|13|19|0|0|0|19	17.6667	2.38511	2.22522	0.51	0	0	NA	NA	NA	1	343	1	1	0.3
RUVBL2	Q9Y230	ING3	Q9NXR8	8|10|10	0|0|0|0|0|0|0|0|0|0|0|0	9.33333	8.58657	8.55268	1	1	1	pubmed:28514442|pubmed:16387653|pubmed:26496610	pubmed:28514442|pubmed:16387653|pubmed:26496610	High Confidence	0	0	0	0	0
RUVBL1	Q9Y265	ING3	Q9NXR8	10|9|8	0|0|0|0|0|0|0|0|0|0|0|0	9	8.87671	8.82281	1	1	1	pubmed:28514442|pubmed:16387653|pubmed:26496610|pubmed:14966270	pubmed:28514442|pubmed:16387653|pubmed:26496610|pubmed:14966270	High Confidence	0	0	0	0	0
RUVBL1	Q9Y265	INO80	Q9ULG1	11|6|10	0|0|0|0|0|0|0|0|0|0|0|0	9	8.82997	8.62184	1	1	1	pubmed:22939629|pubmed:28514442|pubmed:17721549|pubmed:21303910|pubmed:26496610	pubmed:22939629|pubmed:28514442|pubmed:17721549|pubmed:21303910|pubmed:26496610	High Confidence	1	343	1	1	0.3
RUVBL1	Q9Y265	TELO2	Q9Y4R8	11|4|12	0|0|0|0|0|0|0|0|0|0|0|0	9	8.78351	8.15824	1	1	1	pubmed:26496610|pubmed:20801936|pubmed:20371770	pubmed:26496610|pubmed:20801936|pubmed:20371770	High Confidence	8	343	4	2	2.3
PFDN2	Q9UHV9	GTF2I	P78347	15|19|19	17|12|21|9|11|10|18|19|54|54|18|15	17.6667	0.744504	0.742773	0	0	0	NA	NA	NA	75	343	52	9	21.9
PIH1D1	Q9NWS0	HNRNPUL1	Q9BUJ2	11|22|20	1|3|3|14|19|12|10|8|5|5|1|8	17.6667	1.18411	1.12585	0.01	0	0	NA	NA	NA	66	343	63	10.4	19.2
RUVBL1	Q9Y265	HSPA4	P34932	14|17|22	23|10|18|24|20|22|13|15|28|30|17|14	17.6667	0.749406	0.631813	0	1	1	pubmed:20371770	pubmed:20371770	NA	73	343	58	7.5	21.3
PDRG1	Q9NUG6	KHDRBS1	Q07666	21|13|19	5|3|4|2|2|1|5|5|6|11|6|9	17.6667	2.55245	2.47071	0.68	0	0	NA	NA	NA	80	343	53	3.8	23.3
PFDN2	Q9UHV9	LARS	Q9P2J5	12|20|21	17|11|15|26|32|30|23|26|20|32|19|32	17.6667	0.631325	0.62108	0	0	0	NA	NA	NA	75	343	62	5.3	21.9
PFDN4	Q9NQP4	LARS	Q9P2J5	20|14|19	17|11|15|26|32|30|23|26|20|32|19|32	17.6667	0.650433	0.645054	0	0	0	NA	NA	NA	75	343	62	5.3	21.9
PFDN1	O60925	MAP1B	P46821	16|15|22	8|2|7|9|8|14|1|0|6|5|5|1	17.6667	1.95786	1.90965	0.2	0	0	NA	NA	NA	62	343	184	18	18.1
PFDN4	Q9NQP4	PCCA	P05165	14|17|22	0|0|0|14|26|17|123|97|70|84|0|91	17.6667	0.336475	0.330967	0	0	0	NA	NA	NA	57	343	333	21.2	16.6
VBP1	P61758	PDIA6	Q15084	17|17|19	5|8|7|2|1|1|18|19|17|20|8|23	17.6667	1.49272	1.48239	0	0	0	NA	NA	NA	80	343	29	4.8	23.3
RPAP3	Q9H6T3	ASCC3	Q8N3C0	5|8|13	0|0|0|0|0|0|0|0|0|0|0|0	8.66667	6.73601	6.33866	1	0	0	NA	NA	High Confidence	15	343	14	2.4	4.4
RUVBL2	Q9Y230	ECD	O95905	10|11|5	0|0|0|0|0|0|0|0|0|0|0|0	8.66667	7.9973	7.71157	1	0	0	NA	NA	High Confidence	3	343	3	2	0.9
PFDN4	Q9NQP4	RPL9P8;RPL9;RPL9P7;R...	P32969	17|17|19	7|8|10|25|23|23|5|10|9|12|9|11	17.6667	1.12762	1.12609	0	0	0	NA	NA	NA	NA	NA	NA	NA	NA
PIH1D1	Q9NWS0	SERPINB3	P29508	52|0|1	0|0|0|0|0|1|0|0|0|0|0|0	17.6667	9.96626	3.35145	0.56	0	0	NA	NA	NA	26	343	43	5.4	7.6
RPAP3	Q9H6T3	SRRM2	Q9UQ35	21|17|15	10|7|9|1|3|2|4|3|23|22|9|5	17.6667	1.29859	1.29238	0	0	0	NA	NA	NA	85	343	284	31.7	24.8
VBP1	P61758	SUPT6H	Q7KZ85	16|17|20	0|0|0|0|0|0|10|8|0|0|0|17	17.6667	4.20872	4.19712	0.44	1	1	pubmed:28514442	pubmed:28514442	NA	24	343	85	15.4	7
VBP1	P61758	TPI1	P60174	10|15|28	3|1|4|1|0|1|13|9|13|17|1|24	17.6667	2.08704	2.02647	0.02	0	0	NA	NA	NA	75	343	48	5.6	21.9
UXT	Q9UBK9	ECD	O95905	6|9|11	0|0|0|0|0|0|0|0|0|0|0|0	8.66667	6.91701	6.78308	1	0	0	NA	NA	High Confidence	3	343	3	2	0.9
PFDN1	O60925	ZBTB33	Q86T24	4|8|14	0|0|0|0|0|0|0|0|0|0|0|0	8.66667	8.09348	7.1587	1	0	0	NA	NA	High Confidence	3	343	4	2	0.9
PIH1D1	Q9NWS0	CACYBP	Q9HB71	15|17|20	2|1|1|1|1|2|9|5|10|14|2|2	17.3333	2.22238	2.1894	0.64	0	0	NA	NA	NA	24	343	11	3.5	7
RUVBL2	Q9Y230	CCT5	P48643	16|18|18	11|8|8|27|27|32|24|30|30|39|14|34	17.3333	0.552542	0.551784	0	0	0	NA	NA	NA	121	343	62	10.7	35.3
PDRG1	Q9NUG6	COPA	P53621	14|18|20	6|5|5|1|0|3|9|7|10|23|6|8	17.3333	1.839	1.8135	0	0	0	NA	NA	NA	47	343	58	4.5	13.7
PFDN4	Q9NQP4	BCOR	Q6W2J9	9|6|10	0|0|0|0|0|0|0|0|0|0|0|0	8.33333	8.79275	8.6556	1	0	0	NA	NA	High Confidence	2	343	3	2	0.6
PFDN5	Q99471	DDB1	Q16531	16|19|17	9|6|4|16|17|21|14|17|18|18|7|19	17.3333	1.05176	1.04994	0	0	0	NA	NA	NA	69	343	52	4.7	20.1
PFDN1	O60925	DLD	P09622	17|16|19	2|1|2|11|14|13|21|27|6|6|2|31	17.3333	0.97839	0.970114	0	0	0	NA	NA	NA	56	343	19	3.9	16.3
PDRG1	Q9NUG6	HNRNPA0	Q13151	20|17|15	5|6|4|5|6|8|14|12|6|8|3|14	17.3333	1.63029	1.61799	0.01	0	0	NA	NA	NA	100	343	31	3.2	29.2
PFDN4	Q9NQP4	HNRNPA3	P51991	17|18|17	11|10|9|13|13|13|19|20|10|9|8|23	17.3333	1.0612	1.06024	0	0	0	NA	NA	NA	124	343	43	4.4	36.2
RUVBL1	Q9Y265	HNRNPM	P52272	16|16|20	30|44|25|31|36|33|8|13|31|34|20|16	17.3333	0.509856	0.36345	0	0	0	NA	NA	NA	161	343	149	15.6	46.9
PDRG1	Q9NUG6	KPNA2	P52292	18|16|18	10|10|6|5|7|6|10|11|14|13|8|17	17.3333	1.37479	1.36358	0	0	0	NA	NA	NA	105	343	36	4.5	30.6
PFDN4	Q9NQP4	MATR3	P43243	17|19|16	26|15|11|9|13|13|13|14|16|16|9|24	17.3333	1.00058	0.997288	0	0	0	NA	NA	NA	116	343	96	10.6	33.8
PFDN2	Q9UHV9	MCM7	P33993	15|17|20	1|1|2|3|4|4|10|10|10|13|2|14	17.3333	2.12594	2.12403	0.01	0	0	NA	NA	NA	72	343	59	5.4	21
PIH1D1	Q9NWS0	P4HB	P07237	26|15|11	11|8|12|2|3|3|24|26|13|16|12|32	17.3333	0.677177	0.654329	0	0	0	NA	NA	NA	72	343	60	4.6	21
PFDN5	Q99471	P63241,Q6IS14,Q9GZV4	P63241,Q6IS14,Q9GZV4	15|18|19	0|0|0|0|0|0|9|11|0|0|0|12	17.3333	3.89245	3.86918	0	0	0	NA	NA	NA	NA	NA	NA	NA	NA
PFDN1	O60925	PDHA1	P08559	17|17|18	4|5|3|7|5|3|19|17|6|6|5|19	17.3333	1.36418	1.35662	0	0	0	NA	NA	NA	25	343	5	2	7.3
VBP1	P61758	PDIA3	P30101	7|12|33	5|7|7|0|0|0|14|12|26|26|2|20	17.3333	1.49813	1.35162	0	0	0	NA	NA	NA	63	343	46	5.4	18.4
PDRG1	Q9NUG6	PIH1D1	Q9NWS0	9|8|8	0|0|0|0|0|0|2|0|0|0|0|1	8.33333	6.08444	6.05609	1	1	1	pubmed:28514442|pubmed:26186194	pubmed:28514442|pubmed:26186194	High Confidence	1	343	1	1	0.3
RUVBL1	Q9Y265	Q99879,Q99877,Q93079,Q5QNW6,P62807,P58876,O6	Q99879,Q99877,Q93079,Q5QNW6,P62807,P58876,O6	18|16|18	0|0|0|14|13|14|9|12|0|0|0|14	17.3333	1.73336	1.00211	0	0	0	NA	NA	NA	NA	NA	NA	NA	NA
PDRG1	Q9NUG6	RAD50	Q92878	15|19|18	4|2|3|2|3|4|14|11|2|5|1|9	17.3333	2.22254	2.21289	0.38	0	0	NA	NA	NA	19	343	40	9	5.5
RUVBL1	Q9Y265	RPL10	P27635	16|19|17	15|15|11|20|21|15|8|9|15|13|18|14	17.3333	0.935213	0.706733	0	0	0	NA	NA	NA	101	343	36	5.7	29.4
RUVBL1	Q9Y265	RPL10A	P62906	16|15|21	13|14|12|28|24|22|6|4|13|18|12|4	17.3333	0.905833	0.564596	0	0	0	NA	NA	NA	91	343	39	7.2	26.5
RUVBL1	Q9Y265	RPL13	P26373	17|17|18	13|15|20|19|20|17|5|8|20|22|15|8	17.3333	0.891814	0.689356	0	0	0	NA	NA	NA	166	343	49	5.3	48.4
UXT	Q9UBK9	RPL14	P50914	18|17|17	5|6|5|10|13|11|4|5|10|12|5|6	17.3333	1.39448	1.39157	0	0	0	NA	NA	NA	113	343	33	4.7	32.9
UXT	Q9UBK9	RPL15	P61313	11|21|20	6|10|7|15|17|19|5|5|8|9|9|6	17.3333	1.06592	1.03851	0	0	0	NA	NA	NA	105	343	26	5.8	30.6
RPAP3	Q9H6T3	RPL18	Q07020	20|16|16	15|18|14|14|15|12|6|6|13|18|14|5	17.3333	0.809806	0.808114	0	0	0	NA	NA	NA	139	343	64	5.6	40.5
PIH1D1	Q9NWS0	RPL21	P46778	18|18|16	6|2|3|16|22|19|2|4|5|6|3|5	17.3333	1.14433	1.14351	0	0	0	NA	NA	NA	98	343	37	4.7	28.6
UXT	Q9UBK9	RPS11	P62280	17|18|17	25|27|24|6|10|9|17|12|23|22|26|10	17.3333	0.613613	0.613467	0	0	0	NA	NA	NA	101	343	22	4.6	29.4
VBP1	P61758	RPS11	P62280	15|15|22	25|27|24|6|10|9|17|12|23|22|26|10	17.3333	0.920053	0.91771	0	0	0	NA	NA	NA	101	343	22	4.6	29.4
PFDN1	O60925	RPS13	P62277	23|17|12	5|7|7|17|18|21|14|16|4|5|9|15	17.3333	0.94184	0.929259	0	0	0	NA	NA	NA	120	343	17	4.3	35
VBP1	P61758	RPS14	P62263	17|17|18	9|17|11|11|8|10|12|14|12|13|15|13	17.3333	1.37853	1.36555	0	0	0	NA	NA	NA	198	343	33	4.1	57.7
PFDN1	O60925	RPS16	P62249	20|18|14	10|6|11|14|11|14|18|18|13|16|9|23	17.3333	0.906349	0.903796	0	0	0	NA	NA	NA	147	343	42	5.8	42.9
PIH1D1	Q9NWS0	S100A9	P06702	43|5|4	0|2|1|7|2|6|2|4|5|2|2|2	17.3333	2.45567	1.61924	0.33	0	0	NA	NA	NA	49	343	13	3.5	14.3
PIH1D1	Q9NWS0	POLR1B	Q9H9Y6	3|12|10	0|0|0|0|0|0|0|0|0|0|0|0	8.33333	6.31011	5.6166	1	0	0	NA	NA	High Confidence	10	343	17	7.7	2.9
PIH1D1	Q9NWS0	STIP1	P31948	22|16|14	8|5|4|5|7|8|40|35|19|17|6|31	17.3333	0.614344	0.610653	0	0	0	NA	NA	NA	68	343	31	5.5	19.8
PIH1D1	Q9NWS0	VBP1	P61758	8|14|30	0|0|0|1|5|4|4|3|1|3|0|1	17.3333	3.71373	3.1918	0.93	0	0	NA	NA	NA	15	343	5	1.5	4.4
UXT	Q9UBK9	BRIX1	Q8TDN6	16|20|15	4|5|1|16|15|13|1|4|3|1|3|2	17	1.53767	1.53295	0.08	0	0	NA	NA	NA	30	343	23	4	8.7
RPAP3	Q9H6T3	DDX5	P17844	20|16|15	25|21|23|12|14|18|19|19|27|32|15|23	17	0.526477	0.524712	0	0	0	NA	NA	NA	182	343	86	7.8	53.1
RUVBL2	Q9Y230	DKC1	O60832	23|13|15	3|0|0|2|5|3|4|5|0|2|0|8	17	3.42193	3.32181	0.93	1	1	pubmed:28514442|pubmed:26186194|pubmed:18358808	pubmed:28514442|pubmed:26186194|pubmed:18358808	NA	37	343	14	3.5	10.8
PFDN1	O60925	EEF2	P13639	41|5|5	8|15|12|0|1|1|49|38|38|35|4|38	17	0.54011	0.377067	0	0	0	NA	NA	NA	139	343	219	11.8	40.5
PFDN2	Q9UHV9	EFTUD2	Q15029	15|20|16	10|5|13|8|8|10|12|11|9|16|14|16	17	1.27064	1.25945	0	0	0	NA	NA	NA	98	343	82	11.6	28.6
PIH1D1	Q9NWS0	POLR3D	P05423	5|11|9	0|0|0|0|0|0|0|0|0|0|0|0	8.33333	6.25384	5.96921	1	1	1	pubmed:28514442|pubmed:26186194	pubmed:28514442|pubmed:26186194	High Confidence	0	0	0	0	0
RPAP3	Q9H6T3	ILF2	Q12905	17|18|16	12|10|9|7|6|10|14|16|14|13|7|19	17	0.897424	0.89611	0	0	0	NA	NA	NA	108	343	53	5.6	31.5
PFDN5	Q99471	LDHB	P07195	17|15|19	7|10|10|3|0|1|14|17|26|32|7|24	17	1.1361	1.12816	0	0	0	NA	NA	NA	109	343	92	8	31.8
PFDN2	Q9UHV9	NASP	P49321	22|13|16	1|2|2|0|0|1|13|8|6|7|1|13	17	2.62404	2.5441	0.19	0	0	NA	NA	NA	59	343	24	5	17.2
PFDN5	Q99471	NASP	P49321	16|18|17	1|2|2|0|0|1|13|8|6|7|1|13	17	2.6713	2.66856	0.31	0	0	NA	NA	NA	59	343	24	5	17.2
RUVBL2	Q9Y230	NUFIP2	Q7Z417	17|17|17	33|30|24|25|26|29|0|0|36|33|29|0	17	0.539271	0.539053	0	0	0	NA	NA	NA	54	343	50	5.7	15.7
PFDN1	O60925	OGDH	Q02218	18|15|18	5|1|2|8|9|9|52|54|3|5|4|68	17	0.593465	0.590359	0	0	0	NA	NA	NA	16	343	5	1.9	4.7
PIH1D1	Q9NWS0	P02768,P02768-1	P02768,P02768-1	44|7|0	0|0|0|1|1|1|1|2|0|0|0|1	17	6.05931	2.92141	0	0	0	NA	NA	NA	NA	NA	NA	NA	NA
PDRG1	Q9NUG6	P08779,P08779	P08779,P08779	17|23|11	0|0|0|17|13|24|9|16|0|0|0|12	17	1.38413	1.35542	0	0	0	NA	NA	NA	NA	NA	NA	NA	NA
RUVBL1	Q9Y265	P13647,P13647	P13647,P13647	15|31|5	0|0|0|31|10|20|7|7|0|0|0|9	17	1.57664	0.549185	0	0	0	NA	NA	NA	NA	NA	NA	NA	NA
PFDN2	Q9UHV9	PARP1	P09874	11|22|18	21|14|16|14|12|22|7|20|22|26|11|10	17	0.880545	0.855479	0	0	0	NA	NA	NA	119	343	151	12.4	34.7
RUVBL2	Q9Y230	PCCA	P05165	11|20|20	0|0|0|14|26|17|123|97|70|84|0|91	17	0.28317	0.274719	0	0	0	NA	NA	NA	57	343	333	21.2	16.6
PFDN4	Q9NQP4	PCCB	P05166	14|18|19	0|0|0|20|23|23|80|74|62|75|0|65	17	0.405512	0.40176	0	0	0	NA	NA	NA	58	343	263	21.1	16.9
PDRG1	Q9NUG6	PDHA1	P08559	19|21|11	4|5|3|7|5|3|19|17|6|6|5|19	17	1.4174	1.38956	0	0	0	NA	NA	NA	25	343	5	2	7.3
PFDN5	Q99471	PGK1	P00558	14|16|21	1|5|6|1|0|1|11|11|21|26|1|18	17	1.68887	1.66022	0	0	0	NA	NA	NA	54	343	52	7.1	15.7
PFDN5	Q99471	PLS3	P13797	14|14|23	0|0|0|0|0|0|0|2|5|15|0|4	17	5.85572	5.66985	0.84	0	0	NA	NA	NA	20	343	36	8.5	5.8
RPAP3	Q9H6T3	PSMC3	P17980	17|17|17	4|3|4|10|8|12|3|2|9|13|5|5	17	1.50887	1.50808	0.02	0	0	NA	NA	NA	62	343	21	3.2	18.1
PFDN1	O60925	Q99878,Q96KK5,Q9BTM1,Q16777,Q6FI13,P0C0S8	Q99878,Q96KK5,Q9BTM1,Q16777,Q6FI13,P0C0S8	18|13|20	0|0|0|16|17|11|10|16|0|0|0|10	17	1.46086	1.43449	0	0	0	NA	NA	NA	NA	NA	NA	NA	NA
PFDN4	Q9NQP4	RPL18	Q07020	18|15|18	15|18|14|14|15|12|6|6|13|18|14|5	17	1.11339	1.11107	0	0	0	NA	NA	NA	139	343	64	5.6	40.5
RUVBL2	Q9Y230	RPL27	P61353	16|19|16	6|12|6|21|19|21|7|7|9|5|9|8	17	1.06325	1.06198	0	0	0	NA	NA	NA	121	343	42	3.5	35.3
PDRG1	Q9NUG6	RPL4	P36578	17|17|17	24|34|18|50|53|45|10|9|26|28|26|15	17	0.456198	0.454784	0	0	0	NA	NA	NA	148	343	81	9.2	43.1
PFDN1	O60925	RPS11	P62280	20|17|14	25|27|24|6|10|9|17|12|23|22|26|10	17	0.676969	0.67578	0	0	0	NA	NA	NA	101	343	22	4.6	29.4
PIH1D1	Q9NWS0	RPS11	P62280	18|17|16	25|27|24|6|10|9|17|12|23|22|26|10	17	0.549164	0.549024	0	0	0	NA	NA	NA	101	343	22	4.6	29.4
UXT	Q9UBK9	RPS12	P25398	15|17|19	13|11|9|12|10|11|5|7|17|18|16|9	17	0.94846	0.944957	0	0	0	NA	NA	NA	94	343	16	3.8	27.4
UXT	Q9UBK9	RPS14	P62263	15|17|19	9|17|11|11|8|10|12|14|12|13|15|13	17	0.882392	0.879133	0	0	0	NA	NA	NA	198	343	33	4.1	57.7
PFDN2	Q9UHV9	SLC25A5	P05141	17|17|17	74|65|74|22|21|27|14|14|59|62|66|16	17	0.333898	0.333112	0	0	0	NA	NA	NA	162	343	58	6.2	47.2
PFDN5	Q99471	SUPT6H	Q7KZ85	18|18|15	0|0|0|0|0|0|10|8|0|0|0|17	17	3.6022	3.59686	0.78	0	0	NA	NA	NA	24	343	85	15.4	7
RUVBL2	Q9Y230	C12ORF45	Q8N5I9	9|8|6	0|0|0|0|0|0|0|0|0|0|0|0	7.66667	7.22287	7.15737	1	1	1	pubmed:26496610|pubmed:17643375	pubmed:26496610|pubmed:17643375	High Confidence	0	0	0	0	0
RUVBL2	Q9Y230	EPC2	Q52LR7	5|8|10	0|0|0|0|0|0|0|0|0|0|0|0	7.66667	7.24451	7.02824	1	1	1	pubmed:28514442|pubmed:26496610	pubmed:28514442|pubmed:26496610	High Confidence	3	343	1	1	0.9
PFDN2	Q9UHV9	ATP5A1	P25705	17|15|18	29|26|19|10|10|17|17|12|32|41|25|18	16.6667	0.68128	0.679458	0	0	0	NA	NA	NA	147	343	83	8	42.9
PIH1D1	Q9NWS0	GPN3	Q9UHW5	7|8|8	0|0|0|0|0|0|0|0|0|0|0|0	7.66667	5.78092	5.74789	1	1	1	pubmed:28514442|pubmed:26186194	pubmed:28514442|pubmed:26186194	High Confidence	1	343	1	1	0.3
PFDN5	Q99471	CAD	P27708	24|15|11	24|17|17|83|86|110|24|24|25|29|25|31	16.6667	0.338065	0.324134	0	0	0	NA	NA	NA	101	343	88	6.9	29.4
VBP1	P61758	CAD	P27708	8|21|21	24|17|17|83|86|110|24|24|25|29|25|31	16.6667	0.368337	0.351954	0	0	0	NA	NA	NA	101	343	88	6.9	29.4
UXT	Q9UBK9	CKAP4	Q07065	17|19|14	22|15|15|6|5|9|0|1|23|18|24|1	16.6667	0.85257	0.848552	0	0	0	NA	NA	NA	33	343	24	3.5	9.6
PFDN2	Q9UHV9	DDX1	Q92499	13|16|21	10|7|19|2|2|2|12|10|20|20|7|19	16.6667	1.21902	1.21088	0	0	0	NA	NA	NA	75	343	34	6	21.9
RUVBL1	Q9Y265	DLD	P09622	15|15|20	2|1|2|11|14|13|21|27|6|6|2|31	16.6667	1.03102	0.522779	0	0	0	NA	NA	NA	56	343	19	3.9	16.3
PFDN1	O60925	EIF3B	P55884	17|16|17	14|6|9|4|2|2|45|39|25|23|10|55	16.6667	0.584875	0.582832	0	0	0	NA	NA	NA	62	343	42	4.9	18.1
UXT	Q9UBK9	EIF3L	Q9Y262	16|19|15	10|6|5|3|2|6|45|48|5|11|8|51	16.6667	0.574036	0.573021	0	0	0	NA	NA	NA	56	343	23	3.8	16.3
RPAP3	Q9H6T3	ENO1	P06733	26|13|11	12|17|15|5|0|1|24|30|45|56|15|42	16.6667	0.462634	0.440035	0	0	0	NA	NA	NA	155	343	163	15.6	45.2
UXT	Q9UBK9	FBL	P22087	14|18|18	13|10|7|10|13|9|4|6|8|10|13|6	16.6667	1.1065	1.10283	0	0	0	NA	NA	NA	99	343	26	3.8	28.9
PIH1D1	Q9NWS0	GNL3	Q9BVP2	15|20|15	5|4|3|5|9|7|1|3|2|2|2|5	16.6667	1.94316	1.92281	0.99	0	0	NA	NA	NA	40	343	63	6.2	11.7
PDRG1	Q9NUG6	HIST1H4L;HIST1H4K;HI...	P62805	22|18|10	34|32|37|15|17|14|9|18|31|37|23|11	16.6667	0.558888	0.538162	0	0	0	NA	NA	NA	NA	NA	NA	NA	NA
PFDN2	Q9UHV9	HNRNPC	P07910	23|16|11	19|15|14|12|14|11|14|16|19|21|10|21	16.6667	0.945951	0.891328	0	0	0	NA	NA	NA	127	343	57	7.6	37
UXT	Q9UBK9	HNRNPC	P07910	21|20|9	19|15|14|12|14|11|14|16|19|21|10|21	16.6667	0.705711	0.667941	0	0	0	NA	NA	NA	127	343	57	7.6	37
PIH1D1	Q9NWS0	LMNA	P02545	40|3|7	13|3|8|0|3|1|0|0|1|11|4|0	16.6667	2.04282	1.38842	0.33	0	0	NA	NA	NA	54	343	116	15.8	15.7
VBP1	P61758	MARS	P56192	13|18|19	10|12|12|18|15|21|13|20|22|28|12|22	16.6667	0.974845	0.971979	0	0	0	NA	NA	NA	68	343	29	4	19.8
VBP1	P61758	MRPS22	P82650	12|17|21	3|5|6|3|1|4|15|19|3|2|5|24	16.6667	1.77819	1.77364	0	0	0	NA	NA	NA	16	343	10	3.1	4.7
RUVBL2	Q9Y230	MYH9	P35579	16|16|18	16|17|12|13|4|21|16|17|28|46|21|37	16.6667	0.633279	0.631494	0	0	0	NA	NA	NA	139	343	670	27.4	40.5
VBP1	P61758	PPIA	P62937	13|15|22	6|4|6|0|1|3|17|13|36|33|5|17	16.6667	1.35732	1.35496	0	0	0	NA	NA	NA	131	343	44	5	38.2
RPAP3	Q9H6T3	PSMD11	O00231	16|20|14	4|1|4|14|11|8|3|4|9|15|3|4	16.6667	1.42727	1.4124	0.02	0	0	NA	NA	NA	58	343	12	3.1	16.9
PDRG1	Q9NUG6	QARS	P47897	11|18|21	10|10|8|20|29|22|16|21|14|20|15|26	16.6667	0.734073	0.708342	0	0	0	NA	NA	NA	52	343	31	4.4	15.2
PDRG1	Q9NUG6	RARS	P54136	14|16|20	11|9|18|16|18|19|13|19|16|24|16|23	16.6667	0.7947	0.780587	0	0	0	NA	NA	NA	62	343	34	4.1	18.1
PFDN1	O60925	RBBP7	Q16576	17|12|21	11|6|8|11|10|10|2|3|12|10|4|7	16.6667	1.4402	1.39802	0	0	0	NA	NA	NA	91	343	20	2.6	26.5
RPAP3	Q9H6T3	POLR1B	Q9H9Y6	5|7|10	0|0|0|0|0|0|0|0|0|0|0|0	7.33333	5.84082	5.65321	1	0	0	NA	NA	High Confidence	10	343	17	7.7	2.9
PIH1D1	Q9NWS0	RPL12	P30050	17|18|15	11|18|10|17|12|19|4|5|14|14|12|7	16.6667	0.773293	0.771882	0	0	0	NA	NA	NA	140	343	30	5.1	40.8
PFDN1	O60925	RPL26	P61254	17|20|13	7|7|8|13|16|15|8|6|9|5|8|11	16.6667	1.18187	1.16744	0	0	0	NA	NA	NA	105	343	22	4.9	30.6
RUVBL1	Q9Y265	RPL27	P61353	17|16|17	6|12|6|21|19|21|7|7|9|5|9|8	16.6667	1.11649	0.663569	0	0	0	NA	NA	NA	121	343	42	3.5	35.3
PDRG1	Q9NUG6	RPL3	P39023	17|14|19	12|13|7|40|41|33|8|9|11|16|12|13	16.6667	0.700732	0.687746	0	0	0	NA	NA	NA	113	343	142	10.5	32.9
PFDN1	O60925	RPL7	P18124	16|17|17	12|15|12|20|25|25|6|6|11|13|14|8	16.6667	0.82944	0.824358	0	0	0	NA	NA	NA	133	343	66	7.4	38.8
PIH1D1	Q9NWS0	RPS13	P62277	16|21|13	5|7|7|17|18|21|14|16|4|5|9|15	16.6667	0.743546	0.732753	0	0	0	NA	NA	NA	120	343	17	4.3	35
PFDN4	Q9NQP4	RPS7	P62081	21|13|16	5|3|3|16|17|19|10|12|5|6|4|15	16.6667	1.33633	1.31782	0	0	0	NA	NA	NA	138	343	27	4.7	40.2
VBP1	P61758	RPS9	P46781	15|17|18	21|20|13|20|21|20|16|18|11|17|16|18	16.6667	0.891443	0.887603	0	0	0	NA	NA	NA	114	343	35	6.2	33.2
PIH1D1	Q9NWS0	SBF1	O95248	5|9|8	0|0|0|0|0|0|0|0|0|0|0|0	7.33333	5.61266	5.44985	1	0	0	NA	NA	High Confidence	4	343	8	3.5	1.2
PFDN1	O60925	RUVBL1	Q9Y265	21|14|15	16|10|13|88|148|217|15|19|18|24|14|20	16.6667	0.222807	0.22187	0	0	0	NA	NA	NA	86	343	22	4	25.1
PIH1D1	Q9NWS0	S100A8	P05109	40|6|4	0|1|0|5|1|3|0|1|3|1|2|0	16.6667	3.90935	2.72829	0.62	0	0	NA	NA	NA	45	343	17	3.1	13.1
RPAP3	Q9H6T3	SF3A3	Q12874	20|17|13	7|1|3|3|3|4|5|5|14|19|5|10	16.6667	1.53404	1.52001	0.02	0	0	NA	NA	NA	63	343	25	4.4	18.4
UXT	Q9UBK9	SSB	P05455	15|17|18	2|3|4|8|11|10|18|24|5|8|3|20	16.6667	0.977883	0.976003	0	0	0	NA	NA	NA	57	343	12	2.7	16.6
PFDN4	Q9NQP4	TMPO	P42166	14|23|13	8|10|9|12|26|9|2|8|16|22|10|3	16.6667	1.2033	1.16327	0	0	0	NA	NA	NA	69	343	42	6	20.1
PIH1D1	Q9NWS0	TOP1	P11387	14|17|19	7|3|4|9|11|7|0|0|2|4|2|0	16.6667	1.86075	1.83142	0.66	0	0	NA	NA	NA	57	343	60	10.1	16.6
VBP1	P61758	UBA1	P22314	8|10|32	5|4|6|0|0|0|14|14|15|23|5|27	16.6667	1.48584	1.35059	0	0	0	NA	NA	NA	63	343	153	11	18.4
RUVBL2	Q9Y230	TANGO6	Q9C0B7	10|7|5	0|0|0|0|0|0|0|0|0|0|0|0	7.33333	6.95751	6.76239	1	0	0	NA	NA	High Confidence	0	0	0	0	0
UXT	Q9UBK9	VARS	P26640	15|22|13	5|5|6|4|2|5|2|1|17|20|7|3	16.6667	1.61942	1.59628	0.05	0	0	NA	NA	NA	51	343	47	4.4	14.9
PIH1D1	Q9NWS0	TSSC4	Q9Y5U2	8|6|8	0|0|0|0|0|0|0|0|0|0|0|0	7.33333	5.55256	5.51215	1	0	0	NA	NA	High Confidence	0	0	0	0	0
RPAP3	Q9H6T3	AIMP1	Q12904	17|16|16	7|8|8|8|10|12|7|6|10|8|10|13	16.3333	1.08126	1.08124	0	0	0	NA	NA	NA	37	343	17	2.6	10.8
PFDN2	Q9UHV9	DARS	P14868	15|16|18	16|18|14|19|19|22|22|21|21|15|22|26	16.3333	0.696278	0.696276	0	0	0	NA	NA	NA	82	343	35	3.7	23.9
VBP1	P61758	DDX1	Q92499	13|17|19	10|7|19|2|2|2|12|10|20|20|7|19	16.3333	1.38621	1.38438	0	0	0	NA	NA	NA	75	343	34	6	21.9
PFDN2	Q9UHV9	DDX17	Q92841	10|19|20	7|15|10|5|9|10|18|20|13|15|9|22	16.3333	1.01901	0.991617	0	0	0	NA	NA	NA	174	343	80	8.2	50.7
RUVBL2	Q9Y230	DLD	P09622	16|15|18	2|1|2|11|14|13|21|27|6|6|2|31	16.3333	0.954195	0.949726	0	0	0	NA	NA	NA	56	343	19	3.9	16.3
UXT	Q9UBK9	DNAJA1	P31689	17|16|16	13|15|11|10|10|15|5|4|11|14|12|6	16.3333	0.950777	0.948722	0	0	0	NA	NA	NA	78	343	15	3.4	22.7
PIH1D1	Q9NWS0	EXOSC10	Q01780	17|17|15	3|1|4|9|9|9|0|2|1|0|3|0	16.3333	2.02409	2.02266	0.84	0	0	NA	NA	NA	25	343	14	2.7	7.3
VBP1	P61758	FLNA	P21333	10|7|32	37|34|28|44|32|42|4|9|48|60|42|19	16.3333	0.439844	0.389737	0	1	1	pubmed:26344197	pubmed:26344197	NA	158	343	305	25.2	46.1
UXT	Q9UBK9	GPN3	Q9UHW5	7|8|6	0|0|0|0|0|0|0|0|0|0|0|0	7	5.7842	5.76723	1	1	1	pubmed:28514442	pubmed:28514442	High Confidence	1	343	1	1	0.3
VBP1	P61758	HSP90B1	P14625	15|10|24	14|14|13|3|1|4|16|13|34|36|14|22	16.3333	1.00949	0.975987	0	0	0	NA	NA	NA	121	343	96	10.9	35.3
RPAP3	Q9H6T3	LARP1	Q6PKG0	19|16|14	4|3|2|6|4|5|9|9|6|7|1|18	16.3333	1.43089	1.42567	0.04	0	0	NA	NA	NA	43	343	21	4.9	12.5
RUVBL1	Q9Y265	NPM1	P06748	17|12|20	13|10|10|30|29|29|40|41|14|21|14|45	16.3333	0.50928	0.319701	0	0	0	NA	NA	NA	184	343	100	6.6	53.6
RPAP3	Q9H6T3	NSUN2	Q08J23	17|15|17	6|3|6|7|6|6|4|5|5|10|5|9	16.3333	1.56495	1.56316	0.29	0	0	NA	NA	NA	35	343	15	2.8	10.2
UXT	Q9UBK9	P05787,P05787	P05787,P05787	17|20|12	0|0|0|5|14|8|6|4|0|0|0|6	16.3333	2.12116	2.08997	0	0	0	NA	NA	NA	NA	NA	NA	NA	NA
PFDN2	Q9UHV9	PRDX1	Q06830	22|14|13	13|16|15|7|6|6|13|14|46|43|13|16	16.3333	0.85186	0.818159	0	0	0	NA	NA	NA	186	343	44	5.7	54.2
UXT	Q9UBK9	PSMC4	P43686	16|17|16	1|1|0|12|12|10|3|2|3|4|0|5	16.3333	1.86806	1.86766	0.34	0	0	NA	NA	NA	50	343	15	3.1	14.6
RUVBL1	Q9Y265	Q99878,Q96KK5,Q9BTM1,Q16777,Q6FI13,P0C0S8	Q99878,Q96KK5,Q9BTM1,Q16777,Q6FI13,P0C0S8	16|15|18	0|0|0|16|17|11|10|16|0|0|0|10	16.3333	1.54538	0.780814	0	0	0	NA	NA	NA	NA	NA	NA	NA	NA
PFDN1	O60925	PTPN14	Q15678	5|6|10	0|0|0|0|0|0|0|0|0|0|0|0	7	6.63657	6.30296	1	0	0	NA	NA	High Confidence	2	343	2	1.5	0.6
PFDN4	Q9NQP4	RPL15	P61313	15|17|17	6|10|7|15|17|19|5|5|8|9|9|6	16.3333	1.3631	1.3597	0	0	0	NA	NA	NA	105	343	26	5.8	30.6
PFDN4	Q9NQP4	RPL18A	Q02543	16|15|18	10|13|8|15|16|15|3|3|8|9|10|4	16.3333	1.33419	1.33125	0	0	0	NA	NA	NA	75	343	37	7.3	21.9
RPAP3	Q9H6T3	RPL23A	P62750	19|14|16	8|9|7|14|17|13|8|8|5|9|7|11	16.3333	0.951702	0.948162	0	0	0	NA	NA	NA	176	343	30	4.7	51.3
PIH1D1	Q9NWS0	RPL26	P61254	15|18|16	7|7|8|13|16|15|8|6|9|5|8|11	16.3333	0.939973	0.93414	0	0	0	NA	NA	NA	105	343	22	4.9	30.6
PIH1D1	Q9NWS0	RPL27	P61353	14|19|16	6|12|6|21|19|21|7|7|9|5|9|8	16.3333	0.803928	0.794399	0	0	0	NA	NA	NA	121	343	42	3.5	35.3
RPAP3	Q9H6T3	RPS18	P62269	15|16|18	17|15|28|8|11|11|11|11|27|29|20|11	16.3333	0.624666	0.621776	0	0	0	NA	NA	NA	187	343	40	5.3	54.5
UXT	Q9UBK9	RPS19	P39019	11|19|19	13|11|13|17|14|13|30|27|20|19|15|23	16.3333	0.586159	0.574632	0	0	0	NA	NA	NA	142	343	58	6.2	41.4
PDRG1	Q9NUG6	SF3B2	Q13435	18|16|15	8|5|4|6|6|13|12|13|20|19|6|12	16.3333	1.2488	1.24265	0	0	0	NA	NA	NA	80	343	83	10.7	23.3
PFDN4	Q9NQP4	SH-TAG	SH-TAG	17|16|16	0|0|0|13|3|12|12|11|0|0|0|11	16.3333	2.09142	2.09118	0.01	0	0	NA	NA	NA	NA	NA	NA	NA	NA
UXT	Q9UBK9	TOP1	P11387	14|20|15	7|3|4|9|11|7|0|0|2|4|2|0	16.3333	1.97074	1.961	0.54	0	0	NA	NA	NA	57	343	60	10.1	16.6
PFDN1	O60925	YWHAE	P62258	28|17|4	16|13|14|10|6|7|25|24|27|30|16|26	16.3333	0.633716	0.5292	0	0	0	NA	NA	NA	129	343	37	6.2	37.6
PFDN1	O60925	AIFM1	O95831	15|17|16	11|8|12|29|31|39|8|10|15|22|14|11	16	0.662278	0.657322	0	0	0	NA	NA	NA	62	343	38	5.6	18.1
RPAP3	Q9H6T3	BAG2	O95816	11|17|20	2|5|4|19|12|16|1|1|5|6|4|1	16	1.31985	1.27858	0.02	0	0	NA	NA	NA	62	343	20	2.9	18.1
RPAP3	Q9H6T3	DSP	P15924	23|8|17	34|40|29|7|5|10|2|2|36|43|31|5	16	0.467294	0.438136	0	0	0	NA	NA	NA	89	343	237	18.8	25.9
PFDN1	O60925	HIST1H1C	P16403	20|14|14	16|22|8|16|18|17|8|15|17|16|15|14	16	0.749048	0.746902	0	0	0	NA	NA	NA	234	343	76	8.5	68.2
VBP1	P61758	HNRNPD	Q14103	14|18|16	7|12|7|9|12|14|20|19|17|19|7|18	16	1.14946	1.1379	0	0	0	NA	NA	NA	153	343	28	3.4	44.6
PDRG1	Q9NUG6	KIF5B	P33176	17|18|13	3|1|6|0|0|0|7|4|8|15|4|14	16	2.15764	2.15079	0.1	0	0	NA	NA	NA	42	343	19	5.4	12.2
PFDN1	O60925	MATR3	P43243	20|15|13	26|15|11|9|13|13|13|14|16|16|9|24	16	0.774929	0.772438	0	0	0	NA	NA	NA	116	343	96	10.6	33.8
VBP1	P61758	MATR3	P43243	16|14|18	26|15|11|9|13|13|13|14|16|16|9|24	16	1.05578	1.04597	0	0	0	NA	NA	NA	116	343	96	10.6	33.8
RPAP3	Q9H6T3	NUMA1	Q14980	21|21|6	36|35|30|2|9|6|2|2|8|12|28|2	16	0.604115	0.541872	0	0	0	NA	NA	NA	32	343	115	26.8	9.3
PFDN2	Q9UHV9	PA2G4	Q9UQ80	14|16|18	1|0|3|0|0|0|10|16|23|18|2|14	16	1.75356	1.75267	0	0	0	NA	NA	NA	52	343	24	5.2	15.2
PFDN2	Q9UHV9	PDIA3	P30101	18|13|17	5|7|7|0|0|0|14|12|26|26|2|20	16	1.31506	1.30032	0	0	0	NA	NA	NA	63	343	46	5.4	18.4
PFDN5	Q99471	PDIA6	Q15084	15|15|18	5|8|7|2|1|1|18|19|17|20|8|23	16	1.20356	1.19642	0	1	1	pubmed:22863883	pubmed:22863883	NA	80	343	29	4.8	23.3
PIH1D1	Q9NWS0	PFKP	Q01813	16|17|15	14|15|15|0|0|1|3|4|38|42|15|8	16	0.737879	0.736506	0	0	0	NA	NA	NA	44	343	26	4.1	12.8
PDRG1	Q9NUG6	PRDX1	Q06830	14|19|15	13|16|15|7|6|6|13|14|46|43|13|16	16	0.761148	0.759574	0	0	0	NA	NA	NA	186	343	44	5.7	54.2
PFDN2	Q9UHV9	PRMT1	Q99873	16|17|15	2|1|1|2|0|3|17|18|5|7|1|18	16	1.83065	1.82067	0	0	0	NA	NA	NA	76	343	30	4.1	22.2
PIH1D1	Q9NWS0	PRPF19	Q9UMS4	13|17|18	5|5|4|4|6|5|2|3|3|6|6|3	16	1.87649	1.84362	0.85	0	0	NA	NA	NA	70	343	33	7.2	20.4
UXT	Q9UBK9	PSMC5	P62195	14|17|17	4|5|3|13|15|13|3|2|10|16|6|8	16	1.18599	1.1839	0	0	0	NA	NA	NA	61	343	19	4.2	17.8
PDRG1	Q9NUG6	PTCD3	Q96EY7	14|17|17	2|0|3|1|2|1|18|17|1|4|2|21	16	1.71156	1.70253	0.01	0	0	NA	NA	NA	12	343	5	2	3.5
PFDN4	Q9NQP4	RPL12	P30050	18|13|17	11|18|10|17|12|19|4|5|14|14|12|7	16	1.091	1.08395	0	0	0	NA	NA	NA	140	343	30	5.1	40.8
RUVBL2	Q9Y230	RPL18A	Q02543	16|16|16	10|13|8|15|16|15|3|3|8|9|10|4	16	1.14642	1.14596	0	0	0	NA	NA	NA	75	343	37	7.3	21.9
UXT	Q9UBK9	RPL24	P83731	16|17|15	13|12|12|15|13|12|6|7|18|20|11|7	16	0.842666	0.842076	0	0	0	NA	NA	NA	135	343	22	3.7	39.4
PFDN2	Q9UHV9	RPS11	P62280	13|17|18	25|27|24|6|10|9|17|12|23|22|26|10	16	0.742333	0.739939	0	0	0	NA	NA	NA	101	343	22	4.6	29.4
PFDN5	Q99471	RPS14	P62263	16|17|15	9|17|11|11|8|10|12|14|12|13|15|13	16	1.1234	1.12315	0	0	0	NA	NA	NA	198	343	33	4.1	57.7
PFDN1	O60925	SF3A1	Q15459	16|15|17	15|11|14|1|3|6|8|12|56|59|15|18	16	0.689601	0.685555	0	0	0	NA	NA	NA	75	343	70	8.1	21.9
VBP1	P61758	SF3A1	Q15459	15|12|21	15|11|14|1|3|6|8|12|56|59|15|18	16	0.908579	0.897174	0	0	0	NA	NA	NA	75	343	70	8.1	21.9
PFDN2	Q9UHV9	SF3B3	Q15393	19|14|15	15|12|8|10|11|13|13|13|28|34|11|16	16	0.952029	0.93725	0	0	0	NA	NA	NA	113	343	224	14.2	32.9
PFDN5	Q99471	SFPQ	P23246	11|22|15	20|13|21|3|5|5|7|17|40|44|17|10	16	0.8473	0.820434	0	0	0	NA	NA	NA	133	343	336	17.2	38.8
RUVBL1	Q9Y265	MBTD1	Q05BQ5	8|7|5	0|0|0|0|0|0|0|0|0|0|0|0	6.66667	6.85595	6.72898	1	1	1	pubmed:28514442|pubmed:27153538|pubmed:26496610	pubmed:28514442|pubmed:27153538|pubmed:26496610	High Confidence	2	343	1	1	0.6
UXT	Q9UBK9	PPP1R7	Q15435	7|6|7	0|0|0|0|0|0|0|0|0|0|0|0	6.66667	5.58769	5.56206	1	0	1	NA	pubmed:27173435|pubmed:uNAssigned1312	High Confidence	7	343	4	1.9	2
VBP1	P61758	SNRNP70	P08621	15|19|14	1|1|0|2|3|1|10|11|3|4|1|10	16	3.19788	3.12009	0.23	0	0	NA	NA	NA	61	343	52	5	17.8
PFDN5	Q99471	SRP68	Q9UHB9	18|15|15	1|1|3|0|0|0|11|17|2|3|0|19	16	2.31024	2.30282	0.13	0	0	NA	NA	NA	31	343	16	3.6	9
PIH1D1	Q9NWS0	SSB	P05455	16|18|14	2|3|4|8|11|10|18|24|5|8|3|20	16	0.859155	0.855912	0	0	0	NA	NA	NA	57	343	12	2.7	16.6
PIH1D1	Q9NWS0	TPI1	P60174	24|15|9	3|1|4|1|0|1|13|9|13|17|1|24	16	1.18025	1.13073	0.02	0	0	NA	NA	NA	75	343	48	5.6	21.9
UXT	Q9UBK9	XRN2	Q9H0D6	15|19|14	3|3|6|4|7|8|3|3|11|9|2|4	16	1.79763	1.79118	0.41	0	0	NA	NA	NA	50	343	20	3.9	14.6
PDRG1	Q9NUG6	YBX1	P67809	18|15|15	8|8|9|16|16|15|8|13|15|13|9|16	16	1.02794	1.02007	0	0	0	NA	NA	NA	184	343	101	6.7	53.6
RUVBL2	Q9Y230	AIFM1	O95831	17|14|16	11|8|12|29|31|39|8|10|15|22|14|11	15.6667	0.66912	0.665863	0	0	0	NA	NA	NA	62	343	38	5.6	18.1
PIH1D1	Q9NWS0	BCKDHA	P12694	16|16|15	0|0|0|3|2|4|86|86|0|0|0|81	15.6667	0.360137	0.359769	0	0	0	NA	NA	NA	43	343	25	5.9	12.5
RUVBL2	Q9Y230	CCT4	P50991	16|16|15	12|10|10|18|21|25|20|24|29|36|13|26	15.6667	0.605202	0.60506	0	0	0	NA	NA	NA	124	343	62	7.9	36.2
PFDN4	Q9NQP4	DLAT	P10515	16|16|15	5|6|4|11|12|14|26|33|3|10|6|36	15.6667	0.87841	0.877888	0	0	0	NA	NA	NA	25	343	8	2.6	7.3
PIH1D1	Q9NWS0	DLST	P36957	15|16|16	8|6|6|9|8|9|28|37|5|4|6|44	15.6667	0.581207	0.578843	0	0	0	NA	NA	NA	34	343	5	1.7	9.9
VBP1	P61758	EIF3J	O75822	13|15|19	0|0|0|0|0|0|12|13|1|2|0|14	15.6667	3.2259	3.22556	0.22	0	0	NA	NA	NA	5	343	3	1.4	1.5
RPAP3	Q9H6T3	TSSC4	Q9Y5U2	6|6|8	0|0|0|0|0|0|0|0|0|0|0|0	6.66667	5.37704	5.33179	1	0	0	NA	NA	High Confidence	0	0	0	0	0
PFDN2	Q9UHV9	HDLBP	Q00341	13|15|19	0|0|0|0|0|0|10|12|3|5|0|27	15.6667	2.27913	2.27222	0.05	0	0	NA	NA	NA	26	343	27	5.1	7.6
RPAP3	Q9H6T3	HNRNPH1	P31943	14|17|16	21|16|12|14|12|13|16|17|28|26|17|21	15.6667	0.579398	0.576306	0	0	0	NA	NA	NA	195	343	201	14.5	56.9
VBP1	P61758	HNRNPH1	P31943	15|16|16	21|16|12|14|12|13|16|17|28|26|17|21	15.6667	0.921326	0.912896	0	0	0	NA	NA	NA	195	343	201	14.5	56.9
RUVBL2	Q9Y230	HNRNPL	P14866	15|14|18	28|23|13|17|20|18|14|15|19|21|11|18	15.6667	0.663135	0.658015	0	0	0	NA	NA	NA	133	343	236	9.5	38.8
PDRG1	Q9NUG6	HSD17B10	Q99714	13|17|17	0|1|0|0|0|0|6|13|10|11|0|14	15.6667	2.34558	2.32704	0.21	0	0	NA	NA	NA	54	343	22	4	15.7
PFDN5	Q99471	ILF3	Q12906	16|17|14	15|15|10|7|11|9|13|14|12|16|6|16	15.6667	1.10302	1.10177	0	0	0	NA	NA	NA	102	343	99	10.2	29.7
RPAP3	Q9H6T3	KPNB1	Q14974	19|15|13	23|18|17|8|3|7|8|5|35|46|20|6	15.6667	0.610599	0.606717	0	0	0	NA	NA	NA	98	343	62	6.9	28.6
PFDN4	Q9NQP4	LANCL1	O43813	14|16|17	4|3|4|2|3|3|4|6|6|4|6|5	15.6667	2.79474	2.78406	0.82	0	0	NA	NA	NA	12	343	2	1.1	3.5
VBP1	P61758	LDHB	P07195	10|13|24	7|10|10|3|0|1|14|17|26|32|7|24	15.6667	1.12733	1.10671	0	0	0	NA	NA	NA	109	343	92	8	31.8
RUVBL2	Q9Y230	MARS	P56192	15|17|15	10|12|12|18|15|21|13|20|22|28|12|22	15.6667	0.716484	0.716195	0	0	0	NA	NA	NA	68	343	29	4	19.8
PIH1D1	Q9NWS0	NCKAP1	Q9Y2A7	15|18|14	0|1|1|7|5|10|2|3|1|4|0|6	15.6667	2.09112	2.07929	0.87	0	0	NA	NA	NA	13	343	8	2.8	3.8
UXT	Q9UBK9	NOP56	O00567	14|19|14	11|6|9|4|8|8|1|1|6|9|4|2	15.6667	1.51046	1.50409	0.28	0	0	NA	NA	NA	53	343	50	7.1	15.5
RUVBL2	Q9Y230	NOP58	Q9Y2X3	15|20|12	17|9|8|1|4|1|0|0|7|10|4|0	15.6667	1.94823	1.92157	0.1	1	1	pubmed:26496610|pubmed:17643375	pubmed:26496610|pubmed:17643375	NA	47	343	42	5.9	13.7
PFDN5	Q99471	P02668	P02668	0|8|39	0|0|0|5|3|4|3|2|0|0|0|2	15.6667	5.23597	2.22439	0.59	0	0	NA	NA	NA	NA	NA	NA	NA	NA
RPAP3	Q9H6T3	PCCB	P05166	19|15|13	0|0|0|20|23|23|80|74|62|75|0|65	15.6667	0.267708	0.266006	0	0	0	NA	NA	NA	58	343	263	21.1	16.9
PFDN1	O60925	PDHB	P11177	14|15|18	8|7|5|6|5|7|13|17|5|4|7|18	15.6667	1.20218	1.18335	0	1	1	pubmed:21900206	pubmed:21900206	NA	23	343	9	2.3	6.7
PFDN4	Q9NQP4	POLDIP3	Q9BY77	18|15|14	31|28|28|3|6|6|0|0|25|26|33|0	15.6667	0.803681	0.800546	0	0	0	NA	NA	NA	39	343	27	7.7	11.4
PDRG1	Q9NUG6	UXT	Q9UBK9	5|11|4	0|0|0|0|0|0|0|0|0|0|0|0	6.66667	6.46856	6.17797	1	1	1	pubmed:28514442	pubmed:28514442	High Confidence	0	0	0	0	0
RUVBL1	Q9Y265	UXT	Q9UBK9	6|5|9	0|0|0|0|0|0|0|0|0|0|0|0	6.66667	6.76356	6.65452	1	1	1	pubmed:14615539|pubmed:28514442|pubmed:26496610	pubmed:14615539|pubmed:28514442|pubmed:26496610	High Confidence	0	0	0	0	0
RUVBL1	Q9Y265	VPS29	Q9UBQ0	7|5|8	0|0|0|0|0|0|0|0|0|0|0|0	6.66667	6.78652	6.71781	1	0	0	NA	NA	High Confidence	7	343	5	1.6	2
PFDN5	Q99471	PRPSAP2	O60256	18|12|17	0|0|0|0|0|0|16|18|1|1|0|23	15.6667	2.17404	2.13842	0.12	0	0	NA	NA	NA	65	343	42	8.9	19
UXT	Q9UBK9	PSMA7	O14818	14|17|16	3|3|3|15|10|16|5|6|7|6|5|8	15.6667	1.25196	1.25102	0	0	0	NA	NA	NA	56	343	12	2.6	16.3
PIH1D1	Q9NWS0	PSMC2	P35998	15|17|15	11|9|15|11|10|13|1|1|16|13|14|4	15.6667	0.85225	0.849036	0	0	0	NA	NA	NA	67	343	13	3	19.5
UXT	Q9UBK9	PSMD11	O00231	14|17|16	4|1|4|14|11|8|3|4|9|15|3|4	15.6667	1.40161	1.40056	0	0	0	NA	NA	NA	58	343	12	3.1	16.9
PFDN1	O60925	PSMD2	Q13200	19|13|15	6|7|10|16|16|18|2|1|10|15|8|7	15.6667	1.06728	1.06298	0	0	0	NA	NA	NA	79	343	36	4.8	23
PFDN5	Q99471	PTBP1	P26599	15|18|14	7|4|4|8|10|12|13|24|12|18|2|26	15.6667	1.10177	1.0986	0	0	0	NA	NA	NA	110	343	106	8	32.1
PFDN2	Q9UHV9	Q01105,P0DME0	Q01105,P0DME0	13|16|18	0|0|0|2|1|2|13|12|0|0|0|14	15.6667	2.63194	2.62656	0	0	0	NA	NA	NA	NA	NA	NA	NA	NA
VBP1	P61758	Q01105,P0DME0	Q01105,P0DME0	11|15|21	0|0|0|2|1|2|13|12|0|0|0|14	15.6667	2.97949	2.96749	0	0	0	NA	NA	NA	NA	NA	NA	NA	NA
PDRG1	Q9NUG6	Q99878,Q96KK5,Q9BTM1,Q16777,Q6FI13,P0C0S8	Q99878,Q96KK5,Q9BTM1,Q16777,Q6FI13,P0C0S8	18|13|16	0|0|0|16|17|11|10|16|0|0|0|10	15.6667	1.46952	1.44373	0	0	0	NA	NA	NA	NA	NA	NA	NA	NA
VBP1	P61758	RAD50	Q92878	15|19|13	4|2|3|2|3|4|14|11|2|5|1|9	15.6667	2.56932	2.48917	0.07	0	0	NA	NA	NA	19	343	40	9	5.5
RPAP3	Q9H6T3	RBM25	P49756	20|16|11	26|19|19|1|1|6|6|7|37|34|25|7	15.6667	0.601983	0.590672	0	0	0	NA	NA	NA	38	343	44	12.1	11.1
PFDN4	Q9NQP4	RPL13	P26373	16|15|16	13|15|20|19|20|17|5|8|20|22|15|8	15.6667	0.868359	0.868262	0	0	0	NA	NA	NA	166	343	49	5.3	48.4
PIH1D1	Q9NWS0	RPL13A	P40429	15|19|13	3|9|1|14|21|12|5|5|3|2|4|4	15.6667	1.09059	1.07993	0	0	0	NA	NA	NA	102	343	65	5.3	29.7
RPAP3	Q9H6T3	RPL9P8;RPL9;RPL9P7;R...	P32969	17|15|15	7|8|10|25|23|23|5|10|9|12|9|11	15.6667	0.721272	0.721104	0	0	0	NA	NA	NA	NA	NA	NA	NA	NA
PDRG1	Q9NUG6	RPS11	P62280	14|15|18	25|27|24|6|10|9|17|12|23|22|26|10	15.6667	0.687444	0.678979	0	0	0	NA	NA	NA	101	343	22	4.6	29.4
PFDN1	O60925	RPS19	P39019	18|13|16	13|11|13|17|14|13|30|27|20|19|15|23	15.6667	0.640538	0.637329	0	0	0	NA	NA	NA	142	343	58	6.2	41.4
PIH1D1	Q9NWS0	RPS19	P39019	14|20|13	13|11|13|17|14|13|30|27|20|19|15|23	15.6667	0.518834	0.510401	0	0	0	NA	NA	NA	142	343	58	6.2	41.4
RUVBL1	Q9Y265	RPS9	P46781	14|13|20	21|20|13|20|21|20|16|18|11|17|16|18	15.6667	0.687762	0.587358	0	0	0	NA	NA	NA	114	343	35	6.2	33.2
PDRG1	Q9NUG6	SLC25A5	P05141	13|15|19	74|65|74|22|21|27|14|14|59|62|66|16	15.6667	0.290094	0.284534	0	0	0	NA	NA	NA	162	343	58	6.2	47.2
PFDN2	Q9UHV9	SNRNP70	P08621	15|17|15	1|1|0|2|3|1|10|11|3|4|1|10	15.6667	2.66802	2.65627	0.2	0	0	NA	NA	NA	61	343	52	5	17.8
RUVBL2	Q9Y230	TPR	P12270	13|12|22	19|12|15|16|27|23|11|8|15|16|23|11	15.6667	0.714925	0.687655	0	0	0	NA	NA	NA	27	343	21	4.6	7.9
RUVBL1	Q9Y265	ZNHIT3	Q15649	5|7|8	0|0|0|0|0|0|0|0|0|0|0|0	6.66667	6.78706	6.7179	1	1	1	pubmed:28514442|pubmed:26496610	pubmed:28514442|pubmed:26496610	High Confidence	1	343	1	1	0.3
PIH1D1	Q9NWS0	YWHAE	P62258	19|16|12	16|13|14|10|6|7|25|24|27|30|16|26	15.6667	0.509941	0.506998	0	0	0	NA	NA	NA	129	343	37	6.2	37.6
RPAP3	Q9H6T3	YWHAE	P62258	15|11|21	16|13|14|10|6|7|25|24|27|30|16|26	15.6667	0.542036	0.525823	0	0	0	NA	NA	NA	129	343	37	6.2	37.6
VBP1	P61758	YWHAE	P62258	11|11|25	16|13|14|10|6|7|25|24|27|30|16|26	15.6667	0.816065	0.794235	0	0	0	NA	NA	NA	129	343	37	6.2	37.6
PDRG1	Q9NUG6	YWHAZ	P63104	12|16|19	6|4|5|5|2|7|13|11|6|9|3|10	15.6667	1.64467	1.61005	0.07	0	0	NA	NA	NA	116	343	26	4.3	33.8
PFDN5	Q99471	C1QBP	Q07021	15|18|13	6|1|3|18|14|17|10|11|4|7|5|10	15.3333	1.31668	1.31033	0	0	0	NA	NA	NA	165	343	381	9.6	48.1
UXT	Q9UBK9	CCAR2	Q8N163	12|19|15	28|29|37|14|13|19|10|13|41|39|37|21	15.3333	0.404519	0.401215	0	0	0	NA	NA	NA	NA	NA	NA	NA	NA
RUVBL2	Q9Y230	DDB1	Q16531	14|12|20	9|6|4|16|17|21|14|17|18|18|7|19	15.3333	0.820453	0.799814	0	0	0	NA	NA	NA	69	343	52	4.7	20.1
PIH1D1	Q9NWS0	DHX15	O43143	18|11|17	8|5|6|6|10|7|9|11|15|19|3|17	15.3333	0.926028	0.909201	0	0	0	NA	NA	NA	106	343	172	12.9	30.9
PDRG1	Q9NUG6	EIF3J	O75822	16|17|13	0|0|0|0|0|0|12|13|1|2|0|14	15.3333	2.56371	2.55959	0.6	0	0	NA	NA	NA	5	343	3	1.4	1.5
PFDN5	Q99471	EIF3M	Q7L2H7	20|10|16	1|0|3|2|1|2|30|27|7|7|2|28	15.3333	1.2532	1.20697	0	0	0	NA	NA	NA	33	343	9	2.2	9.6
VBP1	P61758	EIF3M	Q7L2H7	11|16|19	1|0|3|2|1|2|30|27|7|7|2|28	15.3333	1.37677	1.37259	0	0	0	NA	NA	NA	33	343	9	2.2	9.6
PFDN5	Q99471	GPI	P06744	13|20|13	3|4|2|1|0|0|8|12|20|21|1|19	15.3333	1.67175	1.64684	0	0	0	NA	NA	NA	48	343	62	6.4	14
RPAP3	Q9H6T3	H1FX	Q92522	15|14|17	0|3|1|9|8|8|1|1|1|1|1|6	15.3333	2.11195	2.10411	0.83	0	0	NA	NA	NA	83	343	17	3.1	24.2
VBP1	P61758	HDLBP	Q00341	12|16|18	0|0|0|0|0|0|10|12|3|5|0|27	15.3333	2.57639	2.57284	0.03	0	0	NA	NA	NA	26	343	27	5.1	7.6
PFDN2	Q9UHV9	HNRNPD	Q14103	16|16|14	7|12|7|9|12|14|20|19|17|19|7|18	15.3333	0.954603	0.94738	0	0	0	NA	NA	NA	153	343	28	3.4	44.6
RUVBL1	Q9Y265	HSPD1	P10809	19|10|17	35|24|27|9|5|11|63|36|45|55|36|67	15.3333	0.354276	0.228289	0	0	0	NA	NA	NA	163	343	165	11.9	47.5
PIH1D1	Q9NWS0	ILF2	Q12905	17|17|12	12|10|9|7|6|10|14|16|14|13|7|19	15.3333	0.772016	0.768072	0	0	0	NA	NA	NA	108	343	53	5.6	31.5
PDRG1	Q9NUG6	ILF3	Q12906	18|10|18	15|15|10|7|11|9|13|14|12|16|6|16	15.3333	1.00214	0.953763	0	0	0	NA	NA	NA	102	343	99	10.2	29.7
PFDN1	O60925	KPRP	Q5T749	8|17|21	6|9|3|7|1|5|0|0|3|14|9|0	15.3333	2.05409	1.86978	0.19	0	0	NA	NA	NA	45	343	21	3.5	13.1
PIH1D1	Q9NWS0	LGALS3BP	Q08380	14|18|14	3|2|1|7|9|11|3|4|2|1|1|3	15.3333	1.79093	1.77588	0.64	0	0	NA	NA	NA	16	343	74	15.1	4.7
PDRG1	Q9NUG6	MCM4	P33991	15|16|15	0|0|0|2|0|3|5|7|5|13|1|10	15.3333	2.7036	2.69991	0.51	0	0	NA	NA	NA	62	343	42	4.9	18.1
PFDN1	O60925	NUFIP2	Q7Z417	13|15|18	33|30|24|25|26|29|0|0|36|33|29|0	15.3333	0.480074	0.470179	0	0	0	NA	NA	NA	54	343	50	5.7	15.7
RPAP3	Q9H6T3	P02533,P02533	P02533,P02533	20|12|14	0|0|0|16|8|13|2|9|0|0|0|4	15.3333	1.63173	1.60952	0	0	0	NA	NA	NA	NA	NA	NA	NA	NA
PDRG1	Q9NUG6	P05388,Q8NHW5	P05388,Q8NHW5	18|13|15	0|0|0|31|29|31|11|14|0|0|0|14	15.3333	0.927268	0.912335	0	0	0	NA	NA	NA	NA	NA	NA	NA	NA
PFDN2	Q9UHV9	P08779,P08779	P08779,P08779	14|12|20	0|0|0|17|13|24|9|16|0|0|0|12	15.3333	1.36149	1.34622	0	0	0	NA	NA	NA	NA	NA	NA	NA	NA
PFDN2	Q9UHV9	PDIA6	Q15084	16|15|15	5|8|7|2|1|1|18|19|17|20|8|23	15.3333	1.12585	1.12107	0	0	0	NA	NA	NA	80	343	29	4.8	23.3
RUVBL1	Q9Y265	C12ORF45	Q8N5I9	6|7|6	0|0|0|0|0|0|0|0|0|0|0|0	6.33333	6.53454	6.51196	1	1	1	pubmed:28514442|pubmed:26496610|pubmed:17643375	pubmed:28514442|pubmed:26496610|pubmed:17643375	High Confidence	0	0	0	0	0
RPAP3	Q9H6T3	PPP1R7	Q15435	7|6|6	0|0|0|0|0|0|0|0|0|0|0|0	6.33333	5.13671	5.13437	1	0	1	NA	pubmed:27173435|pubmed:uNAssigned1312	High Confidence	7	343	4	1.9	2
RUVBL2	Q9Y230	TELO2	Q9Y4R8	3|7|8	0|0|0|0|0|0|0|0|0|0|0|0	6	5.87753	5.56734	0.99	1	1	pubmed:20801936|pubmed:17643375	pubmed:20801936|pubmed:17643375	High Confidence	8	343	4	2	2.3
RUVBL2	Q9Y230	SHQ1	Q6PI26	3|6|8	0|0|0|0|0|0|0|0|0|0|0|0	5.66667	5.61758	5.3336	0.99	0	0	NA	NA	High Confidence	0	0	0	0	0
RPAP3	Q9H6T3	PSMC4	P43686	14|15|17	1|1|0|12|12|10|3|2|3|4|0|5	15.3333	1.69544	1.68696	0.28	0	0	NA	NA	NA	50	343	15	3.1	14.6
PFDN1	O60925	Q8N9P0	Q8N9P0	6|6|4	0|0|0|0|0|0|0|0|0|0|0|0	5.33333	5.14767	5.11437	1	0	0	NA	NA	High Confidence	0	0	0	0	0
UXT	Q9UBK9	Q99879,Q99877,Q93079,Q5QNW6,P62807,P58876,O6	Q99879,Q99877,Q93079,Q5QNW6,P62807,P58876,O6	16|18|12	0|0|0|14|13|14|9|12|0|0|0|14	15.3333	1.23485	1.22341	0	0	0	NA	NA	NA	NA	NA	NA	NA	NA
RUVBL2	Q9Y230	QARS	P47897	12|15|19	10|10|8|20|29|22|16|21|14|20|15|26	15.3333	0.65037	0.639311	0	0	0	NA	NA	NA	52	343	31	4.4	15.2
PFDN1	O60925	RAD50	Q92878	14|13|19	4|2|3|2|3|4|14|11|2|5|1|9	15.3333	1.86225	1.81894	0.09	0	0	NA	NA	NA	19	343	40	9	5.5
PFDN4	Q9NQP4	RARS	P54136	18|13|15	11|9|18|16|18|19|13|19|16|24|16|23	15.3333	0.797278	0.792741	0	0	0	NA	NA	NA	62	343	34	4.1	18.1
RUVBL2	Q9Y230	RPL23A	P62750	14|19|13	8|9|7|14|17|13|8|8|5|9|7|11	15.3333	1.09506	1.08646	0	0	0	NA	NA	NA	176	343	30	4.7	51.3
UXT	Q9UBK9	RPL30	P62888	16|16|14	9|7|8|13|14|15|2|1|10|10|9|2	15.3333	1.05593	1.05373	0	0	0	NA	NA	NA	80	343	18	4.4	23.3
PFDN4	Q9NQP4	RPL32	P62910	15|16|15	6|10|7|16|13|13|3|4|7|6|9|4	15.3333	1.4508	1.44929	0	0	0	NA	NA	NA	52	343	32	5.7	15.2
RUVBL2	Q9Y230	RPL32	P62910	14|17|15	6|10|7|16|13|13|3|4|7|6|9|4	15.3333	1.26778	1.26594	0	0	0	NA	NA	NA	52	343	32	5.7	15.2
RUVBL2	Q9Y230	RPLP2	P05387	17|15|14	12|16|10|22|25|23|14|15|10|11|10|15	15.3333	0.711875	0.709727	0	0	0	NA	NA	NA	166	343	117	6.5	48.4
PFDN5	Q99471	RPS11	P62280	18|15|13	25|27|24|6|10|9|17|12|23|22|26|10	15.3333	0.736638	0.732131	0	0	0	NA	NA	NA	101	343	22	4.6	29.4
RUVBL1	Q9Y265	RPS16	P62249	14|16|16	10|6|11|14|11|14|18|18|13|16|9|23	15.3333	0.899444	0.64328	0	0	0	NA	NA	NA	147	343	42	5.8	42.9
RUVBL2	Q9Y230	RPS2	P15880	14|14|18	16|23|14|18|20|17|21|24|13|22|19|25	15.3333	0.593169	0.587925	0	1	1	pubmed:17643375	pubmed:17643375	NA	143	343	52	6.7	41.7
PDRG1	Q9NUG6	SF3B1	O75533	16|16|14	9|10|9|5|7|9|8|10|25|30|10|15	15.3333	1.03859	1.03706	0	0	0	NA	NA	NA	108	343	142	14.6	31.5
PIH1D1	Q9NWS0	TMPO	P42166	13|10|23	8|10|9|12|26|9|2|8|16|22|10|3	15.3333	0.770579	0.71991	0	0	0	NA	NA	NA	69	343	42	6	20.1
RUVBL2	Q9Y230	TRIM28	Q13263	16|14|16	57|51|37|34|28|30|15|11|34|45|53|20	15.3333	0.333873	0.332674	0	1	1	pubmed:17643375	pubmed:17643375	NA	111	343	50	6.4	32.4
PFDN1	O60925	YBX1	P67809	15|16|15	8|8|9|16|16|15|8|13|15|13|9|16	15.3333	0.916369	0.912162	0	0	0	NA	NA	NA	184	343	101	6.7	53.6
VBP1	P61758	YBX1	P67809	14|14|18	8|8|9|16|16|15|8|13|15|13|9|16	15.3333	1.21681	1.21335	0	0	0	NA	NA	NA	184	343	101	6.7	53.6
PDRG1	Q9NUG6	ABI1	Q8IZP0	15|16|14	0|0|0|5|3|4|10|10|0|0|0|6	15	2.62878	2.62741	0.75	0	0	NA	NA	NA	15	343	10	2.3	4.4
[truncated: 14,330 more rows]

## Sheet: SupFig9
Bait_GeneName	Bait_UniProtKB_Accession	Prey_GeneName	Prey_UniProtKB_Accession	SPC_AP-samples	SPC_AP-controls	Average_SPC_AP-samples	FCA	FCB	Saint_Probability	iRef	intAct	iRef_Evidence_PMID	intAct_Evidence_PMID	Confidence	CRAPome_number_of_controls_identified	CRAPome_total_number_of_controls	CRAPome_max_SPC_in_controls	CRAPome_average_SPC_in_controls	CRAPome_Frequency
RUVBL1	Q9Y265	RUVBL1	Q9Y265	3082|3026|2883	16|10|13|88|148|217|15|19|18|24|14|20	2997	41.9491	15.7606	1	1	1	NA	NA	High Confidence	86	343	22	4	25.1
RUVBL2	Q9Y230	RUVBL2	Q9Y230	2910|3228|2804	18|13|15|124|212|302|19|13|22|24|17|17	2980.67	29.1062	29.0939	1	1	1	NA	NA	High Confidence	89	343	21	4.1	25.9
RUVBL1	Q9Y265	RUVBL2	Q9Y230	2673|2768|2774	18|13|15|124|212|302|19|13|22|24|17|17	2738.33	28.7279	10.2417	1	1	1	pubmed:28514442|pubmed:22863883|pubmed:17157868|pubmed:20603076|pubmed:11080158|pubmed:17643375|pubmed:22939629|pubmed:10966108|pubmed:17353931|pubmed:20371770|pubmed:18087039|pubmed:19433865|pubmed:26344197|pubmed:10524211|pubmed:17636026|pubmed:25416956|pubmed:25636407|pubmed:17721549|pubmed:26496610|pubmed:18358808	pubmed:28514442|pubmed:22863883|pubmed:17157868|pubmed:20603076|pubmed:11080158|pubmed:17643375|pubmed:22939629|pubmed:10966108|pubmed:17353931|pubmed:20371770|pubmed:18087039|pubmed:19433865|pubmed:26344197|pubmed:10524211|pubmed:17636026|pubmed:25416956|pubmed:25636407|pubmed:17721549|pubmed:26496610|pubmed:18358808	High Confidence	89	343	21	4.1	25.9
RUVBL2	Q9Y230	RUVBL1	Q9Y265	2292|2365|2136	16|10|13|88|148|217|15|19|18|24|14|20	2264.33	29.4861	29.4797	1	1	1	pubmed:28514442|pubmed:22863883|pubmed:17157868|pubmed:20603076|pubmed:11080158|pubmed:17643375|pubmed:22939629|pubmed:10966108|pubmed:17353931|pubmed:20371770|pubmed:18087039|pubmed:19433865|pubmed:26344197|pubmed:10524211|pubmed:17636026|pubmed:25416956|pubmed:25636407|pubmed:17721549|pubmed:26496610|pubmed:18358808	pubmed:28514442|pubmed:22863883|pubmed:17157868|pubmed:20603076|pubmed:11080158|pubmed:17643375|pubmed:22939629|pubmed:10966108|pubmed:17353931|pubmed:20371770|pubmed:18087039|pubmed:19433865|pubmed:26344197|pubmed:10524211|pubmed:17636026|pubmed:25416956|pubmed:25636407|pubmed:17721549|pubmed:26496610|pubmed:18358808	High Confidence	86	343	22	4	25.1
PDRG1	Q9NUG6	VBP1	P61758	52|62|38	0|0|0|1|5|4|4|3|1|3|0|1	50.6667	13.2973	13.1963	1	1	1	pubmed:28514442|pubmed:26496610	pubmed:28514442|pubmed:26496610	High Confidence	15	343	5	1.5	4.4
PDRG1	Q9NUG6	UXT	Q9UBK9	5|11|4	0|0|0|0|0|0|0|0|0|0|0|0	6.66667	6.46856	6.17797	1	1	1	pubmed:28514442	pubmed:28514442	High Confidence	0	0	0	0	0
PDRG1	Q9NUG6	URI1	O94763	49|43|42	0|0|0|0|0|0|0|0|0|0|0|0	44.6667	39.1023	38.8672	1	1	1	pubmed:26344197	pubmed:26344197	High Confidence	0	0	0	0	0
PDRG1	Q9NUG6	POLR2E	P19388	12|15|12	0|0|0|1|0|1|4|3|0|0|0|3	13	5.16282	5.16038	1	0	0	NA	NA	High Confidence	39	343	12	2.4	11.4
PDRG1	Q9NUG6	PIH1D1	Q9NWS0	9|8|8	0|0|0|0|0|0|2|0|0|0|0|1	8.33333	6.08444	6.05609	1	1	1	pubmed:28514442|pubmed:26186194	pubmed:28514442|pubmed:26186194	High Confidence	1	343	1	1	0.3
PDRG1	Q9NUG6	PFDN6	O15212	28|34|13	2|0|2|2|2|3|1|3|1|2|1|1	25	7.27626	6.92843	1	0	0	NA	NA	High Confidence	9	343	2	1.1	2.6
RPAP3	Q9H6T3	RUVBL2	Q9Y230	656|702|647	18|13|15|124|212|302|19|13|22|24|17|17	668.333	5.27562	5.26675	1	1	1	pubmed:25036637|pubmed:26496610|pubmed:19180575|pubmed:19450687|pubmed:17643375	pubmed:25036637|pubmed:26496610|pubmed:19180575|pubmed:19450687|pubmed:17643375	High Confidence	89	343	21	4.1	25.9
RPAP3	Q9H6T3	RPAP3	Q9H6T3	688|654|645	0|0|0|0|0|1|2|3|0|0|0|4	662.333	210.06	210.05	1	1	1	NA	NA	High Confidence	3	343	1	1	0.9
RPAP3	Q9H6T3	RUVBL1	Q9Y265	625|599|614	16|10|13|88|148|217|15|19|18|24|14|20	612.667	6.43943	6.43761	1	1	1	pubmed:25036637|pubmed:26496610|pubmed:28514442|pubmed:19450687|pubmed:20371770	pubmed:25036637|pubmed:26496610|pubmed:28514442|pubmed:19450687|pubmed:20371770	High Confidence	86	343	22	4	25.1
PIH1D1	Q9NWS0	RPAP3	Q9H6T3	475|511|457	0|0|0|0|0|1|2|3|0|0|0|4	481	144.855	144.458	1	1	1	pubmed:28514442|pubmed:17643375|pubmed:22939629|pubmed:26711270|pubmed:21078300|pubmed:26344197|pubmed:25036637|pubmed:19450687|pubmed:26186194	pubmed:28514442|pubmed:17643375|pubmed:22939629|pubmed:26711270|pubmed:21078300|pubmed:26344197|pubmed:25036637|pubmed:19450687|pubmed:26186194	High Confidence	3	343	1	1	0.9
PDRG1	Q9NUG6	PFDN5	Q99471	31|42|19	0|1|1|3|4|4|3|2|2|4|0|3	30.6667	7.11777	6.92602	1	0	1	NA	pubmed:25036637	High Confidence	15	343	4	1.6	4.4
PDRG1	Q9NUG6	PFDN4	Q9NQP4	5|9|4	0|0|0|0|0|0|1|0|0|0|0|1	6	4.91026	4.79497	1	1	1	pubmed:22939629|pubmed:28514442	pubmed:22939629|pubmed:28514442	Medium Confidence	8	343	2	1.3	2.3
UXT	Q9UBK9	URI1	O94763	434|439|417	0|0|0|0|0|0|0|0|0|0|0|0	430	295.844	295.564	1	1	1	pubmed:21730289|pubmed:14615539|pubmed:28514442	pubmed:21730289|pubmed:14615539|pubmed:28514442	High Confidence	0	0	0	0	0
PDRG1	Q9NUG6	PFDN2	Q9UHV9	46|46|43	1|1|1|6|13|12|1|1|3|3|1|2	45	7.16563	7.15122	1	1	1	pubmed:22939629|pubmed:28514442|pubmed:26496610	pubmed:22939629|pubmed:28514442|pubmed:26496610	High Confidence	17	343	8	1.9	5
UXT	Q9UBK9	RPAP3	Q9H6T3	401|403|394	0|0|0|0|0|1|2|3|0|0|0|4	399.333	132.946	132.814	1	1	1	pubmed:25036637|pubmed:28514442|pubmed:19450687|pubmed:17643375	pubmed:25036637|pubmed:28514442|pubmed:19450687|pubmed:17643375	High Confidence	3	343	1	1	0.9
PDRG1	Q9NUG6	PFDN1	O60925	16|22|6	0|0|0|1|2|2|2|3|0|0|0|3	14.6667	5.41055	4.97608	0.96	0	0	NA	NA	Medium Confidence	13	343	9	1.7	3.8
PDRG1	Q9NUG6	PDRG1	Q9NUG6	43|44|40	0|0|0|1|1|1|0|1|0|0|0|1	42.3333	24.0124	23.9798	1	1	1	NA	NA	High Confidence	3	343	2	1.7	0.9
UXT	Q9UBK9	POLR3A	O14802	341|367|382	0|0|0|0|0|0|0|0|0|0|0|0	363.333	249.987	249.682	1	1	1	pubmed:28514442	pubmed:28514442	High Confidence	4	343	9	3	1.2
PDRG1	Q9NUG6	ASDURF	L0R819	17|19|8	0|0|0|0|0|0|0|0|0|0|0|0	14.6667	13.2192	12.7094	1	0	0	NA	NA	High Confidence	0	0	0	0	0
PFDN1	O60925	VBP1	P61758	427|455|462	0|0|0|1|5|4|4|3|1|3|0|1	448	108.291	107.443	1	1	1	pubmed:28514442|pubmed:26496610|pubmed:26344197	pubmed:28514442|pubmed:26496610|pubmed:26344197	High Confidence	15	343	5	1.5	4.4
PFDN2	Q9UHV9	CCT2	P78371	279|313|315	16|7|12|32|28|30|29|33|32|40|17|38	302.333	9.22058	9.21165	1	0	0	NA	NA	High Confidence	119	343	95	12.1	34.7
RUVBL2	Q9Y230	WDCP	Q9H6R7	297|305|247	0|0|0|0|1|1|0|0|0|0|0|0	283	189.429	188.947	1	1	1	pubmed:28514442|pubmed:26496610|pubmed:18218781|pubmed:17353931	pubmed:28514442|pubmed:26496610|pubmed:18218781|pubmed:17353931	High Confidence	0	0	0	0	0
RPAP3	Q9H6T3	URI1	O94763	261|270|262	0|0|0|0|0|0|0|0|0|0|0|0	264.333	174.156	173.977	1	1	1	pubmed:25036637|pubmed:19450687|pubmed:26344197|pubmed:17643375	pubmed:25036637|pubmed:19450687|pubmed:26344197|pubmed:17643375	High Confidence	0	0	0	0	0
PIH1D1	Q9NWS0	POLR3A	O14802	218|262|269	0|0|0|0|0|0|0|0|0|0|0|0	249.667	157.029	155.034	1	1	1	pubmed:28514442|pubmed:26186194	pubmed:28514442|pubmed:26186194	High Confidence	4	343	9	3	1.2
RPAP3	Q9H6T3	POLR3A	O14802	240|266|242	0|0|0|0|0|0|0|0|0|0|0|0	249.333	164.426	164.002	1	1	1	pubmed:17643375	pubmed:17643375	High Confidence	4	343	9	3	1.2
PIH1D1	Q9NWS0	URI1	O94763	204|254|258	0|0|0|0|0|0|0|0|0|0|0|0	238.667	150.256	148.056	1	1	1	pubmed:28514442|pubmed:26186194	pubmed:28514442|pubmed:26186194	High Confidence	0	0	0	0	0
UXT	Q9UBK9	WDR92	Q96MX6	195|250|235	0|0|0|0|0|2|0|0|0|0|0|0	226.667	128.705	128.419	1	1	1	pubmed:28514442	pubmed:28514442	High Confidence	0	0	0	0	0
PIH1D1	Q9NWS0	PIH1D1	Q9NWS0	232|223|197	0|0|0|0|0|0|2|0|0|0|0|1	217.333	101.533	101.497	1	1	1	NA	NA	High Confidence	1	343	1	1	0.3
RUVBL1	Q9Y265	WDCP	Q9H6R7	225|224|199	0|0|0|0|1|1|0|0|0|0|0|0	216	155.909	109.515	1	1	1	pubmed:28514442|pubmed:26496610|pubmed:18218781|pubmed:17353931	pubmed:28514442|pubmed:26496610|pubmed:18218781|pubmed:17353931	High Confidence	0	0	0	0	0
PFDN1	O60925	PFDN6	O15212	350|344|222	2|0|2|2|2|3|1|3|1|2|1|1	305.333	79.6313	78.6838	1	1	1	pubmed:22939629|pubmed:26344197	pubmed:22939629|pubmed:26344197	High Confidence	9	343	2	1.1	2.6
PFDN2	Q9UHV9	CCT5	P48643	188|192|238	11|8|8|27|27|32|24|30|30|39|14|34	206	6.91409	6.90831	1	0	0	NA	NA	High Confidence	121	343	62	10.7	35.3
PFDN2	Q9UHV9	CCT7	Q99832	170|185|196	9|10|12|21|19|22|26|32|33|32|13|33	183.667	6.76225	6.76042	1	1	1	pubmed:26496610	pubmed:26496610	High Confidence	111	343	71	8.7	32.4
RPAP3	Q9H6T3	WDR92	Q96MX6	191|166|172	0|0|0|0|0|2|0|0|0|0|0|0	176.333	96.0164	95.9818	1	1	1	pubmed:25036637|pubmed:19450687|pubmed:26344197|pubmed:18538670	pubmed:25036637|pubmed:19450687|pubmed:26344197|pubmed:18538670	High Confidence	0	0	0	0	0
PIH1D1	Q9NWS0	POLR2A	P24928	150|186|186	1|2|1|0|0|0|5|4|1|1|0|8	174	32.1207	31.6879	1	1	1	pubmed:28514442|pubmed:26186194	pubmed:28514442|pubmed:26186194	High Confidence	28	343	78	15.6	8.2
PFDN2	Q9UHV9	CCT6A	P40227	151|182|175	8|7|5|23|19|21|17|21|14|28|6|25	169.333	8.10783	8.08985	1	0	0	NA	NA	High Confidence	117	343	65	8.3	34.1
PIH1D1	Q9NWS0	WDR92	Q96MX6	165|173|162	0|0|0|0|0|2|0|0|0|0|0|0	166.667	86.3055	86.0888	1	1	1	pubmed:28514442|pubmed:26186194|pubmed:21078300	pubmed:28514442|pubmed:26186194|pubmed:21078300	High Confidence	0	0	0	0	0
RUVBL2	Q9Y230	DPCD	Q9BVM2	171|177|137	0|0|0|1|1|2|0|0|0|0|0|0	161.667	92.031	91.6626	1	1	1	pubmed:17643375|pubmed:17353931|pubmed:28514442|pubmed:25416956|pubmed:26496610|pubmed:16189514	pubmed:17643375|pubmed:17353931|pubmed:28514442|pubmed:25416956|pubmed:26496610|pubmed:16189514	High Confidence	0	0	0	0	0
RPAP3	Q9H6T3	PRPF8	Q6P2Q9	145|166|172	19|12|16|12|7|13|13|15|17|18|17|20	161	6.18818	6.15335	1	0	0	NA	NA	High Confidence	96	343	117	17.2	28
PIH1D1	Q9NWS0	PRPF8	Q6P2Q9	131|176|173	19|12|16|12|7|13|13|15|17|18|17|20	160	5.86812	5.75788	1	0	0	NA	NA	High Confidence	96	343	117	17.2	28
PFDN2	Q9UHV9	TCP1	P17987	143|160|174	22|11|13|22|27|24|30|27|35|40|19|39	159	5.06999	5.06894	1	0	0	NA	NA	High Confidence	126	343	106	9.9	36.7
RUVBL1	Q9Y265	TRRAP	Q9Y4A5	141|169|165	4|0|1|0|0|0|0|0|2|2|2|0	158.333	69.0531	38.8036	1	1	1	pubmed:11839798|pubmed:26344197|pubmed:20371770|pubmed:28514442|pubmed:22939629|pubmed:26496610	pubmed:11839798|pubmed:26344197|pubmed:20371770|pubmed:28514442|pubmed:22939629|pubmed:26496610	High Confidence	3	343	3	1.7	0.9
UXT	Q9UBK9	PFDN2	Q9UHV9	184|147|143	1|1|1|6|13|12|1|1|3|3|1|2	158	20.0219	19.7981	1	1	1	pubmed:14615539|pubmed:28514442|pubmed:26496610	pubmed:14615539|pubmed:28514442|pubmed:26496610	High Confidence	17	343	8	1.9	5
RUVBL2	Q9Y230	TRRAP	Q9Y4A5	145|151|161	4|0|1|0|0|0|0|0|2|2|2|0	152.333	62.0824	61.9648	1	1	1	pubmed:28514442|pubmed:26496610	pubmed:28514442|pubmed:26496610	High Confidence	3	343	3	1.7	0.9
PFDN1	O60925	PFDN5	Q99471	1010|1062|636	0|1|1|3|4|4|3|2|2|4|0|3	902.667	188.698	185.501	1	1	1	pubmed:22939629|pubmed:22863883|pubmed:22844532|pubmed:26344197	pubmed:22939629|pubmed:22863883|pubmed:22844532|pubmed:26344197	High Confidence	15	343	4	1.6	4.4
UXT	Q9UBK9	POLR1A	O95602	128|150|160	1|0|0|0|0|0|0|0|0|0|1|0	146	83.5691	83.3025	1	1	1	pubmed:28514442	pubmed:28514442	High Confidence	12	343	27	12.6	3.5
PFDN2	Q9UHV9	CCT4	P50991	125|150|149	12|10|10|18|21|25|20|24|29|36|13|26	141.333	5.74103	5.73179	1	0	0	NA	NA	High Confidence	124	343	62	7.9	36.2
RUVBL1	Q9Y265	DPCD	Q9BVM2	144|141|136	0|0|0|1|1|2|0|0|0|0|0|0	140.333	86.0416	50.2715	1	1	1	pubmed:28514442|pubmed:26496610|pubmed:17643375|pubmed:17353931	pubmed:28514442|pubmed:26496610|pubmed:17643375|pubmed:17353931	High Confidence	0	0	0	0	0
PIH1D1	Q9NWS0	POLR2B	P30876	120|144|147	8|2|5|4|1|5|8|7|4|3|4|13	137	11.8026	11.6589	1	1	1	pubmed:28514442	pubmed:28514442	High Confidence	36	343	65	9.2	10.5
PFDN4	Q9NQP4	SEC16A	O15027	131|127|151	3|0|2|3|6|9|1|0|1|2|1|0	136.333	32.8185	32.7294	1	0	0	NA	NA	High Confidence	15	343	8	2.3	4.4
RUVBL1	Q9Y265	EP400	Q96L91	126|142|138	0|0|0|0|0|0|0|0|0|0|0|0	135.333	119.038	118.862	1	1	1	pubmed:18087039|pubmed:11509179|pubmed:22939629|pubmed:26496610|pubmed:28514442	pubmed:18087039|pubmed:11509179|pubmed:22939629|pubmed:26496610|pubmed:28514442	High Confidence	2	343	10	7.5	0.6
PIH1D1	Q9NWS0	PFDN2	Q9UHV9	104|132|170	1|1|1|6|13|12|1|1|3|3|1|2	135.333	15.7287	15.175	1	1	1	pubmed:26496610	pubmed:26496610	High Confidence	17	343	8	1.9	5
RUVBL2	Q9Y230	RPAP3	Q9H6T3	128|121|128	0|0|0|0|0|1|2|3|0|0|0|4	125.667	49.9629	49.8855	1	1	1	pubmed:25036637|pubmed:26496610|pubmed:19180575|pubmed:19450687|pubmed:17643375	pubmed:25036637|pubmed:26496610|pubmed:19180575|pubmed:19450687|pubmed:17643375	High Confidence	3	343	1	1	0.9
UXT	Q9UBK9	PIH1D1	Q9NWS0	125|122|122	0|0|0|0|0|0|2|0|0|0|0|1	123	64.0585	63.9579	1	1	1	pubmed:28514442|pubmed:26186194	pubmed:28514442|pubmed:26186194	High Confidence	1	343	1	1	0.3
PFDN1	O60925	PFDN4	Q9NQP4	969|1065|493	0|0|0|0|0|0|1|0|0|0|0|1	842.333	537.632	515.785	1	1	1	pubmed:22939629|pubmed:28514442|pubmed:26344197	pubmed:22939629|pubmed:28514442|pubmed:26344197	High Confidence	8	343	2	1.3	2.3
PFDN1	O60925	PFDN2	Q9UHV9	852|898|855	1|1|1|6|13|12|1|1|3|3|1|2	868.333	124.846	124.198	1	1	1	pubmed:22939629|pubmed:28514442|pubmed:26496610|pubmed:26344197	pubmed:22939629|pubmed:28514442|pubmed:26496610|pubmed:26344197	High Confidence	17	343	8	1.9	5
RUVBL2	Q9Y230	EP400	Q96L91	105|113|111	0|0|0|0|0|0|0|0|0|0|0|0	109.667	90.1705	90.126	1	1	1	pubmed:22939629|pubmed:11509179|pubmed:28514442|pubmed:26496610|pubmed:16601686	pubmed:22939629|pubmed:11509179|pubmed:28514442|pubmed:26496610|pubmed:16601686	High Confidence	2	343	10	7.5	0.6
PFDN1	O60925	SEC16A	O15027	83|97|141	3|0|2|3|6|9|1|0|1|2|1|0	107	22.0865	21.0846	1	0	0	NA	NA	High Confidence	15	343	8	2.3	4.4
PFDN1	O60925	PFDN1	O60925	416|461|326	0|0|0|1|2|2|2|3|0|0|0|3	401	130.296	129.158	1	1	1	NA	NA	High Confidence	13	343	9	1.7	3.8
PFDN1	O60925	PDRG1	Q9NUG6	57|61|36	0|0|0|1|1|1|0|1|0|0|0|1	51.3333	26.559	26.1011	1	0	0	NA	NA	High Confidence	3	343	2	1.7	0.9
UXT	Q9UBK9	PDRG1	Q9NUG6	87|109|112	0|0|0|1|1|1|0|1|0|0|0|1	102.667	46.2115	46.0354	1	1	1	pubmed:28514442	pubmed:28514442	High Confidence	3	343	2	1.7	0.9
RPAP3	Q9H6T3	POLR2A	P24928	101|105|102	1|2|1|0|0|0|5|4|1|1|0|8	102.667	19.9766	19.9543	1	1	1	pubmed:17643375	pubmed:17643375	High Confidence	28	343	78	15.6	8.2
PFDN2	Q9UHV9	VBP1	P61758	136|146|166	0|0|0|1|5|4|4|3|1|3|0|1	149.333	41.9701	41.9683	1	1	1	pubmed:22863883|pubmed:14634002|pubmed:22939629|pubmed:26344197|pubmed:28514442|pubmed:26496610	pubmed:22863883|pubmed:14634002|pubmed:22939629|pubmed:26344197|pubmed:28514442|pubmed:26496610	High Confidence	15	343	5	1.5	4.4
PIH1D1	Q9NWS0	POLR1A	O95602	82|115|95	1|0|0|0|0|0|0|0|0|0|1|0	97.3333	51.1094	50.2929	1	1	1	pubmed:28514442|pubmed:26186194|pubmed:26496610	pubmed:28514442|pubmed:26186194|pubmed:26496610	High Confidence	12	343	27	12.6	3.5
UXT	Q9UBK9	POLR2E	P19388	95|91|94	0|0|0|1|0|1|4|3|0|0|0|3	93.3333	28.0257	27.967	1	1	1	pubmed:14615539|pubmed:28514442	pubmed:14615539|pubmed:28514442	High Confidence	39	343	12	2.4	11.4
PIH1D1	Q9NWS0	SEC16A	O15027	77|105|95	3|0|2|3|6|9|1|0|1|2|1|0	92.3333	14.9541	14.7128	1	1	1	pubmed:26496610	pubmed:26496610	High Confidence	15	343	8	2.3	4.4
UXT	Q9UBK9	PFDN6	O15212	99|82|90	2|0|2|2|2|3|1|3|1|2|1|1	90.3333	21.134	20.9786	1	1	1	pubmed:28514442	pubmed:28514442	High Confidence	9	343	2	1.1	2.6
RPAP3	Q9H6T3	PFDN2	Q9UHV9	85|85|91	1|1|1|6|13|12|1|1|3|3|1|2	87	10.5781	10.5604	1	1	1	pubmed:25036637|pubmed:26496610|pubmed:19450687|pubmed:17643375	pubmed:25036637|pubmed:26496610|pubmed:19450687|pubmed:17643375	High Confidence	17	343	8	1.9	5
UXT	Q9UBK9	POLR2A	P24928	83|83|93	1|2|1|0|0|0|5|4|1|1|0|8	86.3333	17.6335	17.5805	1	1	1	pubmed:28514442	pubmed:28514442	High Confidence	28	343	78	15.6	8.2
RUVBL2	Q9Y230	SRCAP	Q6ZRS2	84|91|84	0|0|0|1|0|0|0|0|0|0|0|0	86.3333	63.9366	63.9325	1	1	1	pubmed:22939629|pubmed:28514442|pubmed:26496610|pubmed:17643375	pubmed:22939629|pubmed:28514442|pubmed:26496610|pubmed:17643375	High Confidence	3	343	1	1	0.9
PIH1D1	Q9NWS0	DOCK7	Q96N67	70|87|95	0|0|0|0|0|0|0|0|0|3|0|0	84	45.1309	44.2971	1	1	1	pubmed:28514442|pubmed:26186194	pubmed:28514442|pubmed:26186194	High Confidence	16	343	21	3.6	4.7
UXT	Q9UBK9	SEC16A	O15027	73|86|93	3|0|2|3|6|9|1|0|1|2|1|0	84	14.901	14.8443	1	0	0	NA	NA	High Confidence	15	343	8	2.3	4.4
RUVBL1	Q9Y265	SRCAP	Q6ZRS2	81|79|85	0|0|0|1|0|0|0|0|0|0|0|0	81.6667	64.8686	52.453	1	1	1	pubmed:22939629|pubmed:28514442|pubmed:26496610	pubmed:22939629|pubmed:28514442|pubmed:26496610	High Confidence	3	343	1	1	0.9
RPAP3	Q9H6T3	POLR2B	P30876	75|77|80	8|2|5|4|1|5|8|7|4|3|4|13	77.3333	7.04358	7.03186	1	1	1	pubmed:17643375	pubmed:17643375	High Confidence	36	343	65	9.2	10.5
RUVBL2	Q9Y230	URI1	O94763	73|71|78	0|0|0|0|0|0|0|0|0|0|0|0	74	61.2606	61.1239	1	1	1	pubmed:28514442|pubmed:26496610|pubmed:17643375	pubmed:28514442|pubmed:26496610|pubmed:17643375	High Confidence	0	0	0	0	0
RUVBL1	Q9Y265	RPAP3	Q9H6T3	76|78|65	0|0|0|0|0|1|2|3|0|0|0|4	73	31.3828	15.32	1	1	1	pubmed:25036637|pubmed:26496610|pubmed:28514442|pubmed:19450687|pubmed:20371770	pubmed:25036637|pubmed:26496610|pubmed:28514442|pubmed:19450687|pubmed:20371770	High Confidence	3	343	1	1	0.9
RUVBL2	Q9Y230	POLR3A	O14802	71|72|75	0|0|0|0|0|0|0|0|0|0|0|0	72.6667	60.134	60.0696	1	1	1	pubmed:28514442	pubmed:28514442	High Confidence	4	343	9	3	1.2
UXT	Q9UBK9	ASDURF	L0R819	71|64|82	0|0|0|0|0|0|0|0|0|0|0|0	72.3333	50.7546	50.3151	1	0	0	NA	NA	High Confidence	0	0	0	0	0
UXT	Q9UBK9	POLR2B	P30876	70|73|68	8|2|5|4|1|5|8|7|4|3|4|13	70.3333	6.70497	6.70157	1	0	0	NA	NA	High Confidence	36	343	65	9.2	10.5
UXT	Q9UBK9	UXT	Q9UBK9	59|75|76	0|0|0|0|0|0|0|0|0|0|0|0	70	48.8384	48.6533	1	1	1	NA	NA	High Confidence	0	0	0	0	0
RPAP3	Q9H6T3	POLR1A	O95602	66|65|68	1|0|0|0|0|0|0|0|0|0|1|0	66.3333	36.8	36.767	1	1	1	pubmed:26496610|pubmed:17643375	pubmed:26496610|pubmed:17643375	High Confidence	12	343	27	12.6	3.5
PFDN2	Q9UHV9	UXT	Q9UBK9	3|11|16	0|0|0|0|0|0|0|0|0|0|0|0	10	9.84754	8.62128	0.98	1	1	pubmed:14615539|pubmed:28514442|pubmed:26496610	pubmed:14615539|pubmed:28514442|pubmed:26496610	Medium Confidence	0	0	0	0	0
PFDN2	Q9UHV9	URI1	O94763	62|65|69	0|0|0|0|0|0|0|0|0|0|0|0	65.3333	60.8521	60.8255	1	1	1	pubmed:28514442|pubmed:26496610	pubmed:28514442|pubmed:26496610	High Confidence	0	0	0	0	0
RPAP3	Q9H6T3	POLR2E	P19388	63|59|65	0|0|0|1|0|1|4|3|0|0|0|3	62.3333	18.0053	17.9847	1	1	1	pubmed:25036637|pubmed:19450687|pubmed:17643375	pubmed:25036637|pubmed:19450687|pubmed:17643375	High Confidence	39	343	12	2.4	11.4
PIH1D1	Q9NWS0	POLR2E	P19388	58|64|60	0|0|0|1|0|1|4|3|0|0|0|3	60.6667	16.6768	16.605	1	1	1	pubmed:28514442|pubmed:26186194	pubmed:28514442|pubmed:26186194	High Confidence	39	343	12	2.4	11.4
PIH1D1	Q9NWS0	FLII	Q13045	54|56|66	0|4|0|0|0|0|0|0|2|1|1|0	58.6667	20.8001	20.5596	1	0	0	NA	NA	High Confidence	21	343	11	2.5	6.1
PFDN2	Q9UHV9	POLR2E	P19388	15|16|15	0|0|0|1|0|1|4|3|0|0|0|3	15.3333	6.50099	6.48149	0.99	0	0	NA	NA	High Confidence	39	343	12	2.4	11.4
PIH1D1	Q9NWS0	PFDN6	O15212	41|67|67	2|0|2|2|2|3|1|3|1|2|1|1	58.3333	12.6169	12.1374	1	0	0	NA	NA	High Confidence	9	343	2	1.1	2.6
RPAP3	Q9H6T3	PDRG1	Q9NUG6	59|56|59	0|0|0|1|1|1|0|1|0|0|0|1	58	25.2965	25.2841	1	1	1	pubmed:25036637|pubmed:19450687|pubmed:17643375	pubmed:25036637|pubmed:19450687|pubmed:17643375	High Confidence	3	343	2	1.7	0.9
PIH1D1	Q9NWS0	PFDN5	Q99471	30|47|96	0|1|1|3|4|4|3|2|2|4|0|3	57.6667	10.205	8.85162	1	0	0	NA	NA	High Confidence	15	343	4	1.6	4.4
PFDN1	O60925	MTFR1L	Q9H019	52|53|65	0|0|0|0|0|0|0|0|0|0|0|0	56.6667	45.9061	45.1784	1	0	0	NA	NA	High Confidence	0	0	0	0	0
PIH1D1	Q9NWS0	RPAP2	Q8IXW5	45|60|61	0|0|0|0|0|0|0|0|0|0|0|0	55.3333	35.6692	34.9823	1	1	1	pubmed:28514442|pubmed:26186194|pubmed:17643375	pubmed:28514442|pubmed:26186194|pubmed:17643375	High Confidence	3	343	1	1	0.9
UXT	Q9UBK9	POLR3B	Q9NW08	53|55|53	0|0|0|0|0|0|0|0|0|0|0|0	53.6667	37.7849	37.767	1	1	1	pubmed:28514442	pubmed:28514442	High Confidence	1	343	1	1	0.3
PFDN2	Q9UHV9	PIH1D1	Q9NWS0	12|12|19	0|0|0|0|0|0|2|0|0|0|0|1	14.3333	10.4767	10.3725	1	1	1	pubmed:26496610	pubmed:26496610	High Confidence	1	343	1	1	0.3
RPAP3	Q9H6T3	TANGO6	Q9C0B7	48|58|53	0|0|0|0|0|0|0|0|0|0|0|0	53	35.7878	35.5892	1	0	0	NA	NA	High Confidence	0	0	0	0	0
PIH1D1	Q9NWS0	TANGO6	Q9C0B7	46|54|57	0|0|0|0|0|0|0|0|0|0|0|0	52.3333	33.7094	33.3042	1	0	0	NA	NA	High Confidence	0	0	0	0	0
PFDN2	Q9UHV9	PFDN6	O15212	32|49|79	2|0|2|2|2|3|1|3|1|2|1|1	53.3333	16.2962	15.6313	1	1	1	pubmed:22939629|pubmed:26496610|pubmed:26344197	pubmed:22939629|pubmed:26496610|pubmed:26344197	High Confidence	9	343	2	1.1	2.6
RUVBL1	Q9Y265	URI1	O94763	53|51|50	0|0|0|0|0|0|0|0|0|0|0|0	51.3333	45.8259	45.752	1	1	1	pubmed:28514442|pubmed:26496610|pubmed:20371770	pubmed:28514442|pubmed:26496610|pubmed:20371770	High Confidence	0	0	0	0	0
PFDN2	Q9UHV9	PFDN5	Q99471	65|98|146	0|1|1|3|4|4|3|2|2|4|0|3	103	25.0988	24.3073	1	1	1	pubmed:22863883|pubmed:22844532|pubmed:22939629|pubmed:26344197|pubmed:28514442|pubmed:26496610	pubmed:22863883|pubmed:22844532|pubmed:22939629|pubmed:26344197|pubmed:28514442|pubmed:26496610	High Confidence	15	343	4	1.6	4.4
RUVBL2	Q9Y230	WDR92	Q96MX6	49|50|53	0|0|0|0|0|2|0|0|0|0|0|0	50.6667	34.8894	34.8377	1	1	1	pubmed:26496610	pubmed:26496610	High Confidence	0	0	0	0	0
PFDN2	Q9UHV9	RPAP3	Q9H6T3	45|52|53	0|0|0|0|0|1|2|3|0|0|0|4	50	22.6103	22.5908	1	1	1	pubmed:25036637|pubmed:26496610|pubmed:19450687|pubmed:17643375	pubmed:25036637|pubmed:26496610|pubmed:19450687|pubmed:17643375	High Confidence	3	343	1	1	0.9
PIH1D1	Q9NWS0	PDRG1	Q9NUG6	44|58|46	0|0|0|1|1|1|0|1|0|0|0|1	49.3333	20.5766	20.35	1	1	1	pubmed:28514442|pubmed:26186194	pubmed:28514442|pubmed:26186194	High Confidence	3	343	2	1.7	0.9
RUVBL1	Q9Y265	ZNHIT2	Q9UHR6	50|46|52	0|0|0|0|0|1|0|0|0|0|0|0	49.3333	39.797	32.5412	1	1	1	pubmed:28514442|pubmed:26496610	pubmed:28514442|pubmed:26496610	High Confidence	0	0	0	0	0
PFDN2	Q9UHV9	PFDN4	Q9NQP4	48|57|90	0|0|0|0|0|0|1|0|0|0|0|1	65	49.0326	48.1385	1	1	1	pubmed:22939629|pubmed:28514442|pubmed:22863883|pubmed:26496610|pubmed:26344197	pubmed:22939629|pubmed:28514442|pubmed:22863883|pubmed:26496610|pubmed:26344197	High Confidence	8	343	2	1.3	2.3
PFDN2	Q9UHV9	PFDN2	Q9UHV9	348|396|401	1|1|1|6|13|12|1|1|3|3|1|2	381.667	63.9039	63.8467	1	1	1	NA	NA	High Confidence	17	343	8	1.9	5
RUVBL2	Q9Y230	ZNHIT2	Q9UHR6	52|41|50	0|0|0|0|0|1|0|0|0|0|0|0	47.6667	36.0822	35.7925	1	1	1	pubmed:28514442|pubmed:26496610|pubmed:17643375	pubmed:28514442|pubmed:26496610|pubmed:17643375	High Confidence	0	0	0	0	0
RPAP3	Q9H6T3	POLR3B	Q9NW08	47|44|48	0|0|0|0|0|0|0|0|0|0|0|0	46.3333	31.3324	31.3036	1	0	0	NA	NA	High Confidence	1	343	1	1	0.3
RUVBL1	Q9Y265	ACTL6A	O96019	42|52|41	5|4|8|2|1|3|1|0|6|11|7|0	45	7.22478	4.51777	1	1	1	pubmed:11839798|pubmed:22939629|pubmed:17721549|pubmed:28514442|pubmed:26496610	pubmed:11839798|pubmed:22939629|pubmed:17721549|pubmed:28514442|pubmed:26496610	High Confidence	29	343	13	2.8	8.5
PFDN2	Q9UHV9	PFDN1	O60925	26|38|55	0|0|0|1|2|2|2|3|0|0|0|3	39.6667	15.1807	14.7999	1	1	1	pubmed:22939629|pubmed:28514442|pubmed:26496610|pubmed:26344197	pubmed:22939629|pubmed:28514442|pubmed:26496610|pubmed:26344197	High Confidence	13	343	9	1.7	3.8
PFDN2	Q9UHV9	PDRG1	Q9NUG6	11|25|30	0|0|0|1|1|1|0|1|0|0|0|1	22	13.4562	12.7194	1	1	1	pubmed:22939629|pubmed:28514442|pubmed:26496610	pubmed:22939629|pubmed:28514442|pubmed:26496610	High Confidence	3	343	2	1.7	0.9
RUVBL2	Q9Y230	PIH1D1	Q9NWS0	47|43|42	0|0|0|0|0|0|2|0|0|0|0|1	44	27.5976	27.5521	1	1	1	pubmed:17643375|pubmed:26711270|pubmed:28514442|pubmed:17636026|pubmed:26186194|pubmed:26496610	pubmed:17643375|pubmed:26711270|pubmed:28514442|pubmed:17636026|pubmed:26186194|pubmed:26496610	High Confidence	1	343	1	1	0.3
PDRG1	Q9NUG6	RPAP3	Q9H6T3	41|47|44	0|0|0|0|0|1|2|3|0|0|0|4	44	18.5716	18.5366	1	1	1	pubmed:25036637|pubmed:19450687|pubmed:17643375	pubmed:25036637|pubmed:19450687|pubmed:17643375	High Confidence	3	343	1	1	0.9
RPAP3	Q9H6T3	PFDN6	O15212	40|41|49	2|0|2|2|2|3|1|3|1|2|1|1	43.3333	9.84476	9.78292	1	1	1	pubmed:19450687|pubmed:17643375	pubmed:19450687|pubmed:17643375	High Confidence	9	343	2	1.1	2.6
PFDN2	Q9UHV9	ASDURF	L0R819	9|16|15	0|0|0|0|0|0|0|0|0|0|0|0	13.3333	13.1104	12.8695	1	0	0	NA	NA	High Confidence	0	0	0	0	0
RUVBL1	Q9Y265	WDR92	Q96MX6	39|43|43	0|0|0|0|0|2|0|0|0|0|0|0	41.6667	30.8352	21.9127	1	1	1	pubmed:26496610	pubmed:26496610	High Confidence	0	0	0	0	0
RPAP3	Q9H6T3	ASDURF	L0R819	37|41|45	0|0|0|0|0|0|0|0|0|0|0|0	41	27.9153	27.7537	1	0	0	NA	NA	High Confidence	0	0	0	0	0
RUVBL2	Q9Y230	ACTL6A	O96019	38|42|40	5|4|8|2|1|3|1|0|6|11|7|0	40	5.9983	5.99587	1	1	1	pubmed:17721549|pubmed:26496610|pubmed:17643375	pubmed:17721549|pubmed:26496610|pubmed:17643375	High Confidence	29	343	13	2.8	8.5
RUVBL1	Q9Y265	DMAP1	Q9NPF5	38|39|43	8|5|7|0|1|0|0|0|8|7|8|0	40	6.83158	3.87734	1	1	1	pubmed:14966270|pubmed:17643375|pubmed:19845771|pubmed:26344197|pubmed:28514442|pubmed:22939629|pubmed:26496610	pubmed:14966270|pubmed:17643375|pubmed:19845771|pubmed:26344197|pubmed:28514442|pubmed:22939629|pubmed:26496610	High Confidence	3	343	1	1	0.9
PIH1D1	Q9NWS0	LRCH3	Q96II8	35|44|41	0|0|0|0|0|0|0|0|0|0|0|0	40	25.9624	25.6826	1	1	1	pubmed:28514442|pubmed:26186194	pubmed:28514442|pubmed:26186194	High Confidence	0	0	0	0	0
PFDN4	Q9NQP4	VBP1	P61758	485|498|422	0|0|0|1|5|4|4|3|1|3|0|1	468.333	134.511	134.1	1	1	1	pubmed:22863883|pubmed:22939629|pubmed:26344197|pubmed:28514442|pubmed:25416956|pubmed:26496610	pubmed:22863883|pubmed:22939629|pubmed:26344197|pubmed:28514442|pubmed:25416956|pubmed:26496610	High Confidence	15	343	5	1.5	4.4
UXT	Q9UBK9	FLII	Q13045	34|39|42	0|4|0|0|0|0|0|0|2|1|1|0	38.3333	15.0521	15.0087	1	0	0	NA	NA	High Confidence	21	343	11	2.5	6.1
PFDN1	O60925	KATNB1	Q9BVA0	33|36|45	0|0|0|0|0|0|0|0|0|0|0|0	38	31.2121	30.5346	1	0	0	NA	NA	High Confidence	1	343	1	1	0.3
PFDN4	Q9NQP4	PFDN6	O15212	315|358|362	2|0|2|2|2|3|1|3|1|2|1|1	345	108.669	108.335	1	1	1	pubmed:22939629|pubmed:28514442|pubmed:26344197	pubmed:22939629|pubmed:28514442|pubmed:26344197	High Confidence	9	343	2	1.1	2.6
PFDN4	Q9NQP4	PFDN5	Q99471	815|988|930	0|1|1|3|4|4|3|2|2|4|0|3	911	230.105	228.991	1	1	1	pubmed:22939629|pubmed:28514442|pubmed:26344197	pubmed:22939629|pubmed:28514442|pubmed:26344197	High Confidence	15	343	4	1.6	4.4
RPAP3	Q9H6T3	PIH1D1	Q9NWS0	39|34|40	0|0|0|0|0|0|2|0|0|0|0|1	37.6667	19.2353	19.1943	1	1	1	pubmed:28514442|pubmed:17643375|pubmed:22939629|pubmed:26711270|pubmed:21078300|pubmed:26344197|pubmed:25036637|pubmed:19450687|pubmed:26186194	pubmed:28514442|pubmed:17643375|pubmed:22939629|pubmed:26711270|pubmed:21078300|pubmed:26344197|pubmed:25036637|pubmed:19450687|pubmed:26186194	High Confidence	1	343	1	1	0.3
RPAP3	Q9H6T3	UXT	Q9UBK9	37|38|38	0|0|0|0|0|0|0|0|0|0|0|0	37.6667	25.6775	25.6506	1	1	1	pubmed:25036637|pubmed:28514442|pubmed:19450687|pubmed:17643375	pubmed:25036637|pubmed:28514442|pubmed:19450687|pubmed:17643375	High Confidence	0	0	0	0	0
PIH1D1	Q9NWS0	ASDURF	L0R819	35|42|35	0|0|0|0|0|0|0|0|0|0|0|0	37.3333	24.1986	24.0494	1	0	0	NA	NA	High Confidence	0	0	0	0	0
PIH1D1	Q9NWS0	PRR14L	Q5THK1	23|34|55	0|0|0|0|0|0|0|0|0|0|0|0	37.3333	24.7631	22.7952	1	0	0	NA	NA	High Confidence	0	0	0	0	0
PFDN4	Q9NQP4	PFDN4	Q9NQP4	1009|1098|1016	0|0|0|0|0|0|1|0|0|0|0|1	1041	805.283	803.982	1	1	1	NA	NA	High Confidence	8	343	2	1.3	2.3
RUVBL2	Q9Y230	DMAP1	Q9NPF5	35|35|38	8|5|7|0|1|0|0|0|8|7|8|0	36	5.77803	5.76684	1	1	1	pubmed:14966270|pubmed:17643375|pubmed:22939629|pubmed:26344197|pubmed:28514442|pubmed:26496610	pubmed:14966270|pubmed:17643375|pubmed:22939629|pubmed:26344197|pubmed:28514442|pubmed:26496610	High Confidence	3	343	1	1	0.9
RPAP3	Q9H6T3	SEC16A	O15027	33|38|34	3|0|2|3|6|9|1|0|1|2|1|0	35	6.10149	6.07992	1	0	0	NA	NA	High Confidence	15	343	8	2.3	4.4
RUVBL1	Q9Y265	POLR3A	O14802	36|38|28	0|0|0|0|0|0|0|0|0|0|0|0	34	30.8086	30.4095	1	1	1	pubmed:28514442	pubmed:28514442	High Confidence	4	343	9	3	1.2
PFDN1	O60925	RC3H2	Q9HBD1	22|26|49	0|0|0|0|0|0|0|0|0|0|0|0	32.3333	27.125	24.8807	1	0	0	NA	NA	High Confidence	0	0	0	0	0
PIH1D1	Q9NWS0	UXT	Q9UBK9	32|37|28	0|0|0|0|0|0|0|0|0|0|0|0	32.3333	21.0204	20.908	1	1	1	pubmed:28514442|pubmed:26186194	pubmed:28514442|pubmed:26186194	High Confidence	0	0	0	0	0
PFDN1	O60925	TYMS	P04818	29|31|36	0|0|0|0|0|0|0|0|0|0|0|0	32	26.3623	25.981	1	0	0	NA	NA	High Confidence	5	343	2	1.4	1.5
RUVBL2	Q9Y230	KCTD15	Q96SI1	38|25|30	0|0|0|0|0|0|0|0|0|0|0|0	31	26.2967	25.8543	1	1	1	pubmed:28514442	pubmed:28514442	High Confidence	1	343	1	1	0.3
PFDN4	Q9NQP4	PFDN2	Q9UHV9	931|839|792	1|1|1|6|13|12|1|1|3|3|1|2	854	146.133	145.894	1	1	1	pubmed:22939629|pubmed:28514442|pubmed:22863883|pubmed:26496610|pubmed:26344197	pubmed:22939629|pubmed:28514442|pubmed:22863883|pubmed:26496610|pubmed:26344197	High Confidence	17	343	8	1.9	5
UXT	Q9UBK9	TANGO6	Q9C0B7	29|31|33	0|0|0|0|0|0|0|0|0|0|0|0	31	22.2486	22.2132	1	0	0	NA	NA	High Confidence	0	0	0	0	0
PFDN4	Q9NQP4	PFDN1	O60925	373|451|373	0|0|0|1|2|2|2|3|0|0|0|3	399	155.614	154.709	1	1	1	pubmed:22939629|pubmed:28514442|pubmed:26344197	pubmed:22939629|pubmed:28514442|pubmed:26344197	High Confidence	13	343	9	1.7	3.8
UXT	Q9UBK9	POLR3E	Q9NVU0	28|31|32	0|0|0|0|0|0|0|0|0|0|0|0	30.3333	21.7767	21.7521	1	1	1	pubmed:28514442	pubmed:28514442	High Confidence	0	0	0	0	0
RUVBL2	Q9Y230	PFDN6	O15212	29|31|28	2|0|2|2|2|3|1|3|1|2|1|1	29.3333	8.30537	8.30482	1	1	1	pubmed:26496610|pubmed:17643375	pubmed:26496610|pubmed:17643375	High Confidence	9	343	2	1.1	2.6
RUVBL1	Q9Y265	PIH1D1	Q9NWS0	31|26|29	0|0|0|0|0|0|2|0|0|0|0|1	28.6667	19.5059	12.2858	1	1	1	pubmed:17643375|pubmed:26711270|pubmed:20371770|pubmed:28514442|pubmed:17636026|pubmed:26186194|pubmed:26496610	pubmed:17643375|pubmed:26711270|pubmed:20371770|pubmed:28514442|pubmed:17636026|pubmed:26186194|pubmed:26496610	High Confidence	1	343	1	1	0.3
RUVBL2	Q9Y230	C21ORF59	P57076	34|29|21	0|0|0|0|0|0|0|0|0|0|0|0	28	23.7251	23.3446	1	0	0	NA	NA	High Confidence	0	0	0	0	0
PIH1D1	Q9NWS0	YTHDC2	Q9H6S0	22|27|35	0|0|1|0|0|0|0|0|0|0|1|0	28	15.2477	14.791	1	0	0	NA	NA	High Confidence	13	343	13	2.8	3.8
RUVBL2	Q9Y230	POLR2E	P19388	28|26|29	0|0|0|1|0|1|4|3|0|0|0|3	27.6667	10.1358	10.1093	1	1	1	pubmed:17643375|pubmed:20371770	pubmed:17643375|pubmed:20371770	High Confidence	39	343	12	2.4	11.4
RPAP3	Q9H6T3	ZNHIT2	Q9UHR6	21|28|33	0|0|0|0|0|1|0|0|0|0|0|0	27.3333	17.1928	16.8372	1	1	1	pubmed:25036637	pubmed:25036637	High Confidence	0	0	0	0	0
RPAP3	Q9H6T3	POLR3E	Q9NVU0	24|27|30	0|0|0|0|0|0|0|0|0|0|0|0	27	18.7307	18.6048	1	1	1	pubmed:26496610	pubmed:26496610	High Confidence	0	0	0	0	0
RUVBL1	Q9Y265	EPC1	Q9H2F5	27|27|26	0|0|0|0|0|0|0|0|0|0|0|0	26.6667	24.2857	24.2516	1	1	1	pubmed:28514442|pubmed:27153538|pubmed:26496610	pubmed:28514442|pubmed:27153538|pubmed:26496610	High Confidence	1	343	1	1	0.3
RPAP3	Q9H6T3	HSPA4L	O95757	32|24|24	0|3|1|2|3|4|0|2|3|4|1|2	26.6667	5.29236	5.26808	1	0	0	NA	NA	High Confidence	37	343	17	2.4	10.8
PFDN1	O60925	GNB2	P62879	24|28|27	0|0|1|1|1|0|0|0|2|2|0|1	26.3333	12.7251	12.5933	1	1	1	pubmed:28514442	pubmed:28514442	High Confidence	33	343	21	5.4	9.6
PFDN4	Q9NQP4	PDRG1	Q9NUG6	34|39|41	0|0|0|1|1|1|0|1|0|0|0|1	38	23.8095	23.7139	1	1	1	pubmed:22939629|pubmed:28514442	pubmed:22939629|pubmed:28514442	High Confidence	3	343	2	1.7	0.9
PIH1D1	Q9NWS0	SUGT1	Q9Y2Z0	22|28|27	0|0|1|0|1|0|3|0|2|1|0|0	25.6667	9.46678	9.35056	1	0	0	NA	NA	High Confidence	4	343	3	1.8	1.2
PIH1D1	Q9NWS0	ZNHIT2	Q9UHR6	20|29|27	0|0|0|0|0|1|0|0|0|0|0|0	25.3333	15.2624	14.9505	1	0	0	NA	NA	High Confidence	0	0	0	0	0
PFDN4	Q9NQP4	ASDURF	L0R819	22|23|20	0|0|0|0|0|0|0|0|0|0|0|0	21.6667	21.3304	21.286	1	0	0	NA	NA	High Confidence	0	0	0	0	0
PIH1D1	Q9NWS0	DYNC2H1	Q8NCM8	12|27|35	0|0|0|0|0|0|0|0|0|0|0|0	24.6667	16.7429	15.0619	1	0	0	NA	NA	High Confidence	2	343	1	1	0.6
PIH1D1	Q9NWS0	POLR3B	Q9NW08	20|29|25	0|0|0|0|0|0|0|0|0|0|0|0	24.6667	16.4206	16.1287	1	1	1	pubmed:28514442|pubmed:26186194	pubmed:28514442|pubmed:26186194	High Confidence	1	343	1	1	0.3
RPAP3	Q9H6T3	DPCD	Q9BVM2	21|24|28	0|0|0|1|1|2|0|0|0|0|0|0	24.3333	11.8311	11.7168	1	1	1	pubmed:25036637	pubmed:25036637	High Confidence	0	0	0	0	0
RPAP3	Q9H6T3	RPAP2	Q8IXW5	17|28|27	0|0|0|0|0|0|0|0|0|0|0|0	24	16.8299	16.3642	1	1	1	pubmed:17643375	pubmed:17643375	High Confidence	3	343	1	1	0.9
PIH1D1	Q9NWS0	TELO2	Q9Y4R8	19|23|29	0|0|0|0|0|0|0|0|0|0|0|0	23.6667	15.8805	15.4725	1	1	1	pubmed:22863883	pubmed:22863883	High Confidence	8	343	4	2	2.3
UXT	Q9UBK9	POLR2H	P52434	20|24|26	1|3|1|0|0|1|2|2|1|1|2|1	23.3333	6.52165	6.49519	1	0	0	NA	NA	High Confidence	24	343	11	2.6	7
RPAP3	Q9H6T3	SUGT1	Q9Y2Z0	21|22|27	0|0|1|0|1|0|3|0|2|1|0|0	23.3333	9.0674	8.99377	1	1	1	pubmed:25036637	pubmed:25036637	High Confidence	4	343	3	1.8	1.2
UXT	Q9UBK9	RPAP2	Q8IXW5	19|22|28	0|0|0|0|0|0|0|0|0|0|0|0	23	16.7617	16.5686	1	1	1	pubmed:28514442|pubmed:17643375	pubmed:28514442|pubmed:17643375	High Confidence	3	343	1	1	0.9
PFDN5	Q99471	VBP1	P61758	105|102|109	0|0|0|1|5|4|4|3|1|3|0|1	105.333	30.7357	30.6865	1	1	1	pubmed:22863883|pubmed:22844532|pubmed:22939629|pubmed:26344197|pubmed:28514442|pubmed:26496610	pubmed:22863883|pubmed:22844532|pubmed:22939629|pubmed:26344197|pubmed:28514442|pubmed:26496610	High Confidence	15	343	5	1.5	4.4
PFDN5	Q99471	PFDN6	O15212	64|22|59	2|0|2|2|2|3|1|3|1|2|1|1	48.3333	15.7314	14.1691	1	1	1	pubmed:22939629|pubmed:26344197|pubmed:14634002	pubmed:22939629|pubmed:26344197|pubmed:14634002	High Confidence	9	343	2	1.1	2.6
RUVBL2	Q9Y230	PDRG1	Q9NUG6	20|24|21	0|0|0|1|1|1|0|1|0|0|0|1	21.6667	12.0673	12.0523	1	1	1	pubmed:26496610|pubmed:17643375	pubmed:26496610|pubmed:17643375	High Confidence	3	343	2	1.7	0.9
RUVBL1	Q9Y265	POLR2E	P19388	22|21|22	0|0|0|1|0|1|4|3|0|0|0|3	21.6667	8.56942	4.24997	1	1	1	pubmed:26496610|pubmed:20371770	pubmed:26496610|pubmed:20371770	High Confidence	39	343	12	2.4	11.4
PFDN4	Q9NQP4	MTFR1L	Q9H019	18|21|25	0|0|0|0|0|0|0|0|0|0|0|0	21.3333	21.029	20.8358	1	1	1	pubmed:28514442	pubmed:28514442	High Confidence	0	0	0	0	0
RPAP3	Q9H6T3	ECD	O95905	16|23|24	0|0|0|0|0|0|0|0|0|0|0|0	21	14.8334	14.5511	1	0	1	NA	pubmed:24656813	High Confidence	3	343	3	2	0.9
RUVBL1	Q9Y265	PFDN6	O15212	16|16|31	2|0|2|2|2|3|1|3|1|2|1|1	21	6.38662	4.6495	1	1	1	pubmed:26496610	pubmed:26496610	High Confidence	9	343	2	1.1	2.6
PFDN2	Q9UHV9	WDR92	Q96MX6	23|22|18	0|0|0|0|0|2|0|0|0|0|0|0	21	16.8844	16.6503	1	1	1	pubmed:26496610|pubmed:26344197	pubmed:26496610|pubmed:26344197	High Confidence	0	0	0	0	0
RUVBL2	Q9Y230	SUGT1	Q9Y2Z0	14|19|28	0|0|1|0|1|0|3|0|2|1|0|0	20.3333	9.77952	9.40063	1	0	0	NA	NA	High Confidence	4	343	3	1.8	1.2
PIH1D1	Q9NWS0	POLR2C	P19387	18|22|20	2|1|1|0|0|0|2|2|0|2|1|3	20	5.5494	5.50629	1	1	1	pubmed:28514442|pubmed:26186194	pubmed:28514442|pubmed:26186194	High Confidence	21	343	10	3	6.1
PDRG1	Q9NUG6	WDR92	Q96MX6	21|19|20	0|0|0|0|0|2|0|0|0|0|0|0	20	14.9441	14.8558	1	0	0	NA	NA	High Confidence	0	0	0	0	0
RPAP3	Q9H6T3	AAR2	Q9Y312	16|19|23	0|0|0|0|0|0|1|1|0|0|0|1	19.3333	10.3248	10.1849	1	0	0	NA	NA	High Confidence	0	0	0	0	0
PIH1D1	Q9NWS0	DPCD	Q9BVM2	19|20|19	0|0|0|1|1|2|0|0|0|0|0|0	19.3333	9.05973	9.03676	1	0	0	NA	NA	High Confidence	0	0	0	0	0
RUVBL1	Q9Y265	BRD8	Q9H0E9	18|21|18	0|0|0|0|0|0|0|0|0|0|0|0	19	17.6036	17.5283	1	1	1	pubmed:28514442|pubmed:26496610	pubmed:28514442|pubmed:26496610	High Confidence	4	343	1	1	1.2
PFDN1	O60925	KATNA1	O75449	16|20|20	0|0|0|0|0|0|0|0|0|0|0|0	18.6667	15.8159	15.5639	1	0	0	NA	NA	High Confidence	6	343	4	2.7	1.7
UXT	Q9UBK9	ZNHIT2	Q9UHR6	16|20|20	0|0|0|0|0|1|0|0|0|0|0|0	18.6667	12.4482	12.4168	1	0	0	NA	NA	High Confidence	0	0	0	0	0
PIH1D1	Q9NWS0	GPN1	Q9HCN4	18|18|19	0|0|0|0|0|0|0|0|0|0|0|0	18.3333	12.4053	12.3587	1	1	1	pubmed:28514442|pubmed:17643375	pubmed:28514442|pubmed:17643375	High Confidence	4	343	1	1	1.2
PFDN2	Q9UHV9	POLR3A	O14802	16|16|23	0|0|0|0|0|0|0|0|0|0|0|0	18.3333	17.6447	17.556	1	0	1	NA	pubmed:25036637	High Confidence	4	343	9	3	1.2
RPAP3	Q9H6T3	PRR14L	Q5THK1	10|20|25	0|0|0|0|0|0|0|0|0|0|0|0	18.3333	13.1419	12.2808	1	0	0	NA	NA	High Confidence	0	0	0	0	0
RUVBL2	Q9Y230	UXT	Q9UBK9	20|19|16	0|0|0|0|0|0|0|0|0|0|0|0	18.3333	15.8916	15.8434	1	1	1	pubmed:14615539|pubmed:28514442|pubmed:17643375	pubmed:14615539|pubmed:28514442|pubmed:17643375	High Confidence	0	0	0	0	0
RPAP3	Q9H6T3	FLII	Q13045	15|20|18	0|4|0|0|0|0|0|0|2|1|1|0	17.6667	6.96707	6.9012	1	0	0	NA	NA	High Confidence	21	343	11	2.5	6.1
UXT	Q9UBK9	GPN1	Q9HCN4	17|17|19	0|0|0|0|0|0|0|0|0|0|0|0	17.6667	13.1251	13.0911	1	0	0	NA	NA	High Confidence	4	343	1	1	1.2
UXT	Q9UBK9	POLR3D	P05423	17|17|19	0|0|0|0|0|0|0|0|0|0|0|0	17.6667	13.1251	13.0911	1	1	1	pubmed:28514442	pubmed:28514442	High Confidence	0	0	0	0	0
RUVBL2	Q9Y230	ASDURF	L0R819	18|18|16	0|0|0|0|0|0|0|0|0|0|0|0	17.3333	15.0835	15.0729	1	0	0	NA	NA	High Confidence	0	0	0	0	0
RUVBL1	Q9Y265	VPS72	Q15906	16|16|19	0|0|0|0|0|0|0|0|0|0|0|0	17	15.7886	15.7757	1	1	1	pubmed:22939629|pubmed:28514442|pubmed:26496610	pubmed:22939629|pubmed:28514442|pubmed:26496610	High Confidence	2	343	1	1	0.6
RUVBL2	Q9Y230	VPS72	Q15906	17|19|15	0|0|0|0|0|0|0|0|0|0|0|0	17	14.7899	14.7606	1	1	1	pubmed:22939629|pubmed:28514442|pubmed:26496610	pubmed:22939629|pubmed:28514442|pubmed:26496610	High Confidence	2	343	1	1	0.6
RUVBL2	Q9Y230	BRD8	Q9H0E9	18|15|17	0|0|0|0|0|0|0|0|0|0|0|0	16.6667	14.5831	14.5178	1	1	1	pubmed:28514442|pubmed:26496610	pubmed:28514442|pubmed:26496610	High Confidence	4	343	1	1	1.2
PFDN4	Q9NQP4	RC3H2	Q9HBD1	14|19|17	0|0|0|0|0|0|0|0|0|0|0|0	16.6667	16.669	16.5172	1	1	1	pubmed:28514442	pubmed:28514442	High Confidence	0	0	0	0	0
UXT	Q9UBK9	UBR5	O95071	13|19|18	2|1|2|0|0|0|0|0|2|3|2|3	16.6667	5.15569	5.11973	1	0	0	NA	NA	High Confidence	7	343	3	1.3	2
PIH1D1	Q9NWS0	AAR2	Q9Y312	12|16|21	0|0|0|0|0|0|1|1|0|0|0|1	16.3333	8.51233	8.20706	1	0	0	NA	NA	High Confidence	0	0	0	0	0
RPAP3	Q9H6T3	GTF3C1	Q12789	15|16|18	1|0|0|1|1|0|0|0|1|3|0|0	16.3333	7.36062	7.32656	1	0	0	NA	NA	High Confidence	10	343	13	2.6	2.9
RUVBL2	Q9Y230	EPC1	Q9H2F5	13|14|20	0|0|0|0|0|0|0|0|0|0|0|0	15.6667	13.7913	13.5267	1	1	1	pubmed:28514442|pubmed:27153538|pubmed:26496610	pubmed:28514442|pubmed:27153538|pubmed:26496610	High Confidence	1	343	1	1	0.3
UXT	Q9UBK9	POLR1C	O15160	14|17|16	0|0|0|1|1|1|0|2|0|0|0|0	15.6667	7.51357	7.50793	1	0	0	NA	NA	High Confidence	23	343	7	2.8	6.7
PDRG1	Q9NUG6	POLR3A	O14802	12|19|16	0|0|0|0|0|0|0|0|0|0|0|0	15.6667	14.234	14.0906	1	0	0	NA	NA	High Confidence	4	343	9	3	1.2
PIH1D1	Q9NWS0	TRRAP	Q9Y4A5	12|22|13	4|0|1|0|0|0|0|0|2|2|2|0	15.6667	5.34554	5.15753	1	0	0	NA	NA	High Confidence	3	343	3	1.7	0.9
RUVBL1	Q9Y265	PDRG1	Q9NUG6	17|13|16	0|0|0|1|1|1|0|1|0|0|0|1	15.3333	9.32513	6.70617	1	1	1	pubmed:28514442|pubmed:26496610	pubmed:28514442|pubmed:26496610	High Confidence	3	343	2	1.7	0.9
RPAP3	Q9H6T3	POLR1C	O15160	14|16|16	0|0|0|1|1|1|0|2|0|0|0|0	15.3333	7.09865	7.07112	1	0	0	NA	NA	High Confidence	23	343	7	2.8	6.7
PFDN5	Q99471	PFDN5	Q99471	264|136|222	0|1|1|3|4|4|3|2|2|4|0|3	207.333	53.0952	50.9637	1	1	1	NA	NA	High Confidence	15	343	4	1.6	4.4
UXT	Q9UBK9	PRR14L	Q5THK1	14|16|16	0|0|0|0|0|0|0|0|0|0|0|0	15.3333	11.4954	11.4867	1	0	0	NA	NA	High Confidence	0	0	0	0	0
UXT	Q9UBK9	GTF3C1	Q12789	13|17|15	1|0|0|1|1|0|0|0|1|3|0|0	15	7.05878	7.04677	1	0	0	NA	NA	High Confidence	10	343	13	2.6	2.9
RUVBL1	Q9Y265	TTI1	O43156	14|15|16	0|0|0|0|0|0|1|1|0|0|0|0	15	11.4121	7.92033	1	1	1	pubmed:26496610|pubmed:20801936|pubmed:17643375|pubmed:20371770	pubmed:26496610|pubmed:20801936|pubmed:17643375|pubmed:20371770	High Confidence	1	343	1	1	0.3
PFDN5	Q99471	PFDN4	Q9NQP4	75|28|72	0|0|0|0|0|0|1|0|0|0|0|1	58.3333	46.5676	42.3634	1	1	1	pubmed:22939629|pubmed:28514442|pubmed:26344197	pubmed:22939629|pubmed:28514442|pubmed:26344197	High Confidence	8	343	2	1.3	2.3
PIH1D1	Q9NWS0	PLEKHH3	Q7Z736	13|14|17	1|1|1|0|0|0|0|0|0|1|2|0	14.6667	6.30647	6.22051	1	0	0	NA	NA	High Confidence	0	0	0	0	0
UXT	Q9UBK9	POLR1B	Q9H9Y6	12|17|15	0|0|0|0|0|0|0|0|0|0|0|0	14.6667	10.9976	10.9524	1	0	0	NA	NA	High Confidence	10	343	17	7.7	2.9
PIH1D1	Q9NWS0	POLR3E	Q9NVU0	13|14|17	0|0|0|0|0|0|0|0|0|0|0|0	14.6667	10.1814	10.0427	1	1	1	pubmed:28514442|pubmed:26186194|pubmed:26496610	pubmed:28514442|pubmed:26186194|pubmed:26496610	High Confidence	0	0	0	0	0
RUVBL1	Q9Y265	ACTR6	Q9GZN1	14|14|15	0|0|0|0|0|0|0|0|0|0|0|0	14.3333	13.4924	13.4922	1	1	1	pubmed:28514442|pubmed:26496610|pubmed:26344197	pubmed:28514442|pubmed:26496610|pubmed:26344197	High Confidence	1	343	2	2	0.3
PIH1D1	Q9NWS0	GTF3C1	Q12789	11|16|16	1|0|0|1|1|0|0|0|1|3|0|0	14.3333	6.27943	6.14114	1	0	0	NA	NA	High Confidence	10	343	13	2.6	2.9
PFDN5	Q99471	PFDN2	Q9UHV9	109|89|94	1|1|1|6|13|12|1|1|3|3|1|2	97.3333	16.9584	16.8881	1	1	1	pubmed:22863883|pubmed:22844532|pubmed:22939629|pubmed:26344197|pubmed:28514442|pubmed:26496610	pubmed:22863883|pubmed:22844532|pubmed:22939629|pubmed:26344197|pubmed:28514442|pubmed:26496610	High Confidence	17	343	8	1.9	5
PIH1D1	Q9NWS0	EP400	Q96L91	6|16|20	0|0|0|0|0|0|0|0|0|0|0|0	14	9.95361	8.87359	1	0	0	NA	NA	High Confidence	2	343	10	7.5	0.6
PFDN5	Q99471	PFDN1	O60925	47|18|49	0|0|0|1|2|2|2|3|0|0|0|3	38	15.4141	14.0048	1	1	1	pubmed:22939629|pubmed:22863883|pubmed:22844532|pubmed:26344197	pubmed:22939629|pubmed:22863883|pubmed:22844532|pubmed:26344197	High Confidence	13	343	9	1.7	3.8
UXT	Q9UBK9	DPCD	Q9BVM2	13|13|15	0|0|0|1|1|2|0|0|0|0|0|0	13.6667	7.229	7.20482	1	0	0	NA	NA	High Confidence	0	0	0	0	0
PFDN5	Q99471	PDRG1	Q9NUG6	17|6|19	0|0|0|1|1|1|0|1|0|0|0|1	14	9.32618	8.39471	1	0	1	NA	pubmed:25036637	High Confidence	3	343	2	1.7	0.9
RPAP3	Q9H6T3	POLR3D	P05423	13|13|14	0|0|0|0|0|0|0|0|0|0|0|0	13.3333	9.73721	9.72248	1	0	0	NA	NA	High Confidence	0	0	0	0	0
RUVBL2	Q9Y230	TTI1	O43156	13|14|13	0|0|0|0|0|0|1|1|0|0|0|0	13.3333	9.60168	9.6013	1	1	1	pubmed:26496610|pubmed:20801936|pubmed:17643375|pubmed:20371770	pubmed:26496610|pubmed:20801936|pubmed:17643375|pubmed:20371770	High Confidence	1	343	1	1	0.3
RUVBL2	Q9Y230	ACTR6	Q9GZN1	11|13|15	0|0|0|0|0|0|0|0|0|0|0|0	13	11.5859	11.4945	1	1	1	pubmed:28514442|pubmed:26496610|pubmed:26344197|pubmed:17643375	pubmed:28514442|pubmed:26496610|pubmed:26344197|pubmed:17643375	High Confidence	1	343	2	2	0.3
VBP1	P61758	VBP1	P61758	111|117|118	0|0|0|1|5|4|4|3|1|3|0|1	115.333	38.418	38.0256	1	1	1	NA	NA	High Confidence	15	343	5	1.5	4.4
PIH1D1	Q9NWS0	RTEL1	Q9NZ71	9|12|17	0|0|0|0|0|0|0|0|0|0|0|0	12.6667	9.01159	8.63507	1	0	0	NA	NA	High Confidence	0	0	0	0	0
RUVBL2	Q9Y230	POLR1A	O95602	17|8|12	1|0|0|0|0|0|0|0|0|0|1|0	12.3333	9.18398	8.79643	1	1	1	pubmed:26496610	pubmed:26496610	High Confidence	12	343	27	12.6	3.5
UXT	Q9UBK9	AAR2	Q9Y312	10|12|14	0|0|0|0|0|0|1|1|0|0|0|1	12	6.93687	6.89	1	0	0	NA	NA	High Confidence	0	0	0	0	0
RUVBL1	Q9Y265	ASDURF	L0R819	13|11|12	0|0|0|0|0|0|0|0|0|0|0|0	12	11.4714	11.4426	1	0	0	NA	NA	High Confidence	0	0	0	0	0
RPAP3	Q9H6T3	GPN1	Q9HCN4	12|10|14	0|0|0|0|0|0|0|0|0|0|0|0	12	8.85933	8.78885	1	1	1	pubmed:17643375	pubmed:17643375	High Confidence	4	343	1	1	1.2
UXT	Q9UBK9	SUGT1	Q9Y2Z0	12|12|12	0|0|1|0|1|0|3|0|2|1|0|0	12	5.1294	5.12477	1	0	0	NA	NA	High Confidence	4	343	3	1.8	1.2
RPAP3	Q9H6T3	YTHDC2	Q9H6S0	9|15|12	0|0|1|0|0|0|0|0|0|0|1|0	12	7.29097	7.13247	1	0	0	NA	NA	High Confidence	13	343	13	2.8	3.8
PIH1D1	Q9NWS0	ECD	O95905	12|12|11	0|0|0|0|0|0|0|0|0|0|0|0	11.6667	8.22929	8.22292	1	1	1	pubmed:26711270	pubmed:26711270	High Confidence	3	343	3	2	0.9
UXT	Q9UBK9	P0DPB6	P0DPB6	11|10|14	0|0|0|0|0|0|0|0|0|0|0|0	11.6667	9.02686	8.92546	1	0	0	NA	NA	High Confidence	0	0	0	0	0
RUVBL1	Q9Y265	C21ORF59	P57076	12|8|14	0|0|0|0|0|0|0|0|0|0|0|0	11.3333	10.8278	10.6441	1	0	0	NA	NA	High Confidence	0	0	0	0	0
RPAP3	Q9H6T3	NCDN	Q9UBB6	11|12|11	0|0|0|0|0|0|0|0|0|0|0|0	11.3333	8.42702	8.41284	1	0	0	NA	NA	High Confidence	1	343	2	2	0.3
PIH1D1	Q9NWS0	POLR1C	O15160	9|11|14	0|0|0|1|1|1|0|2|0|0|0|0	11.3333	5.2165	5.0919	1	0	0	NA	NA	High Confidence	23	343	7	2.8	6.7
RUVBL1	Q9Y265	EPC2	Q52LR7	11|12|10	0|0|0|0|0|0|0|0|0|0|0|0	11	10.6223	10.5712	1	1	1	pubmed:28514442|pubmed:26496610	pubmed:28514442|pubmed:26496610	High Confidence	3	343	1	1	0.9
PDRG1	Q9NUG6	TPP2	P29144	11|13|9	1|0|0|0|0|0|1|2|0|0|1|2	11	5.88017	5.86763	1	0	0	NA	NA	High Confidence	21	343	14	2.8	6.1
RPAP3	Q9H6T3	WDCP	Q9H6R7	10|8|15	0|0|0|0|1|1|0|0|0|0|0|0	11	6.7504	6.55664	1	0	0	NA	NA	High Confidence	0	0	0	0	0
RUVBL1	Q9Y265	KAT5	Q92993	11|10|10	0|0|0|0|0|0|0|0|0|0|0|0	10.3333	10.0248	10.0039	1	1	1	pubmed:28514442|pubmed:27153538|pubmed:14966270|pubmed:15829968|pubmed:18087039|pubmed:26496610	pubmed:28514442|pubmed:27153538|pubmed:14966270|pubmed:15829968|pubmed:18087039|pubmed:26496610	High Confidence	0	0	0	0	0
RUVBL2	Q9Y230	KAT5	Q92993	10|6|15	0|0|0|0|0|0|0|0|0|0|0|0	10.3333	9.49221	8.92521	1	1	1	pubmed:28514442|pubmed:27153538|pubmed:17704809|pubmed:26496610|pubmed:14966270	pubmed:28514442|pubmed:27153538|pubmed:17704809|pubmed:26496610|pubmed:14966270	High Confidence	0	0	0	0	0
PIH1D1	Q9NWS0	IFT122	Q9HBG6	8|11|11	0|0|0|0|0|0|0|0|0|0|0|0	10	7.26779	7.14976	1	1	1	pubmed:26186194	pubmed:26186194	High Confidence	0	0	0	0	0
PFDN4	Q9NQP4	PTPN14	Q15678	9|12|9	0|0|0|0|0|0|0|0|0|0|0|0	10	10.4022	10.2995	1	0	0	NA	NA	High Confidence	2	343	2	1.5	0.6
RPAP3	Q9H6T3	UTRN	P46939	10|10|9	0|0|1|0|0|0|0|0|0|1|0|0	9.66667	6.21503	6.21061	1	0	0	NA	NA	High Confidence	4	343	14	7.3	1.2
UXT	Q9UBK9	YTHDC2	Q9H6S0	8|10|11	0|0|1|0|0|0|0|0|0|0|1|0	9.66667	6.23086	6.19865	1	0	0	NA	NA	High Confidence	13	343	13	2.8	3.8
PFDN2	Q9UHV9	GNB2	P62879	10|10|8	0|0|1|1|1|0|0|0|2|2|0|1	9.33333	5.61856	5.55276	1	0	0	NA	NA	High Confidence	33	343	21	5.4	9.6
RUVBL2	Q9Y230	ING3	Q9NXR8	8|10|10	0|0|0|0|0|0|0|0|0|0|0|0	9.33333	8.58657	8.55268	1	1	1	pubmed:28514442|pubmed:16387653|pubmed:26496610	pubmed:28514442|pubmed:16387653|pubmed:26496610	High Confidence	0	0	0	0	0
RUVBL1	Q9Y265	ING3	Q9NXR8	10|9|8	0|0|0|0|0|0|0|0|0|0|0|0	9	8.87671	8.82281	1	1	1	pubmed:28514442|pubmed:16387653|pubmed:26496610|pubmed:14966270	pubmed:28514442|pubmed:16387653|pubmed:26496610|pubmed:14966270	High Confidence	0	0	0	0	0
RUVBL1	Q9Y265	INO80	Q9ULG1	11|6|10	0|0|0|0|0|0|0|0|0|0|0|0	9	8.82997	8.62184	1	1	1	pubmed:22939629|pubmed:28514442|pubmed:17721549|pubmed:21303910|pubmed:26496610	pubmed:22939629|pubmed:28514442|pubmed:17721549|pubmed:21303910|pubmed:26496610	High Confidence	1	343	1	1	0.3
RUVBL1	Q9Y265	TELO2	Q9Y4R8	11|4|12	0|0|0|0|0|0|0|0|0|0|0|0	9	8.78351	8.15824	1	1	1	pubmed:26496610|pubmed:20801936|pubmed:20371770	pubmed:26496610|pubmed:20801936|pubmed:20371770	High Confidence	8	343	4	2	2.3
RPAP3	Q9H6T3	ASCC3	Q8N3C0	5|8|13	0|0|0|0|0|0|0|0|0|0|0|0	8.66667	6.73601	6.33866	1	0	0	NA	NA	High Confidence	15	343	14	2.4	4.4
RUVBL2	Q9Y230	ECD	O95905	10|11|5	0|0|0|0|0|0|0|0|0|0|0|0	8.66667	7.9973	7.71157	1	0	0	NA	NA	High Confidence	3	343	3	2	0.9
UXT	Q9UBK9	ECD	O95905	6|9|11	0|0|0|0|0|0|0|0|0|0|0|0	8.66667	6.91701	6.78308	1	0	0	NA	NA	High Confidence	3	343	3	2	0.9
PFDN1	O60925	ZBTB33	Q86T24	4|8|14	0|0|0|0|0|0|0|0|0|0|0|0	8.66667	8.09348	7.1587	1	0	0	NA	NA	High Confidence	3	343	4	2	0.9
PFDN4	Q9NQP4	BCOR	Q6W2J9	9|6|10	0|0|0|0|0|0|0|0|0|0|0|0	8.33333	8.79275	8.6556	1	0	0	NA	NA	High Confidence	2	343	3	2	0.6
VBP1	P61758	PFDN6	O15212	22|32|39	2|0|2|2|2|3|1|3|1|2|1|1	31	11.1819	11.1434	1	1	1	pubmed:22939629|pubmed:28514442|pubmed:22863883|pubmed:26496610|pubmed:26344197	pubmed:22939629|pubmed:28514442|pubmed:22863883|pubmed:26496610|pubmed:26344197	High Confidence	9	343	2	1.1	2.6
PIH1D1	Q9NWS0	POLR1B	Q9H9Y6	3|12|10	0|0|0|0|0|0|0|0|0|0|0|0	8.33333	6.31011	5.6166	1	0	0	NA	NA	High Confidence	10	343	17	7.7	2.9
PIH1D1	Q9NWS0	POLR3D	P05423	5|11|9	0|0|0|0|0|0|0|0|0|0|0|0	8.33333	6.25384	5.96921	1	1	1	pubmed:28514442|pubmed:26186194	pubmed:28514442|pubmed:26186194	High Confidence	0	0	0	0	0
RUVBL2	Q9Y230	C12ORF45	Q8N5I9	9|8|6	0|0|0|0|0|0|0|0|0|0|0|0	7.66667	7.22287	7.15737	1	1	1	pubmed:26496610|pubmed:17643375	pubmed:26496610|pubmed:17643375	High Confidence	0	0	0	0	0
RUVBL2	Q9Y230	EPC2	Q52LR7	5|8|10	0|0|0|0|0|0|0|0|0|0|0|0	7.66667	7.24451	7.02824	1	1	1	pubmed:28514442|pubmed:26496610	pubmed:28514442|pubmed:26496610	High Confidence	3	343	1	1	0.9
PIH1D1	Q9NWS0	GPN3	Q9UHW5	7|8|8	0|0|0|0|0|0|0|0|0|0|0|0	7.66667	5.78092	5.74789	1	1	1	pubmed:28514442|pubmed:26186194	pubmed:28514442|pubmed:26186194	High Confidence	1	343	1	1	0.3
RPAP3	Q9H6T3	POLR1B	Q9H9Y6	5|7|10	0|0|0|0|0|0|0|0|0|0|0|0	7.33333	5.84082	5.65321	1	0	0	NA	NA	High Confidence	10	343	17	7.7	2.9
PIH1D1	Q9NWS0	SBF1	O95248	5|9|8	0|0|0|0|0|0|0|0|0|0|0|0	7.33333	5.61266	5.44985	1	0	0	NA	NA	High Confidence	4	343	8	3.5	1.2
RUVBL2	Q9Y230	TANGO6	Q9C0B7	10|7|5	0|0|0|0|0|0|0|0|0|0|0|0	7.33333	6.95751	6.76239	1	0	0	NA	NA	High Confidence	0	0	0	0	0
PIH1D1	Q9NWS0	TSSC4	Q9Y5U2	8|6|8	0|0|0|0|0|0|0|0|0|0|0|0	7.33333	5.55256	5.51215	1	0	0	NA	NA	High Confidence	0	0	0	0	0
UXT	Q9UBK9	GPN3	Q9UHW5	7|8|6	0|0|0|0|0|0|0|0|0|0|0|0	7	5.7842	5.76723	1	1	1	pubmed:28514442	pubmed:28514442	High Confidence	1	343	1	1	0.3
PFDN1	O60925	PTPN14	Q15678	5|6|10	0|0|0|0|0|0|0|0|0|0|0|0	7	6.63657	6.30296	1	0	0	NA	NA	High Confidence	2	343	2	1.5	0.6
RUVBL1	Q9Y265	MBTD1	Q05BQ5	8|7|5	0|0|0|0|0|0|0|0|0|0|0|0	6.66667	6.85595	6.72898	1	1	1	pubmed:28514442|pubmed:27153538|pubmed:26496610	pubmed:28514442|pubmed:27153538|pubmed:26496610	High Confidence	2	343	1	1	0.6
UXT	Q9UBK9	PPP1R7	Q15435	7|6|7	0|0|0|0|0|0|0|0|0|0|0|0	6.66667	5.58769	5.56206	1	0	1	NA	pubmed:27173435|pubmed:uNAssigned1312	High Confidence	7	343	4	1.9	2
RPAP3	Q9H6T3	TSSC4	Q9Y5U2	6|6|8	0|0|0|0|0|0|0|0|0|0|0|0	6.66667	5.37704	5.33179	1	0	0	NA	NA	High Confidence	0	0	0	0	0
VBP1	P61758	PFDN5	Q99471	40|51|54	0|1|1|3|4|4|3|2|2|4|0|3	48.3333	14.0975	14.0598	1	1	1	pubmed:22863883|pubmed:22844532|pubmed:22939629|pubmed:26344197|pubmed:28514442|pubmed:26496610	pubmed:22863883|pubmed:22844532|pubmed:22939629|pubmed:26344197|pubmed:28514442|pubmed:26496610	High Confidence	15	343	4	1.6	4.4
RUVBL1	Q9Y265	UXT	Q9UBK9	6|5|9	0|0|0|0|0|0|0|0|0|0|0|0	6.66667	6.76356	6.65452	1	1	1	pubmed:14615539|pubmed:28514442|pubmed:26496610	pubmed:14615539|pubmed:28514442|pubmed:26496610	High Confidence	0	0	0	0	0
RUVBL1	Q9Y265	VPS29	Q9UBQ0	7|5|8	0|0|0|0|0|0|0|0|0|0|0|0	6.66667	6.78652	6.71781	1	0	0	NA	NA	High Confidence	7	343	5	1.6	2
RUVBL1	Q9Y265	ZNHIT3	Q15649	5|7|8	0|0|0|0|0|0|0|0|0|0|0|0	6.66667	6.78706	6.7179	1	1	1	pubmed:28514442|pubmed:26496610	pubmed:28514442|pubmed:26496610	High Confidence	1	343	1	1	0.3
RUVBL1	Q9Y265	C12ORF45	Q8N5I9	6|7|6	0|0|0|0|0|0|0|0|0|0|0|0	6.33333	6.53454	6.51196	1	1	1	pubmed:28514442|pubmed:26496610|pubmed:17643375	pubmed:28514442|pubmed:26496610|pubmed:17643375	High Confidence	0	0	0	0	0
RPAP3	Q9H6T3	PPP1R7	Q15435	7|6|6	0|0|0|0|0|0|0|0|0|0|0|0	6.33333	5.13671	5.13437	1	0	1	NA	pubmed:27173435|pubmed:uNAssigned1312	High Confidence	7	343	4	1.9	2
RUVBL2	Q9Y230	TELO2	Q9Y4R8	3|7|8	0|0|0|0|0|0|0|0|0|0|0|0	6	5.87753	5.56734	0.99	1	1	pubmed:20801936|pubmed:17643375	pubmed:20801936|pubmed:17643375	High Confidence	8	343	4	2	2.3
RUVBL2	Q9Y230	SHQ1	Q6PI26	3|6|8	0|0|0|0|0|0|0|0|0|0|0|0	5.66667	5.61758	5.3336	0.99	0	0	NA	NA	High Confidence	0	0	0	0	0
PFDN1	O60925	Q8N9P0	Q8N9P0	6|6|4	0|0|0|0|0|0|0|0|0|0|0|0	5.33333	5.14767	5.11437	1	0	0	NA	NA	High Confidence	0	0	0	0	0
PFDN1	O60925	TET1	Q8NFU7	4|5|7	0|0|0|0|0|0|0|0|0|0|0|0	5.33333	5.27689	5.10867	1	0	0	NA	NA	High Confidence	2	343	1	1	0.6
RUVBL1	Q9Y265	VPS26B	Q4G0F5	4|5|7	0|0|0|0|0|0|0|0|0|0|0|0	5.33333	5.61571	5.54363	1	0	0	NA	NA	High Confidence	4	343	3	1.8	1.2
UXT	Q9UBK9	RUVBL2	Q9Y230	479|444|445	18|13|15|124|212|302|19|13|22|24|17|17	456	3.77717	3.76573	0.98	1	1	pubmed:14615539|pubmed:28514442|pubmed:17643375	pubmed:14615539|pubmed:28514442|pubmed:17643375	Medium Confidence	89	343	21	4.1	25.9
PIH1D1	Q9NWS0	RUVBL1	Q9Y265	417|457|438	16|10|13|88|148|217|15|19|18|24|14|20	437.333	4.37392	4.35303	0.99	1	1	pubmed:17643375|pubmed:26711270|pubmed:20371770|pubmed:28514442|pubmed:17636026|pubmed:26186194|pubmed:26496610	pubmed:17643375|pubmed:26711270|pubmed:20371770|pubmed:28514442|pubmed:17636026|pubmed:26186194|pubmed:26496610	Medium Confidence	86	343	22	4	25.1
PIH1D1	Q9NWS0	RUVBL2	Q9Y230	416|468|393	18|13|15|124|212|302|19|13|22|24|17|17	425.667	3.18644	3.17386	0.98	1	1	pubmed:17643375|pubmed:26711270|pubmed:28514442|pubmed:17636026|pubmed:26186194|pubmed:26496610	pubmed:17643375|pubmed:26711270|pubmed:28514442|pubmed:17636026|pubmed:26186194|pubmed:26496610	Medium Confidence	89	343	21	4.1	25.9
UXT	Q9UBK9	RUVBL1	Q9Y265	428|427|411	16|10|13|88|148|217|15|19|18|24|14|20	422	4.65223	4.6468	0.99	1	1	pubmed:14615539|pubmed:28514442|pubmed:26496610	pubmed:14615539|pubmed:28514442|pubmed:26496610	Medium Confidence	86	343	22	4	25.1
PIH1D1	Q9NWS0	HSP90AA1	P07900	333|382|418	25|17|15|66|64|71|56|57|40|56|25|82	377.667	4.24325	4.18686	1	1	1	pubmed:19875381	pubmed:19875381	Medium Confidence	206	343	219	21.5	60.1
PFDN1	O60925	TUBB4B	P68371	363|383|387	93|57|73|91|101|110|66|66|87|107|76|79	377.667	3.31759	3.29405	1	1	1	pubmed:20360068	pubmed:20360068	Medium Confidence	0	0	0	0	0
RPAP3	Q9H6T3	HSP90AA1	P07900	329|365|378	25|17|15|66|64|71|56|57|40|56|25|82	357.333	4.2134	4.19543	1	1	1	pubmed:21360678|pubmed:19875381|pubmed:24794838	pubmed:21360678|pubmed:19875381|pubmed:24794838	Medium Confidence	206	343	219	21.5	60.1
PFDN4	Q9NQP4	TUBB4B	P68371	285|300|281	93|57|73|91|101|110|66|66|87|107|76|79	288.667	3.01773	3.0147	1	0	0	NA	NA	Medium Confidence	0	0	0	0	0
RUVBL2	Q9Y230	HSP90AA1	P07900	265|266|301	25|17|15|66|64|71|56|57|40|56|25|82	277.333	4.0599	4.04578	1	0	0	NA	NA	Medium Confidence	206	343	219	21.5	60.1
UXT	Q9UBK9	HSP90AA1	P07900	234|261|273	25|17|15|66|64|71|56|57|40|56|25|82	256	3.15534	3.15016	1	0	0	NA	NA	Medium Confidence	206	343	219	21.5	60.1
PFDN2	Q9UHV9	CCT8	P50990	164|183|195	26|22|23|31|31|33|36|38|56|57|35|45	180.667	4.30423	4.30308	1	1	1	pubmed:26496610	pubmed:26496610	Medium Confidence	122	343	82	11.1	35.6
PFDN2	Q9UHV9	CCT3	P49368	149|156|162	15|18|12|31|27|37|35|30|43|52|18|39	155.667	4.30391	4.30041	1	1	1	pubmed:26496610	pubmed:26496610	Medium Confidence	115	343	65	8.2	33.5
RPAP3	Q9H6T3	SNRNP200	O75643	134|134|137	21|6|17|6|5|10|19|28|23|23|12|22	135	4.72781	4.7238	1	0	0	NA	NA	Medium Confidence	82	343	112	19.5	23.9
PIH1D1	Q9NWS0	SNRNP200	O75643	123|135|144	21|6|17|6|5|10|19|28|23|23|12|22	134	4.47364	4.43342	1	0	0	NA	NA	Medium Confidence	82	343	112	19.5	23.9
UXT	Q9UBK9	PRPF8	Q6P2Q9	91|110|120	19|12|16|12|7|13|13|15|17|18|17|20	107	4.3043	4.28278	1	0	0	NA	NA	Medium Confidence	96	343	117	17.2	28
RPAP3	Q9H6T3	HSPA4	P34932	99|105|108	23|10|18|24|20|22|13|15|28|30|17|14	104	3.17768	3.17006	1	0	0	NA	NA	Medium Confidence	73	343	58	7.5	21.3
UXT	Q9UBK9	SNRNP200	O75643	86|101|108	21|6|17|6|5|10|19|28|23|23|12|22	98.3333	3.61122	3.59928	1	0	0	NA	NA	Medium Confidence	82	343	112	19.5	23.9
VBP1	P61758	CCT2	P78371	94|100|99	16|7|12|32|28|30|29|33|32|40|17|38	97.6667	3.54086	3.50246	1	0	0	NA	NA	Medium Confidence	119	343	95	12.1	34.7
RUVBL2	Q9Y230	PRPF8	Q6P2Q9	83|91|73	19|12|16|12|7|13|13|15|17|18|17|20	82.3333	3.9325	3.92511	1	1	1	pubmed:20360068	pubmed:20360068	Medium Confidence	96	343	117	17.2	28
PFDN2	Q9UHV9	TPR	P12270	82|75|80	19|12|15|16|27|23|11|8|15|16|23|11	79	3.80608	3.79225	1	0	0	NA	NA	Medium Confidence	27	343	21	4.6	7.9
RPAP3	Q9H6T3	EFTUD2	Q15029	71|75|79	10|5|13|8|8|10|12|11|9|16|14|16	75	3.83719	3.8265	1	1	1	pubmed:17643375	pubmed:17643375	Medium Confidence	98	343	82	11.6	28.6
PIH1D1	Q9NWS0	HSPA4	P34932	73|79|66	23|10|18|24|20|22|13|15|28|30|17|14	72.6667	2.11372	2.10819	1	0	0	NA	NA	Medium Confidence	73	343	58	7.5	21.3
PIH1D1	Q9NWS0	EFTUD2	Q15029	67|71|77	10|5|13|8|8|10|12|11|9|16|14|16	71.6667	3.49424	3.46676	1	0	1	NA	pubmed:24656813	Medium Confidence	98	343	82	11.6	28.6
UXT	Q9UBK9	PPP1CA	P62136	63|73|67	13|8|12|5|4|4|1|3|13|20|9|2	67.6667	4.89023	4.88976	1	1	1	pubmed:28514442|pubmed:26186194|pubmed:27880917	pubmed:28514442|pubmed:26186194|pubmed:27880917	Medium Confidence	75	343	40	5.3	21.9
RPAP3	Q9H6T3	TPR	P12270	76|62|58	19|12|15|16|27|23|11|8|15|16|23|11	65.3333	2.25438	2.24731	1	0	0	NA	NA	Medium Confidence	27	343	21	4.6	7.9
UXT	Q9UBK9	EFTUD2	Q15029	42|57|62	10|5|13|8|8|10|12|11|9|16|14|16	53.6667	2.87961	2.8514	1	0	0	NA	NA	Medium Confidence	98	343	82	11.6	28.6
RUVBL1	Q9Y265	PRPF8	Q6P2Q9	49|59|51	19|12|16|12|7|13|13|15|17|18|17|20	53	2.74321	2.35151	1	1	1	pubmed:20360068	pubmed:20360068	Medium Confidence	96	343	117	17.2	28
RPAP3	Q9H6T3	HSPH1	Q92598	52|52|50	11|5|4|14|6|6|3|5|12|10|10|7	51.3333	3.65781	3.65624	1	0	0	NA	NA	Medium Confidence	60	343	25	3.4	17.5
RUVBL2	Q9Y230	EFTUD2	Q15029	49|45|46	10|5|13|8|8|10|12|11|9|16|14|16	46.6667	2.98083	2.97618	1	1	1	pubmed:17643375	pubmed:17643375	Medium Confidence	98	343	82	11.6	28.6
PIH1D1	Q9NWS0	PPP1CA	P62136	40|52|42	13|8|12|5|4|4|1|3|13|20|9|2	44.6667	2.97801	2.94762	1	1	1	pubmed:28514442|pubmed:26186194|pubmed:27880917	pubmed:28514442|pubmed:26186194|pubmed:27880917	Medium Confidence	75	343	40	5.3	21.9
RPAP3	Q9H6T3	MAP1B	P46821	39|45|45	8|2|7|9|8|14|1|0|6|5|5|1	43	3.80518	3.78696	1	0	0	NA	NA	Medium Confidence	62	343	184	18	18.1
RPAP3	Q9H6T3	PPP1CA	P62136	38|45|44	13|8|12|5|4|4|1|3|13|20|9|2	42.3333	2.97776	2.96147	1	1	1	pubmed:28514442|pubmed:26186194|pubmed:27880917|pubmed:17643375	pubmed:28514442|pubmed:26186194|pubmed:27880917|pubmed:17643375	Medium Confidence	75	343	40	5.3	21.9
PIH1D1	Q9NWS0	HSPH1	Q92598	38|41|45	11|5|4|14|6|6|3|5|12|10|10|7	41.3333	2.83283	2.80701	1	0	0	NA	NA	Medium Confidence	60	343	25	3.4	17.5
RUVBL1	Q9Y265	EFTUD2	Q15029	34|36|36	10|5|13|8|8|10|12|11|9|16|14|16	35.3333	2.43304	1.9797	0.97	0	0	NA	NA	Medium Confidence	98	343	82	11.6	28.6
PFDN1	O60925	PRPF19	Q9UMS4	34|35|35	5|5|4|4|6|5|2|3|3|6|6|3	34.6667	4.81532	4.79054	1	0	0	NA	NA	Medium Confidence	70	343	33	7.2	20.4
RPAP3	Q9H6T3	RSL1D1	O76021	28|30|35	8|9|5|6|12|8|1|5|6|9|5|8	31	2.42733	2.41092	1	0	0	NA	NA	Medium Confidence	56	343	24	5.9	16.3
PFDN1	O60925	HDAC1	Q13547	27|27|37	6|6|3|3|2|2|3|2|5|3|6|3	30.3333	4.88114	4.76657	1	0	0	NA	NA	Medium Confidence	59	343	16	2	17.2
RUVBL2	Q9Y230	PFDN2	Q9UHV9	29|34|26	1|1|1|6|13|12|1|1|3|3|1|2	29.6667	4.56841	4.55491	0.95	1	1	pubmed:26496610	pubmed:26496610	Medium Confidence	17	343	8	1.9	5
RPAP3	Q9H6T3	UBR4	Q5T4S7	35|27|25	2|0|0|6|10|17|0|0|1|3|1|1	29	3.77964	3.75894	0.96	0	0	NA	NA	Medium Confidence	21	343	7	2.2	6.1
RUVBL2	Q9Y230	POLR2B	P30876	28|28|27	8|2|5|4|1|5|8|7|4|3|4|13	27.6667	3.20244	3.20173	1	1	1	pubmed:17643375	pubmed:17643375	Medium Confidence	36	343	65	9.2	10.5
RPAP3	Q9H6T3	CYFIP1	Q7L576	27|25|30	0|0|0|5|6|7|9|9|3|3|0|13	27.3333	2.80805	2.7985	0.99	0	0	NA	NA	Medium Confidence	22	343	22	2.8	6.4
RPAP3	Q9H6T3	EEA1	Q15075	25|25|30	6|2|2|5|3|3|1|0|0|0|9|1	26.6667	4.13438	4.11223	1	0	0	NA	NA	Medium Confidence	4	343	3	2	1.2
RPAP3	Q9H6T3	RAD50	Q92878	33|23|22	4|2|3|2|3|4|14|11|2|5|1|9	26	2.53167	2.50687	0.95	0	0	NA	NA	Medium Confidence	19	343	40	9	5.5
PFDN1	O60925	TUBB2B	Q9BVA1	22|22|31	6|4|3|3|3|4|1|2|5|6|3|4	25	4.17384	4.06616	1	0	0	NA	NA	Medium Confidence	304	343	301	22.8	88.6
RPAP3	Q9H6T3	NCKAP1	Q9Y2A7	32|21|20	0|1|1|7|5|10|2|3|1|4|0|6	24.3333	3.27994	3.23379	0.99	0	0	NA	NA	Medium Confidence	13	343	8	2.8	3.8
UXT	Q9UBK9	EXOSC10	Q01780	19|29|24	3|1|4|9|9|9|0|2|1|0|3|0	24	3.1578	3.13547	0.97	0	0	NA	NA	Medium Confidence	25	343	14	2.7	7.3
PFDN4	Q9NQP4	TUBB2B	Q9BVA1	25|26|19	6|4|3|3|3|4|1|2|5|6|3|4	23.3333	4.57518	4.53337	1	0	0	NA	NA	Medium Confidence	304	343	301	22.8	88.6
RUVBL1	Q9Y265	ZNHIT6	Q9NWK9	21|23|23	7|5|3|0|0|0|0|0|3|1|8|0	22.3333	5.37323	2.48307	0.97	1	1	pubmed:28514442|pubmed:26496610	pubmed:28514442|pubmed:26496610	Medium Confidence	1	343	1	1	0.3
RPAP3	Q9H6T3	TOP1	P11387	25|18|22	7|3|4|9|11|7|0|0|2|4|2|0	21.6667	2.46107	2.44851	0.95	0	0	NA	NA	Medium Confidence	57	343	60	10.1	16.6
RUVBL1	Q9Y265	VPS35	Q96QK1	20|22|21	0|0|0|0|0|0|4|5|4|5|0|8	21	5.63497	2.74306	0.97	0	0	NA	NA	Medium Confidence	24	343	25	3.1	7
RUVBL2	Q9Y230	SEC16A	O15027	24|16|20	3|0|2|3|6|9|1|0|1|2|1|0	20	4.41356	4.34568	0.97	0	0	NA	NA	Medium Confidence	15	343	8	2.3	4.4
RPAP3	Q9H6T3	XRN2	Q9H0D6	20|22|18	3|3|6|4|7|8|3|3|11|9|2|4	20	2.12686	2.11969	0.96	0	0	NA	NA	Medium Confidence	50	343	20	3.9	14.6
UXT	Q9UBK9	RRP1B	Q14684	19|20|20	4|7|5|4|7|3|0|0|3|4|4|0	19.6667	2.73134	2.72997	1	0	0	NA	NA	Medium Confidence	28	343	27	4.9	8.2
RPAP3	Q9H6T3	EXOSC10	Q01780	21|20|17	3|1|4|9|9|9|0|2|1|0|3|0	19.3333	2.48366	2.47847	0.95	0	0	NA	NA	Medium Confidence	25	343	14	2.7	7.3
PFDN4	Q9NQP4	PRPF19	Q9UMS4	21|19|17	5|5|4|4|6|5|2|3|3|6|6|3	19	3.19932	3.19033	0.98	0	0	NA	NA	Medium Confidence	70	343	33	7.2	20.4
RPAP3	Q9H6T3	TP53BP1	Q12888	21|20|16	2|2|1|2|2|3|0|0|0|1|3|0	19	4.94568	4.92561	1	0	0	NA	NA	Medium Confidence	8	343	10	4.1	2.3
UXT	Q9UBK9	EEA1	Q15075	21|20|13	6|2|2|5|3|3|1|0|0|0|9|1	18	2.98202	2.92616	0.95	0	0	NA	NA	Medium Confidence	4	343	3	2	1.2
PIH1D1	Q9NWS0	EEA1	Q15075	15|24|14	6|2|2|5|3|3|1|0|0|0|9|1	17.6667	2.6758	2.60462	0.96	0	0	NA	NA	Medium Confidence	4	343	3	2	1.2
RPAP3	Q9H6T3	GNL3	Q9BVP2	19|19|15	5|4|3|5|9|7|1|3|2|2|2|5	17.6667	2.14639	2.13786	1	0	0	NA	NA	Medium Confidence	40	343	63	6.2	11.7
UXT	Q9UBK9	GNL3	Q9BVP2	18|19|16	5|4|3|5|9|7|1|3|2|2|2|5	17.6667	2.2407	2.23694	1	0	0	NA	NA	Medium Confidence	40	343	63	6.2	11.7
UXT	Q9UBK9	PRPF19	Q9UMS4	16|19|18	5|5|4|4|6|5|2|3|3|6|6|3	17.6667	2.22531	2.22419	0.99	0	0	NA	NA	Medium Confidence	70	343	33	7.2	20.4
PFDN2	Q9UHV9	TUBB2B	Q9BVA1	17|18|18	6|4|3|3|3|4|1|2|5|6|3|4	17.6667	3.43935	3.43475	1	0	0	NA	NA	Medium Confidence	304	343	301	22.8	88.6
RPAP3	Q9H6T3	DCTN1	Q14203	20|16|16	2|2|2|1|0|0|1|1|5|6|1|4	17.3333	3.76118	3.75331	1	0	0	NA	NA	Medium Confidence	33	343	7	2	9.6
RPAP3	Q9H6T3	PRPF19	Q9UMS4	17|18|17	5|5|4|4|6|5|2|3|3|6|6|3	17.3333	2.10193	2.09938	1	0	0	NA	NA	Medium Confidence	70	343	33	7.2	20.4
UXT	Q9UBK9	SKIV2L2	P42285	13|21|18	2|3|3|1|0|2|2|2|2|2|3|5	17.3333	3.4864	3.45133	1	0	0	NA	NA	Medium Confidence	34	343	25	7.5	9.9
PFDN4	Q9NQP4	HDAC1	Q13547	21|15|15	6|6|3|3|2|2|3|2|5|3|6|3	17	3.2859	3.25546	0.96	0	0	NA	NA	Medium Confidence	59	343	16	2	17.2
PIH1D1	Q9NWS0	RRP1B	Q14684	15|18|17	4|7|5|4|7|3|0|0|3|4|4|0	16.6667	2.14882	2.13256	1	0	0	NA	NA	Medium Confidence	28	343	27	4.9	8.2
PFDN1	O60925	RBBP4	Q09028	15|15|19	6|4|2|2|2|3|2|2|7|5|6|3	16.3333	2.85613	2.8118	0.97	0	0	NA	NA	Medium Confidence	92	343	15	2.7	26.8
PDRG1	Q9NUG6	SKIV2L2	P42285	17|14|17	2|3|3|1|0|2|2|2|2|2|3|5	16	4.01745	3.9671	1	0	0	NA	NA	Medium Confidence	34	343	25	7.5	9.9
RPAP3	Q9H6T3	SKIV2L2	P42285	18|16|14	2|3|3|1|0|2|2|2|2|2|3|5	16	3.11991	3.11284	1	0	0	NA	NA	Medium Confidence	34	343	25	7.5	9.9
PIH1D1	Q9NWS0	POLR2H	P52434	15|17|15	1|3|1|0|0|1|2|2|1|1|2|1	15.6667	4.12594	4.11038	1	0	0	NA	NA	Medium Confidence	24	343	11	2.6	7
PIH1D1	Q9NWS0	PTGES3	Q15185	12|18|16	2|0|2|0|0|0|4|3|3|7|2|3	15.3333	3.10063	3.0392	0.99	0	0	NA	NA	Medium Confidence	27	343	8	2.1	7.9
PIH1D1	Q9NWS0	POLR2D	O15514	12|20|13	0|0|0|0|0|0|4|4|0|0|0|2	15	4.87504	4.75069	0.99	1	1	pubmed:28514442|pubmed:26186194	pubmed:28514442|pubmed:26186194	Medium Confidence	8	343	7	3.1	2.3
PIH1D1	Q9NWS0	HSPA4L	O95757	13|15|16	0|3|1|2|3|4|0|2|3|4|1|2	14.6667	2.92749	2.89848	1	0	0	NA	NA	Medium Confidence	37	343	17	2.4	10.8
VBP1	P61758	PFDN4	Q9NQP4	26|46|37	0|0|0|0|0|0|1|0|0|0|0|1	36.3333	32.6875	32.0315	1	1	1	pubmed:22863883|pubmed:22939629|pubmed:26344197|pubmed:28514442|pubmed:25416956|pubmed:26496610	pubmed:22863883|pubmed:22939629|pubmed:26344197|pubmed:28514442|pubmed:25416956|pubmed:26496610	High Confidence	8	343	2	1.3	2.3
UXT	Q9UBK9	PPP2R2A	P63151	13|15|16	5|1|2|5|6|4|2|1|5|6|3|2	14.6667	2.25027	2.24489	0.96	0	0	NA	NA	Medium Confidence	45	343	12	2.5	13.1
RPAP3	Q9H6T3	RBM28	Q9NW13	15|15|13	4|3|4|0|4|3|0|1|2|2|0|1	14.3333	2.97138	2.96735	1	0	0	NA	NA	Medium Confidence	29	343	29	4.5	8.5
PIH1D1	Q9NWS0	DHX30	Q7L2E3	10|17|15	3|4|5|3|1|0|0|3|1|5|3|2	14	2.40848	2.33732	0.95	0	0	NA	NA	Medium Confidence	42	343	50	12.3	12.2
PIH1D1	Q9NWS0	KTN1	Q86UP2	17|14|11	4|2|6|1|2|2|0|1|5|4|2|0	14	2.48815	2.47688	1	0	0	NA	NA	Medium Confidence	10	343	5	1.4	2.9
UXT	Q9UBK9	KTN1	Q86UP2	10|18|14	4|2|6|1|2|2|0|1|5|4|2|0	14	2.72493	2.68395	0.98	0	0	NA	NA	Medium Confidence	10	343	5	1.4	2.9
UXT	Q9UBK9	LYAR	Q9NX58	13|15|13	0|1|4|5|8|5|2|3|3|0|1|3	13.6667	2.16549	2.16489	0.98	0	0	NA	NA	Medium Confidence	22	343	4	2.3	6.4
UXT	Q9UBK9	DHX30	Q7L2E3	10|16|14	3|4|5|3|1|0|0|3|1|5|3|2	13.3333	2.47713	2.45377	0.95	0	0	NA	NA	Medium Confidence	42	343	50	12.3	12.2
RPAP3	Q9H6T3	DHX30	Q7L2E3	14|10|15	3|4|5|3|1|0|0|3|1|5|3|2	13	2.33612	2.31044	0.96	0	0	NA	NA	Medium Confidence	42	343	50	12.3	12.2
RPAP3	Q9H6T3	KTN1	Q86UP2	13|14|12	4|2|6|1|2|2|0|1|5|4|2|0	13	2.46879	2.46375	1	0	0	NA	NA	Medium Confidence	10	343	5	1.4	2.9
RPAP3	Q9H6T3	MRE11	P49959	16|13|10	1|0|1|2|1|1|4|4|3|3|0|5	13	2.71351	2.6855	0.99	0	0	NA	NA	Medium Confidence	0	0	0	0	0
PDRG1	Q9NUG6	SNAP23	O00161	17|13|9	0|0|0|2|1|2|5|4|0|0|0|4	13	4.02976	3.92816	0.95	0	0	NA	NA	Medium Confidence	21	343	15	4.3	6.1
UXT	Q9UBK9	TP53BP1	Q12888	9|19|10	2|2|1|2|2|3|0|0|0|1|3|0	12.6667	3.52112	3.40349	1	0	0	NA	NA	Medium Confidence	8	343	10	4.1	2.3
PIH1D1	Q9NWS0	CDC37	Q16543	11|12|13	0|1|1|0|1|2|3|1|1|1|1|2	12	3.44035	3.4144	1	0	0	NA	NA	Medium Confidence	38	343	10	2.9	11.1
RPAP3	Q9H6T3	MACF1	Q9UPN3	16|13|7	1|0|3|0|0|0|0|0|1|1|2|0	12	4.88514	4.70473	1	0	0	NA	NA	Medium Confidence	21	343	29	3.6	6.1
RPAP3	Q9H6T3	POLR2H	P52434	11|10|15	1|3|1|0|0|1|2|2|1|1|2|1	12	3.41168	3.36281	1	0	0	NA	NA	Medium Confidence	24	343	11	2.6	7
PIH1D1	Q9NWS0	SEC13	P55735	10|13|13	1|1|0|3|4|2|1|0|1|3|2|0	12	3.01909	2.97874	1	0	0	NA	NA	Medium Confidence	20	343	6	2	5.8
PIH1D1	Q9NWS0	PFDN1	O60925	6|8|21	0|0|0|1|2|2|2|3|0|0|0|3	11.6667	3.52424	3.04787	0.96	0	0	NA	NA	Medium Confidence	13	343	9	1.7	3.8
PDRG1	Q9NUG6	PPM1G	O15355	12|13|10	0|0|0|0|0|0|5|4|0|0|0|2	11.6667	4.84928	4.84419	0.97	0	0	NA	NA	Medium Confidence	17	343	5	1.7	5
PIH1D1	Q9NWS0	SKIV2L2	P42285	11|12|10	2|3|3|1|0|2|2|2|2|2|3|5	11	2.13076	2.12593	0.98	0	0	NA	NA	Medium Confidence	34	343	25	7.5	9.9
RPAP3	Q9H6T3	CDC5L	Q99459	9|10|12	1|3|1|4|4|3|0|2|3|1|0|1	10.3333	2.27936	2.26042	0.97	0	0	NA	NA	Medium Confidence	37	343	48	16.9	10.8
RPAP3	Q9H6T3	LIG3	P49916	12|8|11	0|0|0|2|2|3|0|1|0|0|0|0	10.3333	4.11597	4.08112	1	0	0	NA	NA	Medium Confidence	12	343	25	4.8	3.5
PIH1D1	Q9NWS0	POLR2I	P36954	8|13|10	0|0|0|0|0|0|2|2|0|0|0|1	10.3333	4.77889	4.6787	1	1	1	pubmed:28514442|pubmed:26186194	pubmed:28514442|pubmed:26186194	Medium Confidence	12	343	6	2.5	3.5
RPAP3	Q9H6T3	CDC37	Q16543	6|12|12	0|1|1|0|1|2|3|1|1|1|1|2	10	3.08512	2.95562	0.96	1	1	pubmed:25036637	pubmed:25036637	Medium Confidence	38	343	10	2.9	11.1
PIH1D1	Q9NWS0	TTC37	Q6PGP7	7|10|13	0|0|1|0|0|0|0|1|2|2|0|1	10	4.56538	4.39696	1	0	0	NA	NA	Medium Confidence	10	343	12	3.6	2.9
VBP1	P61758	PFDN2	Q9UHV9	107|122|135	1|1|1|6|13|12|1|1|3|3|1|2	121.333	23.8438	23.7752	1	1	1	pubmed:22863883|pubmed:14634002|pubmed:22939629|pubmed:26344197|pubmed:28514442|pubmed:26496610	pubmed:22863883|pubmed:14634002|pubmed:22939629|pubmed:26344197|pubmed:28514442|pubmed:26496610	High Confidence	17	343	8	1.9	5
RPAP3	Q9H6T3	HSPBP1	Q9NZL4	8|9|12	0|0|0|2|0|3|0|0|0|0|0|0	9.66667	4.773	4.70296	0.99	0	0	NA	NA	Medium Confidence	11	343	4	1.5	3.2
RPAP3	Q9H6T3	COL14A1	Q05707	14|8|6	0|0|0|1|3|1|0|0|0|0|0|0	9.33333	4.52215	4.35425	0.99	0	0	NA	NA	Medium Confidence	1	343	1	1	0.3
PIH1D1	Q9NWS0	UNC45A	Q9H3U1	9|8|11	1|2|1|0|0|0|0|0|0|1|3|0	9.33333	3.7074	3.66109	1	0	0	NA	NA	Medium Confidence	19	343	14	2.6	5.5
UXT	Q9UBK9	DDX24	Q9GZR7	5|9|12	0|0|0|2|1|2|0|0|0|0|0|0	8.66667	4.46042	4.28104	0.99	0	0	NA	NA	Medium Confidence	17	343	14	3.2	5
RPAP3	Q9H6T3	WRN	Q14191	8|8|10	0|0|0|3|0|1|0|0|0|0|0|0	8.66667	4.63131	4.60359	0.99	0	0	NA	NA	Medium Confidence	2	343	2	1.5	0.6
RPAP3	Q9H6T3	GYS1	P13807	7|8|10	2|0|0|2|3|2|0|0|0|0|3|0	8.33333	2.82271	2.7915	0.98	0	0	NA	NA	Medium Confidence	8	343	3	1.5	2.3
PIH1D1	Q9NWS0	PEG10	Q86TG7	5|8|11	0|0|0|0|0|0|2|1|0|0|0|1	8	4.1999	3.99309	1	0	0	NA	NA	Medium Confidence	11	343	2	1.1	3.2
RPAP3	Q9H6T3	POLR2C	P19387	9|8|7	2|1|1|0|0|0|2|2|0|2|1|3	8	2.56489	2.55998	0.98	0	0	NA	NA	Medium Confidence	21	343	10	3	6.1
RPAP3	Q9H6T3	RRBP1	Q9P2E9	11|7|6	3|2|3|1|0|2|0|0|0|0|1|0	8	2.66016	2.61269	0.96	0	0	NA	NA	Medium Confidence	20	343	11	3.8	5.8
PIH1D1	Q9NWS0	PFDN4	Q9NQP4	4|7|12	0|0|0|0|0|0|1|0|0|0|0|1	7.66667	4.86254	4.46171	1	0	0	NA	NA	Medium Confidence	8	343	2	1.3	2.3
PIH1D1	Q9NWS0	PHF8	Q9UPP1	6|5|12	1|1|1|0|0|0|0|0|1|2|0|0	7.66667	3.80442	3.5534	0.99	0	1	NA	pubmed:24656813	Medium Confidence	6	343	6	2.3	1.7
RUVBL1	Q9Y265	RRP9	O43818	7|8|8	3|1|0|0|1|0|0|2|0|0|1|2	7.66667	3.71875	2.24551	0.99	0	0	NA	NA	Medium Confidence	8	343	9	2.9	2.3
UXT	Q9UBK9	TRMT1L	Q7Z2T5	7|7|9	0|0|0|0|3|3|0|0|0|0|0|0	7.66667	3.78866	3.76323	0.96	0	0	NA	NA	Medium Confidence	19	343	5	2.5	5.5
RPAP3	Q9H6T3	WDR36	Q8NI36	8|11|4	2|0|1|0|0|0|0|0|0|0|0|0	7.66667	4.55699	4.31492	0.99	0	0	NA	NA	Medium Confidence	21	343	28	6.6	6.1
PIH1D1	Q9NWS0	GYS1	P13807	7|7|7	2|0|0|2|3|2|0|0|0|0|3|0	7	2.3299	2.32592	0.95	0	0	NA	NA	Medium Confidence	8	343	3	1.5	2.3
PIH1D1	Q9NWS0	RRBP1	Q9P2E9	8|7|6	3|2|3|1|0|2|0|0|0|0|1|0	7	2.2827	2.28107	0.96	0	0	NA	NA	Medium Confidence	20	343	11	3.8	5.8
PIH1D1	Q9NWS0	SRCAP	Q6ZRS2	3|8|10	0|0|0|1|0|0|0|0|0|0|0|0	7	4.92148	4.49386	1	0	0	NA	NA	Medium Confidence	3	343	1	1	0.9
RPAP3	Q9H6T3	UNC45A	Q9H3U1	5|6|10	1|2|1|0|0|0|0|0|0|1|3|0	7	3.04867	2.94263	0.96	0	0	NA	NA	Medium Confidence	19	343	14	2.6	5.5
RUVBL2	Q9Y230	AAR2	Q9Y312	8|7|5	0|0|0|0|0|0|1|1|0|0|0|1	6.66667	4.82485	4.76799	1	0	0	NA	NA	Medium Confidence	0	0	0	0	0
VBP1	P61758	PFDN1	O60925	20|27|30	0|0|0|1|2|2|2|3|0|0|0|3	25.6667	11.6569	11.6363	1	1	1	pubmed:28514442|pubmed:26496610|pubmed:26344197	pubmed:28514442|pubmed:26496610|pubmed:26344197	High Confidence	13	343	9	1.7	3.8
RPAP3	Q9H6T3	USP39	Q53GS9	6|7|7	1|0|0|0|0|0|1|2|2|3|1|2	6.66667	2.57663	2.56706	0.96	0	0	NA	NA	Medium Confidence	26	343	8	3.5	7.6
PFDN5	Q99471	GFPT1	Q06210	7|6|6	0|0|0|0|0|0|1|1|0|0|0|2	6.33333	4.90278	4.89321	1	1	1	pubmed:26344197	pubmed:26344197	Medium Confidence	9	343	16	4	2.6
PIH1D1	Q9NWS0	NCDN	Q9UBB6	4|9|6	0|0|0|0|0|0|0|0|0|0|0|0	6.33333	4.9753	4.7749	1	0	0	NA	NA	Medium Confidence	1	343	2	2	0.3
UXT	Q9UBK9	PPP1CB	P62140	7|6|6	0|0|0|0|0|0|0|0|0|0|0|1	6.33333	4.88764	4.86675	1	0	1	NA	pubmed:27173435|pubmed:uNAssigned1312	Medium Confidence	72	343	29	4.6	21
PIH1D1	Q9NWS0	FAM83H	Q6ZRV2	7|3|8	0|0|0|0|0|0|0|0|0|0|0|0	6	4.73928	4.49785	1	0	0	NA	NA	Medium Confidence	3	343	2	1.7	0.9
UXT	Q9UBK9	NKRF	O15226	5|8|5	1|0|0|1|1|1|0|0|0|1|0|0	6	3.39166	3.3562	0.99	0	0	NA	NA	Medium Confidence	19	343	17	5.4	5.5
VBP1	P61758	PDRG1	Q9NUG6	6|6|8	0|0|0|1|1|1|0|1|0|0|0|1	6.66667	5.25348	5.24249	0.98	1	1	pubmed:28514442|pubmed:26496610	pubmed:28514442|pubmed:26496610	Medium Confidence	3	343	2	1.7	0.9
PIH1D1	Q9NWS0	POLR2G	P62487	4|8|6	0|0|0|0|0|0|0|0|0|0|0|1	6	4.35017	4.21583	1	1	1	pubmed:28514442|pubmed:26186194	pubmed:28514442|pubmed:26186194	Medium Confidence	18	343	19	4.1	5.2
RPAP3	Q9H6T3	XRCC1	P18887	5|7|6	0|0|0|1|0|1|0|0|0|0|0|0	6	4.05959	4.02384	1	0	0	NA	NA	Medium Confidence	6	343	9	2.7	1.7
PIH1D1	Q9NWS0	TEP1	Q99973	2|5|10	0|0|0|0|0|0|0|0|0|0|0|0	5.66667	4.66353	4.08087	0.98	0	0	NA	NA	Medium Confidence	1	343	3	3	0.3
PIH1D1	Q9NWS0	EAPP	Q56P03	4|5|7	0|0|0|0|0|0|0|0|0|0|0|0	5.33333	4.36653	4.2514	1	0	0	NA	NA	Medium Confidence	0	0	0	0	0
RPAP3	Q9H6T3	GPN3	Q9UHW5	6|3|7	0|0|0|0|0|0|0|0|0|0|0|0	5.33333	4.48275	4.33206	1	0	0	NA	NA	Medium Confidence	1	343	1	1	0.3
PIH1D1	Q9NWS0	MED14	O60244	6|6|4	0|0|0|0|0|0|0|0|0|0|0|0	5.33333	4.27785	4.25474	1	0	0	NA	NA	Medium Confidence	3	343	2	1.3	0.9
RPAP3	Q9H6T3	NKRF	O15226	4|7|5	1|0|0|1|1|1|0|0|0|1|0|0	5.33333	3.01821	2.95829	0.97	0	0	NA	NA	Medium Confidence	19	343	17	5.4	5.5
RPAP3	Q9H6T3	OGT	O15294	6|5|5	1|0|0|0|1|0|0|0|1|2|0|0	5.33333	3.16432	3.16184	0.99	0	0	NA	NA	Medium Confidence	29	343	23	6	8.5
UXT	Q9UBK9	PELP1	Q8IZL8	4|6|6	0|0|0|0|1|1|1|2|0|0|0|1	5.33333	2.79228	2.77172	0.95	0	0	NA	NA	Medium Confidence	0	0	0	0	0
PIH1D1	Q9NWS0	PPP2R5C	Q13362	2|6|8	0|0|0|0|0|0|0|0|0|0|0|1	5.33333	4.03609	3.66218	0.99	0	0	NA	NA	Medium Confidence	2	343	1	1	0.6
UXT	Q9UBK9	SURF6	O75683	6|5|5	0|0|0|0|1|0|0|0|0|0|0|0	5.33333	4.19737	4.17651	1	0	0	NA	NA	Medium Confidence	10	343	24	4.2	2.9
PFDN4	Q9NQP4	TET1	Q8NFU7	8|5|3	0|0|0|0|0|0|0|0|0|0|0|0	5.33333	5.98164	5.68999	0.98	0	0	NA	NA	Medium Confidence	2	343	1	1	0.6
PFDN1	O60925	THOC3	Q96J01	4|5|7	0|0|0|0|1|1|0|0|0|0|0|1	5.33333	4.01677	3.88872	0.96	0	0	NA	NA	Medium Confidence	15	343	5	2.3	4.4
