# Supplementary material for: DIP-MS: ultra-deep interaction proteomics for the deconvolution of protein complexes
Source: Nat Methods. 2024 Mar 26;21(4):635–47. doi: 10.1038/s41592-024-02211-y (PMC11009110; doi:10.1038/s41592-024-02211-y)
Supplement: Supplementary file 19 — Statistical source data. [file 41592_2024_2211_MOESM19_ESM.xlsx]

## Sheet: Fig2_Legend
Sheet	Short Description		COLUMNS DETAILS
Fig2A	Venn Diagram on PPIs of PFDN2		Column	Description
Fig2B	Input Radarplot		Fig2A: Venn Diagram on PPIs of PFDN2
Fig2C	Comparison SEC-SWATH with DIP-MS of PFDN2		Gene_Name_Node	Synonym gene names/ Symbols reported in UniProtKB of NodeA/ interactor.
Fig2D	Number of peaks comparison SEC-SWATH against DIP-MS		UniProtKB_accession	Unique UniProtKB accession reported in the UniProtKB database of NodeA/ interactor.
Fig2E	Network comparison of DIP-MS, AP-MS and SEC-SWATH and STRING derived PPI-networks.		SEC-SWATH	Identified as interactor in the SEC-SWATH-MS dataset (Heusel et al.2019).
Fig2F	Comparison of number of HCIs for DIP-MS vs. other PPI-mapping approaches		DIP-MS	Identified as interactor in the PFDN2 DIP-MS dataset.
			APMS_PFDN2	Identified as interactor in the AP-MS dataset of PFDN2 as interactor.
			Fig2B: Input Radarplot.
			Experiment	Indicates if it is DIP-MS or AP-MS.
			TPR	True positive rate per experiment category.
			FDR	False discovery rate per experiment category.
			FNR	False negative rate per experiment category.
			PPV	Positive predictive power per experiment category.
			Fig2C: Comparison SEC-SWATH with DIP-MS of PFDN2.
			Experiment	Indicates if it is DIP-MS or SEC-SWATH.
			Gene_Name	Synonym gene names/ Symbols reported in UniProtKB.
			UniProtKB_accession	Unique UniProtKB accession reported in the UniProtKB database.
			Rank	Protein ranked by intensity.
			Peak intensity	MS2 protein peak intensity (Intesnsity for all fractions between the FWHM)
			Log10 Intensity	log10 MS2 protein peak intensity.
			Fig2D: Number of peaks comparison SEC-SWATH against DIP-MS.
			Experiment	Indicates if it is DIP-MS or SEC-SWATH.
			Gene_Name	Synonym gene names/ Symbols reported in UniProtKB.
			UniProtKB_accession	Unique UniProtKB accession reported in the UniProtKB database.
			Number_of_peaks	Identifies the number per peaks for each protein across the size-based fractionation dimension.
			Fig2E: Network comparison of DIP-MS, AP-MS and SEC-SWATH derived PPI-networks.
			Row_identifier	Identifier reporting which data source was used.Reports either DIP-MS, SEC-MS, BioPlex or STRING.
			DIP-MS	Edit distance for DIP-MS vs. other networks.
			SEC-MS	Edit distance for SEC-MS vs. other networks.
			BioPlex	Edit distance for BioPlex vs. other networks.
			STRING	Edit distance for STRING vs. other networks.
			Fig2F: Comparison of number of HCIs for DIP-MS vs. other PPI-mapping approaches.
			Experiment	Reports the experiment as used for the figure labels.
			Count_HCIs	Number of high-confidence interactions. If multiple sampling was perfomred the mean is reported.
			Standard_deviation	If repeated sampling was performed reports the standard deviation.

## Sheet: Fig2A
Gene_Name_Node	UniProtKB_accession	SEC-SWATH	DIP-MS	APMS_PFDN2
AAR2	Q9Y312	FALSE	TRUE	TRUE
AARS	P49588	FALSE	TRUE	FALSE
AARS2	Q5JTZ9	FALSE	TRUE	FALSE
ABI1	Q8IZP0	TRUE	TRUE	FALSE
ACADM	P11310	FALSE	TRUE	FALSE
ACLY	P53396	FALSE	TRUE	FALSE
ACTL6A	O96019	FALSE	TRUE	TRUE
ACTN1	P12814	FALSE	TRUE	FALSE
ACTR1A	P61163	FALSE	TRUE	FALSE
ACTR2	P61160	TRUE	TRUE	FALSE
ACTR3	P61158	TRUE	TRUE	FALSE
AHCY	P23526	FALSE	TRUE	FALSE
AHNAK	Q09666	FALSE	TRUE	FALSE
AIFM1	O95831	FALSE	TRUE	FALSE
AIMP1	Q12904	TRUE	TRUE	FALSE
AIMP2	Q13155	TRUE	TRUE	FALSE
ALDH1B1	P30837	FALSE	TRUE	FALSE
ALDH2	P05091	FALSE	TRUE	FALSE
ALDOA	P04075	FALSE	TRUE	FALSE
ANAPC1	Q9H1A4	TRUE	TRUE	FALSE
ANAPC2	Q9UJX6	TRUE	TRUE	FALSE
ARPC3	O15145	TRUE	FALSE	FALSE
ASDURF	L0R819	FALSE	TRUE	TRUE
ASS1	P00966	FALSE	TRUE	FALSE
ATP5F1A	P25705	TRUE	TRUE	FALSE
BASP1	P80723	FALSE	TRUE	FALSE
BIRC6	Q9NR09	FALSE	TRUE	FALSE
BRK1	Q8WUW1	TRUE	TRUE	FALSE
BYSL	Q13895	FALSE	TRUE	FALSE
CAD	O76075	FALSE	TRUE	FALSE
CAND1	Q86VP6	TRUE	TRUE	FALSE
CAPZB	P47756	TRUE	FALSE	FALSE
CARS	P49589	FALSE	TRUE	FALSE
CCAR2	Q8N163	TRUE	TRUE	FALSE
CCT2	P78371	TRUE	TRUE	TRUE
CCT3	P49368	TRUE	TRUE	TRUE
CCT4	P50991	TRUE	TRUE	TRUE
CCT5	P48643	TRUE	TRUE	TRUE
CCT6A	P40227	TRUE	TRUE	TRUE
CCT6B	Q92526	FALSE	TRUE	FALSE
CCT7	Q99832	TRUE	TRUE	TRUE
CCT8	P50990	TRUE	TRUE	TRUE
CDC37	Q16543	TRUE	FALSE	TRUE
CDC5L	Q99459	TRUE	TRUE	TRUE
CDK1	P06493	TRUE	TRUE	FALSE
CHD4	Q14839	TRUE	TRUE	FALSE
CLTC	Q00610	TRUE	TRUE	FALSE
CLUH	O75153	FALSE	TRUE	FALSE
COPA	P53621	FALSE	TRUE	FALSE
COPB2	P35606	FALSE	TRUE	FALSE
COPG1	Q9Y678	FALSE	TRUE	FALSE
COPS5	Q92905	TRUE	TRUE	FALSE
CRMP1	Q14194	FALSE	TRUE	FALSE
CSE1L	P55060	FALSE	TRUE	FALSE
CTH	P32929	FALSE	TRUE	FALSE
CTR9	Q6PD62	TRUE	TRUE	FALSE
CTTN	Q14247	TRUE	TRUE	FALSE
CUL1	Q13616	FALSE	TRUE	FALSE
CUL3	Q13618	TRUE	FALSE	FALSE
CUL5	Q93034	FALSE	TRUE	FALSE
CYFIP1	Q7L576	TRUE	TRUE	TRUE
DARS	P14868	FALSE	TRUE	FALSE
DCAF11	Q8TEB1	FALSE	TRUE	FALSE
DCTN1	Q14203	FALSE	TRUE	TRUE
DCTN2	Q13561	FALSE	TRUE	FALSE
DDB2	Q92466	TRUE	TRUE	FALSE
DDX1	Q92499	TRUE	FALSE	FALSE
DDX17	Q92841	TRUE	TRUE	FALSE
DDX21	Q9NR30	TRUE	TRUE	FALSE
DDX3X	O00571	FALSE	TRUE	FALSE
DDX5	P17844	TRUE	TRUE	FALSE
DHX30	Q7L2E3	TRUE	TRUE	TRUE
DHX9	Q08211	TRUE	TRUE	FALSE
DLD	P09622	FALSE	TRUE	FALSE
DLST	P36957	FALSE	TRUE	FALSE
DNAJA1	P31689	FALSE	TRUE	FALSE
DNAJA2	O60884	FALSE	TRUE	FALSE
DPCD	Q9BVM2	FALSE	TRUE	TRUE
DPF2	Q92785	FALSE	TRUE	FALSE
DSG1	Q02413	FALSE	TRUE	FALSE
DTL	Q9NZJ0	FALSE	TRUE	FALSE
DYNC1H1	Q14204	FALSE	TRUE	FALSE
DYNC1I2	Q13409	FALSE	TRUE	FALSE
EEA1	Q15075	FALSE	TRUE	TRUE
EEF1D	P29692	FALSE	TRUE	FALSE
EEF1E1	O43324	TRUE	TRUE	FALSE
EEF1G	P26641	FALSE	TRUE	FALSE
EEF2	P13639	FALSE	TRUE	FALSE
EFTUD2	Q15029	TRUE	TRUE	TRUE
EIF2A	Q9BY44	FALSE	TRUE	FALSE
EIF3A	Q14152	TRUE	TRUE	FALSE
EIF3B	P55884	TRUE	TRUE	FALSE
EIF3C	Q99613	TRUE	TRUE	FALSE
EIF3E	P60228	TRUE	TRUE	FALSE
EIF3G	O75821	TRUE	TRUE	FALSE
EIF4B	P23588	FALSE	TRUE	FALSE
ELAVL1	Q15717	FALSE	TRUE	FALSE
ELP1	O95163	TRUE	FALSE	FALSE
ENO1	P06733	FALSE	TRUE	FALSE
EPPK1	P58107	FALSE	TRUE	FALSE
EPRS	P07814	FALSE	TRUE	FALSE
EPS15	P42566	FALSE	TRUE	FALSE
ERLIN2	O94905	FALSE	TRUE	FALSE
EZR	P15311	FALSE	TRUE	FALSE
FBL	P22087	FALSE	TRUE	FALSE
FH	P07954	FALSE	TRUE	FALSE
FLNA	P21333	FALSE	TRUE	FALSE
FLNB	O75369	FALSE	TRUE	FALSE
GANAB	Q14697	FALSE	TRUE	FALSE
GART	P22102	FALSE	TRUE	FALSE
GDI2	P50395	FALSE	TRUE	FALSE
GEMIN4	P57678	TRUE	TRUE	FALSE
GEMIN5	Q8TEQ6	FALSE	TRUE	FALSE
GNB2	P62879	TRUE	TRUE	TRUE
GPN1	Q9HCN4	FALSE	TRUE	TRUE
GPN3	Q9UHW5	FALSE	TRUE	TRUE
GSPT1	P15170	TRUE	FALSE	FALSE
HARS	P12081	FALSE	TRUE	FALSE
HCFC1	P51610	TRUE	TRUE	FALSE
HDAC1	Q13547	TRUE	TRUE	TRUE
HDAC2	Q92769	TRUE	TRUE	FALSE
HDAC6	Q9UBN7	FALSE	TRUE	FALSE
HNRNPA0	Q13151	FALSE	TRUE	FALSE
HNRNPA1	P09651	FALSE	TRUE	FALSE
HNRNPA2B1	P22626	FALSE	TRUE	FALSE
HNRNPA3	P51991	FALSE	TRUE	FALSE
HNRNPAB	Q99729	FALSE	TRUE	FALSE
HNRNPC	P07910	FALSE	TRUE	FALSE
HNRNPD	Q14103	FALSE	TRUE	FALSE
HNRNPH1	P31943	TRUE	TRUE	FALSE
HNRNPK	P61978	TRUE	TRUE	FALSE
HNRNPL	P14866	FALSE	TRUE	FALSE
HNRNPU	Q00839	TRUE	TRUE	FALSE
HNRNPUL1	Q9BUJ2	TRUE	TRUE	FALSE
HPRT1	P00492	FALSE	TRUE	FALSE
HSP90AA1	P07900	TRUE	TRUE	TRUE
HSP90AB1	P08238	TRUE	TRUE	FALSE
HSPA4	P34932	TRUE	TRUE	TRUE
HSPA4L	O95757	FALSE	TRUE	TRUE
HSPA5	P11021	TRUE	FALSE	FALSE
HSPA6	P17066	FALSE	TRUE	FALSE
HSPA8	P11142	TRUE	FALSE	FALSE
HSPBP1	Q9NZL4	FALSE	FALSE	TRUE
HSPD1	P10809	FALSE	TRUE	FALSE
HSPE1	P61604	FALSE	TRUE	FALSE
HSPH1	Q92598	FALSE	TRUE	TRUE
HUWE1	Q7Z6Z7	FALSE	TRUE	FALSE
IARS	P41252	FALSE	TRUE	FALSE
IARS2	Q9NSE4	FALSE	TRUE	FALSE
ILF2	Q12905	TRUE	TRUE	FALSE
IPO4	Q8TEX9	FALSE	TRUE	FALSE
IPO5	O00410	FALSE	TRUE	FALSE
IQGAP1	P46940	FALSE	TRUE	FALSE
ITGB1	P05556	TRUE	TRUE	FALSE
KARS1	Q15046	TRUE	TRUE	FALSE
KATNA1	O75449	FALSE	FALSE	TRUE
KATNB1	Q9BVA0	FALSE	FALSE	TRUE
KHSRP	Q92945	FALSE	TRUE	FALSE
KPNB1	Q14974	TRUE	TRUE	FALSE
LAMC1	P11047	TRUE	TRUE	FALSE
LANCL1	O43813	FALSE	TRUE	FALSE
LARP1	Q6PKG0	FALSE	TRUE	FALSE
LARS	Q9P2J5	FALSE	TRUE	FALSE
LDHA	P00338	FALSE	TRUE	FALSE
LDHB	P07195	FALSE	TRUE	FALSE
LMAN1	P49257	FALSE	TRUE	FALSE
LRPPRC	P42704	FALSE	TRUE	FALSE
LRRC59	Q96AG4	FALSE	TRUE	FALSE
LUC7L2	Q9Y383	FALSE	TRUE	FALSE
MAP1B	P46821	FALSE	TRUE	TRUE
MARCKS	P29966	FALSE	TRUE	FALSE
MARS	P56192	FALSE	TRUE	FALSE
MATR3	P43243	FALSE	TRUE	FALSE
MCM2	P49736	TRUE	TRUE	FALSE
MCM3	P25205	TRUE	TRUE	FALSE
MCM5	P33992	TRUE	TRUE	FALSE
MCM7	P33993	TRUE	TRUE	FALSE
MDH1	P40925	FALSE	TRUE	FALSE
MOV10	Q9HCE1	FALSE	TRUE	FALSE
MRE11	P49959	TRUE	TRUE	TRUE
MRPL45	Q9BRJ2	TRUE	TRUE	FALSE
MTAP	Q13126	FALSE	TRUE	FALSE
MTFR1L	Q9H019	FALSE	FALSE	TRUE
MYH9	P35579	TRUE	TRUE	FALSE
MYL6	P60660	TRUE	TRUE	FALSE
NCKAP1	Q9Y2A7	TRUE	TRUE	TRUE
NCL	P19338	TRUE	TRUE	FALSE
NELFB	Q8WX92	TRUE	FALSE	FALSE
NIF3L1	Q9GZT8	FALSE	TRUE	FALSE
NME1	P15531	FALSE	TRUE	FALSE
NOP58	Q9Y2X3	FALSE	TRUE	FALSE
NPM1	P06748	TRUE	FALSE	FALSE
NSFL1C	Q9UNZ2	FALSE	TRUE	FALSE
NUDCD3	Q8IVD9	FALSE	TRUE	FALSE
NUDT21	O43809	TRUE	TRUE	FALSE
NUMA1	Q14980	FALSE	TRUE	FALSE
NUP155	O75694	FALSE	TRUE	FALSE
P3H1	Q32P28	FALSE	TRUE	FALSE
P4HB	P07237	TRUE	TRUE	FALSE
PABPC1	P11940	FALSE	TRUE	FALSE
PAF1	Q8N7H5	TRUE	TRUE	FALSE
PAK2	Q13177	FALSE	TRUE	FALSE
PARK7	Q99497	FALSE	TRUE	FALSE
PC	P11498	FALSE	TRUE	FALSE
PDCD5	O14737	FALSE	TRUE	FALSE
PDCL	Q13371	FALSE	TRUE	FALSE
PDCL3	Q9H2J4	FALSE	TRUE	FALSE
PDHB	P11177	FALSE	TRUE	FALSE
PDRG1	Q9NUG6	FALSE	TRUE	TRUE
PELP1	Q8IZL8	FALSE	TRUE	TRUE
PEX7	O00628	FALSE	TRUE	FALSE
PFAS	O15067	FALSE	TRUE	FALSE
PFDN1	O60925	TRUE	TRUE	TRUE
PFDN2	Q9UHV9	TRUE	TRUE	TRUE
PFDN4	Q9NQP4	TRUE	TRUE	TRUE
PFDN5	Q99471	TRUE	TRUE	TRUE
PFDN6	O15212	TRUE	TRUE	TRUE
PFKP	Q01813	FALSE	TRUE	FALSE
PFN1	P07737	FALSE	TRUE	FALSE
PGK1	P00558	FALSE	TRUE	FALSE
PHB	P35232	FALSE	TRUE	FALSE
PHB2	Q99623	FALSE	TRUE	FALSE
PHGDH	O43175	FALSE	TRUE	FALSE
PIH1D1	Q9NWS0	FALSE	TRUE	TRUE
PLOD2	O00469	FALSE	TRUE	FALSE
PLS3	P13797	FALSE	TRUE	FALSE
POLR1A	O95602	FALSE	TRUE	TRUE
POLR1C	O15160	FALSE	TRUE	TRUE
POLR1D	P0DPB6	FALSE	TRUE	FALSE
POLR2A	P24928	TRUE	TRUE	TRUE
POLR2B	P30876	TRUE	TRUE	TRUE
POLR2C	P19387	TRUE	TRUE	TRUE
POLR2E	P19388	TRUE	TRUE	TRUE
POLR2H	P52434	FALSE	TRUE	TRUE
POLR3A	O14802	FALSE	TRUE	TRUE
POLR3B	Q9NW08	FALSE	TRUE	TRUE
POLR3D	P05423	FALSE	TRUE	TRUE
POLR3E	Q9NVU0	FALSE	TRUE	TRUE
PPIA	P62937	FALSE	TRUE	FALSE
PPIB	P23284	FALSE	TRUE	FALSE
PPP1CA	P62136	FALSE	TRUE	TRUE
PPP1CC	P36873	FALSE	TRUE	FALSE
PPP1R7	Q15435	FALSE	TRUE	TRUE
PPP2R2A	P63151	TRUE	TRUE	TRUE
PRDX3	P30048	FALSE	TRUE	FALSE
PRDX4	Q13162	FALSE	TRUE	FALSE
PRDX6	P30041	FALSE	TRUE	FALSE
PRKDC	P78527	FALSE	TRUE	FALSE
PRMT1	Q99873	FALSE	TRUE	FALSE
PRMT5	O14744	TRUE	TRUE	FALSE
PRPF19	Q9UMS4	TRUE	TRUE	TRUE
PRPF6	O94906	FALSE	TRUE	FALSE
PRPF8	Q6P2Q9	TRUE	TRUE	TRUE
PSMA1	P25786	TRUE	TRUE	FALSE
PSMA2	P25787	TRUE	TRUE	FALSE
PSMA3	P25788	TRUE	TRUE	FALSE
PSMA4	P25789	TRUE	TRUE	FALSE
PSMA5	P28066	TRUE	TRUE	FALSE
PSMA6	P60900	TRUE	TRUE	FALSE
PSMA7	O14818	TRUE	TRUE	FALSE
PSMB1	P20618	TRUE	TRUE	FALSE
PSMB5	P28074	TRUE	TRUE	FALSE
PSMC2	P35998	TRUE	TRUE	FALSE
PSMC3	P17980	TRUE	TRUE	FALSE
PSMC4	P43686	TRUE	TRUE	FALSE
PSMC6	P62333	TRUE	TRUE	FALSE
PSMD1	Q99460	TRUE	TRUE	FALSE
PSMD14	O00487	TRUE	TRUE	FALSE
PSMD2	Q13200	TRUE	TRUE	FALSE
PSMD4	P55036	TRUE	TRUE	FALSE
PSMD8	P48556	FALSE	TRUE	FALSE
PSME1	Q06323	TRUE	TRUE	FALSE
PSME2	Q9UL46	TRUE	TRUE	FALSE
PTBP1	P26599	TRUE	TRUE	FALSE
PTPA	Q15257	FALSE	TRUE	FALSE
QARS	P47897	FALSE	TRUE	FALSE
RACK1	P63244	FALSE	TRUE	FALSE
RAD50	Q92878	TRUE	TRUE	TRUE
RAN	P62826	TRUE	FALSE	FALSE
RANBP2	P49792	FALSE	TRUE	FALSE
RARS	P54136	FALSE	TRUE	FALSE
RBBP7	Q16576	TRUE	FALSE	FALSE
RBM39	Q14498	FALSE	TRUE	FALSE
RELA	Q04206	TRUE	FALSE	FALSE
RNPS1	Q15287	FALSE	TRUE	FALSE
RPA1	P27694	TRUE	TRUE	FALSE
RPAP2	Q8IXW5	FALSE	TRUE	TRUE
RPAP3	Q9H6T3	FALSE	TRUE	TRUE
RPL7	P18124	TRUE	TRUE	FALSE
RPN1	P04843	TRUE	TRUE	FALSE
RPS28	P62857	TRUE	TRUE	FALSE
RPS3	P23396	TRUE	TRUE	FALSE
RPS3A	P61247	TRUE	TRUE	FALSE
RPS4X	P62701	TRUE	TRUE	FALSE
RPSA	P08865	TRUE	FALSE	FALSE
RRP12	Q5JTH9	FALSE	TRUE	FALSE
RUVBL1	Q9Y265	TRUE	TRUE	TRUE
RUVBL2	Q9Y230	TRUE	TRUE	TRUE
SARM1	Q6SZW1	FALSE	TRUE	FALSE
SEC16A	O15027	FALSE	TRUE	TRUE
SEC24C	P53992	FALSE	TRUE	FALSE
SF3A1	Q15459	TRUE	TRUE	FALSE
SF3B1	O75533	TRUE	TRUE	FALSE
SF3B3	Q15393	TRUE	TRUE	FALSE
SHMT2	P34897	FALSE	TRUE	FALSE
SIN3A	Q96ST3	TRUE	TRUE	FALSE
SLC25A6	P12236	FALSE	TRUE	FALSE
SLIRP	Q9GZT3	FALSE	TRUE	FALSE
SLMAP	Q14BN4	FALSE	TRUE	FALSE
SMARCC2	Q8TAQ2	TRUE	TRUE	FALSE
SMARCD1	Q96GM5	TRUE	TRUE	FALSE
SNRNP200	O75643	TRUE	TRUE	TRUE
SNRNP40	Q96DI7	FALSE	TRUE	FALSE
SNRNP70	P08621	FALSE	TRUE	FALSE
SNRPD1	P62314	TRUE	TRUE	FALSE
SNRPD2	P62316	TRUE	TRUE	FALSE
SNRPD3	P62318	TRUE	TRUE	FALSE
SNX2	O60749	TRUE	TRUE	FALSE
SOD1	P00441	FALSE	TRUE	FALSE
SPTBN1	Q01082	FALSE	TRUE	FALSE
SRCAP	Q6ZRS2	FALSE	TRUE	TRUE
SRP14	P37108	TRUE	FALSE	FALSE
SRRT	Q9BXP5	FALSE	TRUE	FALSE
SSBP1	Q04837	FALSE	TRUE	FALSE
SSR1	P43307	FALSE	TRUE	FALSE
STAT3	P40763	FALSE	TRUE	FALSE
STRAP	Q9Y3F4	TRUE	FALSE	FALSE
STUB1	Q9UNE7	TRUE	FALSE	FALSE
SUPT16H	Q9Y5B9	FALSE	TRUE	FALSE
SUPT6H	Q7KZ85	FALSE	TRUE	FALSE
SYNCRIP	O60506	FALSE	TRUE	FALSE
TANGO6	Q9C0B7	FALSE	TRUE	TRUE
TCOF1	Q13428	FALSE	TRUE	FALSE
TCP1	P17987	TRUE	TRUE	TRUE
TECR	Q9NZ01	FALSE	TRUE	FALSE
THOC3	Q96J01	FALSE	TRUE	TRUE
TKT	P29401	FALSE	TRUE	FALSE
TMPO	P42167	FALSE	TRUE	FALSE
TNPO1	Q92973	FALSE	TRUE	FALSE
TPI1	P60174	FALSE	TRUE	FALSE
TPM3	P06753	FALSE	TRUE	FALSE
TPM4	P67936	FALSE	TRUE	FALSE
TRIM28	Q13263	FALSE	TRUE	FALSE
TRMT1	Q9NXH9	FALSE	TRUE	FALSE
TSN	Q15631	FALSE	TRUE	FALSE
TTC37	Q6PGP7	FALSE	TRUE	TRUE
TTLL12	Q14166	FALSE	TRUE	FALSE
TUBA1B	P68363	FALSE	TRUE	FALSE
TUBB	P07437	TRUE	TRUE	FALSE
TUBB2B	Q9BVA1	FALSE	TRUE	TRUE
TUBB4B	P68371	FALSE	TRUE	TRUE
TUBG1	P23258	FALSE	TRUE	FALSE
TXLNA	P40222	FALSE	TRUE	FALSE
TXNDC9	O14530	FALSE	TRUE	FALSE
TXNL1	O43396	FALSE	TRUE	FALSE
U2AF2	P26368	FALSE	TRUE	FALSE
UBA1	P22314	FALSE	TRUE	FALSE
UBR5	O95071	TRUE	TRUE	TRUE
UCHL5	Q9Y5K5	FALSE	TRUE	FALSE
UFL1	O94874	FALSE	TRUE	FALSE
UGGT1	Q9NYU2	FALSE	TRUE	FALSE
URI1	O94763	FALSE	TRUE	TRUE
USP5	P45974	FALSE	TRUE	FALSE
UXT	Q9UBK9	FALSE	TRUE	TRUE
VARS	P26640	FALSE	TRUE	FALSE
VBP1	P61758	TRUE	TRUE	TRUE
VCP	P55072	TRUE	FALSE	FALSE
VDAC1	P21796	FALSE	TRUE	FALSE
WDR5	P61964	TRUE	TRUE	FALSE
WDR61	Q9GZS3	FALSE	TRUE	FALSE
WDR77	Q9BQA1	TRUE	TRUE	FALSE
WDR92	Q96MX6	FALSE	TRUE	TRUE
XPNPEP1	Q9NQW7	FALSE	TRUE	FALSE
XPO1	O14980	TRUE	TRUE	FALSE
YBX1	P67809	TRUE	FALSE	FALSE
ZNHIT2	Q9UHR6	FALSE	TRUE	TRUE
ZNRD2	O60232	FALSE	TRUE	FALSE

## Sheet: Fig2B
Experiment	TPR	FDR	FNR	PPV
DIP-MS PFDN2	0.28755	0.956331	0.71245	0.043669
AP-MS	0.015261	0.950904	0.984739	0.049096

## Sheet: Fig2C
Experiment	Gene_Name	UniProtKB_accession	Rank	Peak intensity	Log10 Intensity
DIP-MS PFDN2	PFDN1	O60925	1	63881628	7.80538	4.40938
SEC-MS	GAPDH	P04406	1	26303550	7.42001
DIP-MS PFDN2	VBP1	P61758	2	36353943	7.56055
SEC-MS	ENO1	P06733	3	19096393	7.28095
DIP-MS PFDN2	PFDN2	Q9UHV9	3	9.44889e+06	6.97538
SEC-MS	MIF	P14174	4	16752687	7.22408
DIP-MS PFDN2	PFDN6	O15212	4	7.41007e+06	6.86982
SEC-MS	LDHB	P07195	5	15397380	7.18745
DIP-MS PFDN2	UXT	Q9UBK9	5	3.104e+06	6.49192
SEC-MS	TPI1	P60174	7	13545621	7.1318
DIP-MS PFDN2	HSP90AB1	P08238	6	3.00468e+06	6.4778
SEC-MS	HSPE1	P61604	8	12684680	7.10328
DIP-MS PFDN2	HSP90AA1	P07900	7	1.90262e+06	6.27935
SEC-MS	HSP90AA1	P07900	9	11557499	7.06286
DIP-MS PFDN2	TUBB4B	P68371	8	1.65342e+06	6.21838
SEC-MS	PPIA	P62937	10	10985102	7.0408
DIP-MS PFDN2	LDHB	P07195	9	1636605	6.21394
SEC-MS	PKM	P14618	11	10893630	7.03717
DIP-MS PFDN2	PDRG1	Q9NUG6	10	1.60615e+06	6.20578
SEC-MS	MDH2	P40926	13	8945633	6.95161
DIP-MS PFDN2	URI1	O94763	11	1.55083e+06	6.19057
DIP-MS PFDN2	PIH1D1	Q9NWS0	12	1.33948e+06	6.12694
DIP-MS PFDN2	RUVBL1	Q9Y265	13	1.27311e+06	6.10487
SEC-MS	EEF2	P13639	14	8672450	6.93814
DIP-MS PFDN2	POLR2E	P19388	14	1.22943e+06	6.0897
SEC-MS	PFN1	P07737	15	8572311	6.9331
DIP-MS PFDN2	RUVBL2	Q9Y230	15	1.15767e+06	6.06359
SEC-MS	ALDOA	P04075	16	8395776	6.92406
DIP-MS PFDN2	RPAP3	Q9H6T3	16	1.02768e+06	6.01186
SEC-MS	PEBP1	P30086	18	7535438	6.87711
DIP-MS PFDN2	HSPA8	P11142	17	995625	5.9981
SEC-MS	LDHA	P00338	19	7219707	6.85852
DIP-MS PFDN2	CCT3	P49368	18	974725	5.98888
SEC-MS	PRDX3	P30048	21	6825950	6.83416
DIP-MS PFDN2	CCT8	P50990	19	957828	5.98129
SEC-MS	PARK7	Q99497	22	6817248	6.83361
DIP-MS PFDN2	CCT2	P78371	20	951935	5.97861
SEC-MS	PRDX6	P30041	24	6634920	6.82184
DIP-MS PFDN2	TUBA1B	P68363	21	934741	5.97069
DIP-MS PFDN2	ASDURF	L0R819	22	928841	5.96794
SEC-MS	PDIA3	P30101	27	6402322	6.80634
DIP-MS PFDN2	TCP1	P17987	23	886444	5.94765
SEC-MS	CS	O75390	28	6235659	6.79488
DIP-MS PFDN2	CCT6B	Q92526	24	845849	5.92729
SEC-MS	RPSA	P08865	29	5963276	6.77548
DIP-MS PFDN2	HSPA1L	P34931	25	785198	5.89498
SEC-MS	RAN	P62826	30	5864326	6.76822
DIP-MS PFDN2	CLTC	Q00610	26	761292	5.88155
SEC-MS	PGK1	P00558	31	5782113	6.76209
DIP-MS PFDN2	TUBB	P07437	27	735787	5.86675
SEC-MS	PRDX2	P32119	32	5609614	6.74893
DIP-MS PFDN2	DCD	P81605	28	733585	5.86545
SEC-MS	HSP90AB1	P08238	33	5497475	6.74016
DIP-MS PFDN2	EEF1D	P29692	29	646446	5.81053
SEC-MS	STMN1	P16949	37	4894766	6.68973
DIP-MS PFDN2	CCT4	P50991	30	637293	5.80434
SEC-MS	CCT3	P49368	41	4513020	6.65447
DIP-MS PFDN2	RPSA	P08865	31	540937	5.73315
SEC-MS	TKT	P29401	42	4478781	6.65116
DIP-MS PFDN2	VCP	P55072	32	537337	5.73025
SEC-MS	UBA1	P22314	45	4173864	6.62054
DIP-MS PFDN2	IPO9	Q96P70	33	536268	5.72938
SEC-MS	AHCY	P23526	46	4101630	6.61296
DIP-MS PFDN2	CCT7	Q99832	34	518993	5.71516
SEC-MS	SHMT2	P34897	47	3943060	6.59583
DIP-MS PFDN2	WDR92	Q96MX6	35	515274	5.71204
SEC-MS	MDH1	P40925	48	3936510	6.59511
DIP-MS PFDN2	CCT6A	P40227	36	514766	5.71161
SEC-MS	CCT8	P50990	50	3889286	6.58987
DIP-MS PFDN2	HNRNPC	P07910	37	496629	5.69603
SEC-MS	NME1	P15531	51	3788321	6.57845
DIP-MS PFDN2	RPS18	P62269	38	462729	5.66533
SEC-MS	CFL1	P23528	53	3715998	6.57008
DIP-MS PFDN2	HSP90AB4P	Q58FF6	39	430430	5.6339
SEC-MS	OAT	P04181	54	3706977	6.56902
DIP-MS PFDN2	PDCD5	O14737	40	429332	5.63279
SEC-MS	GANAB	Q14697	55	3683124	6.56622
DIP-MS PFDN2	ASPRV1	Q53RT3	41	428766	5.63222
SEC-MS	TAGLN2	P37802	57	3666859	6.56429
DIP-MS PFDN2	ST13	P50502	42	427403	5.63084
SEC-MS	FKBP4	Q02790	58	3627435	6.5596
DIP-MS PFDN2	BCKDHA	P12694	43	419666	5.6229
SEC-MS	FASN	P49327	59	3601738	6.55651
DIP-MS PFDN2	GANAB	Q14697	44	409574	5.61233
SEC-MS	PDIA6	Q15084	60	3514462	6.54586
DIP-MS PFDN2	TUBB2B	Q9BVA1	45	407688	5.61033
SEC-MS	CCT4	P50991	62	3454124	6.53834
DIP-MS PFDN2	CST4	P01036	46	398178	5.60008
SEC-MS	P4HB	P07237	63	3345542	6.52447
DIP-MS PFDN2	UGP2	Q16851	47	393604	5.59506
SEC-MS	PGD	P52209	64	3298643	6.51834
DIP-MS PFDN2	HNRNPA2B1	P22626	48	382079	5.58215
SEC-MS	TCP1	P17987	66	3282118	6.51615
DIP-MS PFDN2	HSPA4	P34932	49	365320	5.56267
SEC-MS	PDCD5	O14737	67	3253234	6.51232
DIP-MS PFDN2	DPP3	Q9NY33	50	363282	5.56024
SEC-MS	PPIB	P23284	71	2874879	6.45862
DIP-MS PFDN2	FASN	P49327	51	360145	5.55648
SEC-MS	CCT2	P78371	73	2846647	6.45433
DIP-MS PFDN2	TBCD	Q9BTW9	52	351516	5.54594
DIP-MS PFDN2	H1-4	P10412	53	337710	5.52854
SEC-MS	HSPA8	P11142	74	2839011	6.45317
DIP-MS PFDN2	ETFB	P38117	54	333891	5.5236
SEC-MS	SUB1	P53999	75	2818213	6.44997
DIP-MS PFDN2	IDH3A	P50213	55	332665	5.52201
SEC-MS	ESD	P10768	76	2811149	6.44888
DIP-MS PFDN2	DCXR	Q7Z4W1	56	312365	5.49466
SEC-MS	RANBP1	P43487	77	2754710	6.44008
DIP-MS PFDN2	RPS27A	P62979	57	312160	5.49438
SEC-MS	ECHS1	P30084	79	2721190	6.43476
DIP-MS PFDN2	ADSL	P30566	58	308592	5.48938
DIP-MS PFDN2	HSPA9	P38646	59	308104	5.4887
DIP-MS PFDN2	RPS3	P23396	60	300330	5.4776
SEC-MS	RPS21	P63220	83	2676395	6.42755
DIP-MS PFDN2	ARL2	P36404	61	297881	5.47404
SEC-MS	GSTO1	P78417	84	2672961	6.42699
DIP-MS PFDN2	TMPO	P42166	62	297010	5.47277
SEC-MS	TUFM	P49411	86	2412331	6.38244
DIP-MS PFDN2	IARS2	Q9NSE4	63	291738	5.46499
DIP-MS PFDN2	RPS8	P62241	64	290245	5.46276
DIP-MS PFDN2	HNRNPU	Q00839	65	284803	5.45454
DIP-MS PFDN2	SLC25A6	P12236	66	283682	5.45283
DIP-MS PFDN2	NME2	P22392	67	279137	5.44582
DIP-MS PFDN2	DLST	P36957	68	273428	5.43684
DIP-MS PFDN2	RACK1	P63244	69	267299	5.427
SEC-MS	KHSRP	Q92945	88	2326430	6.36669
DIP-MS PFDN2	MIF	P14174	70	265123	5.42345
SEC-MS	CCT6A	P40227	89	2319465	6.36539
DIP-MS PFDN2	GNB2	P62879	71	259470	5.41409
SEC-MS	HSPD1	P10809	90	2265006	6.35507
DIP-MS PFDN2	EIF3A	Q14152	72	257897	5.41145
SEC-MS	TUBB	P07437	91	2246672	6.35154
DIP-MS PFDN2	RPS16	P62249	73	248622	5.39554
SEC-MS	TRIM28	Q13263	92	2242112	6.35066
DIP-MS PFDN2	HSPA5	P11021	74	247367	5.39334
SEC-MS	HNRNPK	P61978	93	2188423	6.34013
DIP-MS PFDN2	ESD	P10768	75	244448	5.38819
SEC-MS	RACK1	P63244	94	2176497	6.33776
DIP-MS PFDN2	HDAC1	Q13547	76	243193	5.38595
SEC-MS	ACLY	P53396	99	2112278	6.32475
DIP-MS PFDN2	COPS7A	Q9UBW8	77	242691	5.38505
SEC-MS	RPLP2	P05387	100	2110226	6.32433
DIP-MS PFDN2	SNRPD3	P62318	78	240423	5.38098
SEC-MS	HPRT1	P00492	101	2076865	6.31741
DIP-MS PFDN2	CCT5	P48643	79	239816	5.37988
SEC-MS	FUBP1	Q96AE4	103	2058457	6.31354
DIP-MS PFDN2	SUB1	P53999	80	234966	5.371
SEC-MS	EEF1G	P26641	105	2031039	6.30772
DIP-MS PFDN2	HAL	P42357	81	229336	5.36047
SEC-MS	PSAT1	Q9Y617	106	2025564	6.30655
DIP-MS PFDN2	RPS9	P46781	82	226703	5.35546
SEC-MS	TXN	P10599	107	2023857	6.30618
DIP-MS PFDN2	ETF1	P62495	83	223496	5.34927
SEC-MS	CCT5	P48643	109	2018977	6.30513
DIP-MS PFDN2	HNRNPA1	P09651	84	215594	5.33364
SEC-MS	TALDO1	P37837	110	2002839	6.30165
DIP-MS PFDN2	MTFR1L	Q9H019	85	213519	5.32944
SEC-MS	HMGB2	P26583	112	1978685	6.29638
DIP-MS PFDN2	OGA	O60502	86	210922	5.32412
SEC-MS	NME2	P22392	114	1972975	6.29512
DIP-MS PFDN2	CFL1	P23528	87	207830	5.31771
SEC-MS	CACYBP	Q9HB71	115	1956613	6.2915
DIP-MS PFDN2	DLAT	P10515	88	206771	5.31549
SEC-MS	TPM3	P06753	118	1931543	6.2859
DIP-MS PFDN2	EIF3M	Q7L2H7	89	206672	5.31528
DIP-MS PFDN2	MDH1	P40925	90	206310	5.31452
SEC-MS	ATIC	P31939	119	1930288	6.28562
DIP-MS PFDN2	DDX6	P26196	91	206265	5.31443
SEC-MS	GSTP1	P09211	120	1918978	6.28307
DIP-MS PFDN2	TARS1	P26639	92	204939	5.31163
SEC-MS	ANXA6	P08133	121	1914692	6.2821
DIP-MS PFDN2	UBQLN1	Q9UMX0	93	204218	5.31009
SEC-MS	PHB	P35232	124	1893556	6.27728
DIP-MS PFDN2	CTPS1	P17812	94	202936	5.30736
SEC-MS	NCL	P19338	125	1877164	6.2735
DIP-MS PFDN2	RAD23A	P54725	95	201289	5.30382
SEC-MS	VCP	P55072	126	1870541	6.27197
DIP-MS PFDN2	CRMP1	Q14194	96	199919	5.30085
SEC-MS	MYL6	P60660	127	1866020	6.27092
DIP-MS PFDN2	BLMH	Q13867	97	196481	5.29332
SEC-MS	CCT7	Q99832	128	1863036	6.27022
DIP-MS PFDN2	LYZ	P61626	98	193948	5.28769
SEC-MS	GDI2	P50395	129	1849684	6.2671
DIP-MS PFDN2	RPL35	P42766	99	192154	5.28365
SEC-MS	IPO5	O00410	133	1802632	6.25591
DIP-MS PFDN2	H1FX	Q92522	100	189971	5.27869
DIP-MS PFDN2	CUL1	Q13616	101	188921	5.27628
SEC-MS	ISYNA1	Q9NPH2	134	1777260	6.24975
DIP-MS PFDN2	NARS1	O43776	102	188324	5.2749
SEC-MS	CLTC	Q00610	135	1776663	6.24961
DIP-MS PFDN2	EIF3K	Q9UBQ5	103	188213	5.27465
SEC-MS	NUDC	Q9Y266	136	1772648	6.24862
DIP-MS PFDN2	COPS8	Q99627	104	187671	5.2734
SEC-MS	PAICS	P22234	138	1762129	6.24604
DIP-MS PFDN2	ASS1	P00966	105	186430	5.27052
SEC-MS	CDK1	P06493	139	1746496	6.24217
DIP-MS PFDN2	BUB3	O43684	106	184755	5.2666
SEC-MS	SSBP1	Q04837	141	1715111	6.23429
DIP-MS PFDN2	XRN2	Q9H0D6	107	184241	5.26539
SEC-MS	GART	P22102	144	1674054	6.22377
DIP-MS PFDN2	ATXN2L	Q8WWM7	108	182969	5.26238
SEC-MS	UBA2	Q9UBT2	146	1649438	6.21734
DIP-MS PFDN2	POLR3A	O14802	109	181164	5.25807
SEC-MS	HSD17B10	Q99714	147	1626589	6.21128
DIP-MS PFDN2	PC	P11498	110	180865	5.25735
DIP-MS PFDN2	SAE1	Q9UBE0	111	180392	5.25622
SEC-MS	PAFAH1B3	Q15102	148	1620238	6.20958
DIP-MS PFDN2	SYNCRIP	O60506	112	178042	5.25052
SEC-MS	PLS3	P13797	152	1588988	6.20112
DIP-MS PFDN2	LAP3	P28838	113	177309	5.24873
SEC-MS	PHB2	Q99623	153	1578507	6.19825
DIP-MS PFDN2	EEF1G	P26641	114	176438	5.24659
SEC-MS	PNP	P00491	154	1573362	6.19683
DIP-MS PFDN2	ATP5F1C	P36542	115	172379	5.23648
SEC-MS	EIF3A	Q14152	155	1572582	6.19661
DIP-MS PFDN2	LRPPRC	P42704	116	170827	5.23256
SEC-MS	CAP1	Q01518	156	1570484	6.19603
DIP-MS PFDN2	SPRR1B	P22528	117	169756	5.22983
SEC-MS	RPS28	P62857	162	1541440	6.18793
DIP-MS PFDN2	GAPDH	P04406	118	167967	5.22522
SEC-MS	ACADM	P11310	163	1538121	6.18699
DIP-MS PFDN2	SHMT1	P34896	119	167173	5.22316
SEC-MS	EEF1D	P29692	165	1521822	6.18236
DIP-MS PFDN2	RPL7	P18124	120	166284	5.22085
SEC-MS	EZR	P15311	166	1501849	6.17663
DIP-MS PFDN2	ACADM	P11310	121	165527	5.21887
SEC-MS	STIP1	P31948	167	1497809	6.17546
DIP-MS PFDN2	GARS1	P41250	122	163973	5.21477
SEC-MS	NAP1L1	P55209	169	1486030	6.17203
DIP-MS PFDN2	NCL	P19338	123	163773	5.21424
SEC-MS	MTHFD1	P11586	171	1479150	6.17001
DIP-MS PFDN2	ACTN1	P12814	124	163235	5.21281
SEC-MS	PTBP1	P26599	174	1450617	6.16155
DIP-MS PFDN2	HSPA6	P17066	125	163134	5.21255
SEC-MS	MYH9	P35579	175	1437046	6.15747
DIP-MS PFDN2	HNRNPH1	P31943	126	161467	5.20808
SEC-MS	NASP	P49321	180	1424845	6.15377
DIP-MS PFDN2	RPS13	P62277	127	160415	5.20524
SEC-MS	HSPA9	P38646	181	1399336	6.14592
DIP-MS PFDN2	NUDT5	Q9UKK9	128	157758	5.19799
SEC-MS	ACTN4	O43707	183	1381811	6.14045
DIP-MS PFDN2	MTREX	P42285	129	157033	5.19599
SEC-MS	PARP1	P09874	185	1376990	6.13893
DIP-MS PFDN2	DDX1	Q92499	130	156428	5.19431
SEC-MS	TRAP1	Q12931	189	1359365	6.13334
DIP-MS PFDN2	TRMT10C	Q7L0Y3	131	155521	5.19179
SEC-MS	PRKCSH	P14314	192	1347652	6.12958
DIP-MS PFDN2	PNPT1	Q8TCS8	132	154100	5.1878
SEC-MS	EIF3F	O00303	197	1317717	6.11982
DIP-MS PFDN2	CLPP	Q16740	133	149031	5.17328
SEC-MS	DDT	P30046	198	1316457	6.11941
DIP-MS PFDN2	RPL7A	P62424	134	147318	5.16826
SEC-MS	VCL	P18206	202	1286105	6.10928
DIP-MS PFDN2	CYB5R3	P00387	135	145787	5.16372
SEC-MS	PFDN2	Q9UHV9	204	1284039	6.10858
DIP-MS PFDN2	DBT	P11182	136	145086	5.16163
SEC-MS	SAE1	Q9UBE0	204	1284039	6.10858
DIP-MS PFDN2	SNRNP70	P08621	137	144273	5.15918
SEC-MS	ETFB	P38117	207	1252993	6.09795
DIP-MS PFDN2	HSPD1	P10809	138	144052	5.15852
SEC-MS	HSPA5	P11021	210	1246761	6.09578
DIP-MS PFDN2	CDC37	Q16543	139	143950	5.15821
SEC-MS	SSB	P05455	213	1229584	6.08976
DIP-MS PFDN2	RPS2	P15880	140	143744	5.15759
SEC-MS	USP5	P45974	214	1211454	6.08331
DIP-MS PFDN2	EIF3C	Q99613	141	143259	5.15612
SEC-MS	FLNA	P21333	215	1210000	6.08279
DIP-MS PFDN2	DPYSL3	Q14195	142	142277	5.15313
SEC-MS	ECH1	Q13011	217	1199548	6.07902
DIP-MS PFDN2	CAD	O76075	143	142207	5.15292
SEC-MS	EEF1B2	P24534	218	1196351	6.07786
DIP-MS PFDN2	TBL1XR1	Q9BZK7	144	141700	5.15137
SEC-MS	SOD2	P04179	219	1192855	6.07659
DIP-MS PFDN2	PSME2	Q9UL46	145	140085	5.14639
SEC-MS	CTSD	P07339	222	1171105	6.0686
DIP-MS PFDN2	ISOC1	Q96CN7	146	137420	5.13805
SEC-MS	HSD17B4	P51659	224	1154760	6.06249
DIP-MS PFDN2	NSFL1C	Q9UNZ2	147	137257	5.13754
SEC-MS	SOD1	P00441	225	1137062	6.05578
DIP-MS PFDN2	FUS	P35637	148	136034	5.13365
SEC-MS	ADSL	P30566	227	1128244	6.0524
DIP-MS PFDN2	MATR3	P43243	149	134421	5.12847
DIP-MS PFDN2	ATIC	P31939	150	132600	5.12254
SEC-MS	WARS	P23381	232	1117134	6.04811
DIP-MS PFDN2	NOP58	Q9Y2X3	151	132457	5.12208
SEC-MS	CPNE1	Q99829	235	1108394	6.04469
DIP-MS PFDN2	PSMD14	O00487	152	131536	5.11904
SEC-MS	SARS	P49591	238	1099674	6.04126
DIP-MS PFDN2	RPS28	P62857	153	131108	5.11763
SEC-MS	MSN	P26038	240	1085016	6.03544
DIP-MS PFDN2	RBBP7	Q16576	154	130762	5.11648
SEC-MS	ACTR2	P61160	242	1080254	6.03353
DIP-MS PFDN2	ABRAXAS2	Q15018	155	129519	5.11233
SEC-MS	GLUD1	P00367	244	1068221	6.02866
DIP-MS PFDN2	CST1	P01037	156	129298	5.11159
SEC-MS	ALDH2	P05091	248	1061670	6.02599
DIP-MS PFDN2	RAB5C	P51148	157	129054	5.11077
SEC-MS	CDC42	P60953	249	1058052	6.02451
DIP-MS PFDN2	LANCL1	P13473	158	128607	5.10927
SEC-MS	IMPDH2	P12268	251	1051294	6.02172
DIP-MS PFDN2	MTAP	Q13126	159	128372	5.10847
SEC-MS	PHGDH	O43175	252	1044286	6.01882
DIP-MS PFDN2	TXN	P10599	160	128003	5.10722
DIP-MS PFDN2	MRPL12	P52815	161	127303	5.10484
DIP-MS PFDN2	ILF2	Q12905	162	127000	5.10381
SEC-MS	AARS	P49588	253	1042858	6.01823
DIP-MS PFDN2	RAB7A	P51149	163	125061	5.09712
SEC-MS	FABP5	Q01469	254	1040922	6.01742
DIP-MS PFDN2	PEBP1	P30086	164	124784	5.09616
SEC-MS	PSMB1	P20618	255	1035704	6.01524
DIP-MS PFDN2	ALDH2	P05091	165	124783	5.09615
SEC-MS	PSMB6	P28072	257	1033844	6.01446
DIP-MS PFDN2	SEC24C	P53992	166	124750	5.09604
SEC-MS	MCM2	P49736	258	1026195	6.01123
DIP-MS PFDN2	SF3B3	Q15393	167	124294	5.09445
SEC-MS	MCM7	P33993	262	1012754	6.0055
DIP-MS PFDN2	PSMA1	P25786	168	124012	5.09346
SEC-MS	CAND1	Q86VP6	264	992456	5.99671
DIP-MS PFDN2	IARS	P41252	169	123163	5.09048
SEC-MS	GOT1	P17174	266	988781	5.9951
DIP-MS PFDN2	EIF3I	Q13347	170	121426	5.08431
SEC-MS	HARS	P12081	268	980970	5.99166
DIP-MS PFDN2	PSMA7	O14818	171	120479	5.08091
DIP-MS PFDN2	PSMB1	P20618	172	120269	5.08015
SEC-MS	ACTR3	P61158	269	972310	5.9878
DIP-MS PFDN2	ATP5PB	P24539	173	119923	5.0789
SEC-MS	ME2	P23368	271	968420	5.98606
DIP-MS PFDN2	HNRNPR	O43390	174	118618	5.07415
SEC-MS	RPL7	P18124	272	965607	5.9848
DIP-MS PFDN2	PSMA3	P25788	175	118558	5.07393
SEC-MS	EIF3E	P60228	273	961909	5.98313
DIP-MS PFDN2	NIF3L1	Q9GZT8	176	118388	5.07331
SEC-MS	RPS13	P62277	276	954029	5.97956
DIP-MS PFDN2	PABPC1	P11940	177	117069	5.06844
SEC-MS	ALDH7A1	P49419	277	951565	5.97844
DIP-MS PFDN2	TKT	P29401	178	116460	5.06618
SEC-MS	WDR1	Q9Y6W5	280	946356	5.97605
DIP-MS PFDN2	DDX42	Q86XP3	179	116455	5.06616
SEC-MS	CLTA	P09496	286	938625	5.97249
DIP-MS PFDN2	RPS26	P62854	180	116394	5.06593
SEC-MS	PFDN6	O15212	287	938079	5.97224
DIP-MS PFDN2	OAT	P04181	181	116219	5.06528
SEC-MS	BTF3	O00478	291	930503	5.96872
DIP-MS PFDN2	KCTD12	Q96CX2	182	115961	5.06431
SEC-MS	ARPC3	O15145	294	911322	5.95967
DIP-MS PFDN2	MSN	P26038	183	115823	5.0638
SEC-MS	RPS9	P46781	296	910031	5.95906
DIP-MS PFDN2	EIF3B	P55884	184	115617	5.06302
SEC-MS	TIMM13	Q9Y5L4	301	894650	5.95165
DIP-MS PFDN2	TYMS	P04818	185	115600	5.06296
SEC-MS	EIF3B	P55884	302	883420	5.94617
DIP-MS PFDN2	PSMD11	O00231	186	115529	5.06269
SEC-MS	PSMA4	P25789	303	878814	5.9439
DIP-MS PFDN2	SEPTIN2	Q15019	187	113412	5.05466
SEC-MS	PSMA1	P25786	305	876509	5.94276
DIP-MS PFDN2	SF1	Q13285	188	113389	5.05457
SEC-MS	TXNDC5	Q8NBS9	306	862744	5.93588
DIP-MS PFDN2	EEF1B2	P24534	189	113367	5.05449
SEC-MS	NAA15	Q9BXJ9	307	861963	5.93549
DIP-MS PFDN2	CYFIP1	Q7L576	190	113168	5.05372
SEC-MS	EIF3K	Q9UBQ5	308	860314	5.93466
DIP-MS PFDN2	PFN1	P07737	191	112987	5.05303
SEC-MS	ETF1	P62495	309	858986	5.93399
DIP-MS PFDN2	USP5	P45974	192	112511	5.0512
SEC-MS	RPS8	P62241	311	856397	5.93268
DIP-MS PFDN2	TXNRD1	Q16881	193	112021	5.0493
SEC-MS	PLD3	Q8IV08	312	855725	5.93233
DIP-MS PFDN2	PSMA6	P60900	194	111170	5.04599
SEC-MS	CLIC4	Q9Y696	313	855073	5.932
DIP-MS PFDN2	ATP5PO	P48047	195	110337	5.04272
SEC-MS	YARS2	Q9Y2Z4	314	853867	5.93139
DIP-MS PFDN2	PELP1	Q8IZL8	196	110292	5.04254
SEC-MS	EIF4G1	Q04637	315	853509	5.93121
DIP-MS PFDN2	IMPDH2	P12268	197	109693	5.04018
SEC-MS	NUDT19	A8MXV4	316	852542	5.93072
DIP-MS PFDN2	RBMX	P38159	198	109690	5.04017
SEC-MS	PFAS	O15067	318	840961	5.92478
DIP-MS PFDN2	NDUFS3	O75489	199	109333	5.03875
SEC-MS	MYH10	P35580	319	837628	5.92305
DIP-MS PFDN2	WDR61	Q9GZS3	200	108896	5.03701
SEC-MS	DLST	P36957	320	832209	5.92023
DIP-MS PFDN2	ZNF207	O43670	201	107058	5.02962
SEC-MS	GLA	P06280	321	830379	5.91928
DIP-MS PFDN2	RPS4X	P62701	202	107049	5.02958
SEC-MS	PSMB5	P28074	322	829805	5.91898
DIP-MS PFDN2	CORO1C	Q9ULV4	203	105868	5.02477
SEC-MS	PSMA6	P60900	323	829525	5.91883
DIP-MS PFDN2	ADRM1	Q16186	204	105239	5.02218
SEC-MS	EIF4B	P23588	325	825137	5.91653
DIP-MS PFDN2	DAD1	P61803	205	104606	5.01955
SEC-MS	CTPS1	P17812	327	824129	5.916
DIP-MS PFDN2	EIF3D	O15371	206	104031	5.01716
SEC-MS	PSME1	Q06323	328	823878	5.91586
DIP-MS PFDN2	CUL4B	Q13620	207	103321	5.01419
SEC-MS	FKBP10	Q96AY3	329	822977	5.91539
DIP-MS PFDN2	CSTF2T	Q9H0L4	208	103270	5.01397
SEC-MS	PSMA7	O14818	330	820515	5.91409
DIP-MS PFDN2	MRPL39	Q9NYK5	209	103215	5.01374
SEC-MS	EIF3L	Q9Y262	331	813574	5.9104
DIP-MS PFDN2	DARS	P14868	210	101626	5.007
SEC-MS	SF3A1	Q15459	335	808213	5.90753
DIP-MS PFDN2	HACD3	Q9P035	211	101554	5.0067
SEC-MS	VPS35	Q96QK1	339	801519	5.90391
DIP-MS PFDN2	ACTN4	O43707	212	101281	5.00553
SEC-MS	CNDP2	Q96KP4	340	798487	5.90227
DIP-MS PFDN2	GID8	Q9NWU2	213	100835	5.00361
SEC-MS	SUCLA2	Q9P2R7	342	783791	5.8942
DIP-MS PFDN2	API5	Q9BZZ5	214	100742	5.00321
SEC-MS	PFDN5	Q99471	343	783298	5.89393
DIP-MS PFDN2	ACTR3	P61158	215	100600	5.0026
SEC-MS	PFDN1	O60925	345	775573	5.88962
DIP-MS PFDN2	PRKCSH	P14314	216	98812.3	4.99481
SEC-MS	NDRG1	Q92597	346	773224	5.88831
DIP-MS PFDN2	TXNDC5	Q8NBS9	217	98399.7	4.99299
SEC-MS	DLD	P09622	348	770564	5.88681
DIP-MS PFDN2	EIF3H	O15372	218	98045.8	4.99143
SEC-MS	VDAC1	P21796	349	768754	5.88579
DIP-MS PFDN2	NME1	P15531	219	97475.5	4.9889
SEC-MS	FARSB	Q9NSD9	350	766183	5.88433
DIP-MS PFDN2	SF3B1	O75533	220	97460.7	4.98883
SEC-MS	DDX39B	Q13838	351	763711	5.88293
DIP-MS PFDN2	EIF3F	O00303	221	96368.1	4.98393
SEC-MS	NANS	Q9NR45	352	761955	5.88193
DIP-MS PFDN2	PDAP1	Q13442	222	95409.1	4.97959
SEC-MS	PSMA5	P28066	353	757852	5.87958
DIP-MS PFDN2	IDH3G	P51553	223	95276.1	4.97898
SEC-MS	RPS3	P23396	354	757763	5.87953
DIP-MS PFDN2	MRPL18	Q9H0U6	224	94932.2	4.97741
SEC-MS	RPS25	P62851	355	756720	5.87894
DIP-MS PFDN2	HSD17B4	P51659	225	94892.2	4.97723
SEC-MS	CAPZB	P47756	358	751800	5.8761
DIP-MS PFDN2	SDR9C7	Q8NEX9	226	94491.2	4.97539
SEC-MS	IDH1	O75874	360	743981	5.87156
DIP-MS PFDN2	BTF3	O00478	227	94451.1	4.97521
SEC-MS	PSMB4	P28070	361	737213	5.86759
DIP-MS PFDN2	HNRNPK	P61978	228	94423	4.97508
SEC-MS	VPS26A	O75436	362	737070	5.86751
DIP-MS PFDN2	CTTN	Q14247	229	94207	4.97408
SEC-MS	PSMA3	P25788	363	732903	5.86505
DIP-MS PFDN2	PTPA	Q15257	230	93684.2	4.97167
SEC-MS	BCAP31	P51572	366	729479	5.86301
DIP-MS PFDN2	PKM	P14618	231	93073.9	4.96883
SEC-MS	TYMS	P04818	368	724718	5.86017
DIP-MS PFDN2	GPS1	Q13098	232	92083.6	4.96418
DIP-MS PFDN2	SNRPB2	P08579	233	91825.4	4.96296
DIP-MS PFDN2	RAD23B	P54727	234	91712.7	4.96243
DIP-MS PFDN2	RPL37A	P61513	235	91488.6	4.96137
SEC-MS	ACTR1A	P61163	369	723832	5.85964
DIP-MS PFDN2	PRMT5	O14744	236	91289.9	4.96042
SEC-MS	PPAT	Q06203	370	723292	5.85931
DIP-MS PFDN2	YARS	P54577	237	90992.5	4.95901
SEC-MS	EIF3H	O15372	375	712399	5.85272
DIP-MS PFDN2	NUDCD3	Q8IVD9	238	90862	4.95838
SEC-MS	CSE1L	P55060	376	710876	5.85179
DIP-MS PFDN2	SHMT2	P34897	239	90783.8	4.95801
SEC-MS	NSFL1C	Q9UNZ2	377	708488	5.85033
DIP-MS PFDN2	PABPN1	Q86U42	240	90524.6	4.95677
SEC-MS	LBR	Q14739	378	707741	5.84987
DIP-MS PFDN2	SEC23A	Q15436	241	90483.1	4.95657
SEC-MS	EIF3I	Q13347	382	698776	5.84434
DIP-MS PFDN2	FABP5	Q01469	242	90299.3	4.95568
SEC-MS	HNRNPU	Q00839	383	692284	5.84028
DIP-MS PFDN2	ACTR1A	P61163	243	90003	4.95426
SEC-MS	HMGCS1	Q01581	384	690141	5.83894
DIP-MS PFDN2	NAA15	Q9BXJ9	244	89941.3	4.95396
DIP-MS PFDN2	HNRNPDL	O14979	245	89926.3	4.95389
SEC-MS	RPS3A	P61247	385	686056	5.83636
DIP-MS PFDN2	NOP56	O00567	246	89461.3	4.95164
SEC-MS	LAP3	P28838	387	683959	5.83503
DIP-MS PFDN2	CUL5	Q93034	247	89057	4.94967
SEC-MS	MCM4	P33991	389	682048	5.83381
DIP-MS PFDN2	PSMB5	P28074	248	88987.6	4.94933
SEC-MS	DCXR	Q7Z4W1	390	681466	5.83344
DIP-MS PFDN2	LARP1	Q6PKG0	249	88861.8	4.94872
SEC-MS	PTPA	Q15257	391	679890	5.83244
DIP-MS PFDN2	PSME3	P61289	250	88684.3	4.94785
SEC-MS	PSMB7	Q99436	392	679288	5.83205
DIP-MS PFDN2	RPLP2	P05387	251	88583.6	4.94735
SEC-MS	EIF3D	O15371	394	678945	5.83183
DIP-MS PFDN2	MRPL46	Q9H2W6	252	88192.3	4.94543
SEC-MS	PSMB2	P49721	395	678940	5.83183
DIP-MS PFDN2	SNAP23	O00161	253	88139.3	4.94517
SEC-MS	PSMA2	P25787	396	678171	5.83134
DIP-MS PFDN2	MCRIP1	C9JLW8	254	88069.9	4.94483
SEC-MS	HACD3	Q9P035	397	677240	5.83074
DIP-MS PFDN2	BTF3L4	Q96K17	255	88036.5	4.94466
SEC-MS	FH	P07954	398	676589	5.83032
DIP-MS PFDN2	MRPL19	P49406	256	87974.1	4.94435
SEC-MS	DCD	P81605	402	670120	5.82615
DIP-MS PFDN2	DIS3	Q9Y2L1	257	87331.9	4.94117
SEC-MS	RPL7A	P62424	406	668265	5.82495
DIP-MS PFDN2	CS	O75390	258	87307.8	4.94105
SEC-MS	CHMP4B	Q9H444	408	666859	5.82403
DIP-MS PFDN2	TPI1	P60174	259	86888.7	4.93896
SEC-MS	EIF5	P55010	410	666396	5.82373
DIP-MS PFDN2	STAT3	Q92783	260	86644.4	4.93774
SEC-MS	MPI	P34949	411	666019	5.82349
DIP-MS PFDN2	STRAP	Q9Y3F4	261	86345.2	4.93624
SEC-MS	TLN1	Q9Y490	414	657605	5.81797
DIP-MS PFDN2	SRP14	P37108	262	86159.3	4.9353
SEC-MS	ALDH9A1	P49189	415	653502	5.81525
DIP-MS PFDN2	MAP4	P27816	263	86020.3	4.9346
SEC-MS	ISOC1	Q96CN7	419	650419	5.81319
DIP-MS PFDN2	SGTA	O43765	264	85957	4.93428
SEC-MS	PSME3	P61289	420	649739	5.81274
DIP-MS PFDN2	DRG1	Q9Y295	265	85466.2	4.93179
SEC-MS	PGM3	O95394	421	649646	5.81268
DIP-MS PFDN2	POF1B	Q8WVV4	266	85371.8	4.93131
SEC-MS	PSMB3	P49720	423	646414	5.81051
DIP-MS PFDN2	TARS2	Q9BW92	267	85325.6	4.93108
SEC-MS	PMPCA	Q10713	424	645714	5.81004
DIP-MS PFDN2	SPTBN4	Q9H254	268	84979	4.92931
SEC-MS	BTF3L4	Q96K17	427	639832	5.80607
DIP-MS PFDN2	HYOU1	Q9Y4L1	269	84931.2	4.92907
SEC-MS	LCP1	P13796	433	634627	5.80252
DIP-MS PFDN2	SNRPA	P09012	270	84587.4	4.92731
SEC-MS	CAPNS1	P04632	434	634519	5.80244
DIP-MS PFDN2	DDB2	Q92466	271	84586.6	4.9273
DIP-MS PFDN2	PUS1	Q9Y606	272	84061.1	4.9246
SEC-MS	TWF1	Q12792	435	629359	5.7989
DIP-MS PFDN2	TPR	P12270	273	83811.3	4.9233
SEC-MS	IVD	P26440	436	628421	5.79825
DIP-MS PFDN2	PLS3	P13797	274	82794.6	4.918
SEC-MS	NUDT5	Q9UKK9	439	625445	5.79619
DIP-MS PFDN2	DYNC1H1	Q14204	275	82329.7	4.91556
SEC-MS	EPPK1	P58107	440	624089	5.79525
DIP-MS PFDN2	EIF3E	P60228	276	82138.1	4.91454
SEC-MS	BLMH	Q13867	443	622172	5.79391
DIP-MS PFDN2	HNRNPUL1	Q9BUJ2	277	81238.1	4.90976
SEC-MS	DNM1L	O00429	444	620648	5.79285
DIP-MS PFDN2	NAP1L4	Q99733	278	80596.9	4.90632
SEC-MS	API5	Q9BZZ5	449	617161	5.7904
DIP-MS PFDN2	MRPL34	Q9BQ48	279	80511.4	4.90586
SEC-MS	GSS	Q96QA5	450	616764	5.79012
DIP-MS PFDN2	TXNDC9	O14530	280	80432	4.90543
SEC-MS	DCTN2	Q13561	453	614852	5.78877
DIP-MS PFDN2	CUL3	Q13618	281	80306.4	4.90475
DIP-MS PFDN2	HNRNPL	P14866	282	80079.8	4.90352
SEC-MS	IARS2	Q9NSE4	455	611314	5.78626
DIP-MS PFDN2	DDX39A	O00148	283	79953.6	4.90284
SEC-MS	IDH3A	P50213	456	610898	5.78597
DIP-MS PFDN2	NAMPT	P43490	284	79903.5	4.90257
SEC-MS	ANXA11	P50995	457	609474	5.78496
DIP-MS PFDN2	AHCY	P23526	285	79395.5	4.8998
SEC-MS	MCM6	Q14566	463	601341	5.77912
DIP-MS PFDN2	MMUT	P22033	286	79299.4	4.89927
SEC-MS	TSN	Q15631	465	599336	5.77767
DIP-MS PFDN2	PDIA3	P30101	287	79120.9	4.89829
SEC-MS	NPM1	P06748	467	596408	5.77554
DIP-MS PFDN2	SARS	P49591	288	79118.9	4.89828
SEC-MS	PNPT1	Q8TCS8	470	594346	5.77404
DIP-MS PFDN2	MRPL50	Q8N5N7	289	78566.6	4.89524
SEC-MS	GRPEL1	Q9HAV7	471	594119	5.77387
DIP-MS PFDN2	PPP2CA	P67775	290	78241.9	4.89344
SEC-MS	PMPCB	O75439	475	591979	5.77231
DIP-MS PFDN2	DDX23	Q9BUQ8	291	78026.1	4.89224
SEC-MS	VBP1	P61758	479	588489	5.76974
DIP-MS PFDN2	PDHB	P11177	292	77537.9	4.88951
SEC-MS	MCM3	P25205	481	585026	5.76718
DIP-MS PFDN2	RPS5	P46782	293	77175	4.88748
SEC-MS	RPS2	P15880	482	583147	5.76578
DIP-MS PFDN2	MRPL13	Q9BYD1	294	76818.5	4.88547
SEC-MS	RPS14	P62263	483	583029	5.76569
DIP-MS PFDN2	SOD1	P00441	295	76402.7	4.88311
SEC-MS	IARS	P41252	484	582891	5.76559
DIP-MS PFDN2	APMAP	Q9HDC9	296	76264.6	4.88232
SEC-MS	RPL31	P62899	485	578860	5.76257
DIP-MS PFDN2	HNRNPAB	Q99729	297	75839.6	4.8799
SEC-MS	EIF3G	O75821	493	569060	5.75516
DIP-MS PFDN2	IPO4	Q8TEX9	298	75795	4.87964
DIP-MS PFDN2	PYGL	P06737	299	75358.4	4.87713
DIP-MS PFDN2	ALDH5A1	P51649	300	75300.3	4.8768
SEC-MS	PRDX4	Q13162	496	567644	5.75408
DIP-MS PFDN2	ANXA6	P08133	301	75065.1	4.87544
SEC-MS	HSPA4	P34932	497	567230	5.75376
DIP-MS PFDN2	KATNB1	Q9BVA0	302	74754.1	4.87364
SEC-MS	TPM4	P67936	498	565956	5.75278
DIP-MS PFDN2	PPP1CA	P62136	303	74659	4.87308
SEC-MS	CPOX	P36551	499	565439	5.75239
DIP-MS PFDN2	SRP68	Q9UHB9	304	74564.3	4.87253
SEC-MS	RPS18	P62269	500	564661	5.75179
DIP-MS PFDN2	PSAT1	Q9Y617	305	74399.7	4.87157
SEC-MS	CAPN2	P17655	503	562113	5.74982
DIP-MS PFDN2	EPRS	P07814	306	73968.4	4.86905
SEC-MS	PDXP	Q96GD0	504	561376	5.74925
DIP-MS PFDN2	RPS14	P62263	307	73754.9	4.86779
SEC-MS	ASS1	P00966	507	556971	5.74583
DIP-MS PFDN2	RPL36	Q9Y3U8	308	73706.3	4.8675
SEC-MS	MTAP	Q13126	512	546933	5.73793
DIP-MS PFDN2	THOC2	Q8NI27	309	73469.1	4.8661
SEC-MS	ZNF207	O43670	515	544607	5.73608
DIP-MS PFDN2	HPRT1	P00492	310	73421.7	4.86582
SEC-MS	ME1	P48163	518	544142	5.73571
DIP-MS PFDN2	DNM1L	O00429	311	73276.5	4.86496
SEC-MS	APEH	P13798	519	543446	5.73516
DIP-MS PFDN2	ADSS2	P30520	312	73169.9	4.86433
DIP-MS PFDN2	DCTN2	Q13561	313	73101	4.86392
SEC-MS	STUB1	Q9UNE7	521	541783	5.73383
DIP-MS PFDN2	PAFAH1B3	Q15102	314	73009.5	4.86338
DIP-MS PFDN2	SFPQ	P23246	315	72880.1	4.86261
SEC-MS	SF3A3	Q12874	522	541408	5.73352
DIP-MS PFDN2	EEF1E1	O43324	316	72468.8	4.86015
SEC-MS	RPN1	P04843	525	538803	5.73143
DIP-MS PFDN2	PSMA2	P25787	317	72450.8	4.86004
SEC-MS	RAD23B	P54727	527	538469	5.73116
DIP-MS PFDN2	STUB1	Q9UNE7	318	72208.1	4.85859
SEC-MS	CSK	P41240	529	537155	5.7301
DIP-MS PFDN2	MARS	P56192	319	72033.5	4.85753
SEC-MS	CTTN	Q14247	530	535814	5.72901
DIP-MS PFDN2	SEPTIN7	Q16181	320	71857.2	4.85647
SEC-MS	ALDH1A2	O94788	531	534113	5.72763
DIP-MS PFDN2	HACL1	Q9UJ83	321	71825.3	4.85628
SEC-MS	CDC37	Q16543	533	533083	5.72679
DIP-MS PFDN2	TUBG1	P23258	322	71561.2	4.85468
SEC-MS	NSUN2	Q08J23	534	531040	5.72513
DIP-MS PFDN2	DDB1	Q16531	323	71556.7	4.85465
SEC-MS	MRPL12	P52815	537	522791	5.71833
DIP-MS PFDN2	CSE1L	P55060	324	71506.3	4.85434
SEC-MS	RPS16	P62249	538	521317	5.7171
DIP-MS PFDN2	GCLC	P48506	325	71354.8	4.85342
SEC-MS	HYOU1	Q9Y4L1	540	520180	5.71615
DIP-MS PFDN2	HSPB1	P04792	326	71285.5	4.853
SEC-MS	WDR77	Q9BQA1	544	516145	5.71277
DIP-MS PFDN2	LGALS7	P47929	327	71194.7	4.85245
SEC-MS	MRI1	Q9BV20	546	514454	5.71135
DIP-MS PFDN2	TUBA1C	Q9BQE3	328	71153.9	4.8522
SEC-MS	IQGAP1	P46940	547	513949	5.71092
DIP-MS PFDN2	FLG	P20930	329	70986.3	4.85117
SEC-MS	PFDN4	Q9NQP4	552	509929	5.70751
DIP-MS PFDN2	ERCC8	Q13216	330	70882.1	4.85054
DIP-MS PFDN2	PSMB2	P49721	331	70838.7	4.85027
SEC-MS	RPL36	Q9Y3U8	554	505284	5.70354
DIP-MS PFDN2	TBL3	Q12788	332	70832.5	4.85023
SEC-MS	RPS20	P60866	558	498544	5.6977
DIP-MS PFDN2	PSMC5	P62195	333	70714.1	4.84951
DIP-MS PFDN2	SLC9A3R1	O14745	334	70370	4.84739
SEC-MS	TFG	Q92734	559	498130	5.69734
DIP-MS PFDN2	CACYBP	Q9HB71	335	70007.9	4.84515
SEC-MS	DLAT	P10515	562	491030	5.69111
DIP-MS PFDN2	NOP2	P46087	336	70001	4.8451
SEC-MS	TMPO	P42166	566	486417	5.68701
DIP-MS PFDN2	RBM10	P98175	337	69589.5	4.84254
SEC-MS	DARS	P14868	567	486315	5.68692
DIP-MS PFDN2	DHX9	Q08211	338	69565.8	4.8424
SEC-MS	TBCE	Q15813	568	483716	5.68459
DIP-MS PFDN2	HSPH1	Q92598	339	69360.8	4.84111
SEC-MS	RPS10	P46783	569	483508	5.6844
DIP-MS PFDN2	PGD	P52209	340	69358.5	4.8411
SEC-MS	RAB7A	P51149	570	482815	5.68378
DIP-MS PFDN2	CSK	P41240	341	69078.2	4.83934
DIP-MS PFDN2	CTR9	Q6PD62	342	68914.3	4.83831
SEC-MS	XPNPEP1	Q9NQW7	572	482048	5.68309
DIP-MS PFDN2	POLR1A	O95602	343	68879.1	4.83809
SEC-MS	TXNL1	O43396	573	481676	5.68276
DIP-MS PFDN2	CAPNS1	P04632	344	68633.4	4.83654
SEC-MS	RPLP0	P05388	578	478256	5.67966
DIP-MS PFDN2	NASP	P49321	345	68438.1	4.8353
SEC-MS	ACTN1	P12814	589	469144	5.67131
DIP-MS PFDN2	WDR77	Q9BQA1	346	68416	4.83516
SEC-MS	CSDE1	O75534	593	464514	5.667
DIP-MS PFDN2	PHB2	Q99623	347	68323.8	4.83457
SEC-MS	BUB3	O43684	596	461605	5.66427
DIP-MS PFDN2	PDIA6	Q15084	348	68193.7	4.83374
DIP-MS PFDN2	LGALS3BP	Q08380	349	68166.9	4.83357
SEC-MS	DYNC1H1	Q14204	600	457894	5.66076
DIP-MS PFDN2	NUP54	Q7Z3B4	350	68053.2	4.83285
SEC-MS	PRMT1	Q99873	601	455869	5.65884
DIP-MS PFDN2	S100A7	P31151	351	68031.2	4.83271
SEC-MS	PRPSAP2	O60256	602	454455	5.65749
DIP-MS PFDN2	CCAR2	Q8N163	352	67986.2	4.83242
SEC-MS	DIS3	Q9Y2L1	605	451983	5.65512
DIP-MS PFDN2	TOP2A	P11388	353	67645.5	4.83024
SEC-MS	SF1	Q13285	607	449985	5.6532
DIP-MS PFDN2	TPM4	P67936	354	67452	4.829
SEC-MS	SPTAN1	Q13813	610	447177	5.65048
DIP-MS PFDN2	RTRAF	Q9Y224	355	67107.7	4.82677
SEC-MS	ALDH1B1	P30837	611	446552	5.64987
DIP-MS PFDN2	ACAD11	Q709F0	356	67034.6	4.8263
SEC-MS	KCTD12	Q96CX2	613	445241	5.6486
DIP-MS PFDN2	PSMD4	P55036	357	66980	4.82595
SEC-MS	FLNB	O75369	614	443693	5.64708
DIP-MS PFDN2	PSMA4	P25789	358	66929.6	4.82562
SEC-MS	ALDH5A1	P51649	618	440789	5.64423
DIP-MS PFDN2	PSMC1	P62191	359	66729.3	4.82432
SEC-MS	RPL35	P42766	628	433464	5.63695
DIP-MS PFDN2	PARK7	Q99497	360	66708.4	4.82418
SEC-MS	DEK	P35659	629	433019	5.63651
DIP-MS PFDN2	SRSF11	Q05519	361	66685.7	4.82403
SEC-MS	LRPPRC	P42704	631	432011	5.63549
DIP-MS PFDN2	PAK2	Q13177	362	66347.8	4.82183
SEC-MS	RCN1	Q15293	637	427249	5.63068
DIP-MS PFDN2	HDAC6	Q92769	363	66217.2	4.82097
SEC-MS	IPO4	Q8TEX9	638	425596	5.629
DIP-MS PFDN2	PSMC3	P17980	364	65915.4	4.81899
SEC-MS	COPS8	Q99627	639	422822	5.62616
DIP-MS PFDN2	TRAP1	Q12931	365	65893.1	4.81884
SEC-MS	SRSF2	Q01130	642	420478	5.62374
DIP-MS PFDN2	PGM3	O95394	366	65758.4	4.81795
SEC-MS	NAMPT	P43490	643	420382	5.62364
DIP-MS PFDN2	UBR4	Q5T4S7	367	65653.3	4.81726
SEC-MS	COPS4	Q9BT78	644	420077	5.62333
DIP-MS PFDN2	RPS25	P62851	368	65346.2	4.81522
SEC-MS	HSPA1L	P34931	647	419443	5.62267
DIP-MS PFDN2	TRIM28	Q13263	369	65122.3	4.81373
SEC-MS	LRRC59	Q96AG4	651	416702	5.61983
DIP-MS PFDN2	THOC3	Q96J01	370	65065.3	4.81335
SEC-MS	CLPP	Q16740	653	415232	5.61829
DIP-MS PFDN2	AIMP1	Q12904	371	64981.4	4.81279
SEC-MS	YBX1	P67809	655	413478	5.61645
DIP-MS PFDN2	FLG2	Q5D862	372	64614.3	4.81033
SEC-MS	RBBP7	Q16576	657	412152	5.61506
DIP-MS PFDN2	SPTAN1	Q13813	373	64456.4	4.80927
SEC-MS	KPNB1	Q14974	658	411057	5.6139
DIP-MS PFDN2	FUBP1	Q96AE4	374	64374	4.80871
SEC-MS	MARCKSL1	P49006	665	407517	5.61015
DIP-MS PFDN2	TUFM	P49411	375	64124.4	4.80702
SEC-MS	SHMT1	P34896	666	407197	5.6098
DIP-MS PFDN2	MRPS24	Q96EL2	376	64096.5	4.80683
SEC-MS	SLC9A3R1	O14745	669	403966	5.60634
DIP-MS PFDN2	ACTL6A	O96019	377	64050.6	4.80652
DIP-MS PFDN2	SMARCC1	Q92922	378	64026.5	4.80636
SEC-MS	FARSA	Q9Y285	671	403605	5.60596
DIP-MS PFDN2	DPYSL5	Q9BPU6	379	64018.4	4.8063
SEC-MS	IDE	P14735	672	401699	5.6039
DIP-MS PFDN2	GTPBP4	Q9BZE4	380	63820.1	4.80496
SEC-MS	RRM1	P23921	674	400476	5.60258
DIP-MS PFDN2	SPTBN1	Q01082	381	63750.4	4.80448
SEC-MS	COPA	P53621	678	398150	5.60005
DIP-MS PFDN2	CSDE1	O75534	382	63724.9	4.80431
SEC-MS	RBM12	Q9NTZ6	680	397635	5.59948
DIP-MS PFDN2	EIF3L	Q9Y262	383	63698	4.80413
SEC-MS	SPTBN1	Q01082	682	395515	5.59716
DIP-MS PFDN2	EEF2	P13639	384	63656.1	4.80384
SEC-MS	PSME2	Q9UL46	683	395316	5.59694
DIP-MS PFDN2	CAPZB	P47756	385	63510.7	4.80285
SEC-MS	NAP1L4	Q99733	684	393547	5.595
DIP-MS PFDN2	PSMD8	P48556	386	63476.4	4.80261
SEC-MS	VARS	P26640	686	392982	5.59437
DIP-MS PFDN2	HMGB2	P26583	387	63172.5	4.80053
SEC-MS	DPP3	Q9NY33	687	391766	5.59303
DIP-MS PFDN2	DCTN4	Q9UJW0	388	63057.7	4.79974
DIP-MS PFDN2	MYL6	P60660	389	63046.7	4.79966
SEC-MS	HUWE1	Q7Z6Z7	690	390126	5.5912
DIP-MS PFDN2	RPL31	P62899	390	62524.2	4.79605
SEC-MS	GGCT	O75223	692	388970	5.58992
DIP-MS PFDN2	LSM12	Q3MHD2	391	62400.6	4.79519
SEC-MS	LANCL1	P13473	694	387965	5.58879
DIP-MS PFDN2	UBR5	O95071	392	62336.5	4.79474
SEC-MS	RARS	P54136	695	387095	5.58782
DIP-MS PFDN2	RRM1	P23921	393	62010.7	4.79247
SEC-MS	EEA1	Q15075	697	386243	5.58686
DIP-MS PFDN2	PYGB	P11216	394	61939.9	4.79197
SEC-MS	RPS24	P62847	698	385546	5.58608
DIP-MS PFDN2	RRBP1	Q9P2E9	395	61675.6	4.79011
SEC-MS	COPB2	P35606	699	384633	5.58505
DIP-MS PFDN2	PSMC6	P62333	396	61456	4.78856
SEC-MS	CUL3	Q13618	702	383869	5.58418
DIP-MS PFDN2	RPS15A	P62244	397	61451.3	4.78853
SEC-MS	PRKDC	P78527	703	383457	5.58372
DIP-MS PFDN2	POLR1D	P0DPB6	398	61402.5	4.78819
SEC-MS	HDLBP	Q00341	706	380285	5.58011
DIP-MS PFDN2	DNMT1	P26358	399	60581.5	4.78234
SEC-MS	RAD23A	P54725	708	379471	5.57918
DIP-MS PFDN2	IRS4	O14654	400	60137.9	4.77915
SEC-MS	MCM5	P33992	709	378635	5.57822
DIP-MS PFDN2	PLS1	Q14651	401	60085.6	4.77877
SEC-MS	PRMT5	O14744	714	375442	5.57454
DIP-MS PFDN2	WASF2	Q9Y6W5	402	60078.1	4.77872
SEC-MS	COPB1	P53618	726	367557	5.56532
DIP-MS PFDN2	SEC23B	Q15437	403	59532.6	4.77475
SEC-MS	EPB41L2	O43491	727	367351	5.56508
DIP-MS PFDN2	CISD2	Q8N5K1	404	59464	4.77425
SEC-MS	RPS4X	P62701	729	366932	5.56459
DIP-MS PFDN2	HNRNPD	Q14103	405	59439.3	4.77407
DIP-MS PFDN2	CAP1	Q01518	406	59283.3	4.77293
DIP-MS PFDN2	RPS20	P60866	407	58914	4.77022
SEC-MS	PDHB	P11177	731	365797	5.56324
DIP-MS PFDN2	FLNA	P21333	408	58476.9	4.76698
SEC-MS	HIBADH	P31937	732	365301	5.56265
DIP-MS PFDN2	ALDH7A1	P49419	409	58402.4	4.76643
SEC-MS	DCTN1	Q14203	736	362591	5.55942
DIP-MS PFDN2	SRSF2	Q01130	410	58377.9	4.76625
SEC-MS	TXLNA	P40222	739	358543	5.55454
DIP-MS PFDN2	TBCE	Q15813	411	58166.4	4.76467
SEC-MS	LARS	Q9P2J5	740	357940	5.55381
DIP-MS PFDN2	MSH2	P43246	412	57903.6	4.76271
SEC-MS	PAK2	Q13177	741	357873	5.55373
DIP-MS PFDN2	SMARCB1	Q12824	413	57902.6	4.7627
SEC-MS	PPP2R5D	Q14738	743	357593	5.55339
DIP-MS PFDN2	PSMG1	O95456	414	57834.6	4.76219
SEC-MS	PYGL	P06737	744	357471	5.55324
DIP-MS PFDN2	TGM3	Q08188	415	57771.9	4.76172
SEC-MS	EIF3M	Q7L2H7	746	357060	5.55274
DIP-MS PFDN2	PPIA	P62937	416	57697.3	4.76116
SEC-MS	CTSB	P07858	749	355880	5.5513
DIP-MS PFDN2	CPSF6	Q16630	417	57608.9	4.76049
SEC-MS	EPRS	P07814	750	355284	5.55058
DIP-MS PFDN2	ARG1	P05089	418	57208.4	4.75746
SEC-MS	RBBP4	Q09028	752	353657	5.54858
DIP-MS PFDN2	CLTA	P09496	419	57193.7	4.75735
SEC-MS	SNRPE	P62304	754	353274	5.54811
DIP-MS PFDN2	HUWE1	Q7Z6Z7	420	57154.7	4.75705
SEC-MS	CCAR2	Q8N163	757	352492	5.54715
DIP-MS PFDN2	AFDN	P55196	421	57079.4	4.75648
SEC-MS	QARS	P47897	758	352224	5.54682
DIP-MS PFDN2	PRKDC	P78527	422	57042.1	4.7562
SEC-MS	USO1	O60763	759	349385	5.5433
DIP-MS PFDN2	PGRMC2	O15173	423	56925.7	4.75531
DIP-MS PFDN2	PSMD12	O00232	424	56921	4.75527
SEC-MS	SUMF2	Q8NBJ7	761	349135	5.54299
DIP-MS PFDN2	CLUH	O75153	425	56879.5	4.75496
DIP-MS PFDN2	MRPS2	Q9Y399	426	56861	4.75481
SEC-MS	TPP2	P29144	762	348420	5.5421
DIP-MS PFDN2	SLK	Q9H2G2	427	56797.3	4.75433
SEC-MS	MAP4	P27816	766	347607	5.54109
DIP-MS PFDN2	VARS	P26640	428	56406.9	4.75133
SEC-MS	ECI1	P42126	771	345942	5.539
DIP-MS PFDN2	CALML3	P27482	429	56055.8	4.74862
SEC-MS	PPP1R7	Q15435	777	340552	5.53218
DIP-MS PFDN2	COPE	O14579	430	55826.1	4.74684
SEC-MS	AIMP1	Q12904	778	340025	5.53151
DIP-MS PFDN2	TIMM13	Q9Y5L4	431	55747	4.74622
SEC-MS	BASP1	P80723	780	336313	5.52674
DIP-MS PFDN2	BRCC3	P46736	432	55569.6	4.74484
SEC-MS	ACBD3	Q9H3P7	783	335884	5.52619
DIP-MS PFDN2	AASS	Q9UDR5	433	55282.1	4.74258
SEC-MS	SEC31A	O94979	784	335249	5.52537
DIP-MS PFDN2	AARS2	Q5JTZ9	434	55163.7	4.74165
SEC-MS	CUL1	Q13616	785	334454	5.52434
DIP-MS PFDN2	AP3M1	Q9Y2T2	435	55107.4	4.74121
DIP-MS PFDN2	HSPA4L	O95757	436	54845.6	4.73914
SEC-MS	NAE1	Q13564	789	332564	5.52188
DIP-MS PFDN2	GPN1	Q9HCN4	437	54837	4.73907
SEC-MS	STRAP	Q9Y3F4	790	332079	5.52124
DIP-MS PFDN2	EZR	P15311	438	54537.8	4.7367
SEC-MS	AARS2	Q5JTZ9	792	330147	5.51871
DIP-MS PFDN2	DDT	P30046	439	54135.5	4.73348
SEC-MS	AIMP2	Q13155	799	325216	5.51217
DIP-MS PFDN2	NUP210	Q8TEM1	440	53740.7	4.7303
SEC-MS	TTLL12	Q14166	808	320362	5.50564
DIP-MS PFDN2	DNAJA2	O60884	441	53668.4	4.72972
SEC-MS	POLR1C	O15160	815	318297	5.50283
DIP-MS PFDN2	TCERG1	O14776	442	53540.5	4.72868
SEC-MS	SLIRP	Q9GZT3	817	317061	5.50114
DIP-MS PFDN2	DHTKD1	Q96HY7	443	53539.9	4.72868
SEC-MS	PDCD10	Q9BUL8	821	315199	5.49858
DIP-MS PFDN2	PAF1	Q8N7H5	444	53485.7	4.72824
SEC-MS	AP1B1	Q10567	822	314796	5.49803
DIP-MS PFDN2	ELP3	Q9H9T3	445	53202	4.72593
DIP-MS PFDN2	MRPL24	Q96A35	446	53074.6	4.72489
SEC-MS	RPA1	P27694	824	314011	5.49694
DIP-MS PFDN2	CRTAP	O75718	447	53039.5	4.7246
SEC-MS	SPAG9	O60271	828	313001	5.49555
DIP-MS PFDN2	DEK	P35659	448	52979.4	4.72411
SEC-MS	SF3B3	Q15393	829	312024	5.49419
DIP-MS PFDN2	RALY	Q9UKM9	449	52826.6	4.72285
SEC-MS	GPS1	Q13098	833	309283	5.49036
DIP-MS PFDN2	POLR3D	P05423	450	52823.8	4.72283
DIP-MS PFDN2	SRP72	O76094	451	52589.1	4.7209
SEC-MS	HSP90AB4P	Q58FF6	837	306411	5.4863
DIP-MS PFDN2	ABI1	Q8IZP0	452	52169.4	4.71742
SEC-MS	MARCKS	P29966	840	305686	5.48528
DIP-MS PFDN2	RPS19	P39019	453	52117.7	4.71699
SEC-MS	PABPC4	Q13310	842	305509	5.48502
DIP-MS PFDN2	RBBP4	Q09028	454	52045.7	4.71639
SEC-MS	CLTB	P09497	843	303755	5.48252
DIP-MS PFDN2	PRPSAP2	O60256	455	51979.2	4.71583
SEC-MS	MARS	P56192	845	302700	5.48101
DIP-MS PFDN2	GSS	Q96QA5	456	51961.3	4.71568
SEC-MS	UGP2	Q16851	849	300162	5.47736
DIP-MS PFDN2	DNAJB11	Q9UBS4	457	51947.3	4.71556
SEC-MS	ARCN1	P48444	851	299209	5.47597
DIP-MS PFDN2	TRMT1	Q9NXH9	458	51457.6	4.71145
SEC-MS	RPS23	P62266	854	297487	5.47347
DIP-MS PFDN2	SEPTIN11	Q9NVA2	459	51418.3	4.71112
SEC-MS	CYB5R3	P00387	856	295546	5.47063
DIP-MS PFDN2	TAGLN2	P37802	460	51290.9	4.71004
SEC-MS	SEC24C	P53992	857	295394	5.4704
DIP-MS PFDN2	ANXA11	P50995	461	51229.3	4.70952
SEC-MS	CORO1C	Q9ULV4	869	288799	5.4606
DIP-MS PFDN2	SNRPE	P62304	462	51138	4.70874
SEC-MS	AP1M1	Q9BXS5	873	287242	5.45825
DIP-MS PFDN2	SNRPD1	P62314	463	51094.7	4.70838
SEC-MS	SLC25A6	P12236	875	286507	5.45714
DIP-MS PFDN2	HDLBP	Q00341	464	51075.3	4.70821
SEC-MS	TXNRD1	Q16881	876	286189	5.45665
DIP-MS PFDN2	PPP1R7	Q15435	465	51061.5	4.70809
SEC-MS	HACL1	Q9UJ83	877	284927	5.45473
DIP-MS PFDN2	CALML5	Q9NZT1	466	50946.9	4.70712
SEC-MS	HSPBP1	Q9NZL4	881	281709	5.4498
DIP-MS PFDN2	NAP1L1	P55209	467	50919.4	4.70688
SEC-MS	NT5DC1	Q5TFE4	882	281124	5.4489
DIP-MS PFDN2	PSMB3	P49720	468	50879.3	4.70654
SEC-MS	KIF11	P52732	885	279863	5.44695
DIP-MS PFDN2	LAMP2	P13473	469	50865.9	4.70643
SEC-MS	COPS6	Q7L5N1	890	278254	5.44444
DIP-MS PFDN2	POLA1	P09884	470	50664.1	4.7047
SEC-MS	TRMT10C	Q7L0Y3	892	277916	5.44391
DIP-MS PFDN2	NUP85	P37198	471	50605.3	4.7042
SEC-MS	TUBB6	Q9BUF5	893	276866	5.44227
DIP-MS PFDN2	PSME1	Q06323	472	50374.7	4.70221
SEC-MS	NIF3L1	Q9GZT8	895	276545	5.44177
DIP-MS PFDN2	PIP	P12273	473	50342.8	4.70194
SEC-MS	RUVBL1	Q9Y265	907	272359	5.43514
DIP-MS PFDN2	SNRPD2	P62316	474	50228	4.70095
SEC-MS	CAD	O76075	908	271129	5.43318
DIP-MS PFDN2	ZC3H15	Q8WU90	475	50132.5	4.70012
SEC-MS	TIAL1	Q01085	913	269997	5.43136
DIP-MS PFDN2	SEC22B	O75396	476	50127.6	4.70008
SEC-MS	MRPS23	Q9Y3D9	915	268828	5.42947
DIP-MS PFDN2	KHSRP	Q92945	477	50078.4	4.69965
SEC-MS	HNRNPD	Q14103	916	268677	5.42923
DIP-MS PFDN2	TECR	Q9NZ01	478	49976.1	4.69876
SEC-MS	PAPOLA	P51003	924	266100	5.42504
DIP-MS PFDN2	AP1M1	Q9BXS5	479	49877.2	4.6979
SEC-MS	COPE	O14579	926	265264	5.42368
DIP-MS PFDN2	CHD4	Q14839	480	49851.8	4.69768
SEC-MS	TBCD	Q9BTW9	927	265220	5.42361
DIP-MS PFDN2	PSMD7	P51665	481	49717.5	4.69651
SEC-MS	SUPT5H	O00267	933	264309	5.42211
DIP-MS PFDN2	FARSA	Q9Y285	482	49692.6	4.69629
SEC-MS	COPS2	P61201	936	263748	5.42119
DIP-MS PFDN2	ECHS1	P30084	483	49692	4.69629
SEC-MS	PDAP1	Q13442	940	262023	5.41834
DIP-MS PFDN2	OGDH	Q02218	484	49682.7	4.69621
DIP-MS PFDN2	NCKAP1	Q9Y2A7	485	49551.6	4.69506
SEC-MS	KLC1	Q07866	941	262008	5.41831
DIP-MS PFDN2	YBX1	P67809	486	49465.7	4.6943
SEC-MS	SRRT	Q9BXP5	944	261561	5.41757
DIP-MS PFDN2	MRPL40	Q9NQ50	487	49376.3	4.69352
SEC-MS	NIPSNAP3A	Q9UFN0	947	261232	5.41703
DIP-MS PFDN2	CARS	P49589	488	49165.4	4.69166
SEC-MS	LYZ	P61626	948	261181	5.41694
DIP-MS PFDN2	MRPL4	Q9BYD3	489	49068.9	4.69081
SEC-MS	RPS19	P39019	961	256373	5.40887
DIP-MS PFDN2	G3BP1	Q13283	490	49065	4.69077
SEC-MS	STOML2	Q9UJZ1	965	254603	5.40586
DIP-MS PFDN2	PDHA1	P08559	491	48965.6	4.68989
SEC-MS	IMPDH1	P20839	970	252847	5.40286
DIP-MS PFDN2	SUPT5H	O00267	492	48881.4	4.68914
SEC-MS	RUVBL2	Q9Y230	971	252797	5.40277
DIP-MS PFDN2	DYNC1LI1	Q9Y6G9	493	48645	4.68704
SEC-MS	SRP14	P37108	972	252209	5.40176
DIP-MS PFDN2	TARSL2	A2RTX5	494	48526.6	4.68598
SEC-MS	HM13	Q8TCT9	974	252052	5.40149
DIP-MS PFDN2	RBM12	Q9NTZ6	495	48478.8	4.68555
SEC-MS	RPRD1B	Q9NQG5	975	251812	5.40108
DIP-MS PFDN2	SRP9	P49458	496	48245.9	4.68346
SEC-MS	RANGAP1	P46060	976	251556	5.40063
DIP-MS PFDN2	SNRNP200	O75643	497	48188.8	4.68295
SEC-MS	RPN2	P04844	980	250083	5.39808
DIP-MS PFDN2	SON	P18583	498	48095.6	4.68211
SEC-MS	PDCL3	Q9H2J4	981	249940	5.39784
DIP-MS PFDN2	PODXL	Q8TCS8	499	47947	4.68076
SEC-MS	PDHA1	P08559	982	249399	5.39689
DIP-MS PFDN2	GOT1	P17174	500	47509.4	4.67678
SEC-MS	HAGH	Q16775	984	246951	5.39261
DIP-MS PFDN2	DNM2	P50570	501	47379	4.67559
SEC-MS	KIF5B	P33176	993	244606	5.38847
DIP-MS PFDN2	ENO1	P06733	502	47356.4	4.67538
SEC-MS	COPG1	Q9Y678	995	243291	5.38613
DIP-MS PFDN2	ACLY	P53396	503	47221.1	4.67414
SEC-MS	DFFA	O00273	999	242172	5.38412
DIP-MS PFDN2	RPRD1B	Q9NQG5	504	47211	4.67404
SEC-MS	NDUFS3	O75489	1000	242155	5.38409
DIP-MS PFDN2	MSH6	P52701	505	47094.2	4.67297
SEC-MS	SEC23A	Q15436	1003	241313	5.38258
DIP-MS PFDN2	MYH9	P35579	506	47078.4	4.67282
SEC-MS	DDB1	Q16531	1005	239951	5.38012
DIP-MS PFDN2	MRPL15	Q9P015	507	46750.4	4.66979
SEC-MS	IPO9	Q96P70	1006	239888	5.38001
DIP-MS PFDN2	PSMC2	P35998	508	46640.1	4.66876
SEC-MS	EEF1E1	O43324	1008	239106	5.37859
DIP-MS PFDN2	UBA1	P22314	509	46551.7	4.66794
SEC-MS	DDX39A	O00148	1009	238872	5.37817
DIP-MS PFDN2	NCCRP1	Q6ZVX7	510	46542.1	4.66785
SEC-MS	TARS2	Q9BW92	1010	237914	5.37642
DIP-MS PFDN2	TPM3	P06753	511	46535.9	4.66779
SEC-MS	GCLC	P48506	1013	237016	5.37478
DIP-MS PFDN2	STOML2	Q9UJZ1	512	46454.7	4.66703
SEC-MS	PABPC1	P11940	1015	236703	5.3742
DIP-MS PFDN2	PABPC4	Q13310	513	46355	4.6661
SEC-MS	CCAR1	Q8IX12	1016	236541	5.37391
DIP-MS PFDN2	SF3B2	Q13435	514	46329	4.66585
SEC-MS	MYO6	Q9UM54	1017	235774	5.3725
DIP-MS PFDN2	PLOD2	O00469	515	46183.9	4.66449
SEC-MS	TIPRL	O75663	1020	235402	5.37181
DIP-MS PFDN2	RPS27	P42677	516	46164.5	4.66431
SEC-MS	AKAP12	Q02952	1024	234069	5.36934
DIP-MS PFDN2	IVD	P26440	517	45868.9	4.66152
SEC-MS	HNRNPH1	P31943	1025	233861	5.36896
DIP-MS PFDN2	CDC16	Q13042	518	45714.1	4.66005
SEC-MS	IRS4	O14654	1026	233855	5.36895
DIP-MS PFDN2	PDCL	Q13371	519	45359.5	4.65667
SEC-MS	NPLOC4	Q8TAT6	1029	231988	5.36547
DIP-MS PFDN2	NUMA1	Q14980	520	45270	4.65581
SEC-MS	AIFM1	O95831	1030	231648	5.36483
DIP-MS PFDN2	PPP4R3A	Q6IN85	521	45233.9	4.65546
SEC-MS	EIF2A	Q9BY44	1033	230781	5.3632
DIP-MS PFDN2	RPLP0	P05388	522	45059.2	4.65378
SEC-MS	YARS	P54577	1035	230577	5.36282
DIP-MS PFDN2	MRPL44	Q9H9J2	523	45002.7	4.65324
SEC-MS	H1FX	Q92522	1036	230491	5.36265
DIP-MS PFDN2	RARS	P54136	524	44996.8	4.65318
SEC-MS	RPS11	P62280	1037	230489	5.36265
DIP-MS PFDN2	PSMD1	Q99460	525	44865	4.65191
SEC-MS	PSMC3	P17980	1039	229776	5.3613
DIP-MS PFDN2	PRDX4	Q13162	526	44729.8	4.6506
SEC-MS	RAB5C	P51148	1040	229084	5.35999
DIP-MS PFDN2	MCCC2	Q9HCC0	527	44696.1	4.65027
SEC-MS	SNX2	O60749	1041	229066	5.35996
DIP-MS PFDN2	CPA4	Q9UI42	528	44613	4.64946
SEC-MS	AP1G1	O43747	1042	229002	5.35984
DIP-MS PFDN2	DNAJC2	Q99543	529	44550.7	4.64885
SEC-MS	CAT	P04040	1045	227912	5.35777
DIP-MS PFDN2	GSTO1	P78417	530	44480	4.64816
SEC-MS	LMAN1	P49916	1049	227347	5.35669
DIP-MS PFDN2	SF3A1	Q15459	531	44463.2	4.648
SEC-MS	SLK	Q9H2G2	1053	226201	5.35449
DIP-MS PFDN2	IWS1	Q96ST2	532	44417.9	4.64756
SEC-MS	SMC1A	Q14683	1059	225337	5.35283
DIP-MS PFDN2	ECI1	P42126	533	44318.8	4.64659
SEC-MS	LUC7L2	Q9Y383	1062	224228	5.35069
DIP-MS PFDN2	CTSD	P07339	534	44122.6	4.64466
SEC-MS	ILF2	Q12905	1063	224140	5.35052
DIP-MS PFDN2	MRPL20	Q9BYC9	535	43894.2	4.64241
SEC-MS	DIAPH1	O60610	1072	221228	5.34484
DIP-MS PFDN2	RER1	O15258	536	43529.4	4.63878
SEC-MS	DDX21	Q9NR30	1075	219554	5.34154
DIP-MS PFDN2	CCAR1	Q8IX12	537	43421.5	4.63771
SEC-MS	COPS7A	Q9UBW8	1076	218505	5.33946
DIP-MS PFDN2	MRPL23	Q16540	538	43408.6	4.63758
SEC-MS	PPP2R2A	P63151	1081	217132	5.33672
DIP-MS PFDN2	NUP88	Q99567	539	43259.9	4.63609
SEC-MS	PSMC4	P43686	1082	217013	5.33649
DIP-MS PFDN2	FAM98B	Q52LJ0	540	43248	4.63597
SEC-MS	DPYSL2	Q16555	1083	215955	5.33436
DIP-MS PFDN2	UMPS	P11172	541	43131.9	4.6348
SEC-MS	SRP9	P49458	1085	215443	5.33333
DIP-MS PFDN2	SARM1	Q6SZW1	542	43088.1	4.63436
SEC-MS	SSR1	P43307	1087	214998	5.33243
DIP-MS PFDN2	AP1B1	Q10567	543	43077.3	4.63425
SEC-MS	PSMC1	P62191	1090	214461	5.33135
DIP-MS PFDN2	TSNAX	Q99598	544	43031	4.63378
SEC-MS	SEC22B	O75396	1094	213668	5.32974
DIP-MS PFDN2	MRPL43	Q8N983	545	42955	4.63301
SEC-MS	HSPH1	Q92598	1096	212956	5.32829
DIP-MS PFDN2	TPP2	P29144	546	42909.7	4.63256
SEC-MS	DNAJC2	Q99543	1101	211082	5.32445
DIP-MS PFDN2	NPM1	P06748	547	42892.8	4.63238
SEC-MS	AASS	Q9UDR5	1102	210760	5.32379
DIP-MS PFDN2	IPO5	O00410	548	42861.1	4.63206
SEC-MS	NNT	Q13423	1103	209914	5.32204
DIP-MS PFDN2	SF3B6	Q15393	549	42702.9	4.63046
SEC-MS	HSPA4L	O95757	1104	209794	5.32179
DIP-MS PFDN2	LBR	Q14739	550	42644.5	4.62986
SEC-MS	EIF5A	P63241	1109	207853	5.31776
DIP-MS PFDN2	PTCD3	Q96EY7	551	42491.6	4.6283
SEC-MS	RPS5	P46782	1112	206640	5.31521
DIP-MS PFDN2	MTHFD1	P11586	552	42461.8	4.628
SEC-MS	NUP155	O75694	1114	206319	5.31454
DIP-MS PFDN2	USP11	P51784	553	42359.6	4.62695
SEC-MS	PC	P11498	1121	204794	5.31132
DIP-MS PFDN2	SHTN1	A0MZ66	554	42348.3	4.62684
SEC-MS	ATPAF1	Q5TC12	1122	204721	5.31116
DIP-MS PFDN2	HNRNPA3	P51991	555	42251.3	4.62584
SEC-MS	CTH	P32929	1125	204138	5.30992
DIP-MS PFDN2	SEC61B	P60468	556	42220.5	4.62552
DIP-MS PFDN2	POLR2B	P30876	557	42162.5	4.62493
SEC-MS	THOC3	Q96J01	1128	202834	5.30714
DIP-MS PFDN2	RELA	Q04206	558	42144.9	4.62474
DIP-MS PFDN2	RPS24	P62847	559	42100.7	4.62429
SEC-MS	PSMC2	P35998	1133	202018	5.30539
DIP-MS PFDN2	PRMT1	Q99873	560	42093	4.62421
SEC-MS	ARL2	P36404	1136	201620	5.30453
DIP-MS PFDN2	NNT	Q13423	561	42070.7	4.62398
SEC-MS	DYNC1LI1	Q9Y6G9	1137	201277	5.30379
DIP-MS PFDN2	IGF2BP1	Q9NZI8	562	42014	4.62339
SEC-MS	TPR	P12270	1143	198480	5.29772
DIP-MS PFDN2	DCAF11	Q8TEB1	563	41948.3	4.62271
DIP-MS PFDN2	ARG2	P78540	564	41918.9	4.62241
SEC-MS	HCFC1	P51610	1145	197929	5.29651
DIP-MS PFDN2	CPVL	Q9H3G5	565	41916	4.62238
SEC-MS	APMAP	Q9HDC9	1148	197434	5.29542
DIP-MS PFDN2	PDCL3	Q9H2J4	566	41682.9	4.61996
SEC-MS	ACTL6A	O96019	1149	197365	5.29527
DIP-MS PFDN2	PHB	P35232	567	41675.8	4.61988
SEC-MS	CLUH	O75153	1150	197250	5.29502
DIP-MS PFDN2	EIF3G	O75821	568	41488.3	4.61793
SEC-MS	TXNDC9	O14530	1151	196961	5.29438
DIP-MS PFDN2	RSL1D1	O76021	569	41387.2	4.61687
SEC-MS	LAMP1	P11279	1153	196482	5.29332
DIP-MS PFDN2	STAM	Q92783	570	41329.4	4.61626
SEC-MS	MRPS28	Q9Y2Q9	1155	196074	5.29242
DIP-MS PFDN2	U2AF2	P26368	571	41312.2	4.61608
DIP-MS PFDN2	RPN1	P04843	572	41295	4.6159
SEC-MS	TXNRD2	Q9NNW7	1160	194561	5.28906
DIP-MS PFDN2	GDI2	P50395	573	41273.6	4.61567
DIP-MS PFDN2	BCKDK	O14874	574	41234.4	4.61526
SEC-MS	SRSF11	Q05519	1163	194349	5.28858
DIP-MS PFDN2	RPL38	P63173	575	41126.8	4.61413
SEC-MS	DPYSL3	Q14195	1167	193354	5.28635
DIP-MS PFDN2	AZGP1	P25311	576	41126.1	4.61412
SEC-MS	LGALS3BP	Q08380	1170	192431	5.28428
DIP-MS PFDN2	SEMG1	P04279	577	41041.3	4.61322
SEC-MS	SNRPD3	P62318	1172	191338	5.2818
DIP-MS PFDN2	ISYNA1	Q9NPH2	578	40953.5	4.61229
SEC-MS	PSMD2	Q13200	1177	189769	5.27823
DIP-MS PFDN2	MTA2	O94776	579	40949.4	4.61225
SEC-MS	COPS3	Q9UNS2	1178	189606	5.27785
DIP-MS PFDN2	ALDH9A1	P49189	580	40858.7	4.61128
SEC-MS	COPS5	Q92905	1187	187991	5.27414
DIP-MS PFDN2	MRPS16	Q9Y3D3	581	40794.3	4.6106
SEC-MS	CARS	P49589	1199	184468	5.26592
DIP-MS PFDN2	DHX30	Q7L2E3	582	40589.9	4.60842
SEC-MS	RPS27A	P62979	1202	183779	5.2643
DIP-MS PFDN2	QARS	P47897	583	40437.5	4.60678
SEC-MS	P4HA1	P13674	1205	182956	5.26235
DIP-MS PFDN2	SAFB	Q15424	584	40264.6	4.60492
SEC-MS	DNAJB11	Q9UBS4	1206	182785	5.26194
DIP-MS PFDN2	P3H1	Q32P28	585	40145	4.60363
SEC-MS	PUS1	Q9Y606	1208	182597	5.26149
DIP-MS PFDN2	KHDRBS1	Q07666	586	40098.6	4.60313
SEC-MS	ESYT1	P10768	1215	181689	5.25933
DIP-MS PFDN2	PFAS	O15067	587	40023.8	4.60232
SEC-MS	MRPS16	Q9Y3D3	1216	181356	5.25853
DIP-MS PFDN2	HM13	Q8TCT9	588	40015.5	4.60223
SEC-MS	UQCRC2	P22695	1218	181238	5.25825
DIP-MS PFDN2	POLR3B	Q9NW08	589	39922.5	4.60122
SEC-MS	EFTUD2	Q15029	1220	180501	5.25648
DIP-MS PFDN2	RPS10	P46783	590	39915.9	4.60115
SEC-MS	DDX42	Q86XP3	1225	179741	5.25465
DIP-MS PFDN2	MRPL38	Q96DV4	591	39855.1	4.60048
SEC-MS	PSMD4	P55036	1229	178856	5.2525
DIP-MS PFDN2	SNX2	O60749	592	39821.8	4.60012
SEC-MS	SEC23B	Q15437	1230	178620	5.25193
DIP-MS PFDN2	MRPS22	P82650	593	39737.8	4.5992
SEC-MS	ELP3	Q9H9T3	1231	178496	5.25163
DIP-MS PFDN2	TOP1	P11387	594	39713	4.59893
SEC-MS	TSNAX	Q99598	1233	178086	5.25063
DIP-MS PFDN2	PGK1	P00558	595	39549.3	4.59714
SEC-MS	ARG2	P78540	1237	177240	5.24856
DIP-MS PFDN2	GSTP1	P09211	596	39541.7	4.59705
SEC-MS	CARM1	Q86X55	1239	176728	5.24731
DIP-MS PFDN2	TM9SF3	Q9HD45	597	39476.7	4.59634
SEC-MS	OGDH	Q02218	1243	175168	5.24345
DIP-MS PFDN2	SDF2L1	Q9HCN8	598	39297.1	4.59436
SEC-MS	DBN1	Q16643	1245	174846	5.24266
DIP-MS PFDN2	SEC16A	O15027	599	39194.4	4.59322
SEC-MS	GCN1	Q92616	1251	173352	5.23893
DIP-MS PFDN2	FKBP10	Q96AY3	600	39123.9	4.59244
SEC-MS	PUF60	Q9UHX1	1253	173084	5.23826
DIP-MS PFDN2	MRPL2	Q5T653	601	38961.8	4.59064
SEC-MS	DDX5	P17844	1258	172052	5.23566
DIP-MS PFDN2	LCP1	P13796	602	38898	4.58993
SEC-MS	SYNCRIP	O60506	1259	172028	5.2356
DIP-MS PFDN2	NUP98	Q8N1F7	603	38737.2	4.58813
SEC-MS	CD2AP	Q9Y5K6	1265	170944	5.23285
DIP-MS PFDN2	PARP1	P09874	604	38639.1	4.58703
SEC-MS	ITGB1	Q9NPH2	1268	169695	5.22967
DIP-MS PFDN2	SMARCE1	Q969G3	605	38466.7	4.58508
SEC-MS	DNMT1	P26358	1269	169411	5.22894
DIP-MS PFDN2	EIF4B	P23588	606	38459.1	4.585
SEC-MS	DHTKD1	Q96HY7	1276	167603	5.22428
DIP-MS PFDN2	CAT	P04040	607	38199.7	4.58206
SEC-MS	DAD1	P61803	1277	167516	5.22406
DIP-MS PFDN2	SERPINB3	P29508	608	38030.1	4.58013
SEC-MS	RPS15A	P62244	1278	167343	5.22361
DIP-MS PFDN2	SSBP1	Q04837	609	37943	4.57913
SEC-MS	PAF1	Q8N7H5	1286	166400	5.22115
DIP-MS PFDN2	MRPS34	P82930	610	37920.8	4.57888
SEC-MS	SH3GLB2	Q9NR46	1289	164899	5.21722
DIP-MS PFDN2	NDRG1	Q92597	611	37786.6	4.57734
SEC-MS	GPHN	Q9NQX3	1297	164015	5.21488
DIP-MS PFDN2	IDE	P14735	612	37695	4.57628
SEC-MS	KTN1	Q86UP2	1298	163789	5.21428
DIP-MS PFDN2	PSMD3	O43242	613	37480.9	4.57381
DIP-MS PFDN2	IGHA1	P01876	614	37266.1	4.57131
SEC-MS	PSMC6	P62333	1301	163508	5.21354
DIP-MS PFDN2	GADD45GIP1	Q8TAE8	615	37227.9	4.57087
DIP-MS PFDN2	PSME4	Q14997	616	37040.1	4.56867
SEC-MS	TNPO1	Q92973	1306	162717	5.21143
DIP-MS PFDN2	TXNL1	O43396	617	37007.3	4.56829
SEC-MS	MRPL4	Q9BYD3	1311	162187	5.21002
DIP-MS PFDN2	IQGAP2	Q13576	618	36985.5	4.56803
SEC-MS	SNRPF	P62306	1312	162047	5.20964
DIP-MS PFDN2	PTER	Q96BW5	619	36956	4.56769
SEC-MS	MRPL58	Q14197	1313	161829	5.20906
DIP-MS PFDN2	DPF2	Q92785	620	36945	4.56756
SEC-MS	TMED10	P49755	1316	161586	5.2084
DIP-MS PFDN2	FLNB	O75369	621	36917.2	4.56723
SEC-MS	IWS1	Q96ST2	1317	160761	5.20618
DIP-MS PFDN2	MRPL41	Q8IXM3	622	36751	4.56527
SEC-MS	MRPS2	Q9Y399	1318	160698	5.20601
DIP-MS PFDN2	UQCRC2	P22695	623	36729	4.56501
SEC-MS	MTA2	O94776	1324	160060	5.20428
DIP-MS PFDN2	PSMB4	P28070	624	36528.9	4.56264
SEC-MS	EIF3C	Q99613	1325	159811	5.20361
DIP-MS PFDN2	NELFB	Q8WX92	625	36505.9	4.56236
SEC-MS	PSMD1	Q99460	1328	159488	5.20273
DIP-MS PFDN2	MRPS7	Q9Y2R9	626	36403.2	4.56114
SEC-MS	TRMT1	Q9NXH9	1329	159328	5.20229
DIP-MS PFDN2	AKAP12	Q02952	627	36395.3	4.56105
SEC-MS	MRPS34	P82930	1334	158516	5.20007
DIP-MS PFDN2	VPS35	Q96QK1	628	36351.2	4.56052
SEC-MS	MRPL23	Q16540	1336	158135	5.19903
DIP-MS PFDN2	AP3D1	O14617	629	36339.6	4.56038
SEC-MS	DYNC1I2	Q13409	1338	158012	5.19869
DIP-MS PFDN2	FARSB	Q9NSD9	630	35948.7	4.55568
SEC-MS	PSMD11	O00231	1343	157499	5.19728
DIP-MS PFDN2	COPS6	Q7L5N1	631	35852.6	4.55452
SEC-MS	CPVL	Q9H3G5	1348	157200	5.19645
DIP-MS PFDN2	UFL1	O94874	632	35722.1	4.55294
SEC-MS	SRP68	Q9UHB9	1352	156837	5.19545
DIP-MS PFDN2	CLIC4	Q9Y696	633	35676	4.55238
SEC-MS	CUL4B	Q13620	1354	156321	5.19402
DIP-MS PFDN2	FBL	P22087	634	35445.4	4.54956
SEC-MS	MRPL13	Q9BYD1	1356	156169	5.19359
DIP-MS PFDN2	FAR1	Q8WVX9	635	35422.5	4.54928
SEC-MS	MRPL19	P49406	1366	155390	5.19142
DIP-MS PFDN2	TSN	Q15631	636	35374.9	4.5487
SEC-MS	MRPS15	P82914	1368	155325	5.19124
DIP-MS PFDN2	SOD2	P04179	637	35372	4.54866
SEC-MS	MRPL17	Q9NRX2	1373	154300	5.18837
DIP-MS PFDN2	GTF2I	P78347	638	35361.2	4.54853
SEC-MS	PSMC5	P62195	1376	153832	5.18705
DIP-MS PFDN2	NUP62	P37198	639	35288.6	4.54763
SEC-MS	ATF7IP	Q6VMQ6	1379	152843	5.18425
DIP-MS PFDN2	USP9X	Q93008	640	35262.7	4.54732
SEC-MS	PSMD14	O00487	1383	152562	5.18345
DIP-MS PFDN2	EIF4G3	O43432	641	35205	4.5466
SEC-MS	MAP1B	P46821	1386	152185	5.18237
DIP-MS PFDN2	KIF11	P52732	642	35061.1	4.54483
SEC-MS	MRPL50	Q8N5N7	1389	152093	5.18211
DIP-MS PFDN2	RANBP1	P43487	643	35017.5	4.54428
SEC-MS	DPYSL5	Q9BPU6	1391	152028	5.18192
DIP-MS PFDN2	HSPBP1	Q9NZL4	644	34947.9	4.54342
SEC-MS	SUPV3L1	Q8IYB8	1396	151287	5.1798
DIP-MS PFDN2	MYO1B	O43795	645	34834.2	4.54201
SEC-MS	PSMD13	Q9UNM6	1399	150977	5.17891
DIP-MS PFDN2	MRPL17	Q9NRX2	646	34795.7	4.54153
SEC-MS	SNRPA1	P09661	1404	150340	5.17707
DIP-MS PFDN2	AHNAK	Q09666	647	34794.3	4.54151
SEC-MS	USP11	P51784	1405	150261	5.17685
DIP-MS PFDN2	CDC5L	Q99459	648	34783.3	4.54137
SEC-MS	MRPS22	P82650	1412	149047	5.17332
DIP-MS PFDN2	AIFM1	O95831	649	34689.1	4.54019
SEC-MS	MRPS18B	Q9Y676	1414	148760	5.17249
DIP-MS PFDN2	DFFA	O00273	650	34678.9	4.54007
SEC-MS	MRPS36	P82909	1420	147711	5.16941
DIP-MS PFDN2	MRPL22	Q9NWU5	651	34628.3	4.53943
SEC-MS	RRBP1	Q9P2E9	1428	147097	5.1676
DIP-MS PFDN2	PDXP	Q96GD0	652	34586.6	4.53891
SEC-MS	AP1S1	P61966	1429	146851	5.16688
DIP-MS PFDN2	WDR26	Q9H7D7	653	34528.5	4.53818
SEC-MS	RAD50	Q92878	1435	145602	5.16317
DIP-MS PFDN2	MRPS14	O60783	654	34494.1	4.53774
SEC-MS	CISD2	Q8N5K1	1436	145392	5.16254
DIP-MS PFDN2	ALDH1B1	P30837	655	34418.8	4.5368
SEC-MS	MRPS31	Q92665	1438	145279	5.1622
DIP-MS PFDN2	AP1G1	O43747	656	34398.3	4.53654
SEC-MS	MRPL38	Q96DV4	1439	145195	5.16195
DIP-MS PFDN2	APEH	P13798	657	34303.1	4.53533
SEC-MS	MRPS33	Q9Y291	1444	144314	5.15931
DIP-MS PFDN2	WDR5	P61964	658	34298.1	4.53527
SEC-MS	ERLIN2	O94905	1449	143492	5.15683
DIP-MS PFDN2	PRPF19	Q9UMS4	659	34271.3	4.53493
SEC-MS	PTCD3	Q96EY7	1450	142829	5.15482
DIP-MS PFDN2	NT5DC1	Q5TFE4	660	34122.4	4.53304
SEC-MS	XPO1	O14980	1454	142143	5.15273
DIP-MS PFDN2	PFDN4	Q9NQP4	661	34069.5	4.53237
SEC-MS	NSF	O43847	1458	141530	5.15085
DIP-MS PFDN2	DSG1	Q02413	662	34054.5	4.53218
SEC-MS	PRPF19	Q9UMS4	1461	141027	5.1493
DIP-MS PFDN2	CNDP2	Q96KP4	663	33877.1	4.52991
SEC-MS	CPSF6	Q16630	1463	140856	5.14878
DIP-MS PFDN2	GEMIN4	P57678	664	33869.5	4.52981
SEC-MS	MRPL37	Q9BZE1	1467	140173	5.14666
DIP-MS PFDN2	CTSB	P07858	665	33850.7	4.52957
DIP-MS PFDN2	GLA	P06280	666	33730.2	4.52802
SEC-MS	MRPS14	O60783	1468	139931	5.14591
DIP-MS PFDN2	FNTA	P49354	667	33663.1	4.52715
SEC-MS	PSMD8	P48556	1472	139556	5.14475
DIP-MS PFDN2	PRIM2	P49643	668	33569.9	4.52595
SEC-MS	TCOF1	Q13428	1477	138549	5.1416
DIP-MS PFDN2	ARPC3	O15145	669	33514	4.52523
SEC-MS	MRPS17	Q9Y2R5	1478	138532	5.14155
DIP-MS PFDN2	MRPS28	Q9Y2Q9	670	33487.8	4.52489
SEC-MS	MRPS6	P82932	1480	138064	5.14008
DIP-MS PFDN2	EPB41	P11171	671	33432.4	4.52417
SEC-MS	MRPL53	Q96EL3	1482	137856	5.13943
DIP-MS PFDN2	IGHG1	P01857	672	33388.8	4.5236
DIP-MS PFDN2	EIF5	P55010	673	33216.1	4.52135
SEC-MS	WASF2	Q9Y6W5	1486	137356	5.13785
DIP-MS PFDN2	LDHA	P00338	674	32987	4.51834
SEC-MS	CSTF3	Q12996	1492	136897	5.13639
DIP-MS PFDN2	EPPK1	P58107	675	32799.1	4.51586
SEC-MS	EPB41L3	Q9Y2J2	1494	136848	5.13624
DIP-MS PFDN2	MAD1L1	Q9Y6D9	676	32708.5	4.51466
DIP-MS PFDN2	MRPL28	Q13084	677	32676.2	4.51423
SEC-MS	MRPL39	Q9NYK5	1497	136112	5.1339
DIP-MS PFDN2	TXNRD2	Q9NNW7	678	32676	4.51423
SEC-MS	HNRNPL	P14866	1501	135572	5.13217
DIP-MS PFDN2	CTSV	O60911	679	32670.9	4.51416
SEC-MS	LAMP2	P13473	1507	134080	5.12736
DIP-MS PFDN2	SUCLA2	Q9P2R7	680	32471.5	4.5115
SEC-MS	DDX17	Q92841	1509	133944	5.12692
DIP-MS PFDN2	UBA2	Q9UBT2	681	32443.7	4.51113
SEC-MS	HNRNPR	O43390	1512	133481	5.12542
DIP-MS PFDN2	GGCT	O75223	682	32439.6	4.51108
SEC-MS	MRPL43	Q8N983	1514	133420	5.12522
DIP-MS PFDN2	THOC6	Q86W42	683	32337.2	4.5097
SEC-MS	UGGT1	Q9NYU2	1524	131698	5.11958
DIP-MS PFDN2	PRDX3	P30048	684	32315.7	4.50941
SEC-MS	SMC3	Q9UQE7	1528	131482	5.11887
DIP-MS PFDN2	RNPS1	Q15287	685	32256.2	4.50861
SEC-MS	RTCB	Q9Y3I0	1530	131397	5.11859
DIP-MS PFDN2	ATPAF1	Q5TC12	686	32086.8	4.50633
SEC-MS	IDH3G	P51553	1534	130896	5.11693
DIP-MS PFDN2	NSF	O43847	687	32028.1	4.50553
SEC-MS	U2AF2	P26368	1537	130657	5.11613
DIP-MS PFDN2	SMC3	Q9UQE7	688	32015.6	4.50536
SEC-MS	STAM	Q92783	1538	130609	5.11597
DIP-MS PFDN2	NUFIP2	Q7Z417	689	31772.3	4.50205
SEC-MS	PPP1CA	P62136	1544	129922	5.11368
DIP-MS PFDN2	MRPL47	Q9HD33	690	31683.4	4.50083
SEC-MS	SNRPD2	P62316	1546	129584	5.11255
DIP-MS PFDN2	GBA	P04062	691	31605.8	4.49977
SEC-MS	DHX9	Q08211	1547	129194	5.11124
DIP-MS PFDN2	CD2AP	Q9Y5K6	692	31586	4.49949
SEC-MS	MRPL18	Q9H0U6	1549	128839	5.11005
DIP-MS PFDN2	SUMF2	Q8NBJ7	693	31509.8	4.49845
SEC-MS	RPL37A	P61513	1554	128564	5.10912
DIP-MS PFDN2	NUP58	Q9BVL2	694	31389.4	4.49678
SEC-MS	MRPL44	Q9H9J2	1555	128379	5.10849
DIP-MS PFDN2	TP53BP1	Q12888	695	31372.6	4.49655
SEC-MS	IQGAP2	Q13576	1557	128242	5.10803
DIP-MS PFDN2	GART	P22102	696	31325.7	4.4959
SEC-MS	CRTAP	O75718	1559	127812	5.10657
DIP-MS PFDN2	ATP5F1A	P25705	697	31180.6	4.49388
DIP-MS PFDN2	EFTUD2	Q15029	698	31021.8	4.49167
SEC-MS	CTR9	Q6PD62	1560	127718	5.10625
DIP-MS PFDN2	SART3	Q15020	699	30936	4.49046
SEC-MS	GTF2I	P78347	1562	127538	5.10564
DIP-MS PFDN2	ITGB1	Q9NPH2	700	30798.9	4.48854
SEC-MS	TFRC	P02786	1570	126863	5.10333
DIP-MS PFDN2	NPLOC4	Q8TAT6	701	30773	4.48817
SEC-MS	DCTN4	Q9UJW0	1574	126568	5.10232
DIP-MS PFDN2	SMARCD1	Q96GM5	702	30759.6	4.48798
SEC-MS	PSMG1	O95456	1576	126382	5.10169
DIP-MS PFDN2	MED23	Q9ULK4	703	30698.4	4.48712
SEC-MS	AHNAK	Q09666	1581	125659	5.09919
DIP-MS PFDN2	S100A8	P05109	704	30657.2	4.48653
SEC-MS	PYGB	P11216	1583	125525	5.09873
DIP-MS PFDN2	GYS1	P13807	705	30475.7	4.48395
SEC-MS	POLR2H	P52434	1585	125229	5.0977
DIP-MS PFDN2	NANS	Q9NR45	706	30356.2	4.48225
SEC-MS	LONP1	P36776	1588	124889	5.09652
DIP-MS PFDN2	ANAPC4	Q9UJX5	707	30285.8	4.48124
SEC-MS	MYBBP1A	Q9BQG0	1589	124846	5.09637
DIP-MS PFDN2	MRPL37	Q9BZE1	708	30279.7	4.48115
SEC-MS	BAG6	P46379	1592	124718	5.09593
DIP-MS PFDN2	COPS4	Q9BT78	709	30259.9	4.48087
SEC-MS	MRPL49	Q13405	1600	124143	5.09392
DIP-MS PFDN2	PAWR	Q96IZ0	710	30256.8	4.48082
SEC-MS	CASP8	Q14790	1603	124000	5.09342
DIP-MS PFDN2	DDX5	P17844	711	30202.5	4.48004
SEC-MS	HADHB	P55084	1606	123851	5.0929
DIP-MS PFDN2	COPA	P53621	712	30193.3	4.47991
SEC-MS	DDX1	Q92499	1608	123584	5.09196
DIP-MS PFDN2	SSR1	P43307	713	30191.1	4.47988
SEC-MS	MRPS7	Q9Y2R9	1609	123563	5.09189
DIP-MS PFDN2	HADHB	P55084	714	30152.1	4.47932
SEC-MS	PRIM2	P49643	1616	122452	5.08797
DIP-MS PFDN2	MRPS27	Q92552	715	30054.6	4.47791
DIP-MS PFDN2	SMARCA4	P51532	716	29938.8	4.47623
SEC-MS	FNTA	P49354	1628	120885	5.08237
DIP-MS PFDN2	PAICS	P22234	717	29869.4	4.47523
SEC-MS	RPS27	P42677	1630	120556	5.08119
DIP-MS PFDN2	SNRNP40	Q96DI7	718	29501.8	4.46985
SEC-MS	MRPL15	Q9P015	1631	120260	5.08012
DIP-MS PFDN2	NUP50	Q9UKX7	719	29436.8	4.46889
SEC-MS	NUDT21	O43809	1635	119918	5.07888
DIP-MS PFDN2	RAD50	Q92878	720	29427.7	4.46876
SEC-MS	TP53BP1	Q12888	1639	119600	5.07773
DIP-MS PFDN2	PDCD10	Q9BUL8	721	29424.5	4.46871
SEC-MS	MRPS27	Q92552	1647	118931	5.0753
DIP-MS PFDN2	IMPDH1	P20839	722	29357.6	4.46772
SEC-MS	PTER	Q96BW5	1648	118881	5.07511
DIP-MS PFDN2	MRPS30	Q9NP92	723	29346.8	4.46756
SEC-MS	IGF2BP1	Q9NZI8	1649	118836	5.07495
DIP-MS PFDN2	STMN1	P16949	724	29302	4.4669
SEC-MS	PSMD12	O00232	1663	116827	5.06754
DIP-MS PFDN2	MRI1	Q9BV20	725	29170.6	4.46495
SEC-MS	HADHA	P40939	1668	116266	5.06545
DIP-MS PFDN2	MRPS9	P82933	726	29164.1	4.46485
SEC-MS	HNRNPA1	P09651	1671	115835	5.06384
DIP-MS PFDN2	SF3A3	Q12874	727	29159.2	4.46478
SEC-MS	ATXN2L	Q8WWM7	1674	115472	5.06248
DIP-MS PFDN2	HAGH	Q16775	728	29154.9	4.46471
SEC-MS	NT5DC2	Q9H857	1675	115346	5.062
DIP-MS PFDN2	NUDT21	O43809	729	29094.4	4.46381
SEC-MS	PRPF8	Q6P2Q9	1677	115245	5.06162
DIP-MS PFDN2	DHX15	O43143	730	29057.3	4.46326
SEC-MS	MSH2	P43246	1680	114453	5.05863
DIP-MS PFDN2	NAE1	Q13564	731	29018.7	4.46268
SEC-MS	MRPS26	Q9BYN8	1687	113262	5.05408
DIP-MS PFDN2	ASAH1	Q13510	732	28976.6	4.46205
SEC-MS	DDX46	Q7L014	1688	113107	5.05349
DIP-MS PFDN2	DDX39B	Q13838	733	28884.4	4.46066
SEC-MS	GEMIN5	Q8TEQ6	1689	112968	5.05296
DIP-MS PFDN2	SRSF4	Q08170	734	28859.8	4.46029
SEC-MS	PPP4R3A	Q6IN85	1690	112651	5.05174
DIP-MS PFDN2	MYO6	Q9UM54	735	28754.8	4.45871
SEC-MS	NUP210	Q8TEM1	1694	112066	5.04947
DIP-MS PFDN2	ME1	P48163	736	28750.1	4.45864
SEC-MS	MRPS10	P82664	1698	111552	5.04748
DIP-MS PFDN2	MRPL3	P09001	737	28723.3	4.45823
SEC-MS	PODXL	Q8TCS8	1700	111278	5.04641
DIP-MS PFDN2	RANGAP1	P46060	738	28634.5	4.45689
SEC-MS	BCKDHA	P12694	1702	111171	5.04599
DIP-MS PFDN2	PMPCA	Q10713	739	28621.2	4.45669
SEC-MS	MRE11	P49959	1705	110912	5.04498
DIP-MS PFDN2	MRE11	P49959	740	28615.6	4.4566
SEC-MS	PSMD3	O43242	1713	110439	5.04312
DIP-MS PFDN2	MRPS6	P82932	741	28550.6	4.45562
SEC-MS	MATR3	P43243	1714	110384	5.04291
DIP-MS PFDN2	PSMB6	P28072	742	28507.6	4.45496
SEC-MS	PSMD7	P51665	1715	110197	5.04217
DIP-MS PFDN2	RPA1	P27694	743	28450.6	4.45409
SEC-MS	MRPS35	P82673	1723	109057	5.03765
DIP-MS PFDN2	SLC25A30	Q5SVS4	744	28447.4	4.45404
SEC-MS	TBC1D4	O60343	1730	108346	5.03481
DIP-MS PFDN2	MRPS17	Q9Y2R5	745	28436.9	4.45388
SEC-MS	MRPL9	Q9BYD2	1731	108330	5.03475
DIP-MS PFDN2	GRPEL1	Q9HAV7	746	28324.5	4.45216
SEC-MS	DNM2	P50570	1736	107892	5.03299
DIP-MS PFDN2	RAN	P62826	747	28124.1	4.44908
SEC-MS	MLEC	Q14165	1737	107877	5.03293
DIP-MS PFDN2	PSMD13	Q9UNM6	748	28041.3	4.4478
SEC-MS	FLII	Q13045	1740	107331	5.03073
DIP-MS PFDN2	FLII	Q13045	749	27996.8	4.44711
SEC-MS	PGRMC2	O15173	1747	106521	5.02744
DIP-MS PFDN2	HSPE1	P61604	750	27965	4.44661
SEC-MS	MRPL47	Q9HD33	1752	106042	5.02548
DIP-MS PFDN2	STIP1	P31948	751	27912.7	4.4458
SEC-MS	P3H1	Q32P28	1760	104574	5.01942
DIP-MS PFDN2	ELP1	O95163	752	27899.7	4.4456
SEC-MS	POLR1D	P0DPB6	1764	104272	5.01817
DIP-MS PFDN2	SLMAP	Q9H2G2	753	27834	4.44458
SEC-MS	MRPL41	Q8IXM3	1765	104200	5.01787
DIP-MS PFDN2	MYH10	P35580	754	27780.3	4.44374
SEC-MS	HNRNPC	P07910	1770	103673	5.01567
DIP-MS PFDN2	PMPCB	O75439	755	27768.5	4.44355
SEC-MS	ABI1	Q8IZP0	1774	102856	5.01223
DIP-MS PFDN2	COPS2	P61201	756	27753.6	4.44332
SEC-MS	MRPL21	Q7Z2W9	1785	101941	5.00835
DIP-MS PFDN2	NUDT19	A8MXV4	757	27748.8	4.44324
DIP-MS PFDN2	ANAPC1	Q9H1A4	758	27723.2	4.44284
SEC-MS	HNRNPA2B1	P22626	1795	101146	5.00495
DIP-MS PFDN2	LMAN1	P49916	759	27500.6	4.43934
SEC-MS	PRIM1	P49642	1796	101036	5.00448
DIP-MS PFDN2	LCN2	P80188	760	27293.9	4.43607
SEC-MS	DNAJA1	P31689	1799	100741	5.00321
DIP-MS PFDN2	PRPF8	Q6P2Q9	761	27007.4	4.43148
SEC-MS	MSH6	P52701	1801	100462	5.002
DIP-MS PFDN2	TNPO1	Q92973	762	26979.6	4.43104
SEC-MS	MRPL55	Q7Z7F7	1819	99105	4.9961
DIP-MS PFDN2	CTSA	P10619	763	26860.6	4.42912
SEC-MS	MCCC2	Q9HCC0	1820	99056	4.99588
DIP-MS PFDN2	THOC1	Q96FV9	764	26784.5	4.42788
SEC-MS	KIF1A	Q12756	1822	98836	4.99492
DIP-MS PFDN2	SMARCD2	Q92925	765	26693.3	4.4264
SEC-MS	RNF40	O75150	1824	98691	4.99428
DIP-MS PFDN2	CTH	P32929	766	26678.3	4.42616
SEC-MS	MRPS24	Q96EL2	1825	98596	4.99386
DIP-MS PFDN2	PSMB7	Q99436	767	26590.4	4.42472
SEC-MS	CRMP1	Q14194	1826	98592	4.99384
DIP-MS PFDN2	PPIB	P23284	768	26438.4	4.42224
SEC-MS	POLA1	P09884	1829	98476	4.99333
DIP-MS PFDN2	DSP	P15924	769	26373.5	4.42117
SEC-MS	MRPL45	Q9BRJ2	1830	98471	4.99331
DIP-MS PFDN2	TCOF1	Q13428	770	26348.3	4.42075
SEC-MS	MRPL2	Q5T653	1834	98058	4.99148
DIP-MS PFDN2	P4HB	P07237	771	26285.8	4.41972
DIP-MS PFDN2	RPN2	P04844	772	26246.1	4.41906
SEC-MS	PSMD6	Q15008	1841	97731	4.99003
DIP-MS PFDN2	MRPL1	Q9BYD6	773	26181.7	4.418
SEC-MS	AFDN	P55196	1847	96986	4.98671
DIP-MS PFDN2	RANBP2	P43487	774	26022	4.41534
SEC-MS	DHX15	O43143	1851	96773	4.98575
DIP-MS PFDN2	MRPS35	P82673	775	26002	4.41501
SEC-MS	SNX6	Q9UNH7	1854	96504	4.98455
DIP-MS PFDN2	HNRNPA0	Q13151	776	25963.4	4.41436
SEC-MS	MRPL40	Q9NQ50	1860	96107	4.98276
DIP-MS PFDN2	TIPRL	O75663	777	25768	4.41108
SEC-MS	MRPL46	Q9H2W6	1861	96004	4.98229
DIP-MS PFDN2	BAG6	P46379	778	25690.2	4.40977
SEC-MS	LAMC1	P11047	1869	95382	4.97947
DIP-MS PFDN2	AP1S1	P61966	779	25667.7	4.40939
SEC-MS	FTH1	P02794	1877	94791	4.97677
DIP-MS PFDN2	ACTR2	P61160	780	25575.1	4.40782
SEC-MS	ROCK2	O75116	1878	94740	4.97653
DIP-MS PFDN2	SNRPF	P62306	781	25485.2	4.40629
SEC-MS	TCERG1	O14776	1879	94672	4.97622
DIP-MS PFDN2	MDH2	P40926	782	25471.1	4.40605
SEC-MS	MRPS9	P82933	1880	94602	4.9759
DIP-MS PFDN2	POLR3E	Q9NVU0	783	25408.7	4.40498
SEC-MS	CUL5	Q93034	1888	94205	4.97407
DIP-MS PFDN2	DYNC1I2	Q13409	784	25232	4.40195
SEC-MS	DCAF1	Q9Y4B6	1890	93964	4.97296
DIP-MS PFDN2	BICD2	Q8TD16	785	25179	4.40104
SEC-MS	DNAJA2	O60884	1890	93964	4.97296
DIP-MS PFDN2	KATNA1	O75449	786	24923.8	4.39661
SEC-MS	WDR61	Q9GZS3	1892	93881	4.97258
DIP-MS PFDN2	MRPL48	Q96GC5	787	24804.7	4.39453
SEC-MS	DPCD	Q9BVM2	1895	93546	4.97103
DIP-MS PFDN2	ATP5F1B	P06576	788	24789.2	4.39426
SEC-MS	WRNIP1	Q96S55	1898	93435	4.97051
DIP-MS PFDN2	TMED10	P49755	789	24735.8	4.39333
SEC-MS	BYSL	Q13895	1899	93293	4.96985
DIP-MS PFDN2	ATF7IP	Q6VMQ6	790	24684.3	4.39242
SEC-MS	UBR4	Q5T4S7	1905	92838	4.96773
DIP-MS PFDN2	BCKDHB	P21953	791	24546.5	4.38999
SEC-MS	SNRPB2	P08579	1909	92736	4.96725
DIP-MS PFDN2	TTC37	Q6PGP7	792	24537.3	4.38983
SEC-MS	PLOD2	O00469	1910	92723	4.96719
DIP-MS PFDN2	NUDC	Q9Y266	793	24520.9	4.38954
SEC-MS	SRP72	O76094	1912	92500	4.96614
DIP-MS PFDN2	IQGAP1	P46940	794	24343	4.38637
SEC-MS	SNRNP200	O75643	1916	92226	4.96485
DIP-MS PFDN2	ROCK2	O75116	795	24320.9	4.38598
SEC-MS	MRPS5	P82675	1918	91933	4.96347
DIP-MS PFDN2	NUP93	Q8N1F7	796	24175.1	4.38337
SEC-MS	NCKAP1	Q9Y2A7	1924	91545	4.96163
DIP-MS PFDN2	HMGCS1	Q01581	797	23917.3	4.37871
SEC-MS	CYFIP1	Q7L576	1925	91447	4.96117
DIP-MS PFDN2	MRPS33	Q9Y291	798	23858.9	4.37765
SEC-MS	UCHL5	Q9Y5K5	1930	91111	4.95957
DIP-MS PFDN2	LARS	Q9P2J5	799	23690.2	4.37457
SEC-MS	CAP2	P40123	1943	90232	4.95536
DIP-MS PFDN2	MTA1	Q13330	800	23662.6	4.37406
SEC-MS	BICD2	Q8TD16	1947	89746	4.95302
DIP-MS PFDN2	ZG16B	Q96DA0	801	23662.3	4.37406
SEC-MS	NUDCD3	Q8IVD9	1956	89455	4.9516
DIP-MS PFDN2	YARS2	Q9Y2Z4	802	23595.2	4.37282
SEC-MS	SDF2L1	Q9HCN8	1958	89244	4.95058
DIP-MS PFDN2	CASP8	Q14790	803	23592.8	4.37278
SEC-MS	RSL1D1	O76021	1959	89215	4.95044
DIP-MS PFDN2	ELAVL1	Q15717	804	23437.5	4.36991
SEC-MS	RBM25	P49756	1962	89141	4.95008
DIP-MS PFDN2	KIF1A	Q12756	805	23397.2	4.36916
SEC-MS	MACF1	Q9UPN3	1964	89047	4.94962
DIP-MS PFDN2	VDAC1	P21796	806	23396	4.36914
SEC-MS	SMARCE1	Q969G3	1968	88829	4.94855
DIP-MS PFDN2	WDR1	Q9Y6W5	807	23342.2	4.36814
SEC-MS	SEC61B	P60468	1975	88305	4.94599
DIP-MS PFDN2	AIMP2	Q13155	808	23245.9	4.36635
SEC-MS	MRPL48	Q96GC5	1978	88001	4.94449
DIP-MS PFDN2	CAP2	P40123	809	23241.6	4.36627
SEC-MS	SHTN1	A0MZ66	1983	87568	4.94235
DIP-MS PFDN2	ANAPC2	Q9UJX6	810	23137.6	4.36432
SEC-MS	NOLC1	Q14978	2005	86339	4.93621
DIP-MS PFDN2	SUPV3L1	Q8IYB8	811	22999.8	4.36172
SEC-MS	DYNC1LI2	O43237	2007	86204	4.93553
DIP-MS PFDN2	PAPOLA	P51003	812	22984.8	4.36144
SEC-MS	SGTA	O43765	2008	86094	4.93497
DIP-MS PFDN2	MRPS26	Q9BYN8	813	22951.6	4.36081
SEC-MS	TM9SF3	Q9HD45	2011	85964	4.93432
DIP-MS PFDN2	PSMD2	Q13200	814	22949.3	4.36077
DIP-MS PFDN2	LAMP1	P11279	815	22767.4	4.35731
SEC-MS	ABRAXAS2	Q15018	2019	85510	4.93202
DIP-MS PFDN2	MRPL58	Q14197	816	22711.4	4.35624
SEC-MS	CTSA	P10619	2029	84905	4.92893
DIP-MS PFDN2	CLTB	P09497	817	22708.1	4.35618
SEC-MS	MRPL22	Q9NWU5	2039	84122	4.92491
DIP-MS PFDN2	MOV10	Q9HCE1	818	22534.9	4.35286
SEC-MS	FTL	P02792	2044	83815	4.92332
DIP-MS PFDN2	DDX17	Q92841	819	22470.2	4.35161
SEC-MS	MIA3	Q5JRA6	2060	82482	4.91636
DIP-MS PFDN2	PKP1	Q13835	820	22384.6	4.34995
SEC-MS	BRCC3	P46736	2065	82120	4.91445
DIP-MS PFDN2	ATP5PD	P24539	821	22225.4	4.34685
SEC-MS	MRPL1	Q9BYD6	2069	82020	4.91392
DIP-MS PFDN2	TANGO6	Q9C0B7	822	22056.8	4.34354
SEC-MS	BIRC6	Q9NR09	2072	81935	4.91347
DIP-MS PFDN2	MRPL11	Q9Y3B7	823	21946.2	4.34136
DIP-MS PFDN2	RPS3A	P61247	824	21895.8	4.34036
SEC-MS	SNRPD1	P62314	2074	81813	4.91282
DIP-MS PFDN2	GPN3	Q9UHW5	825	21874.8	4.33994
SEC-MS	WDR18	Q9BV38	2092	80633	4.90651
DIP-MS PFDN2	HSD17B10	Q99714	826	21777.4	4.33801
SEC-MS	EPS15L1	Q9UBC2	2093	80573	4.90619
DIP-MS PFDN2	CSTA	P01040	827	21764	4.33774
SEC-MS	MRPL24	Q96A35	2096	80301	4.90472
DIP-MS PFDN2	HARS	P12081	828	21717.5	4.33681
SEC-MS	LARP1	Q6PKG0	2103	79742	4.90169
DIP-MS PFDN2	TBC1D4	O60343	829	21685.8	4.33618
SEC-MS	MRPL28	Q13084	2119	78660	4.89575
DIP-MS PFDN2	AARS	P49588	830	21626.2	4.33498
SEC-MS	MTA1	Q13330	2121	78237	4.89341
DIP-MS PFDN2	MRPS23	Q9Y3D9	831	21534.4	4.33313
SEC-MS	RABEP1	Q15276	2129	77885	4.89145
DIP-MS PFDN2	HNRNPH3	P31942	832	21509.9	4.33264
SEC-MS	USP9X	Q93008	2136	77560	4.88964
DIP-MS PFDN2	PPP2R2A	P63151	833	21391.9	4.33025
SEC-MS	PPP1CC	P36873	2145	77199	4.88761
DIP-MS PFDN2	MRPL49	Q13405	834	21346.6	4.32933
SEC-MS	EPB41	P11171	2155	76636	4.88443
DIP-MS PFDN2	TALDO1	P37837	835	21287.6	4.32813
SEC-MS	EPS15	P42566	2170	75932	4.88042
DIP-MS PFDN2	PPP1CC	P36873	836	21280.7	4.32799
SEC-MS	MRPL11	Q9Y3B7	2182	75440	4.8776
DIP-MS PFDN2	MCM7	P33993	837	21263.1	4.32763
SEC-MS	HNRNPAB	Q99729	2188	74930	4.87466
DIP-MS PFDN2	SNX6	Q9UNH7	838	21189.2	4.32611
SEC-MS	PDHX	O00330	2196	74482	4.87205
DIP-MS PFDN2	PPP2R5D	Q14738	839	21150.9	4.32533
DIP-MS PFDN2	MRPS36	P82909	840	20966.2	4.32152
SEC-MS	G3BP1	Q13283	2210	73410	4.86576
DIP-MS PFDN2	HECTD1	Q9ULT8	841	20959.2	4.32137
SEC-MS	SF3B2	Q13435	2222	72775	4.86198
DIP-MS PFDN2	HCFC1	P51610	842	20797.7	4.31802
DIP-MS PFDN2	PLD3	Q8IV08	843	20699.1	4.31595
SEC-MS	TOP1	P11387	2227	72395	4.85971
DIP-MS PFDN2	MRPS21	P82921	844	20691.8	4.3158
SEC-MS	PFKP	Q01813	2245	71000	4.85126
DIP-MS PFDN2	ME2	P23368	845	20627	4.31444
SEC-MS	CLIP1	P30622	2254	70148	4.84602
DIP-MS PFDN2	FKBP4	Q02790	846	20585.9	4.31357
SEC-MS	UFL1	O94874	2255	70114	4.8458
DIP-MS PFDN2	CPOX	P36551	847	20552.2	4.31286
SEC-MS	RELA	Q04206	2263	69419	4.84148
DIP-MS PFDN2	PRR14L	Q5THK1	848	20550.2	4.31282
SEC-MS	TECR	Q9NZ01	2269	68823	4.83773
DIP-MS PFDN2	RPAP2	Q8IXW5	849	20549.2	4.3128
SEC-MS	HNRNPUL1	Q9BUJ2	2270	68771	4.83741
DIP-MS PFDN2	DPM1	O60762	850	20497.4	4.3117
SEC-MS	POLR2E	P19388	2272	68635	4.83655
DIP-MS PFDN2	TXLNA	P40222	851	20486.4	4.31147
DIP-MS PFDN2	PPAT	Q06203	852	20401.6	4.30967
SEC-MS	BCKDHB	P21953	2275	68499	4.83568
DIP-MS PFDN2	ACBD3	Q9H3P7	853	20378.7	4.30918
DIP-MS PFDN2	ALDOA	P04075	854	20325.9	4.30805
SEC-MS	PAWR	Q96IZ0	2283	67863	4.83163
DIP-MS PFDN2	ARCN1	P48444	855	20057.5	4.30228
SEC-MS	PIP	P12273	2285	67764	4.831
DIP-MS PFDN2	ALDH1A2	O94788	856	20053.4	4.30219
SEC-MS	CYFIP2	Q96F07	2288	67731	4.83079
DIP-MS PFDN2	RRP12	Q5JTH9	857	19871.3	4.29823
SEC-MS	NOP2	P46087	2297	67486	4.82921
DIP-MS PFDN2	RNF40	O75150	858	19825.7	4.29723
SEC-MS	DBT	P11182	2309	66931	4.82563
DIP-MS PFDN2	KATNAL1	Q9BW62	859	19822.5	4.29716
SEC-MS	NUMA1	Q14980	2322	66431	4.82237
DIP-MS PFDN2	ANAPC7	Q9UJX3	860	19741.5	4.29538
SEC-MS	SMARCC1	Q92922	2326	66330	4.82171
DIP-MS PFDN2	ESYT1	P10768	861	19544.4	4.29102
DIP-MS PFDN2	ECM1	Q16610	862	19422.3	4.2883
DIP-MS PFDN2	POLR2A	P24928	863	19323	4.28608
DIP-MS PFDN2	PNN	O75439	864	19207.7	4.28348
DIP-MS PFDN2	DLD	P09622	865	19207.1	4.28346
DIP-MS PFDN2	NSUN2	Q08J23	866	19164.3	4.28249
DIP-MS PFDN2	GEMIN5	Q8TEQ6	867	19146.4	4.28209
DIP-MS PFDN2	NUP155	O75694	868	19076.9	4.28051
SEC-MS	SUPT6H	Q7KZ85	2333	65991	4.81948
DIP-MS PFDN2	HNRNPUL2	Q1KMD3	869	19055.6	4.28002
SEC-MS	CHD4	Q14839	2353	65131	4.81379
DIP-MS PFDN2	MRPL21	Q7Z2W9	870	19046.2	4.27981
SEC-MS	SNRNP70	P08621	2359	64679	4.81076
DIP-MS PFDN2	CHMP4B	Q9H444	871	18977.9	4.27825
SEC-MS	UBQLN1	Q9UMX0	2375	63980	4.80604
DIP-MS PFDN2	SPAG9	O60271	872	18964.7	4.27795
SEC-MS	SMARCB1	Q12824	2379	63477	4.80262
DIP-MS PFDN2	COPB2	P35606	873	18933.5	4.27723
SEC-MS	GOLIM4	P46926	2381	63424	4.80225
DIP-MS PFDN2	PSMD6	Q15008	874	18932.5	4.27721
SEC-MS	SMARCC2	Q8TAQ2	2403	61935	4.79194
DIP-MS PFDN2	BYSL	Q13895	875	18839.1	4.27506
SEC-MS	MRPS30	Q9NP92	2404	61885	4.79159
DIP-MS PFDN2	PTPN14	Q15678	876	18808.1	4.27434
SEC-MS	LSM12	Q3MHD2	2407	61702	4.7903
DIP-MS PFDN2	POLR2C	P19387	877	18799.7	4.27415
SEC-MS	MRPL20	Q9BYC9	2417	61162	4.78648
DIP-MS PFDN2	RAB3GAP1	Q15042	878	18747.8	4.27295
SEC-MS	NUP50	Q9UKX7	2480	58090	4.7641
DIP-MS PFDN2	HADHA	P40939	879	18625.4	4.27011
SEC-MS	RPL38	P63173	2481	58044	4.76376
DIP-MS PFDN2	SSRP1	Q08945	880	18625.3	4.2701
SEC-MS	HDAC1	Q13547	2491	57434	4.75917
DIP-MS PFDN2	GLUD1	P00367	881	18349.3	4.26362
SEC-MS	MRPS18A	Q9NVS2	2497	57308	4.75822
DIP-MS PFDN2	SH3GLB2	Q9NR46	882	18277.6	4.26192
DIP-MS PFDN2	TUBB6	Q9BUF5	883	18196.4	4.25998
SEC-MS	MRPS21	P82921	2499	57219	4.75754
DIP-MS PFDN2	PRDX2	P32119	884	18055.7	4.25662
SEC-MS	SART3	Q15020	2500	57183	4.75727
DIP-MS PFDN2	FH	P07954	885	18036.4	4.25615
SEC-MS	SF3B1	O75533	2506	57034	4.75613
DIP-MS PFDN2	DDX46	Q7L014	886	18022	4.2558
SEC-MS	MRPL3	P09001	2522	56437	4.75156
DIP-MS PFDN2	DCAF8	Q5TAQ9	887	17959.5	4.25429
SEC-MS	HECTD1	Q9ULT8	2529	56008	4.74825
DIP-MS PFDN2	COPS5	Q92905	888	17865.6	4.25202
SEC-MS	GEMIN4	P57678	2535	55693	4.7458
DIP-MS PFDN2	WDR18	Q9BV38	889	17784.9	4.25005
SEC-MS	SRP19	P09132	2536	55690	4.74578
DIP-MS PFDN2	MRPL9	Q9BYD2	890	17767.5	4.24963
SEC-MS	HDAC2	Q92769	2537	55674	4.74565
DIP-MS PFDN2	KARS1	Q15046	891	17709.2	4.2482
SEC-MS	RANBP9	Q96S59	2543	55475	4.7441
DIP-MS PFDN2	EIF5A	P63241	892	17698.1	4.24793
SEC-MS	MAD1L1	Q9Y6D9	2544	55419	4.74366
DIP-MS PFDN2	MRPS18A	Q9NVS2	893	17658.2	4.24695
SEC-MS	COQ8A	Q8NI60	2556	55114	4.74126
DIP-MS PFDN2	MRPL45	Q9BRJ2	894	17620.1	4.24601
SEC-MS	DDX23	Q9BUQ8	2584	53518	4.7285
DIP-MS PFDN2	EEA1	Q15075	895	17556.8	4.24444
SEC-MS	FBL	P22087	2585	53254	4.72635
DIP-MS PFDN2	KIF5B	P33176	896	17534.6	4.2439
SEC-MS	PSME4	Q14997	2588	53209	4.72599
DIP-MS PFDN2	DPCD	Q9BVM2	897	17502.3	4.2431
SEC-MS	WDR5	P61964	2591	53084	4.72496
DIP-MS PFDN2	MACF1	Q9UPN3	898	17452.1	4.24185
SEC-MS	CNOT1	A5YKK6	2593	52983	4.72414
DIP-MS PFDN2	SNRPA1	P09661	899	17443.1	4.24162
SEC-MS	EIF4G3	O43432	2596	52930	4.7237
DIP-MS PFDN2	BIRC6	Q9NR09	900	17421.3	4.24108
SEC-MS	DDX6	P26196	2599	52861	4.72314
DIP-MS PFDN2	SRP19	P09132	901	17357.5	4.23949
SEC-MS	HDAC6	Q92769	2607	52669	4.72156
DIP-MS PFDN2	RPS21	P63220	902	17323	4.23862
SEC-MS	POLR3A	O14802	2612	52531	4.72042
DIP-MS PFDN2	SEPTIN9	Q9UHD8	903	17266.3	4.2372
SEC-MS	TTC37	Q6PGP7	2639	51282	4.70996
DIP-MS PFDN2	GCC2	Q8IWJ2	904	17181.3	4.23506
SEC-MS	NUP93	Q8N1F7	2640	51260	4.70978
DIP-MS PFDN2	FTH1	P02794	905	17123.5	4.23359
SEC-MS	TIMELESS	Q9UNS1	2660	50522	4.70348
DIP-MS PFDN2	SUPT6H	Q7KZ85	906	17010	4.23071
SEC-MS	SARM1	Q6SZW1	2664	50299	4.70156
DIP-MS PFDN2	S100A9	P06702	907	16929.4	4.22864
SEC-MS	MCRIP1	C9JLW8	2670	49996	4.69894
DIP-MS PFDN2	PRDX6	P30041	908	16883.5	4.22746
SEC-MS	GADD45GIP1	Q8TAE8	2672	49943	4.69847
DIP-MS PFDN2	BRK1	Q8WUW1	909	16817.5	4.22576
SEC-MS	MRPL34	Q9BQ48	2675	49869	4.69783
DIP-MS PFDN2	HDAC2	Q92769	910	16803.1	4.22539
SEC-MS	ARID1A	O14497	2683	49548	4.69503
DIP-MS PFDN2	DPYSL2	Q16555	911	16786.7	4.22497
SEC-MS	NUP88	Q99567	2708	48847	4.68884
DIP-MS PFDN2	PEX7	O00628	912	16740	4.22376
SEC-MS	RNF20	Q5VTR2	2725	47952	4.68081
DIP-MS PFDN2	NIPSNAP3A	Q9UFN0	913	16705.7	4.22287
SEC-MS	RER1	O15258	2729	47842	4.67981
DIP-MS PFDN2	RBM39	Q14498	914	16673.7	4.22203
SEC-MS	FUS	P35637	2750	46955	4.67168
DIP-MS PFDN2	MAP1B	P46821	915	16643.9	4.22126
SEC-MS	BRK1	Q8WUW1	2753	46919	4.67135
DIP-MS PFDN2	P4HA1	P13674	916	16626.8	4.22081
DIP-MS PFDN2	POLR1C	O15160	917	16579.9	4.21958
SEC-MS	RPP30	P78346	2766	46304	4.66562
DIP-MS PFDN2	ACPP	P15309	918	16404.6	4.21497
SEC-MS	PDCL	Q13371	2767	46289	4.66548
DIP-MS PFDN2	GCN1	Q92616	919	16372.6	4.21412
DIP-MS PFDN2	PSMA5	P28066	920	16353.7	4.21362
SEC-MS	WDR26	Q9H7D7	2771	46096	4.66366
DIP-MS PFDN2	RNF20	Q5VTR2	921	16287	4.21184
SEC-MS	SEC16A	O15027	2775	46034	4.66308
DIP-MS PFDN2	CSTF3	Q12996	922	16249.8	4.21085
SEC-MS	XRN2	Q9H0D6	2777	46002	4.66278
DIP-MS PFDN2	HIBADH	P31937	923	16195.6	4.2094
SEC-MS	RRP12	Q5JTH9	2779	45980	4.66257
DIP-MS PFDN2	WARS	P23381	924	16168.6	4.20867
SEC-MS	GTF3C5	Q9Y5Q8	2787	45774	4.66062
DIP-MS PFDN2	COPS3	Q9UNS2	925	16104.5	4.20695
SEC-MS	CSTF2T	Q9H0L4	2798	45310	4.65619
DIP-MS PFDN2	LRRC59	Q96AG4	926	16068	4.20596
SEC-MS	RPAP3	Q9H6T3	2805	45187	4.65501
DIP-MS PFDN2	LONP1	P36776	927	16038.1	4.20515
SEC-MS	GTPBP4	Q9BZE4	2811	45080	4.65398
DIP-MS PFDN2	CDC27	P30260	928	16034.5	4.20506
SEC-MS	DDB2	Q92466	2817	44596	4.6493
DIP-MS PFDN2	KPNB1	Q14974	929	15954.5	4.20288
SEC-MS	MOV10	Q9HCE1	2818	44584	4.64918
DIP-MS PFDN2	ZNF326	Q5BKZ1	930	15944.7	4.20262
SEC-MS	NUP54	Q7Z3B4	2877	42494	4.62833
DIP-MS PFDN2	SRCAP	Q6ZRS2	931	15895.3	4.20127
SEC-MS	PIH1D1	Q9NWS0	2891	42077	4.62404
DIP-MS PFDN2	SLIRP	Q9GZT3	932	15819.4	4.19919
SEC-MS	UMPS	P11172	2897	41968	4.62292
DIP-MS PFDN2	GSDMA	Q96QA5	933	15799.9	4.19865
SEC-MS	RAB3GAP1	Q15042	2909	41576	4.61884
DIP-MS PFDN2	MLEC	Q14165	934	15745	4.19714
DIP-MS PFDN2	CAPN2	P17655	935	15721.3	4.19649
SEC-MS	HSD17B12	Q53GQ0	2910	41561	4.61869
DIP-MS PFDN2	UGGT1	Q9NYU2	936	15682.4	4.19541
SEC-MS	SMARCA4	P51532	2926	41085	4.61368
DIP-MS PFDN2	FTL	P02792	937	15677.3	4.19527
SEC-MS	RANBP2	P43487	2944	40530	4.60778
DIP-MS PFDN2	HSD17B12	Q53GQ0	938	15663.2	4.19488
SEC-MS	DPM1	O60762	2945	40443	4.60684
DIP-MS PFDN2	GOLIM4	P46926	939	15387.5	4.18717
SEC-MS	POLR2A	P24928	2970	39592	4.59761
DIP-MS PFDN2	RCN1	Q15293	940	15361.1	4.18642
SEC-MS	AP3M1	Q9Y2T2	2971	39512	4.59673
DIP-MS PFDN2	LUC7L2	Q9Y383	941	15086.2	4.17858
SEC-MS	GID8	Q9NWU2	2989	39141	4.59263
DIP-MS PFDN2	UCHL5	Q9Y5K5	942	15054.1	4.17765
SEC-MS	GNB2	P62879	2999	38785	4.58866
DIP-MS PFDN2	S100A14	Q9HCY8	943	15036	4.17713
SEC-MS	SF3B6	Q15393	3001	38754	4.58832
DIP-MS PFDN2	RPP30	P78346	944	14959	4.1749
SEC-MS	POLR2B	P30876	3010	38539	4.5859
DIP-MS PFDN2	CAND1	Q86VP6	945	14932.3	4.17413
SEC-MS	DHX30	Q7L2E3	3028	37922	4.57889
DIP-MS PFDN2	GTF3C5	Q9Y5Q8	946	14821.5	4.17089
SEC-MS	PLS1	Q14651	3029	37903	4.57867
DIP-MS PFDN2	MCM4	P33991	947	14798.7	4.17022
SEC-MS	DRG1	Q9Y295	3030	37898	4.57862
DIP-MS PFDN2	JUP	P14923	948	14798.3	4.17021
SEC-MS	SIN3A	Q96ST3	3045	37541	4.57451
DIP-MS PFDN2	VCL	P18206	949	14724.8	4.16805
SEC-MS	UBR5	O95071	3060	37121	4.56962
DIP-MS PFDN2	MRPS10	P82664	950	14718.4	4.16786
SEC-MS	CDC5L	Q99459	3080	36390	4.56098
DIP-MS PFDN2	ECH1	Q13011	951	14576.7	4.16366
SEC-MS	AP3D1	O14617	3084	36258	4.5594
DIP-MS PFDN2	VPS26A	O75436	952	14542	4.16262
DIP-MS PFDN2	PPP1R2	O14974	953	14517.1	4.16188
DIP-MS PFDN2	ARID1A	O14497	954	14430.3	4.15927
SEC-MS	NUP62	P37198	3093	35876	4.5548
DIP-MS PFDN2	RANBP9	Q96S59	955	14347.6	4.15678
DIP-MS PFDN2	MCM6	Q14566	956	14260.1	4.15412
SEC-MS	TUBG1	P23258	3113	35428	4.54935
DIP-MS PFDN2	DIAPH1	O60610	957	14250.3	4.15382
SEC-MS	RBM39	Q14498	3133	34984	4.54387
DIP-MS PFDN2	CNOT1	A5YKK6	958	14169.5	4.15136
SEC-MS	HSPB1	P04792	3144	34753	4.54099
DIP-MS PFDN2	PSMC4	P43686	959	14144.1	4.15057
DIP-MS PFDN2	SUPT16H	Q9Y5B9	960	13777.3	4.13916
SEC-MS	S100A7	P31151	3150	34642	4.5396
DIP-MS PFDN2	DDX21	Q9NR30	961	13755.2	4.13847
SEC-MS	SLMAP	Q9H2G2	3157	34386	4.53638
DIP-MS PFDN2	TGM1	P22735	962	13686.3	4.13629
SEC-MS	ELAVL1	Q15717	3162	34261	4.5348
DIP-MS PFDN2	USO1	O60763	963	13670.8	4.13579
SEC-MS	ZG16B	Q96DA0	3165	34162	4.53354
DIP-MS PFDN2	TFRC	P02786	964	13564	4.13239
SEC-MS	PPP1R2	O14974	3185	33811	4.52906
DIP-MS PFDN2	SIN3A	Q96ST3	965	13339.1	4.12513
SEC-MS	PEX7	O00628	3200	33421	4.52402
DIP-MS PFDN2	NOLC1	Q14978	966	13338.1	4.1251
SEC-MS	PRPF6	O94906	3218	32960	4.51799
DIP-MS PFDN2	NUP107	P57740	967	13230.8	4.12159
DIP-MS PFDN2	PFDN5	Q99471	968	12949.9	4.11227
DIP-MS PFDN2	MARCKS	P29966	969	12852.9	4.109
SEC-MS	BCKDK	O14874	3230	32699	4.51453
DIP-MS PFDN2	DYNC1LI2	O43237	970	12838	4.1085
SEC-MS	NUP58	Q9BVL2	3251	32167	4.50741
DIP-MS PFDN2	XPO1	O14980	971	12795.8	4.10707
SEC-MS	NUP107	P57740	3260	31845	4.50304
DIP-MS PFDN2	TWF1	Q12792	972	12707.3	4.10405
SEC-MS	CAPRIN1	Q14444	3266	31739	4.50159
DIP-MS PFDN2	TIAL1	Q01085	973	12703.5	4.10392
SEC-MS	DSP	P15924	3319	30347	4.48212
DIP-MS PFDN2	MMTAG2	Q9BU76	974	12687.2	4.10337
SEC-MS	SMARCD2	Q92925	3348	29714	4.47296
DIP-MS PFDN2	RPS11	P62280	975	12663.1	4.10254
SEC-MS	ZNF326	Q5BKZ1	3361	29484	4.46959
DIP-MS PFDN2	SBSN	Q6UWP8	976	12636.9	4.10164
SEC-MS	NELFB	Q8WX92	3369	29213	4.46558
DIP-MS PFDN2	ERLIN2	O94905	977	12537.5	4.09821
SEC-MS	URI1	O94763	3380	28950	4.46165
DIP-MS PFDN2	POLR2H	P52434	978	12526.3	4.09782
SEC-MS	SFPQ	P23246	3383	28921	4.46121
DIP-MS PFDN2	COPB1	P53618	979	12399.7	4.09341
SEC-MS	SNRPA	P09012	3391	28783	4.45914
DIP-MS PFDN2	RPS17	P08708	980	12389.1	4.09304
SEC-MS	SRSF4	Q08170	3394	28713	4.45808
DIP-MS PFDN2	RABEP1	Q15276	981	12361.5	4.09207
SEC-MS	NUP133	P57740	3411	28285	4.45156
DIP-MS PFDN2	TTLL12	Q14166	982	12325.6	4.09081
SEC-MS	NUFIP2	Q7Z417	3419	28056	4.44803
DIP-MS PFDN2	SMARCC2	Q8TAQ2	983	12285.1	4.08938
SEC-MS	CDC23	Q9UJX2	3459	27199	4.43455
DIP-MS PFDN2	EPB41L3	Q9Y2J2	984	12263.2	4.0886
DIP-MS PFDN2	MRPS31	Q92665	985	12246.3	4.088
SEC-MS	CDC27	P30260	3475	26870	4.42927
DIP-MS PFDN2	LAMC1	P11047	986	12234.8	4.0876
SEC-MS	HNRNPUL2	Q1KMD3	3488	26572	4.42442
DIP-MS PFDN2	EPB41L2	O43491	987	12191.6	4.08606
SEC-MS	NOP56	O00567	3490	26555	4.42415
DIP-MS PFDN2	ITPR3	Q9NPH2	988	12182.3	4.08573
SEC-MS	FAR1	Q8WVX9	3493	26535	4.42382
DIP-MS PFDN2	MAN2C1	Q9NTJ4	989	12134.7	4.08403
SEC-MS	MRPS18C	Q9Y3D5	3514	26224	4.4187
DIP-MS PFDN2	DCAF1	Q9Y4B6	990	11958.1	4.07766
SEC-MS	PELP1	Q8IZL8	3521	26121	4.41699
DIP-MS PFDN2	MIA3	Q5JRA6	991	11910.5	4.07593
SEC-MS	FAM98B	Q52LJ0	3531	25912	4.4135
DIP-MS PFDN2	EIF2A	Q9BY44	992	11903.9	4.07569
SEC-MS	ZC3H15	Q8WU90	3542	25772	4.41115
DIP-MS PFDN2	PHGDH	O43175	993	11890.4	4.0752
SEC-MS	DPF2	Q92785	3555	25415	4.40509
DIP-MS PFDN2	DBN1	Q16643	994	11687.5	4.06772
SEC-MS	MMTAG2	Q9BU76	3562	25222	4.40178
DIP-MS PFDN2	PTBP1	P26599	995	11664.9	4.06688
SEC-MS	GPN1	Q9HCN4	3568	25141	4.40038
DIP-MS PFDN2	MRPS18C	Q9Y3D5	996	11651.6	4.06639
SEC-MS	POLR3B	Q9NW08	3575	24976	4.39752
DIP-MS PFDN2	PDHX	O00330	997	11601.1	4.0645
SEC-MS	AAR2	Q9Y312	3577	24915	4.39646
DIP-MS PFDN2	CAPRIN1	Q14444	998	11564.2	4.06311
SEC-MS	CDC16	Q13042	3604	24552	4.39009
DIP-MS PFDN2	WRNIP1	Q96S55	999	11294.7	4.05288
DIP-MS PFDN2	CDC23	Q9UJX2	1000	11220.1	4.05
DIP-MS PFDN2	CLIP1	P30622	1001	11200.4	4.04923
SEC-MS	SNRNP40	Q96DI7	3616	24276	4.38518
DIP-MS PFDN2	SSB	P05455	1002	11198	4.04914
DIP-MS PFDN2	AAR2	Q9Y312	1003	11136.4	4.04675
DIP-MS PFDN2	MCM3	P25205	1004	11127.3	4.04639
SEC-MS	HNRNPA3	P51991	3637	23930	4.37894
DIP-MS PFDN2	ZNRD2	O60232	1005	10927.3	4.03851
SEC-MS	SSRP1	Q08945	3648	23637	4.37359
DIP-MS PFDN2	CDC42	P60953	1006	10895.4	4.03724
SEC-MS	POLR3D	P05423	3654	23563	4.37223
DIP-MS PFDN2	NUP133	P57740	1007	10755.5	4.03163
SEC-MS	STAT3	Q92783	3666	23430	4.36977
DIP-MS PFDN2	XPNPEP1	Q9NQW7	1008	10643.2	4.02707
SEC-MS	THOC6	Q86W42	3671	23310	4.36754
DIP-MS PFDN2	CYFIP2	Q96F07	1009	10488	4.02069
SEC-MS	CSTA	P01040	3680	23196	4.36541
DIP-MS PFDN2	MRPS18B	Q9Y676	1010	10465.5	4.01976
SEC-MS	ANAPC7	Q9UJX3	3681	23133	4.36423
DIP-MS PFDN2	KPRP	Q5T749	1011	10306.6	4.01312
SEC-MS	COG1	Q13057	3734	22296	4.34823
DIP-MS PFDN2	ZNHIT2	Q9UHR6	1012	10173.6	4.00747
SEC-MS	CALML5	Q9NZT1	3741	22165	4.34567
DIP-MS PFDN2	PRIM1	P49642	1013	10121	4.00522
SEC-MS	ZNHIT2	Q9UHR6	3750	22000	4.34242
DIP-MS PFDN2	NT5DC2	Q9H857	1014	9963.36	3.99841
SEC-MS	UXT	Q9UBK9	3768	21611	4.33467
DIP-MS PFDN2	SRRT	Q9BXP5	1015	9882.24	3.99486
SEC-MS	SNAP23	O00161	3780	21475	4.33193
DIP-MS PFDN2	PNP	P00491	1016	9820.55	3.99214
SEC-MS	ANAPC2	Q9UJX6	3781	21418	4.33078
DIP-MS PFDN2	MCM2	P49736	1017	9768.45	3.98983
SEC-MS	POLR3E	Q9NVU0	3786	21361	4.32962
DIP-MS PFDN2	TFG	Q92734	1018	9764.46	3.98965
SEC-MS	THOC2	Q8NI27	3789	21310	4.32858
DIP-MS PFDN2	MPI	P34949	1019	9764.26	3.98964
SEC-MS	SMARCD1	Q96GM5	3793	21275	4.32787
DIP-MS PFDN2	RPS23	P62266	1020	9518.24	3.97856
SEC-MS	S100A9	P06702	3794	21273	4.32783
DIP-MS PFDN2	CASP14	P31944	1021	9512.83	3.97831
SEC-MS	POLR2C	P19387	3799	21166	4.32564
DIP-MS PFDN2	BCAP31	P51572	1022	9496.3	3.97755
SEC-MS	ANAPC1	Q9H1A4	3809	21040	4.32305
DIP-MS PFDN2	PFKP	Q01813	1023	9214.95	3.96449
SEC-MS	GCC2	Q8IWJ2	3862	20308	4.30767
DIP-MS PFDN2	CDK1	P06493	1024	9157.02	3.96175
SEC-MS	MAN2C1	Q9NTJ4	3866	20224	4.30587
DIP-MS PFDN2	DTL	Q9NZJ0	1025	8999.08	3.9542
SEC-MS	JUP	P14923	3887	19829	4.2973
DIP-MS PFDN2	KTN1	Q86UP2	1026	8977.71	3.95317
SEC-MS	SON	P18583	3888	19818	4.29706
DIP-MS PFDN2	RTCB	Q9Y3I0	1027	8818.18	3.94538
SEC-MS	KHDRBS1	Q07666	3899	19632	4.29296
DIP-MS PFDN2	CARM1	Q86X55	1028	8541.15	3.93152
SEC-MS	DDX3X	O00571	3940	19047	4.27983
DIP-MS PFDN2	IDH1	O75874	1029	8501.55	3.9295
SEC-MS	NOP58	Q9Y2X3	3950	18751	4.27302
DIP-MS PFDN2	SEC31A	O94979	1030	8490.22	3.92892
SEC-MS	RPAP2	Q8IXW5	3964	18521	4.26766
DIP-MS PFDN2	SERPINB12	Q96P63	1031	8421.04	3.92537
SEC-MS	SUPT16H	Q9Y5B9	3975	18334	4.26326
DIP-MS PFDN2	SNRPC	P09234	1032	8220.92	3.91492
SEC-MS	RBMX	P38159	3987	18159	4.25909
DIP-MS PFDN2	MYBBP1A	Q9BQG0	1033	8214.26	3.91457
SEC-MS	PABPN1	Q86U42	4003	17898	4.2528
DIP-MS PFDN2	DCTN1	Q14203	1034	8043.85	3.90546
SEC-MS	KATNA1	O75449	4042	17360	4.23955
DIP-MS PFDN2	COPG1	Q9Y678	1035	8040.24	3.90527
SEC-MS	ITPR3	Q9NPH2	4048	17283	4.23762
DIP-MS PFDN2	DDX3X	O00571	1036	7921.62	3.89881
SEC-MS	HNRNPDL	O14979	4077	16805	4.22544
DIP-MS PFDN2	DNAJA1	P31689	1037	7847.39	3.89473
SEC-MS	AZGP1	P25311	4078	16797	4.22523
DIP-MS PFDN2	MCM5	P33992	1038	7743.41	3.88893
SEC-MS	PDRG1	Q9NUG6	4088	16618	4.22058
DIP-MS PFDN2	TIMELESS	Q9UNS1	1039	7715.04	3.88734
SEC-MS	HNRNPA0	Q13151	4109	16275	4.21152
DIP-MS PFDN2	MRPS5	P82675	1040	7609.99	3.88138
SEC-MS	WDR92	Q96MX6	4113	16257	4.21104
DIP-MS PFDN2	KLC1	Q07866	1041	7470.38	3.87334
SEC-MS	TBL3	Q12788	4131	15980	4.20358
DIP-MS PFDN2	GPHN	Q9NQX3	1042	7428.62	3.87091
SEC-MS	DTL	Q9NZJ0	4140	15834	4.19959
[truncated: 39 more rows]

## Sheet: Fig2D
Experiment	Gene_Name	UniProtKB_accession	Number_of_peaks
DIP-MS PFDN2	AAR2	Q9Y312	1
SEC-MS	AAR2	Q9Y312	3
DIP-MS PFDN2	CCT2	P78371	1
SEC-MS	CCT2	P78371	2
DIP-MS PFDN2	CCT3	P49368	1
SEC-MS	CCT3	P49368	1
DIP-MS PFDN2	CCT4	P50991	1
SEC-MS	CCT4	P50991	1
DIP-MS PFDN2	CCT5	P48643	2
SEC-MS	CCT5	P48643	2
DIP-MS PFDN2	CCT6A	P40227	1
SEC-MS	CCT6A	P40227	1
DIP-MS PFDN2	CCT7	Q99832	1
SEC-MS	CCT7	Q99832	1
DIP-MS PFDN2	CCT8	P50990	1
SEC-MS	CCT8	P50990	1
DIP-MS PFDN2	CSNK2A1	P68400	6
SEC-MS	CSNK2A1	P68400	2
DIP-MS PFDN2	CUL1	Q13616	1
SEC-MS	CUL1	Q13616	1
DIP-MS PFDN2	EFTUD2	Q15029	3
SEC-MS	EFTUD2	Q15029	3
DIP-MS PFDN2	FBL	P22087	1
SEC-MS	FBL	P22087	1
DIP-MS PFDN2	HSP90AA1	P07900	2
SEC-MS	HSP90AA1	P07900	1
DIP-MS PFDN2	HSP90AB1	P08238	2
SEC-MS	HSP90AB1	P08238	1
DIP-MS PFDN2	HSP90AB4P	Q58FF6	2
SEC-MS	HSP90AB4P	Q58FF6	1
DIP-MS PFDN2	MRE11	P49959	1
SEC-MS	MRE11	P49959	1
DIP-MS PFDN2	NOP56	O00567	0
SEC-MS	NOP56	O00567	1
DIP-MS PFDN2	NOP58	Q9Y2X3	1
SEC-MS	NOP58	Q9Y2X3	3
DIP-MS PFDN2	NUFIP2	Q7Z417	1
SEC-MS	NUFIP2	Q7Z417	2
DIP-MS PFDN2	PDRG1	Q9NUG6	4
SEC-MS	PDRG1	Q9NUG6	2
DIP-MS PFDN2	PFDN1	O60925	1
SEC-MS	PFDN1	O60925	1
DIP-MS PFDN2	PFDN2	Q9UHV9	2
SEC-MS	PFDN2	Q9UHV9	1
DIP-MS PFDN2	PFDN4	Q9NQP4	2
SEC-MS	PFDN4	Q9NQP4	1
DIP-MS PFDN2	PFDN5	Q99471	1
SEC-MS	PFDN5	Q99471	1
DIP-MS PFDN2	PFDN6	O15212	1
SEC-MS	PFDN6	O15212	1
DIP-MS PFDN2	PIH1D1	Q9NWS0	3
SEC-MS	PIH1D1	Q9NWS0	3
DIP-MS PFDN2	POLR1A	O95602	2
SEC-MS	POLR1A	O95602	2
DIP-MS PFDN2	POLR1C	O15160	1
SEC-MS	POLR1C	O15160	1
DIP-MS PFDN2	POLR2A	P24928	2
SEC-MS	POLR2A	P24928	2
DIP-MS PFDN2	POLR2B	P30876	2
SEC-MS	POLR2B	P30876	3
DIP-MS PFDN2	POLR2C	P19387	2
SEC-MS	POLR2C	P19387	3
DIP-MS PFDN2	POLR2E	P19388	4
SEC-MS	POLR2E	P19388	4
DIP-MS PFDN2	POLR2H	P52434	2
SEC-MS	POLR2H	P52434	2
DIP-MS PFDN2	POLR3A	O14802	2
SEC-MS	POLR3A	O14802	3
DIP-MS PFDN2	POLR3B	Q9NW08	1
SEC-MS	POLR3B	Q9NW08	2
DIP-MS PFDN2	POLR3D	P05423	1
SEC-MS	POLR3D	P05423	2
DIP-MS PFDN2	POLR3E	Q9NVU0	1
SEC-MS	POLR3E	Q9NVU0	2
DIP-MS PFDN2	PPP1CA	P62136	3
SEC-MS	PPP1CA	P62136	1
DIP-MS PFDN2	PPP1CC	P36873	4
SEC-MS	PPP1CC	P36873	1
DIP-MS PFDN2	PRPF8	Q6P2Q9	2
SEC-MS	PRPF8	Q6P2Q9	2
DIP-MS PFDN2	RAD50	Q92878	1
SEC-MS	RAD50	Q92878	2
DIP-MS PFDN2	RNF20	Q5VTR2	1
SEC-MS	RNF20	Q5VTR2	3
DIP-MS PFDN2	RPAP3	Q9H6T3	3
SEC-MS	RPAP3	Q9H6T3	2
DIP-MS PFDN2	RUVBL1	Q9Y265	2
SEC-MS	RUVBL1	Q9Y265	4
DIP-MS PFDN2	RUVBL2	Q9Y230	3
SEC-MS	RUVBL2	Q9Y230	4
DIP-MS PFDN2	SMN1	Q16637	1
SEC-MS	SMN1	Q16637	1
DIP-MS PFDN2	SNRNP200	O75643	2
SEC-MS	SNRNP200	O75643	3
DIP-MS PFDN2	SNRPD1	P62314	3
SEC-MS	SNRPD1	P62314	4
DIP-MS PFDN2	SNRPD2	P62316	3
SEC-MS	SNRPD2	P62316	3
DIP-MS PFDN2	SNRPD3	P62318	3
SEC-MS	SNRPD3	P62318	3
DIP-MS PFDN2	SNRPE	P62304	3
SEC-MS	SNRPE	P62304	3
DIP-MS PFDN2	SNRPF	P62306	2
SEC-MS	SNRPF	P62306	3
DIP-MS PFDN2	TRIM28	Q13263	2
SEC-MS	TRIM28	Q13263	1
DIP-MS PFDN2	TUBB	P07437	4
SEC-MS	TUBB	P07437	4
DIP-MS PFDN2	URI1	O94763	3
SEC-MS	URI1	O94763	4
DIP-MS PFDN2	UXT	Q9UBK9	4
SEC-MS	UXT	Q9UBK9	1
DIP-MS PFDN2	VBP1	P61758	1
SEC-MS	VBP1	P61758	1
DIP-MS PFDN2	WDR92	Q96MX6	2
SEC-MS	WDR92	Q96MX6	2
DIP-MS PFDN2	ZNHIT2	Q9UHR6	1
SEC-MS	ZNHIT2	Q9UHR6	1

## Sheet: Fig2E
Row_identifier	DIP-MS	SEC-MS	BioPlex	STRING
AP-MS	0.497843	0.394084	0.71188	0.0778237
DIP-MS		0.769202	0.552563	0.8485
SEC-MS			0.676944	0.942023
BioPlex				0.167367

## Sheet: Fig2F
Experiment	Count_HCIs	Standard_deviation
AP-MS PFDN2	26	0
1 bait	38	26.6356
2 baits	76	35.7354
3 baits	114	41.2637
4 baits	152	44.5699
5 baits	190	46.1342
6 baits	228	46.1342
7 baits	266	44.5699
8 baits	304	41.2637
9 baits	342	35.7354
16 baits (Bioplex)	363	0
10 baits	380	26.6356
SEC-MS	386	0
11 baits	418	0
25 baits (Bioplex)	1011	0
DIP-MS PFDN2	1306	0
