# Supplementary material for: DIP-MS: ultra-deep interaction proteomics for the deconvolution of protein complexes
Source: Nat Methods. 2024 Mar 26;21(4):635–47. doi: 10.1038/s41592-024-02211-y (PMC11009110; doi:10.1038/s41592-024-02211-y)
Supplement: Supplementary file 20 — Statistical source data. [file 41592_2024_2211_MOESM20_ESM.xlsx]

## Sheet: Fig3_Legend
SHEET DESCRIPTION			COLUMNS DETAILS
Sheet	Short Description		Column	Description
Fig3A	Coelution profile PFD and PFDL complex		Fig3A: Coelution profile PFD and PFDL complex
Fig3B	Heatmap of R2TP subunits and associated proteins		Subunit_assignment	Grouping of PFD and PFDLsubunits as used for the illustration.
Fig3C	Apparent coelution group stoichiometry		DIP-MS_experiment	Indicates if data was derived from the PFDN2 or UXT DIP-MS experiment.
Fig3D	Signal distribution to complexes PFDN2 DIP-MS		Gene_Name	Gene Name/Symbol obtained from UniProtKB database.
			UniProtKB_accession	Unique and stable UniProtKB accession identifier obtained from UniProtKB database.
			Fraction	Indicates slice/fraction.
			Normalized_protein_intensity	TOP2 MS2 protein intensity summed up across replicates and scaled/normalized to the max. intensity per protein and fraction. Summed and scaled again across all DIP-MS experiments.
			Apparent_MW_calibration_[kDA]	The apparent MW inferred from the MW calibration curve.
			MW_STD	MW standard obtained after the PAGE-separation. Fraction/ gel slice was estimated taking into consideration all DIP-MS experiments. As peaks are aligned in pre-processing, this can be only treated as estimatation.
			Fig3B: Heatmap of R2TP subunits and associated proteins
			Gene_Name	Gene Name/Symbol obtained from UniProtKB database.
			UniProtKB_accession	Unique and stable UniProtKB accession identifier obtained from UniProtKB database.
			Fraction	Indicates slice/fraction.
			Normalized_Intensity	Normalized MS2 protein intensity.
			Apparent_MW_calibration_[kDA]	The apparent MW inferred from the MW calibration curve.
			MW_STD	MW standard obtained after the PAGE-separation. Fraction/ gel slice was estimated taking into consideration all DIP-MS experiments. As peaks are aligned in pre-processing, this can be only treated as estimatation.
			Fig3C: Apparent coelution group stoichiometry
			Module_grouping	Reports the grouping of subunits to protein complexes and modules.
			DIP-MS_experiment	Indicates if data was derived from the PFDN2 or UXT DIP-MS experiment.
			Gene_Name	Gene Name/Symbol obtained from UniProtKB database.
			UniProtKB_accession	Unique and stable UniProtKB accession identifier obtained from UniProtKB database.
			Biol_Replicate	DIP-MS biological replicate
			Peak_Fraction	Peak fraction of the DIP-MS experiment
			Peak Area	Peak area calculated as sum of fractions across BWHM.
			Stoichiometry	Mean ratio to max area for Module.
			Fig3D: Signal distribution to complexes PFDN2 DIP-MS
			Complex_Grouping	Literature based derived protein complex assignement of the PFD, PFDL, and PAQosome subunits.
			DIP-MS_experiment	Indicates if data was derived from the PFDN2 or UXT DIP-MS experiment.
			Replicate	Reports biological replicate.
			Complex_intensity	Sum complex intensity for all fractions across FWHM.
			Log_peak_area	Logged Complex Intensity.
			Ratio	Ratio to sum for a Bait Name across Module combination.

## Sheet: Fig3A
Subunit_assignment	DIP-MS_experiment	Gene_Name	UniProtKB_accession	Fraction	Normalized_protein_intensity	Apparent_MW_calibration_[kDA]	MW_STD
PFDL subnit	PFDN2 and UXT DIP-MS	ASDURF	L0R819	1	0.202876	1672.95
PFDL subnit	PFDN2 and UXT DIP-MS	ASDURF	L0R819	2	0.0904754	1632.05
PFDL subnit	PFDN2 and UXT DIP-MS	ASDURF	L0R819	3	0.0685458	1591.67
PFDL subnit	PFDN2 and UXT DIP-MS	ASDURF	L0R819	4	0.0606372	1551.79
PFDL subnit	PFDN2 and UXT DIP-MS	ASDURF	L0R819	5	0.0623958	1512.43
PFDL subnit	PFDN2 and UXT DIP-MS	ASDURF	L0R819	6	0.0556949	1473.58
PFDL subnit	PFDN2 and UXT DIP-MS	ASDURF	L0R819	7	0.0511041	1435.24
PFDL subnit	PFDN2 and UXT DIP-MS	ASDURF	L0R819	8	0.0541502	1397.4
PFDL subnit	PFDN2 and UXT DIP-MS	ASDURF	L0R819	9	0.0789495	1360.08
PFDL subnit	PFDN2 and UXT DIP-MS	ASDURF	L0R819	10	0.0614979	1323.27
PFDL subnit	PFDN2 and UXT DIP-MS	ASDURF	L0R819	11	0.054922	1286.97
PFDL subnit	PFDN2 and UXT DIP-MS	ASDURF	L0R819	12	0.0897587	1251.18
PFDL subnit	PFDN2 and UXT DIP-MS	ASDURF	L0R819	13	0.103852	1215.9
PFDL subnit	PFDN2 and UXT DIP-MS	ASDURF	L0R819	14	0.111674	1181.13	1236
PFDL subnit	PFDN2 and UXT DIP-MS	ASDURF	L0R819	15	0.101244	1146.87
PFDL subnit	PFDN2 and UXT DIP-MS	ASDURF	L0R819	16	0.162942	1113.12
PFDL subnit	PFDN2 and UXT DIP-MS	ASDURF	L0R819	17	0.160983	1079.88
PFDL subnit	PFDN2 and UXT DIP-MS	ASDURF	L0R819	18	0.185184	1047.16	1048
PFDL subnit	PFDN2 and UXT DIP-MS	ASDURF	L0R819	19	0.154338	1014.94
PFDL subnit	PFDN2 and UXT DIP-MS	ASDURF	L0R819	20	0.144423	983.23
PFDL subnit	PFDN2 and UXT DIP-MS	ASDURF	L0R819	21	0.202398	952.033
PFDL subnit	PFDN2 and UXT DIP-MS	ASDURF	L0R819	22	0.169825	921.347
PFDL subnit	PFDN2 and UXT DIP-MS	ASDURF	L0R819	23	0.198318	891.171
PFDL subnit	PFDN2 and UXT DIP-MS	ASDURF	L0R819	24	0.23563	861.505
PFDL subnit	PFDN2 and UXT DIP-MS	ASDURF	L0R819	25	0.219433	832.35
PFDL subnit	PFDN2 and UXT DIP-MS	ASDURF	L0R819	26	0.206746	803.705
PFDL subnit	PFDN2 and UXT DIP-MS	ASDURF	L0R819	27	0.200164	775.57
PFDL subnit	PFDN2 and UXT DIP-MS	ASDURF	L0R819	28	0.286123	747.946
PFDL subnit	PFDN2 and UXT DIP-MS	ASDURF	L0R819	29	0.317769	720.832
PFDL subnit	PFDN2 and UXT DIP-MS	ASDURF	L0R819	30	0.302562	694.229
PFDL subnit	PFDN2 and UXT DIP-MS	ASDURF	L0R819	31	0.374097	668.136	720
PFDL subnit	PFDN2 and UXT DIP-MS	ASDURF	L0R819	32	0.38437	642.553
PFDL subnit	PFDN2 and UXT DIP-MS	ASDURF	L0R819	33	0.341698	617.481
PFDL subnit	PFDN2 and UXT DIP-MS	ASDURF	L0R819	34	0.452361	592.919
PFDL subnit	PFDN2 and UXT DIP-MS	ASDURF	L0R819	35	0.414453	568.868
PFDL subnit	PFDN2 and UXT DIP-MS	ASDURF	L0R819	36	0.650447	545.327
PFDL subnit	PFDN2 and UXT DIP-MS	ASDURF	L0R819	37	0.819834	522.296
PFDL subnit	PFDN2 and UXT DIP-MS	ASDURF	L0R819	38	0.843148	499.776
PFDL subnit	PFDN2 and UXT DIP-MS	ASDURF	L0R819	39	0.508881	477.766
PFDL subnit	PFDN2 and UXT DIP-MS	ASDURF	L0R819	40	0.412341	456.267
PFDL subnit	PFDN2 and UXT DIP-MS	ASDURF	L0R819	41	0.222789	435.278	480
PFDL subnit	PFDN2 and UXT DIP-MS	ASDURF	L0R819	42	0.173747	414.799
PFDL subnit	PFDN2 and UXT DIP-MS	ASDURF	L0R819	43	0.105318	394.831
PFDL subnit	PFDN2 and UXT DIP-MS	ASDURF	L0R819	44	0.118765	375.373
PFDL subnit	PFDN2 and UXT DIP-MS	ASDURF	L0R819	45	0.0879259	356.425
PFDL subnit	PFDN2 and UXT DIP-MS	ASDURF	L0R819	46	0.0940368	337.988
PFDL subnit	PFDN2 and UXT DIP-MS	ASDURF	L0R819	47	0.108502	320.061
PFDL subnit	PFDN2 and UXT DIP-MS	ASDURF	L0R819	48	0.117604	302.645
PFDL subnit	PFDN2 and UXT DIP-MS	ASDURF	L0R819	49	0.11928	285.739
PFDL subnit	PFDN2 and UXT DIP-MS	ASDURF	L0R819	50	0.0701606	269.344	242
PFDL subnit	PFDN2 and UXT DIP-MS	ASDURF	L0R819	51	0.067391	253.459
PFDL subnit	PFDN2 and UXT DIP-MS	ASDURF	L0R819	52	0.0451375	238.084
PFDL subnit	PFDN2 and UXT DIP-MS	ASDURF	L0R819	53	0.0397091	223.219
PFDL subnit	PFDN2 and UXT DIP-MS	ASDURF	L0R819	54	0.0624879	208.865
PFDL subnit	PFDN2 and UXT DIP-MS	ASDURF	L0R819	55	0.0361898	195.022
PFDL subnit	PFDN2 and UXT DIP-MS	ASDURF	L0R819	56	0.0589238	181.689
PFDL subnit	PFDN2 and UXT DIP-MS	ASDURF	L0R819	57	0.0800201	168.866
PFDL subnit	PFDN2 and UXT DIP-MS	ASDURF	L0R819	58	0.0888739	156.554
PFDL subnit	PFDN2 and UXT DIP-MS	ASDURF	L0R819	59	0.11244	144.752
PFDL subnit	PFDN2 and UXT DIP-MS	ASDURF	L0R819	60	0.0356177	133.46
PFDL subnit	PFDN2 and UXT DIP-MS	ASDURF	L0R819	61	0.0234105	122.679	146
PFDL subnit	PFDN2 and UXT DIP-MS	ASDURF	L0R819	62	0.0360139	112.408
PFDL subnit	PFDN2 and UXT DIP-MS	ASDURF	L0R819	63	0.0775565	102.647
PFDL subnit	PFDN2 and UXT DIP-MS	ASDURF	L0R819	64	0.0785773	93.3974
PFDL subnit	PFDN2 and UXT DIP-MS	ASDURF	L0R819	65	0.0946786	84.6578
PFDL subnit	PFDN2 and UXT DIP-MS	ASDURF	L0R819	66	0.0225167	76.4285
PFDL subnit	PFDN2 and UXT DIP-MS	ASDURF	L0R819	67	0.0413301	68.7097
PFDL subnit	PFDN2 and UXT DIP-MS	ASDURF	L0R819	68	0.0415482	61.5012
PFDL subnit	PFDN2 and UXT DIP-MS	ASDURF	L0R819	69	0.0239765	54.8031
PFDL subnit	PFDN2 and UXT DIP-MS	ASDURF	L0R819	70	0.0290103	48.6154	66
PFDL subnit	PFDN2 and UXT DIP-MS	ASDURF	L0R819	71	0.0349287	42.9381
PFDL subnit	PFDN2 and UXT DIP-MS	ASDURF	L0R819	72	0.0550091	37.7712
PFDL subnit	PFDN2 and UXT DIP-MS	ASDURF	L0R819	73	0.023172	33.1147
PFDL subnit	PFDN2 and UXT DIP-MS	ASDURF	L0R819	74	0.0167525	28.9686
PFDL subnit	PFDN2 and UXT DIP-MS	ASDURF	L0R819	75	3.25499e-07	25.3329	20
PFDL subnit	PFDN2 and UXT DIP-MS	PDRG1	Q9NUG6	1	0.1155	1672.95
PFDL subnit	PFDN2 and UXT DIP-MS	PDRG1	Q9NUG6	2	0.0571023	1632.05
PFDL subnit	PFDN2 and UXT DIP-MS	PDRG1	Q9NUG6	3	0.0365552	1591.67
PFDL subnit	PFDN2 and UXT DIP-MS	PDRG1	Q9NUG6	4	0.0333866	1551.79
PFDL subnit	PFDN2 and UXT DIP-MS	PDRG1	Q9NUG6	5	0.0332666	1512.43
PFDL subnit	PFDN2 and UXT DIP-MS	PDRG1	Q9NUG6	6	0.0317363	1473.58
PFDL subnit	PFDN2 and UXT DIP-MS	PDRG1	Q9NUG6	7	0.0261945	1435.24
PFDL subnit	PFDN2 and UXT DIP-MS	PDRG1	Q9NUG6	8	0.026422	1397.4
PFDL subnit	PFDN2 and UXT DIP-MS	PDRG1	Q9NUG6	9	0.0373546	1360.08
PFDL subnit	PFDN2 and UXT DIP-MS	PDRG1	Q9NUG6	10	0.0265734	1323.27
PFDL subnit	PFDN2 and UXT DIP-MS	PDRG1	Q9NUG6	11	0.0478268	1286.97
PFDL subnit	PFDN2 and UXT DIP-MS	PDRG1	Q9NUG6	12	0.0402315	1251.18
PFDL subnit	PFDN2 and UXT DIP-MS	PDRG1	Q9NUG6	13	0.0603367	1215.9
PFDL subnit	PFDN2 and UXT DIP-MS	PDRG1	Q9NUG6	14	0.0664705	1181.13	1236
PFDL subnit	PFDN2 and UXT DIP-MS	PDRG1	Q9NUG6	15	0.0615929	1146.87
PFDL subnit	PFDN2 and UXT DIP-MS	PDRG1	Q9NUG6	16	0.0857086	1113.12
PFDL subnit	PFDN2 and UXT DIP-MS	PDRG1	Q9NUG6	17	0.0905647	1079.88
PFDL subnit	PFDN2 and UXT DIP-MS	PDRG1	Q9NUG6	18	0.103534	1047.16	1048
PFDL subnit	PFDN2 and UXT DIP-MS	PDRG1	Q9NUG6	19	0.115646	1014.94
PFDL subnit	PFDN2 and UXT DIP-MS	PDRG1	Q9NUG6	20	0.102467	983.23
PFDL subnit	PFDN2 and UXT DIP-MS	PDRG1	Q9NUG6	21	0.119287	952.033
PFDL subnit	PFDN2 and UXT DIP-MS	PDRG1	Q9NUG6	22	0.0863027	921.347
PFDL subnit	PFDN2 and UXT DIP-MS	PDRG1	Q9NUG6	23	0.128473	891.171
PFDL subnit	PFDN2 and UXT DIP-MS	PDRG1	Q9NUG6	24	0.100721	861.505
PFDL subnit	PFDN2 and UXT DIP-MS	PDRG1	Q9NUG6	25	0.118563	832.35
PFDL subnit	PFDN2 and UXT DIP-MS	PDRG1	Q9NUG6	26	0.147589	803.705
PFDL subnit	PFDN2 and UXT DIP-MS	PDRG1	Q9NUG6	27	0.161835	775.57
PFDL subnit	PFDN2 and UXT DIP-MS	PDRG1	Q9NUG6	28	0.179081	747.946
PFDL subnit	PFDN2 and UXT DIP-MS	PDRG1	Q9NUG6	29	0.22641	720.832
PFDL subnit	PFDN2 and UXT DIP-MS	PDRG1	Q9NUG6	30	0.230428	694.229
PFDL subnit	PFDN2 and UXT DIP-MS	PDRG1	Q9NUG6	31	0.169839	668.136	720
PFDL subnit	PFDN2 and UXT DIP-MS	PDRG1	Q9NUG6	32	0.204295	642.553
PFDL subnit	PFDN2 and UXT DIP-MS	PDRG1	Q9NUG6	33	0.236223	617.481
PFDL subnit	PFDN2 and UXT DIP-MS	PDRG1	Q9NUG6	34	0.350777	592.919
PFDL subnit	PFDN2 and UXT DIP-MS	PDRG1	Q9NUG6	35	0.238757	568.868
PFDL subnit	PFDN2 and UXT DIP-MS	PDRG1	Q9NUG6	36	0.370107	545.327
PFDL subnit	PFDN2 and UXT DIP-MS	PDRG1	Q9NUG6	37	0.497857	522.296
PFDL subnit	PFDN2 and UXT DIP-MS	PDRG1	Q9NUG6	38	0.734744	499.776
PFDL subnit	PFDN2 and UXT DIP-MS	PDRG1	Q9NUG6	39	0.427027	477.766
PFDL subnit	PFDN2 and UXT DIP-MS	PDRG1	Q9NUG6	40	0.268269	456.267
PFDL subnit	PFDN2 and UXT DIP-MS	PDRG1	Q9NUG6	41	0.11637	435.278	480
PFDL subnit	PFDN2 and UXT DIP-MS	PDRG1	Q9NUG6	42	0.127113	414.799
PFDL subnit	PFDN2 and UXT DIP-MS	PDRG1	Q9NUG6	43	0.0701903	394.831
PFDL subnit	PFDN2 and UXT DIP-MS	PDRG1	Q9NUG6	44	0.085616	375.373
PFDL subnit	PFDN2 and UXT DIP-MS	PDRG1	Q9NUG6	45	0.0642713	356.425
PFDL subnit	PFDN2 and UXT DIP-MS	PDRG1	Q9NUG6	46	0.0834296	337.988
PFDL subnit	PFDN2 and UXT DIP-MS	PDRG1	Q9NUG6	47	0.0902336	320.061
PFDL subnit	PFDN2 and UXT DIP-MS	PDRG1	Q9NUG6	48	0.0872437	302.645
PFDL subnit	PFDN2 and UXT DIP-MS	PDRG1	Q9NUG6	49	0.118236	285.739
PFDL subnit	PFDN2 and UXT DIP-MS	PDRG1	Q9NUG6	50	0.0526066	269.344	242
PFDL subnit	PFDN2 and UXT DIP-MS	PDRG1	Q9NUG6	51	0.0545705	253.459
PFDL subnit	PFDN2 and UXT DIP-MS	PDRG1	Q9NUG6	52	0.0618444	238.084
PFDL subnit	PFDN2 and UXT DIP-MS	PDRG1	Q9NUG6	53	0.0698931	223.219
PFDL subnit	PFDN2 and UXT DIP-MS	PDRG1	Q9NUG6	54	0.117697	208.865
PFDL subnit	PFDN2 and UXT DIP-MS	PDRG1	Q9NUG6	55	0.127123	195.022
PFDL subnit	PFDN2 and UXT DIP-MS	PDRG1	Q9NUG6	56	0.265147	181.689
PFDL subnit	PFDN2 and UXT DIP-MS	PDRG1	Q9NUG6	57	0.396794	168.866
PFDL subnit	PFDN2 and UXT DIP-MS	PDRG1	Q9NUG6	58	0.506712	156.554
PFDL subnit	PFDN2 and UXT DIP-MS	PDRG1	Q9NUG6	59	0.322154	144.752
PFDL subnit	PFDN2 and UXT DIP-MS	PDRG1	Q9NUG6	60	0.123542	133.46
PFDL subnit	PFDN2 and UXT DIP-MS	PDRG1	Q9NUG6	61	0.0859479	122.679	146
PFDL subnit	PFDN2 and UXT DIP-MS	PDRG1	Q9NUG6	62	0.0319775	112.408
PFDL subnit	PFDN2 and UXT DIP-MS	PDRG1	Q9NUG6	63	0.0381321	102.647
PFDL subnit	PFDN2 and UXT DIP-MS	PDRG1	Q9NUG6	64	0.0698628	93.3974
PFDL subnit	PFDN2 and UXT DIP-MS	PDRG1	Q9NUG6	65	0.0518919	84.6578
PFDL subnit	PFDN2 and UXT DIP-MS	PDRG1	Q9NUG6	66	0.0550198	76.4285
PFDL subnit	PFDN2 and UXT DIP-MS	PDRG1	Q9NUG6	67	0.0363295	68.7097
PFDL subnit	PFDN2 and UXT DIP-MS	PDRG1	Q9NUG6	68	0.0267861	61.5012
PFDL subnit	PFDN2 and UXT DIP-MS	PDRG1	Q9NUG6	69	0.037479	54.8031
PFDL subnit	PFDN2 and UXT DIP-MS	PDRG1	Q9NUG6	70	0.0412571	48.6154	66
PFDL subnit	PFDN2 and UXT DIP-MS	PDRG1	Q9NUG6	71	0.0368951	42.9381
PFDL subnit	PFDN2 and UXT DIP-MS	PDRG1	Q9NUG6	72	0.0310364	37.7712
PFDL subnit	PFDN2 and UXT DIP-MS	PDRG1	Q9NUG6	73	0.0475973	33.1147
PFDL subnit	PFDN2 and UXT DIP-MS	PDRG1	Q9NUG6	74	0.0270787	28.9686
PFDL subnit	PFDN2 and UXT DIP-MS	PDRG1	Q9NUG6	75	1.78227e-07	25.3329	20
PFD subnit	PFDN2 and UXT DIP-MS	PFDN1	O60925	1	0.00248236	1672.95
PFD subnit	PFDN2 and UXT DIP-MS	PFDN1	O60925	2	0.000413858	1632.05
PFD subnit	PFDN2 and UXT DIP-MS	PFDN1	O60925	3	0.00219748	1591.67
PFD subnit	PFDN2 and UXT DIP-MS	PFDN1	O60925	4	0.00175066	1551.79
PFD subnit	PFDN2 and UXT DIP-MS	PFDN1	O60925	5	0.000755098	1512.43
PFD subnit	PFDN2 and UXT DIP-MS	PFDN1	O60925	6	0.000935063	1473.58
PFD subnit	PFDN2 and UXT DIP-MS	PFDN1	O60925	7	0.000768856	1435.24
PFD subnit	PFDN2 and UXT DIP-MS	PFDN1	O60925	8	0.000366683	1397.4
PFD subnit	PFDN2 and UXT DIP-MS	PFDN1	O60925	9	0.00161181	1360.08
PFD subnit	PFDN2 and UXT DIP-MS	PFDN1	O60925	10	0.00180982	1323.27
PFD subnit	PFDN2 and UXT DIP-MS	PFDN1	O60925	11	0.00233663	1286.97
PFD subnit	PFDN2 and UXT DIP-MS	PFDN1	O60925	12	0.00138918	1251.18
PFD subnit	PFDN2 and UXT DIP-MS	PFDN1	O60925	13	0.00174407	1215.9
PFD subnit	PFDN2 and UXT DIP-MS	PFDN1	O60925	14	0.00254214	1181.13	1236
PFD subnit	PFDN2 and UXT DIP-MS	PFDN1	O60925	15	0.000941293	1146.87
PFD subnit	PFDN2 and UXT DIP-MS	PFDN1	O60925	16	0.00277096	1113.12
PFD subnit	PFDN2 and UXT DIP-MS	PFDN1	O60925	17	0.00313236	1079.88
PFD subnit	PFDN2 and UXT DIP-MS	PFDN1	O60925	18	0.00298161	1047.16	1048
PFD subnit	PFDN2 and UXT DIP-MS	PFDN1	O60925	19	0.00457524	1014.94
PFD subnit	PFDN2 and UXT DIP-MS	PFDN1	O60925	20	0.00303719	983.23
PFD subnit	PFDN2 and UXT DIP-MS	PFDN1	O60925	21	0.00262966	952.033
PFD subnit	PFDN2 and UXT DIP-MS	PFDN1	O60925	22	0.00302091	921.347
PFD subnit	PFDN2 and UXT DIP-MS	PFDN1	O60925	23	0.00377976	891.171
PFD subnit	PFDN2 and UXT DIP-MS	PFDN1	O60925	24	0.00468559	861.505
PFD subnit	PFDN2 and UXT DIP-MS	PFDN1	O60925	25	0.00730208	832.35
PFD subnit	PFDN2 and UXT DIP-MS	PFDN1	O60925	26	0.0070572	803.705
PFD subnit	PFDN2 and UXT DIP-MS	PFDN1	O60925	27	0.0129791	775.57
PFD subnit	PFDN2 and UXT DIP-MS	PFDN1	O60925	28	0.0130263	747.946
PFD subnit	PFDN2 and UXT DIP-MS	PFDN1	O60925	29	0.00882055	720.832
PFD subnit	PFDN2 and UXT DIP-MS	PFDN1	O60925	30	0.00530956	694.229
PFD subnit	PFDN2 and UXT DIP-MS	PFDN1	O60925	31	0.00630651	668.136	720
PFD subnit	PFDN2 and UXT DIP-MS	PFDN1	O60925	32	0.00649398	642.553
PFD subnit	PFDN2 and UXT DIP-MS	PFDN1	O60925	33	0.00397708	617.481
PFD subnit	PFDN2 and UXT DIP-MS	PFDN1	O60925	34	0.00722444	592.919
PFD subnit	PFDN2 and UXT DIP-MS	PFDN1	O60925	35	0.00623139	568.868
PFD subnit	PFDN2 and UXT DIP-MS	PFDN1	O60925	36	0.0274569	545.327
PFD subnit	PFDN2 and UXT DIP-MS	PFDN1	O60925	37	0.0147454	522.296
PFD subnit	PFDN2 and UXT DIP-MS	PFDN1	O60925	38	0.00765728	499.776
PFD subnit	PFDN2 and UXT DIP-MS	PFDN1	O60925	39	0.0111248	477.766
PFD subnit	PFDN2 and UXT DIP-MS	PFDN1	O60925	40	0.0154332	456.267
PFD subnit	PFDN2 and UXT DIP-MS	PFDN1	O60925	41	0.00893039	435.278	480
PFD subnit	PFDN2 and UXT DIP-MS	PFDN1	O60925	42	0.0238557	414.799
PFD subnit	PFDN2 and UXT DIP-MS	PFDN1	O60925	43	0.0189331	394.831
PFD subnit	PFDN2 and UXT DIP-MS	PFDN1	O60925	44	0.0151809	375.373
PFD subnit	PFDN2 and UXT DIP-MS	PFDN1	O60925	45	0.0226506	356.425
PFD subnit	PFDN2 and UXT DIP-MS	PFDN1	O60925	46	0.0385499	337.988
PFD subnit	PFDN2 and UXT DIP-MS	PFDN1	O60925	47	0.0333693	320.061
PFD subnit	PFDN2 and UXT DIP-MS	PFDN1	O60925	48	0.0279012	302.645
PFD subnit	PFDN2 and UXT DIP-MS	PFDN1	O60925	49	0.0321157	285.739
PFD subnit	PFDN2 and UXT DIP-MS	PFDN1	O60925	50	0.0220676	269.344	242
PFD subnit	PFDN2 and UXT DIP-MS	PFDN1	O60925	51	0.0186573	253.459
PFD subnit	PFDN2 and UXT DIP-MS	PFDN1	O60925	52	0.0283916	238.084
PFD subnit	PFDN2 and UXT DIP-MS	PFDN1	O60925	53	0.0437329	223.219
PFD subnit	PFDN2 and UXT DIP-MS	PFDN1	O60925	54	0.0917581	208.865
PFD subnit	PFDN2 and UXT DIP-MS	PFDN1	O60925	55	0.111325	195.022
PFD subnit	PFDN2 and UXT DIP-MS	PFDN1	O60925	56	0.188274	181.689
PFD subnit	PFDN2 and UXT DIP-MS	PFDN1	O60925	57	0.22251	168.866
PFD subnit	PFDN2 and UXT DIP-MS	PFDN1	O60925	58	0.454583	156.554
PFD subnit	PFDN2 and UXT DIP-MS	PFDN1	O60925	59	0.5	144.752
PFD subnit	PFDN2 and UXT DIP-MS	PFDN1	O60925	60	0.0744282	133.46
PFD subnit	PFDN2 and UXT DIP-MS	PFDN1	O60925	61	0.0315624	122.679	146
PFD subnit	PFDN2 and UXT DIP-MS	PFDN1	O60925	62	0.00759064	112.408
PFD subnit	PFDN2 and UXT DIP-MS	PFDN1	O60925	63	0.00260499	102.647
PFD subnit	PFDN2 and UXT DIP-MS	PFDN1	O60925	64	0.00289405	93.3974
PFD subnit	PFDN2 and UXT DIP-MS	PFDN1	O60925	65	0.00158685	84.6578
PFD subnit	PFDN2 and UXT DIP-MS	PFDN1	O60925	66	0.000284653	76.4285
PFD subnit	PFDN2 and UXT DIP-MS	PFDN1	O60925	67	0.00270197	68.7097
PFD subnit	PFDN2 and UXT DIP-MS	PFDN1	O60925	68	0.00165759	61.5012
PFD subnit	PFDN2 and UXT DIP-MS	PFDN1	O60925	69	0.000283636	54.8031
PFD subnit	PFDN2 and UXT DIP-MS	PFDN1	O60925	70	0.00142587	48.6154	66
PFD subnit	PFDN2 and UXT DIP-MS	PFDN1	O60925	71	0.000297944	42.9381
PFD subnit	PFDN2 and UXT DIP-MS	PFDN1	O60925	72	0.000291658	37.7712
PFD subnit	PFDN2 and UXT DIP-MS	PFDN1	O60925	73	0.000670385	33.1147
PFD subnit	PFDN2 and UXT DIP-MS	PFDN1	O60925	74	1.40324e-20	28.9686
PFD subnit	PFDN2 and UXT DIP-MS	PFDN1	O60925	75	7.16745e-09	25.3329	20
Shared	PFDN2 and UXT DIP-MS	PFDN2	Q9UHV9	1	0.0562337	1672.95
Shared	PFDN2 and UXT DIP-MS	PFDN2	Q9UHV9	2	0.0370892	1632.05
Shared	PFDN2 and UXT DIP-MS	PFDN2	Q9UHV9	3	0.025955	1591.67
Shared	PFDN2 and UXT DIP-MS	PFDN2	Q9UHV9	4	0.0224269	1551.79
Shared	PFDN2 and UXT DIP-MS	PFDN2	Q9UHV9	5	0.0278856	1512.43
Shared	PFDN2 and UXT DIP-MS	PFDN2	Q9UHV9	6	0.0289938	1473.58
Shared	PFDN2 and UXT DIP-MS	PFDN2	Q9UHV9	7	0.0278255	1435.24
Shared	PFDN2 and UXT DIP-MS	PFDN2	Q9UHV9	8	0.0305517	1397.4
Shared	PFDN2 and UXT DIP-MS	PFDN2	Q9UHV9	9	0.0285823	1360.08
Shared	PFDN2 and UXT DIP-MS	PFDN2	Q9UHV9	10	0.0380856	1323.27
Shared	PFDN2 and UXT DIP-MS	PFDN2	Q9UHV9	11	0.0408336	1286.97
Shared	PFDN2 and UXT DIP-MS	PFDN2	Q9UHV9	12	0.033418	1251.18
Shared	PFDN2 and UXT DIP-MS	PFDN2	Q9UHV9	13	0.0376277	1215.9
Shared	PFDN2 and UXT DIP-MS	PFDN2	Q9UHV9	14	0.0339898	1181.13	1236
Shared	PFDN2 and UXT DIP-MS	PFDN2	Q9UHV9	15	0.0482709	1146.87
Shared	PFDN2 and UXT DIP-MS	PFDN2	Q9UHV9	16	0.0594625	1113.12
Shared	PFDN2 and UXT DIP-MS	PFDN2	Q9UHV9	17	0.069629	1079.88
Shared	PFDN2 and UXT DIP-MS	PFDN2	Q9UHV9	18	0.0590731	1047.16	1048
Shared	PFDN2 and UXT DIP-MS	PFDN2	Q9UHV9	19	0.0520008	1014.94
Shared	PFDN2 and UXT DIP-MS	PFDN2	Q9UHV9	20	0.0543267	983.23
Shared	PFDN2 and UXT DIP-MS	PFDN2	Q9UHV9	21	0.0707603	952.033
Shared	PFDN2 and UXT DIP-MS	PFDN2	Q9UHV9	22	0.0771791	921.347
Shared	PFDN2 and UXT DIP-MS	PFDN2	Q9UHV9	23	0.0703024	891.171
Shared	PFDN2 and UXT DIP-MS	PFDN2	Q9UHV9	24	0.0718735	861.505
Shared	PFDN2 and UXT DIP-MS	PFDN2	Q9UHV9	25	0.0750737	832.35
Shared	PFDN2 and UXT DIP-MS	PFDN2	Q9UHV9	26	0.0915695	803.705
Shared	PFDN2 and UXT DIP-MS	PFDN2	Q9UHV9	27	0.0939078	775.57
Shared	PFDN2 and UXT DIP-MS	PFDN2	Q9UHV9	28	0.100109	747.946
Shared	PFDN2 and UXT DIP-MS	PFDN2	Q9UHV9	29	0.124925	720.832
Shared	PFDN2 and UXT DIP-MS	PFDN2	Q9UHV9	30	0.113486	694.229
Shared	PFDN2 and UXT DIP-MS	PFDN2	Q9UHV9	31	0.11314	668.136	720
Shared	PFDN2 and UXT DIP-MS	PFDN2	Q9UHV9	32	0.121203	642.553
Shared	PFDN2 and UXT DIP-MS	PFDN2	Q9UHV9	33	0.136741	617.481
Shared	PFDN2 and UXT DIP-MS	PFDN2	Q9UHV9	34	0.178482	592.919
Shared	PFDN2 and UXT DIP-MS	PFDN2	Q9UHV9	35	0.193291	568.868
Shared	PFDN2 and UXT DIP-MS	PFDN2	Q9UHV9	36	0.26545	545.327
Shared	PFDN2 and UXT DIP-MS	PFDN2	Q9UHV9	37	0.379588	522.296
Shared	PFDN2 and UXT DIP-MS	PFDN2	Q9UHV9	38	0.528272	499.776
Shared	PFDN2 and UXT DIP-MS	PFDN2	Q9UHV9	39	0.286259	477.766
Shared	PFDN2 and UXT DIP-MS	PFDN2	Q9UHV9	40	0.162128	456.267
Shared	PFDN2 and UXT DIP-MS	PFDN2	Q9UHV9	41	0.0764722	435.278	480
Shared	PFDN2 and UXT DIP-MS	PFDN2	Q9UHV9	42	0.0804197	414.799
Shared	PFDN2 and UXT DIP-MS	PFDN2	Q9UHV9	43	0.0646545	394.831
Shared	PFDN2 and UXT DIP-MS	PFDN2	Q9UHV9	44	0.0543762	375.373
Shared	PFDN2 and UXT DIP-MS	PFDN2	Q9UHV9	45	0.0879096	356.425
Shared	PFDN2 and UXT DIP-MS	PFDN2	Q9UHV9	46	0.0972428	337.988
Shared	PFDN2 and UXT DIP-MS	PFDN2	Q9UHV9	47	0.101022	320.061
Shared	PFDN2 and UXT DIP-MS	PFDN2	Q9UHV9	48	0.105929	302.645
Shared	PFDN2 and UXT DIP-MS	PFDN2	Q9UHV9	49	0.0978076	285.739
Shared	PFDN2 and UXT DIP-MS	PFDN2	Q9UHV9	50	0.0637973	269.344	242
Shared	PFDN2 and UXT DIP-MS	PFDN2	Q9UHV9	51	0.0702446	253.459
Shared	PFDN2 and UXT DIP-MS	PFDN2	Q9UHV9	52	0.0733083	238.084
Shared	PFDN2 and UXT DIP-MS	PFDN2	Q9UHV9	53	0.0994845	223.219
Shared	PFDN2 and UXT DIP-MS	PFDN2	Q9UHV9	54	0.194912	208.865
Shared	PFDN2 and UXT DIP-MS	PFDN2	Q9UHV9	55	0.169707	195.022
Shared	PFDN2 and UXT DIP-MS	PFDN2	Q9UHV9	56	0.278018	181.689
Shared	PFDN2 and UXT DIP-MS	PFDN2	Q9UHV9	57	0.320939	168.866
Shared	PFDN2 and UXT DIP-MS	PFDN2	Q9UHV9	58	0.442336	156.554
Shared	PFDN2 and UXT DIP-MS	PFDN2	Q9UHV9	59	0.504493	144.752
Shared	PFDN2 and UXT DIP-MS	PFDN2	Q9UHV9	60	0.174728	133.46
Shared	PFDN2 and UXT DIP-MS	PFDN2	Q9UHV9	61	0.22443	122.679	146
Shared	PFDN2 and UXT DIP-MS	PFDN2	Q9UHV9	62	0.111203	112.408
Shared	PFDN2 and UXT DIP-MS	PFDN2	Q9UHV9	63	0.0540236	102.647
Shared	PFDN2 and UXT DIP-MS	PFDN2	Q9UHV9	64	0.130773	93.3974
Shared	PFDN2 and UXT DIP-MS	PFDN2	Q9UHV9	65	0.0566663	84.6578
Shared	PFDN2 and UXT DIP-MS	PFDN2	Q9UHV9	66	0.0292182	76.4285
Shared	PFDN2 and UXT DIP-MS	PFDN2	Q9UHV9	67	0.033383	68.7097
Shared	PFDN2 and UXT DIP-MS	PFDN2	Q9UHV9	68	0.0465946	61.5012
Shared	PFDN2 and UXT DIP-MS	PFDN2	Q9UHV9	69	0.028139	54.8031
Shared	PFDN2 and UXT DIP-MS	PFDN2	Q9UHV9	70	0.0391284	48.6154	66
Shared	PFDN2 and UXT DIP-MS	PFDN2	Q9UHV9	71	0.0307952	42.9381
Shared	PFDN2 and UXT DIP-MS	PFDN2	Q9UHV9	72	0.0362962	37.7712
Shared	PFDN2 and UXT DIP-MS	PFDN2	Q9UHV9	73	0.0267153	33.1147
Shared	PFDN2 and UXT DIP-MS	PFDN2	Q9UHV9	74	0.0168239	28.9686
Shared	PFDN2 and UXT DIP-MS	PFDN2	Q9UHV9	75	0.000119703	25.3329	20
PFD subnit	PFDN2 and UXT DIP-MS	PFDN4	Q9NQP4	1	0.00329137	1672.95
PFD subnit	PFDN2 and UXT DIP-MS	PFDN4	Q9NQP4	2	0.000757277	1632.05
PFD subnit	PFDN2 and UXT DIP-MS	PFDN4	Q9NQP4	3	0.00156689	1591.67
PFD subnit	PFDN2 and UXT DIP-MS	PFDN4	Q9NQP4	4	0.00106652	1551.79
PFD subnit	PFDN2 and UXT DIP-MS	PFDN4	Q9NQP4	5	0.000899041	1512.43
PFD subnit	PFDN2 and UXT DIP-MS	PFDN4	Q9NQP4	6	0.000981812	1473.58
PFD subnit	PFDN2 and UXT DIP-MS	PFDN4	Q9NQP4	7	0.00102881	1435.24
PFD subnit	PFDN2 and UXT DIP-MS	PFDN4	Q9NQP4	8	0.000812997	1397.4
PFD subnit	PFDN2 and UXT DIP-MS	PFDN4	Q9NQP4	9	0.00213163	1360.08
PFD subnit	PFDN2 and UXT DIP-MS	PFDN4	Q9NQP4	10	0.00145747	1323.27
PFD subnit	PFDN2 and UXT DIP-MS	PFDN4	Q9NQP4	11	0.00172483	1286.97
PFD subnit	PFDN2 and UXT DIP-MS	PFDN4	Q9NQP4	12	0.00209891	1251.18
PFD subnit	PFDN2 and UXT DIP-MS	PFDN4	Q9NQP4	13	0.00543097	1215.9
PFD subnit	PFDN2 and UXT DIP-MS	PFDN4	Q9NQP4	14	0.00609534	1181.13	1236
PFD subnit	PFDN2 and UXT DIP-MS	PFDN4	Q9NQP4	15	0.00119552	1146.87
PFD subnit	PFDN2 and UXT DIP-MS	PFDN4	Q9NQP4	16	0.00260161	1113.12
PFD subnit	PFDN2 and UXT DIP-MS	PFDN4	Q9NQP4	17	0.00357256	1079.88
PFD subnit	PFDN2 and UXT DIP-MS	PFDN4	Q9NQP4	18	0.00378818	1047.16	1048
PFD subnit	PFDN2 and UXT DIP-MS	PFDN4	Q9NQP4	19	0.00582517	1014.94
PFD subnit	PFDN2 and UXT DIP-MS	PFDN4	Q9NQP4	20	0.00523663	983.23
PFD subnit	PFDN2 and UXT DIP-MS	PFDN4	Q9NQP4	21	0.00302757	952.033
PFD subnit	PFDN2 and UXT DIP-MS	PFDN4	Q9NQP4	22	0.00398862	921.347
PFD subnit	PFDN2 and UXT DIP-MS	PFDN4	Q9NQP4	23	0.0276176	891.171
PFD subnit	PFDN2 and UXT DIP-MS	PFDN4	Q9NQP4	24	0.00527597	861.505
PFD subnit	PFDN2 and UXT DIP-MS	PFDN4	Q9NQP4	25	0.00775592	832.35
PFD subnit	PFDN2 and UXT DIP-MS	PFDN4	Q9NQP4	26	0.0100317	803.705
PFD subnit	PFDN2 and UXT DIP-MS	PFDN4	Q9NQP4	27	0.0198118	775.57
PFD subnit	PFDN2 and UXT DIP-MS	PFDN4	Q9NQP4	28	0.0133954	747.946
PFD subnit	PFDN2 and UXT DIP-MS	PFDN4	Q9NQP4	29	0.00776797	720.832
PFD subnit	PFDN2 and UXT DIP-MS	PFDN4	Q9NQP4	30	0.00590231	694.229
PFD subnit	PFDN2 and UXT DIP-MS	PFDN4	Q9NQP4	31	0.00739898	668.136	720
PFD subnit	PFDN2 and UXT DIP-MS	PFDN4	Q9NQP4	32	0.00871724	642.553
PFD subnit	PFDN2 and UXT DIP-MS	PFDN4	Q9NQP4	33	0.00436638	617.481
PFD subnit	PFDN2 and UXT DIP-MS	PFDN4	Q9NQP4	34	0.00879077	592.919
PFD subnit	PFDN2 and UXT DIP-MS	PFDN4	Q9NQP4	35	0.00752636	568.868
PFD subnit	PFDN2 and UXT DIP-MS	PFDN4	Q9NQP4	36	0.0263124	545.327
PFD subnit	PFDN2 and UXT DIP-MS	PFDN4	Q9NQP4	37	0.0161484	522.296
PFD subnit	PFDN2 and UXT DIP-MS	PFDN4	Q9NQP4	38	0.0112536	499.776
PFD subnit	PFDN2 and UXT DIP-MS	PFDN4	Q9NQP4	39	0.0108741	477.766
PFD subnit	PFDN2 and UXT DIP-MS	PFDN4	Q9NQP4	40	0.0180722	456.267
PFD subnit	PFDN2 and UXT DIP-MS	PFDN4	Q9NQP4	41	0.0115688	435.278	480
PFD subnit	PFDN2 and UXT DIP-MS	PFDN4	Q9NQP4	42	0.0240646	414.799
PFD subnit	PFDN2 and UXT DIP-MS	PFDN4	Q9NQP4	43	0.0248305	394.831
PFD subnit	PFDN2 and UXT DIP-MS	PFDN4	Q9NQP4	44	0.0170119	375.373
PFD subnit	PFDN2 and UXT DIP-MS	PFDN4	Q9NQP4	45	0.0276934	356.425
PFD subnit	PFDN2 and UXT DIP-MS	PFDN4	Q9NQP4	46	0.0546451	337.988
PFD subnit	PFDN2 and UXT DIP-MS	PFDN4	Q9NQP4	47	0.0432725	320.061
PFD subnit	PFDN2 and UXT DIP-MS	PFDN4	Q9NQP4	48	0.0583349	302.645
PFD subnit	PFDN2 and UXT DIP-MS	PFDN4	Q9NQP4	49	0.078509	285.739
PFD subnit	PFDN2 and UXT DIP-MS	PFDN4	Q9NQP4	50	0.0514773	269.344	242
PFD subnit	PFDN2 and UXT DIP-MS	PFDN4	Q9NQP4	51	0.0583543	253.459
PFD subnit	PFDN2 and UXT DIP-MS	PFDN4	Q9NQP4	52	0.13861	238.084
PFD subnit	PFDN2 and UXT DIP-MS	PFDN4	Q9NQP4	53	0.294678	223.219
PFD subnit	PFDN2 and UXT DIP-MS	PFDN4	Q9NQP4	54	0.424485	208.865
PFD subnit	PFDN2 and UXT DIP-MS	PFDN4	Q9NQP4	55	0.585854	195.022
PFD subnit	PFDN2 and UXT DIP-MS	PFDN4	Q9NQP4	56	0.572175	181.689
PFD subnit	PFDN2 and UXT DIP-MS	PFDN4	Q9NQP4	57	0.436537	168.866
PFD subnit	PFDN2 and UXT DIP-MS	PFDN4	Q9NQP4	58	0.534165	156.554
PFD subnit	PFDN2 and UXT DIP-MS	PFDN4	Q9NQP4	59	0.611144	144.752
PFD subnit	PFDN2 and UXT DIP-MS	PFDN4	Q9NQP4	60	0.207804	133.46
PFD subnit	PFDN2 and UXT DIP-MS	PFDN4	Q9NQP4	61	0.224054	122.679	146
PFD subnit	PFDN2 and UXT DIP-MS	PFDN4	Q9NQP4	62	0.104805	112.408
PFD subnit	PFDN2 and UXT DIP-MS	PFDN4	Q9NQP4	63	0.0308636	102.647
PFD subnit	PFDN2 and UXT DIP-MS	PFDN4	Q9NQP4	64	0.0942899	93.3974
PFD subnit	PFDN2 and UXT DIP-MS	PFDN4	Q9NQP4	65	0.0143079	84.6578
PFD subnit	PFDN2 and UXT DIP-MS	PFDN4	Q9NQP4	66	0.00350106	76.4285
PFD subnit	PFDN2 and UXT DIP-MS	PFDN4	Q9NQP4	67	0.00198098	68.7097
PFD subnit	PFDN2 and UXT DIP-MS	PFDN4	Q9NQP4	68	0.00149797	61.5012
PFD subnit	PFDN2 and UXT DIP-MS	PFDN4	Q9NQP4	69	0.000648985	54.8031
PFD subnit	PFDN2 and UXT DIP-MS	PFDN4	Q9NQP4	70	0.000866604	48.6154	66
PFD subnit	PFDN2 and UXT DIP-MS	PFDN4	Q9NQP4	71	0.00105942	42.9381
PFD subnit	PFDN2 and UXT DIP-MS	PFDN4	Q9NQP4	72	0.000145215	37.7712
PFD subnit	PFDN2 and UXT DIP-MS	PFDN4	Q9NQP4	73	0.00112616	33.1147
PFD subnit	PFDN2 and UXT DIP-MS	PFDN4	Q9NQP4	74	0.000360953	28.9686
PFD subnit	PFDN2 and UXT DIP-MS	PFDN4	Q9NQP4	75	9.19209e-09	25.3329	20
PFD subnit	PFDN2 and UXT DIP-MS	PFDN5	Q99471	1	0.00322608	1672.95
PFD subnit	PFDN2 and UXT DIP-MS	PFDN5	Q99471	2	0.000623286	1632.05
PFD subnit	PFDN2 and UXT DIP-MS	PFDN5	Q99471	3	0.00128201	1591.67
PFD subnit	PFDN2 and UXT DIP-MS	PFDN5	Q99471	4	0.000815523	1551.79
PFD subnit	PFDN2 and UXT DIP-MS	PFDN5	Q99471	5	0.000626135	1512.43
PFD subnit	PFDN2 and UXT DIP-MS	PFDN5	Q99471	6	0.000805239	1473.58
PFD subnit	PFDN2 and UXT DIP-MS	PFDN5	Q99471	7	0.000532056	1435.24
PFD subnit	PFDN2 and UXT DIP-MS	PFDN5	Q99471	8	0.000635575	1397.4
PFD subnit	PFDN2 and UXT DIP-MS	PFDN5	Q99471	9	0.000765358	1360.08
PFD subnit	PFDN2 and UXT DIP-MS	PFDN5	Q99471	10	0.000793368	1323.27
PFD subnit	PFDN2 and UXT DIP-MS	PFDN5	Q99471	11	0.00101024	1286.97
PFD subnit	PFDN2 and UXT DIP-MS	PFDN5	Q99471	12	0.00123373	1251.18
PFD subnit	PFDN2 and UXT DIP-MS	PFDN5	Q99471	13	0.00132334	1215.9
PFD subnit	PFDN2 and UXT DIP-MS	PFDN5	Q99471	14	0.00164518	1181.13	1236
PFD subnit	PFDN2 and UXT DIP-MS	PFDN5	Q99471	15	0.000960994	1146.87
PFD subnit	PFDN2 and UXT DIP-MS	PFDN5	Q99471	16	0.00175153	1113.12
PFD subnit	PFDN2 and UXT DIP-MS	PFDN5	Q99471	17	0.00230834	1079.88
PFD subnit	PFDN2 and UXT DIP-MS	PFDN5	Q99471	18	0.00258991	1047.16	1048
PFD subnit	PFDN2 and UXT DIP-MS	PFDN5	Q99471	19	0.00352257	1014.94
PFD subnit	PFDN2 and UXT DIP-MS	PFDN5	Q99471	20	0.00160344	983.23
PFD subnit	PFDN2 and UXT DIP-MS	PFDN5	Q99471	21	0.00180135	952.033
PFD subnit	PFDN2 and UXT DIP-MS	PFDN5	Q99471	22	0.00251159	921.347
PFD subnit	PFDN2 and UXT DIP-MS	PFDN5	Q99471	23	0.00260739	891.171
PFD subnit	PFDN2 and UXT DIP-MS	PFDN5	Q99471	24	0.00380023	861.505
PFD subnit	PFDN2 and UXT DIP-MS	PFDN5	Q99471	25	0.00656935	832.35
PFD subnit	PFDN2 and UXT DIP-MS	PFDN5	Q99471	26	0.00562975	803.705
PFD subnit	PFDN2 and UXT DIP-MS	PFDN5	Q99471	27	0.0121438	775.57
PFD subnit	PFDN2 and UXT DIP-MS	PFDN5	Q99471	28	0.010983	747.946
PFD subnit	PFDN2 and UXT DIP-MS	PFDN5	Q99471	29	0.00618765	720.832
PFD subnit	PFDN2 and UXT DIP-MS	PFDN5	Q99471	30	0.00465447	694.229
PFD subnit	PFDN2 and UXT DIP-MS	PFDN5	Q99471	31	0.00557939	668.136	720
PFD subnit	PFDN2 and UXT DIP-MS	PFDN5	Q99471	32	0.00668551	642.553
PFD subnit	PFDN2 and UXT DIP-MS	PFDN5	Q99471	33	0.00341515	617.481
PFD subnit	PFDN2 and UXT DIP-MS	PFDN5	Q99471	34	0.00699731	592.919
PFD subnit	PFDN2 and UXT DIP-MS	PFDN5	Q99471	35	0.00474003	568.868
PFD subnit	PFDN2 and UXT DIP-MS	PFDN5	Q99471	36	0.0232421	545.327
PFD subnit	PFDN2 and UXT DIP-MS	PFDN5	Q99471	37	0.0102912	522.296
PFD subnit	PFDN2 and UXT DIP-MS	PFDN5	Q99471	38	0.00840358	499.776
PFD subnit	PFDN2 and UXT DIP-MS	PFDN5	Q99471	39	0.00923033	477.766
PFD subnit	PFDN2 and UXT DIP-MS	PFDN5	Q99471	40	0.0156006	456.267
PFD subnit	PFDN2 and UXT DIP-MS	PFDN5	Q99471	41	0.00955861	435.278	480
PFD subnit	PFDN2 and UXT DIP-MS	PFDN5	Q99471	42	0.020818	414.799
PFD subnit	PFDN2 and UXT DIP-MS	PFDN5	Q99471	43	0.0215702	394.831
PFD subnit	PFDN2 and UXT DIP-MS	PFDN5	Q99471	44	0.0206836	375.373
PFD subnit	PFDN2 and UXT DIP-MS	PFDN5	Q99471	45	0.0323677	356.425
PFD subnit	PFDN2 and UXT DIP-MS	PFDN5	Q99471	46	0.0470625	337.988
PFD subnit	PFDN2 and UXT DIP-MS	PFDN5	Q99471	47	0.0398942	320.061
PFD subnit	PFDN2 and UXT DIP-MS	PFDN5	Q99471	48	0.037738	302.645
PFD subnit	PFDN2 and UXT DIP-MS	PFDN5	Q99471	49	0.0464692	285.739
PFD subnit	PFDN2 and UXT DIP-MS	PFDN5	Q99471	50	0.0286696	269.344	242
PFD subnit	PFDN2 and UXT DIP-MS	PFDN5	Q99471	51	0.0339923	253.459
PFD subnit	PFDN2 and UXT DIP-MS	PFDN5	Q99471	52	0.0900704	238.084
PFD subnit	PFDN2 and UXT DIP-MS	PFDN5	Q99471	53	0.175335	223.219
PFD subnit	PFDN2 and UXT DIP-MS	PFDN5	Q99471	54	0.405202	208.865
PFD subnit	PFDN2 and UXT DIP-MS	PFDN5	Q99471	55	0.637526	195.022
PFD subnit	PFDN2 and UXT DIP-MS	PFDN5	Q99471	56	0.586745	181.689
PFD subnit	PFDN2 and UXT DIP-MS	PFDN5	Q99471	57	0.513427	168.866
PFD subnit	PFDN2 and UXT DIP-MS	PFDN5	Q99471	58	0.492388	156.554
PFD subnit	PFDN2 and UXT DIP-MS	PFDN5	Q99471	59	0.556519	144.752
PFD subnit	PFDN2 and UXT DIP-MS	PFDN5	Q99471	60	0.24627	133.46
PFD subnit	PFDN2 and UXT DIP-MS	PFDN5	Q99471	61	0.283846	122.679	146
PFD subnit	PFDN2 and UXT DIP-MS	PFDN5	Q99471	62	0.117866	112.408
PFD subnit	PFDN2 and UXT DIP-MS	PFDN5	Q99471	63	0.0447095	102.647
PFD subnit	PFDN2 and UXT DIP-MS	PFDN5	Q99471	64	0.0781117	93.3974
PFD subnit	PFDN2 and UXT DIP-MS	PFDN5	Q99471	65	0.0127406	84.6578
PFD subnit	PFDN2 and UXT DIP-MS	PFDN5	Q99471	66	0.00430281	76.4285
PFD subnit	PFDN2 and UXT DIP-MS	PFDN5	Q99471	67	0.00291605	68.7097
PFD subnit	PFDN2 and UXT DIP-MS	PFDN5	Q99471	68	0.00243303	61.5012
PFD subnit	PFDN2 and UXT DIP-MS	PFDN5	Q99471	69	0.00155609	54.8031
PFD subnit	PFDN2 and UXT DIP-MS	PFDN5	Q99471	70	0.00219114	48.6154	66
PFD subnit	PFDN2 and UXT DIP-MS	PFDN5	Q99471	71	0.00187094	42.9381
PFD subnit	PFDN2 and UXT DIP-MS	PFDN5	Q99471	72	0.00241391	37.7712
PFD subnit	PFDN2 and UXT DIP-MS	PFDN5	Q99471	73	0.00283635	33.1147
PFD subnit	PFDN2 and UXT DIP-MS	PFDN5	Q99471	74	0.000416357	28.9686
PFD subnit	PFDN2 and UXT DIP-MS	PFDN5	Q99471	75	9.01317e-09	25.3329	20
Shared	PFDN2 and UXT DIP-MS	PFDN6	O15212	1	0.0423783	1672.95
Shared	PFDN2 and UXT DIP-MS	PFDN6	O15212	2	0.0331815	1632.05
Shared	PFDN2 and UXT DIP-MS	PFDN6	O15212	3	0.0194665	1591.67
Shared	PFDN2 and UXT DIP-MS	PFDN6	O15212	4	0.015092	1551.79
Shared	PFDN2 and UXT DIP-MS	PFDN6	O15212	5	0.0193948	1512.43
Shared	PFDN2 and UXT DIP-MS	PFDN6	O15212	6	0.0236878	1473.58
Shared	PFDN2 and UXT DIP-MS	PFDN6	O15212	7	0.0198785	1435.24
Shared	PFDN2 and UXT DIP-MS	PFDN6	O15212	8	0.0247474	1397.4
Shared	PFDN2 and UXT DIP-MS	PFDN6	O15212	9	0.0269021	1360.08
Shared	PFDN2 and UXT DIP-MS	PFDN6	O15212	10	0.0252366	1323.27
Shared	PFDN2 and UXT DIP-MS	PFDN6	O15212	11	0.0259243	1286.97
Shared	PFDN2 and UXT DIP-MS	PFDN6	O15212	12	0.0261108	1251.18
Shared	PFDN2 and UXT DIP-MS	PFDN6	O15212	13	0.0353013	1215.9
Shared	PFDN2 and UXT DIP-MS	PFDN6	O15212	14	0.0335172	1181.13	1236
Shared	PFDN2 and UXT DIP-MS	PFDN6	O15212	15	0.0420539	1146.87
Shared	PFDN2 and UXT DIP-MS	PFDN6	O15212	16	0.0574805	1113.12
Shared	PFDN2 and UXT DIP-MS	PFDN6	O15212	17	0.0572286	1079.88
Shared	PFDN2 and UXT DIP-MS	PFDN6	O15212	18	0.050396	1047.16	1048
Shared	PFDN2 and UXT DIP-MS	PFDN6	O15212	19	0.0438488	1014.94
Shared	PFDN2 and UXT DIP-MS	PFDN6	O15212	20	0.0467846	983.23
Shared	PFDN2 and UXT DIP-MS	PFDN6	O15212	21	0.06461	952.033
Shared	PFDN2 and UXT DIP-MS	PFDN6	O15212	22	0.0616059	921.347
Shared	PFDN2 and UXT DIP-MS	PFDN6	O15212	23	0.0625864	891.171
Shared	PFDN2 and UXT DIP-MS	PFDN6	O15212	24	0.0631233	861.505
Shared	PFDN2 and UXT DIP-MS	PFDN6	O15212	25	0.0695516	832.35
Shared	PFDN2 and UXT DIP-MS	PFDN6	O15212	26	0.0698828	803.705
Shared	PFDN2 and UXT DIP-MS	PFDN6	O15212	27	0.0897204	775.57
Shared	PFDN2 and UXT DIP-MS	PFDN6	O15212	28	0.0787218	747.946
Shared	PFDN2 and UXT DIP-MS	PFDN6	O15212	29	0.114997	720.832
Shared	PFDN2 and UXT DIP-MS	PFDN6	O15212	30	0.0968431	694.229
Shared	PFDN2 and UXT DIP-MS	PFDN6	O15212	31	0.0980101	668.136	720
Shared	PFDN2 and UXT DIP-MS	PFDN6	O15212	32	0.0989355	642.553
Shared	PFDN2 and UXT DIP-MS	PFDN6	O15212	33	0.122195	617.481
Shared	PFDN2 and UXT DIP-MS	PFDN6	O15212	34	0.157322	592.919
Shared	PFDN2 and UXT DIP-MS	PFDN6	O15212	35	0.171693	568.868
Shared	PFDN2 and UXT DIP-MS	PFDN6	O15212	36	0.241141	545.327
Shared	PFDN2 and UXT DIP-MS	PFDN6	O15212	37	0.323753	522.296
Shared	PFDN2 and UXT DIP-MS	PFDN6	O15212	38	0.521563	499.776
Shared	PFDN2 and UXT DIP-MS	PFDN6	O15212	39	0.339838	477.766
Shared	PFDN2 and UXT DIP-MS	PFDN6	O15212	40	0.134889	456.267
Shared	PFDN2 and UXT DIP-MS	PFDN6	O15212	41	0.068552	435.278	480
Shared	PFDN2 and UXT DIP-MS	PFDN6	O15212	42	0.0535098	414.799
Shared	PFDN2 and UXT DIP-MS	PFDN6	O15212	43	0.0355416	394.831
Shared	PFDN2 and UXT DIP-MS	PFDN6	O15212	44	0.0352783	375.373
Shared	PFDN2 and UXT DIP-MS	PFDN6	O15212	45	0.0547429	356.425
Shared	PFDN2 and UXT DIP-MS	PFDN6	O15212	46	0.0709722	337.988
Shared	PFDN2 and UXT DIP-MS	PFDN6	O15212	47	0.0542469	320.061
Shared	PFDN2 and UXT DIP-MS	PFDN6	O15212	48	0.0773092	302.645
Shared	PFDN2 and UXT DIP-MS	PFDN6	O15212	49	0.0752282	285.739
Shared	PFDN2 and UXT DIP-MS	PFDN6	O15212	50	0.039763	269.344	242
Shared	PFDN2 and UXT DIP-MS	PFDN6	O15212	51	0.0319688	253.459
Shared	PFDN2 and UXT DIP-MS	PFDN6	O15212	52	0.0333655	238.084
Shared	PFDN2 and UXT DIP-MS	PFDN6	O15212	53	0.0515508	223.219
Shared	PFDN2 and UXT DIP-MS	PFDN6	O15212	54	0.101161	208.865
Shared	PFDN2 and UXT DIP-MS	PFDN6	O15212	55	0.0770832	195.022
Shared	PFDN2 and UXT DIP-MS	PFDN6	O15212	56	0.144273	181.689
Shared	PFDN2 and UXT DIP-MS	PFDN6	O15212	57	0.251152	168.866
Shared	PFDN2 and UXT DIP-MS	PFDN6	O15212	58	0.504961	156.554
Shared	PFDN2 and UXT DIP-MS	PFDN6	O15212	59	0.504229	144.752
Shared	PFDN2 and UXT DIP-MS	PFDN6	O15212	60	0.193566	133.46
Shared	PFDN2 and UXT DIP-MS	PFDN6	O15212	61	0.322257	122.679	146
Shared	PFDN2 and UXT DIP-MS	PFDN6	O15212	62	0.23991	112.408
Shared	PFDN2 and UXT DIP-MS	PFDN6	O15212	63	0.0900272	102.647
Shared	PFDN2 and UXT DIP-MS	PFDN6	O15212	64	0.191045	93.3974
Shared	PFDN2 and UXT DIP-MS	PFDN6	O15212	65	0.0311629	84.6578
Shared	PFDN2 and UXT DIP-MS	PFDN6	O15212	66	0.01695	76.4285
Shared	PFDN2 and UXT DIP-MS	PFDN6	O15212	67	0.00719504	68.7097
Shared	PFDN2 and UXT DIP-MS	PFDN6	O15212	68	0.00466686	61.5012
Shared	PFDN2 and UXT DIP-MS	PFDN6	O15212	69	0.00677392	54.8031
Shared	PFDN2 and UXT DIP-MS	PFDN6	O15212	70	0.00408223	48.6154	66
Shared	PFDN2 and UXT DIP-MS	PFDN6	O15212	71	0.0060261	42.9381
Shared	PFDN2 and UXT DIP-MS	PFDN6	O15212	72	0.00747682	37.7712
Shared	PFDN2 and UXT DIP-MS	PFDN6	O15212	73	0.00710886	33.1147
Shared	PFDN2 and UXT DIP-MS	PFDN6	O15212	74	0.00532914	28.9686
Shared	PFDN2 and UXT DIP-MS	PFDN6	O15212	75	8.7686e-09	25.3329	20
URI1-associated protein	PFDN2 and UXT DIP-MS	POLR2E	P19388	1	0.195989	1672.95
URI1-associated protein	PFDN2 and UXT DIP-MS	POLR2E	P19388	2	0.0244812	1632.05
URI1-associated protein	PFDN2 and UXT DIP-MS	POLR2E	P19388	3	0.0199888	1591.67
URI1-associated protein	PFDN2 and UXT DIP-MS	POLR2E	P19388	4	0.017006	1551.79
URI1-associated protein	PFDN2 and UXT DIP-MS	POLR2E	P19388	5	0.0152342	1512.43
URI1-associated protein	PFDN2 and UXT DIP-MS	POLR2E	P19388	6	0.023249	1473.58
URI1-associated protein	PFDN2 and UXT DIP-MS	POLR2E	P19388	7	0.0222709	1435.24
URI1-associated protein	PFDN2 and UXT DIP-MS	POLR2E	P19388	8	0.026368	1397.4
URI1-associated protein	PFDN2 and UXT DIP-MS	POLR2E	P19388	9	0.0549137	1360.08
URI1-associated protein	PFDN2 and UXT DIP-MS	POLR2E	P19388	10	0.0559146	1323.27
URI1-associated protein	PFDN2 and UXT DIP-MS	POLR2E	P19388	11	0.0816164	1286.97
URI1-associated protein	PFDN2 and UXT DIP-MS	POLR2E	P19388	12	0.0655279	1251.18
URI1-associated protein	PFDN2 and UXT DIP-MS	POLR2E	P19388	13	0.104406	1215.9
URI1-associated protein	PFDN2 and UXT DIP-MS	POLR2E	P19388	14	0.134018	1181.13	1236
URI1-associated protein	PFDN2 and UXT DIP-MS	POLR2E	P19388	15	0.149904	1146.87
URI1-associated protein	PFDN2 and UXT DIP-MS	POLR2E	P19388	16	0.13039	1113.12
URI1-associated protein	PFDN2 and UXT DIP-MS	POLR2E	P19388	17	0.16994	1079.88
URI1-associated protein	PFDN2 and UXT DIP-MS	POLR2E	P19388	18	0.176518	1047.16	1048
URI1-associated protein	PFDN2 and UXT DIP-MS	POLR2E	P19388	19	0.129452	1014.94
URI1-associated protein	PFDN2 and UXT DIP-MS	POLR2E	P19388	20	0.114661	983.23
URI1-associated protein	PFDN2 and UXT DIP-MS	POLR2E	P19388	21	0.154155	952.033
URI1-associated protein	PFDN2 and UXT DIP-MS	POLR2E	P19388	22	0.173376	921.347
URI1-associated protein	PFDN2 and UXT DIP-MS	POLR2E	P19388	23	0.156066	891.171
URI1-associated protein	PFDN2 and UXT DIP-MS	POLR2E	P19388	24	0.167031	861.505
URI1-associated protein	PFDN2 and UXT DIP-MS	POLR2E	P19388	25	0.17083	832.35
URI1-associated protein	PFDN2 and UXT DIP-MS	POLR2E	P19388	26	0.200896	803.705
URI1-associated protein	PFDN2 and UXT DIP-MS	POLR2E	P19388	27	0.270141	775.57
URI1-associated protein	PFDN2 and UXT DIP-MS	POLR2E	P19388	28	0.224768	747.946
URI1-associated protein	PFDN2 and UXT DIP-MS	POLR2E	P19388	29	0.290354	720.832
URI1-associated protein	PFDN2 and UXT DIP-MS	POLR2E	P19388	30	0.236362	694.229
URI1-associated protein	PFDN2 and UXT DIP-MS	POLR2E	P19388	31	0.223412	668.136	720
URI1-associated protein	PFDN2 and UXT DIP-MS	POLR2E	P19388	32	0.253759	642.553
URI1-associated protein	PFDN2 and UXT DIP-MS	POLR2E	P19388	33	0.299413	617.481
URI1-associated protein	PFDN2 and UXT DIP-MS	POLR2E	P19388	34	0.364529	592.919
URI1-associated protein	PFDN2 and UXT DIP-MS	POLR2E	P19388	35	0.348608	568.868
URI1-associated protein	PFDN2 and UXT DIP-MS	POLR2E	P19388	36	0.443063	545.327
URI1-associated protein	PFDN2 and UXT DIP-MS	POLR2E	P19388	37	0.582914	522.296
URI1-associated protein	PFDN2 and UXT DIP-MS	POLR2E	P19388	38	0.731295	499.776
URI1-associated protein	PFDN2 and UXT DIP-MS	POLR2E	P19388	39	0.382275	477.766
URI1-associated protein	PFDN2 and UXT DIP-MS	POLR2E	P19388	40	0.235258	456.267
URI1-associated protein	PFDN2 and UXT DIP-MS	POLR2E	P19388	41	0.160942	435.278	480
URI1-associated protein	PFDN2 and UXT DIP-MS	POLR2E	P19388	42	0.122264	414.799
URI1-associated protein	PFDN2 and UXT DIP-MS	POLR2E	P19388	43	0.117841	394.831
URI1-associated protein	PFDN2 and UXT DIP-MS	POLR2E	P19388	44	0.152872	375.373
URI1-associated protein	PFDN2 and UXT DIP-MS	POLR2E	P19388	45	0.135682	356.425
URI1-associated protein	PFDN2 and UXT DIP-MS	POLR2E	P19388	46	0.213615	337.988
URI1-associated protein	PFDN2 and UXT DIP-MS	POLR2E	P19388	47	0.193387	320.061
URI1-associated protein	PFDN2 and UXT DIP-MS	POLR2E	P19388	48	0.202216	302.645
URI1-associated protein	PFDN2 and UXT DIP-MS	POLR2E	P19388	49	0.228056	285.739
URI1-associated protein	PFDN2 and UXT DIP-MS	POLR2E	P19388	50	0.163557	269.344	242
URI1-associated protein	PFDN2 and UXT DIP-MS	POLR2E	P19388	51	0.153566	253.459
URI1-associated protein	PFDN2 and UXT DIP-MS	POLR2E	P19388	52	0.166414	238.084
URI1-associated protein	PFDN2 and UXT DIP-MS	POLR2E	P19388	53	0.153736	223.219
URI1-associated protein	PFDN2 and UXT DIP-MS	POLR2E	P19388	54	0.302752	208.865
URI1-associated protein	PFDN2 and UXT DIP-MS	POLR2E	P19388	55	0.142793	195.022
URI1-associated protein	PFDN2 and UXT DIP-MS	POLR2E	P19388	56	0.21637	181.689
URI1-associated protein	PFDN2 and UXT DIP-MS	POLR2E	P19388	57	0.279747	168.866
URI1-associated protein	PFDN2 and UXT DIP-MS	POLR2E	P19388	58	0.347631	156.554
URI1-associated protein	PFDN2 and UXT DIP-MS	POLR2E	P19388	59	0.286428	144.752
URI1-associated protein	PFDN2 and UXT DIP-MS	POLR2E	P19388	60	0.274231	133.46
URI1-associated protein	PFDN2 and UXT DIP-MS	POLR2E	P19388	61	0.211608	122.679	146
URI1-associated protein	PFDN2 and UXT DIP-MS	POLR2E	P19388	62	0.359704	112.408
URI1-associated protein	PFDN2 and UXT DIP-MS	POLR2E	P19388	63	0.239433	102.647
URI1-associated protein	PFDN2 and UXT DIP-MS	POLR2E	P19388	64	0.518663	93.3974
URI1-associated protein	PFDN2 and UXT DIP-MS	POLR2E	P19388	65	0.364099	84.6578
URI1-associated protein	PFDN2 and UXT DIP-MS	POLR2E	P19388	66	0.341533	76.4285
URI1-associated protein	PFDN2 and UXT DIP-MS	POLR2E	P19388	67	0.173328	68.7097
URI1-associated protein	PFDN2 and UXT DIP-MS	POLR2E	P19388	68	0.198927	61.5012
URI1-associated protein	PFDN2 and UXT DIP-MS	POLR2E	P19388	69	0.352514	54.8031
URI1-associated protein	PFDN2 and UXT DIP-MS	POLR2E	P19388	70	0.1096	48.6154	66
URI1-associated protein	PFDN2 and UXT DIP-MS	POLR2E	P19388	71	0.0608139	42.9381
URI1-associated protein	PFDN2 and UXT DIP-MS	POLR2E	P19388	72	0.168976	37.7712
URI1-associated protein	PFDN2 and UXT DIP-MS	POLR2E	P19388	73	0.151417	33.1147
URI1-associated protein	PFDN2 and UXT DIP-MS	POLR2E	P19388	74	0.100124	28.9686
URI1-associated protein	PFDN2 and UXT DIP-MS	POLR2E	P19388	75	0.00849926	25.3329	20
PFDL subnit	PFDN2 and UXT DIP-MS	URI1	O94763	1	0.245446	1672.95
PFDL subnit	PFDN2 and UXT DIP-MS	URI1	O94763	2	0.089926	1632.05
PFDL subnit	PFDN2 and UXT DIP-MS	URI1	O94763	3	0.0700494	1591.67
PFDL subnit	PFDN2 and UXT DIP-MS	URI1	O94763	4	0.05267	1551.79
PFDL subnit	PFDN2 and UXT DIP-MS	URI1	O94763	5	0.0445782	1512.43
PFDL subnit	PFDN2 and UXT DIP-MS	URI1	O94763	6	0.0505752	1473.58
PFDL subnit	PFDN2 and UXT DIP-MS	URI1	O94763	7	0.0491735	1435.24
PFDL subnit	PFDN2 and UXT DIP-MS	URI1	O94763	8	0.0513516	1397.4
PFDL subnit	PFDN2 and UXT DIP-MS	URI1	O94763	9	0.0759635	1360.08
PFDL subnit	PFDN2 and UXT DIP-MS	URI1	O94763	10	0.0511273	1323.27
PFDL subnit	PFDN2 and UXT DIP-MS	URI1	O94763	11	0.0952278	1286.97
PFDL subnit	PFDN2 and UXT DIP-MS	URI1	O94763	12	0.0843377	1251.18
PFDL subnit	PFDN2 and UXT DIP-MS	URI1	O94763	13	0.108343	1215.9
PFDL subnit	PFDN2 and UXT DIP-MS	URI1	O94763	14	0.13167	1181.13	1236
PFDL subnit	PFDN2 and UXT DIP-MS	URI1	O94763	15	0.149042	1146.87
PFDL subnit	PFDN2 and UXT DIP-MS	URI1	O94763	16	0.180732	1113.12
PFDL subnit	PFDN2 and UXT DIP-MS	URI1	O94763	17	0.220701	1079.88
PFDL subnit	PFDN2 and UXT DIP-MS	URI1	O94763	18	0.234259	1047.16	1048
PFDL subnit	PFDN2 and UXT DIP-MS	URI1	O94763	19	0.202356	1014.94
PFDL subnit	PFDN2 and UXT DIP-MS	URI1	O94763	20	0.217557	983.23
PFDL subnit	PFDN2 and UXT DIP-MS	URI1	O94763	21	0.228892	952.033
PFDL subnit	PFDN2 and UXT DIP-MS	URI1	O94763	22	0.125477	921.347
PFDL subnit	PFDN2 and UXT DIP-MS	URI1	O94763	23	0.286258	891.171
PFDL subnit	PFDN2 and UXT DIP-MS	URI1	O94763	24	0.286598	861.505
PFDL subnit	PFDN2 and UXT DIP-MS	URI1	O94763	25	0.26464	832.35
PFDL subnit	PFDN2 and UXT DIP-MS	URI1	O94763	26	0.302162	803.705
PFDL subnit	PFDN2 and UXT DIP-MS	URI1	O94763	27	0.317195	775.57
PFDL subnit	PFDN2 and UXT DIP-MS	URI1	O94763	28	0.40719	747.946
PFDL subnit	PFDN2 and UXT DIP-MS	URI1	O94763	29	0.42435	720.832
PFDL subnit	PFDN2 and UXT DIP-MS	URI1	O94763	30	0.433106	694.229
PFDL subnit	PFDN2 and UXT DIP-MS	URI1	O94763	31	0.5044	668.136	720
PFDL subnit	PFDN2 and UXT DIP-MS	URI1	O94763	32	0.511458	642.553
PFDL subnit	PFDN2 and UXT DIP-MS	URI1	O94763	33	0.335461	617.481
PFDL subnit	PFDN2 and UXT DIP-MS	URI1	O94763	34	0.529059	592.919
PFDL subnit	PFDN2 and UXT DIP-MS	URI1	O94763	35	0.62468	568.868
PFDL subnit	PFDN2 and UXT DIP-MS	URI1	O94763	36	0.739666	545.327
PFDL subnit	PFDN2 and UXT DIP-MS	URI1	O94763	37	0.855871	522.296
PFDL subnit	PFDN2 and UXT DIP-MS	URI1	O94763	38	0.8037	499.776
PFDL subnit	PFDN2 and UXT DIP-MS	URI1	O94763	39	0.47063	477.766
PFDL subnit	PFDN2 and UXT DIP-MS	URI1	O94763	40	0.418914	456.267
PFDL subnit	PFDN2 and UXT DIP-MS	URI1	O94763	41	0.2159	435.278	480
PFDL subnit	PFDN2 and UXT DIP-MS	URI1	O94763	42	0.163688	414.799
PFDL subnit	PFDN2 and UXT DIP-MS	URI1	O94763	43	0.118929	394.831
PFDL subnit	PFDN2 and UXT DIP-MS	URI1	O94763	44	0.110768	375.373
PFDL subnit	PFDN2 and UXT DIP-MS	URI1	O94763	45	0.0986166	356.425
PFDL subnit	PFDN2 and UXT DIP-MS	URI1	O94763	46	0.109543	337.988
PFDL subnit	PFDN2 and UXT DIP-MS	URI1	O94763	47	0.122935	320.061
PFDL subnit	PFDN2 and UXT DIP-MS	URI1	O94763	48	0.0946453	302.645
PFDL subnit	PFDN2 and UXT DIP-MS	URI1	O94763	49	0.0983044	285.739
PFDL subnit	PFDN2 and UXT DIP-MS	URI1	O94763	50	0.0623444	269.344	242
PFDL subnit	PFDN2 and UXT DIP-MS	URI1	O94763	51	0.0485027	253.459
PFDL subnit	PFDN2 and UXT DIP-MS	URI1	O94763	52	0.0265582	238.084
PFDL subnit	PFDN2 and UXT DIP-MS	URI1	O94763	53	0.0243725	223.219
PFDL subnit	PFDN2 and UXT DIP-MS	URI1	O94763	54	0.0350517	208.865
PFDL subnit	PFDN2 and UXT DIP-MS	URI1	O94763	55	0.0115521	195.022
PFDL subnit	PFDN2 and UXT DIP-MS	URI1	O94763	56	0.0282545	181.689
PFDL subnit	PFDN2 and UXT DIP-MS	URI1	O94763	57	0.0122384	168.866
PFDL subnit	PFDN2 and UXT DIP-MS	URI1	O94763	58	0.00625601	156.554
PFDL subnit	PFDN2 and UXT DIP-MS	URI1	O94763	59	0.0101872	144.752
PFDL subnit	PFDN2 and UXT DIP-MS	URI1	O94763	60	0.00416139	133.46
PFDL subnit	PFDN2 and UXT DIP-MS	URI1	O94763	61	0.00542059	122.679	146
PFDL subnit	PFDN2 and UXT DIP-MS	URI1	O94763	62	0.00373646	112.408
PFDL subnit	PFDN2 and UXT DIP-MS	URI1	O94763	63	0.00526125	102.647
PFDL subnit	PFDN2 and UXT DIP-MS	URI1	O94763	64	0.0222216	93.3974
PFDL subnit	PFDN2 and UXT DIP-MS	URI1	O94763	65	0.00661084	84.6578
PFDL subnit	PFDN2 and UXT DIP-MS	URI1	O94763	66	0.00385404	76.4285
PFDL subnit	PFDN2 and UXT DIP-MS	URI1	O94763	67	0.00690415	68.7097
PFDL subnit	PFDN2 and UXT DIP-MS	URI1	O94763	68	0.00639111	61.5012
PFDL subnit	PFDN2 and UXT DIP-MS	URI1	O94763	69	0.00581872	54.8031
PFDL subnit	PFDN2 and UXT DIP-MS	URI1	O94763	70	0.000447149	48.6154	66
PFDL subnit	PFDN2 and UXT DIP-MS	URI1	O94763	71	0.00355616	42.9381
PFDL subnit	PFDN2 and UXT DIP-MS	URI1	O94763	72	0.0049755	37.7712
PFDL subnit	PFDN2 and UXT DIP-MS	URI1	O94763	73	1.24903e-07	33.1147
PFDL subnit	PFDN2 and UXT DIP-MS	URI1	O94763	74	6.42268e-08	28.9686
PFDL subnit	PFDN2 and UXT DIP-MS	URI1	O94763	75	1.85622e-07	25.3329	20
PFDL subnit	PFDN2 and UXT DIP-MS	UXT	Q9UBK9	1	0.192738	1672.95
PFDL subnit	PFDN2 and UXT DIP-MS	UXT	Q9UBK9	2	0.0523322	1632.05
PFDL subnit	PFDN2 and UXT DIP-MS	UXT	Q9UBK9	3	0.041469	1591.67
PFDL subnit	PFDN2 and UXT DIP-MS	UXT	Q9UBK9	4	0.0395558	1551.79
PFDL subnit	PFDN2 and UXT DIP-MS	UXT	Q9UBK9	5	0.036624	1512.43
PFDL subnit	PFDN2 and UXT DIP-MS	UXT	Q9UBK9	6	0.0465509	1473.58
PFDL subnit	PFDN2 and UXT DIP-MS	UXT	Q9UBK9	7	0.0448144	1435.24
PFDL subnit	PFDN2 and UXT DIP-MS	UXT	Q9UBK9	8	0.0416229	1397.4
PFDL subnit	PFDN2 and UXT DIP-MS	UXT	Q9UBK9	9	0.0573325	1360.08
PFDL subnit	PFDN2 and UXT DIP-MS	UXT	Q9UBK9	10	0.0593211	1323.27
PFDL subnit	PFDN2 and UXT DIP-MS	UXT	Q9UBK9	11	0.0784368	1286.97
PFDL subnit	PFDN2 and UXT DIP-MS	UXT	Q9UBK9	12	0.0845208	1251.18
PFDL subnit	PFDN2 and UXT DIP-MS	UXT	Q9UBK9	13	0.10181	1215.9
PFDL subnit	PFDN2 and UXT DIP-MS	UXT	Q9UBK9	14	0.133366	1181.13	1236
PFDL subnit	PFDN2 and UXT DIP-MS	UXT	Q9UBK9	15	0.123552	1146.87
PFDL subnit	PFDN2 and UXT DIP-MS	UXT	Q9UBK9	16	0.158202	1113.12
PFDL subnit	PFDN2 and UXT DIP-MS	UXT	Q9UBK9	17	0.170881	1079.88
PFDL subnit	PFDN2 and UXT DIP-MS	UXT	Q9UBK9	18	0.22101	1047.16	1048
PFDL subnit	PFDN2 and UXT DIP-MS	UXT	Q9UBK9	19	0.186745	1014.94
PFDL subnit	PFDN2 and UXT DIP-MS	UXT	Q9UBK9	20	0.176329	983.23
PFDL subnit	PFDN2 and UXT DIP-MS	UXT	Q9UBK9	21	0.201071	952.033
PFDL subnit	PFDN2 and UXT DIP-MS	UXT	Q9UBK9	22	0.0953409	921.347
PFDL subnit	PFDN2 and UXT DIP-MS	UXT	Q9UBK9	23	0.241987	891.171
PFDL subnit	PFDN2 and UXT DIP-MS	UXT	Q9UBK9	24	0.271006	861.505
PFDL subnit	PFDN2 and UXT DIP-MS	UXT	Q9UBK9	25	0.257346	832.35
PFDL subnit	PFDN2 and UXT DIP-MS	UXT	Q9UBK9	26	0.254031	803.705
PFDL subnit	PFDN2 and UXT DIP-MS	UXT	Q9UBK9	27	0.295395	775.57
PFDL subnit	PFDN2 and UXT DIP-MS	UXT	Q9UBK9	28	0.362023	747.946
PFDL subnit	PFDN2 and UXT DIP-MS	UXT	Q9UBK9	29	0.392917	720.832
PFDL subnit	PFDN2 and UXT DIP-MS	UXT	Q9UBK9	30	0.406417	694.229
PFDL subnit	PFDN2 and UXT DIP-MS	UXT	Q9UBK9	31	0.42559	668.136	720
PFDL subnit	PFDN2 and UXT DIP-MS	UXT	Q9UBK9	32	0.476246	642.553
PFDL subnit	PFDN2 and UXT DIP-MS	UXT	Q9UBK9	33	0.331073	617.481
PFDL subnit	PFDN2 and UXT DIP-MS	UXT	Q9UBK9	34	0.471658	592.919
PFDL subnit	PFDN2 and UXT DIP-MS	UXT	Q9UBK9	35	0.517413	568.868
PFDL subnit	PFDN2 and UXT DIP-MS	UXT	Q9UBK9	36	0.714515	545.327
PFDL subnit	PFDN2 and UXT DIP-MS	UXT	Q9UBK9	37	0.831681	522.296
PFDL subnit	PFDN2 and UXT DIP-MS	UXT	Q9UBK9	38	0.841939	499.776
PFDL subnit	PFDN2 and UXT DIP-MS	UXT	Q9UBK9	39	0.532013	477.766
PFDL subnit	PFDN2 and UXT DIP-MS	UXT	Q9UBK9	40	0.357067	456.267
PFDL subnit	PFDN2 and UXT DIP-MS	UXT	Q9UBK9	41	0.17951	435.278	480
PFDL subnit	PFDN2 and UXT DIP-MS	UXT	Q9UBK9	42	0.145297	414.799
PFDL subnit	PFDN2 and UXT DIP-MS	UXT	Q9UBK9	43	0.111366	394.831
PFDL subnit	PFDN2 and UXT DIP-MS	UXT	Q9UBK9	44	0.0949483	375.373
PFDL subnit	PFDN2 and UXT DIP-MS	UXT	Q9UBK9	45	0.0808756	356.425
PFDL subnit	PFDN2 and UXT DIP-MS	UXT	Q9UBK9	46	0.103388	337.988
PFDL subnit	PFDN2 and UXT DIP-MS	UXT	Q9UBK9	47	0.122385	320.061
PFDL subnit	PFDN2 and UXT DIP-MS	UXT	Q9UBK9	48	0.140057	302.645
PFDL subnit	PFDN2 and UXT DIP-MS	UXT	Q9UBK9	49	0.118803	285.739
PFDL subnit	PFDN2 and UXT DIP-MS	UXT	Q9UBK9	50	0.06865	269.344	242
PFDL subnit	PFDN2 and UXT DIP-MS	UXT	Q9UBK9	51	0.0592381	253.459
PFDL subnit	PFDN2 and UXT DIP-MS	UXT	Q9UBK9	52	0.0480956	238.084
PFDL subnit	PFDN2 and UXT DIP-MS	UXT	Q9UBK9	53	0.0509265	223.219
PFDL subnit	PFDN2 and UXT DIP-MS	UXT	Q9UBK9	54	0.0481878	208.865
PFDL subnit	PFDN2 and UXT DIP-MS	UXT	Q9UBK9	55	0.0462319	195.022
PFDL subnit	PFDN2 and UXT DIP-MS	UXT	Q9UBK9	56	0.120925	181.689
PFDL subnit	PFDN2 and UXT DIP-MS	UXT	Q9UBK9	57	0.100826	168.866
PFDL subnit	PFDN2 and UXT DIP-MS	UXT	Q9UBK9	58	0.128461	156.554
PFDL subnit	PFDN2 and UXT DIP-MS	UXT	Q9UBK9	59	0.166569	144.752
PFDL subnit	PFDN2 and UXT DIP-MS	UXT	Q9UBK9	60	0.0959313	133.46
PFDL subnit	PFDN2 and UXT DIP-MS	UXT	Q9UBK9	61	0.0747072	122.679	146
PFDL subnit	PFDN2 and UXT DIP-MS	UXT	Q9UBK9	62	0.0757024	112.408
PFDL subnit	PFDN2 and UXT DIP-MS	UXT	Q9UBK9	63	0.0289437	102.647
PFDL subnit	PFDN2 and UXT DIP-MS	UXT	Q9UBK9	64	0.0764863	93.3974
PFDL subnit	PFDN2 and UXT DIP-MS	UXT	Q9UBK9	65	0.0319049	84.6578
PFDL subnit	PFDN2 and UXT DIP-MS	UXT	Q9UBK9	66	0.0188265	76.4285
PFDL subnit	PFDN2 and UXT DIP-MS	UXT	Q9UBK9	67	0.0221839	68.7097
PFDL subnit	PFDN2 and UXT DIP-MS	UXT	Q9UBK9	68	0.0258562	61.5012
PFDL subnit	PFDN2 and UXT DIP-MS	UXT	Q9UBK9	69	0.0209447	54.8031
PFDL subnit	PFDN2 and UXT DIP-MS	UXT	Q9UBK9	70	0.0163838	48.6154	66
PFDL subnit	PFDN2 and UXT DIP-MS	UXT	Q9UBK9	71	0.0192573	42.9381
PFDL subnit	PFDN2 and UXT DIP-MS	UXT	Q9UBK9	72	0.0116434	37.7712
PFDL subnit	PFDN2 and UXT DIP-MS	UXT	Q9UBK9	73	0.00369311	33.1147
PFDL subnit	PFDN2 and UXT DIP-MS	UXT	Q9UBK9	74	0.00747049	28.9686
PFDL subnit	PFDN2 and UXT DIP-MS	UXT	Q9UBK9	75	0.000826549	25.3329	20
PFD subnit	PFDN2 and UXT DIP-MS	VBP1	P61758	1	0.00273688	1672.95
PFD subnit	PFDN2 and UXT DIP-MS	VBP1	P61758	2	0.00117676	1632.05
PFD subnit	PFDN2 and UXT DIP-MS	VBP1	P61758	3	0.000904609	1591.67
PFD subnit	PFDN2 and UXT DIP-MS	VBP1	P61758	4	0.00100243	1551.79
PFD subnit	PFDN2 and UXT DIP-MS	VBP1	P61758	5	0.000905386	1512.43
PFD subnit	PFDN2 and UXT DIP-MS	VBP1	P61758	6	0.000799319	1473.58
PFD subnit	PFDN2 and UXT DIP-MS	VBP1	P61758	7	0.000577702	1435.24
PFD subnit	PFDN2 and UXT DIP-MS	VBP1	P61758	8	0.000678572	1397.4
PFD subnit	PFDN2 and UXT DIP-MS	VBP1	P61758	9	0.00135796	1360.08
PFD subnit	PFDN2 and UXT DIP-MS	VBP1	P61758	10	0.000993685	1323.27
PFD subnit	PFDN2 and UXT DIP-MS	VBP1	P61758	11	0.000760134	1286.97
PFD subnit	PFDN2 and UXT DIP-MS	VBP1	P61758	12	0.00160759	1251.18
PFD subnit	PFDN2 and UXT DIP-MS	VBP1	P61758	13	0.00194198	1215.9
PFD subnit	PFDN2 and UXT DIP-MS	VBP1	P61758	14	0.00254251	1181.13	1236
PFD subnit	PFDN2 and UXT DIP-MS	VBP1	P61758	15	0.00132215	1146.87
PFD subnit	PFDN2 and UXT DIP-MS	VBP1	P61758	16	0.00238326	1113.12
PFD subnit	PFDN2 and UXT DIP-MS	VBP1	P61758	17	0.00285084	1079.88
PFD subnit	PFDN2 and UXT DIP-MS	VBP1	P61758	18	0.00291747	1047.16	1048
PFD subnit	PFDN2 and UXT DIP-MS	VBP1	P61758	19	0.00409283	1014.94
PFD subnit	PFDN2 and UXT DIP-MS	VBP1	P61758	20	0.00217625	983.23
PFD subnit	PFDN2 and UXT DIP-MS	VBP1	P61758	21	0.00277356	952.033
PFD subnit	PFDN2 and UXT DIP-MS	VBP1	P61758	22	0.00539446	921.347
PFD subnit	PFDN2 and UXT DIP-MS	VBP1	P61758	23	0.00361559	891.171
PFD subnit	PFDN2 and UXT DIP-MS	VBP1	P61758	24	0.00394945	861.505
PFD subnit	PFDN2 and UXT DIP-MS	VBP1	P61758	25	0.00726745	832.35
PFD subnit	PFDN2 and UXT DIP-MS	VBP1	P61758	26	0.00657806	803.705
PFD subnit	PFDN2 and UXT DIP-MS	VBP1	P61758	27	0.0116319	775.57
PFD subnit	PFDN2 and UXT DIP-MS	VBP1	P61758	28	0.0114243	747.946
PFD subnit	PFDN2 and UXT DIP-MS	VBP1	P61758	29	0.00555584	720.832
PFD subnit	PFDN2 and UXT DIP-MS	VBP1	P61758	30	0.0061549	694.229
PFD subnit	PFDN2 and UXT DIP-MS	VBP1	P61758	31	0.00625154	668.136	720
PFD subnit	PFDN2 and UXT DIP-MS	VBP1	P61758	32	0.00563533	642.553
PFD subnit	PFDN2 and UXT DIP-MS	VBP1	P61758	33	0.00625575	617.481
PFD subnit	PFDN2 and UXT DIP-MS	VBP1	P61758	34	0.00647072	592.919
PFD subnit	PFDN2 and UXT DIP-MS	VBP1	P61758	35	0.004559	568.868
PFD subnit	PFDN2 and UXT DIP-MS	VBP1	P61758	36	0.0257205	545.327
PFD subnit	PFDN2 and UXT DIP-MS	VBP1	P61758	37	0.00805449	522.296
PFD subnit	PFDN2 and UXT DIP-MS	VBP1	P61758	38	0.0100606	499.776
PFD subnit	PFDN2 and UXT DIP-MS	VBP1	P61758	39	0.0112874	477.766
PFD subnit	PFDN2 and UXT DIP-MS	VBP1	P61758	40	0.0110889	456.267
PFD subnit	PFDN2 and UXT DIP-MS	VBP1	P61758	41	0.0108158	435.278	480
PFD subnit	PFDN2 and UXT DIP-MS	VBP1	P61758	42	0.0216036	414.799
PFD subnit	PFDN2 and UXT DIP-MS	VBP1	P61758	43	0.0180199	394.831
PFD subnit	PFDN2 and UXT DIP-MS	VBP1	P61758	44	0.0199843	375.373
PFD subnit	PFDN2 and UXT DIP-MS	VBP1	P61758	45	0.0261784	356.425
PFD subnit	PFDN2 and UXT DIP-MS	VBP1	P61758	46	0.0438429	337.988
PFD subnit	PFDN2 and UXT DIP-MS	VBP1	P61758	47	0.0351258	320.061
PFD subnit	PFDN2 and UXT DIP-MS	VBP1	P61758	48	0.0387477	302.645
PFD subnit	PFDN2 and UXT DIP-MS	VBP1	P61758	49	0.0423276	285.739
PFD subnit	PFDN2 and UXT DIP-MS	VBP1	P61758	50	0.0317052	269.344	242
PFD subnit	PFDN2 and UXT DIP-MS	VBP1	P61758	51	0.0258479	253.459
PFD subnit	PFDN2 and UXT DIP-MS	VBP1	P61758	52	0.0296624	238.084
PFD subnit	PFDN2 and UXT DIP-MS	VBP1	P61758	53	0.038248	223.219
PFD subnit	PFDN2 and UXT DIP-MS	VBP1	P61758	54	0.0935322	208.865
PFD subnit	PFDN2 and UXT DIP-MS	VBP1	P61758	55	0.113381	195.022
PFD subnit	PFDN2 and UXT DIP-MS	VBP1	P61758	56	0.174545	181.689
PFD subnit	PFDN2 and UXT DIP-MS	VBP1	P61758	57	0.209168	168.866
PFD subnit	PFDN2 and UXT DIP-MS	VBP1	P61758	58	0.408817	156.554
PFD subnit	PFDN2 and UXT DIP-MS	VBP1	P61758	59	0.5	144.752
PFD subnit	PFDN2 and UXT DIP-MS	VBP1	P61758	60	0.213165	133.46
PFD subnit	PFDN2 and UXT DIP-MS	VBP1	P61758	61	0.252985	122.679	146
PFD subnit	PFDN2 and UXT DIP-MS	VBP1	P61758	62	0.111209	112.408
PFD subnit	PFDN2 and UXT DIP-MS	VBP1	P61758	63	0.0833462	102.647
PFD subnit	PFDN2 and UXT DIP-MS	VBP1	P61758	64	0.114034	93.3974
PFD subnit	PFDN2 and UXT DIP-MS	VBP1	P61758	65	0.0175091	84.6578
PFD subnit	PFDN2 and UXT DIP-MS	VBP1	P61758	66	0.0133277	76.4285
PFD subnit	PFDN2 and UXT DIP-MS	VBP1	P61758	67	0.0102213	68.7097
PFD subnit	PFDN2 and UXT DIP-MS	VBP1	P61758	68	0.00835136	61.5012
PFD subnit	PFDN2 and UXT DIP-MS	VBP1	P61758	69	0.00649683	54.8031
PFD subnit	PFDN2 and UXT DIP-MS	VBP1	P61758	70	0.00963985	48.6154	66
PFD subnit	PFDN2 and UXT DIP-MS	VBP1	P61758	71	0.00749052	42.9381
PFD subnit	PFDN2 and UXT DIP-MS	VBP1	P61758	72	0.00438772	37.7712
PFD subnit	PFDN2 and UXT DIP-MS	VBP1	P61758	73	0.0111775	33.1147
PFD subnit	PFDN2 and UXT DIP-MS	VBP1	P61758	74	0.00512815	28.9686
PFD subnit	PFDN2 and UXT DIP-MS	VBP1	P61758	75	1.17812e-08	25.3329	20

## Sheet: Fig3B
Gene_Name	UniProtKB_accession	Fraction	Normalized_Intensity	Apparent_MW_calibration_[kDA]	MW_STD
PIH1D1	Q9NWS0	Fr1	0.897066	1672.95
PIH1D1	Q9NWS0	Fr2	0.697639	1632.05
PIH1D1	Q9NWS0	Fr3	0.530145	1591.67
PIH1D1	Q9NWS0	Fr4	0.405759	1551.79
PIH1D1	Q9NWS0	Fr5	0.324073	1512.43
PIH1D1	Q9NWS0	Fr6	0.280372	1473.58
PIH1D1	Q9NWS0	Fr7	0.267132	1435.24
PIH1D1	Q9NWS0	Fr8	0.278523	1397.4
PIH1D1	Q9NWS0	Fr9	0.307272	1360.08
PIH1D1	Q9NWS0	Fr10	0.346765	1323.27
PIH1D1	Q9NWS0	Fr11	0.393366	1286.97
PIH1D1	Q9NWS0	Fr12	0.444533	1251.18
PIH1D1	Q9NWS0	Fr13	0.501508	1215.9
PIH1D1	Q9NWS0	Fr14	0.566335	1181.13	1236
PIH1D1	Q9NWS0	Fr15	0.637571	1146.87
PIH1D1	Q9NWS0	Fr16	0.710815	1113.12
PIH1D1	Q9NWS0	Fr17	0.780201	1079.88
PIH1D1	Q9NWS0	Fr18	0.840663	1047.16	1048
PIH1D1	Q9NWS0	Fr19	0.889927	1014.94
PIH1D1	Q9NWS0	Fr20	0.924366	983.23
PIH1D1	Q9NWS0	Fr21	0.937847	952.033
PIH1D1	Q9NWS0	Fr22	0.927445	921.347
PIH1D1	Q9NWS0	Fr23	0.902324	891.171
PIH1D1	Q9NWS0	Fr24	0.875016	861.505
PIH1D1	Q9NWS0	Fr25	0.85577	832.35
PIH1D1	Q9NWS0	Fr26	0.843823	803.705
PIH1D1	Q9NWS0	Fr27	0.83328	775.57
PIH1D1	Q9NWS0	Fr28	0.810809	747.946
PIH1D1	Q9NWS0	Fr29	0.768775	720.832
PIH1D1	Q9NWS0	Fr30	0.70899	694.229
PIH1D1	Q9NWS0	Fr31	0.639046	668.136	720
PIH1D1	Q9NWS0	Fr32	0.570231	642.553
PIH1D1	Q9NWS0	Fr33	0.506684	617.481
PIH1D1	Q9NWS0	Fr34	0.450144	592.919
PIH1D1	Q9NWS0	Fr35	0.404563	568.868
PIH1D1	Q9NWS0	Fr36	0.374918	545.327
PIH1D1	Q9NWS0	Fr37	0.363884	522.296
PIH1D1	Q9NWS0	Fr38	0.373045	499.776
PIH1D1	Q9NWS0	Fr39	0.402048	477.766
PIH1D1	Q9NWS0	Fr40	0.450491	456.267
PIH1D1	Q9NWS0	Fr41	0.516161	435.278	480
PIH1D1	Q9NWS0	Fr42	0.592186	414.799
PIH1D1	Q9NWS0	Fr43	0.668778	394.831
PIH1D1	Q9NWS0	Fr44	0.732893	375.373
PIH1D1	Q9NWS0	Fr45	0.770526	356.425
PIH1D1	Q9NWS0	Fr46	0.772357	337.988
PIH1D1	Q9NWS0	Fr47	0.73563	320.061
PIH1D1	Q9NWS0	Fr48	0.66115	302.645
PIH1D1	Q9NWS0	Fr49	0.558569	285.739
PIH1D1	Q9NWS0	Fr50	0.447242	269.344	242
PIH1D1	Q9NWS0	Fr51	0.341259	253.459
PIH1D1	Q9NWS0	Fr52	0.250778	238.084
PIH1D1	Q9NWS0	Fr53	0.180661	223.219
PIH1D1	Q9NWS0	Fr54	0.130596	208.865
PIH1D1	Q9NWS0	Fr55	0.0969367	195.022
PIH1D1	Q9NWS0	Fr56	0.0751419	181.689
PIH1D1	Q9NWS0	Fr57	0.0608989	168.866
PIH1D1	Q9NWS0	Fr58	0.0514628	156.554
PIH1D1	Q9NWS0	Fr59	0.0453752	144.752
PIH1D1	Q9NWS0	Fr60	0.0410105	133.46
PIH1D1	Q9NWS0	Fr61	0.0371127	122.679	146
PIH1D1	Q9NWS0	Fr62	0.0334254	112.408
PIH1D1	Q9NWS0	Fr63	0.0301931	102.647
PIH1D1	Q9NWS0	Fr64	0.0274182	93.3974
PIH1D1	Q9NWS0	Fr65	0.0248069	84.6578
PIH1D1	Q9NWS0	Fr66	0.0222293	76.4285
PIH1D1	Q9NWS0	Fr67	0.0192193	68.7097
PIH1D1	Q9NWS0	Fr68	0.0158174	61.5012
PIH1D1	Q9NWS0	Fr69	0.012193	54.8031
PIH1D1	Q9NWS0	Fr70	0.00863768	48.6154	66
PIH1D1	Q9NWS0	Fr71	0.00506572	42.9381
PIH1D1	Q9NWS0	Fr72	0.00144783	37.7712
PIH1D1	Q9NWS0	Fr73	0	33.1147
PIH1D1	Q9NWS0	Fr74	0	28.9686
PIH1D1	Q9NWS0	Fr75	0	25.3329	20
RPAP3	Q9H6T3	Fr1	0.907751	1672.95
RPAP3	Q9H6T3	Fr2	0.705904	1632.05
RPAP3	Q9H6T3	Fr3	0.537187	1591.67
RPAP3	Q9H6T3	Fr4	0.41287	1551.79
RPAP3	Q9H6T3	Fr5	0.330637	1512.43
RPAP3	Q9H6T3	Fr6	0.283248	1473.58
RPAP3	Q9H6T3	Fr7	0.264498	1435.24
RPAP3	Q9H6T3	Fr8	0.268641	1397.4
RPAP3	Q9H6T3	Fr9	0.289213	1360.08
RPAP3	Q9H6T3	Fr10	0.321175	1323.27
RPAP3	Q9H6T3	Fr11	0.363585	1286.97
RPAP3	Q9H6T3	Fr12	0.416384	1251.18
RPAP3	Q9H6T3	Fr13	0.480335	1215.9
RPAP3	Q9H6T3	Fr14	0.554462	1181.13	1236
RPAP3	Q9H6T3	Fr15	0.63612	1146.87
RPAP3	Q9H6T3	Fr16	0.722197	1113.12
RPAP3	Q9H6T3	Fr17	0.807647	1079.88
RPAP3	Q9H6T3	Fr18	0.88642	1047.16	1048
RPAP3	Q9H6T3	Fr19	0.950855	1014.94
RPAP3	Q9H6T3	Fr20	0.990914	983.23
RPAP3	Q9H6T3	Fr21	0.994654	952.033
RPAP3	Q9H6T3	Fr22	0.959368	921.347
RPAP3	Q9H6T3	Fr23	0.900249	891.171
RPAP3	Q9H6T3	Fr24	0.837939	861.505
RPAP3	Q9H6T3	Fr25	0.785649	832.35
RPAP3	Q9H6T3	Fr26	0.74638	803.705
RPAP3	Q9H6T3	Fr27	0.714623	775.57
RPAP3	Q9H6T3	Fr28	0.678637	747.946
RPAP3	Q9H6T3	Fr29	0.634605	720.832
RPAP3	Q9H6T3	Fr30	0.580266	694.229
RPAP3	Q9H6T3	Fr31	0.520638	668.136	720
RPAP3	Q9H6T3	Fr32	0.46442	642.553
RPAP3	Q9H6T3	Fr33	0.416109	617.481
RPAP3	Q9H6T3	Fr34	0.375123	592.919
RPAP3	Q9H6T3	Fr35	0.341271	568.868
RPAP3	Q9H6T3	Fr36	0.316383	545.327
RPAP3	Q9H6T3	Fr37	0.304516	522.296
RPAP3	Q9H6T3	Fr38	0.307921	499.776
RPAP3	Q9H6T3	Fr39	0.325588	477.766
RPAP3	Q9H6T3	Fr40	0.358266	456.267
RPAP3	Q9H6T3	Fr41	0.404971	435.278	480
RPAP3	Q9H6T3	Fr42	0.460498	414.799
RPAP3	Q9H6T3	Fr43	0.514589	394.831
RPAP3	Q9H6T3	Fr44	0.557031	375.373
RPAP3	Q9H6T3	Fr45	0.5769	356.425
RPAP3	Q9H6T3	Fr46	0.567823	337.988
RPAP3	Q9H6T3	Fr47	0.53186	320.061
RPAP3	Q9H6T3	Fr48	0.473774	302.645
RPAP3	Q9H6T3	Fr49	0.400481	285.739
RPAP3	Q9H6T3	Fr50	0.321544	269.344	242
RPAP3	Q9H6T3	Fr51	0.246934	253.459
RPAP3	Q9H6T3	Fr52	0.183377	238.084
RPAP3	Q9H6T3	Fr53	0.134262	223.219
RPAP3	Q9H6T3	Fr54	0.0992128	208.865
RPAP3	Q9H6T3	Fr55	0.0753965	195.022
RPAP3	Q9H6T3	Fr56	0.0591134	181.689
RPAP3	Q9H6T3	Fr57	0.0473213	168.866
RPAP3	Q9H6T3	Fr58	0.0384843	156.554
RPAP3	Q9H6T3	Fr59	0.0319309	144.752
RPAP3	Q9H6T3	Fr60	0.0268212	133.46
RPAP3	Q9H6T3	Fr61	0.0224212	122.679	146
RPAP3	Q9H6T3	Fr62	0.0186002	112.408
RPAP3	Q9H6T3	Fr63	0.0153962	102.647
RPAP3	Q9H6T3	Fr64	0.0127977	93.3974
RPAP3	Q9H6T3	Fr65	0.0106333	84.6578
RPAP3	Q9H6T3	Fr66	0.00881741	76.4285
RPAP3	Q9H6T3	Fr67	0.007224	68.7097
RPAP3	Q9H6T3	Fr68	0.00575758	61.5012
RPAP3	Q9H6T3	Fr69	0.00436562	54.8031
RPAP3	Q9H6T3	Fr70	0.00296829	48.6154	66
RPAP3	Q9H6T3	Fr71	0.00149757	42.9381
RPAP3	Q9H6T3	Fr72	0	37.7712
RPAP3	Q9H6T3	Fr73	0	33.1147
RPAP3	Q9H6T3	Fr74	0	28.9686
RPAP3	Q9H6T3	Fr75	0	25.3329	20
RUVBL1	Q9Y265	Fr1	0.734566	1672.95
RUVBL1	Q9Y265	Fr2	0.546407	1632.05
RUVBL1	Q9Y265	Fr3	0.387239	1591.67
RUVBL1	Q9Y265	Fr4	0.269141	1551.79
RUVBL1	Q9Y265	Fr5	0.192594	1512.43
RUVBL1	Q9Y265	Fr6	0.152145	1473.58
RUVBL1	Q9Y265	Fr7	0.141067	1435.24
RUVBL1	Q9Y265	Fr8	0.15282	1397.4
RUVBL1	Q9Y265	Fr9	0.181469	1360.08
RUVBL1	Q9Y265	Fr10	0.222446	1323.27
RUVBL1	Q9Y265	Fr11	0.274194	1286.97
RUVBL1	Q9Y265	Fr12	0.335429	1251.18
RUVBL1	Q9Y265	Fr13	0.405812	1215.9
RUVBL1	Q9Y265	Fr14	0.484821	1181.13	1236
RUVBL1	Q9Y265	Fr15	0.570683	1146.87
RUVBL1	Q9Y265	Fr16	0.660398	1113.12
RUVBL1	Q9Y265	Fr17	0.747861	1079.88
RUVBL1	Q9Y265	Fr18	0.824166	1047.16	1048
RUVBL1	Q9Y265	Fr19	0.87941	1014.94
RUVBL1	Q9Y265	Fr20	0.902339	983.23
RUVBL1	Q9Y265	Fr21	0.88398	952.033
RUVBL1	Q9Y265	Fr22	0.825927	921.347
RUVBL1	Q9Y265	Fr23	0.745212	891.171
RUVBL1	Q9Y265	Fr24	0.663682	861.505
RUVBL1	Q9Y265	Fr25	0.596225	832.35
RUVBL1	Q9Y265	Fr26	0.553715	803.705
RUVBL1	Q9Y265	Fr27	0.541173	775.57
RUVBL1	Q9Y265	Fr28	0.55784	747.946
RUVBL1	Q9Y265	Fr29	0.599789	720.832
RUVBL1	Q9Y265	Fr30	0.659406	694.229
RUVBL1	Q9Y265	Fr31	0.729532	668.136	720
RUVBL1	Q9Y265	Fr32	0.797783	642.553
RUVBL1	Q9Y265	Fr33	0.848335	617.481
RUVBL1	Q9Y265	Fr34	0.866528	592.919
RUVBL1	Q9Y265	Fr35	0.847239	568.868
RUVBL1	Q9Y265	Fr36	0.791262	545.327
RUVBL1	Q9Y265	Fr37	0.708618	522.296
RUVBL1	Q9Y265	Fr38	0.609314	499.776
RUVBL1	Q9Y265	Fr39	0.500553	477.766
RUVBL1	Q9Y265	Fr40	0.389565	456.267
RUVBL1	Q9Y265	Fr41	0.286173	435.278	480
RUVBL1	Q9Y265	Fr42	0.196329	414.799
RUVBL1	Q9Y265	Fr43	0.123804	394.831
RUVBL1	Q9Y265	Fr44	0.0705469	375.373
RUVBL1	Q9Y265	Fr45	0.0354384	356.425
RUVBL1	Q9Y265	Fr46	0.0151537	337.988
RUVBL1	Q9Y265	Fr47	0.00568596	320.061
RUVBL1	Q9Y265	Fr48	0.00329326	302.645
RUVBL1	Q9Y265	Fr49	0.00496322	285.739
RUVBL1	Q9Y265	Fr50	0.00853288	269.344	242
RUVBL1	Q9Y265	Fr51	0.0126052	253.459
RUVBL1	Q9Y265	Fr52	0.0163704	238.084
RUVBL1	Q9Y265	Fr53	0.0194072	223.219
RUVBL1	Q9Y265	Fr54	0.0215511	208.865
RUVBL1	Q9Y265	Fr55	0.0228082	195.022
RUVBL1	Q9Y265	Fr56	0.0233592	181.689
RUVBL1	Q9Y265	Fr57	0.0235166	168.866
RUVBL1	Q9Y265	Fr58	0.0235085	156.554
RUVBL1	Q9Y265	Fr59	0.023473	144.752
RUVBL1	Q9Y265	Fr60	0.0234194	133.46
RUVBL1	Q9Y265	Fr61	0.0233396	122.679	146
RUVBL1	Q9Y265	Fr62	0.0232824	112.408
RUVBL1	Q9Y265	Fr63	0.0232283	102.647
RUVBL1	Q9Y265	Fr64	0.0231228	93.3974
RUVBL1	Q9Y265	Fr65	0.022924	84.6578
RUVBL1	Q9Y265	Fr66	0.0226523	76.4285
RUVBL1	Q9Y265	Fr67	0.0223637	68.7097
RUVBL1	Q9Y265	Fr68	0.0220854	61.5012
RUVBL1	Q9Y265	Fr69	0.0217758	54.8031
RUVBL1	Q9Y265	Fr70	0.0213842	48.6154	66
RUVBL1	Q9Y265	Fr71	0.0209425	42.9381
RUVBL1	Q9Y265	Fr72	0.0204903	37.7712
RUVBL1	Q9Y265	Fr73	0	33.1147
RUVBL1	Q9Y265	Fr74	0	28.9686
RUVBL1	Q9Y265	Fr75	0	25.3329	20
RUVBL2	Q9Y230	Fr1	0.775855	1672.95
RUVBL2	Q9Y230	Fr2	0.582981	1632.05
RUVBL2	Q9Y230	Fr3	0.420015	1591.67
RUVBL2	Q9Y230	Fr4	0.298684	1551.79
RUVBL2	Q9Y230	Fr5	0.21896	1512.43
RUVBL2	Q9Y230	Fr6	0.175054	1473.58
RUVBL2	Q9Y230	Fr7	0.159913	1435.24
RUVBL2	Q9Y230	Fr8	0.167718	1397.4
RUVBL2	Q9Y230	Fr9	0.193023	1360.08
RUVBL2	Q9Y230	Fr10	0.231806	1323.27
RUVBL2	Q9Y230	Fr11	0.282345	1286.97
RUVBL2	Q9Y230	Fr12	0.343174	1251.18
RUVBL2	Q9Y230	Fr13	0.413204	1215.9
RUVBL2	Q9Y230	Fr14	0.492665	1181.13	1236
RUVBL2	Q9Y230	Fr15	0.581178	1146.87
RUVBL2	Q9Y230	Fr16	0.674534	1113.12
RUVBL2	Q9Y230	Fr17	0.764261	1079.88
RUVBL2	Q9Y230	Fr18	0.841018	1047.16	1048
RUVBL2	Q9Y230	Fr19	0.894299	1014.94
RUVBL2	Q9Y230	Fr20	0.91442	983.23
RUVBL2	Q9Y230	Fr21	0.89625	952.033
RUVBL2	Q9Y230	Fr22	0.843556	921.347
RUVBL2	Q9Y230	Fr23	0.771751	891.171
RUVBL2	Q9Y230	Fr24	0.697179	861.505
RUVBL2	Q9Y230	Fr25	0.633846	832.35
RUVBL2	Q9Y230	Fr26	0.592672	803.705
RUVBL2	Q9Y230	Fr27	0.579799	775.57
RUVBL2	Q9Y230	Fr28	0.594815	747.946
RUVBL2	Q9Y230	Fr29	0.63334	720.832
RUVBL2	Q9Y230	Fr30	0.686634	694.229
RUVBL2	Q9Y230	Fr31	0.747092	668.136	720
RUVBL2	Q9Y230	Fr32	0.804651	642.553
RUVBL2	Q9Y230	Fr33	0.847565	617.481
RUVBL2	Q9Y230	Fr34	0.863599	592.919
RUVBL2	Q9Y230	Fr35	0.846533	568.868
RUVBL2	Q9Y230	Fr36	0.79639	545.327
RUVBL2	Q9Y230	Fr37	0.721994	522.296
RUVBL2	Q9Y230	Fr38	0.631765	499.776
RUVBL2	Q9Y230	Fr39	0.531424	477.766
RUVBL2	Q9Y230	Fr40	0.42596	456.267
RUVBL2	Q9Y230	Fr41	0.323522	435.278	480
RUVBL2	Q9Y230	Fr42	0.229896	414.799
RUVBL2	Q9Y230	Fr43	0.150664	394.831
RUVBL2	Q9Y230	Fr44	0.0899294	375.373
RUVBL2	Q9Y230	Fr45	0.0482619	356.425
RUVBL2	Q9Y230	Fr46	0.0229538	337.988
RUVBL2	Q9Y230	Fr47	0.00991124	320.061
RUVBL2	Q9Y230	Fr48	0.00492013	302.645
RUVBL2	Q9Y230	Fr49	0.0044685	285.739
RUVBL2	Q9Y230	Fr50	0.00626895	269.344	242
RUVBL2	Q9Y230	Fr51	0.00890921	253.459
RUVBL2	Q9Y230	Fr52	0.0115582	238.084
RUVBL2	Q9Y230	Fr53	0.0138038	223.219
RUVBL2	Q9Y230	Fr54	0.0155203	208.865
RUVBL2	Q9Y230	Fr55	0.0167562	195.022
RUVBL2	Q9Y230	Fr56	0.0176485	181.689
RUVBL2	Q9Y230	Fr57	0.0183607	168.866
RUVBL2	Q9Y230	Fr58	0.0190383	156.554
RUVBL2	Q9Y230	Fr59	0.0197729	144.752
RUVBL2	Q9Y230	Fr60	0.020569	133.46
RUVBL2	Q9Y230	Fr61	0.0213066	122.679	146
RUVBL2	Q9Y230	Fr62	0.0218513	112.408
RUVBL2	Q9Y230	Fr63	0.0221673	102.647
RUVBL2	Q9Y230	Fr64	0.0222724	93.3974
RUVBL2	Q9Y230	Fr65	0.0222159	84.6578
RUVBL2	Q9Y230	Fr66	0.0219996	76.4285
RUVBL2	Q9Y230	Fr67	0.0215348	68.7097
RUVBL2	Q9Y230	Fr68	0.0208599	61.5012
RUVBL2	Q9Y230	Fr69	0.0200096	54.8031
RUVBL2	Q9Y230	Fr70	0.0190407	48.6154	66
RUVBL2	Q9Y230	Fr71	0.0180545	42.9381
RUVBL2	Q9Y230	Fr72	0.0170787	37.7712
RUVBL2	Q9Y230	Fr73	0	33.1147
RUVBL2	Q9Y230	Fr74	0	28.9686
RUVBL2	Q9Y230	Fr75	0	25.3329	20
WDR92	Q96MX6	Fr1	0.782519	1672.95
WDR92	Q96MX6	Fr2	0.629785	1632.05
WDR92	Q96MX6	Fr3	0.49956	1591.67
WDR92	Q96MX6	Fr4	0.400352	1551.79
WDR92	Q96MX6	Fr5	0.332265	1512.43
WDR92	Q96MX6	Fr6	0.29152	1473.58
WDR92	Q96MX6	Fr7	0.273838	1435.24
WDR92	Q96MX6	Fr8	0.274758	1397.4
WDR92	Q96MX6	Fr9	0.288247	1360.08
WDR92	Q96MX6	Fr10	0.30807	1323.27
WDR92	Q96MX6	Fr11	0.333878	1286.97
WDR92	Q96MX6	Fr12	0.364221	1251.18
WDR92	Q96MX6	Fr13	0.399731	1215.9
WDR92	Q96MX6	Fr14	0.443281	1181.13	1236
WDR92	Q96MX6	Fr15	0.496985	1146.87
WDR92	Q96MX6	Fr16	0.559612	1113.12
WDR92	Q96MX6	Fr17	0.626136	1079.88
WDR92	Q96MX6	Fr18	0.690184	1047.16	1048
WDR92	Q96MX6	Fr19	0.747628	1014.94
WDR92	Q96MX6	Fr20	0.793701	983.23
WDR92	Q96MX6	Fr21	0.821689	952.033
WDR92	Q96MX6	Fr22	0.831107	921.347
WDR92	Q96MX6	Fr23	0.832825	891.171
WDR92	Q96MX6	Fr24	0.837931	861.505
WDR92	Q96MX6	Fr25	0.852521	832.35
WDR92	Q96MX6	Fr26	0.878996	803.705
WDR92	Q96MX6	Fr27	0.913802	775.57
WDR92	Q96MX6	Fr28	0.944292	747.946
WDR92	Q96MX6	Fr29	0.963637	720.832
WDR92	Q96MX6	Fr30	0.964998	694.229
WDR92	Q96MX6	Fr31	0.945077	668.136	720
WDR92	Q96MX6	Fr32	0.896826	642.553
WDR92	Q96MX6	Fr33	0.816804	617.481
WDR92	Q96MX6	Fr34	0.706759	592.919
WDR92	Q96MX6	Fr35	0.579373	568.868
WDR92	Q96MX6	Fr36	0.449063	545.327
WDR92	Q96MX6	Fr37	0.33357	522.296
WDR92	Q96MX6	Fr38	0.240718	499.776
WDR92	Q96MX6	Fr39	0.172652	477.766
WDR92	Q96MX6	Fr40	0.126457	456.267
WDR92	Q96MX6	Fr41	0.0977784	435.278	480
WDR92	Q96MX6	Fr42	0.0812181	414.799
WDR92	Q96MX6	Fr43	0.071438	394.831
WDR92	Q96MX6	Fr44	0.0648587	375.373
WDR92	Q96MX6	Fr45	0.0591876	356.425
WDR92	Q96MX6	Fr46	0.0530006	337.988
WDR92	Q96MX6	Fr47	0.0460858	320.061
WDR92	Q96MX6	Fr48	0.0385656	302.645
WDR92	Q96MX6	Fr49	0.0309231	285.739
WDR92	Q96MX6	Fr50	0.0244017	269.344	242
WDR92	Q96MX6	Fr51	0.0199403	253.459
WDR92	Q96MX6	Fr52	0.0177714	238.084
WDR92	Q96MX6	Fr53	0.0175728	223.219
WDR92	Q96MX6	Fr54	0.0185747	208.865
WDR92	Q96MX6	Fr55	0.0197526	195.022
WDR92	Q96MX6	Fr56	0.019982	181.689
WDR92	Q96MX6	Fr57	0.0184164	168.866
WDR92	Q96MX6	Fr58	0.015364	156.554
WDR92	Q96MX6	Fr59	0.011881	144.752
WDR92	Q96MX6	Fr60	0.00860176	133.46
WDR92	Q96MX6	Fr61	0.00582379	122.679	146
WDR92	Q96MX6	Fr62	0.00380106	112.408
WDR92	Q96MX6	Fr63	0.00265065	102.647
WDR92	Q96MX6	Fr64	0.00226651	93.3974
WDR92	Q96MX6	Fr65	0.002377	84.6578
WDR92	Q96MX6	Fr66	0.00266411	76.4285
WDR92	Q96MX6	Fr67	0.00277685	68.7097
WDR92	Q96MX6	Fr68	0.00267926	61.5012
WDR92	Q96MX6	Fr69	0.00233583	54.8031
WDR92	Q96MX6	Fr70	0.00172464	48.6154	66
WDR92	Q96MX6	Fr71	0.000957407	42.9381
WDR92	Q96MX6	Fr72	0.000149628	37.7712
WDR92	Q96MX6	Fr73	0	33.1147
WDR92	Q96MX6	Fr74	0	28.9686
WDR92	Q96MX6	Fr75	0	25.3329	20

## Sheet: Fig3C
Module_grouping	DIP-MS_experiment	Gene_Name	UniProtKB_accession	Biol_Replicate	Peak_Fraction	Peak Area	Stoichiometry
PFDL complex	DIP-MS PFDN2	ASDURF	L0R819	2	37	6.6943	1
PFDL complex	DIP-MS PFDN2	ASDURF	L0R819	3	37	6.67203	1
PFDL complex	DIP-MS PFDN2	ASDURF	L0R819	1	37	6.38005	1
PFDL complex	DIP-MS UXT	ASDURF	L0R819	2	39	7.24362	1.00744
PFDL complex	DIP-MS UXT	ASDURF	L0R819	3	39	7.23272	1
PFDL complex	DIP-MS UXT	ASDURF	L0R819	1	39	7.17636	1.00338
CCT/TRiC	DIP-MS PFDN2	CCT2	P78371	2	29	7.06185	1.03323
CCT/TRiC	DIP-MS PFDN2	CCT2	P78371	1	29	6.75672	1.05421
CCT/TRiC	DIP-MS PFDN2	CCT2	P78371	3	29	6.62282	1.0095
CCT/TRiC	DIP-MS UXT	CCT2	P78371	3	28	6.44582	1.0866
CCT/TRiC	DIP-MS UXT	CCT2	P78371	1	28	6.41519	1.0881
CCT/TRiC	DIP-MS UXT	CCT2	P78371	2	28	6.38833	1.11582
CCT/TRiC	DIP-MS PFDN2	CCT3	P49368	2	29	7.31486	1.07025
CCT/TRiC	DIP-MS PFDN2	CCT3	P49368	1	29	7.15003	1.11557
CCT/TRiC	DIP-MS PFDN2	CCT3	P49368	3	29	6.87974	1.04866
CCT/TRiC	DIP-MS UXT	CCT3	P49368	3	28	6.42044	1.08232
CCT/TRiC	DIP-MS UXT	CCT3	P49368	1	28	6.40793	1.08687
CCT/TRiC	DIP-MS UXT	CCT3	P49368	2	28	6.31261	1.1026
CCT/TRiC	DIP-MS PFDN2	CCT4	P50991	2	29	7.22622	1.05728
CCT/TRiC	DIP-MS PFDN2	CCT4	P50991	1	29	6.92484	1.08044
CCT/TRiC	DIP-MS PFDN2	CCT4	P50991	3	29	6.87153	1.04741
CCT/TRiC	DIP-MS UXT	CCT4	P50991	1	28	6.32167	1.07224
CCT/TRiC	DIP-MS UXT	CCT4	P50991	3	28	6.23541	1.05113
CCT/TRiC	DIP-MS UXT	CCT4	P50991	2	28	6.11726	1.06848
CCT/TRiC	DIP-MS PFDN2	CCT5	P48643	2	29	6.83474	1
CCT/TRiC	DIP-MS PFDN2	CCT5	P48643	3	29	6.56048	1
CCT/TRiC	DIP-MS PFDN2	CCT5	P48643	1	29	6.4093	1
CCT/TRiC	DIP-MS UXT	CCT5	P48643	3	28	5.9321	1
CCT/TRiC	DIP-MS UXT	CCT5	P48643	1	28	5.89576	1
CCT/TRiC	DIP-MS UXT	CCT5	P48643	2	28	5.72522	1
CCT/TRiC	DIP-MS PFDN2	CCT6A	P40227	2	29	6.9851	1.022
CCT/TRiC	DIP-MS PFDN2	CCT6A	P40227	3	29	6.77443	1.03261
CCT/TRiC	DIP-MS PFDN2	CCT6A	P40227	1	29	6.6421	1.03632
CCT/TRiC	DIP-MS UXT	CCT6A	P40227	3	28	6.24733	1.05314
CCT/TRiC	DIP-MS UXT	CCT6A	P40227	1	28	6.18482	1.04903
CCT/TRiC	DIP-MS UXT	CCT6A	P40227	2	28	6.04386	1.05566
CCT/TRiC	DIP-MS PFDN2	CCT7	Q99832	2	29	7.18019	1.05054
CCT/TRiC	DIP-MS PFDN2	CCT7	Q99832	1	29	6.83481	1.06639
CCT/TRiC	DIP-MS PFDN2	CCT7	Q99832	3	29	6.61334	1.00806
CCT/TRiC	DIP-MS UXT	CCT7	Q99832	3	28	6.27168	1.05724
CCT/TRiC	DIP-MS UXT	CCT7	Q99832	1	28	6.25669	1.06122
CCT/TRiC	DIP-MS UXT	CCT7	Q99832	2	28	6.03714	1.05448
CCT/TRiC	DIP-MS PFDN2	CCT8	P50990	2	29	7.2911	1.06677
CCT/TRiC	DIP-MS PFDN2	CCT8	P50990	1	29	7.0675	1.10269
CCT/TRiC	DIP-MS PFDN2	CCT8	P50990	3	29	6.79836	1.03626
CCT/TRiC	DIP-MS UXT	CCT8	P50990	3	28	6.55081	1.1043
CCT/TRiC	DIP-MS UXT	CCT8	P50990	1	28	6.48989	1.10077
CCT/TRiC	DIP-MS UXT	CCT8	P50990	2	28	6.4172	1.12086
Chaperones HSP90	DIP-MS PFDN2	HSP90AA1	P07900	2	50	6.82019	1
Chaperones HSP90	DIP-MS PFDN2	HSP90AA1	P07900	3	50	6.53147	1
Chaperones HSP90	DIP-MS PFDN2	HSP90AA1	P07900	1	50	6.48173	1
Chaperones HSP90	DIP-MS UXT	HSP90AA1	P07900	3	49	7.03565	1
Chaperones HSP90	DIP-MS UXT	HSP90AA1	P07900	1	49	6.97949	1
Chaperones HSP90	DIP-MS UXT	HSP90AA1	P07900	2	49	6.86683	1
Chaperones HSP90	DIP-MS PFDN2	HSP90AB1	P08238	2	50	7.16585	1.05068
Chaperones HSP90	DIP-MS PFDN2	HSP90AB1	P08238	3	50	7.02611	1.07573
Chaperones HSP90	DIP-MS PFDN2	HSP90AB1	P08238	1	50	6.80519	1.0499
Chaperones HSP90	DIP-MS UXT	HSP90AB1	P08238	3	49	7.19701	1.02294
Chaperones HSP90	DIP-MS UXT	HSP90AB1	P08238	1	49	7.09466	1.0165
Chaperones HSP90	DIP-MS UXT	HSP90AB1	P08238	2	49	6.9957	1.01877
MRN-complex	DIP-MS UXT	MRE11	P49959	3	28	5.30529	1.11721
MRN-complex	DIP-MS UXT	MRE11	P49959	1	28	5.14534	1.06019
MRN-complex	DIP-MS UXT	MRE11	P49959	2	28	5.07793	1.10222
R2TP Adaptors	DIP-MS PFDN2	NUFIP2	Q7Z417	3	35	5.63275	1
R2TP Adaptors	DIP-MS PFDN2	NUFIP2	Q7Z417	2	22	4.71015	1.04656
R2TP Adaptors	DIP-MS UXT	NUFIP2	Q7Z417	1	30	5.31039	1
R2TP Adaptors	DIP-MS UXT	NUFIP2	Q7Z417	3	30	5.29496	1
R2TP Adaptors	DIP-MS UXT	NUFIP2	Q7Z417	2	30	4.97549	1
PFDL complex	DIP-MS PFDN2	PDRG1	Q9NUG6	3	37	6.96326	1.04365
PFDL complex	DIP-MS PFDN2	PDRG1	Q9NUG6	2	37	6.75903	1.00967
PFDL complex	DIP-MS PFDN2	PDRG1	Q9NUG6	1	37	6.53126	1.0237
PFDL complex	DIP-MS UXT	PDRG1	Q9NUG6	3	39	7.24372	1.00152
PFDL complex	DIP-MS UXT	PDRG1	Q9NUG6	2	39	7.19015	1
PFDL complex	DIP-MS UXT	PDRG1	Q9NUG6	1	39	7.15222	1
Prefoldin Complex	DIP-MS PFDN2	PFDN1	O60925	3	60	8.26453	1.03697
Prefoldin Complex	DIP-MS PFDN2	PFDN1	O60925	2	60	8.13883	1.04464
Prefoldin Complex	DIP-MS PFDN2	PFDN1	O60925	1	60	8.10405	1.00621
PFDL complex	DIP-MS PFDN2	PFDN2	Q9UHV9	2	37	7.7275	1.15434
PFDL complex	DIP-MS PFDN2	PFDN2	Q9UHV9	3	37	7.72625	1.15801
PFDL complex	DIP-MS PFDN2	PFDN2	Q9UHV9	1	37	7.576	1.18745
PFDL complex	DIP-MS UXT	PFDN2	Q9UHV9	3	39	7.55512	1.04457
PFDL complex	DIP-MS UXT	PFDN2	Q9UHV9	2	39	7.53236	1.04759
PFDL complex	DIP-MS UXT	PFDN2	Q9UHV9	1	39	7.51929	1.05132
Prefoldin Complex	DIP-MS PFDN2	PFDN2	Q9UHV9	3	60	8.67297	1.08821
Prefoldin Complex	DIP-MS PFDN2	PFDN2	Q9UHV9	1	60	8.63922	1.07265
Prefoldin Complex	DIP-MS PFDN2	PFDN2	Q9UHV9	2	60	8.59169	1.10276
Prefoldin Complex	DIP-MS PFDN2	PFDN4	Q9NQP4	3	60	8.13014	1.02011
Prefoldin Complex	DIP-MS PFDN2	PFDN4	Q9NQP4	1	60	8.05406	1
Prefoldin Complex	DIP-MS PFDN2	PFDN4	Q9NQP4	2	60	8.04456	1.03254
Prefoldin Complex	DIP-MS PFDN2	PFDN5	Q99471	3	60	8.30033	1.04146
Prefoldin Complex	DIP-MS PFDN2	PFDN5	Q99471	2	60	8.16304	1.04774
Prefoldin Complex	DIP-MS PFDN2	PFDN5	Q99471	1	60	8.08976	1.00443
PFDL complex	DIP-MS PFDN2	PFDN6	O15212	3	37	7.48965	1.12254
PFDL complex	DIP-MS PFDN2	PFDN6	O15212	2	37	7.44626	1.11233
PFDL complex	DIP-MS PFDN2	PFDN6	O15212	1	37	7.15367	1.12126
PFDL complex	DIP-MS UXT	PFDN6	O15212	3	39	7.47704	1.03378
PFDL complex	DIP-MS UXT	PFDN6	O15212	2	39	7.45505	1.03684
PFDL complex	DIP-MS UXT	PFDN6	O15212	1	39	7.40092	1.03477
Prefoldin Complex	DIP-MS PFDN2	PFDN6	O15212	3	60	8.48488	1.06462
Prefoldin Complex	DIP-MS PFDN2	PFDN6	O15212	2	60	8.32776	1.06889
Prefoldin Complex	DIP-MS PFDN2	PFDN6	O15212	1	60	8.29586	1.03002
MRN-complex	DIP-MS PFDN2	PIH1D1	Q9NWS0	2	50	6.77706	1
MRN-complex	DIP-MS PFDN2	PIH1D1	Q9NWS0	3	50	6.69014	1
MRN-complex	DIP-MS PFDN2	PIH1D1	Q9NWS0	1	50	6.46046	1
MRN-complex	DIP-MS UXT	PIH1D1	Q9NWS0	1	22	6.87054	1.41566
MRN-complex	DIP-MS UXT	PIH1D1	Q9NWS0	2	22	6.72094	1.45885
MRN-complex	DIP-MS UXT	PIH1D1	Q9NWS0	3	22	6.57709	1.38502
R2TP core	DIP-MS PFDN2	PIH1D1	Q9NWS0	2	25	6.3946	1
R2TP core	DIP-MS PFDN2	PIH1D1	Q9NWS0	3	25	6.32648	1
R2TP core	DIP-MS PFDN2	PIH1D1	Q9NWS0	1	25	5.93358	1
R2TP core	DIP-MS UXT	PIH1D1	Q9NWS0	1	22	6.87054	1.01094
R2TP core	DIP-MS UXT	PIH1D1	Q9NWS0	2	22	6.72094	1
R2TP core	DIP-MS UXT	PIH1D1	Q9NWS0	3	22	6.57709	1.00915
RNA polymerase II complex	DIP-MS PFDN2	POLR1A	O95602	2	19	5.73207	1.36109
RNA polymerase II complex	DIP-MS PFDN2	POLR1A	O95602	3	19	5.43204	1.14882
RNA polymerase II complex	DIP-MS PFDN2	POLR1A	O95602	1	19	5.04903	1.26614
RNA polymerase II complex	DIP-MS UXT	POLR1A	O95602	1	18	5.92987	1.17467
RNA polymerase II complex	DIP-MS UXT	POLR1A	O95602	3	18	5.69467	1.18735
RNA polymerase II complex	DIP-MS UXT	POLR1A	O95602	2	18	5.58853	1.212
RNA polymerase II complex	DIP-MS PFDN2	POLR1C	O15160	2	22	5.0547	1.20025
RNA polymerase II complex	DIP-MS PFDN2	POLR1C	O15160	3	22	4.91545	1.03957
RNA polymerase II complex	DIP-MS PFDN2	POLR1C	O15160	1	22	4.60929	1.15586
RNA polymerase II complex	DIP-MS UXT	POLR1C	O15160	1	27	5.36743	1.06325
RNA polymerase II complex	DIP-MS UXT	POLR1C	O15160	2	27	5.27108	1.14315
RNA polymerase II complex	DIP-MS UXT	POLR1C	O15160	3	27	5.24003	1.09255
RNA polymerase II complex	DIP-MS PFDN2	POLR2A	P24928	1	25	3.98775	1
RNA polymerase II complex	DIP-MS PFDN2	POLR2A	P24928	2	19	4.89121	1.16143
RNA polymerase II complex	DIP-MS PFDN2	POLR2A	P24928	3	19	4.72836	1
RNA polymerase II complex	DIP-MS UXT	POLR2A	P24928	1	19	5.36339	1.06245
RNA polymerase II complex	DIP-MS UXT	POLR2A	P24928	2	19	5.16297	1.11971
RNA polymerase II complex	DIP-MS UXT	POLR2A	P24928	3	19	4.84351	1.00988
RNA polymerase II complex	DIP-MS PFDN2	POLR2B	P30876	1	25	4.22268	1.05891
RNA polymerase II complex	DIP-MS PFDN2	POLR2B	P30876	3	19	5.26807	1.11414
RNA polymerase II complex	DIP-MS PFDN2	POLR2B	P30876	2	19	5.25855	1.24866
RNA polymerase II complex	DIP-MS UXT	POLR2B	P30876	1	18	5.6005	1.10942
RNA polymerase II complex	DIP-MS UXT	POLR2B	P30876	2	18	5.44453	1.18077
RNA polymerase II complex	DIP-MS UXT	POLR2B	P30876	3	18	5.34968	1.11542
RNA polymerase II complex	DIP-MS PFDN2	POLR2C	P19387	1	26	4.59456	1.15217
RNA polymerase II complex	DIP-MS PFDN2	POLR2C	P19387	2	26	4.21137	1
RNA polymerase II complex	DIP-MS UXT	POLR2C	P19387	1	23	5.07832	1.00598
RNA polymerase II complex	DIP-MS UXT	POLR2C	P19387	3	23	4.95278	1.03266
RNA polymerase II complex	DIP-MS UXT	POLR2C	P19387	2	23	4.95197	1.07395
R2TP core connector	DIP-MS PFDN2	POLR2E	P19388	2	25	6.38281	1.01808
R2TP core connector	DIP-MS PFDN2	POLR2E	P19388	3	25	6.26481	1
R2TP core connector	DIP-MS PFDN2	POLR2E	P19388	1	25	5.99559	1
R2TP core connector	DIP-MS UXT	POLR2E	P19388	1	18	6.9882	1.06505
R2TP core connector	DIP-MS UXT	POLR2E	P19388	3	18	6.74051	1.06007
R2TP core connector	DIP-MS UXT	POLR2E	P19388	2	18	6.66949	1.0673
RNA polymerase II complex	DIP-MS PFDN2	POLR2E	P19388	1	25	5.99559	1.5035
RNA polymerase II complex	DIP-MS PFDN2	POLR2E	P19388	2	19	6.30816	1.49789
RNA polymerase II complex	DIP-MS PFDN2	POLR2E	P19388	3	19	6.14834	1.30031
RNA polymerase II complex	DIP-MS UXT	POLR2E	P19388	1	18	6.9882	1.38432
RNA polymerase II complex	DIP-MS UXT	POLR2E	P19388	3	18	6.74051	1.40541
RNA polymerase II complex	DIP-MS UXT	POLR2E	P19388	2	18	6.66949	1.44643
RNA polymerase II complex	DIP-MS PFDN2	POLR2H	P52434	1	25	4.16383	1.04416
RNA polymerase II complex	DIP-MS PFDN2	POLR2H	P52434	2	19	5.20701	1.23642
RNA polymerase II complex	DIP-MS PFDN2	POLR2H	P52434	3	19	5.19845	1.09942
RNA polymerase II complex	DIP-MS UXT	POLR2H	P52434	1	20	5.04812	1
RNA polymerase II complex	DIP-MS UXT	POLR2H	P52434	3	20	4.79613	1
RNA polymerase II complex	DIP-MS UXT	POLR2H	P52434	2	20	4.611	1
RNA polymerase II complex	DIP-MS PFDN2	POLR3A	O14802	2	19	6.1974	1.47159
RNA polymerase II complex	DIP-MS PFDN2	POLR3A	O14802	3	19	5.85557	1.23839
RNA polymerase II complex	DIP-MS PFDN2	POLR3A	O14802	1	19	5.79814	1.45399
RNA polymerase II complex	DIP-MS UXT	POLR3A	O14802	1	18	6.37586	1.26302
RNA polymerase II complex	DIP-MS UXT	POLR3A	O14802	2	18	6.10191	1.32334
RNA polymerase II complex	DIP-MS UXT	POLR3A	O14802	3	18	6.0565	1.26279
RNA polymerase II complex	DIP-MS PFDN2	POLR3B	Q9NW08	1	25	4.9307	1.23646
RNA polymerase II complex	DIP-MS PFDN2	POLR3B	Q9NW08	2	19	4.71372	1.11928
RNA polymerase II complex	DIP-MS UXT	POLR3B	Q9NW08	1	18	6.0861	1.20562
RNA polymerase II complex	DIP-MS UXT	POLR3B	Q9NW08	3	18	6.01296	1.25371
RNA polymerase II complex	DIP-MS UXT	POLR3B	Q9NW08	2	18	5.73579	1.24394
RNA polymerase II complex	DIP-MS PFDN2	POLR3D	P05423	1	22	5.21619	1.30805
RNA polymerase II complex	DIP-MS PFDN2	POLR3D	P05423	2	22	5.08052	1.20638
RNA polymerase II complex	DIP-MS UXT	POLR3D	P05423	1	18	5.44574	1.07877
RNA polymerase II complex	DIP-MS UXT	POLR3D	P05423	3	18	5.33469	1.11229
RNA polymerase II complex	DIP-MS UXT	POLR3D	P05423	2	18	5.02501	1.08979
RNA polymerase II complex	DIP-MS PFDN2	POLR3E	Q9NVU0	1	25	4.71562	1.18253
MRN-complex	DIP-MS UXT	RAD50	Q92878	1	22	4.85324	1
MRN-complex	DIP-MS UXT	RAD50	Q92878	3	22	4.74872	1
MRN-complex	DIP-MS UXT	RAD50	Q92878	2	22	4.60702	1
R2TP core	DIP-MS PFDN2	RPAP3	Q9H6T3	2	25	6.6597	1.04146
R2TP core	DIP-MS PFDN2	RPAP3	Q9H6T3	3	25	6.43889	1.01777
R2TP core	DIP-MS PFDN2	RPAP3	Q9H6T3	1	25	6.25075	1.05345
R2TP core	DIP-MS UXT	RPAP3	Q9H6T3	1	22	6.7962	1
R2TP core	DIP-MS UXT	RPAP3	Q9H6T3	2	22	6.7272	1.00093
R2TP core	DIP-MS UXT	RPAP3	Q9H6T3	3	22	6.51746	1
R2TP core	DIP-MS PFDN2	RUVBL1	Q9Y265	3	25	6.78864	1.07305
R2TP core	DIP-MS PFDN2	RUVBL1	Q9Y265	2	25	6.69726	1.04733
R2TP core	DIP-MS PFDN2	RUVBL1	Q9Y265	1	25	6.31175	1.06373
R2TP core	DIP-MS UXT	RUVBL1	Q9Y265	1	22	7.0873	1.04283
R2TP core	DIP-MS UXT	RUVBL1	Q9Y265	2	22	6.97944	1.03846
R2TP core	DIP-MS UXT	RUVBL1	Q9Y265	3	22	6.76796	1.03843
R2TP core	DIP-MS PFDN2	RUVBL2	Q9Y230	2	25	6.76942	1.05862
R2TP core	DIP-MS PFDN2	RUVBL2	Q9Y230	3	25	6.40276	1.01206
R2TP core	DIP-MS PFDN2	RUVBL2	Q9Y230	1	25	6.29426	1.06079
R2TP core	DIP-MS UXT	RUVBL2	Q9Y230	1	22	7.06729	1.03989
R2TP core	DIP-MS UXT	RUVBL2	Q9Y230	2	22	6.9012	1.02682
R2TP core	DIP-MS UXT	RUVBL2	Q9Y230	3	22	6.83188	1.04824
CCT	DIP-MS PFDN2	TCP1	P17987	2	29	7.18189	1.05079
CCT	DIP-MS PFDN2	TCP1	P17987	3	29	6.91044	1.05334
CCT	DIP-MS PFDN2	TCP1	P17987	1	29	6.8071	1.06207
CCT	DIP-MS UXT	TCP1	P17987	3	28	6.44902	1.08714
CCT	DIP-MS UXT	TCP1	P17987	1	28	6.33175	1.07395
CCT	DIP-MS UXT	TCP1	P17987	2	28	6.32041	1.10396
Tubulin	DIP-MS PFDN2	TUBB	P07437	2	30	6.42029	1.00819
Tubulin	DIP-MS PFDN2	TUBB	P07437	3	30	6.04177	1.01432
Tubulin	DIP-MS PFDN2	TUBB	P07437	1	30	6.03215	1.02182
Tubulin	DIP-MS UXT	TUBB	P07437	1	17	6.41957	1.07517
Tubulin	DIP-MS UXT	TUBB	P07437	3	17	6.2508	1.07836
Tubulin	DIP-MS UXT	TUBB	P07437	2	17	6.05648	1.0855
Tubulin	DIP-MS PFDN2	TUBB2B	Q9BVA1	2	30	6.36812	1
Tubulin	DIP-MS PFDN2	TUBB2B	Q9BVA1	3	30	5.95646	1
Tubulin	DIP-MS PFDN2	TUBB2B	Q9BVA1	1	30	5.90335	1
Tubulin	DIP-MS UXT	TUBB2B	Q9BVA1	1	18	5.97076	1
Tubulin	DIP-MS UXT	TUBB2B	Q9BVA1	3	18	5.79659	1
Tubulin	DIP-MS UXT	TUBB2B	Q9BVA1	2	18	5.57946	1
Tubulin	DIP-MS PFDN2	TUBB4B	P68371	2	30	6.67566	1.04829
Tubulin	DIP-MS PFDN2	TUBB4B	P68371	1	30	6.41097	1.08599
Tubulin	DIP-MS PFDN2	TUBB4B	P68371	3	30	6.18904	1.03905
Tubulin	DIP-MS UXT	TUBB4B	P68371	1	18	6.71653	1.1249
Tubulin	DIP-MS UXT	TUBB4B	P68371	3	18	6.5833	1.13572
Tubulin	DIP-MS UXT	TUBB4B	P68371	2	18	6.45955	1.15774
PFDL complex	DIP-MS PFDN2	URI1	O94763	3	37	7.03168	1.0539
PFDL complex	DIP-MS PFDN2	URI1	O94763	2	37	7.01734	1.04826
PFDL complex	DIP-MS PFDN2	URI1	O94763	1	37	6.60962	1.03598
PFDL complex	DIP-MS UXT	URI1	O94763	3	39	7.4794	1.03411
PFDL complex	DIP-MS UXT	URI1	O94763	1	39	7.4668	1.04398
PFDL complex	DIP-MS UXT	URI1	O94763	2	39	7.4271	1.03295
PFDL complex	DIP-MS PFDN2	UXT	Q9UBK9	2	37	7.37739	1.10204
PFDL complex	DIP-MS PFDN2	UXT	Q9UBK9	3	37	7.27583	1.0905
PFDL complex	DIP-MS PFDN2	UXT	Q9UBK9	1	37	7.00219	1.09751
PFDL complex	DIP-MS UXT	UXT	Q9UBK9	3	39	7.7993	1.07834
PFDL complex	DIP-MS UXT	UXT	Q9UBK9	2	39	7.73197	1.07536
PFDL complex	DIP-MS UXT	UXT	Q9UBK9	1	39	7.68325	1.07425
Prefoldin Complex	DIP-MS PFDN2	VBP1	P61758	1	60	8.05524	1.00015
Prefoldin Complex	DIP-MS PFDN2	VBP1	P61758	3	60	7.9699	1
Prefoldin Complex	DIP-MS PFDN2	VBP1	P61758	2	60	7.79107	1
R2TP core connector	DIP-MS PFDN2	WDR92	Q96MX6	3	25	6.35361	1.01418
R2TP core connector	DIP-MS PFDN2	WDR92	Q96MX6	2	25	6.26947	1
R2TP core connector	DIP-MS PFDN2	WDR92	Q96MX6	1	25	6.03647	1.00682
R2TP core connector	DIP-MS UXT	WDR92	Q96MX6	1	18	6.56137	1
R2TP core connector	DIP-MS UXT	WDR92	Q96MX6	3	18	6.35855	1
R2TP core connector	DIP-MS UXT	WDR92	Q96MX6	2	18	6.24892	1
R2TP Adaptors	DIP-MS PFDN2	ZNHIT2	Q9UHR6	1	22	4.66631	1
R2TP Adaptors	DIP-MS PFDN2	ZNHIT2	Q9UHR6	2	22	4.50062	1

## Sheet: Fig3D
Complex_Grouping	DIP-MS_experiment	Replicate	Complex_intensity	Log_peak_area	Ratio
PFDL	DIP-MS PFDN2	1	7.7603e+07	26.2096	0.0878972
PFDL	DIP-MS PFDN2	2	1.03949e+08	26.6313	0.13994
PFDL	DIP-MS PFDN2	3	9.3668e+07	26.4811	0.107614
PFD	DIP-MS PFDN2	1	7.77022e+08	29.5334	0.880094
PFD	DIP-MS PFDN2	2	5.85652e+08	29.1255	0.788424
PFD	DIP-MS PFDN2	3	7.43581e+08	29.4699	0.854292
PAQosome	DIP-MS PFDN2	1	2.82598e+07	24.7522	0.0320084
PAQosome	DIP-MS PFDN2	2	5.32124e+07	25.6653	0.0716362
PAQosome	DIP-MS PFDN2	3	3.31576e+07	24.9828	0.0380943
