# Supplementary material for: DIP-MS: ultra-deep interaction proteomics for the deconvolution of protein complexes
Source: Nat Methods. 2024 Mar 26;21(4):635–47. doi: 10.1038/s41592-024-02211-y (PMC11009110; doi:10.1038/s41592-024-02211-y)
Supplement: Supplementary file 21 — Statistical source data. [file 41592_2024_2211_MOESM21_ESM.xlsx]

## Sheet: Fig4_Legend
	SHEET DESCRIPTION		COLUMNS DETAILS
Sheet	Short Description		Column	Description
Fig4A	Coelution profile of PDRG1 and PFD complex subunits		Fig4A: Coelution profile of PDRG1 and PFD complex subunits
Fig4B	Correlation of DIP-MS interaction probability		Complex_grouping	Complex grouping for canonical PFD subunits and PDRG1.
Fig4C	Validation of PDRG1 interactions with PFD complex subunits.		DIP-MS_experiment	Indicates if data was derived from the PFDN2 or UXT DIP-MS experiment.
Fig4D	ColabFold weighted scores of PFDh		Gene_Name	Gene Name/Symbol obtained from UniProtKB database.
Fig4E	ColabFold weighted scores of cPFD		UniProtKB_accession	Unique and stable UniProtKB accession identifier obtained from UniProtKB database.
Fig4F	Complex alignment of PFDh and cPFD		Fraction	Indicates slice/fraction.
Fig4G	Nodes input for PFD homolog complex model		Normalized_protein_intensity	TOP2 MS2 protein intensity summed up across replicates and scaled/normalized to the max. intensity per protein and fraction.
			Apparent_MW_calibration_[kDA]	The apparent MW inferred from the MW calibration curve.
			MW_STD	MW standard obtained after the PAGE-separation. Fraction/ gel slice was estimated taking into consideration all DIP-MS experiments. As peaks are aligned in pre-processing, this can be only treated as estimatation.
			Fig4B: Correlation of DIP-MS interaction probability
			Gene_Name	Gene Name/Symbol obtained from UniProtKB database.
			Fig4C: Validation of PDRG1 interactions with PFD complex subunits.
			Bait_GeneName	Gene Name (symbol) of the bait protein as reproted in UniProtKB
			Bait_UniProtKB_Accession	Unique UniProtKB accession of the bait protein
			Prey_GeneName	Gene Name (symbol) of the prey protein as reported in UniProtKB
			Prey_UniProtKB_Accession	Unique UniProtKB accession of the prey protein
			SPC_AP-samples	Spectral counts identified in each of the biological triplicates.
			SPC_AP-controls	Spectral counts identified in each of the GFP controls
			Average_SPC_AP-samples	Average spectral counts identified across biological triplcates
			FCA	Fold Change A (Empirical Score): average spectral counts in controls
			FCB	Fold Change B (Empirical Score): geometric mean of spectral counts in controls
			Saint_Probability	SAINT (Probability) Score
			iRef	Reproted interactions in the iRefIndex database
			intAct	Reported interactions in the interAct database
			iRef_Evidence_PMID	PubMed Reference ID for the interaction reported in iRefIndex database
			intAct_Evidence_PMID	PubMed Reference ID for the interaction reported in interAct database
			Confidence	Assignment of confidence after filtering the proteins.
			CRAPome_number_of_controls_identified	Count for how many control AP-MS samples the corresponding protein ID was quantified across the CRAPome (Mellacheruvu et al. 2013).
			CRAPome_total_number_of_controls	Count of the total number of control AP-MS samples reported within the CRAPome (Mellacheruvu et al. 2013).
			CRAPome_max_SPC_in_controls	Maximum Spectral count reported in the CRAPome (Mellacheruvu et al. 2013) for each Protein ID.
			CRAPome_average_SPC_in_controls	Average Spectral count reported in the CRAPome (Mellacheruvu et al. 2013) for each Protein ID.
			CRAPome_Frequency	Frequency of detection across all CRAPome (Mellacheruvu et al. 2013) AP-MS control samples per Protein ID. A higher fraction indicates that the protein is common background in AP-MS experiments.
			Fig4D: ColabFold weighted scores of cPFD
			Rank	Rank of ColabFold predicted model of canonical PFD homolog complex.
			Model	Index of predicted model.
			Complex	Complex identifier.
			pTM	Predicted TM-score.
			ipTM	Interface predicted TM-score.
			Weighted_score	Combination of pTM and ipTM-score.
			Fig4E: ColabFold weighted scores of cPFD
			Rank	Rank of ColabFold predicted model of canonical PFD complex.
			Model	Index of predicted model.
			Complex	Complex identifier.
			pTM	Predicted TM-score.
			ipTM	Interface predicted TM-score.
			Weighted_score	Combination of pTM and ipTM-score.
			Fig4F: Complex alignment of PFDh and cPFD
			Grouping	Grouping as used in the illustration.
			Complex_A	Name of predicted or experimental complex.
			Complex_B	Name of predicted or experimental complex.
			Length_Complex_A	Total length of residues for complex A.
			Length_Complex_B	Total length of residues for complex B.
			Average_aligned_length	Aligned structure length in residues of complex A and Complex B.
			RMSD	Root-mean-square deviation of residues along the structural alignment in Ångström.
			Seq_ID=n_identical/n_aligned	Number of identical residues of aligned structural features devided by the total number of aligned residues.
			TM-score	The average TM-score, normalized either by the total length (number of residues) of complex A or complex B.
			Noramlized_by_length	Indication if Complex A or Complex B was used for the normalization of the average TM-score.
			Fig4G: Nodes input for PFD homolog complex model
			Complex	Indicates complex assignment per subunit.
			Gene_Name_NodeA	Gene Name (symbol) of Node A of the complex subunit
			Prefoldin-subunit_type_NodeA	Indicates prefoldin-subunit for node A.
			Gene_Name_NodeB	Gene Name (symbol) of Node B of the complex subunit
			Prefoldin-subunit_type_NodeB	Indicates prefoldin-subunit for node B.

## Sheet: Fig4A
Complex_grouping	DIP-MS_experiment	Gene_Name	UniProtKB_accession	Fraction	Normalized_protein_intensity	Apparent_MW_calibration_[kDA]	MW_STD
PDRG1	DIP-MS PFDN2	PDRG1	Q9NUG6	1	0.172964	1672.95
PDRG1	DIP-MS PFDN2	PDRG1	Q9NUG6	2	0.0686262	1632.05
PDRG1	DIP-MS PFDN2	PDRG1	Q9NUG6	3	0.042074	1591.67
PDRG1	DIP-MS PFDN2	PDRG1	Q9NUG6	4	0.0394363	1551.79
PDRG1	DIP-MS PFDN2	PDRG1	Q9NUG6	5	0.0377555	1512.43
PDRG1	DIP-MS PFDN2	PDRG1	Q9NUG6	6	0.0288606	1473.58
PDRG1	DIP-MS PFDN2	PDRG1	Q9NUG6	7	0.0235227	1435.24
PDRG1	DIP-MS PFDN2	PDRG1	Q9NUG6	8	0.021762	1397.4
PDRG1	DIP-MS PFDN2	PDRG1	Q9NUG6	9	0.0316992	1360.08
PDRG1	DIP-MS PFDN2	PDRG1	Q9NUG6	10	0.0194462	1323.27
PDRG1	DIP-MS PFDN2	PDRG1	Q9NUG6	11	0.0573282	1286.97
PDRG1	DIP-MS PFDN2	PDRG1	Q9NUG6	12	0.043291	1251.18
PDRG1	DIP-MS PFDN2	PDRG1	Q9NUG6	13	0.0707635	1215.9
PDRG1	DIP-MS PFDN2	PDRG1	Q9NUG6	14	0.0809643	1181.13	1236
PDRG1	DIP-MS PFDN2	PDRG1	Q9NUG6	15	0.058093	1146.87
PDRG1	DIP-MS PFDN2	PDRG1	Q9NUG6	16	0.109793	1113.12
PDRG1	DIP-MS PFDN2	PDRG1	Q9NUG6	17	0.106446	1079.88
PDRG1	DIP-MS PFDN2	PDRG1	Q9NUG6	18	0.13721	1047.16	1048
PDRG1	DIP-MS PFDN2	PDRG1	Q9NUG6	19	0.175547	1014.94
PDRG1	DIP-MS PFDN2	PDRG1	Q9NUG6	20	0.139199	983.23
PDRG1	DIP-MS PFDN2	PDRG1	Q9NUG6	21	0.148372	952.033
PDRG1	DIP-MS PFDN2	PDRG1	Q9NUG6	22	0.0947516	921.347
PDRG1	DIP-MS PFDN2	PDRG1	Q9NUG6	23	0.172029	891.171
PDRG1	DIP-MS PFDN2	PDRG1	Q9NUG6	24	0.116855	861.505
PDRG1	DIP-MS PFDN2	PDRG1	Q9NUG6	25	0.159624	832.35
PDRG1	DIP-MS PFDN2	PDRG1	Q9NUG6	26	0.172798	803.705
PDRG1	DIP-MS PFDN2	PDRG1	Q9NUG6	27	0.210626	775.57
PDRG1	DIP-MS PFDN2	PDRG1	Q9NUG6	28	0.265166	747.946
PDRG1	DIP-MS PFDN2	PDRG1	Q9NUG6	29	0.279689	720.832
PDRG1	DIP-MS PFDN2	PDRG1	Q9NUG6	30	0.313233	694.229
PDRG1	DIP-MS PFDN2	PDRG1	Q9NUG6	31	0.208253	668.136	720
PDRG1	DIP-MS PFDN2	PDRG1	Q9NUG6	32	0.248034	642.553
PDRG1	DIP-MS PFDN2	PDRG1	Q9NUG6	33	0.268695	617.481
PDRG1	DIP-MS PFDN2	PDRG1	Q9NUG6	34	0.44692	592.919
PDRG1	DIP-MS PFDN2	PDRG1	Q9NUG6	35	0.203592	568.868
PDRG1	DIP-MS PFDN2	PDRG1	Q9NUG6	36	0.36457	545.327
PDRG1	DIP-MS PFDN2	PDRG1	Q9NUG6	37	0.388434	522.296
PDRG1	DIP-MS PFDN2	PDRG1	Q9NUG6	38	0.469488	499.776
PDRG1	DIP-MS PFDN2	PDRG1	Q9NUG6	39	0.367957	477.766
PDRG1	DIP-MS PFDN2	PDRG1	Q9NUG6	40	0.361674	456.267
PDRG1	DIP-MS PFDN2	PDRG1	Q9NUG6	41	0.150832	435.278	480
PDRG1	DIP-MS PFDN2	PDRG1	Q9NUG6	42	0.215574	414.799
PDRG1	DIP-MS PFDN2	PDRG1	Q9NUG6	43	0.110124	394.831
PDRG1	DIP-MS PFDN2	PDRG1	Q9NUG6	44	0.145862	375.373
PDRG1	DIP-MS PFDN2	PDRG1	Q9NUG6	45	0.102975	356.425
PDRG1	DIP-MS PFDN2	PDRG1	Q9NUG6	46	0.136927	337.988
PDRG1	DIP-MS PFDN2	PDRG1	Q9NUG6	47	0.14138	320.061
PDRG1	DIP-MS PFDN2	PDRG1	Q9NUG6	48	0.132037	302.645
PDRG1	DIP-MS PFDN2	PDRG1	Q9NUG6	49	0.204514	285.739
PDRG1	DIP-MS PFDN2	PDRG1	Q9NUG6	50	0.0842996	269.344	242
PDRG1	DIP-MS PFDN2	PDRG1	Q9NUG6	51	0.0818524	253.459
PDRG1	DIP-MS PFDN2	PDRG1	Q9NUG6	52	0.10829	238.084
PDRG1	DIP-MS PFDN2	PDRG1	Q9NUG6	53	0.136127	223.219
PDRG1	DIP-MS PFDN2	PDRG1	Q9NUG6	54	0.228425	208.865
PDRG1	DIP-MS PFDN2	PDRG1	Q9NUG6	55	0.249784	195.022
PDRG1	DIP-MS PFDN2	PDRG1	Q9NUG6	56	0.514625	181.689
PDRG1	DIP-MS PFDN2	PDRG1	Q9NUG6	57	0.789409	168.866
PDRG1	DIP-MS PFDN2	PDRG1	Q9NUG6	58	1	156.554
PDRG1	DIP-MS PFDN2	PDRG1	Q9NUG6	59	0.633839	144.752
PDRG1	DIP-MS PFDN2	PDRG1	Q9NUG6	60	0.237979	133.46
PDRG1	DIP-MS PFDN2	PDRG1	Q9NUG6	61	0.164675	122.679	146
PDRG1	DIP-MS PFDN2	PDRG1	Q9NUG6	62	0.0614021	112.408
PDRG1	DIP-MS PFDN2	PDRG1	Q9NUG6	63	0.0637325	102.647
PDRG1	DIP-MS PFDN2	PDRG1	Q9NUG6	64	0.129951	93.3974
PDRG1	DIP-MS PFDN2	PDRG1	Q9NUG6	65	0.0978143	84.6578
PDRG1	DIP-MS PFDN2	PDRG1	Q9NUG6	66	0.0949641	76.4285
PDRG1	DIP-MS PFDN2	PDRG1	Q9NUG6	67	0.0652499	68.7097
PDRG1	DIP-MS PFDN2	PDRG1	Q9NUG6	68	0.0457675	61.5012
PDRG1	DIP-MS PFDN2	PDRG1	Q9NUG6	69	0.0710844	54.8031
PDRG1	DIP-MS PFDN2	PDRG1	Q9NUG6	70	0.0810933	48.6154	66
PDRG1	DIP-MS PFDN2	PDRG1	Q9NUG6	71	0.0661891	42.9381
PDRG1	DIP-MS PFDN2	PDRG1	Q9NUG6	72	0.0560168	37.7712
PDRG1	DIP-MS PFDN2	PDRG1	Q9NUG6	73	0.0938383	33.1147
PDRG1	DIP-MS PFDN2	PDRG1	Q9NUG6	74	0.0532901	28.9686
PDRG1	DIP-MS PFDN2	PDRG1	Q9NUG6	75	3.56453e-07	25.3329	20
Canonical PFD	DIP-MS PFDN2	PFDN1	O60925	1	0.00496471	1672.95
Canonical PFD	DIP-MS PFDN2	PFDN1	O60925	2	0.000827716	1632.05
Canonical PFD	DIP-MS PFDN2	PFDN1	O60925	3	0.00439495	1591.67
Canonical PFD	DIP-MS PFDN2	PFDN1	O60925	4	0.00350132	1551.79
Canonical PFD	DIP-MS PFDN2	PFDN1	O60925	5	0.0015102	1512.43
Canonical PFD	DIP-MS PFDN2	PFDN1	O60925	6	0.00187013	1473.58
Canonical PFD	DIP-MS PFDN2	PFDN1	O60925	7	0.00153771	1435.24
Canonical PFD	DIP-MS PFDN2	PFDN1	O60925	8	0.000733366	1397.4
Canonical PFD	DIP-MS PFDN2	PFDN1	O60925	9	0.00322362	1360.08
Canonical PFD	DIP-MS PFDN2	PFDN1	O60925	10	0.00361964	1323.27
Canonical PFD	DIP-MS PFDN2	PFDN1	O60925	11	0.00467327	1286.97
Canonical PFD	DIP-MS PFDN2	PFDN1	O60925	12	0.00277837	1251.18
Canonical PFD	DIP-MS PFDN2	PFDN1	O60925	13	0.00348814	1215.9
Canonical PFD	DIP-MS PFDN2	PFDN1	O60925	14	0.00508428	1181.13	1236
Canonical PFD	DIP-MS PFDN2	PFDN1	O60925	15	0.00188259	1146.87
Canonical PFD	DIP-MS PFDN2	PFDN1	O60925	16	0.00554191	1113.12
Canonical PFD	DIP-MS PFDN2	PFDN1	O60925	17	0.00626472	1079.88
Canonical PFD	DIP-MS PFDN2	PFDN1	O60925	18	0.00596323	1047.16	1048
Canonical PFD	DIP-MS PFDN2	PFDN1	O60925	19	0.00915049	1014.94
Canonical PFD	DIP-MS PFDN2	PFDN1	O60925	20	0.00607439	983.23
Canonical PFD	DIP-MS PFDN2	PFDN1	O60925	21	0.00525932	952.033
Canonical PFD	DIP-MS PFDN2	PFDN1	O60925	22	0.00604182	921.347
Canonical PFD	DIP-MS PFDN2	PFDN1	O60925	23	0.00755952	891.171
Canonical PFD	DIP-MS PFDN2	PFDN1	O60925	24	0.00937119	861.505
Canonical PFD	DIP-MS PFDN2	PFDN1	O60925	25	0.0146042	832.35
Canonical PFD	DIP-MS PFDN2	PFDN1	O60925	26	0.0141144	803.705
Canonical PFD	DIP-MS PFDN2	PFDN1	O60925	27	0.0259582	775.57
Canonical PFD	DIP-MS PFDN2	PFDN1	O60925	28	0.0260525	747.946
Canonical PFD	DIP-MS PFDN2	PFDN1	O60925	29	0.0176411	720.832
Canonical PFD	DIP-MS PFDN2	PFDN1	O60925	30	0.0106191	694.229
Canonical PFD	DIP-MS PFDN2	PFDN1	O60925	31	0.012613	668.136	720
Canonical PFD	DIP-MS PFDN2	PFDN1	O60925	32	0.012988	642.553
Canonical PFD	DIP-MS PFDN2	PFDN1	O60925	33	0.00795417	617.481
Canonical PFD	DIP-MS PFDN2	PFDN1	O60925	34	0.0144489	592.919
Canonical PFD	DIP-MS PFDN2	PFDN1	O60925	35	0.0124628	568.868
Canonical PFD	DIP-MS PFDN2	PFDN1	O60925	36	0.0549138	545.327
Canonical PFD	DIP-MS PFDN2	PFDN1	O60925	37	0.0294909	522.296
Canonical PFD	DIP-MS PFDN2	PFDN1	O60925	38	0.0153146	499.776
Canonical PFD	DIP-MS PFDN2	PFDN1	O60925	39	0.0222496	477.766
Canonical PFD	DIP-MS PFDN2	PFDN1	O60925	40	0.0308664	456.267
Canonical PFD	DIP-MS PFDN2	PFDN1	O60925	41	0.0178608	435.278	480
Canonical PFD	DIP-MS PFDN2	PFDN1	O60925	42	0.0477113	414.799
Canonical PFD	DIP-MS PFDN2	PFDN1	O60925	43	0.0378663	394.831
Canonical PFD	DIP-MS PFDN2	PFDN1	O60925	44	0.0303618	375.373
Canonical PFD	DIP-MS PFDN2	PFDN1	O60925	45	0.0453013	356.425
Canonical PFD	DIP-MS PFDN2	PFDN1	O60925	46	0.0770997	337.988
Canonical PFD	DIP-MS PFDN2	PFDN1	O60925	47	0.0667385	320.061
Canonical PFD	DIP-MS PFDN2	PFDN1	O60925	48	0.0558024	302.645
Canonical PFD	DIP-MS PFDN2	PFDN1	O60925	49	0.0642314	285.739
Canonical PFD	DIP-MS PFDN2	PFDN1	O60925	50	0.0441352	269.344	242
Canonical PFD	DIP-MS PFDN2	PFDN1	O60925	51	0.0373146	253.459
Canonical PFD	DIP-MS PFDN2	PFDN1	O60925	52	0.0567832	238.084
Canonical PFD	DIP-MS PFDN2	PFDN1	O60925	53	0.0874658	223.219
Canonical PFD	DIP-MS PFDN2	PFDN1	O60925	54	0.183516	208.865
Canonical PFD	DIP-MS PFDN2	PFDN1	O60925	55	0.22265	195.022
Canonical PFD	DIP-MS PFDN2	PFDN1	O60925	56	0.376548	181.689
Canonical PFD	DIP-MS PFDN2	PFDN1	O60925	57	0.44502	168.866
Canonical PFD	DIP-MS PFDN2	PFDN1	O60925	58	0.909165	156.554
Canonical PFD	DIP-MS PFDN2	PFDN1	O60925	59	1	144.752
Canonical PFD	DIP-MS PFDN2	PFDN1	O60925	60	0.148856	133.46
Canonical PFD	DIP-MS PFDN2	PFDN1	O60925	61	0.0631247	122.679	146
Canonical PFD	DIP-MS PFDN2	PFDN1	O60925	62	0.0151813	112.408
Canonical PFD	DIP-MS PFDN2	PFDN1	O60925	63	0.00520999	102.647
Canonical PFD	DIP-MS PFDN2	PFDN1	O60925	64	0.0057881	93.3974
Canonical PFD	DIP-MS PFDN2	PFDN1	O60925	65	0.00317371	84.6578
Canonical PFD	DIP-MS PFDN2	PFDN1	O60925	66	0.000569305	76.4285
Canonical PFD	DIP-MS PFDN2	PFDN1	O60925	67	0.00540394	68.7097
Canonical PFD	DIP-MS PFDN2	PFDN1	O60925	68	0.00331518	61.5012
Canonical PFD	DIP-MS PFDN2	PFDN1	O60925	69	0.000567272	54.8031
Canonical PFD	DIP-MS PFDN2	PFDN1	O60925	70	0.00285173	48.6154	66
Canonical PFD	DIP-MS PFDN2	PFDN1	O60925	71	0.000595888	42.9381
Canonical PFD	DIP-MS PFDN2	PFDN1	O60925	72	0.000583316	37.7712
Canonical PFD	DIP-MS PFDN2	PFDN1	O60925	73	0.00134077	33.1147
Canonical PFD	DIP-MS PFDN2	PFDN1	O60925	74	2.80648e-20	28.9686
Canonical PFD	DIP-MS PFDN2	PFDN1	O60925	75	1.43349e-08	25.3329	20
Canonical PFD	DIP-MS PFDN2	PFDN2	Q9UHV9	1	0.0288981	1672.95
Canonical PFD	DIP-MS PFDN2	PFDN2	Q9UHV9	2	0.00593237	1632.05
Canonical PFD	DIP-MS PFDN2	PFDN2	Q9UHV9	3	0.00835348	1591.67
Canonical PFD	DIP-MS PFDN2	PFDN2	Q9UHV9	4	0.00607641	1551.79
Canonical PFD	DIP-MS PFDN2	PFDN2	Q9UHV9	5	0.00575249	1512.43
Canonical PFD	DIP-MS PFDN2	PFDN2	Q9UHV9	6	0.00536194	1473.58
Canonical PFD	DIP-MS PFDN2	PFDN2	Q9UHV9	7	0.00493149	1435.24
Canonical PFD	DIP-MS PFDN2	PFDN2	Q9UHV9	8	0.00459027	1397.4
Canonical PFD	DIP-MS PFDN2	PFDN2	Q9UHV9	9	0.00714266	1360.08
Canonical PFD	DIP-MS PFDN2	PFDN2	Q9UHV9	10	0.00671312	1323.27
Canonical PFD	DIP-MS PFDN2	PFDN2	Q9UHV9	11	0.00783469	1286.97
Canonical PFD	DIP-MS PFDN2	PFDN2	Q9UHV9	12	0.0122059	1251.18
Canonical PFD	DIP-MS PFDN2	PFDN2	Q9UHV9	13	0.0109874	1215.9
Canonical PFD	DIP-MS PFDN2	PFDN2	Q9UHV9	14	0.0138878	1181.13	1236
Canonical PFD	DIP-MS PFDN2	PFDN2	Q9UHV9	15	0.00814648	1146.87
Canonical PFD	DIP-MS PFDN2	PFDN2	Q9UHV9	16	0.0155059	1113.12
Canonical PFD	DIP-MS PFDN2	PFDN2	Q9UHV9	17	0.019501	1079.88
Canonical PFD	DIP-MS PFDN2	PFDN2	Q9UHV9	18	0.021247	1047.16	1048
Canonical PFD	DIP-MS PFDN2	PFDN2	Q9UHV9	19	0.0232137	1014.94
Canonical PFD	DIP-MS PFDN2	PFDN2	Q9UHV9	20	0.0182251	983.23
Canonical PFD	DIP-MS PFDN2	PFDN2	Q9UHV9	21	0.0187429	952.033
Canonical PFD	DIP-MS PFDN2	PFDN2	Q9UHV9	22	0.0431537	921.347
Canonical PFD	DIP-MS PFDN2	PFDN2	Q9UHV9	23	0.0192937	891.171
Canonical PFD	DIP-MS PFDN2	PFDN2	Q9UHV9	24	0.0259624	861.505
Canonical PFD	DIP-MS PFDN2	PFDN2	Q9UHV9	25	0.0329696	832.35
Canonical PFD	DIP-MS PFDN2	PFDN2	Q9UHV9	26	0.0266469	803.705
Canonical PFD	DIP-MS PFDN2	PFDN2	Q9UHV9	27	0.0415965	775.57
Canonical PFD	DIP-MS PFDN2	PFDN2	Q9UHV9	28	0.0528171	747.946
Canonical PFD	DIP-MS PFDN2	PFDN2	Q9UHV9	29	0.0364229	720.832
Canonical PFD	DIP-MS PFDN2	PFDN2	Q9UHV9	30	0.0367165	694.229
Canonical PFD	DIP-MS PFDN2	PFDN2	Q9UHV9	31	0.0425481	668.136	720
Canonical PFD	DIP-MS PFDN2	PFDN2	Q9UHV9	32	0.0515035	642.553
Canonical PFD	DIP-MS PFDN2	PFDN2	Q9UHV9	33	0.0372932	617.481
Canonical PFD	DIP-MS PFDN2	PFDN2	Q9UHV9	34	0.0506889	592.919
Canonical PFD	DIP-MS PFDN2	PFDN2	Q9UHV9	35	0.0394859	568.868
Canonical PFD	DIP-MS PFDN2	PFDN2	Q9UHV9	36	0.0883938	545.327
Canonical PFD	DIP-MS PFDN2	PFDN2	Q9UHV9	37	0.080858	522.296
Canonical PFD	DIP-MS PFDN2	PFDN2	Q9UHV9	38	0.0565438	499.776
Canonical PFD	DIP-MS PFDN2	PFDN2	Q9UHV9	39	0.0485824	477.766
Canonical PFD	DIP-MS PFDN2	PFDN2	Q9UHV9	40	0.079517	456.267
Canonical PFD	DIP-MS PFDN2	PFDN2	Q9UHV9	41	0.0528184	435.278	480
Canonical PFD	DIP-MS PFDN2	PFDN2	Q9UHV9	42	0.0931797	414.799
Canonical PFD	DIP-MS PFDN2	PFDN2	Q9UHV9	43	0.0951445	394.831
Canonical PFD	DIP-MS PFDN2	PFDN2	Q9UHV9	44	0.0683639	375.373
Canonical PFD	DIP-MS PFDN2	PFDN2	Q9UHV9	45	0.126322	356.425
Canonical PFD	DIP-MS PFDN2	PFDN2	Q9UHV9	46	0.149507	337.988
Canonical PFD	DIP-MS PFDN2	PFDN2	Q9UHV9	47	0.150464	320.061
Canonical PFD	DIP-MS PFDN2	PFDN2	Q9UHV9	48	0.141788	302.645
Canonical PFD	DIP-MS PFDN2	PFDN2	Q9UHV9	49	0.150836	285.739
Canonical PFD	DIP-MS PFDN2	PFDN2	Q9UHV9	50	0.0999113	269.344	242
Canonical PFD	DIP-MS PFDN2	PFDN2	Q9UHV9	51	0.10882	253.459
Canonical PFD	DIP-MS PFDN2	PFDN2	Q9UHV9	52	0.130442	238.084
Canonical PFD	DIP-MS PFDN2	PFDN2	Q9UHV9	53	0.192448	223.219
Canonical PFD	DIP-MS PFDN2	PFDN2	Q9UHV9	54	0.374549	208.865
Canonical PFD	DIP-MS PFDN2	PFDN2	Q9UHV9	55	0.332149	195.022
Canonical PFD	DIP-MS PFDN2	PFDN2	Q9UHV9	56	0.521366	181.689
Canonical PFD	DIP-MS PFDN2	PFDN2	Q9UHV9	57	0.627828	168.866
Canonical PFD	DIP-MS PFDN2	PFDN2	Q9UHV9	58	0.875682	156.554
Canonical PFD	DIP-MS PFDN2	PFDN2	Q9UHV9	59	1	144.752
Canonical PFD	DIP-MS PFDN2	PFDN2	Q9UHV9	60	0.342783	133.46
Canonical PFD	DIP-MS PFDN2	PFDN2	Q9UHV9	61	0.443993	122.679	146
Canonical PFD	DIP-MS PFDN2	PFDN2	Q9UHV9	62	0.219353	112.408
Canonical PFD	DIP-MS PFDN2	PFDN2	Q9UHV9	63	0.0949066	102.647
Canonical PFD	DIP-MS PFDN2	PFDN2	Q9UHV9	64	0.256351	93.3974
Canonical PFD	DIP-MS PFDN2	PFDN2	Q9UHV9	65	0.109452	84.6578
Canonical PFD	DIP-MS PFDN2	PFDN2	Q9UHV9	66	0.0525391	76.4285
Canonical PFD	DIP-MS PFDN2	PFDN2	Q9UHV9	67	0.0625141	68.7097
Canonical PFD	DIP-MS PFDN2	PFDN2	Q9UHV9	68	0.0888217	61.5012
Canonical PFD	DIP-MS PFDN2	PFDN2	Q9UHV9	69	0.0545489	54.8031
Canonical PFD	DIP-MS PFDN2	PFDN2	Q9UHV9	70	0.0777461	48.6154	66
Canonical PFD	DIP-MS PFDN2	PFDN2	Q9UHV9	71	0.0550357	42.9381
Canonical PFD	DIP-MS PFDN2	PFDN2	Q9UHV9	72	0.0664242	37.7712
Canonical PFD	DIP-MS PFDN2	PFDN2	Q9UHV9	73	0.0525858	33.1147
Canonical PFD	DIP-MS PFDN2	PFDN2	Q9UHV9	74	0.0325513	28.9686
Canonical PFD	DIP-MS PFDN2	PFDN2	Q9UHV9	75	8.41279e-09	25.3329	20
Canonical PFD	DIP-MS PFDN2	PFDN4	Q9NQP4	1	0.00658275	1672.95
Canonical PFD	DIP-MS PFDN2	PFDN4	Q9NQP4	2	0.00151455	1632.05
Canonical PFD	DIP-MS PFDN2	PFDN4	Q9NQP4	3	0.00313377	1591.67
Canonical PFD	DIP-MS PFDN2	PFDN4	Q9NQP4	4	0.00213303	1551.79
Canonical PFD	DIP-MS PFDN2	PFDN4	Q9NQP4	5	0.00179808	1512.43
Canonical PFD	DIP-MS PFDN2	PFDN4	Q9NQP4	6	0.00196362	1473.58
Canonical PFD	DIP-MS PFDN2	PFDN4	Q9NQP4	7	0.00205761	1435.24
Canonical PFD	DIP-MS PFDN2	PFDN4	Q9NQP4	8	0.00162589	1397.4
Canonical PFD	DIP-MS PFDN2	PFDN4	Q9NQP4	9	0.00426326	1360.08
Canonical PFD	DIP-MS PFDN2	PFDN4	Q9NQP4	10	0.00291344	1323.27
Canonical PFD	DIP-MS PFDN2	PFDN4	Q9NQP4	11	0.00344967	1286.97
Canonical PFD	DIP-MS PFDN2	PFDN4	Q9NQP4	12	0.004177	1251.18
Canonical PFD	DIP-MS PFDN2	PFDN4	Q9NQP4	13	0.0037183	1215.9
Canonical PFD	DIP-MS PFDN2	PFDN4	Q9NQP4	14	0.00483822	1181.13	1236
Canonical PFD	DIP-MS PFDN2	PFDN4	Q9NQP4	15	0.00239104	1146.87
Canonical PFD	DIP-MS PFDN2	PFDN4	Q9NQP4	16	0.00519672	1113.12
Canonical PFD	DIP-MS PFDN2	PFDN4	Q9NQP4	17	0.00714511	1079.88
Canonical PFD	DIP-MS PFDN2	PFDN4	Q9NQP4	18	0.00756693	1047.16	1048
Canonical PFD	DIP-MS PFDN2	PFDN4	Q9NQP4	19	0.00844864	1014.94
Canonical PFD	DIP-MS PFDN2	PFDN4	Q9NQP4	20	0.00614706	983.23
Canonical PFD	DIP-MS PFDN2	PFDN4	Q9NQP4	21	0.00605514	952.033
Canonical PFD	DIP-MS PFDN2	PFDN4	Q9NQP4	22	0.00531851	921.347
Canonical PFD	DIP-MS PFDN2	PFDN4	Q9NQP4	23	0.00815378	891.171
Canonical PFD	DIP-MS PFDN2	PFDN4	Q9NQP4	24	0.0105519	861.505
Canonical PFD	DIP-MS PFDN2	PFDN4	Q9NQP4	25	0.0154623	832.35
Canonical PFD	DIP-MS PFDN2	PFDN4	Q9NQP4	26	0.0137192	803.705
Canonical PFD	DIP-MS PFDN2	PFDN4	Q9NQP4	27	0.0233545	775.57
Canonical PFD	DIP-MS PFDN2	PFDN4	Q9NQP4	28	0.0267907	747.946
Canonical PFD	DIP-MS PFDN2	PFDN4	Q9NQP4	29	0.0155357	720.832
Canonical PFD	DIP-MS PFDN2	PFDN4	Q9NQP4	30	0.0118046	694.229
Canonical PFD	DIP-MS PFDN2	PFDN4	Q9NQP4	31	0.0147979	668.136	720
Canonical PFD	DIP-MS PFDN2	PFDN4	Q9NQP4	32	0.0174345	642.553
Canonical PFD	DIP-MS PFDN2	PFDN4	Q9NQP4	33	0.00873276	617.481
Canonical PFD	DIP-MS PFDN2	PFDN4	Q9NQP4	34	0.0175815	592.919
Canonical PFD	DIP-MS PFDN2	PFDN4	Q9NQP4	35	0.0150527	568.868
Canonical PFD	DIP-MS PFDN2	PFDN4	Q9NQP4	36	0.0526249	545.327
Canonical PFD	DIP-MS PFDN2	PFDN4	Q9NQP4	37	0.0322967	522.296
Canonical PFD	DIP-MS PFDN2	PFDN4	Q9NQP4	38	0.0225072	499.776
Canonical PFD	DIP-MS PFDN2	PFDN4	Q9NQP4	39	0.0217482	477.766
Canonical PFD	DIP-MS PFDN2	PFDN4	Q9NQP4	40	0.0361436	456.267
Canonical PFD	DIP-MS PFDN2	PFDN4	Q9NQP4	41	0.0231377	435.278	480
Canonical PFD	DIP-MS PFDN2	PFDN4	Q9NQP4	42	0.0481191	414.799
Canonical PFD	DIP-MS PFDN2	PFDN4	Q9NQP4	43	0.049661	394.831
Canonical PFD	DIP-MS PFDN2	PFDN4	Q9NQP4	44	0.0338823	375.373
Canonical PFD	DIP-MS PFDN2	PFDN4	Q9NQP4	45	0.0553867	356.425
Canonical PFD	DIP-MS PFDN2	PFDN4	Q9NQP4	46	0.107318	337.988
Canonical PFD	DIP-MS PFDN2	PFDN4	Q9NQP4	47	0.086545	320.061
Canonical PFD	DIP-MS PFDN2	PFDN4	Q9NQP4	48	0.075382	302.645
Canonical PFD	DIP-MS PFDN2	PFDN4	Q9NQP4	49	0.0854337	285.739
Canonical PFD	DIP-MS PFDN2	PFDN4	Q9NQP4	50	0.0484916	269.344	242
Canonical PFD	DIP-MS PFDN2	PFDN4	Q9NQP4	51	0.0531573	253.459
Canonical PFD	DIP-MS PFDN2	PFDN4	Q9NQP4	52	0.060438	238.084
Canonical PFD	DIP-MS PFDN2	PFDN4	Q9NQP4	53	0.0933531	223.219
Canonical PFD	DIP-MS PFDN2	PFDN4	Q9NQP4	54	0.187545	208.865
Canonical PFD	DIP-MS PFDN2	PFDN4	Q9NQP4	55	0.171708	195.022
Canonical PFD	DIP-MS PFDN2	PFDN4	Q9NQP4	56	0.354127	181.689
Canonical PFD	DIP-MS PFDN2	PFDN4	Q9NQP4	57	0.528854	168.866
Canonical PFD	DIP-MS PFDN2	PFDN4	Q9NQP4	58	0.788651	156.554
Canonical PFD	DIP-MS PFDN2	PFDN4	Q9NQP4	59	1	144.752
Canonical PFD	DIP-MS PFDN2	PFDN4	Q9NQP4	60	0.326295	133.46
Canonical PFD	DIP-MS PFDN2	PFDN4	Q9NQP4	61	0.406998	122.679	146
Canonical PFD	DIP-MS PFDN2	PFDN4	Q9NQP4	62	0.208652	112.408
Canonical PFD	DIP-MS PFDN2	PFDN4	Q9NQP4	63	0.0617272	102.647
Canonical PFD	DIP-MS PFDN2	PFDN4	Q9NQP4	64	0.188511	93.3974
Canonical PFD	DIP-MS PFDN2	PFDN4	Q9NQP4	65	0.0286157	84.6578
Canonical PFD	DIP-MS PFDN2	PFDN4	Q9NQP4	66	0.00699718	76.4285
Canonical PFD	DIP-MS PFDN2	PFDN4	Q9NQP4	67	0.00396195	68.7097
Canonical PFD	DIP-MS PFDN2	PFDN4	Q9NQP4	68	0.00299558	61.5012
Canonical PFD	DIP-MS PFDN2	PFDN4	Q9NQP4	69	0.00129797	54.8031
Canonical PFD	DIP-MS PFDN2	PFDN4	Q9NQP4	70	0.00173318	48.6154	66
Canonical PFD	DIP-MS PFDN2	PFDN4	Q9NQP4	71	0.00211884	42.9381
Canonical PFD	DIP-MS PFDN2	PFDN4	Q9NQP4	72	0.000290427	37.7712
Canonical PFD	DIP-MS PFDN2	PFDN4	Q9NQP4	73	0.00225232	33.1147
Canonical PFD	DIP-MS PFDN2	PFDN4	Q9NQP4	74	0.000721907	28.9686
Canonical PFD	DIP-MS PFDN2	PFDN4	Q9NQP4	75	1.83842e-08	25.3329	20
Canonical PFD	DIP-MS PFDN2	PFDN5	Q99471	1	0.00645217	1672.95
Canonical PFD	DIP-MS PFDN2	PFDN5	Q99471	2	0.00124657	1632.05
Canonical PFD	DIP-MS PFDN2	PFDN5	Q99471	3	0.00256402	1591.67
Canonical PFD	DIP-MS PFDN2	PFDN5	Q99471	4	0.00163105	1551.79
Canonical PFD	DIP-MS PFDN2	PFDN5	Q99471	5	0.00125227	1512.43
Canonical PFD	DIP-MS PFDN2	PFDN5	Q99471	6	0.00161048	1473.58
Canonical PFD	DIP-MS PFDN2	PFDN5	Q99471	7	0.00106411	1435.24
Canonical PFD	DIP-MS PFDN2	PFDN5	Q99471	8	0.00127115	1397.4
Canonical PFD	DIP-MS PFDN2	PFDN5	Q99471	9	0.00153072	1360.08
Canonical PFD	DIP-MS PFDN2	PFDN5	Q99471	10	0.00158674	1323.27
Canonical PFD	DIP-MS PFDN2	PFDN5	Q99471	11	0.00202048	1286.97
Canonical PFD	DIP-MS PFDN2	PFDN5	Q99471	12	0.00246745	1251.18
Canonical PFD	DIP-MS PFDN2	PFDN5	Q99471	13	0.00264668	1215.9
Canonical PFD	DIP-MS PFDN2	PFDN5	Q99471	14	0.00329037	1181.13	1236
Canonical PFD	DIP-MS PFDN2	PFDN5	Q99471	15	0.00192199	1146.87
Canonical PFD	DIP-MS PFDN2	PFDN5	Q99471	16	0.00350305	1113.12
Canonical PFD	DIP-MS PFDN2	PFDN5	Q99471	17	0.00461669	1079.88
Canonical PFD	DIP-MS PFDN2	PFDN5	Q99471	18	0.00516642	1047.16	1048
Canonical PFD	DIP-MS PFDN2	PFDN5	Q99471	19	0.00703928	1014.94
Canonical PFD	DIP-MS PFDN2	PFDN5	Q99471	20	0.00320002	983.23
Canonical PFD	DIP-MS PFDN2	PFDN5	Q99471	21	0.00360271	952.033
Canonical PFD	DIP-MS PFDN2	PFDN5	Q99471	22	0.00502319	921.347
Canonical PFD	DIP-MS PFDN2	PFDN5	Q99471	23	0.00521479	891.171
Canonical PFD	DIP-MS PFDN2	PFDN5	Q99471	24	0.00760046	861.505
Canonical PFD	DIP-MS PFDN2	PFDN5	Q99471	25	0.0131387	832.35
Canonical PFD	DIP-MS PFDN2	PFDN5	Q99471	26	0.0112595	803.705
Canonical PFD	DIP-MS PFDN2	PFDN5	Q99471	27	0.0242877	775.57
Canonical PFD	DIP-MS PFDN2	PFDN5	Q99471	28	0.0219661	747.946
Canonical PFD	DIP-MS PFDN2	PFDN5	Q99471	29	0.0123753	720.832
Canonical PFD	DIP-MS PFDN2	PFDN5	Q99471	30	0.00930894	694.229
Canonical PFD	DIP-MS PFDN2	PFDN5	Q99471	31	0.0111588	668.136	720
Canonical PFD	DIP-MS PFDN2	PFDN5	Q99471	32	0.013371	642.553
Canonical PFD	DIP-MS PFDN2	PFDN5	Q99471	33	0.00683029	617.481
Canonical PFD	DIP-MS PFDN2	PFDN5	Q99471	34	0.0139946	592.919
Canonical PFD	DIP-MS PFDN2	PFDN5	Q99471	35	0.00948006	568.868
Canonical PFD	DIP-MS PFDN2	PFDN5	Q99471	36	0.0464843	545.327
Canonical PFD	DIP-MS PFDN2	PFDN5	Q99471	37	0.0205825	522.296
Canonical PFD	DIP-MS PFDN2	PFDN5	Q99471	38	0.0168072	499.776
Canonical PFD	DIP-MS PFDN2	PFDN5	Q99471	39	0.0184607	477.766
Canonical PFD	DIP-MS PFDN2	PFDN5	Q99471	40	0.0312011	456.267
Canonical PFD	DIP-MS PFDN2	PFDN5	Q99471	41	0.0191172	435.278	480
Canonical PFD	DIP-MS PFDN2	PFDN5	Q99471	42	0.0416359	414.799
Canonical PFD	DIP-MS PFDN2	PFDN5	Q99471	43	0.0431403	394.831
Canonical PFD	DIP-MS PFDN2	PFDN5	Q99471	44	0.0413667	375.373
Canonical PFD	DIP-MS PFDN2	PFDN5	Q99471	45	0.0647339	356.425
Canonical PFD	DIP-MS PFDN2	PFDN5	Q99471	46	0.0941165	337.988
Canonical PFD	DIP-MS PFDN2	PFDN5	Q99471	47	0.0797689	320.061
Canonical PFD	DIP-MS PFDN2	PFDN5	Q99471	48	0.0753579	302.645
Canonical PFD	DIP-MS PFDN2	PFDN5	Q99471	49	0.0926672	285.739
Canonical PFD	DIP-MS PFDN2	PFDN5	Q99471	50	0.055693	269.344	242
Canonical PFD	DIP-MS PFDN2	PFDN5	Q99471	51	0.0612327	253.459
Canonical PFD	DIP-MS PFDN2	PFDN5	Q99471	52	0.0816517	238.084
Canonical PFD	DIP-MS PFDN2	PFDN5	Q99471	53	0.125656	223.219
Canonical PFD	DIP-MS PFDN2	PFDN5	Q99471	54	0.242688	208.865
Canonical PFD	DIP-MS PFDN2	PFDN5	Q99471	55	0.275052	195.022
Canonical PFD	DIP-MS PFDN2	PFDN5	Q99471	56	0.445558	181.689
Canonical PFD	DIP-MS PFDN2	PFDN5	Q99471	57	0.547771	168.866
Canonical PFD	DIP-MS PFDN2	PFDN5	Q99471	58	0.862968	156.554
Canonical PFD	DIP-MS PFDN2	PFDN5	Q99471	59	1	144.752
Canonical PFD	DIP-MS PFDN2	PFDN5	Q99471	60	0.420122	133.46
Canonical PFD	DIP-MS PFDN2	PFDN5	Q99471	61	0.540195	122.679	146
Canonical PFD	DIP-MS PFDN2	PFDN5	Q99471	62	0.235733	112.408
Canonical PFD	DIP-MS PFDN2	PFDN5	Q99471	63	0.087956	102.647
Canonical PFD	DIP-MS PFDN2	PFDN5	Q99471	64	0.156223	93.3974
Canonical PFD	DIP-MS PFDN2	PFDN5	Q99471	65	0.0253761	84.6578
Canonical PFD	DIP-MS PFDN2	PFDN5	Q99471	66	0.00860562	76.4285
Canonical PFD	DIP-MS PFDN2	PFDN5	Q99471	67	0.00582456	68.7097
Canonical PFD	DIP-MS PFDN2	PFDN5	Q99471	68	0.00486606	61.5012
Canonical PFD	DIP-MS PFDN2	PFDN5	Q99471	69	0.00311164	54.8031
Canonical PFD	DIP-MS PFDN2	PFDN5	Q99471	70	0.00438227	48.6154	66
Canonical PFD	DIP-MS PFDN2	PFDN5	Q99471	71	0.00374184	42.9381
Canonical PFD	DIP-MS PFDN2	PFDN5	Q99471	72	0.00482783	37.7712
Canonical PFD	DIP-MS PFDN2	PFDN5	Q99471	73	0.00567269	33.1147
Canonical PFD	DIP-MS PFDN2	PFDN5	Q99471	74	0.000832714	28.9686
Canonical PFD	DIP-MS PFDN2	PFDN5	Q99471	75	1.8026e-08	25.3329	20
Canonical PFD	DIP-MS PFDN2	PFDN6	O15212	1	0.0221648	1672.95
Canonical PFD	DIP-MS PFDN2	PFDN6	O15212	2	0.00791904	1632.05
Canonical PFD	DIP-MS PFDN2	PFDN6	O15212	3	0.0104621	1591.67
Canonical PFD	DIP-MS PFDN2	PFDN6	O15212	4	0.00440873	1551.79
Canonical PFD	DIP-MS PFDN2	PFDN6	O15212	5	0.00393916	1512.43
Canonical PFD	DIP-MS PFDN2	PFDN6	O15212	6	0.00395951	1473.58
Canonical PFD	DIP-MS PFDN2	PFDN6	O15212	7	0.00416964	1435.24
Canonical PFD	DIP-MS PFDN2	PFDN6	O15212	8	0.00404526	1397.4
Canonical PFD	DIP-MS PFDN2	PFDN6	O15212	9	0.00652776	1360.08
Canonical PFD	DIP-MS PFDN2	PFDN6	O15212	10	0.00335014	1323.27
Canonical PFD	DIP-MS PFDN2	PFDN6	O15212	11	0.00476704	1286.97
Canonical PFD	DIP-MS PFDN2	PFDN6	O15212	12	0.00800295	1251.18
Canonical PFD	DIP-MS PFDN2	PFDN6	O15212	13	0.0103733	1215.9
Canonical PFD	DIP-MS PFDN2	PFDN6	O15212	14	0.0116086	1181.13	1236
Canonical PFD	DIP-MS PFDN2	PFDN6	O15212	15	0.00723863	1146.87
Canonical PFD	DIP-MS PFDN2	PFDN6	O15212	16	0.0154682	1113.12
Canonical PFD	DIP-MS PFDN2	PFDN6	O15212	17	0.0135379	1079.88
Canonical PFD	DIP-MS PFDN2	PFDN6	O15212	18	0.0132074	1047.16	1048
Canonical PFD	DIP-MS PFDN2	PFDN6	O15212	19	0.0196745	1014.94
Canonical PFD	DIP-MS PFDN2	PFDN6	O15212	20	0.0153236	983.23
Canonical PFD	DIP-MS PFDN2	PFDN6	O15212	21	0.0164634	952.033
Canonical PFD	DIP-MS PFDN2	PFDN6	O15212	22	0.0146665	921.347
Canonical PFD	DIP-MS PFDN2	PFDN6	O15212	23	0.0166776	891.171
Canonical PFD	DIP-MS PFDN2	PFDN6	O15212	24	0.0220396	861.505
Canonical PFD	DIP-MS PFDN2	PFDN6	O15212	25	0.0244081	832.35
Canonical PFD	DIP-MS PFDN2	PFDN6	O15212	26	0.0164296	803.705
Canonical PFD	DIP-MS PFDN2	PFDN6	O15212	27	0.0347877	775.57
Canonical PFD	DIP-MS PFDN2	PFDN6	O15212	28	0.0418428	747.946
Canonical PFD	DIP-MS PFDN2	PFDN6	O15212	29	0.0323124	720.832
Canonical PFD	DIP-MS PFDN2	PFDN6	O15212	30	0.0302166	694.229
Canonical PFD	DIP-MS PFDN2	PFDN6	O15212	31	0.0332188	668.136	720
Canonical PFD	DIP-MS PFDN2	PFDN6	O15212	32	0.0264518	642.553
Canonical PFD	DIP-MS PFDN2	PFDN6	O15212	33	0.0273309	617.481
Canonical PFD	DIP-MS PFDN2	PFDN6	O15212	34	0.0407232	592.919
Canonical PFD	DIP-MS PFDN2	PFDN6	O15212	35	0.0362223	568.868
Canonical PFD	DIP-MS PFDN2	PFDN6	O15212	36	0.0839468	545.327
Canonical PFD	DIP-MS PFDN2	PFDN6	O15212	37	0.0576303	522.296
Canonical PFD	DIP-MS PFDN2	PFDN6	O15212	38	0.0431258	499.776
Canonical PFD	DIP-MS PFDN2	PFDN6	O15212	39	0.0588057	477.766
Canonical PFD	DIP-MS PFDN2	PFDN6	O15212	40	0.050065	456.267
Canonical PFD	DIP-MS PFDN2	PFDN6	O15212	41	0.0338439	435.278	480
Canonical PFD	DIP-MS PFDN2	PFDN6	O15212	42	0.0546541	414.799
Canonical PFD	DIP-MS PFDN2	PFDN6	O15212	43	0.0402613	394.831
Canonical PFD	DIP-MS PFDN2	PFDN6	O15212	44	0.0408862	375.373
Canonical PFD	DIP-MS PFDN2	PFDN6	O15212	45	0.0755954	356.425
Canonical PFD	DIP-MS PFDN2	PFDN6	O15212	46	0.107201	337.988
Canonical PFD	DIP-MS PFDN2	PFDN6	O15212	47	0.0721221	320.061
Canonical PFD	DIP-MS PFDN2	PFDN6	O15212	48	0.113011	302.645
Canonical PFD	DIP-MS PFDN2	PFDN6	O15212	49	0.122082	285.739
Canonical PFD	DIP-MS PFDN2	PFDN6	O15212	50	0.0556815	269.344	242
Canonical PFD	DIP-MS PFDN2	PFDN6	O15212	51	0.0426294	253.459
Canonical PFD	DIP-MS PFDN2	PFDN6	O15212	52	0.0516921	238.084
Canonical PFD	DIP-MS PFDN2	PFDN6	O15212	53	0.0975387	223.219
Canonical PFD	DIP-MS PFDN2	PFDN6	O15212	54	0.190662	208.865
Canonical PFD	DIP-MS PFDN2	PFDN6	O15212	55	0.149986	195.022
Canonical PFD	DIP-MS PFDN2	PFDN6	O15212	56	0.26806	181.689
Canonical PFD	DIP-MS PFDN2	PFDN6	O15212	57	0.489212	168.866
Canonical PFD	DIP-MS PFDN2	PFDN6	O15212	58	1	156.554
Canonical PFD	DIP-MS PFDN2	PFDN6	O15212	59	0.998384	144.752
Canonical PFD	DIP-MS PFDN2	PFDN6	O15212	60	0.380337	133.46
Canonical PFD	DIP-MS PFDN2	PFDN6	O15212	61	0.636375	122.679	146
Canonical PFD	DIP-MS PFDN2	PFDN6	O15212	62	0.47651	112.408
Canonical PFD	DIP-MS PFDN2	PFDN6	O15212	63	0.168693	102.647
Canonical PFD	DIP-MS PFDN2	PFDN6	O15212	64	0.373462	93.3974
Canonical PFD	DIP-MS PFDN2	PFDN6	O15212	65	0.0590228	84.6578
Canonical PFD	DIP-MS PFDN2	PFDN6	O15212	66	0.0249841	76.4285
Canonical PFD	DIP-MS PFDN2	PFDN6	O15212	67	0.00842319	68.7097
Canonical PFD	DIP-MS PFDN2	PFDN6	O15212	68	0.00773473	61.5012
Canonical PFD	DIP-MS PFDN2	PFDN6	O15212	69	0.0109849	54.8031
Canonical PFD	DIP-MS PFDN2	PFDN6	O15212	70	0.00801758	48.6154	66
Canonical PFD	DIP-MS PFDN2	PFDN6	O15212	71	0.00503307	42.9381
Canonical PFD	DIP-MS PFDN2	PFDN6	O15212	72	0.00859686	37.7712
Canonical PFD	DIP-MS PFDN2	PFDN6	O15212	73	0.0142177	33.1147
Canonical PFD	DIP-MS PFDN2	PFDN6	O15212	74	0.0106583	28.9686
Canonical PFD	DIP-MS PFDN2	PFDN6	O15212	75	1.58476e-08	25.3329	20
Canonical PFD	DIP-MS PFDN2	VBP1	P61758	1	0.00547376	1672.95
Canonical PFD	DIP-MS PFDN2	VBP1	P61758	2	0.00235352	1632.05
Canonical PFD	DIP-MS PFDN2	VBP1	P61758	3	0.00180922	1591.67
Canonical PFD	DIP-MS PFDN2	VBP1	P61758	4	0.00200486	1551.79
Canonical PFD	DIP-MS PFDN2	VBP1	P61758	5	0.00181077	1512.43
Canonical PFD	DIP-MS PFDN2	VBP1	P61758	6	0.00159864	1473.58
Canonical PFD	DIP-MS PFDN2	VBP1	P61758	7	0.0011554	1435.24
Canonical PFD	DIP-MS PFDN2	VBP1	P61758	8	0.00135714	1397.4
Canonical PFD	DIP-MS PFDN2	VBP1	P61758	9	0.00271592	1360.08
Canonical PFD	DIP-MS PFDN2	VBP1	P61758	10	0.00198737	1323.27
Canonical PFD	DIP-MS PFDN2	VBP1	P61758	11	0.00152027	1286.97
Canonical PFD	DIP-MS PFDN2	VBP1	P61758	12	0.00321517	1251.18
Canonical PFD	DIP-MS PFDN2	VBP1	P61758	13	0.00388395	1215.9
Canonical PFD	DIP-MS PFDN2	VBP1	P61758	14	0.00508502	1181.13	1236
Canonical PFD	DIP-MS PFDN2	VBP1	P61758	15	0.00264431	1146.87
Canonical PFD	DIP-MS PFDN2	VBP1	P61758	16	0.00476653	1113.12
Canonical PFD	DIP-MS PFDN2	VBP1	P61758	17	0.00570169	1079.88
Canonical PFD	DIP-MS PFDN2	VBP1	P61758	18	0.00583495	1047.16	1048
Canonical PFD	DIP-MS PFDN2	VBP1	P61758	19	0.00818566	1014.94
Canonical PFD	DIP-MS PFDN2	VBP1	P61758	20	0.0043525	983.23
Canonical PFD	DIP-MS PFDN2	VBP1	P61758	21	0.00554711	952.033
Canonical PFD	DIP-MS PFDN2	VBP1	P61758	22	0.0107889	921.347
Canonical PFD	DIP-MS PFDN2	VBP1	P61758	23	0.00723118	891.171
Canonical PFD	DIP-MS PFDN2	VBP1	P61758	24	0.0078989	861.505
Canonical PFD	DIP-MS PFDN2	VBP1	P61758	25	0.0145349	832.35
Canonical PFD	DIP-MS PFDN2	VBP1	P61758	26	0.0131561	803.705
Canonical PFD	DIP-MS PFDN2	VBP1	P61758	27	0.0232638	775.57
Canonical PFD	DIP-MS PFDN2	VBP1	P61758	28	0.0228486	747.946
Canonical PFD	DIP-MS PFDN2	VBP1	P61758	29	0.0111117	720.832
Canonical PFD	DIP-MS PFDN2	VBP1	P61758	30	0.0123098	694.229
Canonical PFD	DIP-MS PFDN2	VBP1	P61758	31	0.0125031	668.136	720
Canonical PFD	DIP-MS PFDN2	VBP1	P61758	32	0.0112707	642.553
Canonical PFD	DIP-MS PFDN2	VBP1	P61758	33	0.0125115	617.481
Canonical PFD	DIP-MS PFDN2	VBP1	P61758	34	0.0129414	592.919
Canonical PFD	DIP-MS PFDN2	VBP1	P61758	35	0.009118	568.868
Canonical PFD	DIP-MS PFDN2	VBP1	P61758	36	0.0514411	545.327
Canonical PFD	DIP-MS PFDN2	VBP1	P61758	37	0.016109	522.296
Canonical PFD	DIP-MS PFDN2	VBP1	P61758	38	0.0201212	499.776
Canonical PFD	DIP-MS PFDN2	VBP1	P61758	39	0.0225749	477.766
Canonical PFD	DIP-MS PFDN2	VBP1	P61758	40	0.0221779	456.267
Canonical PFD	DIP-MS PFDN2	VBP1	P61758	41	0.0216315	435.278	480
Canonical PFD	DIP-MS PFDN2	VBP1	P61758	42	0.0432072	414.799
Canonical PFD	DIP-MS PFDN2	VBP1	P61758	43	0.0360398	394.831
Canonical PFD	DIP-MS PFDN2	VBP1	P61758	44	0.0399687	375.373
Canonical PFD	DIP-MS PFDN2	VBP1	P61758	45	0.0523567	356.425
Canonical PFD	DIP-MS PFDN2	VBP1	P61758	46	0.0876857	337.988
Canonical PFD	DIP-MS PFDN2	VBP1	P61758	47	0.0702516	320.061
Canonical PFD	DIP-MS PFDN2	VBP1	P61758	48	0.0774955	302.645
Canonical PFD	DIP-MS PFDN2	VBP1	P61758	49	0.0846553	285.739
Canonical PFD	DIP-MS PFDN2	VBP1	P61758	50	0.0634103	269.344	242
Canonical PFD	DIP-MS PFDN2	VBP1	P61758	51	0.0516959	253.459
Canonical PFD	DIP-MS PFDN2	VBP1	P61758	52	0.0593248	238.084
Canonical PFD	DIP-MS PFDN2	VBP1	P61758	53	0.0764961	223.219
Canonical PFD	DIP-MS PFDN2	VBP1	P61758	54	0.187064	208.865
Canonical PFD	DIP-MS PFDN2	VBP1	P61758	55	0.226762	195.022
Canonical PFD	DIP-MS PFDN2	VBP1	P61758	56	0.34909	181.689
Canonical PFD	DIP-MS PFDN2	VBP1	P61758	57	0.418335	168.866
Canonical PFD	DIP-MS PFDN2	VBP1	P61758	58	0.817634	156.554
Canonical PFD	DIP-MS PFDN2	VBP1	P61758	59	1	144.752
Canonical PFD	DIP-MS PFDN2	VBP1	P61758	60	0.426329	133.46
Canonical PFD	DIP-MS PFDN2	VBP1	P61758	61	0.50597	122.679	146
Canonical PFD	DIP-MS PFDN2	VBP1	P61758	62	0.222418	112.408
Canonical PFD	DIP-MS PFDN2	VBP1	P61758	63	0.166692	102.647
Canonical PFD	DIP-MS PFDN2	VBP1	P61758	64	0.228068	93.3974
Canonical PFD	DIP-MS PFDN2	VBP1	P61758	65	0.0350183	84.6578
Canonical PFD	DIP-MS PFDN2	VBP1	P61758	66	0.0266554	76.4285
Canonical PFD	DIP-MS PFDN2	VBP1	P61758	67	0.0204426	68.7097
Canonical PFD	DIP-MS PFDN2	VBP1	P61758	68	0.0167027	61.5012
Canonical PFD	DIP-MS PFDN2	VBP1	P61758	69	0.0129937	54.8031
Canonical PFD	DIP-MS PFDN2	VBP1	P61758	70	0.0192797	48.6154	66
Canonical PFD	DIP-MS PFDN2	VBP1	P61758	71	0.014981	42.9381
Canonical PFD	DIP-MS PFDN2	VBP1	P61758	72	0.00877545	37.7712
Canonical PFD	DIP-MS PFDN2	VBP1	P61758	73	0.022355	33.1147
Canonical PFD	DIP-MS PFDN2	VBP1	P61758	74	0.0102563	28.9686
Canonical PFD	DIP-MS PFDN2	VBP1	P61758	75	2.35625e-08	25.3329	20

## Sheet: Fig4B
									Gene_Name	ASDURF	PDRG1	PFDN1	PFDN2	PFDN4	PFDN5	PFDN6	URI1	UXT	VBP1
									ASDURF	1	0	0	0.957176	0	0	0.79117	0.960338	0.978427	0
									PDRG1	0	1	0.835627	0.975332	0.880903	0.890073	0.936992	0.938906	0.953988	0.896726
									PFDN1	0	0.835627	1	0.95707	0.998574	0.99592	0.998477	0	0	0.997959
									PFDN2	0.957176	0.975332	0.95707	1	0.986619	0.990804	0.994862	0	0.941433	0.931367
									PFDN4	0	0.880903	0.998574	0.986619	1	0.999817	0.999915	0	0.915393	0.999798
									PFDN5	0	0.890073	0.99592	0.990804	0.999817	1	0.999836	0	0.802452	0.999564
									PFDN6	0.79117	0.936992	0.998477	0.994862	0.999915	0.999836	1	0	0.92829	0.999668
									URI1	0.960338	0.938906	0	0	0	0	0	1	0.942755	0
									UXT	0.978427	0.953988	0	0.941433	0.915393	0.802452	0.92829	0.942755	1	0.763023
									VBP1	0	0.896726	0.997959	0.931367	0.999798	0.999564	0.999668	0	0.763023	1

## Sheet: Fig4C
Bait_GeneName	Bait_UniProtKB_Accession	Prey_GeneName	Prey_UniProtKB_Accession	SPC_AP-samples	SPC_AP-controls	Average_SPC_AP-samples	FCA	FCB	Saint_Probability	iRef	intAct	iRef_Evidence_PMID	intAct_Evidence_PMID	Confidence	CRAPome_number_of_controls_identified	CRAPome_total_number_of_controls	CRAPome_max_SPC_in_controls	CRAPome_average_SPC_in_controls	CRAPome_Frequency
PDRG1	Q9NUG6	VBP1	P61758	52|62|38	0|0|0|1|5|4|4|3|1|3|0|1	50.6667	13.2973	13.1963	1	1	1	pubmed:28514442|pubmed:26496610	pubmed:28514442|pubmed:26496610	High Confidence	15	343	5	1.5	4.4
PDRG1	Q9NUG6	PFDN2	Q9UHV9	46|46|43	1|1|1|6|13|12|1|1|3|3|1|2	45	7.16563	7.15122	1	1	1	pubmed:22939629|pubmed:28514442|pubmed:26496610	pubmed:22939629|pubmed:28514442|pubmed:26496610	High Confidence	17	343	8	1.9	5
PDRG1	Q9NUG6	URI1	O94763	49|43|42	0|0|0|0|0|0|0|0|0|0|0|0	44.6667	39.1023	38.8672	1	1	1	pubmed:26344197	pubmed:26344197	High Confidence	0	0	0	0	0
PDRG1	Q9NUG6	RPAP3	Q9H6T3	41|47|44	0|0|0|0|0|1|2|3|0|0|0|4	44	18.5716	18.5366	1	1	1	pubmed:25036637|pubmed:19450687|pubmed:17643375	pubmed:25036637|pubmed:19450687|pubmed:17643375	High Confidence	3	343	1	1	0.9
PDRG1	Q9NUG6	PFDN5	Q99471	31|42|19	0|1|1|3|4|4|3|2|2|4|0|3	30.6667	7.11777	6.92602	1	0	1	NA	pubmed:25036637	High Confidence	15	343	4	1.6	4.4
PDRG1	Q9NUG6	PFDN6	O15212	28|34|13	2|0|2|2|2|3|1|3|1|2|1|1	25	7.27626	6.92843	1	0	0	NA	NA	High Confidence	9	343	2	1.1	2.6
PDRG1	Q9NUG6	WDR92	Q96MX6	21|19|20	0|0|0|0|0|2|0|0|0|0|0|0	20	14.9441	14.8558	1	0	0	NA	NA	High Confidence	0	0	0	0	0
PDRG1	Q9NUG6	ASDURF	L0R819	17|19|8	0|0|0|0|0|0|0|0|0|0|0|0	14.6667	13.2192	12.7094	1	0	0	NA	NA	High Confidence	0	0	0	0	0
PDRG1	Q9NUG6	PFDN1	O60925	16|22|6	0|0|0|1|2|2|2|3|0|0|0|3	14.6667	5.41055	4.97608	0.96	0	0	NA	NA	Medium Confidence	13	343	9	1.7	3.8
PDRG1	Q9NUG6	POLR2E	P19388	12|15|12	0|0|0|1|0|1|4|3|0|0|0|3	13	5.16282	5.16038	1	0	0	NA	NA	High Confidence	39	343	12	2.4	11.4
PDRG1	Q9NUG6	PIH1D1	Q9NWS0	9|8|8	0|0|0|0|0|0|2|0|0|0|0|1	8.33333	6.08444	6.05609	1	1	1	pubmed:28514442|pubmed:26186194	pubmed:28514442|pubmed:26186194	High Confidence	1	343	1	1	0.3
PDRG1	Q9NUG6	UXT	Q9UBK9	5|11|4	0|0|0|0|0|0|0|0|0|0|0|0	6.66667	6.46856	6.17797	1	1	1	pubmed:28514442	pubmed:28514442	High Confidence	0	0	0	0	0
PDRG1	Q9NUG6	PFDN4	Q9NQP4	5|9|4	0|0|0|0|0|0|1|0|0|0|0|1	6	4.91026	4.79497	1	1	1	pubmed:22939629|pubmed:28514442	pubmed:22939629|pubmed:28514442	Medium Confidence	8	343	2	1.3	2.3
PFDN1	O60925	PDRG1	Q9NUG6	57|61|36	0|0|0|1|1|1|0|1|0|0|0|1	51.3333	26.559	26.1011	1	0	0	NA	NA	High Confidence	3	343	2	1.7	0.9
PFDN1	O60925	PFDN2	Q9UHV9	852|898|855	1|1|1|6|13|12|1|1|3|3|1|2	868.333	124.846	124.198	1	1	1	pubmed:22939629|pubmed:28514442|pubmed:26496610|pubmed:26344197	pubmed:22939629|pubmed:28514442|pubmed:26496610|pubmed:26344197	High Confidence	17	343	8	1.9	5
PFDN1	O60925	VBP1	P61758	427|455|462	0|0|0|1|5|4|4|3|1|3|0|1	448	108.291	107.443	1	1	1	pubmed:28514442|pubmed:26496610|pubmed:26344197	pubmed:28514442|pubmed:26496610|pubmed:26344197	High Confidence	15	343	5	1.5	4.4
PFDN1	O60925	PFDN4	Q9NQP4	969|1065|493	0|0|0|0|0|0|1|0|0|0|0|1	842.333	537.632	515.785	1	1	1	pubmed:22939629|pubmed:28514442|pubmed:26344197	pubmed:22939629|pubmed:28514442|pubmed:26344197	High Confidence	8	343	2	1.3	2.3
PFDN1	O60925	PFDN5	Q99471	1010|1062|636	0|1|1|3|4|4|3|2|2|4|0|3	902.667	188.698	185.501	1	1	1	pubmed:22939629|pubmed:22863883|pubmed:22844532|pubmed:26344197	pubmed:22939629|pubmed:22863883|pubmed:22844532|pubmed:26344197	High Confidence	15	343	4	1.6	4.4
PFDN1	O60925	PFDN6	O15212	350|344|222	2|0|2|2|2|3|1|3|1|2|1|1	305.333	79.6313	78.6838	1	1	1	pubmed:22939629|pubmed:26344197	pubmed:22939629|pubmed:26344197	High Confidence	9	343	2	1.1	2.6
PFDN2	Q9UHV9	PDRG1	Q9NUG6	11|25|30	0|0|0|1|1|1|0|1|0|0|0|1	22	13.4562	12.7194	1	1	1	pubmed:22939629|pubmed:28514442|pubmed:26496610	pubmed:22939629|pubmed:28514442|pubmed:26496610	High Confidence	3	343	2	1.7	0.9
PFDN2	Q9UHV9	PFDN1	O60925	26|38|55	0|0|0|1|2|2|2|3|0|0|0|3	39.6667	15.1807	14.7999	1	1	1	pubmed:22939629|pubmed:28514442|pubmed:26496610|pubmed:26344197	pubmed:22939629|pubmed:28514442|pubmed:26496610|pubmed:26344197	High Confidence	13	343	9	1.7	3.8
PFDN2	Q9UHV9	VBP1	P61758	136|146|166	0|0|0|1|5|4|4|3|1|3|0|1	149.333	41.9701	41.9683	1	1	1	pubmed:22863883|pubmed:14634002|pubmed:22939629|pubmed:26344197|pubmed:28514442|pubmed:26496610	pubmed:22863883|pubmed:14634002|pubmed:22939629|pubmed:26344197|pubmed:28514442|pubmed:26496610	High Confidence	15	343	5	1.5	4.4
PFDN2	Q9UHV9	PFDN4	Q9NQP4	48|57|90	0|0|0|0|0|0|1|0|0|0|0|1	65	49.0326	48.1385	1	1	1	pubmed:22939629|pubmed:28514442|pubmed:22863883|pubmed:26496610|pubmed:26344197	pubmed:22939629|pubmed:28514442|pubmed:22863883|pubmed:26496610|pubmed:26344197	High Confidence	8	343	2	1.3	2.3
PFDN2	Q9UHV9	PFDN5	Q99471	65|98|146	0|1|1|3|4|4|3|2|2|4|0|3	103	25.0988	24.3073	1	1	1	pubmed:22863883|pubmed:22844532|pubmed:22939629|pubmed:26344197|pubmed:28514442|pubmed:26496610	pubmed:22863883|pubmed:22844532|pubmed:22939629|pubmed:26344197|pubmed:28514442|pubmed:26496610	High Confidence	15	343	4	1.6	4.4
PFDN2	Q9UHV9	PFDN6	O15212	32|49|79	2|0|2|2|2|3|1|3|1|2|1|1	53.3333	16.2962	15.6313	1	1	1	pubmed:22939629|pubmed:26496610|pubmed:26344197	pubmed:22939629|pubmed:26496610|pubmed:26344197	High Confidence	9	343	2	1.1	2.6
PFDN4	Q9NQP4	PDRG1	Q9NUG6	34|39|41	0|0|0|1|1|1|0|1|0|0|0|1	38	23.8095	23.7139	1	1	1	pubmed:22939629|pubmed:28514442	pubmed:22939629|pubmed:28514442	High Confidence	3	343	2	1.7	0.9
PFDN4	Q9NQP4	PFDN1	O60925	373|451|373	0|0|0|1|2|2|2|3|0|0|0|3	399	155.614	154.709	1	1	1	pubmed:22939629|pubmed:28514442|pubmed:26344197	pubmed:22939629|pubmed:28514442|pubmed:26344197	High Confidence	13	343	9	1.7	3.8
PFDN4	Q9NQP4	PFDN2	Q9UHV9	931|839|792	1|1|1|6|13|12|1|1|3|3|1|2	854	146.133	145.894	1	1	1	pubmed:22939629|pubmed:28514442|pubmed:22863883|pubmed:26496610|pubmed:26344197	pubmed:22939629|pubmed:28514442|pubmed:22863883|pubmed:26496610|pubmed:26344197	High Confidence	17	343	8	1.9	5
PFDN4	Q9NQP4	VBP1	P61758	485|498|422	0|0|0|1|5|4|4|3|1|3|0|1	468.333	134.511	134.1	1	1	1	pubmed:22863883|pubmed:22939629|pubmed:26344197|pubmed:28514442|pubmed:25416956|pubmed:26496610	pubmed:22863883|pubmed:22939629|pubmed:26344197|pubmed:28514442|pubmed:25416956|pubmed:26496610	High Confidence	15	343	5	1.5	4.4
PFDN4	Q9NQP4	PFDN5	Q99471	815|988|930	0|1|1|3|4|4|3|2|2|4|0|3	911	230.105	228.991	1	1	1	pubmed:22939629|pubmed:28514442|pubmed:26344197	pubmed:22939629|pubmed:28514442|pubmed:26344197	High Confidence	15	343	4	1.6	4.4
PFDN4	Q9NQP4	PFDN6	O15212	315|358|362	2|0|2|2|2|3|1|3|1|2|1|1	345	108.669	108.335	1	1	1	pubmed:22939629|pubmed:28514442|pubmed:26344197	pubmed:22939629|pubmed:28514442|pubmed:26344197	High Confidence	9	343	2	1.1	2.6
PFDN5	Q99471	PDRG1	Q9NUG6	17|6|19	0|0|0|1|1|1|0|1|0|0|0|1	14	9.32618	8.39471	1	0	1	NA	pubmed:25036637	High Confidence	3	343	2	1.7	0.9
PFDN5	Q99471	PFDN1	O60925	47|18|49	0|0|0|1|2|2|2|3|0|0|0|3	38	15.4141	14.0048	1	1	1	pubmed:22939629|pubmed:22863883|pubmed:22844532|pubmed:26344197	pubmed:22939629|pubmed:22863883|pubmed:22844532|pubmed:26344197	High Confidence	13	343	9	1.7	3.8
PFDN5	Q99471	PFDN2	Q9UHV9	109|89|94	1|1|1|6|13|12|1|1|3|3|1|2	97.3333	16.9584	16.8881	1	1	1	pubmed:22863883|pubmed:22844532|pubmed:22939629|pubmed:26344197|pubmed:28514442|pubmed:26496610	pubmed:22863883|pubmed:22844532|pubmed:22939629|pubmed:26344197|pubmed:28514442|pubmed:26496610	High Confidence	17	343	8	1.9	5
PFDN5	Q99471	VBP1	P61758	105|102|109	0|0|0|1|5|4|4|3|1|3|0|1	105.333	30.7357	30.6865	1	1	1	pubmed:22863883|pubmed:22844532|pubmed:22939629|pubmed:26344197|pubmed:28514442|pubmed:26496610	pubmed:22863883|pubmed:22844532|pubmed:22939629|pubmed:26344197|pubmed:28514442|pubmed:26496610	High Confidence	15	343	5	1.5	4.4
PFDN5	Q99471	PFDN4	Q9NQP4	75|28|72	0|0|0|0|0|0|1|0|0|0|0|1	58.3333	46.5676	42.3634	1	1	1	pubmed:22939629|pubmed:28514442|pubmed:26344197	pubmed:22939629|pubmed:28514442|pubmed:26344197	High Confidence	8	343	2	1.3	2.3
PFDN5	Q99471	PFDN6	O15212	64|22|59	2|0|2|2|2|3|1|3|1|2|1|1	48.3333	15.7314	14.1691	1	1	1	pubmed:22939629|pubmed:26344197|pubmed:14634002	pubmed:22939629|pubmed:26344197|pubmed:14634002	High Confidence	9	343	2	1.1	2.6
VBP1	P61758	PDRG1	Q9NUG6	6|6|8	0|0|0|1|1|1|0|1|0|0|0|1	6.66667	5.25348	5.24249	0.98	1	1	pubmed:28514442|pubmed:26496610	pubmed:28514442|pubmed:26496610	Medium Confidence	3	343	2	1.7	0.9
VBP1	P61758	PFDN1	O60925	20|27|30	0|0|0|1|2|2|2|3|0|0|0|3	25.6667	11.6569	11.6363	1	1	1	pubmed:28514442|pubmed:26496610|pubmed:26344197	pubmed:28514442|pubmed:26496610|pubmed:26344197	High Confidence	13	343	9	1.7	3.8
VBP1	P61758	PFDN2	Q9UHV9	107|122|135	1|1|1|6|13|12|1|1|3|3|1|2	121.333	23.8438	23.7752	1	1	1	pubmed:22863883|pubmed:14634002|pubmed:22939629|pubmed:26344197|pubmed:28514442|pubmed:26496610	pubmed:22863883|pubmed:14634002|pubmed:22939629|pubmed:26344197|pubmed:28514442|pubmed:26496610	High Confidence	17	343	8	1.9	5
VBP1	P61758	PFDN4	Q9NQP4	26|46|37	0|0|0|0|0|0|1|0|0|0|0|1	36.3333	32.6875	32.0315	1	1	1	pubmed:22863883|pubmed:22939629|pubmed:26344197|pubmed:28514442|pubmed:25416956|pubmed:26496610	pubmed:22863883|pubmed:22939629|pubmed:26344197|pubmed:28514442|pubmed:25416956|pubmed:26496610	High Confidence	8	343	2	1.3	2.3
VBP1	P61758	PFDN5	Q99471	40|51|54	0|1|1|3|4|4|3|2|2|4|0|3	48.3333	14.0975	14.0598	1	1	1	pubmed:22863883|pubmed:22844532|pubmed:22939629|pubmed:26344197|pubmed:28514442|pubmed:26496610	pubmed:22863883|pubmed:22844532|pubmed:22939629|pubmed:26344197|pubmed:28514442|pubmed:26496610	High Confidence	15	343	4	1.6	4.4
VBP1	P61758	PFDN6	O15212	22|32|39	2|0|2|2|2|3|1|3|1|2|1|1	31	11.1819	11.1434	1	1	1	pubmed:22939629|pubmed:28514442|pubmed:22863883|pubmed:26496610|pubmed:26344197	pubmed:22939629|pubmed:28514442|pubmed:22863883|pubmed:26496610|pubmed:26344197	High Confidence	9	343	2	1.1	2.6

## Sheet: Fig4D
Rank	Model	Complex	pTM	ipTM	Weighted_score
Rank_1	Model_3	PFDh	0.77	0.78	0.77
Rank_2	Model_1	PFDh	0.76	0.77	0.76
Rank_3	Model_4	PFDh	0.76	0.76	0.76
Rank_4	Model_5	PFDh	0.75	0.75	0.75
Rank_5	Model_2	PFDh	0.74	0.74	0.74

## Sheet: Fig4E
Rank	Model	Complex	pTM	ipTM	Weighted_score
Rank_1	Model_3	Canonical PFD	0.8	0.8	0.8
Rank_2	Model_1	Canonical PFD	0.79	0.79	0.79
Rank_3	Model_4	Canonical PFD	0.79	0.78	0.788
Rank_4	Model_5	Canonical PFD	0.77	0.77	0.77
Rank_5	Model_2	Canonical PFD	0.78	0.77	0.778

## Sheet: Fig4F
Grouping	Complex_A	Complex_B	Length_Complex_A	Length_Complex_B	Average_aligned_length	RMSD	Seq_ID=n_identical/n_aligned	TM-score	Noramlized_by_length
predicted PFDh vs. solved structutre of canonical PFD (PDB:6NRD)	Predicted_PFD_homolog	canonical_PFD_PDB:6NRD	889	675	329	3.23	0.733	0.43726	canonical_PFD_PDB:6NRD
predicted PFDh vs. solved structutre of canonical PFD (PDB:6NRD)	Predicted_PFD_homolog	canonical_PFD_PDB:6NRD	889	675	329	3.23	0.733	0.33842	Predicted_PFD_homolog
predicted PFDh vs. solved structutre of canonical PFD (PDB:6NRD)	Predicted_PFD_homolog	canonical_PFD_PDB:6NRD	889	675	329	3.23	0.733	0.38149	Average:782
predicted canonical PFD vs. predicted PFDh	Predicted_canonical_PFD	Predicted_PFD_homolog	890	889	833	3.59	0.869	0.86767	Predicted_PFD_homolog
predicted canonical PFD vs. predicted PFDh	Predicted_canonical_PFD	Predicted_PFD_homolog	890	889	833	3.59	0.869	0.86674	Predicted_canonical_PFD
predicted canonical PFD vs. predicted PFDh	Predicted_canonical_PFD	Predicted_PFD_homolog	890	889	833	3.59	0.869	0.86767	Average:889
predicted canonical PFD vs. solved structure of canonical PFD (PDB:6NRD)	Predicted_canonical_PFD	canonical_PFD_PDB:6NRD	890	675	329	3.2	0.736	0.43782	canonical_PFD_PDB:6NRD
predicted canonical PFD vs. solved structure of canonical PFD (PDB:6NRD)	Predicted_canonical_PFD	canonical_PFD_PDB:6NRD	890	675	329	3.2	0.736	0.33845	Predicted_canonical_PFD
predicted canonical PFD vs. solved structure of canonical PFD (PDB:6NRD)	Predicted_canonical_PFD	canonical_PFD_PDB:6NRD	890	675	329	3.2	0.736	0.38195	Average:782

## Sheet: Fig4G
Complex	Gene_Name_NodeA	Prefoldin-subunit_type_NodeA	Gene_Name_NodeB	Prefoldin-subunit_type_NodeB
Canonical Prefoldin complex	VBP1	PFD-alpha type	PFDN6	PFD-beta type
Canonical Prefoldin complex	VBP1	PFD-alpha type	PFDN4	PFD-beta type
Canonical Prefoldin complex	VBP1	PFD-alpha type	PFDN5	PFD-alpha type
Canonical Prefoldin complex	VBP1	PFD-alpha type	PFDN2	PFD-beta type
Canonical Prefoldin complex	VBP1	PFD-alpha type	PFDN1	PFD-beta type
Canonical Prefoldin complex	PFDN6	PFD-beta type	VBP1	PFD-alpha type
Canonical Prefoldin complex	PFDN6	PFD-beta type	PFDN4	PFD-beta type
Canonical Prefoldin complex	PFDN6	PFD-beta type	PFDN5	PFD-alpha type
Canonical Prefoldin complex	PFDN6	PFD-beta type	PFDN2	PFD-beta type
Canonical Prefoldin complex	PFDN6	PFD-beta type	PFDN1	PFD-beta type
Canonical Prefoldin complex	PFDN4	PFD-beta type	PFDN6	PFD-beta type
Canonical Prefoldin complex	PFDN4	PFD-beta type	PFDN5	PFD-alpha type
Canonical Prefoldin complex	PFDN4	PFD-beta type	PFDN2	PFD-beta type
Canonical Prefoldin complex	PFDN4	PFD-beta type	PFDN1	PFD-beta type
Canonical Prefoldin complex	PFDN4	PFD-beta type	VBP1	PFD-alpha type
Canonical Prefoldin complex	PFDN5	PFD-alpha type	PFDN6	PFD-beta type
Canonical Prefoldin complex	PFDN5	PFD-alpha type	PFDN4	PFD-beta type
Canonical Prefoldin complex	PFDN5	PFD-alpha type	PFDN2	PFD-beta type
Canonical Prefoldin complex	PFDN5	PFD-alpha type	PFDN1	PFD-beta type
Canonical Prefoldin complex	PFDN5	PFD-alpha type	VBP1	PFD-alpha type
Canonical Prefoldin complex	PFDN2	PFD-beta type	PFDN6	PFD-beta type
Canonical Prefoldin complex	PFDN2	PFD-beta type	PFDN4	PFD-beta type
Canonical Prefoldin complex	PFDN2	PFD-beta type	PFDN5	PFD-alpha type
Canonical Prefoldin complex	PFDN2	PFD-beta type	PFDN1	PFD-beta type
Canonical Prefoldin complex	PFDN2	PFD-beta type	VBP1	PFD-alpha type
Canonical Prefoldin complex	PFDN1	PFD-beta type	PFDN6	PFD-beta type
Canonical Prefoldin complex	PFDN1	PFD-beta type	PFDN4	PFD-beta type
Canonical Prefoldin complex	PFDN1	PFD-beta type	PFDN5	PFD-alpha type
Canonical Prefoldin complex	PFDN1	PFD-beta type	PFDN2	PFD-beta type
Canonical Prefoldin complex	PFDN1	PFD-beta type	VBP1	PFD-alpha type
PFD homolog (PFDh) Alternative PDRG1 Prefoldin complex	VBP1	PFD-alpha type	PFDN6	PFD-beta type
PFD homolog (PFDh) Alternative PDRG1 Prefoldin complex	VBP1	PFD-alpha type	PDRG1	PFD-beta type
PFD homolog (PFDh) Alternative PDRG1 Prefoldin complex	VBP1	PFD-alpha type	PFDN5	PFD-alpha type
PFD homolog (PFDh) Alternative PDRG1 Prefoldin complex	VBP1	PFD-alpha type	PFDN2	PFD-beta type
PFD homolog (PFDh) Alternative PDRG1 Prefoldin complex	VBP1	PFD-alpha type	PFDN1	PFD-beta type
PFD homolog (PFDh) Alternative PDRG1 Prefoldin complex	PFDN6	PFD-beta type	VBP1	PFD-alpha type
PFD homolog (PFDh) Alternative PDRG1 Prefoldin complex	PFDN6	PFD-beta type	PDRG1	PFD-beta type
PFD homolog (PFDh) Alternative PDRG1 Prefoldin complex	PFDN6	PFD-beta type	PFDN5	PFD-alpha type
PFD homolog (PFDh) Alternative PDRG1 Prefoldin complex	PFDN6	PFD-beta type	PFDN2	PFD-beta type
PFD homolog (PFDh) Alternative PDRG1 Prefoldin complex	PFDN6	PFD-beta type	PFDN1	PFD-beta type
PFD homolog (PFDh) Alternative PDRG1 Prefoldin complex	PDRG1	PFD-beta type	PFDN6	PFD-beta type
PFD homolog (PFDh) Alternative PDRG1 Prefoldin complex	PDRG1	PFD-beta type	PFDN5	PFD-alpha type
PFD homolog (PFDh) Alternative PDRG1 Prefoldin complex	PDRG1	PFD-beta type	PFDN2	PFD-beta type
PFD homolog (PFDh) Alternative PDRG1 Prefoldin complex	PDRG1	PFD-beta type	PFDN1	PFD-beta type
PFD homolog (PFDh) Alternative PDRG1 Prefoldin complex	PDRG1	PFD-beta type	VBP1	PFD-alpha type
PFD homolog (PFDh) Alternative PDRG1 Prefoldin complex	PFDN5	PFD-alpha type	PFDN6	PFD-beta type
PFD homolog (PFDh) Alternative PDRG1 Prefoldin complex	PFDN5	PFD-alpha type	PDRG1	PFD-beta type
PFD homolog (PFDh) Alternative PDRG1 Prefoldin complex	PFDN5	PFD-alpha type	PFDN2	PFD-beta type
PFD homolog (PFDh) Alternative PDRG1 Prefoldin complex	PFDN5	PFD-alpha type	PFDN1	PFD-beta type
PFD homolog (PFDh) Alternative PDRG1 Prefoldin complex	PFDN5	PFD-alpha type	VBP1	PFD-alpha type
PFD homolog (PFDh) Alternative PDRG1 Prefoldin complex	PFDN2	PFD-beta type	PFDN6	PFD-beta type
PFD homolog (PFDh) Alternative PDRG1 Prefoldin complex	PFDN2	PFD-beta type	PDRG1	PFD-beta type
PFD homolog (PFDh) Alternative PDRG1 Prefoldin complex	PFDN2	PFD-beta type	PFDN5	PFD-alpha type
PFD homolog (PFDh) Alternative PDRG1 Prefoldin complex	PFDN2	PFD-beta type	PFDN1	PFD-beta type
PFD homolog (PFDh) Alternative PDRG1 Prefoldin complex	PFDN2	PFD-beta type	VBP1	PFD-alpha type
PFD homolog (PFDh) Alternative PDRG1 Prefoldin complex	PFDN1	PFD-beta type	PFDN6	PFD-beta type
PFD homolog (PFDh) Alternative PDRG1 Prefoldin complex	PFDN1	PFD-beta type	PDRG1	PFD-beta type
PFD homolog (PFDh) Alternative PDRG1 Prefoldin complex	PFDN1	PFD-beta type	PFDN5	PFD-alpha type
PFD homolog (PFDh) Alternative PDRG1 Prefoldin complex	PFDN1	PFD-beta type	PFDN2	PFD-beta type
PFD homolog (PFDh) Alternative PDRG1 Prefoldin complex	PFDN1	PFD-beta type	VBP1	PFD-alpha type
