# Supplementary material for: DIP-MS: ultra-deep interaction proteomics for the deconvolution of protein complexes
Source: Nat Methods. 2024 Mar 26;21(4):635–47. doi: 10.1038/s41592-024-02211-y (PMC11009110; doi:10.1038/s41592-024-02211-y)
Supplement: Supplementary file 22 — Statistical source data. [file 41592_2024_2211_MOESM22_ESM.xlsx]

## Sheet: Fig5_Legend
	SHEET DESCRIPTION		COLUMNS DETAILS
Sheet	Short Description		Column	Description
Fig5A	Complex and subunit coelution profiles of CCT/TRiC-PFD and PFD		Fig5A: Complex and subunit coelution profiles of CCT/TRiC-PFD and PFD
Fig5B	Heatmap of reported and candidate clients and unclassified proteins with CCT/TRiC-PFD and PFD		Complex_grouping	Grouping of coelution groups into different complexes. The same grouping is used in the data visualization.
Fig5C	DIP-MS results for CCT/TRiC-PFD and PFD and input for graphical representation		Label_subunit_or_complex	Label indicating if the data are separated per single coeluting subunit or the aggregated complex coelution profiles.
			Section	Indicates the section in which peaks were re-scaled per protein. These sections of fractions/slices were also used for illustration.
			DIP-MS_experiment	Indicates if data was derived from the PFDN2 or UXT DIP-MS experiment.
			Gene_Name	Gene Name/Symbol obtained from UniProtKB database.
			UniProtKB_accession	Unique and stable UniProtKB accession identifier obtained from UniProtKB database.
			Fraction	Indicates slice/fraction.
			Normalized_protein_intensity	MS2 protein intensity per protein. The globally re-aligned elution profiles were smoothed and scaled to the maximum intensity per protein across the elution profile focusing on the sections indicated within the data table. For plotting the average signal per protein across the replicates (n=3 independent biological replicates) for each DIP-MS experiment was derived.
			Apparent_MW_calibration_[kDA]	The apparent MW inferred from the MW calibration curve.
			MW_STD	MW standard obtained after the PAGE-separation. Fraction/ gel slice was estimated taking into consideration all DIP-MS experiments. As peaks are aligned in pre-processing, this can be only treated as estimatation.
			Fig5B: Heatmap of reported and candidate clients and unclassified proteins with CCT/TRiC-PFD and PFD
			Reported folding clients, adaptors and unclassified coeluting proteins with CCT/TRiC-PFD	Subsection of first heatmap part with CCT/TRiC-PFD in the range from Fraction 18 to fraction 34.
			Complex_grouping	Grouping of coelution groups into different complexes. The same grouping is used in the data visualization. Manually curated grouping and assignement of CCT/TRiC-PFD, PFD, and CCT/TRiC coeluting protein interactions.
			Gene_Name	Gene Names/ Symbols as reported in UniProtKB for all eluting proteins within the PFDN2 and UXT DIP-MS.
			UniProtKB_accession	Unique and stable UniProtKB accession identifier obtained from UniProtKB database for all eluting proteins within the PFDN2 and UXT DIP-MS experiments.
			Fr18 - Fr34	Fraction 18 to fraction 34 section of the heatmap.
			Reported folding/shuttling clients and unclassified coeluting proteins with canonical PFD	Subsection of secon heatmap part with PFDin the range from fraction 50 to fraction 34.
			Fr50 - Fr66	Fraction 50 to fraction 66 section of the heatmap.
			Gene_Name	Gene Names/ Symbols as reported in UniProtKB for all eluting proteins within the PFDN2 and UXT DIP-MS.
			UniProtKB_accession	Unique and stable UniProtKB accession identifier obtained from UniProtKB database for all eluting proteins within the PFDN2 and UXT DIP-MS experiments.
			Complex_grouping	Grouping of coelution groups into different complexes. The same grouping is used in the data visualization. Manually curated grouping and assignement of CCT/TRiC-PFD, PFD, and CCT/TRiC coeluting protein interactions.
			Fig5C: DIP-MS results for CCT/TRiC-PFD and PFD and input for graphical representation
			Manually_curated_grouping_of_coelutiong_proteins_of_PFD_and_CCT/TRiC_Figure_5	Manually curated grouping and assignement of CCT/TRiC-PFD, PFD, and CCT/TRiC coeluting protein interactions.
			Gene_Name	Gene Names/ Symbols as reported in UniProtKB for all eluting proteins within the PFDN2 and UXT DIP-MS.
			UniProtKB_accession	Unique and stable UniProtKB accession identifier obtained from UniProtKB database for all eluting proteins within the PFDN2 and UXT DIP-MS experiments.
			MW_(in_kDa)	Molecular weight/ mass in kilo Dalton as reported for the major isoform in UniProtKB.
			Peak_Fraction_DIP-MS_PFDN2	Indicates the peak fractions for each protein across the gel slices, respectively fractions, across the size-dimension. Note, that only the major peaks are concidered in this summary column. Also for proteins which do not show a peak across the size-dimension or for which the peak is not eluting with major PFDN or PAQosome assemblies or subassemblies, no peak is reported.
			Peak fraction DIP-MS UXT	Indicates the peak fractions for each protein across the gel slices, respectively fractions, across the size-dimension. Note, that only the major peaks are concidered in this summary column. Also for proteins which do not show a peak across the size-dimension or for which the peak is not eluting with major UXT or PAQosome assemblies or subassemblies, no peak is reported.
			Gene_names_reported_core_interaction	Gene Names/ Symbols as reported in UniProtKB for core and auxiliary subunit of PFD, PFDL, PAQosome and CCT/TRiC protein complexes. The interaction were extracted from BioGRID, BioPlex, and IID databases and filtered to AP-MS data only. Gene Names are separted by a semicolon.
			UniProtKB_accession_reported_interactors	Unique UniProtKB accession reported for each core and auxiliary subunit of PFD, PFDL, PAQosome and CCT/TRiC subunit in the UniProtKB database. UniProtKB accessions are separted by a semicolon.
			Count_of_reported_core_interactors	Sum of unique core-interactions reported to interact with a given protein.
			Count_References	Summed of unique references describing the interactions.
			Reciprocal_AP-MS_this_study_Gene_ID	Reports if the interaction was recovered within the reciprocal validation AP-MS experiment.
			Count_Reciprocal_Baits	Count the number of baits for which the interaction partner was scored.
			CORUM_ComplexName	Names of CORUM complex names for each interaction partner.
			CORUM_ComplexID	CORUM complex ID for each interaction partner.
			DIP_MS_PFDN2~Prot_B	Scored protein interaction reported as Gene Names by PPIprophet for the PFDN2 DIP-MS experiments.
			DIP_MS_PFDN2~CombProb	PPIprophet derived probability across the PFDN2 DIP-MS experiments.
			DIP_MS_UXT~Prot_B	Scored protein interaction reported as Gene Names by PPIprophet for the UXT DIP-MS experiments.
			DIP_MS_UXT~CombProb	PPIprophet derived probability across the UXT DIP-MS experiments.
			WD40_repeat-domain	Indicates if the coeluting protein interactor contains a WD-repeat domain.
			InterPro_Domain_Identifier	Reports corresponding PFAM domain.
			Other_imprtant_domains	Indicates if the coeluting protein interactor contains InterPro domain which was reported in literature to bind to CCT/TRiC.
			InterPro_Domain_Identifier	Reports corresponding PFAM domain.
			Literature_proposed_interaction_type	Reported interaction type of coeluting protein interactor.
			References_linkind_to_categorization	Literature reference (non-exhaustive) for the reported interaction type of the coeluting protein interactor.

## Sheet: Fig5A
Complex_grouping	Label_subunit_or_complex	Section	DIP-MS_experiment	Gene_Name	UniProtKB_accession	Fraction	Normalized_protein_intensity	Apparent_MW_calibration_[kDA]	MW_STD
CCT/TRiC	Coeluting subunit	Fr 18-34	DIP-MS PFDN2	CCT2	P78371	18	0.0486577	1047.16	1048
CCT/TRiC	Coeluting subunit	Fr 18-34	DIP-MS PFDN2	CCT3	P49368	18	0.0590793	1047.16	1048
CCT/TRiC	Coeluting subunit	Fr 18-34	DIP-MS PFDN2	CCT4	P50991	18	0.046405	1047.16	1048
CCT/TRiC	Coeluting subunit	Fr 18-34	DIP-MS PFDN2	CCT5	P48643	18	0.0342591	1047.16	1048
CCT/TRiC	Coeluting subunit	Fr 18-34	DIP-MS PFDN2	CCT6A	P40227	18	0.0452921	1047.16	1048
CCT/TRiC	Coeluting subunit	Fr 18-34	DIP-MS PFDN2	CCT6B	Q92526	18	0.0266748	1047.16	1048
CCT/TRiC	Coeluting subunit	Fr 18-34	DIP-MS PFDN2	CCT7	Q99832	18	0.0421876	1047.16	1048
CCT/TRiC	Coeluting subunit	Fr 18-34	DIP-MS PFDN2	CCT8	P50990	18	0.064656	1047.16	1048
CCT/TRiC	Coeluting subunit	Fr 18-34	DIP-MS PFDN2	TCP1	P17987	18	0.0497926	1047.16	1048
CCT/TRiC	Coeluting subunit	Fr 18-34	DIP-MS PFDN2	CCT2	P78371	19	0.055619	1014.94
CCT/TRiC	Coeluting subunit	Fr 18-34	DIP-MS PFDN2	CCT3	P49368	19	0.0695417	1014.94
CCT/TRiC	Coeluting subunit	Fr 18-34	DIP-MS PFDN2	CCT4	P50991	19	0.0565747	1014.94
CCT/TRiC	Coeluting subunit	Fr 18-34	DIP-MS PFDN2	CCT5	P48643	19	0.0399464	1014.94
CCT/TRiC	Coeluting subunit	Fr 18-34	DIP-MS PFDN2	CCT6A	P40227	19	0.0551873	1014.94
CCT/TRiC	Coeluting subunit	Fr 18-34	DIP-MS PFDN2	CCT6B	Q92526	19	0.032651	1014.94
CCT/TRiC	Coeluting subunit	Fr 18-34	DIP-MS PFDN2	CCT7	Q99832	19	0.0486071	1014.94
CCT/TRiC	Coeluting subunit	Fr 18-34	DIP-MS PFDN2	CCT8	P50990	19	0.0789324	1014.94
CCT/TRiC	Coeluting subunit	Fr 18-34	DIP-MS PFDN2	TCP1	P17987	19	0.0612394	1014.94
CCT/TRiC	Coeluting subunit	Fr 18-34	DIP-MS PFDN2	CCT2	P78371	20	0.0579013	983.23
CCT/TRiC	Coeluting subunit	Fr 18-34	DIP-MS PFDN2	CCT3	P49368	20	0.077687	983.23
CCT/TRiC	Coeluting subunit	Fr 18-34	DIP-MS PFDN2	CCT4	P50991	20	0.0631274	983.23
CCT/TRiC	Coeluting subunit	Fr 18-34	DIP-MS PFDN2	CCT5	P48643	20	0.043154	983.23
CCT/TRiC	Coeluting subunit	Fr 18-34	DIP-MS PFDN2	CCT6A	P40227	20	0.0592519	983.23
CCT/TRiC	Coeluting subunit	Fr 18-34	DIP-MS PFDN2	CCT6B	Q92526	20	0.0357545	983.23
CCT/TRiC	Coeluting subunit	Fr 18-34	DIP-MS PFDN2	CCT7	Q99832	20	0.0515803	983.23
CCT/TRiC	Coeluting subunit	Fr 18-34	DIP-MS PFDN2	CCT8	P50990	20	0.0868875	983.23
CCT/TRiC	Coeluting subunit	Fr 18-34	DIP-MS PFDN2	TCP1	P17987	20	0.0688806	983.23
CCT/TRiC	Coeluting subunit	Fr 18-34	DIP-MS PFDN2	CCT2	P78371	21	0.0590431	952.033
CCT/TRiC	Coeluting subunit	Fr 18-34	DIP-MS PFDN2	CCT3	P49368	21	0.0834206	952.033
CCT/TRiC	Coeluting subunit	Fr 18-34	DIP-MS PFDN2	CCT4	P50991	21	0.069551	952.033
CCT/TRiC	Coeluting subunit	Fr 18-34	DIP-MS PFDN2	CCT5	P48643	21	0.0468635	952.033
CCT/TRiC	Coeluting subunit	Fr 18-34	DIP-MS PFDN2	CCT6A	P40227	21	0.0637451	952.033
CCT/TRiC	Coeluting subunit	Fr 18-34	DIP-MS PFDN2	CCT6B	Q92526	21	0.0403423	952.033
CCT/TRiC	Coeluting subunit	Fr 18-34	DIP-MS PFDN2	CCT7	Q99832	21	0.0580546	952.033
CCT/TRiC	Coeluting subunit	Fr 18-34	DIP-MS PFDN2	CCT8	P50990	21	0.0969373	952.033
CCT/TRiC	Coeluting subunit	Fr 18-34	DIP-MS PFDN2	TCP1	P17987	21	0.0760157	952.033
CCT/TRiC	Coeluting subunit	Fr 18-34	DIP-MS PFDN2	CCT2	P78371	22	0.0832756	921.347
CCT/TRiC	Coeluting subunit	Fr 18-34	DIP-MS PFDN2	CCT3	P49368	22	0.118373	921.347
CCT/TRiC	Coeluting subunit	Fr 18-34	DIP-MS PFDN2	CCT4	P50991	22	0.104417	921.347
CCT/TRiC	Coeluting subunit	Fr 18-34	DIP-MS PFDN2	CCT5	P48643	22	0.0602474	921.347
CCT/TRiC	Coeluting subunit	Fr 18-34	DIP-MS PFDN2	CCT6A	P40227	22	0.0846106	921.347
CCT/TRiC	Coeluting subunit	Fr 18-34	DIP-MS PFDN2	CCT6B	Q92526	22	0.0568608	921.347
CCT/TRiC	Coeluting subunit	Fr 18-34	DIP-MS PFDN2	CCT7	Q99832	22	0.0817791	921.347
CCT/TRiC	Coeluting subunit	Fr 18-34	DIP-MS PFDN2	CCT8	P50990	22	0.126207	921.347
CCT/TRiC	Coeluting subunit	Fr 18-34	DIP-MS PFDN2	TCP1	P17987	22	0.104985	921.347
CCT/TRiC	Coeluting subunit	Fr 18-34	DIP-MS PFDN2	CCT2	P78371	23	0.124782	891.171
CCT/TRiC	Coeluting subunit	Fr 18-34	DIP-MS PFDN2	CCT3	P49368	23	0.163693	891.171
CCT/TRiC	Coeluting subunit	Fr 18-34	DIP-MS PFDN2	CCT4	P50991	23	0.149529	891.171
CCT/TRiC	Coeluting subunit	Fr 18-34	DIP-MS PFDN2	CCT5	P48643	23	0.0945582	891.171
CCT/TRiC	Coeluting subunit	Fr 18-34	DIP-MS PFDN2	CCT6A	P40227	23	0.126837	891.171
CCT/TRiC	Coeluting subunit	Fr 18-34	DIP-MS PFDN2	CCT6B	Q92526	23	0.0879885	891.171
CCT/TRiC	Coeluting subunit	Fr 18-34	DIP-MS PFDN2	CCT7	Q99832	23	0.123727	891.171
CCT/TRiC	Coeluting subunit	Fr 18-34	DIP-MS PFDN2	CCT8	P50990	23	0.197149	891.171
CCT/TRiC	Coeluting subunit	Fr 18-34	DIP-MS PFDN2	TCP1	P17987	23	0.149978	891.171
CCT/TRiC	Coeluting subunit	Fr 18-34	DIP-MS PFDN2	CCT2	P78371	24	0.204372	861.505
CCT/TRiC	Coeluting subunit	Fr 18-34	DIP-MS PFDN2	CCT3	P49368	24	0.243143	861.505
CCT/TRiC	Coeluting subunit	Fr 18-34	DIP-MS PFDN2	CCT4	P50991	24	0.229367	861.505
CCT/TRiC	Coeluting subunit	Fr 18-34	DIP-MS PFDN2	CCT5	P48643	24	0.175929	861.505
CCT/TRiC	Coeluting subunit	Fr 18-34	DIP-MS PFDN2	CCT6A	P40227	24	0.201305	861.505
CCT/TRiC	Coeluting subunit	Fr 18-34	DIP-MS PFDN2	CCT6B	Q92526	24	0.161862	861.505
CCT/TRiC	Coeluting subunit	Fr 18-34	DIP-MS PFDN2	CCT7	Q99832	24	0.202771	861.505
CCT/TRiC	Coeluting subunit	Fr 18-34	DIP-MS PFDN2	CCT8	P50990	24	0.29993	861.505
CCT/TRiC	Coeluting subunit	Fr 18-34	DIP-MS PFDN2	TCP1	P17987	24	0.218662	861.505
CCT/TRiC	Coeluting subunit	Fr 18-34	DIP-MS PFDN2	CCT2	P78371	25	0.41358	832.35
CCT/TRiC	Coeluting subunit	Fr 18-34	DIP-MS PFDN2	CCT3	P49368	25	0.433178	832.35
CCT/TRiC	Coeluting subunit	Fr 18-34	DIP-MS PFDN2	CCT4	P50991	25	0.418761	832.35
CCT/TRiC	Coeluting subunit	Fr 18-34	DIP-MS PFDN2	CCT5	P48643	25	0.382991	832.35
CCT/TRiC	Coeluting subunit	Fr 18-34	DIP-MS PFDN2	CCT6A	P40227	25	0.409457	832.35
CCT/TRiC	Coeluting subunit	Fr 18-34	DIP-MS PFDN2	CCT6B	Q92526	25	0.387441	832.35
CCT/TRiC	Coeluting subunit	Fr 18-34	DIP-MS PFDN2	CCT7	Q99832	25	0.431465	832.35
CCT/TRiC	Coeluting subunit	Fr 18-34	DIP-MS PFDN2	CCT8	P50990	25	0.515022	832.35
CCT/TRiC	Coeluting subunit	Fr 18-34	DIP-MS PFDN2	TCP1	P17987	25	0.428853	832.35
CCT/TRiC	Coeluting subunit	Fr 18-34	DIP-MS PFDN2	CCT2	P78371	26	0.726082	803.705
CCT/TRiC	Coeluting subunit	Fr 18-34	DIP-MS PFDN2	CCT3	P49368	26	0.737576	803.705
CCT/TRiC	Coeluting subunit	Fr 18-34	DIP-MS PFDN2	CCT4	P50991	26	0.719573	803.705
CCT/TRiC	Coeluting subunit	Fr 18-34	DIP-MS PFDN2	CCT5	P48643	26	0.732388	803.705
CCT/TRiC	Coeluting subunit	Fr 18-34	DIP-MS PFDN2	CCT6A	P40227	26	0.725506	803.705
CCT/TRiC	Coeluting subunit	Fr 18-34	DIP-MS PFDN2	CCT6B	Q92526	26	0.703697	803.705
CCT/TRiC	Coeluting subunit	Fr 18-34	DIP-MS PFDN2	CCT7	Q99832	26	0.75319	803.705
CCT/TRiC	Coeluting subunit	Fr 18-34	DIP-MS PFDN2	CCT8	P50990	26	0.806627	803.705
CCT/TRiC	Coeluting subunit	Fr 18-34	DIP-MS PFDN2	TCP1	P17987	26	0.7396	803.705
CCT/TRiC	Coeluting subunit	Fr 18-34	DIP-MS PFDN2	CCT2	P78371	27	0.958338	775.57
CCT/TRiC	Coeluting subunit	Fr 18-34	DIP-MS PFDN2	CCT3	P49368	27	0.9533	775.57
CCT/TRiC	Coeluting subunit	Fr 18-34	DIP-MS PFDN2	CCT4	P50991	27	0.950349	775.57
CCT/TRiC	Coeluting subunit	Fr 18-34	DIP-MS PFDN2	CCT5	P48643	27	0.973055	775.57
CCT/TRiC	Coeluting subunit	Fr 18-34	DIP-MS PFDN2	CCT6A	P40227	27	0.959012	775.57
CCT/TRiC	Coeluting subunit	Fr 18-34	DIP-MS PFDN2	CCT6B	Q92526	27	0.956003	775.57
CCT/TRiC	Coeluting subunit	Fr 18-34	DIP-MS PFDN2	CCT7	Q99832	27	0.97984	775.57
CCT/TRiC	Coeluting subunit	Fr 18-34	DIP-MS PFDN2	CCT8	P50990	27	1	775.57
CCT/TRiC	Coeluting subunit	Fr 18-34	DIP-MS PFDN2	TCP1	P17987	27	0.960842	775.57
CCT/TRiC	Coeluting subunit	Fr 18-34	DIP-MS PFDN2	CCT2	P78371	28	1	747.946
CCT/TRiC	Coeluting subunit	Fr 18-34	DIP-MS PFDN2	CCT3	P49368	28	1	747.946
CCT/TRiC	Coeluting subunit	Fr 18-34	DIP-MS PFDN2	CCT4	P50991	28	1	747.946
CCT/TRiC	Coeluting subunit	Fr 18-34	DIP-MS PFDN2	CCT5	P48643	28	1	747.946
CCT/TRiC	Coeluting subunit	Fr 18-34	DIP-MS PFDN2	CCT6A	P40227	28	1	747.946
CCT/TRiC	Coeluting subunit	Fr 18-34	DIP-MS PFDN2	CCT6B	Q92526	28	1	747.946
CCT/TRiC	Coeluting subunit	Fr 18-34	DIP-MS PFDN2	CCT7	Q99832	28	1	747.946
CCT/TRiC	Coeluting subunit	Fr 18-34	DIP-MS PFDN2	CCT8	P50990	28	0.998228	747.946
CCT/TRiC	Coeluting subunit	Fr 18-34	DIP-MS PFDN2	TCP1	P17987	28	1	747.946
CCT/TRiC	Coeluting subunit	Fr 18-34	DIP-MS PFDN2	CCT2	P78371	29	0.873998	720.832
CCT/TRiC	Coeluting subunit	Fr 18-34	DIP-MS PFDN2	CCT3	P49368	29	0.882984	720.832
CCT/TRiC	Coeluting subunit	Fr 18-34	DIP-MS PFDN2	CCT4	P50991	29	0.877953	720.832
CCT/TRiC	Coeluting subunit	Fr 18-34	DIP-MS PFDN2	CCT5	P48643	29	0.861535	720.832
CCT/TRiC	Coeluting subunit	Fr 18-34	DIP-MS PFDN2	CCT6A	P40227	29	0.877552	720.832
CCT/TRiC	Coeluting subunit	Fr 18-34	DIP-MS PFDN2	CCT6B	Q92526	29	0.877507	720.832
CCT/TRiC	Coeluting subunit	Fr 18-34	DIP-MS PFDN2	CCT7	Q99832	29	0.863717	720.832
CCT/TRiC	Coeluting subunit	Fr 18-34	DIP-MS PFDN2	CCT8	P50990	29	0.851224	720.832
CCT/TRiC	Coeluting subunit	Fr 18-34	DIP-MS PFDN2	TCP1	P17987	29	0.881034	720.832
CCT/TRiC	Coeluting subunit	Fr 18-34	DIP-MS PFDN2	CCT2	P78371	30	0.590737	694.229
CCT/TRiC	Coeluting subunit	Fr 18-34	DIP-MS PFDN2	CCT3	P49368	30	0.615804	694.229
CCT/TRiC	Coeluting subunit	Fr 18-34	DIP-MS PFDN2	CCT4	P50991	30	0.611053	694.229
CCT/TRiC	Coeluting subunit	Fr 18-34	DIP-MS PFDN2	CCT5	P48643	30	0.57047	694.229
CCT/TRiC	Coeluting subunit	Fr 18-34	DIP-MS PFDN2	CCT6A	P40227	30	0.596102	694.229
CCT/TRiC	Coeluting subunit	Fr 18-34	DIP-MS PFDN2	CCT6B	Q92526	30	0.580148	694.229
CCT/TRiC	Coeluting subunit	Fr 18-34	DIP-MS PFDN2	CCT7	Q99832	30	0.556372	694.229
CCT/TRiC	Coeluting subunit	Fr 18-34	DIP-MS PFDN2	CCT8	P50990	30	0.566221	694.229
CCT/TRiC	Coeluting subunit	Fr 18-34	DIP-MS PFDN2	TCP1	P17987	30	0.590911	694.229
CCT/TRiC	Coeluting subunit	Fr 18-34	DIP-MS PFDN2	CCT2	P78371	31	0.25959	668.136	720
CCT/TRiC	Coeluting subunit	Fr 18-34	DIP-MS PFDN2	CCT3	P49368	31	0.283612	668.136	720
CCT/TRiC	Coeluting subunit	Fr 18-34	DIP-MS PFDN2	CCT4	P50991	31	0.279667	668.136	720
CCT/TRiC	Coeluting subunit	Fr 18-34	DIP-MS PFDN2	CCT5	P48643	31	0.212888	668.136	720
CCT/TRiC	Coeluting subunit	Fr 18-34	DIP-MS PFDN2	CCT6A	P40227	31	0.263106	668.136	720
CCT/TRiC	Coeluting subunit	Fr 18-34	DIP-MS PFDN2	CCT6B	Q92526	31	0.257217	668.136	720
CCT/TRiC	Coeluting subunit	Fr 18-34	DIP-MS PFDN2	CCT7	Q99832	31	0.225583	668.136	720
CCT/TRiC	Coeluting subunit	Fr 18-34	DIP-MS PFDN2	CCT8	P50990	31	0.248879	668.136	720
CCT/TRiC	Coeluting subunit	Fr 18-34	DIP-MS PFDN2	TCP1	P17987	31	0.26097	668.136	720
CCT/TRiC	Coeluting subunit	Fr 18-34	DIP-MS PFDN2	CCT2	P78371	32	0.0581634	642.553
CCT/TRiC	Coeluting subunit	Fr 18-34	DIP-MS PFDN2	CCT3	P49368	32	0.0825352	642.553
CCT/TRiC	Coeluting subunit	Fr 18-34	DIP-MS PFDN2	CCT4	P50991	32	0.0683835	642.553
CCT/TRiC	Coeluting subunit	Fr 18-34	DIP-MS PFDN2	CCT5	P48643	32	0.0318812	642.553
CCT/TRiC	Coeluting subunit	Fr 18-34	DIP-MS PFDN2	CCT6A	P40227	32	0.0655474	642.553
CCT/TRiC	Coeluting subunit	Fr 18-34	DIP-MS PFDN2	CCT6B	Q92526	32	0.0549469	642.553
CCT/TRiC	Coeluting subunit	Fr 18-34	DIP-MS PFDN2	CCT7	Q99832	32	0.0406821	642.553
CCT/TRiC	Coeluting subunit	Fr 18-34	DIP-MS PFDN2	CCT8	P50990	32	0.0668253	642.553
CCT/TRiC	Coeluting subunit	Fr 18-34	DIP-MS PFDN2	TCP1	P17987	32	0.0683421	642.553
CCT/TRiC	Coeluting subunit	Fr 18-34	DIP-MS PFDN2	CCT2	P78371	33	0.0128306	617.481
CCT/TRiC	Coeluting subunit	Fr 18-34	DIP-MS PFDN2	CCT3	P49368	33	0.0257553	617.481
CCT/TRiC	Coeluting subunit	Fr 18-34	DIP-MS PFDN2	CCT4	P50991	33	0.0154328	617.481
CCT/TRiC	Coeluting subunit	Fr 18-34	DIP-MS PFDN2	CCT5	P48643	33	0.0059833	617.481
CCT/TRiC	Coeluting subunit	Fr 18-34	DIP-MS PFDN2	CCT6A	P40227	33	0.018672	617.481
CCT/TRiC	Coeluting subunit	Fr 18-34	DIP-MS PFDN2	CCT6B	Q92526	33	0.0167781	617.481
CCT/TRiC	Coeluting subunit	Fr 18-34	DIP-MS PFDN2	CCT7	Q99832	33	0.0118393	617.481
CCT/TRiC	Coeluting subunit	Fr 18-34	DIP-MS PFDN2	CCT8	P50990	33	0.0167002	617.481
CCT/TRiC	Coeluting subunit	Fr 18-34	DIP-MS PFDN2	TCP1	P17987	33	0.0197548	617.481
CCT/TRiC	Coeluting subunit	Fr 18-34	DIP-MS PFDN2	CCT2	P78371	34	0.0130812	592.919
CCT/TRiC	Coeluting subunit	Fr 18-34	DIP-MS PFDN2	CCT3	P49368	34	0.0207414	592.919
CCT/TRiC	Coeluting subunit	Fr 18-34	DIP-MS PFDN2	CCT4	P50991	34	0.0168594	592.919
CCT/TRiC	Coeluting subunit	Fr 18-34	DIP-MS PFDN2	CCT5	P48643	34	0.00632701	592.919
CCT/TRiC	Coeluting subunit	Fr 18-34	DIP-MS PFDN2	CCT6A	P40227	34	0.0160157	592.919
CCT/TRiC	Coeluting subunit	Fr 18-34	DIP-MS PFDN2	CCT6B	Q92526	34	0.011831	592.919
CCT/TRiC	Coeluting subunit	Fr 18-34	DIP-MS PFDN2	CCT7	Q99832	34	0.00912702	592.919
CCT/TRiC	Coeluting subunit	Fr 18-34	DIP-MS PFDN2	CCT8	P50990	34	0.0104638	592.919
CCT/TRiC	Coeluting subunit	Fr 18-34	DIP-MS PFDN2	TCP1	P17987	34	0.0186754	592.919
Cannonical PFD	Coeluting subunit	Fr 18-34	DIP-MS PFDN2	PFDN1	O60925	18	0.331149	1047.16	1048
Cannonical PFD	Coeluting subunit	Fr 18-34	DIP-MS PFDN2	PFDN2	Q9UHV9	18	0.310725	1047.16	1048
Cannonical PFD	Coeluting subunit	Fr 18-34	DIP-MS PFDN2	PFDN4	Q9NQP4	18	0.327692	1047.16	1048
Cannonical PFD	Coeluting subunit	Fr 18-34	DIP-MS PFDN2	PFDN5	Q99471	18	0.273259	1047.16	1048
Cannonical PFD	Coeluting subunit	Fr 18-34	DIP-MS PFDN2	PFDN6	O15212	18	0.32137	1047.16	1048
Cannonical PFD	Coeluting subunit	Fr 18-34	DIP-MS PFDN2	VBP1	P61758	18	0.258111	1047.16	1048
Cannonical PFD	Coeluting subunit	Fr 18-34	DIP-MS PFDN2	PFDN1	O60925	19	0.331176	1014.94
Cannonical PFD	Coeluting subunit	Fr 18-34	DIP-MS PFDN2	PFDN2	Q9UHV9	19	0.321967	1014.94
Cannonical PFD	Coeluting subunit	Fr 18-34	DIP-MS PFDN2	PFDN4	Q9NQP4	19	0.333213	1014.94
Cannonical PFD	Coeluting subunit	Fr 18-34	DIP-MS PFDN2	PFDN5	Q99471	19	0.272394	1014.94
Cannonical PFD	Coeluting subunit	Fr 18-34	DIP-MS PFDN2	PFDN6	O15212	19	0.33078	1014.94
Cannonical PFD	Coeluting subunit	Fr 18-34	DIP-MS PFDN2	VBP1	P61758	19	0.264833	1014.94
Cannonical PFD	Coeluting subunit	Fr 18-34	DIP-MS PFDN2	PFDN1	O60925	20	0.324965	983.23
Cannonical PFD	Coeluting subunit	Fr 18-34	DIP-MS PFDN2	PFDN2	Q9UHV9	20	0.403387	983.23
Cannonical PFD	Coeluting subunit	Fr 18-34	DIP-MS PFDN2	PFDN4	Q9NQP4	20	0.313103	983.23
Cannonical PFD	Coeluting subunit	Fr 18-34	DIP-MS PFDN2	PFDN5	Q99471	20	0.268146	983.23
Cannonical PFD	Coeluting subunit	Fr 18-34	DIP-MS PFDN2	PFDN6	O15212	20	0.337525	983.23
Cannonical PFD	Coeluting subunit	Fr 18-34	DIP-MS PFDN2	VBP1	P61758	20	0.311475	983.23
Cannonical PFD	Coeluting subunit	Fr 18-34	DIP-MS PFDN2	PFDN1	O60925	21	0.330565	952.033
Cannonical PFD	Coeluting subunit	Fr 18-34	DIP-MS PFDN2	PFDN2	Q9UHV9	21	0.41612	952.033
Cannonical PFD	Coeluting subunit	Fr 18-34	DIP-MS PFDN2	PFDN4	Q9NQP4	21	0.310898	952.033
Cannonical PFD	Coeluting subunit	Fr 18-34	DIP-MS PFDN2	PFDN5	Q99471	21	0.263581	952.033
Cannonical PFD	Coeluting subunit	Fr 18-34	DIP-MS PFDN2	PFDN6	O15212	21	0.347232	952.033
Cannonical PFD	Coeluting subunit	Fr 18-34	DIP-MS PFDN2	VBP1	P61758	21	0.334058	952.033
Cannonical PFD	Coeluting subunit	Fr 18-34	DIP-MS PFDN2	PFDN1	O60925	22	0.336498	921.347
Cannonical PFD	Coeluting subunit	Fr 18-34	DIP-MS PFDN2	PFDN2	Q9UHV9	22	0.436518	921.347
Cannonical PFD	Coeluting subunit	Fr 18-34	DIP-MS PFDN2	PFDN4	Q9NQP4	22	0.331732	921.347
Cannonical PFD	Coeluting subunit	Fr 18-34	DIP-MS PFDN2	PFDN5	Q99471	22	0.276181	921.347
Cannonical PFD	Coeluting subunit	Fr 18-34	DIP-MS PFDN2	PFDN6	O15212	22	0.358286	921.347
Cannonical PFD	Coeluting subunit	Fr 18-34	DIP-MS PFDN2	VBP1	P61758	22	0.344687	921.347
Cannonical PFD	Coeluting subunit	Fr 18-34	DIP-MS PFDN2	PFDN1	O60925	23	0.418862	891.171
Cannonical PFD	Coeluting subunit	Fr 18-34	DIP-MS PFDN2	PFDN2	Q9UHV9	23	0.487943	891.171
Cannonical PFD	Coeluting subunit	Fr 18-34	DIP-MS PFDN2	PFDN4	Q9NQP4	23	0.419583	891.171
Cannonical PFD	Coeluting subunit	Fr 18-34	DIP-MS PFDN2	PFDN5	Q99471	23	0.386782	891.171
Cannonical PFD	Coeluting subunit	Fr 18-34	DIP-MS PFDN2	PFDN6	O15212	23	0.40529	891.171
Cannonical PFD	Coeluting subunit	Fr 18-34	DIP-MS PFDN2	VBP1	P61758	23	0.450503	891.171
Cannonical PFD	Coeluting subunit	Fr 18-34	DIP-MS PFDN2	PFDN1	O60925	24	0.514359	861.505
Cannonical PFD	Coeluting subunit	Fr 18-34	DIP-MS PFDN2	PFDN2	Q9UHV9	24	0.509155	861.505
Cannonical PFD	Coeluting subunit	Fr 18-34	DIP-MS PFDN2	PFDN4	Q9NQP4	24	0.506089	861.505
Cannonical PFD	Coeluting subunit	Fr 18-34	DIP-MS PFDN2	PFDN5	Q99471	24	0.488043	861.505
Cannonical PFD	Coeluting subunit	Fr 18-34	DIP-MS PFDN2	PFDN6	O15212	24	0.419101	861.505
Cannonical PFD	Coeluting subunit	Fr 18-34	DIP-MS PFDN2	VBP1	P61758	24	0.53861	861.505
Cannonical PFD	Coeluting subunit	Fr 18-34	DIP-MS PFDN2	PFDN1	O60925	25	0.701234	832.35
Cannonical PFD	Coeluting subunit	Fr 18-34	DIP-MS PFDN2	PFDN2	Q9UHV9	25	0.513432	832.35
Cannonical PFD	Coeluting subunit	Fr 18-34	DIP-MS PFDN2	PFDN4	Q9NQP4	25	0.668777	832.35
Cannonical PFD	Coeluting subunit	Fr 18-34	DIP-MS PFDN2	PFDN5	Q99471	25	0.703276	832.35
Cannonical PFD	Coeluting subunit	Fr 18-34	DIP-MS PFDN2	PFDN6	O15212	25	0.507391	832.35
Cannonical PFD	Coeluting subunit	Fr 18-34	DIP-MS PFDN2	VBP1	P61758	25	0.68841	832.35
Cannonical PFD	Coeluting subunit	Fr 18-34	DIP-MS PFDN2	PFDN1	O60925	26	0.893921	803.705
Cannonical PFD	Coeluting subunit	Fr 18-34	DIP-MS PFDN2	PFDN2	Q9UHV9	26	0.647992	803.705
Cannonical PFD	Coeluting subunit	Fr 18-34	DIP-MS PFDN2	PFDN4	Q9NQP4	26	0.846543	803.705
Cannonical PFD	Coeluting subunit	Fr 18-34	DIP-MS PFDN2	PFDN5	Q99471	26	0.914383	803.705
Cannonical PFD	Coeluting subunit	Fr 18-34	DIP-MS PFDN2	PFDN6	O15212	26	0.628178	803.705
Cannonical PFD	Coeluting subunit	Fr 18-34	DIP-MS PFDN2	VBP1	P61758	26	0.887396	803.705
Cannonical PFD	Coeluting subunit	Fr 18-34	DIP-MS PFDN2	PFDN1	O60925	27	1	775.57
Cannonical PFD	Coeluting subunit	Fr 18-34	DIP-MS PFDN2	PFDN2	Q9UHV9	27	0.711207	775.57
Cannonical PFD	Coeluting subunit	Fr 18-34	DIP-MS PFDN2	PFDN4	Q9NQP4	27	0.920135	775.57
Cannonical PFD	Coeluting subunit	Fr 18-34	DIP-MS PFDN2	PFDN5	Q99471	27	1	775.57
Cannonical PFD	Coeluting subunit	Fr 18-34	DIP-MS PFDN2	PFDN6	O15212	27	0.701862	775.57
Cannonical PFD	Coeluting subunit	Fr 18-34	DIP-MS PFDN2	VBP1	P61758	27	0.953641	775.57
Cannonical PFD	Coeluting subunit	Fr 18-34	DIP-MS PFDN2	PFDN1	O60925	28	0.974647	747.946
Cannonical PFD	Coeluting subunit	Fr 18-34	DIP-MS PFDN2	PFDN2	Q9UHV9	28	0.738727	747.946
Cannonical PFD	Coeluting subunit	Fr 18-34	DIP-MS PFDN2	PFDN4	Q9NQP4	28	0.897424	747.946
Cannonical PFD	Coeluting subunit	Fr 18-34	DIP-MS PFDN2	PFDN5	Q99471	28	0.962213	747.946
Cannonical PFD	Coeluting subunit	Fr 18-34	DIP-MS PFDN2	PFDN6	O15212	28	0.749099	747.946
Cannonical PFD	Coeluting subunit	Fr 18-34	DIP-MS PFDN2	VBP1	P61758	28	0.925031	747.946
Cannonical PFD	Coeluting subunit	Fr 18-34	DIP-MS PFDN2	PFDN1	O60925	29	0.919608	720.832
Cannonical PFD	Coeluting subunit	Fr 18-34	DIP-MS PFDN2	PFDN2	Q9UHV9	29	0.78531	720.832
Cannonical PFD	Coeluting subunit	Fr 18-34	DIP-MS PFDN2	PFDN4	Q9NQP4	29	0.871108	720.832
Cannonical PFD	Coeluting subunit	Fr 18-34	DIP-MS PFDN2	PFDN5	Q99471	29	0.910343	720.832
Cannonical PFD	Coeluting subunit	Fr 18-34	DIP-MS PFDN2	PFDN6	O15212	29	0.812324	720.832
Cannonical PFD	Coeluting subunit	Fr 18-34	DIP-MS PFDN2	VBP1	P61758	29	0.875718	720.832
Cannonical PFD	Coeluting subunit	Fr 18-34	DIP-MS PFDN2	PFDN1	O60925	30	0.7738	694.229
Cannonical PFD	Coeluting subunit	Fr 18-34	DIP-MS PFDN2	PFDN2	Q9UHV9	30	0.811256	694.229
Cannonical PFD	Coeluting subunit	Fr 18-34	DIP-MS PFDN2	PFDN4	Q9NQP4	30	0.793531	694.229
Cannonical PFD	Coeluting subunit	Fr 18-34	DIP-MS PFDN2	PFDN5	Q99471	30	0.7684	694.229
Cannonical PFD	Coeluting subunit	Fr 18-34	DIP-MS PFDN2	PFDN6	O15212	30	0.764941	694.229
Cannonical PFD	Coeluting subunit	Fr 18-34	DIP-MS PFDN2	VBP1	P61758	30	0.727055	694.229
Cannonical PFD	Coeluting subunit	Fr 18-34	DIP-MS PFDN2	PFDN1	O60925	31	0.612956	668.136	720
Cannonical PFD	Coeluting subunit	Fr 18-34	DIP-MS PFDN2	PFDN2	Q9UHV9	31	0.772022	668.136	720
Cannonical PFD	Coeluting subunit	Fr 18-34	DIP-MS PFDN2	PFDN4	Q9NQP4	31	0.653865	668.136	720
Cannonical PFD	Coeluting subunit	Fr 18-34	DIP-MS PFDN2	PFDN5	Q99471	31	0.621478	668.136	720
Cannonical PFD	Coeluting subunit	Fr 18-34	DIP-MS PFDN2	PFDN6	O15212	31	0.69631	668.136	720
Cannonical PFD	Coeluting subunit	Fr 18-34	DIP-MS PFDN2	VBP1	P61758	31	0.622962	668.136	720
Cannonical PFD	Coeluting subunit	Fr 18-34	DIP-MS PFDN2	PFDN1	O60925	32	0.580404	642.553
Cannonical PFD	Coeluting subunit	Fr 18-34	DIP-MS PFDN2	PFDN2	Q9UHV9	32	0.827778	642.553
Cannonical PFD	Coeluting subunit	Fr 18-34	DIP-MS PFDN2	PFDN4	Q9NQP4	32	0.66596	642.553
Cannonical PFD	Coeluting subunit	Fr 18-34	DIP-MS PFDN2	PFDN5	Q99471	32	0.633308	642.553
Cannonical PFD	Coeluting subunit	Fr 18-34	DIP-MS PFDN2	PFDN6	O15212	32	0.726363	642.553
Cannonical PFD	Coeluting subunit	Fr 18-34	DIP-MS PFDN2	VBP1	P61758	32	0.640734	642.553
Cannonical PFD	Coeluting subunit	Fr 18-34	DIP-MS PFDN2	PFDN1	O60925	33	0.595596	617.481
Cannonical PFD	Coeluting subunit	Fr 18-34	DIP-MS PFDN2	PFDN2	Q9UHV9	33	0.840376	617.481
Cannonical PFD	Coeluting subunit	Fr 18-34	DIP-MS PFDN2	PFDN4	Q9NQP4	33	0.690947	617.481
Cannonical PFD	Coeluting subunit	Fr 18-34	DIP-MS PFDN2	PFDN5	Q99471	33	0.63579	617.481
Cannonical PFD	Coeluting subunit	Fr 18-34	DIP-MS PFDN2	PFDN6	O15212	33	0.761733	617.481
Cannonical PFD	Coeluting subunit	Fr 18-34	DIP-MS PFDN2	VBP1	P61758	33	0.61093	617.481
Cannonical PFD	Coeluting subunit	Fr 18-34	DIP-MS PFDN2	PFDN1	O60925	34	0.95548	592.919
Cannonical PFD	Coeluting subunit	Fr 18-34	DIP-MS PFDN2	PFDN2	Q9UHV9	34	1	592.919
Cannonical PFD	Coeluting subunit	Fr 18-34	DIP-MS PFDN2	PFDN4	Q9NQP4	34	1	592.919
Cannonical PFD	Coeluting subunit	Fr 18-34	DIP-MS PFDN2	PFDN5	Q99471	34	0.986609	592.919
Cannonical PFD	Coeluting subunit	Fr 18-34	DIP-MS PFDN2	PFDN6	O15212	34	1	592.919
Cannonical PFD	Coeluting subunit	Fr 18-34	DIP-MS PFDN2	VBP1	P61758	34	1	592.919
CCT/TRiC-PFD	Aggregated complex	Fr 18-34	DIP-MS PFDN2	PFDN1;PFDN2;PFDN4;PFDN5;PFDN6;VBP1	O60925;Q9UHV9;Q9NQP4;Q99471;O15212;P61758	18	0.311211	1047.16	1048
CCT/TRiC-PFD	Aggregated complex	Fr 18-34	DIP-MS PFDN2	CCT2;CCT3;CCT4;CCT5;CCT6A;CCT6B;CCT7;CCT8;TCP1	P78371;P49368;P50991;P48643;P40227;Q92526;Q99832;P50990;P17987	18	0.0463429	1047.16	1048
CCT/TRiC-PFD	Aggregated complex	Fr 18-34	DIP-MS PFDN2	PFDN1;PFDN2;PFDN4;PFDN5;PFDN6;VBP1	O60925;Q9UHV9;Q9NQP4;Q99471;O15212;P61758	19	0.318002	1014.94
CCT/TRiC-PFD	Aggregated complex	Fr 18-34	DIP-MS PFDN2	CCT2;CCT3;CCT4;CCT5;CCT6A;CCT6B;CCT7;CCT8;TCP1	P78371;P49368;P50991;P48643;P40227;Q92526;Q99832;P50990;P17987	19	0.0553775	1014.94
CCT/TRiC-PFD	Aggregated complex	Fr 18-34	DIP-MS PFDN2	PFDN1;PFDN2;PFDN4;PFDN5;PFDN6;VBP1	O60925;Q9UHV9;Q9NQP4;Q99471;O15212;P61758	20	0.343676	983.23
CCT/TRiC-PFD	Aggregated complex	Fr 18-34	DIP-MS PFDN2	CCT2;CCT3;CCT4;CCT5;CCT6A;CCT6B;CCT7;CCT8;TCP1	P78371;P49368;P50991;P48643;P40227;Q92526;Q99832;P50990;P17987	20	0.0604813	983.23
CCT/TRiC-PFD	Aggregated complex	Fr 18-34	DIP-MS PFDN2	PFDN1;PFDN2;PFDN4;PFDN5;PFDN6;VBP1	O60925;Q9UHV9;Q9NQP4;Q99471;O15212;P61758	21	0.351987	952.033
CCT/TRiC-PFD	Aggregated complex	Fr 18-34	DIP-MS PFDN2	CCT2;CCT3;CCT4;CCT5;CCT6A;CCT6B;CCT7;CCT8;TCP1	P78371;P49368;P50991;P48643;P40227;Q92526;Q99832;P50990;P17987	21	0.06601	952.033
CCT/TRiC-PFD	Aggregated complex	Fr 18-34	DIP-MS PFDN2	PFDN1;PFDN2;PFDN4;PFDN5;PFDN6;VBP1	O60925;Q9UHV9;Q9NQP4;Q99471;O15212;P61758	22	0.36656	921.347
CCT/TRiC-PFD	Aggregated complex	Fr 18-34	DIP-MS PFDN2	CCT2;CCT3;CCT4;CCT5;CCT6A;CCT6B;CCT7;CCT8;TCP1	P78371;P49368;P50991;P48643;P40227;Q92526;Q99832;P50990;P17987	22	0.091213	921.347
CCT/TRiC-PFD	Aggregated complex	Fr 18-34	DIP-MS PFDN2	PFDN1;PFDN2;PFDN4;PFDN5;PFDN6;VBP1	O60925;Q9UHV9;Q9NQP4;Q99471;O15212;P61758	23	0.438816	891.171
CCT/TRiC-PFD	Aggregated complex	Fr 18-34	DIP-MS PFDN2	CCT2;CCT3;CCT4;CCT5;CCT6A;CCT6B;CCT7;CCT8;TCP1	P78371;P49368;P50991;P48643;P40227;Q92526;Q99832;P50990;P17987	23	0.135387	891.171
CCT/TRiC-PFD	Aggregated complex	Fr 18-34	DIP-MS PFDN2	PFDN1;PFDN2;PFDN4;PFDN5;PFDN6;VBP1	O60925;Q9UHV9;Q9NQP4;Q99471;O15212;P61758	24	0.493576	861.505
CCT/TRiC-PFD	Aggregated complex	Fr 18-34	DIP-MS PFDN2	CCT2;CCT3;CCT4;CCT5;CCT6A;CCT6B;CCT7;CCT8;TCP1	P78371;P49368;P50991;P48643;P40227;Q92526;Q99832;P50990;P17987	24	0.215302	861.505
CCT/TRiC-PFD	Aggregated complex	Fr 18-34	DIP-MS PFDN2	PFDN1;PFDN2;PFDN4;PFDN5;PFDN6;VBP1	O60925;Q9UHV9;Q9NQP4;Q99471;O15212;P61758	25	0.602637	832.35
CCT/TRiC-PFD	Aggregated complex	Fr 18-34	DIP-MS PFDN2	CCT2;CCT3;CCT4;CCT5;CCT6A;CCT6B;CCT7;CCT8;TCP1	P78371;P49368;P50991;P48643;P40227;Q92526;Q99832;P50990;P17987	25	0.424611	832.35
CCT/TRiC-PFD	Aggregated complex	Fr 18-34	DIP-MS PFDN2	PFDN1;PFDN2;PFDN4;PFDN5;PFDN6;VBP1	O60925;Q9UHV9;Q9NQP4;Q99471;O15212;P61758	26	0.764146	803.705
CCT/TRiC-PFD	Aggregated complex	Fr 18-34	DIP-MS PFDN2	CCT2;CCT3;CCT4;CCT5;CCT6A;CCT6B;CCT7;CCT8;TCP1	P78371;P49368;P50991;P48643;P40227;Q92526;Q99832;P50990;P17987	26	0.738394	803.705
CCT/TRiC-PFD	Aggregated complex	Fr 18-34	DIP-MS PFDN2	PFDN1;PFDN2;PFDN4;PFDN5;PFDN6;VBP1	O60925;Q9UHV9;Q9NQP4;Q99471;O15212;P61758	27	0.840357	775.57
CCT/TRiC-PFD	Aggregated complex	Fr 18-34	DIP-MS PFDN2	CCT2;CCT3;CCT4;CCT5;CCT6A;CCT6B;CCT7;CCT8;TCP1	P78371;P49368;P50991;P48643;P40227;Q92526;Q99832;P50990;P17987	27	0.965828	775.57
CCT/TRiC-PFD	Aggregated complex	Fr 18-34	DIP-MS PFDN2	PFDN1;PFDN2;PFDN4;PFDN5;PFDN6;VBP1	O60925;Q9UHV9;Q9NQP4;Q99471;O15212;P61758	28	0.845342	747.946
CCT/TRiC-PFD	Aggregated complex	Fr 18-34	DIP-MS PFDN2	CCT2;CCT3;CCT4;CCT5;CCT6A;CCT6B;CCT7;CCT8;TCP1	P78371;P49368;P50991;P48643;P40227;Q92526;Q99832;P50990;P17987	28	1	747.946
CCT/TRiC-PFD	Aggregated complex	Fr 18-34	DIP-MS PFDN2	PFDN1;PFDN2;PFDN4;PFDN5;PFDN6;VBP1	O60925;Q9UHV9;Q9NQP4;Q99471;O15212;P61758	29	0.851086	720.832
CCT/TRiC-PFD	Aggregated complex	Fr 18-34	DIP-MS PFDN2	CCT2;CCT3;CCT4;CCT5;CCT6A;CCT6B;CCT7;CCT8;TCP1	P78371;P49368;P50991;P48643;P40227;Q92526;Q99832;P50990;P17987	29	0.872117	720.832
CCT/TRiC-PFD	Aggregated complex	Fr 18-34	DIP-MS PFDN2	PFDN1;PFDN2;PFDN4;PFDN5;PFDN6;VBP1	O60925;Q9UHV9;Q9NQP4;Q99471;O15212;P61758	30	0.78548	694.229
CCT/TRiC-PFD	Aggregated complex	Fr 18-34	DIP-MS PFDN2	CCT2;CCT3;CCT4;CCT5;CCT6A;CCT6B;CCT7;CCT8;TCP1	P78371;P49368;P50991;P48643;P40227;Q92526;Q99832;P50990;P17987	30	0.58654	694.229
CCT/TRiC-PFD	Aggregated complex	Fr 18-34	DIP-MS PFDN2	PFDN1;PFDN2;PFDN4;PFDN5;PFDN6;VBP1	O60925;Q9UHV9;Q9NQP4;Q99471;O15212;P61758	31	0.689882	668.136	720
CCT/TRiC-PFD	Aggregated complex	Fr 18-34	DIP-MS PFDN2	CCT2;CCT3;CCT4;CCT5;CCT6A;CCT6B;CCT7;CCT8;TCP1	P78371;P49368;P50991;P48643;P40227;Q92526;Q99832;P50990;P17987	31	0.254663	668.136	720
CCT/TRiC-PFD	Aggregated complex	Fr 18-34	DIP-MS PFDN2	PFDN1;PFDN2;PFDN4;PFDN5;PFDN6;VBP1	O60925;Q9UHV9;Q9NQP4;Q99471;O15212;P61758	32	0.712993	642.553
CCT/TRiC-PFD	Aggregated complex	Fr 18-34	DIP-MS PFDN2	CCT2;CCT3;CCT4;CCT5;CCT6A;CCT6B;CCT7;CCT8;TCP1	P78371;P49368;P50991;P48643;P40227;Q92526;Q99832;P50990;P17987	32	0.0597125	642.553
CCT/TRiC-PFD	Aggregated complex	Fr 18-34	DIP-MS PFDN2	PFDN1;PFDN2;PFDN4;PFDN5;PFDN6;VBP1	O60925;Q9UHV9;Q9NQP4;Q99471;O15212;P61758	33	0.727403	617.481
CCT/TRiC-PFD	Aggregated complex	Fr 18-34	DIP-MS PFDN2	CCT2;CCT3;CCT4;CCT5;CCT6A;CCT6B;CCT7;CCT8;TCP1	P78371;P49368;P50991;P48643;P40227;Q92526;Q99832;P50990;P17987	33	0.015975	617.481
CCT/TRiC-PFD	Aggregated complex	Fr 18-34	DIP-MS PFDN2	PFDN1;PFDN2;PFDN4;PFDN5;PFDN6;VBP1	O60925;Q9UHV9;Q9NQP4;Q99471;O15212;P61758	34	1	592.919
CCT/TRiC-PFD	Aggregated complex	Fr 18-34	DIP-MS PFDN2	CCT2;CCT3;CCT4;CCT5;CCT6A;CCT6B;CCT7;CCT8;TCP1	P78371;P49368;P50991;P48643;P40227;Q92526;Q99832;P50990;P17987	34	0.0136829	592.919
Cannonical PFD	Coeluting subunit	Fr 50 - 66	DIP-MS PFDN2	PFDN1	O60925	50	0.0836802	269.344	242
Cannonical PFD	Coeluting subunit	Fr 50 - 66	DIP-MS PFDN2	PFDN2	Q9UHV9	50	0.172421	269.344	242
Cannonical PFD	Coeluting subunit	Fr 50 - 66	DIP-MS PFDN2	PFDN4	Q9NQP4	50	0.101259	269.344	242
Cannonical PFD	Coeluting subunit	Fr 50 - 66	DIP-MS PFDN2	PFDN5	Q99471	50	0.104521	269.344	242
Cannonical PFD	Coeluting subunit	Fr 50 - 66	DIP-MS PFDN2	PFDN6	O15212	50	0.102285	269.344	242
Cannonical PFD	Coeluting subunit	Fr 50 - 66	DIP-MS PFDN2	VBP1	P61758	50	0.100206	269.344	242
Cannonical PFD	Coeluting subunit	Fr 50 - 66	DIP-MS PFDN2	PFDN1	O60925	51	0.0916818	253.459
Cannonical PFD	Coeluting subunit	Fr 50 - 66	DIP-MS PFDN2	PFDN2	Q9UHV9	51	0.183637	253.459
Cannonical PFD	Coeluting subunit	Fr 50 - 66	DIP-MS PFDN2	PFDN4	Q9NQP4	51	0.104392	253.459
Cannonical PFD	Coeluting subunit	Fr 50 - 66	DIP-MS PFDN2	PFDN5	Q99471	51	0.116218	253.459
Cannonical PFD	Coeluting subunit	Fr 50 - 66	DIP-MS PFDN2	PFDN6	O15212	51	0.0938029	253.459
Cannonical PFD	Coeluting subunit	Fr 50 - 66	DIP-MS PFDN2	VBP1	P61758	51	0.097854	253.459
Cannonical PFD	Coeluting subunit	Fr 50 - 66	DIP-MS PFDN2	PFDN1	O60925	52	0.128506	238.084
Cannonical PFD	Coeluting subunit	Fr 50 - 66	DIP-MS PFDN2	PFDN2	Q9UHV9	52	0.244765	238.084
Cannonical PFD	Coeluting subunit	Fr 50 - 66	DIP-MS PFDN2	PFDN4	Q9NQP4	52	0.135243	238.084
Cannonical PFD	Coeluting subunit	Fr 50 - 66	DIP-MS PFDN2	PFDN5	Q99471	52	0.158017	238.084
Cannonical PFD	Coeluting subunit	Fr 50 - 66	DIP-MS PFDN2	PFDN6	O15212	52	0.112891	238.084
Cannonical PFD	Coeluting subunit	Fr 50 - 66	DIP-MS PFDN2	VBP1	P61758	52	0.125417	238.084
Cannonical PFD	Coeluting subunit	Fr 50 - 66	DIP-MS PFDN2	PFDN1	O60925	53	0.189767	223.219
Cannonical PFD	Coeluting subunit	Fr 50 - 66	DIP-MS PFDN2	PFDN2	Q9UHV9	53	0.320445	223.219
Cannonical PFD	Coeluting subunit	Fr 50 - 66	DIP-MS PFDN2	PFDN4	Q9NQP4	53	0.178994	223.219
Cannonical PFD	Coeluting subunit	Fr 50 - 66	DIP-MS PFDN2	PFDN5	Q99471	53	0.224744	223.219
Cannonical PFD	Coeluting subunit	Fr 50 - 66	DIP-MS PFDN2	PFDN6	O15212	53	0.145763	223.219
Cannonical PFD	Coeluting subunit	Fr 50 - 66	DIP-MS PFDN2	VBP1	P61758	53	0.177538	223.219
Cannonical PFD	Coeluting subunit	Fr 50 - 66	DIP-MS PFDN2	PFDN1	O60925	54	0.298883	208.865
Cannonical PFD	Coeluting subunit	Fr 50 - 66	DIP-MS PFDN2	PFDN2	Q9UHV9	54	0.438888	208.865
Cannonical PFD	Coeluting subunit	Fr 50 - 66	DIP-MS PFDN2	PFDN4	Q9NQP4	54	0.270469	208.865
Cannonical PFD	Coeluting subunit	Fr 50 - 66	DIP-MS PFDN2	PFDN5	Q99471	54	0.334436	208.865
Cannonical PFD	Coeluting subunit	Fr 50 - 66	DIP-MS PFDN2	PFDN6	O15212	54	0.207575	208.865
Cannonical PFD	Coeluting subunit	Fr 50 - 66	DIP-MS PFDN2	VBP1	P61758	54	0.269062	208.865
Cannonical PFD	Coeluting subunit	Fr 50 - 66	DIP-MS PFDN2	PFDN1	O60925	55	0.429138	195.022
Cannonical PFD	Coeluting subunit	Fr 50 - 66	DIP-MS PFDN2	PFDN2	Q9UHV9	55	0.580597	195.022
Cannonical PFD	Coeluting subunit	Fr 50 - 66	DIP-MS PFDN2	PFDN4	Q9NQP4	55	0.414595	195.022
Cannonical PFD	Coeluting subunit	Fr 50 - 66	DIP-MS PFDN2	PFDN5	Q99471	55	0.470293	195.022
Cannonical PFD	Coeluting subunit	Fr 50 - 66	DIP-MS PFDN2	PFDN6	O15212	55	0.320711	195.022
Cannonical PFD	Coeluting subunit	Fr 50 - 66	DIP-MS PFDN2	VBP1	P61758	55	0.38192	195.022
Cannonical PFD	Coeluting subunit	Fr 50 - 66	DIP-MS PFDN2	PFDN1	O60925	56	0.68061	181.689
Cannonical PFD	Coeluting subunit	Fr 50 - 66	DIP-MS PFDN2	PFDN2	Q9UHV9	56	0.768524	181.689
Cannonical PFD	Coeluting subunit	Fr 50 - 66	DIP-MS PFDN2	PFDN4	Q9NQP4	56	0.631048	181.689
Cannonical PFD	Coeluting subunit	Fr 50 - 66	DIP-MS PFDN2	PFDN5	Q99471	56	0.674968	181.689
Cannonical PFD	Coeluting subunit	Fr 50 - 66	DIP-MS PFDN2	PFDN6	O15212	56	0.555717	181.689
Cannonical PFD	Coeluting subunit	Fr 50 - 66	DIP-MS PFDN2	VBP1	P61758	56	0.592796	181.689
Cannonical PFD	Coeluting subunit	Fr 50 - 66	DIP-MS PFDN2	PFDN1	O60925	57	0.960032	168.866
Cannonical PFD	Coeluting subunit	Fr 50 - 66	DIP-MS PFDN2	PFDN2	Q9UHV9	57	0.959417	168.866
Cannonical PFD	Coeluting subunit	Fr 50 - 66	DIP-MS PFDN2	PFDN4	Q9NQP4	57	0.898747	168.866
Cannonical PFD	Coeluting subunit	Fr 50 - 66	DIP-MS PFDN2	PFDN5	Q99471	57	0.901497	168.866
Cannonical PFD	Coeluting subunit	Fr 50 - 66	DIP-MS PFDN2	PFDN6	O15212	57	0.80624	168.866
Cannonical PFD	Coeluting subunit	Fr 50 - 66	DIP-MS PFDN2	VBP1	P61758	57	0.845937	168.866
Cannonical PFD	Coeluting subunit	Fr 50 - 66	DIP-MS PFDN2	PFDN1	O60925	58	1	156.554
Cannonical PFD	Coeluting subunit	Fr 50 - 66	DIP-MS PFDN2	PFDN2	Q9UHV9	58	1	156.554
Cannonical PFD	Coeluting subunit	Fr 50 - 66	DIP-MS PFDN2	PFDN4	Q9NQP4	58	0.994555	156.554
Cannonical PFD	Coeluting subunit	Fr 50 - 66	DIP-MS PFDN2	PFDN5	Q99471	58	0.981801	156.554
Cannonical PFD	Coeluting subunit	Fr 50 - 66	DIP-MS PFDN2	PFDN6	O15212	58	0.9201	156.554
Cannonical PFD	Coeluting subunit	Fr 50 - 66	DIP-MS PFDN2	VBP1	P61758	58	0.953954	156.554
Cannonical PFD	Coeluting subunit	Fr 50 - 66	DIP-MS PFDN2	PFDN1	O60925	59	0.89372	144.752
Cannonical PFD	Coeluting subunit	Fr 50 - 66	DIP-MS PFDN2	PFDN2	Q9UHV9	59	0.965547	144.752
Cannonical PFD	Coeluting subunit	Fr 50 - 66	DIP-MS PFDN2	PFDN4	Q9NQP4	59	1	144.752
Cannonical PFD	Coeluting subunit	Fr 50 - 66	DIP-MS PFDN2	PFDN5	Q99471	59	1	144.752
Cannonical PFD	Coeluting subunit	Fr 50 - 66	DIP-MS PFDN2	PFDN6	O15212	59	1	144.752
Cannonical PFD	Coeluting subunit	Fr 50 - 66	DIP-MS PFDN2	VBP1	P61758	59	1	144.752
Cannonical PFD	Coeluting subunit	Fr 50 - 66	DIP-MS PFDN2	PFDN1	O60925	60	0.686372	133.46
Cannonical PFD	Coeluting subunit	Fr 50 - 66	DIP-MS PFDN2	PFDN2	Q9UHV9	60	0.820663	133.46
Cannonical PFD	Coeluting subunit	Fr 50 - 66	DIP-MS PFDN2	PFDN4	Q9NQP4	60	0.867248	133.46
Cannonical PFD	Coeluting subunit	Fr 50 - 66	DIP-MS PFDN2	PFDN5	Q99471	60	0.887423	133.46
Cannonical PFD	Coeluting subunit	Fr 50 - 66	DIP-MS PFDN2	PFDN6	O15212	60	0.958288	133.46
Cannonical PFD	Coeluting subunit	Fr 50 - 66	DIP-MS PFDN2	VBP1	P61758	60	0.911915	133.46
Cannonical PFD	Coeluting subunit	Fr 50 - 66	DIP-MS PFDN2	PFDN1	O60925	61	0.359857	122.679	146
Cannonical PFD	Coeluting subunit	Fr 50 - 66	DIP-MS PFDN2	PFDN2	Q9UHV9	61	0.581653	122.679	146
Cannonical PFD	Coeluting subunit	Fr 50 - 66	DIP-MS PFDN2	PFDN4	Q9NQP4	61	0.617051	122.679	146
Cannonical PFD	Coeluting subunit	Fr 50 - 66	DIP-MS PFDN2	PFDN5	Q99471	61	0.650638	122.679	146
Cannonical PFD	Coeluting subunit	Fr 50 - 66	DIP-MS PFDN2	PFDN6	O15212	61	0.735124	122.679	146
Cannonical PFD	Coeluting subunit	Fr 50 - 66	DIP-MS PFDN2	VBP1	P61758	61	0.69159	122.679	146
Cannonical PFD	Coeluting subunit	Fr 50 - 66	DIP-MS PFDN2	PFDN1	O60925	62	0.072604	112.408
Cannonical PFD	Coeluting subunit	Fr 50 - 66	DIP-MS PFDN2	PFDN2	Q9UHV9	62	0.378462	112.408
Cannonical PFD	Coeluting subunit	Fr 50 - 66	DIP-MS PFDN2	PFDN4	Q9NQP4	62	0.37457	112.408
Cannonical PFD	Coeluting subunit	Fr 50 - 66	DIP-MS PFDN2	PFDN5	Q99471	62	0.414705	112.408
Cannonical PFD	Coeluting subunit	Fr 50 - 66	DIP-MS PFDN2	PFDN6	O15212	62	0.570125	112.408
Cannonical PFD	Coeluting subunit	Fr 50 - 66	DIP-MS PFDN2	VBP1	P61758	62	0.466371	112.408
Cannonical PFD	Coeluting subunit	Fr 50 - 66	DIP-MS PFDN2	PFDN1	O60925	63	0.0277031	102.647
Cannonical PFD	Coeluting subunit	Fr 50 - 66	DIP-MS PFDN2	PFDN2	Q9UHV9	63	0.306063	102.647
Cannonical PFD	Coeluting subunit	Fr 50 - 66	DIP-MS PFDN2	PFDN4	Q9NQP4	63	0.274682	102.647
Cannonical PFD	Coeluting subunit	Fr 50 - 66	DIP-MS PFDN2	PFDN5	Q99471	63	0.28905	102.647
Cannonical PFD	Coeluting subunit	Fr 50 - 66	DIP-MS PFDN2	PFDN6	O15212	63	0.469789	102.647
Cannonical PFD	Coeluting subunit	Fr 50 - 66	DIP-MS PFDN2	VBP1	P61758	63	0.344364	102.647
Cannonical PFD	Coeluting subunit	Fr 50 - 66	DIP-MS PFDN2	PFDN1	O60925	64	0.0095117	93.3974
Cannonical PFD	Coeluting subunit	Fr 50 - 66	DIP-MS PFDN2	PFDN2	Q9UHV9	64	0.207672	93.3974
Cannonical PFD	Coeluting subunit	Fr 50 - 66	DIP-MS PFDN2	PFDN4	Q9NQP4	64	0.157925	93.3974
Cannonical PFD	Coeluting subunit	Fr 50 - 66	DIP-MS PFDN2	PFDN5	Q99471	64	0.147062	93.3974
Cannonical PFD	Coeluting subunit	Fr 50 - 66	DIP-MS PFDN2	PFDN6	O15212	64	0.303918	93.3974
Cannonical PFD	Coeluting subunit	Fr 50 - 66	DIP-MS PFDN2	VBP1	P61758	64	0.209176	93.3974
Cannonical PFD	Coeluting subunit	Fr 50 - 66	DIP-MS PFDN2	PFDN1	O60925	65	0.00638176	84.6578
Cannonical PFD	Coeluting subunit	Fr 50 - 66	DIP-MS PFDN2	PFDN2	Q9UHV9	65	0.162907	84.6578
Cannonical PFD	Coeluting subunit	Fr 50 - 66	DIP-MS PFDN2	PFDN4	Q9NQP4	65	0.0945153	84.6578
Cannonical PFD	Coeluting subunit	Fr 50 - 66	DIP-MS PFDN2	PFDN5	Q99471	65	0.0822771	84.6578
Cannonical PFD	Coeluting subunit	Fr 50 - 66	DIP-MS PFDN2	PFDN6	O15212	65	0.176413	84.6578
Cannonical PFD	Coeluting subunit	Fr 50 - 66	DIP-MS PFDN2	VBP1	P61758	65	0.14195	84.6578
Cannonical PFD	Coeluting subunit	Fr 50 - 66	DIP-MS PFDN2	PFDN1	O60925	66	0.0057524	76.4285
Cannonical PFD	Coeluting subunit	Fr 50 - 66	DIP-MS PFDN2	PFDN2	Q9UHV9	66	0.14716	76.4285
Cannonical PFD	Coeluting subunit	Fr 50 - 66	DIP-MS PFDN2	PFDN4	Q9NQP4	66	0.0647288	76.4285
Cannonical PFD	Coeluting subunit	Fr 50 - 66	DIP-MS PFDN2	PFDN5	Q99471	66	0.0515897	76.4285
Cannonical PFD	Coeluting subunit	Fr 50 - 66	DIP-MS PFDN2	PFDN6	O15212	66	0.114218	76.4285
Cannonical PFD	Coeluting subunit	Fr 50 - 66	DIP-MS PFDN2	VBP1	P61758	66	0.08846	76.4285
Cannonical PFD	Aggregated complex	Fr 50 - 66	DIP-MS PFDN2	PFDN1;PFDN2;PFDN4;PFDN5;PFDN6;VBP1	O60925;Q9UHV9;Q9NQP4;Q99471;O15212;P61758	50	0.113388	269.344	242
Cannonical PFD	Aggregated complex	Fr 50 - 66	DIP-MS PFDN2	PFDN1;PFDN2;PFDN4;PFDN5;PFDN6;VBP1	O60925;Q9UHV9;Q9NQP4;Q99471;O15212;P61758	51	0.11735	253.459
Cannonical PFD	Aggregated complex	Fr 50 - 66	DIP-MS PFDN2	PFDN1;PFDN2;PFDN4;PFDN5;PFDN6;VBP1	O60925;Q9UHV9;Q9NQP4;Q99471;O15212;P61758	52	0.154429	238.084
Cannonical PFD	Aggregated complex	Fr 50 - 66	DIP-MS PFDN2	PFDN1;PFDN2;PFDN4;PFDN5;PFDN6;VBP1	O60925;Q9UHV9;Q9NQP4;Q99471;O15212;P61758	53	0.211161	223.219
Cannonical PFD	Aggregated complex	Fr 50 - 66	DIP-MS PFDN2	PFDN1;PFDN2;PFDN4;PFDN5;PFDN6;VBP1	O60925;Q9UHV9;Q9NQP4;Q99471;O15212;P61758	54	0.310502	208.865
Cannonical PFD	Aggregated complex	Fr 50 - 66	DIP-MS PFDN2	PFDN1;PFDN2;PFDN4;PFDN5;PFDN6;VBP1	O60925;Q9UHV9;Q9NQP4;Q99471;O15212;P61758	55	0.443273	195.022
Cannonical PFD	Aggregated complex	Fr 50 - 66	DIP-MS PFDN2	PFDN1;PFDN2;PFDN4;PFDN5;PFDN6;VBP1	O60925;Q9UHV9;Q9NQP4;Q99471;O15212;P61758	56	0.666237	181.689
Cannonical PFD	Aggregated complex	Fr 50 - 66	DIP-MS PFDN2	PFDN1;PFDN2;PFDN4;PFDN5;PFDN6;VBP1	O60925;Q9UHV9;Q9NQP4;Q99471;O15212;P61758	57	0.916816	168.866
Cannonical PFD	Aggregated complex	Fr 50 - 66	DIP-MS PFDN2	PFDN1;PFDN2;PFDN4;PFDN5;PFDN6;VBP1	O60925;Q9UHV9;Q9NQP4;Q99471;O15212;P61758	58	0.998489	156.554
Cannonical PFD	Aggregated complex	Fr 50 - 66	DIP-MS PFDN2	PFDN1;PFDN2;PFDN4;PFDN5;PFDN6;VBP1	O60925;Q9UHV9;Q9NQP4;Q99471;O15212;P61758	59	1	144.752
Cannonical PFD	Aggregated complex	Fr 50 - 66	DIP-MS PFDN2	PFDN1;PFDN2;PFDN4;PFDN5;PFDN6;VBP1	O60925;Q9UHV9;Q9NQP4;Q99471;O15212;P61758	60	0.875862	133.46
Cannonical PFD	Aggregated complex	Fr 50 - 66	DIP-MS PFDN2	PFDN1;PFDN2;PFDN4;PFDN5;PFDN6;VBP1	O60925;Q9UHV9;Q9NQP4;Q99471;O15212;P61758	61	0.62054	122.679	146
Cannonical PFD	Aggregated complex	Fr 50 - 66	DIP-MS PFDN2	PFDN1;PFDN2;PFDN4;PFDN5;PFDN6;VBP1	O60925;Q9UHV9;Q9NQP4;Q99471;O15212;P61758	62	0.388588	112.408
Cannonical PFD	Aggregated complex	Fr 50 - 66	DIP-MS PFDN2	PFDN1;PFDN2;PFDN4;PFDN5;PFDN6;VBP1	O60925;Q9UHV9;Q9NQP4;Q99471;O15212;P61758	63	0.292127	102.647
Cannonical PFD	Aggregated complex	Fr 50 - 66	DIP-MS PFDN2	PFDN1;PFDN2;PFDN4;PFDN5;PFDN6;VBP1	O60925;Q9UHV9;Q9NQP4;Q99471;O15212;P61758	64	0.176688	93.3974
Cannonical PFD	Aggregated complex	Fr 50 - 66	DIP-MS PFDN2	PFDN1;PFDN2;PFDN4;PFDN5;PFDN6;VBP1	O60925;Q9UHV9;Q9NQP4;Q99471;O15212;P61758	65	0.113401	84.6578
Cannonical PFD	Aggregated complex	Fr 50 - 66	DIP-MS PFDN2	PFDN1;PFDN2;PFDN4;PFDN5;PFDN6;VBP1	O60925;Q9UHV9;Q9NQP4;Q99471;O15212;P61758	66	0.0805405	76.4285

## Sheet: Fig5B
Reported folding clients, adaptors and unclassified coeluting proteins with CCT/TRiC-PFD																					Reported folding/shuttling clients and unclassified coeluting proteins with canonical PFD
Complex_grouping	Gene_Name	UniProtKB_accession	Fr18	Fr19	Fr20	Fr21	Fr22	Fr23	Fr24	Fr25	Fr26	Fr27	Fr28	Fr29	Fr30	Fr31	Fr32	Fr33	Fr34		Fr50	Fr51	Fr52	Fr53	Fr54	Fr55	Fr56	Fr57	Fr58	Fr59	Fr60	Fr61	Fr62	Fr63	Fr64	Fr65	Fr66	Gene_Name	UniProtKB_accession	Complex_grouping
Canonical PFD	PFDN1	O60925	0.331149	0.331176	0.324965	0.330565	0.336498	0.418862	0.514359	0.701234	0.893921	1	0.974647	0.919608	0.7738	0.612956	0.580404	0.595596	0.95548		0.0836802	0.0916818	0.128506	0.189767	0.298883	0.429138	0.68061	0.960032	1	0.89372	0.686372	0.359857	0.072604	0.0277031	0.0095117	0.00638176	0.0057524	PFDN1	O60925	Canonical PFD
Canonical PFD	PFDN2	Q9UHV9	0.310725	0.321967	0.403387	0.41612	0.436518	0.487943	0.509155	0.513432	0.647992	0.711207	0.738727	0.78531	0.811256	0.772022	0.827778	0.840376	1		0.172421	0.183637	0.244765	0.320445	0.438888	0.580597	0.768524	0.959417	1	0.965547	0.820663	0.581653	0.378462	0.306063	0.207672	0.162907	0.14716	PFDN2	Q9UHV9	Canonical PFD
Canonical PFD	PFDN4	Q9NQP4	0.327692	0.333213	0.313103	0.310898	0.331732	0.419583	0.506089	0.668777	0.846543	0.920135	0.897424	0.871108	0.793531	0.653865	0.66596	0.690947	1		0.101259	0.104392	0.135243	0.178994	0.270469	0.414595	0.631048	0.898747	0.994555	1	0.867248	0.617051	0.37457	0.274682	0.157925	0.0945153	0.0647288	PFDN4	Q9NQP4	Canonical PFD
Canonical PFD	PFDN5	Q99471	0.273259	0.272394	0.268146	0.263581	0.276181	0.386782	0.488043	0.703276	0.914383	1	0.962213	0.910343	0.7684	0.621478	0.633308	0.63579	0.986609		0.104521	0.116218	0.158017	0.224744	0.334436	0.470293	0.674968	0.901497	0.981801	1	0.887423	0.650638	0.414705	0.28905	0.147062	0.0822771	0.0515897	PFDN5	Q99471	Canonical PFD
Canonical PFD	PFDN6	O15212	0.32137	0.33078	0.337525	0.347232	0.358286	0.40529	0.419101	0.507391	0.628178	0.701862	0.749099	0.812324	0.764941	0.69631	0.726363	0.761733	1		0.102285	0.0938029	0.112891	0.145763	0.207575	0.320711	0.555717	0.80624	0.9201	1	0.958288	0.735124	0.570125	0.469789	0.303918	0.176413	0.114218	PFDN6	O15212	Canonical PFD
Canonical PFD	VBP1	P61758	0.258111	0.264833	0.311475	0.334058	0.344687	0.450503	0.53861	0.68841	0.887396	0.953641	0.925031	0.875718	0.727055	0.622962	0.640734	0.61093	1		0.100206	0.097854	0.125417	0.177538	0.269062	0.38192	0.592796	0.845937	0.953954	1	0.911915	0.69159	0.466371	0.344364	0.209176	0.14195	0.08846	VBP1	P61758	Canonical PFD
CCT/TRiC-PFD	TCP1	P17987	0.0497926	0.0612394	0.0688806	0.0760157	0.104985	0.149978	0.218662	0.428853	0.7396	0.960842	1	0.881034	0.590911	0.26097	0.0683421	0.0197548	0.0186754
CCT/TRiC-PFD	CCT2	P78371	0.0486577	0.055619	0.0579013	0.0590431	0.0832756	0.124782	0.204372	0.41358	0.726082	0.958338	1	0.873998	0.590737	0.25959	0.0581634	0.0128306	0.0130812
CCT/TRiC-PFD	CCT3	P49368	0.0590793	0.0695417	0.077687	0.0834206	0.118373	0.163693	0.243143	0.433178	0.737576	0.9533	1	0.882984	0.615804	0.283612	0.0825352	0.0257553	0.0207414
CCT/TRiC-PFD	CCT4	P50991	0.046405	0.0565747	0.0631274	0.069551	0.104417	0.149529	0.229367	0.418761	0.719573	0.950349	1	0.877953	0.611053	0.279667	0.0683835	0.0154328	0.0168594
CCT/TRiC-PFD	CCT5	P48643	0.0342591	0.0399464	0.043154	0.0468635	0.0602474	0.0945582	0.175929	0.382991	0.732388	0.973055	1	0.861535	0.57047	0.212888	0.0318812	0.0059833	0.00632701
CCT/TRiC-PFD	CCT6A	P40227	0.0452921	0.0551873	0.0592519	0.0637451	0.0846106	0.126837	0.201305	0.409457	0.725506	0.959012	1	0.877552	0.596102	0.263106	0.0655474	0.018672	0.0160157
CCT/TRiC-PFD	CCT6B	Q92526	0.0266748	0.032651	0.0357545	0.0403423	0.0568608	0.0879885	0.161862	0.387441	0.703697	0.956003	1	0.877507	0.580148	0.257217	0.0549469	0.0167781	0.011831
CCT/TRiC-PFD	CCT7	Q99832	0.0421876	0.0486071	0.0515803	0.0580546	0.0817791	0.123727	0.202771	0.431465	0.75319	0.97984	1	0.863717	0.556372	0.225583	0.0406821	0.0118393	0.00912702
CCT/TRiC-PFD	CCT8	Q99832	0.064656	0.0789324	0.0868875	0.0969373	0.126207	0.197149	0.29993	0.515022	0.806627	1	0.998228	0.851224	0.566221	0.248879	0.0668253	0.0167002	0.0104638
Reported co-chaperone of CCT/TRiC	PDCD5	O14737	0.0347256	0.0460849	0.0546195	0.0598663	0.0799309	0.122493	0.188072	0.408611	0.806901	0.989065	1	0.86078	0.545821	0.15849	0.0425049	0.01136	0.0109087
Reported co-chaperone of CCT/TRiC	PDCL	Q13371	1.37172e-07	1.54809e-06	1.91056e-06	2.15622e-05	2.66107e-05	0.000300322	0.0261666	0.195352	0.59413	0.916279	1	0.919019	0.641208	0.230364	0.0146462	0.00126639	0.00102614
Reported co-chaperone of CCT/TRiC	PDCL3	Q9H2J4	1.86666e-06	2.10667e-05	2.59992e-05	0.000293421	0.000362122	0.00799661	0.0686728	0.411397	0.818537	1	0.996991	0.824876	0.406794	0.0739612	0.00306861	0.000244452	0.000198076
Reported co-chaperone of CCT/TRiC	TXNDC9	O14530	2.87943e-07	3.5536e-07	4.01052e-06	4.94953e-06	0.00183938	0.0277779	0.163299	0.442413	0.77476	1	0.998407	0.808234	0.485311	0.187058	0.0292213	0.0105656	8.3999e-06
Reported folding substrate shuttled by PFD to CCT/TRiC	TUBB4B	P68371	0.384377	0.381124	0.398801	0.397136	0.39662	0.391123	0.393261	0.404492	0.513892	0.71676	0.926213	1	0.965346	0.806611	0.617095	0.496321	0.471731		0.296642	0.321271	0.425016	0.620552	0.875715	0.990287	1	0.862132	0.626244	0.37584	0.249298	0.15407	0.117411	0.117001	0.112745	0.0999702	0.0878809	TUBB4B	P68371	Reported folding substrate shuttled by PFD to CCT/TRiC
Reported folding substrate shuttled by PFD to CCT/TRiC	TUBB6	Q9BUF5	0.288673	0.290237	0.32186	0.319376	0.304831	0.332261	0.360664	0.394649	0.567341	0.799115	0.979142	1	0.937269	0.712557	0.516014	0.364669	0.361303		0.303738	0.370281	0.542362	0.80899	0.998346	1	0.870798	0.603302	0.331943	0.182272	0.152735	0.124114	0.112504	0.10521	0.102339	0.0916568	0.0879284	TUBB6	Q9BUF5	Reported folding substrate shuttled by PFD to CCT/TRiC
Reported folding substrate shuttled by PFD to CCT/TRiC	TUBB	P07437	0.454659	0.465765	0.477264	0.446405	0.423578	0.428046	0.457901	0.519238	0.69273	0.908741	1	0.959677	0.848478	0.647165	0.490498	0.444922	0.492972		0.313632	0.371395	0.622688	0.820329	0.965997	1	0.913353	0.625969	0.461471	0.31468	0.210504	0.1317	0.120135	0.116058	0.120518	0.121022	0.125833	TUBB	P07437	Reported folding substrate shuttled by PFD to CCT/TRiC
Reported folding substrate shuttled by PFD to CCT/TRiC	TUBB2B	Q9BVA1	0.385237	0.427053	0.459159	0.453743	0.446268	0.433378	0.389092	0.387676	0.480726	0.651411	0.819682	0.982545	1	0.876855	0.744658	0.642976	0.571668		0.233907	0.224521	0.304802	0.389987	0.680756	0.897507	1	0.942881	0.809608	0.488884	0.283944	0.152095	0.0913113	0.0796109	0.0808574	0.0783425	0.069889	TUBB2B	Q9BVA1	Reported folding substrate shuttled by PFD to CCT/TRiC
Reported folding substrate shuttled by PFD to CCT/TRiC	ERCC8	Q13216	8.74304e-07	1.05439e-05	1.30282e-05	0.000147707	0.000182306	0.0076965	0.0516122	0.180152	0.52189	0.834428	1	0.963961	0.756596	0.380472	0.126984	0.0184319	0.000288117		0.0608399	0.145139	0.305757	0.52642	0.832072	1	0.968127	0.775402	0.504811	0.189353	0.0233553	0.000600418	0.00048366	0.000120942	0.000135192	0.00133535	0.011982	ERCC8	Q13216	Reported folding substrate shuttled by PFD to CCT/TRiC
Reported folding substrate of CCT/TRiC	ACTR1A	P61163	0.534282	0.716893	0.717814	0.719633	0.618751	0.52532	0.543453	0.718368	0.861319	0.972762	1	0.874374	0.669606	0.406587	0.225215	0.12265	0.111464
Reported folding substrate of CCT/TRiC	ACTR3	P61158	0.290912	0.278695	0.222985	0.190365	0.203596	0.186439	0.189563	0.306728	0.567448	0.889071	1	0.988324	0.816292	0.747911	0.625305	0.647522	0.857117
Reported folding substrate of CCT/TRiC	DCAF11	Q8TEB1	0.0113302	0.0099447	0.00523337	0.000365341	0.000173543	0.0109435	0.0790067	0.271037	0.667115	0.951222	1	0.878982	0.612809	0.224843	0.0412015	0.0283128	0.0180691
Reported folding substrate of CCT/TRiC	DDB2	Q92466	0	0	0	0	0	0.027123	0.128745	0.487267	0.849741	1	0.968914	0.801902	0.450537	0.199136	0.140807	0.116014	0.0664847
Reported folding substrate of CCT/TRiC	DTL	Q9NZJ0	0.0144267	0.0177416	0.0182161	0.016115	0.0276541	0.0649401	0.189484	0.416173	0.736823	0.976273	1	0.835767	0.557517	0.2417	0.0510448	0.0187958	0.0231759
Reported folding substrate of CCT/TRiC	HDAC1	Q13547	0.152113	0.18159	0.204056	0.217597	0.224866	0.233562	0.287765	0.560896	0.863322	1	0.980315	0.811141	0.460876	0.183995	0.104375	0.0882219	0.0856217
Reported folding substrate of CCT/TRiC	HDAC2	Q92769	0.120606	0.183661	0.198944	0.203524	0.214696	0.244002	0.275899	0.475754	0.810071	0.982984	1	0.869742	0.589181	0.223342	0.0885987	0.0296091	0.0202788
Reported folding substrate of CCT/TRiC	PEX7	O00628	0	0	0	0	0	0	0.184009	0.481981	0.829301	1	0.976703	0.707693	0.379087	0.0932434	0	0	0
Reported folding substrate of CCT/TRiC	TUBG1	P23258	0.738974	0.290089	0.184731	0.123755	0.0622184	0	0.0415082	0.335819	0.697991	0.966308	1	0.869594	0.49269	0.166521	0	0	0
Unclassified coeluting interactors with PFD and CCT/TRiC (putative shuttled)	BUB3	O43684	0.279921	0.273971	0.248592	0.185686	0.0927245	0	0	0.366889	0.825579	0.96185	1	0.913256	0.463981	0.104944	0.0901139	0.0402334	0.0643338		0.236736	0.322562	0.437546	0.648248	0.868354	1	0.978289	0.816381	0.617541	0.441183	0.416505	0.455345	0.505177	0.512548	0.525481	0.462514	0.427445	BUB3	O43684	Unclassified coeluting interactors with PFD and CCT/TRiC (putative shuttled)
Unclassified coeluting interactors with PFD and CCT/TRiC (putative shuttled)	CAPZB	P47756	0.0174607	0.0292647	0.0320979	0.0304063	0.0213089	0.00833653	0.065757	0.362371	0.861307	0.996797	1	0.83298	0.45156	0.0376642	0.0349877	0.0235353	0.00552834		1	0.877845	0.718136	0.455851	0.350457	0.386758	0.486596	0.677171	0.786764	0.881494	0.897133	0.675579	0.39458	0.297873	0.167745	0.0219076	0.0040147	CAPZB	P47756	Unclassified coeluting interactors with PFD and CCT/TRiC (putative shuttled)
Unclassified coeluting interactors with PFD and CCT/TRiC (putative shuttled)	GDI2	P50395	1.2043e-16	1.35914e-15	1.67737e-15	1.89304e-14	2.33627e-14	2.63667e-13	0.220037	0.802751	0.967919	1	0.884938	0.523029	8.79232e-10	9.92283e-09	1.22461e-08	1.38207e-07	1.70567e-07		0.0624946	0.0739757	0.105352	0.146678	0.173925	0.273342	0.509599	0.710291	0.88186	1	0.96557	0.779154	0.616181	0.450961	0.306895	0.208144	0.147697	GDI2	P50395	Unclassified coeluting interactors with PFD and CCT/TRiC (putative shuttled)
Unclassified coeluting interactors with PFD and CCT/TRiC (putative shuttled)	GNB2	P62879	0.0804289	0.0890639	0.084294	0.0905185	0.0996056	0.111286	0.184458	0.315534	0.538104	0.803315	1	0.992967	0.846596	0.618862	0.380434	0.267528	0.234301		0.15285	0.157606	0.186944	0.236983	0.423933	0.678469	0.933289	1	0.904792	0.625882	0.318119	0.0820042	0.0170573	0.0267169	0.030587	0.0319953	0.0308643	GNB2	P62879	Unclassified coeluting interactors with PFD and CCT/TRiC (putative shuttled)
Unclassified coeluting interactors with PFD and CCT/TRiC (putative shuttled)	PTPN14	Q15678	0.243098	0.242891	0.208127	0.190715	0.299318	0.427513	0.454399	0.551859	0.737587	0.815569	0.928278	1	0.864847	0.528959	0.474901	0.515012	0.593848		1	0.584494	0.120604	0	0.0918378	0.219688	0.461579	0.618096	0.63102	0.500216	0.331294	0.0999398	0	0	0	0	0	PTPN14	Q15678	Unclassified coeluting interactors with PFD and CCT/TRiC (putative shuttled)
Unclassified coeluting interactors with PFD and CCT/TRiC (putative shuttled)	THOC3	Q96J01	0.0914174	0.057824	0.0466363	0.04484	0.0557357	0.0728193	0.103067	0.241949	0.544051	0.848126	1	0.96489	0.754717	0.423104	0.167136	0.0725195	0.0719197		0.210192	0.271499	0.446238	0.721218	0.929077	1	0.931442	0.663758	0.329507	0.123674	0.0457749	0.0616085	0.107702	0.14376	0.163505	0.157933	0.140446	THOC3	Q96J01	Unclassified coeluting interactors with PFD and CCT/TRiC (putative shuttled)
Unclassified coeluting interactors with PFD and CCT/TRiC (putative shuttled)	TYMS	P04818	0.0878291	0.0934776	0.134383	0.139287	0.167223	0.224468	0.348194	0.514529	0.834435	0.995046	1	0.860722	0.621682	0.304642	0.182882	0.139456	0.133716		0.281488	0.311814	0.450869	0.657335	0.903903	1	0.963521	0.773596	0.54626	0.334688	0.249435	0.198133	0.204343	0.234967	0.267753	0.286133	0.321697	TYMS	P04818	Unclassified coeluting interactors with PFD and CCT/TRiC (putative shuttled)
Unclassified coeluting interactors with PFD and CCT/TRiC (putative shuttled)	UBA2	Q9UBT2	0.0604655	0.0662727	0.0727598	0.071784	0.129301	0.192683	0.273342	0.587574	0.823389	1	0.938196	0.78737	0.426052	0.196713	0	0	0		0.150961	0.302188	0.446207	0.655238	0.8058	1	0.911349	0.759326	0.497505	0.259548	0.0130391	0.00795904	0.00903431	0.0174154	0.0188302	0.0180526	0.0161114	UBA2	Q9UBT2	Unclassified coeluting interactors with PFD and CCT/TRiC (putative shuttled)
Unclassified coeluting interactors with PFD and CCT/TRiC (putative shuttled)	WDR61	Q9GZS3	0.0891429	0.109472	0.115886	0.143762	0.172244	0.233749	0.306953	0.398838	0.655428	0.913758	1	0.938148	0.784356	0.453367	0.222822	0.157017	0.150362		0.0617456	0.102627	0.21034	0.372735	0.656456	0.909428	1	0.890208	0.669997	0.346581	0.107367	0.013735	0.00425617	0.00553086	0.0056883	0.00455546	0.00299016	WDR61	Q9GZS3	Unclassified coeluting interactors with PFD and CCT/TRiC (putative shuttled)
Unclassified coeluting interactors with PFD and CCT/TRiC (putative shuttled)	WDR77	Q9BQA1	0.21751	0.246948	0.249875	0.248893	0.268912	0.374948	0.521283	0.696189	0.885829	1	0.99224	0.906206	0.826889	0.703848	0.728741	0.827529	0.992942		0.310046	0.329101	0.447922	0.666322	0.910026	1	0.903326	0.658423	0.366657	0.116859	0.059181	0.11133	0.181186	0.226429	0.22212	0.168088	0.128533	WDR77	Q9BQA1	Unclassified coeluting interactors with PFD and CCT/TRiC (putative shuttled)
Unclassified coeluting interactors with CCT/TRiC (putative folded)	CDC42	P60953	0	0	0	0	0	0.0636721	0.146414	0.519635	0.806377	1	0.936918	0.770173	0.355742	0.128835	0	0	0		0.0701582	0.109928	0.194176	0.288416	0.361075	0.49765	0.754144	0.873781	1	0.923318	0.704725	0.386553	0.196856	0.0120515	0	0	0	AARS	P49588	Unclassified coeluting interactors with PFD (putative folded/stabilized)
Unclassified coeluting interactors with CCT/TRiC (putative folded)	EEF1D	P29692	0.0487877	0.0668502	0.0766137	0.084399	0.107382	0.154294	0.244702	0.449295	0.750301	0.979995	1	0.867528	0.603118	0.297597	0.111912	0.0808123	0.0724669		0.26932	0.38813	0.454858	0.497984	0.585205	0.704307	0.903334	1	0.936477	0.79632	0.542804	0.260458	0.128527	0.0578326	0	0	0	AARS2	Q5JTZ9	Unclassified coeluting interactors with PFD (putative folded/stabilized)
Unclassified coeluting interactors with CCT/TRiC (putative folded)	HUWE1	Q7Z6Z7	0.0840753	0.108299	0.148075	0.176269	0.254683	0.381408	0.466049	0.791919	1	0.956278	0.786244	0.588865	0.184047	0.00264268	0.00214132	0.000189736	0.00015374		0.210142	0.252111	0.306956	0.428226	0.652473	0.895444	1	0.960566	0.779885	0.471763	0.191287	0.0591107	0.0089561	0.00535302	0.0120374	0.019685	0.0283759	DLD	P09622	Unclassified coeluting interactors with PFD (putative folded/stabilized)
Unclassified coeluting interactors with CCT/TRiC (putative folded)	WDR18	Q9BV38	0.00917729	0.00934237	0.00848598	0.00679676	0.0217364	0.0643741	0.179822	0.509354	0.868044	1	0.957734	0.754893	0.375051	0.0797474	0.0131214	0.00359356	0.000990915		0.247488	0.27249	0.326281	0.382496	0.511491	0.647782	0.796379	0.951956	1	0.932936	0.84712	0.678118	0.561381	0.51267	0.437098	0.339564	0.288185	RPSA	P08865	Unclassified coeluting interactors with PFD (putative folded/stabilized)
																					0.547549	0.553026	0.608106	0.67492	0.720814	0.802128	0.878764	0.899984	0.94806	1	0.957339	0.798934	0.609247	0.371563	0.155093	0.0298597	0	STUB1	Q9UNE7	Unclassified coeluting interactors with PFD (putative folded/stabilized)
																					0.145143	0.223237	0.395589	0.622138	0.871457	1	0.915188	0.691022	0.399296	0.132544	0.0253867	0.0467912	0.0778831	0.108883	0.135649	0.126522	0.122298	ZNF207	O43670	Unclassified coeluting interactors with PFD (putative folded/stabilized)

## Sheet: Fig5C
Complex_grouping	Gene_Name	UniProtKB_accession	MW_(in_kDa)	Peak_Fraction_DIP-MS_PFDN2	Peak fraction DIP-MS UXT	Gene_names_reported_core_interaction	UniProtKB_accession_reported_interactors	Count_of_reported_core_interactors	Count_References	Reciprocal_AP-MS_this_study_Gene_ID	Count_Reciprocal_Baits	CORUM_ComplexName	CORUM_ComplexID	DIP_MS_PFDN2~Prot_B	DIP_MS_PFDN2~CombProb	DIP_MS_UXT~Prot_B	DIP_MS_UXT~CombProb		WD40_repeat-domain	InterPro_Domain_Identifier	Other_imprtant_domains	InterPro_Domain_Identifier	Literature_proposed_interaction_type	References_linkind_to_categorization
Canonical PFDN complex	PFDN1	O60925	14.21	59		VBP1;PFDN6;PFDN2;PFDN5;PDRG1;PFDN4	P61758;O15212;Q9UHV9;Q99471;Q9NUG6;Q9NQP4	6	13	PFDN4;PFDN2;PFDN5;VBP1;PDRG1;PIH1D1	6	Prefoldin complex	112	GNB2;LDHB;PC;PDRG1;PFAS;PFDN2;PFDN4;PFDN5;PFDN6;PNP;RPS21;TIMM13;UXT;VBP1	0.62;1;0.83;0.84;0.76;0.96;1;1;1;0.98;0.99;0.6;0.69;1			;						PMID: 30955883
Canonical PFDN complex	PFDN2	Q9UHV9	16.648	18;24;36;59	17;21;38	UXT;URI1;PDRG1;POLR2E;VBP1;PFDN1;PFDN4;PFDN6;RPAP3;PFDN5;WDR92;PIH1D1;CCT3;CCT7;CCT8;RUVBL2	Q9UBK9;O94763;Q9NUG6;P19388;P61758;O60925;Q9NQP4;O15212;Q9H6T3;Q99471;Q96MX6;Q9NWS0;P49368;Q99832;P50990;Q9Y230	16	22	PFDN1;PFDN4;UXT;PIH1D1;VBP1;PFDN5;RPAP3;PDRG1;RUVBL2	9	Prefoldin complex;Kinase maturation complex 1;URI complex (Unconventional prefoldin RPB5 Interactor)	112;5199;781	ASDURF;DYNC1I2;FLNA;HDAC1;LONP1;MARCKSL1;MCM2;PDRG1;PFDN1;PFDN4;PFDN5;PFDN6;POLR1A;PPP1CA;RACK1;RPS21;RPSA;RUVBL1;SNRNP40;TUBA1B;TUBB;TUBB2B;TUBB4B;TUBB6;UXT;VBP1;WDR61;WDR92	0.96;0.71;0.75;0.76;0.83;0.63;0.69;0.98;0.96;0.99;0.99;0.99;0.67;0.76;0.93;0.69;0.99;0.5;0.87;0.89;0.84;0.82;0.76;0.52;0.94;0.93;0.69;0.59	ACAA2;ACTR1A;ADAR;ASDURF;ATP2A2;ATP5F1A;ATP5F1B;ATP5F1C;ATP5MG;ATP5PD;ATP5PO;CAD;CCT8;CHD4;CKAP4;COG1;DAP3;DCTN2;DDOST;DHX9;DPCD;DPM1;EEA1;EEF1B2;EEF1D;EEF1G;EEF2;EIF3L;FLNA;FLNB;GOLIM4;H4C1;HACD3;HADHA;HAGH;HDAC2;HNRNPAB;HNRNPL;HNRNPU;HNRNPUL2;ILF3;IMMT;IMPDH2;IRS4;ITPR3;LBR;MAP1B;MATR3;MRPL12;MRPL23;MRPL43;MRPL9;MRPS10;MRPS14;MRPS16;MRPS2;MRPS22;MRPS23;MRPS27;MRPS31;MRPS34;MRPS35;MRPS7;MYL6;NUF…	0.88;0.64;0.74;1;0.86;0.99;0.91;1;0.5;0.74;0.96;0.58;0.62;0.91;0.77;0.94;0.92;0.86;0.91;0.72;0.99;0.69;0.56;0.82;0.83;0.89;0.97;0.59;0.98;0.95;0.68;0.71;1;0.73;0.85;0.99;0.97;0.89;0.92;0.9;0.84;0.93;0.97;0.96;0.88;0.98;0.65;0.57;0.76;0.51;0.54;0.51;0.81;0.97;0.92;0.85;0.94;0.9;0.93;0.74;0.96;0.81;0.85;0.78;0.88;0.96;0.53;0.59;1;0.92;0.58;1;1;0.93;0.78;0.67;0.99;1;0.97;0.92;0.71;0.99;0.99;0.97;1;0…	;						PMID: 30955883
Canonical PFDN complex	PFDN4	Q9NQP4	15.314	59		PDRG1;VBP1;PFDN1;PFDN2;PFDN6;PFDN4;PFDN5;UXT;CCT3;CCT7;CCT8	Q9NUG6;P61758;O60925;Q9UHV9;O15212;Q9NQP4;Q99471;Q9UBK9;P49368;Q99832;P50990	11	11	PFDN1;PFDN2;PFDN5;VBP1;PIH1D1;PDRG1	6	Prefoldin complex	112	ACO2;ASDURF;EIF3L;FLNA;GDI2;GNB2;MARCKSL1;PC;PDRG1;PFDN1;PFDN2;PFDN5;PFDN6;PNP;RACK1;RPS21;RPSA;TUBA1B;TUBB;UBA1;UXT;VBP1;WDR61	0.57;0.71;0.6;0.58;0.66;0.57;0.56;0.56;0.88;1;0.99;1;1;0.93;0.85;0.89;0.95;0.64;0.52;0.94;0.92;1;0.61	BCKDHB;CNDP2;DDB1;NUDC;P3H1;PFDN5;PPIB;XRCC5;XRCC6	0.73;0.83;0.71;0.6;0.7;0.99;0.67;0.74;0.73	;						PMID: 30955883
Canonical PFDN complex	PFDN5	Q99471	17.328	59	55	PDRG1;URI1;VBP1;PFDN1;PFDN2;PFDN4;PFDN5;PFDN6;RPAP3;UXT;CCT3;CCT7;CCT8	Q9NUG6;O94763;P61758;O60925;Q9UHV9;Q9NQP4;Q99471;O15212;Q9H6T3;Q9UBK9;P49368;Q99832;P50990	13	16	PFDN4;PFDN1;PFDN2;PIH1D1;VBP1;PDRG1	6	Prefoldin complex	112	ASDURF;EIF3L;FLNA;GDI2;GNB2;LONP1;PDRG1;PFDN1;PFDN2;PFDN4;PFDN6;RACK1;RPS21;RPSA;SNRNP40;TUBA1B;TUBB;TUBB6;UBA1;UXT;VBP1	0.68;0.68;0.87;0.68;0.67;0.51;0.89;1;0.99;1;1;0.67;0.71;0.77;0.65;0.69;0.71;0.59;0.95;0.8;1	ALDH9A1;BCKDHB;CNDP2;NUDC;P3H1;PFDN4;PPIB;XRCC5;XRCC6	1;0.99;1;0.74;0.79;0.99;0.69;0.57;0.86	;						PMID: 30955883
Canonical PFDN complex	PFDN6	O15212	14.583	18;24;36;59	17;21;38	POLR2E;VBP1;PFDN1;PFDN2;PFDN4;RPAP3;PFDN5;RPAP3;UXT;WDR92;PDRG1;PIH1D1;RUVBL2	P19388;P61758;O60925;Q9UHV9;Q9NQP4;Q9H6T3;Q99471;Q9H6T3;Q9UBK9;Q96MX6;Q9NUG6;Q9NWS0;Q9Y230	13	17	PFDN4;PFDN1;UXT;PIH1D1;PFDN2;PFDN5;RPAP3;VBP1;RUVBL2;PDRG1;RUVBL1	11	Prefoldin complex;URI complex (Unconventional prefoldin RPB5 Interactor)	112;781	ASDURF;DYNC1I2;GDI2;HDAC1;LDHB;MARCKSL1;PC;PDRG1;PFDN1;PFDN2;PFDN4;PFDN5;PNP;POLR1A;POLR1C;PPP1CA;PPP1CC;RACK1;RPS21;RPSA;RUVBL1;RUVBL2;SNRNP40;TUBA1B;TUBB;TUBB2B;TUBB4B;UBA1;UBA2;URI1;UXT;VBP1;WDR61;WDR92	0.79;0.57;0.78;0.85;0.89;0.57;0.62;0.94;1;0.99;1;1;0.54;0.73;0.58;0.54;0.56;0.73;0.92;0.96;0.7;0.63;0.92;0.6;0.74;0.72;0.59;0.92;0.55;0.69;0.93;1;0.86;0.6	ACAA2;ADAR;ASDURF;ATP2A2;ATP5F1A;ATP5F1B;ATP5F1C;ATP5MG;ATP5PD;ATP5PO;BCAP31;CAD;CCT8;CHD4;CKAP4;COG1;COPA;CORO1C;CYFIP1;DAP3;DCTN2;DDOST;DDX6;DHX9;DPCD;DPM1;EEF1B2;EEF1D;EEF1G;EEF2;EIF3L;EIF4G1;FLNA;FLNB;GCN1;H4C1;HACD3;HADHA;HAGH;HDAC2;HNRNPAB;HNRNPH1;HNRNPL;HNRNPU;HNRNPUL2;ILF3;IMMT;IMPDH2;IRS4;ITPR3;KPNB1;KTN1;LBR;MATR3;MRPL12;MRPL13;MRPL17;MRPL20;MRPL23;MRPL3;MRPL38;MRPL43;MRPL50;MRPL58;MRPL…	0.87;0.92;1;0.87;1;0.95;1;0.61;0.74;0.96;0.71;0.6;0.81;0.83;0.86;0.89;0.69;0.55;0.66;0.89;0.82;0.95;0.64;0.88;1;0.87;0.78;0.79;0.7;0.97;0.52;0.51;0.99;0.98;0.82;0.68;1;0.69;0.95;0.99;0.91;0.58;0.71;0.94;0.89;0.59;0.76;0.97;0.99;0.83;0.5;0.66;0.97;0.63;0.81;0.5;0.53;0.51;0.6;0.52;0.53;0.67;0.56;0.53;0.69;0.79;0.96;0.9;0.85;0.91;0.88;0.9;0.77;0.94;0.86;0.89;0.89;0.94;0.93;0.75;1;0.86;0.55;1;1;0.94;…	;						PMID: 30955883
Canonical PFDN complex	VBP1	P61758	22.626	59		PDRG1;PFDN1;PFDN2;PFDN4;PFDN5;PFDN6;CCT2;CCT3;CCT7;CCT8	Q9NUG6;O60925;Q9UHV9;Q9NQP4;Q99471;O15212;P78371;P49368;Q99832;P50990	10	14	PFDN4;PFDN1;PFDN2;PFDN5;PDRG1	5	Prefoldin complex	112	ASDURF;CCT8;DYNC1I2;EIF3L;GNB2;PDRG1;PFDN1;PFDN2;PFDN4;PFDN5;PFDN6;TUBA1B;TUBB;UBA1;UBA2;UXT;WDR61	0.59;0.5;0.62;0.5;0.71;0.9;1;0.93;1;1;1;0.54;0.79;0.82;0.51;0.76;0.61			;						PMID: 30955883
CCT/TRiC	CCT2	P78371	57.488	28	27	TCP1;CCT3;CCT4;CCT5;CCT6A;CCT6B;CCT7;CCT8;VBP1;WDR92;PIH1D1	P17987;P49368;P50991;P48643;P40227;Q92526;Q99832;P50990;P61758;Q96MX6;Q9NWS0	11	17	PFDN2;VBP1	2	CCT complex (chaperonin containing TCP1 complex);BBS-chaperonin complex	126;6247	ABI1;AHNAK;ASDURF;ATP1A1;ATP2A2;BAG2;BUB3;CAD;CANX;CCAR1;CCT3;CCT4;CCT5;CCT6A;CCT6B;CCT7;CCT8;CDC23;CDC5L;CHD4;CNOT1;COPA;COPB2;CYFIP1;DCAF11;DEK;DNAJA1;DTL;DYNC1I2;EEF1D;EFTUD2;FAR1;FKBP8;FLII;FLNA;GLUD1;GNB2;GPN1;HADHA;HDAC1;HDAC2;IRS4;KRT8;LONP1;MACF1;MCM2;MRE11;MRPS7;MYH10;MYL6;NCKAP1;PABPC4;PAICS;PDCD5;PDRG1;PFKL;POLR1A;POLR1C;POLR1D;POLR2A;POLR2B;POLR3A;POLR3D;POLR3E;PRPF19;PRPF40A;PRPF6;PR…	0.62;0.82;0.98;0.62;0.86;0.75;0.52;0.96;0.96;0.73;1;1;1;1;1;1;1;0.65;0.93;1;0.82;0.51;0.87;0.86;0.63;0.75;0.96;0.79;0.91;1;0.98;0.7;0.63;0.98;0.99;0.9;0.6;0.89;0.9;0.8;0.71;0.75;0.53;0.68;0.63;0.89;0.75;0.98;0.98;0.97;0.59;0.97;0.86;0.92;0.93;0.52;0.75;0.84;0.98;0.83;0.97;0.94;0.91;0.81;0.94;0.54;0.93;0.69;0.76;0.66;0.96;0.63;0.98;0.67;0.82;0.87;0.61;0.53;0.76;0.8;0.93;0.97;0.51;0.66;0.89;0.6;0.9…	ATP5F1A;ATP5F1B;ATP5F1C;ATP5PO;CCT8;COPA;DPCD;DPM1;FLNA;FLNB;HACD3;HNRNPU;IRS4;LBR;MACF1;PABPC1;PIH1D1;POLR1A;POLR3A;RAD50;RPAP3;RPN1;SLC25A1;SLC25A6;TCP1;TUBA1B;TUBB2B;TUBB6;UXT	0.81;0.97;0.57;0.74;1;0.68;0.75;0.7;0.98;0.84;0.79;0.59;0.92;0.6;0.75;0.99;0.52;0.63;0.78;0.99;0.78;0.63;0.93;0.82;1;0.72;0.69;0.53;0.81	;						PMID: 30955883
CCT/TRiC	CCT3	P49368	60.534	28	27	TCP1;CCT2;CCT4;CCT5;CCT6A;CCT6B;CCT7;CCT8;WDR92;PFDN2;VBP1;PFDN4;PFDN5;PIH1D1	P17987;P78371;P50991;P48643;P40227;Q92526;Q99832;P50990;Q96MX6;Q9UHV9;P61758;Q9NQP4;Q99471;Q9NWS0	14	14	PFDN2	1	CCT complex (chaperonin containing TCP1 complex);BBS-chaperonin complex	126;6247	ABI1;AHNAK;ARCN1;ASDURF;ATP1A1;ATP1B3;ATP2A2;ATP5F1A;BCKDK;CAD;CANX;CCT2;CCT4;CCT5;CCT6A;CCT6B;CCT7;CCT8;CDC23;CDC5L;CHD4;CNOT1;COPB2;CYFIP1;DCAF11;DDX17;DDX21;DEK;DNAJA1;DTL;DYNC1I2;EEF1D;EFTUD2;FAR1;FKBP8;FLII;FLNA;GLUD1;GPN1;H1-4;H1FX;HADHA;HDAC1;HDAC2;HNRNPC;IRS4;KRT18;KRT8;LONP1;MACF1;MCM2;MRE11;MRPS7;MTA1;MYH10;MYH9;MYL6;NCKAP1;PABPC1;PABPC4;PDCD5;PDCL;PDRG1;POLR1A;POLR1C;POLR1D;POLR2A;POLR…	0.53;0.99;0.85;0.8;0.79;0.57;0.92;0.98;0.91;0.97;0.98;1;1;1;1;1;1;1;0.73;0.99;1;0.84;0.9;0.64;0.59;0.98;0.55;0.66;0.98;0.97;0.9;1;0.98;0.72;0.6;0.96;1;0.71;0.99;0.88;0.97;0.96;0.91;0.61;0.6;1;0.72;0.56;0.9;0.54;0.93;0.65;0.99;0.83;0.98;0.93;1;0.84;0.93;0.99;1;0.89;0.72;0.99;0.99;0.99;0.62;0.96;0.98;0.96;0.9;0.81;0.91;0.98;0.88;0.92;0.85;0.99;0.94;0.85;0.73;0.69;0.61;0.76;0.56;0.93;0.88;0.68;0.74;…			;						PMID: 30955883
CCT/TRiC	CCT4	P50991	57.924	28	27	TCP1;CCT2;CCT3;CCT5;CCT6A;CCT6B;CCT7;CCT8;WDR92;PFDN2;VBP1;PFDN4;PFDN5;PIH1D1	P17987;P78371;P49368;P48643;P40227;Q92526;Q99832;P50990;Q96MX6;Q9UHV9;P61758;Q9NQP4;Q99471;Q9NWS0	14	13	PFDN2	1	CCT complex (chaperonin containing TCP1 complex);BBS-chaperonin complex	126;6247	AHNAK;ARCN1;ASDURF;ATP1A1;ATP1B3;ATP5F1A;BCKDK;CAD;CANX;CCT2;CCT3;CCT5;CCT6A;CCT6B;CCT7;CCT8;CDC23;CDC5L;CHD4;CNOT1;COPB2;CST1;CYFIP1;DCAF11;DDX17;DDX21;DEK;DHX9;DNAJA1;DNAJA2;DTL;EEF1D;EFTUD2;EIF3M;FAR1;FLII;FLNA;FLNB;GLUD1;GNB2;GPN1;H1-4;H1FX;HADHA;HDAC1;HNRNPR;IRS4;KRT18;LONP1;MACF1;MCM2;MRE11;MRPS7;MYH10;MYH9;MYL6;NCKAP1;PABPC1;PABPC4;PAICS;PDCD5;PDCL;PDRG1;POLR1A;POLR1C;POLR1D;POLR2B;POLR3A;…	0.97;0.69;0.89;0.69;0.56;0.99;0.78;0.95;0.97;1;1;1;1;1;1;1;0.6;0.85;0.99;0.78;0.74;0.96;0.55;0.6;0.94;0.9;0.77;0.77;0.97;0.68;0.98;1;0.94;0.74;0.61;0.98;1;0.51;0.77;0.71;0.99;0.91;0.9;0.9;0.77;0.54;1;0.59;0.64;0.61;0.92;0.68;0.98;0.97;0.91;1;0.73;0.97;0.98;0.74;1;0.86;0.82;0.98;0.86;0.97;0.95;0.95;0.9;0.76;0.82;0.74;0.83;0.55;0.9;0.58;0.9;0.74;0.97;0.75;0.88;0.9;0.55;0.87;0.58;0.9;0.98;0.8;0.79;0…			;						PMID: 30955883
CCT/TRiC	CCT5	P48643	59.671	28	27	TCP1;CCT2;CCT3;CCT4;CCT6A;CCT6B;CCT7;CCT8;RPAP3;WDR92;VBP1;PFDN5;PIH1D1	P17987;P78371;P49368;P50991;P40227;Q92526;Q99832;P50990;Q9H6T3;Q96MX6;P61758;Q99471;Q9NWS0	13	13	PFDN2	1	CCT complex (chaperonin containing TCP1 complex);BBS-chaperonin complex	126;6247	ABI1;AHNAK;ARCN1;ASDURF;ATP2A2;BAG2;CAD;CANX;CCT2;CCT3;CCT4;CCT6A;CCT6B;CCT7;CCT8;CDC23;CDC5L;CHD4;CNOT1;COPB2;DCAF11;DEK;DNAJA1;DTL;EEF1D;EIF3M;FAR1;FKBP8;FLII;FLNA;GLUD1;GNB2;GPN1;HADHA;HDAC1;HNRNPC;IRS4;KRT18;LONP1;MACF1;MCM2;MRE11;MRPS7;NCKAP1;PABPC4;PAICS;PDCD5;PDCL;PDRG1;POLR1A;POLR1C;POLR1D;POLR2B;POLR3D;POLR3E;PRPF19;PYCR2;RBBP4;RPAP2;RPAP3;RPS16;RUVBL1;SF3B1;SF3B3;SLC25A5;SNRNP200;SNRNP4…	0.7;0.75;0.53;0.79;0.9;0.64;0.55;0.9;1;1;1;1;1;1;1;0.68;0.88;0.99;0.77;0.88;0.68;0.7;0.77;0.97;1;0.54;0.71;0.73;0.9;0.99;0.81;0.87;0.93;0.88;0.85;0.69;0.51;0.59;0.85;0.53;0.94;0.66;0.97;0.6;0.82;0.62;0.99;0.99;0.84;0.57;0.84;0.95;0.96;0.93;0.83;0.85;0.95;0.64;0.99;0.87;0.67;0.58;0.97;1;0.63;0.76;0.96;0.68;0.55;0.9;0.79;1;0.8;0.61;0.94;0.51;0.58;0.58;0.91;0.69;0.5;0.92;0.52;0.84;0.91;0.73;0.96;0.9			;						PMID: 30955883
CCT/TRiC	CCT6A	P40227	58.024	28	27	TCP1;CCT2;CCT3;CCT4;CCT5;CCT6B;CCT7;CCT8;WDR92;PFDN2;VBP1;PFDN5;PIH1D1	P17987;P78371;P49368;P50991;P48643;Q92526;Q99832;P50990;Q96MX6;Q9UHV9;P61758;Q99471;Q9NWS0	13	13	PFDN2	1	CCT complex (chaperonin containing TCP1 complex)	126	ABI1;AHNAK;ARCN1;ASDURF;ATP1A1;ATP1B3;ATP2A2;ATP5F1A;BAG2;BCKDK;CAD;CANX;CCT2;CCT3;CCT4;CCT5;CCT6B;CCT7;CCT8;CDC23;CDC5L;CHD4;CNOT1;COPB2;CYFIP1;DARS2;DCAF11;DDX17;DDX21;DDX5;DEK;DHX9;DNAJA1;DNAJA2;DSP;DTL;EEF1D;EFTUD2;FAR1;FKBP8;FLII;FLNA;GLUD1;GNB2;GPN1;H1-4;HADHA;HADHB;HDAC1;HNRNPC;IRS4;KRT18;LAS1L;LONP1;MACF1;MCM2;MRE11;MRPS7;MTA1;MYH10;MYH9;MYL6;NCKAP1;PABPC1;PABPC4;PDCD5;PDCL;PDRG1;POLR1A;P…	0.75;0.99;0.85;0.87;0.53;0.5;0.93;0.98;0.59;0.88;0.85;0.96;1;1;1;1;1;1;1;0.64;0.97;1;0.81;0.78;0.51;0.55;0.52;0.97;0.8;0.5;0.76;0.5;0.97;0.69;0.72;0.97;1;0.92;0.65;0.76;0.83;1;0.81;0.71;0.98;0.92;0.92;0.51;0.73;0.72;1;0.67;0.64;0.88;0.58;0.91;0.59;0.99;0.52;0.96;0.91;1;0.77;0.97;0.99;1;0.79;0.67;0.96;0.96;0.98;0.95;0.56;0.98;0.94;0.85;0.53;0.77;0.89;0.87;0.88;0.72;0.93;0.99;0.93;0.88;0.82;0.85;0.…			;						PMID: 30955883
CCT/TRiC	CCT6B	Q92526	57.821	28	27	TCP1;CCT2;CCT3;CCT4;CCT5;CCT6A;CCT7;CCT8;WDR92	P17987;P78371;P49368;P50991;P48643;P40227;Q99832;P50990;Q96MX6	9	11					ABI1;AHNAK;ARCN1;ASDURF;ATP1A1;ATP5F1A;BCKDK;CAD;CANX;CCT2;CCT3;CCT4;CCT5;CCT6A;CCT7;CCT8;CDC23;CDC5L;CHD4;CNOT1;COPA;COPB2;CSTF3;CYFIP1;DARS2;DCAF11;DDX21;DEK;DNAJA1;DSP;DTL;EEF1D;EFTUD2;FAR1;FLII;FLNA;GLUD1;GNB2;GPN1;H1-4;HADHA;HADHB;HDAC1;IRS4;KRT18;KRT8;LONP1;MCM2;MRE11;MRPS7;MTA1;MYH9;MYL6;NCKAP1;PABPC1;PABPC4;PAICS;PDCD5;PDCL;PFKL;PIH1D1;POLR1A;POLR1C;POLR1D;POLR2A;POLR2B;POLR2E;POLR3A;POLR…	0.78;0.99;0.89;0.78;0.83;0.98;0.93;0.96;0.97;1;1;1;1;1;1;1;0.73;1;1;0.85;0.54;0.92;0.51;0.79;0.62;0.6;0.62;0.52;0.98;0.53;0.99;1;0.94;0.71;0.96;1;0.7;0.54;0.96;0.89;0.95;0.52;0.95;1;0.72;0.58;0.91;0.97;0.58;0.98;0.92;0.9;1;0.95;0.88;0.99;0.63;1;0.76;0.53;0.57;0.99;0.97;0.98;0.78;0.96;0.61;0.98;0.95;0.9;0.96;0.98;0.86;0.95;0.74;0.55;0.99;0.93;0.86;0.74;0.58;0.67;0.64;0.69;0.87;0.89;0.77;1;0.93;0.9…			;						PMID: 30955883
CCT/TRiC	CCT7	Q99832	59.367	28	27	TCP1;CCT2;CCT3;CCT4;CCT5;CCT6A;CCT6B;CCT8;WDR92;PFDN2;VBP1;PFDN4;PIH1D1	P17987;P78371;P49368;P50991;P48643;P40227;Q92526;P50990;Q96MX6;Q9UHV9;P61758;Q9NQP4;Q9NWS0	13	14	PFDN2	1	CCT complex (chaperonin containing TCP1 complex)	126	ABI1;AHNAK;ARCN1;ASDURF;ATP2A2;ATP5F1A;BAG2;CAD;CANX;CCT2;CCT3;CCT4;CCT5;CCT6A;CCT6B;CCT8;CDC23;CDC5L;CHD4;CNOT1;COPB2;DARS2;DCAF11;DDX17;DEK;DHX9;DNAJA1;DTL;DYNC1I2;EEF1D;EFTUD2;EIF3M;ENO1;FAR1;FLII;FLNA;GLUD1;GNB2;GPN1;H1-4;HADHA;HDAC1;HNRNPC;IRS4;KRT18;LONP1;MCM2;MRE11;MRPS7;MTA1;MYL6;NCKAP1;PABPC4;PAICS;PDCD5;PDCL;PDRG1;POLR1A;POLR1C;POLR1D;POLR2B;POLR3A;POLR3D;POLR3E;PPAT;PRPF19;PRPF8;PSMA4;…	0.77;0.89;0.83;0.89;0.93;0.83;0.59;0.85;0.9;1;1;1;1;1;1;1;0.67;0.96;1;0.82;0.86;0.67;0.59;0.53;0.77;0.63;0.67;0.99;0.78;1;0.98;0.59;0.78;0.52;0.99;1;0.77;0.67;0.88;0.73;0.96;0.91;0.56;0.94;0.63;0.88;0.91;0.63;0.97;0.71;0.98;0.83;0.93;0.62;1;1;0.82;0.94;0.96;0.98;0.94;0.83;0.93;0.85;0.52;0.87;0.75;0.54;0.91;0.59;0.99;0.78;0.92;0.94;0.88;0.98;0.74;0.81;0.98;0.98;0.99;0.88;0.57;0.99;0.68;0.88;0.87;1…			;						PMID: 30955883
CCT/TRiC	CCT8	Q99832	59.621	28	27	TCP1;CCT2;CCT3;CCT4;CCT5;CCT6A;CCT6B;CCT7;VBP1;PFDN2;PFDN5;WDR92;PFDN4;PIH1D1	P17987;P78371;P49368;P50991;P48643;P40227;Q92526;Q99832;P61758;Q9UHV9;Q99471;Q96MX6;Q9NQP4;Q9NWS0	13	14	PFDN2	1	CCT complex (chaperonin containing TCP1 complex);BBS-chaperonin complex	126;6247	ABI1;AHNAK;ARCN1;ASDURF;ATP1A1;ATP2A2;ATP5F1A;CAD;CANX;CCT2;CCT3;CCT4;CCT5;CCT6A;CCT6B;CCT7;CDC23;CDC5L;CHD4;CNOT1;COPA;COPB2;CSTF3;CYFIP1;DEK;DNAJA1;DTL;DYNC1I2;EEF1D;EFTUD2;FAR1;FLII;FLNA;GLUD1;GNB2;GPN1;HADHA;HDAC1;IRS4;LONP1;MACF1;MCM2;MRE11;MRPS7;MTA1;MYH10;MYL6;NCKAP1;PABPC4;PAICS;PDCD5;PDCL;PIH1D1;POLR1A;POLR1C;POLR1D;POLR2A;POLR2B;POLR2H;POLR3A;POLR3D;POLR3E;PRPF19;PRPF40A;PRPF8;PSMD7;PYC…	0.78;0.93;0.89;0.79;0.66;0.93;0.79;0.98;0.94;1;1;1;1;1;1;1;0.72;1;1;0.88;0.6;0.86;0.65;0.75;0.63;0.91;0.92;0.93;1;0.73;0.53;0.91;1;0.84;0.77;0.95;0.98;0.94;0.97;0.89;0.56;0.99;0.75;0.99;0.95;0.99;0.99;0.87;0.99;0.79;0.98;0.87;0.69;0.99;0.99;0.99;0.77;0.95;0.51;0.99;0.95;0.87;1;0.6;0.53;0.61;0.92;0.65;0.98;0.91;0.56;0.5;0.83;0.73;0.99;0.95;0.94;0.98;0.98;0.98;0.55;0.74;0.81;0.89;0.6;0.97;0.53;0.57…	ASDURF;ATP5F1B;CCT2;COPA;DPCD;FLNB;GCN1;HACD3;HDAC2;HNRNPU;IRS4;LARS;MYH9;PABPC1;PDRG1;PFDN2;PFDN6;PIH1D1;POLR1A;POLR3A;RAD50;RPAP3;RPN1;RPS11;RPS20;RUVBL1;RUVBL2;SF3B3;SLC25A1;TCP1;TUBB6;URI1;UXT	0.6;0.82;1;0.93;0.9;0.58;0.92;0.87;0.58;0.71;0.91;0.57;0.88;0.85;0.72;0.62;0.81;0.57;0.57;0.7;0.58;0.71;0.53;0.86;0.53;0.56;0.79;0.57;0.95;1;0.5;0.9;0.92	;						PMID: 30955883
CCT/TRiC	TCP1	P17987	60.344	28	27	CCT8;CCT5;CCT7;CCT6A;CCT2;CCT3;PIH1D1;WDR92;CCT4;PFDN2	P50990;P48643;Q99832;P40227;P78371;P49368;Q9NWS0;Q96MX6;P50991;Q9UHV9	10	16	PFDN2	1	CCT complex (chaperonin containing TCP1 complex);BBS-chaperonin complex	126;6247	ABI1;ACACA;ACTL6A;ACTR1A;AHNAK;ARCN1;ASDURF;ATP5F1A;BCKDK;BUB3;CAD;CANX;CCT2;CCT3;CCT4;CCT5;CCT6A;CCT6B;CCT7;CCT8;CDC23;CDC5L;CHD4;CNOT1;COPB2;CST1;DARS2;DCAF11;DDX17;DDX21;DDX6;DEK;DHX9;DNAJA1;DNAJA2;DTL;DYNC1I2;EEF1D;EFTUD2;FLII;FLNA;GLUD1;GNB2;GPN1;H1-4;H1FX;HDAC1;HDAC2;IRS4;KIF5B;LONP1;MACF1;MCM2;MRE11;MRPS7;MTA1;MYH10;MYH9;MYL6;NCKAP1;PABPC1;PABPC4;PAICS;PARP1;PDCD5;PDCL;PDRG1;POLR1A;POLR1D;…	0.51;0.71;0.57;0.64;0.98;0.66;0.9;0.98;0.87;0.63;0.53;0.83;1;1;1;1;1;1;1;1;0.66;0.83;0.98;0.7;0.94;0.91;0.52;0.6;0.91;0.93;0.66;0.77;0.87;0.63;0.67;0.98;0.92;1;0.98;0.81;1;0.87;0.83;0.99;0.89;0.96;0.91;0.54;1;0.57;0.83;0.64;0.87;0.74;0.98;0.64;0.61;0.93;1;0.77;0.94;0.99;0.77;0.91;1;0.9;0.88;0.82;0.93;0.79;0.96;0.95;0.91;0.79;0.79;0.88;0.8;0.87;0.91;0.85;0.52;0.58;0.66;0.96;0.69;0.89;0.83;0.69;0.8…	ASDURF;ATP5F1A;ATP5F1B;ATP5F1C;ATP5PO;CCT2;CCT8;COPA;FLNA;FLNB;GCN1;HACD3;HNRNPU;IRS4;MACF1;MYH9;PABPC1;PARP1;PDRG1;PFDN2;PFDN6;PIH1D1;POLR1A;POLR3A;PRKDC;RAD50;RPAP3;RPN1;RPS2;RUVBL1;RUVBL2;SEC61A1;SLC25A1;SLC25A6;SNRPD3;URI1;UXT;WDR92	0.59;0.82;0.79;0.59;0.92;1;1;0.79;0.98;0.93;0.73;0.96;0.93;0.57;0.96;0.97;1;0.56;0.7;0.87;0.8;0.76;0.71;0.83;0.51;0.81;0.98;0.6;0.68;0.63;0.69;0.77;0.99;0.75;0.56;0.88;0.97;0.86	;						PMID: 30955883
co-chaperone of CCT/TRiC	PDCD5	O14737	14.285	28		TCP1	P17987	1	1					ABI1;AHNAK;ARCN1;ATP5F1A;CANX;CAPZB;CCAR1;CCAR2;CCT2;CCT3;CCT4;CCT5;CCT6A;CCT6B;CCT7;CCT8;CHD4;CNOT1;COPB2;CSTF3;DNAJA1;DTL;EEF1D;EFTUD2;FLNA;GGCT;GLUD1;GNB2;GPN1;H1-4;HDAC1;HDAC2;IRS4;MRPS7;MYL6;PABPC1;PABPC4;PDCL3;PIH1D1;POLR1D;POLR2B;POLR3A;POLR3D;PPAT;PRPF8;PYCR2;RAD50;RNPS1;RPAP2;RPAP3;RPS16;RPS3;RPS5;RUVBL1;RUVBL2;SF3B1;SLC25A3;SLC25A6;SNRNP40;SSBP1;TCP1;TPR;TRIM28;TUBB6;TXNDC9;UBA2;UXT;WDR…	0.95;0.84;0.95;0.6;0.85;0.54;0.51;0.94;0.92;1;1;0.99;1;1;1;0.98;0.85;0.6;0.72;0.52;0.7;0.69;1;0.92;1;0.5;0.57;0.57;0.95;0.63;0.94;1;0.96;0.77;0.98;0.64;0.8;1;0.78;0.76;0.98;0.63;0.7;0.99;0.6;0.91;0.65;0.5;0.97;0.74;0.56;0.55;0.58;0.99;0.92;0.96;0.99;0.85;0.98;0.55;1;0.63;0.65;0.65;0.7;0.5;0.62;0.7;0.76;0.58			;					co-chaperone of CCT/TRiC	PMID: 24375412
co-chaperone of CCT/TRiC	PDCL	Q13371	34.282	28		TCP1;CCT2;CCT3;CCT5;CCT7	P17987;P78371;P49368;P48643;Q99832	5	5			DRIP78-PHLP complex	3828	CCT3;CCT4;CCT5;CCT6A;CCT6B;CCT7;CCT8;CDC42;PDCL3;TCP1;TUBG1;TXNDC9	0.89;0.86;0.99;0.79;0.76;1;0.87;0.64;0.97;0.9;0.95;1			;			Phosducin	IPR001200	co-chaperone of CCT/TRiC	PMID: 12060742; PMID: 15583139
co-chaperone of CCT/TRiC	PDCL3	Q9H2J4	27.614	27		CCT7;CCT3;CCT6B;CCT5;CCT8;CCT2;CCT6A;CCT4;TCP1	Q99832;P49368;Q92526;P48643;P50990;P78371;P40227;P50991;P17987	9	3					AAAS;APEH;ASNS;CAPZB;CDC42;DDB2;DTL;NT5DC2;PDCD5;PDCL;PEX7;PPAT;SEPTIN9;SLC25A30;TUBG1;TXNDC9;WDR18	1;0.99;0.97;1;0.73;0.99;0.96;1;1;0.97;0.75;1;0.77;1;0.92;1;1			;			Phosducin, thioredoxin-like domain	IPR024253	co-chaperone of CCT/TRiC	PMID: 17429077
co-chaperone of CCT/TRiC	TXNDC9	O14530	26.534	28		CCT6B;CCT2;CCT3;CCT5;TCP1;CCT7;CCT4;CCT6A	Q92526;P78371;P49368;P48643;P17987;Q99832;P50991;P40227	8	5					AAAS;APEH;ASNS;CCT2;CCT3;CCT4;CCT5;CCT6A;CCT6B;CCT7;CCT8;DDB2;DTL;NT5DC2;PDCD5;PDCL;PDCL3;PEX7;SEPTIN9;SLC25A30;TCP1;TUBG1	0.96;0.99;0.91;0.53;0.97;0.95;0.91;0.94;0.89;0.99;0.97;0.9;0.63;0.99;0.7;1;1;0.9;0.82;0.84;0.56;0.68			;			Thioredoxin domain	IPR013766	co-chaperone of CCT/TRiC	PMID: 16415341
Reported folding substrate of CCT/TRiC complex	ACTR1A	P61163	42.614	20;28;36	21;24;28	RPAP3;PIH1D1;PFDN4;PFDN6;CCT2;CCT3;CCT7;CCT8	Q9H6T3;Q9NWS0;Q9NQP4;O15212;P78371;P49368;Q99832;P50990	1	1					ANAPC2;AP3M1;APMAP;ASDURF;ATP2A2;ATP5MD;ATP5PO;BCKDK;CAD;CDC23;CDC27;CDC5L;CHD4;CNOT1;CSTF2T;EFTUD2;FAR1;FLNA;GLUD1;HADHB;HLA-A;HM13;KDM1A;LMAN2;LMNB1;LONP1;MCM2;MRE11;MRPL28;MRPS16;MRPS17;MRPS2;MRPS21;MRPS34;MRPS7;MTA1;MYH10;MYH9;MYL6;NDUFA4;NUMA1;NUP205;NUP88;PABPC4;PELP1;POLR1A;POLR1C;POLR1D;POLR2H;POLR3A;POLR3D;POLR3E;PRKDC;PRPF19;PRPF40A;PRPF6;PRPF8;PRR14L;PSMA4;PSMC1;PSMC2;PSMD13;PSMD14;PTC…	0.99;0.62;0.89;0.95;0.98;0.92;0.65;1;0.97;0.98;0.93;0.6;0.93;0.99;0.55;0.7;0.65;0.96;0.75;0.67;0.96;0.75;0.99;0.84;0.66;0.51;0.86;0.81;0.64;0.83;0.97;0.71;0.7;0.88;1;0.95;0.92;0.89;0.91;0.91;0.66;0.63;0.64;0.71;0.83;0.76;0.99;0.92;0.85;0.98;0.96;0.98;0.84;0.65;0.83;0.51;0.96;0.56;0.5;0.76;0.65;1;0.63;0.81;0.83;0.89;1;0.64;0.94;0.85;0.58;0.53;0.85;0.88;0.59;0.76;0.7;0.98;0.92;0.6;0.68;0.67;0.71;0.…	ACTL6A;ATP2A2;ATP5F1A;ATP5F1B;ATP5F1C;ATP5PB;ATP5PO;BAG6;COPA;DHX15;DPCD;EPRS;FLNA;FLNB;HACD3;HDAC2;HNRNPUL2;IRS4;LBR;MYH10;MYL6;PABPC1;PABPC4;PFDN2;PIH1D1;POLR1A;POLR3A;POLR3B;POLR3D;PRKDC;QARS;RAD50;RPAP3;RUVBL1;RUVBL2;SEC61A1;SF3B1;SF3B3;SLC25A3;TUBB6;URI1;UXT;WDR92	0.56;0.81;0.93;0.68;0.95;0.85;0.83;0.66;0.8;0.65;0.53;0.82;0.95;0.78;0.7;0.88;0.74;0.62;0.85;0.77;0.63;0.82;0.81;0.64;0.78;0.99;0.82;0.75;0.64;0.56;0.6;0.56;0.92;0.59;0.8;0.53;0.77;0.65;0.62;0.77;0.77;0.91;0.63	;					Folding substrate	PMID: 30955883; PMID: 1351421
Reported folding substrate of CCT/TRiC complex	ACTR3	P61158	47.371	17;29;37;43		VBP1;PFDN2;PFDN4;TCP1;CCT2;CCT4;CCT3;CCT6A;CCT7	P61758;Q9UHV9;Q9NQP4;P17987;P78371;P50991;P49368;P40227;Q99832	9	3			Arp2/3 protein complex;ARP3-WHAMM complex	27;6725	RPAP2;TNPO1	0.81;0.51			;					Folding substrate	PMID: 30955883; PMID: 1351421
Reported folding substrate of CCT/TRiC complex	DCAF11	Q8TEB1	61.67	28		CCT6A;CCT4;TCP1;CCT3;CCT6B;CCT7;CCT5;CCT2	P40227;P50991;P17987;P49368;Q92526;Q99832;P48643;P78371	8	2					ANAPC2;AP2M1;ATP2A2;ATP5MG;ATP5PO;BCKDK;CANX;CCT2;CCT3;CCT4;CCT5;CCT6A;CCT6B;CCT7;COPB1;DEK;DPM1;EEF1D;FAR1;GNB2;HADHA;HDAC1;HLA-A;HM13;HNRNPC;HRNR;MED23;MYL6;NUP210;PABPC4;PELP1;PIH1D1;POLR1A;POLR2B;POLR3A;PRKDC;RBM25;RER1;SF3B1;SLC25A13;SMC2;SNRNP40;SNRPD1;SPAG9;SPTAN1;TCP1;TIMM50;TMED10;TMX1;UBR5;XPO1;ZW10	0.9;0.62;0.64;0.58;0.9;0.95;0.57;0.63;0.59;0.6;0.68;0.52;0.6;0.59;0.73;0.81;0.64;0.53;0.98;0.53;0.91;0.59;0.76;0.9;0.63;0.94;0.97;0.77;0.8;0.79;0.97;0.64;0.88;0.62;0.58;0.81;0.66;0.88;0.92;0.68;0.63;0.92;0.57;0.72;0.99;0.6;0.56;0.52;0.59;0.95;0.56;0.96			;	WD40 repeat	IPR001680			Folding substrate	PMID: 16252005
Reported folding substrate of CCT/TRiC complex	DDB2	Q92466	47.864	27		PDRG1;CCT3;CCT5;PFDN2;CCT2;PFDN4;CCT8;CCT4;PFDN5;TCP1;CCT7;CCT6A	Q9NUG6;P49368;P48643;Q9UHV9;P78371;Q9NQP4;P50990;P50991;Q99471;P17987;Q99832;P40227	12	4			DDB2 complex;DDB complex;Ubiquitin E3 ligase (DDB1, DDB2, CUL4A, CUL4B, RBX1)	726;790;1162	HDAC1;PDCL3;TXNDC9	0.51;0.99;0.9			;	WD40 repeat	IPR001680			Folding substrate	PMID: 29531219
Reported folding substrate of CCT/TRiC complex	DTL	Q9NZJ0	79.468	27		PFDN2;TCP1;CCT2;CCT3;CCT4;CCT5;CCT6B;CCT7;CCT8	Q9UHV9;P17987;P78371;P49368;P50991;P48643;Q92526;Q99832;P50990	9	2			CUL4B-DDB1-DTL-CSN complex;CUL4A-DDB1-DTL complex	6482;6486	AAAS;CAPZB;CCT2;CCT3;CCT4;CCT5;CCT6A;CCT6B;CCT7;CCT8;EEF1D;HDAC2;IRS4;MRPS7;PDCD5;PDCL3;POLR3A;PPAT;RPS5;TCP1;TXNDC9	0.6;0.92;0.79;0.97;0.98;0.97;0.97;0.99;0.99;0.92;0.73;0.64;0.56;0.82;0.69;0.96;0.7;0.93;0.93;0.98;0.63			;	WD40 repeat	IPR001680			Reported substrate shuttled by PFDN to CCT/TRiC	PMID: 16252005
Reported folding substrate of CCT/TRiC complex	HDAC1	Q13547	55.103	21;27		CCT5;CCT7;VBP1;CCT8;CCT4;CCT3;CCT2;RUVBL2;TCP1;PFDN6;PFDN2;CCT6B;PFDN4;PFDN1;PFDN5;CCT6A	P48643;Q99832;P61758;P50990;P50991;P49368;P78371;Q9Y230;P17987;O15212;Q9UHV9;Q92526;Q9NQP4;O60925;Q99471;P40227	16	20	PFDN1;PFDN4	2	Mi-2/NuRD-MTA3 complex;DNMT3B complex;SIN3 complex;Mi2/NuRD complex;MeCP1 complex;SNF2h-cohesin-NuRD complex;Mi2/NuRD-BCL6-MTA3 complex;SAP complex (Sin3-associated protein complex);SAP complex (Sin3-associated protein complex);SIN3-HDAC-SAP30-ARID4 complex;NRD complex (Nucleosome remodeling and deacetylation complex);CoREST-HDAC complex;LSD1 complex;Anti-HDAC2 complex;anti-BHC110 complex;XFIM co…	41;49;54;61;62;282;585;591;592;596;614;620;626;632;633;634;636;642;643;646;648;649;659;691;696;714;720;738;739;743;747;749;778;871;888;1159;1257;1471;1505;2721;2814;2851;3044;3048;3053;3149;3156;3167;3234;3263;3269;3961;5117;5118;5184;5609;5614;5695;5870;6237;6373;6421;6443;6444	ABI1;ANAPC2;ASDURF;CAD;CANX;CCT2;CCT3;CCT4;CCT5;CCT6A;CCT6B;CCT7;CCT8;CDC27;CDC5L;CHD4;CNOT1;COPB2;DCAF11;DDB2;DDX46;DEK;DNAJA1;EEF1D;EFTUD2;EIF3D;FLNA;GLUD1;GNB2;GPN1;HDAC2;IRS4;KDM1A;KIF5B;LARP1;LONP1;MRE11;MRPS17;MRPS7;MYH10;MYH9;MYL6;NUMA1;PABPC1;PDCD5;PDRG1;PFDN2;PFDN6;POLR1A;POLR1D;POLR2A;POLR2B;POLR3A;POLR3D;POLR3E;PRKDC;PRR14L;PSMB1;PSMB2;PSMB3;PSMD13;PYCR2;RAD50;RPAP2;RPS19;RPS27A;RPS3;R…	0.58;0.98;0.96;0.74;0.56;0.8;0.91;0.77;0.85;0.73;0.95;0.91;0.94;0.91;0.75;0.97;0.81;0.86;0.59;0.51;0.61;0.8;0.72;0.93;0.69;0.63;0.91;0.64;0.88;0.89;0.99;0.95;0.99;0.9;0.55;0.66;0.71;0.81;0.99;0.67;0.63;0.7;0.92;0.57;0.94;0.77;0.76;0.85;0.82;0.85;0.87;0.91;0.84;0.82;0.79;0.65;0.86;0.57;0.8;0.56;0.84;0.72;0.71;0.92;0.64;0.87;0.53;0.96;0.76;0.81;0.88;0.91;0.77;0.57;0.91;0.52;0.6;0.91;0.7;0.73;0.56;0…			;					Folding substrate	PMID: 30209338
Reported folding substrate of CCT/TRiC complex	HDAC2	Q92769	55.364	18;21;28;	18;22	TCP1;CCT3;CCT5;CCT6A;PFDN2;VBP1;PFDN5;RUVBL2	P17987;P49368;P48643;P40227;Q9UHV9;P61758;Q99471;Q9Y230	8	8			SIN3 complex;Mi2/NuRD complex;MeCP1 complex;SNF2h-cohesin-NuRD complex;NuRD.1 complex;SAP complex (Sin3-associated protein complex);SAP complex (Sin3-associated protein complex);SIN3-HDAC-SAP30-ARID4 complex;NRD complex (Nucleosome remodeling and deacetylation complex);CoREST-HDAC complex;Anti-HDAC2 complex;anti-BHC110 complex;XFIM complex;BHC complex;CtBP complex;CtBP core complex;HDAC2-asscocia…	54;61;62;282;587;591;592;596;614;620;632;633;634;636;642;643;650;659;691;696;713;714;738;739;743;745;749;778;803;806;871;886;888;889;1133;1134;1233;1257;1505;2657;2721;2814;2851;3048;3053;3054;3167;6243;6373;6421;6771;7225	AHNAK;CCAR2;CCT2;CCT3;CHD4;COPB2;DBT;DEK;DTL;GNB2;HADHA;HDAC1;KDM1A;MRPL37;MRPS7;MYL6;PABPC4;PDCD5;PIH1D1;POLR1A;POLR1D;POLR2B;POLR3A;POLR3D;POLR3E;PSMD13;RPAP2;RPS5;SNRNP40;TCP1;WDR18;WDR61	0.68;0.53;0.71;0.61;0.67;0.54;0.52;0.6;0.64;0.52;0.56;0.99;0.96;0.77;0.96;0.58;0.76;1;0.53;0.86;0.83;0.72;0.87;0.72;0.74;0.83;0.91;0.79;0.91;0.54;0.99;0.61	ACAA2;ACLY;ACTR1A;AIMP1;ASDURF;ATP2A2;ATP5F1A;ATP5F1C;ATP5MF;ATP5PB;ATP5PD;ATP5PO;CAD;CCAR2;CCT8;CHD4;CKAP4;CNOT1;COPA;COPB1;DAP3;DHX15;DHX9;DPCD;DPM1;EEA1;EEF1D;EIF3C;EIF3E;EIF3F;EPRS;FLNA;FLNB;GAPDH;GCN1;H4C1;HACD3;HADHA;HADHB;HAGH;HNRNPC;HNRNPR;HNRNPU;HNRNPUL2;HUWE1;IARS;IMMT;IRS4;KRT8;LANCL1;LBR;LSM12;MARS;MRPL12;MRPS16;MRPS17;MRPS2;MRPS22;MRPS23;MRPS34;MRPS35;NUFIP2;NUMA1;PABPC1;PABPC4;PABPN…	0.55;0.94;0.88;0.61;0.92;0.8;0.91;0.95;0.68;0.85;0.56;0.72;0.66;0.86;0.58;0.9;0.96;0.69;0.81;0.71;0.84;0.53;0.57;0.95;0.97;0.52;0.96;0.73;0.68;0.61;0.95;0.99;0.95;0.53;0.58;0.61;0.94;0.99;0.99;0.53;0.61;0.73;0.9;0.92;0.79;0.58;0.91;0.98;0.94;0.59;0.95;0.81;0.51;0.51;0.79;0.82;0.9;0.92;0.91;0.57;0.75;1;0.95;0.95;0.99;0.9;0.92;0.98;0.99;0.99;0.63;0.5;0.99;0.93;0.87;0.94;0.69;0.86;0.94;0.65;0.94;0.8…	;					Folding substrate	PMID: 30209338
Reported folding substrate of CCT/TRiC complex	PEX7	O00628	35.892	28		CCT3;CCT6B;TCP1;PFDN2;VBP1;CCT7;CCT2;PFDN5;CCT4;CCT8;CCT5;CCT6A	P49368;Q92526;P17987;Q9UHV9;P61758;Q99832;P78371;Q99471;P50991;P50990;P48643;P40227	12	4					AAAS;APEH;ASNS;NT5DC2;PDCL3;TXNDC9;WDR18	0.86;0.99;0.84;1;0.75;0.9;0.99			;	WD40 repeat	IPR001680			Folding substrate	PMID: 15519848
Reported folding substrate of CCT/TRiC complex	TUBG1	P23258	51.17	13-15;28		PFDN2;PFDN5;CCT5;PFDN6;CCT4;CCT7;TCP1;CCT2;CCT8;CCT3;CCT6A	Q9UHV9;Q99471;P48643;O15212;P50991;Q99832;P17987;P78371;P50990;P49368;P40227	11	3			60S APC containing complex;Gamma-tubulin complex	3008;6893	APMAP;ATP2A2;ATP5PB;DPF2;DYNC1H1;GADD45GIP1;GCN1;GPI;HNRNPUL2;LBR;LMAN2;MED23;MT-CO2;NNT;PDCL;PDCL3;PSMD1;QARS;RAB2A;RBBP5;RPS20;SEC63;SLC16A1;SMARCC2;TFRC;THOC1;THOC3;TMED10;TOP2A;TUBGCP2;TUBGCP3;TXNDC9	0.7;0.84;0.57;0.63;0.95;0.51;0.65;0.51;0.85;0.59;0.57;0.75;0.87;0.78;0.95;0.92;0.55;0.82;0.74;0.89;0.61;0.76;0.63;0.9;0.56;0.54;0.78;0.61;0.77;0.94;0.91;0.68			;					Folding substrate	PMID: 10209023
Reported folding substrate shuttled by PFDN to CCT/TRiC	ERCC8	Q13216	44.055	28;56		PFDN1;PFDN2;VBP1;PFDN4;PFND5;PFDN6;RUVBL2;TCP1;CCT2;CCT3;CCT4;CCT5;CCT6A;CCT7;CCT8	O60925;Q9UHV9;P61758;Q9NQP4;Q99471;O15212;Q9Y230;P17987;P78371;P49368;P50991;P48643;P40227;Q99832;P50990	14	4			CSA complex;CSA-POLIIa complex	727;728					;	WD40 repeat	IPR001680			Reported substrate shuttled by PFDN to CCT/TRiC	PMID: 29531219
Reported folding substrate shuttled by PFDN to CCT/TRiC	TUBB	P07437	49.671	29;54	16;21	RUVBL1;PFDN2;PFDN4;VBP1;PFDN5;PFDN6;TCP1;CCT2;CCT8;PIH1D1	Q9Y265;Q9UHV9;Q9NQP4;P61758;Q99471;O15212;P17987;P78371;P50990;Q9NWS0	10	7			ASCOM complex;TBCD-tubulin(alpha)-tubulin(beta) complex;TBCD-ARL2-tubulin(beta) complex;TBCD-ARL2-tubulin(beta)-TBCE complex	1400;6703;6713;6715	ABI1;ACACA;ATP5F1A;BCKDK;BUB3;CCT2;CCT3;CCT4;CCT5;CCT6A;CCT6B;CCT7;CCT8;DEK;DHX9;DLD;EEF2;EFTUD2;FLNA;GNB2;GPN1;H1-4;HDAC1;HSP90AA1;HSP90AB1;HSPA1L;HSPA6;IRS4;MRPL12;PDRG1;PFDN2;PFDN4;PFDN5;PFDN6;POLR3A;PPP1CA;PPP1CC;RBBP7;RPS14;RPS15A;RPS27A;RPS28;RPS9;RUVBL1;RUVBL2;SLC25A3;SLC25A5;SLC25A6;SNRPF;SYNCRIP;TCP1;THOC3;TPR;TUBA1B;TUBB2B;TUBB4B;TUBB6;UBA2;URI1;UXT;VBP1;VIM;WDR92	0.69;0.65;0.86;0.71;0.66;0.52;0.7;0.71;0.58;0.62;0.77;0.51;0.63;0.52;0.77;0.67;0.62;0.78;0.89;0.68;0.82;0.77;0.73;0.7;0.84;0.51;0.77;0.97;0.52;0.55;0.84;0.52;0.71;0.74;0.74;0.5;0.82;0.57;0.81;0.82;0.71;0.91;0.53;0.89;0.71;0.95;0.62;0.9;0.68;0.52;0.55;0.8;0.54;0.55;1;1;0.99;0.68;0.51;0.9;0.79;0.53;0.94	ACIN1;ACLY;ACTL6A;AIMP1;AIMP2;ALDOA;ATP5F1A;ATP5F1B;ATP5MF;BAG6;CCAR2;CKAP4;CLTC;CNOT1;DARS;DBT;DDX5;DDX6;DHX15;DPM1;EEF2;EIF3B;EIF3C;ERLIN2;FBL;GADD45GIP1;GAPDH;GCN1;HADHA;HADHB;HAGH;HDAC2;HNRNPC;HNRNPM;HNRNPR;HNRNPU;HNRNPUL2;IARS;IRS4;LANCL1;MAP1B;MARS;MATR3;MRPL1;MRPL11;MRPL12;MRPL13;MRPL15;MRPL17;MRPL18;MRPL19;MRPL2;MRPL20;MRPL21;MRPL22;MRPL23;MRPL24;MRPL28;MRPL3;MRPL34;MRPL37;MRPL38;MRPL39;M…	0.95;0.9;0.67;0.86;0.87;0.86;0.56;0.59;0.96;0.57;0.66;0.72;0.97;0.6;1;0.92;0.97;0.92;0.81;0.56;0.71;0.5;0.54;0.67;1;0.74;0.74;0.74;0.85;0.74;0.52;0.8;0.68;0.52;0.65;0.65;0.93;1;0.95;1;0.91;0.68;1;0.62;0.76;0.95;0.7;0.7;0.73;0.71;0.56;0.72;0.66;0.72;0.59;0.75;0.78;0.75;0.78;0.73;0.66;0.79;0.71;0.74;0.77;0.71;0.74;0.75;0.72;0.81;0.78;0.73;0.76;0.75;0.74;0.59;0.68;0.55;0.64;0.53;0.85;0.62;0.54;0.81;…	;					Reported substrate shuttled by PFDN to CCT/TRiC	PMID: 9463374; PMID: 10209023
Reported folding substrate shuttled by PFDN to CCT/TRiC	TUBB2B	Q9BVA1	49.953	29;56	17	CCT7;CCT3;CCT6A;CCT2;CCT6B	Q99832;P49368;P40227;P78371;Q92526	5	5	PFDN1;PFDN4;PFDN2	3	Profilin 1 complex	2837	ATP5F1A;CCT2;CCT4;CCT7;DEK;DHX9;DLD;FLNA;GNB2;GPN1;H1-4;HDAC1;HSP90AB1;HSPA6;IRS4;KDM1A;LRPPRC;MYL6;PFDN2;PFDN6;POLR3A;PPP1CA;PPP1CC;RPS15A;RPS27A;RUVBL1;SLC25A3;SLC25A5;SLC25A6;TCP1;THOC3;TUBA1B;TUBB;TUBB4B;TUBB6;TYMS;UBA2;UXT;WDR61;WDR92;XRN2	0.66;0.58;0.54;0.61;0.56;0.76;0.77;0.67;0.7;0.57;0.52;0.56;0.59;0.6;0.75;0.56;0.68;0.65;0.82;0.72;0.66;0.68;0.6;0.61;0.62;0.7;0.74;0.57;0.54;0.55;0.89;0.75;1;1;0.99;0.52;0.61;0.91;0.67;0.56;0.51	ACAA2;ACIN1;ACTL6A;ADAR;ASDURF;ATP5F1B;ATP5MF;ATP5PB;ATP5PO;BAG6;CCT2;DAP3;DARS;DBT;DDX17;DDX3X;DDX5;DDX6;EEF1D;EPRS;FLNA;GADD45GIP1;H4C1;HADHA;HDAC2;HNRNPC;HNRNPR;HNRNPUL2;IARS;IMMT;ITPR3;KTN1;LANCL1;LARS;MAP1B;MATR3;MRPL1;MRPL12;MRPL13;MRPL15;MRPL17;MRPL18;MRPL2;MRPL20;MRPL22;MRPL23;MRPL24;MRPL38;MRPL39;MRPL4;MRPL40;MRPL41;MRPL43;MRPL44;MRPL45;MRPL47;MRPL48;MRPL50;MRPL55;MRPL58;MRPL9;MRPS10;MRP…	0.62;0.87;0.79;0.57;0.71;0.53;0.77;0.6;0.91;0.79;0.69;0.51;0.62;0.92;0.51;0.58;0.99;0.96;0.62;0.8;0.87;0.53;0.56;0.65;0.58;0.61;0.8;0.68;0.91;0.6;0.58;0.77;1;0.63;0.56;1;0.59;0.84;0.55;0.54;0.51;0.51;0.57;0.52;0.51;0.67;0.57;0.62;0.54;0.52;0.61;0.51;0.58;0.55;0.5;0.87;0.56;0.73;0.53;0.71;0.53;0.51;0.52;0.51;0.65;0.59;0.53;0.57;0.78;0.51;0.58;0.51;0.59;0.56;0.61;0.69;0.7;0.78;0.8;0.81;0.58;0.55;1;…	;					Reported substrate shuttled by PFDN to CCT/TRiC	PMID: 9463374; PMID: 10209023
Reported folding substrate shuttled by PFDN to CCT/TRiC	TUBB4B	P68371	49.831	29;56	17	RUVBL1;PIH1D1;CCT7	Q9Y265;Q9NWS0;Q99832	3	3	PFDN1;PFDN4	2			ABI1;ACTB;ASDURF;CCT6B;DHX9;GNB2;GTF3C4;HNRNPU;HSD17B4;HSP90AB1;PARP1;PDRG1;PFDN2;PFDN6;PPP1CA;PPP1CC;RCC2;RPS27A;RUVBL1;SLC25A6;TRIM28;TUBA1B;TUBA1C;TUBB;TUBB2B;TUBB6;UGGT1;UXT;WDR92;XRN2	0.7;0.54;0.77;0.63;0.7;0.61;0.7;0.53;0.61;0.52;0.58;0.72;0.76;0.59;0.66;0.66;0.63;0.76;0.66;0.53;0.52;0.93;0.63;1;1;0.91;0.97;0.97;0.82;0.61	ACIN1;ACLY;ACTL6A;ADAR;AIMP1;ASDURF;ATP5F1C;ATP5MF;CAD;CDK1;CHD4;CKAP4;CLTC;CNOT1;COG1;COPA;DAP3;DARS;DBT;DDX3X;DDX5;DDX6;DHX15;DPM1;EEF1D;EIF4G1;ERLIN2;FLNA;GADD45GIP1;GCN1;HADHA;HAGH;HDAC2;HNRNPAB;HNRNPR;IARS;IMMT;IRS4;ITPR3;KTN1;LANCL1;MAP1B;MATR3;MRPL1;MRPL11;MRPL12;MRPL13;MRPL15;MRPL17;MRPL18;MRPL19;MRPL2;MRPL20;MRPL21;MRPL22;MRPL23;MRPL24;MRPL28;MRPL3;MRPL34;MRPL37;MRPL38;MRPL39;MRPL4;MRPL4…	0.61;0.96;0.88;0.75;0.63;0.64;0.61;0.95;0.83;0.7;0.7;0.91;0.94;0.7;0.68;0.53;0.58;0.63;0.97;0.83;0.99;1;0.63;0.87;0.53;0.7;0.74;0.66;0.81;0.84;0.9;0.52;0.8;0.66;0.92;0.92;0.63;0.64;0.64;0.65;1;0.76;1;0.79;0.87;0.97;0.85;0.85;0.87;0.82;0.81;0.81;0.82;0.84;0.76;0.91;0.84;0.87;0.83;0.81;0.79;0.86;0.87;0.87;0.89;0.85;0.79;0.89;0.82;0.78;0.9;0.86;0.56;0.88;0.85;0.86;0.82;0.51;0.83;0.67;0.63;0.61;0.64;…	;					Reported substrate shuttled by PFDN to CCT/TRiC	PMID: 9463374; PMID: 10209023
Reported folding substrate shuttled by PFDN to CCT/TRiC	TUBB6	Q9BUF5	49.857	29;55	17;20	TCP1;CCT2;CCT3;CCT4;CCT5;CCT6A;CCT6B;CCT7;CCT8	P17987;P78371;P49368;P50991;P48643;P40227;Q92526;Q99832;Q99832	9	1					BUB3;CCT2;CCT3;CCT4;CCT5;CCT6A;CCT6B;CCT7;CCT8;DLD;EEF1D;GNB2;KIF5B;LONP1;PDCD5;PDRG1;PFDN2;PFDN5;PPP1CC;RANGAP1;TCP1;THOC3;TUBA1B;TUBB;TUBB2B;TUBB4B;UBA2;WDR61	0.68;0.67;0.76;0.79;0.58;0.63;0.84;0.77;0.79;0.61;0.57;0.69;0.73;0.58;0.65;0.61;0.52;0.59;0.63;0.51;0.69;0.87;0.84;0.99;0.99;0.91;0.71;0.74	ACIN1;ACLY;ACTL6A;ACTR1A;ASDURF;ATP5F1A;ATP5F1B;ATP5MF;ATP5PB;ATP5PD;ATP5PO;BAG6;BCKDK;CAD;CCAR2;CCT2;CCT8;CKAP4;CNOT1;CYFIP1;DAP3;DARS;DBT;DCTN1;DDX6;DHX15;DYNC1I2;EEF1E1;EIF3A;EIF3B;EIF3C;EIF3E;EIF3F;EIF4A3;EPRS;FBL;GADD45GIP1;HACD3;HADHB;HDAC2;HNRNPU;HNRNPUL2;HSD17B12;HUWE1;IARS;IRS4;ITPR3;KIF5B;LARS;LBR;MAP1B;MARS;MRPL1;MRPL11;MRPL12;MRPL13;MRPL15;MRPL17;MRPL19;MRPL2;MRPL20;MRPL21;MRPL22;MRPL…	0.96;0.81;0.9;0.77;0.81;0.85;0.98;0.58;0.69;0.95;0.82;0.92;0.75;0.85;0.97;0.53;0.5;0.98;0.99;0.8;0.78;0.98;0.87;0.54;0.67;0.92;0.93;0.98;0.58;0.87;0.9;0.79;0.75;0.77;0.97;0.92;0.98;0.71;0.93;0.69;0.87;0.94;0.59;0.84;0.98;0.98;0.82;0.81;0.5;0.77;0.99;0.62;0.7;0.97;0.87;0.97;0.72;0.55;0.53;0.69;0.72;0.88;0.98;0.96;0.9;0.72;0.97;0.9;0.65;0.6;0.78;0.97;0.92;0.94;0.98;0.71;0.76;0.86;0.96;0.53;0.89;0.7…	;					Reported substrate shuttled by PFDN to CCT/TRiC	PMID: 9463374; PMID: 10209023
Unclassified coeluting interactor of CCT/TRiC complex	CDC42	P60953	21.259	27;69		RUVBL1	Q9Y265	1	1			APC-IQGAP1-Cdc42 complex;PAR6-CDC42 complex;ACK1 signaling complex	3012;5558;6164	ARHGDIA;CCAR1;PDCL;PDCL3	0.64;0.54;0.64;0.73			;
Unclassified coeluting interactor of CCT/TRiC complex	EEF1D	P29692	31.122	28	27	CCT2;CCT6A;CCT7;PIH1D1	P78371;P40227;Q99832;Q9NWS0	4	4					AHNAK;AP3M1;ARCN1;ASDURF;ATP2A2;ATP5F1A;CAD;CANX;CCT2;CCT3;CCT4;CCT5;CCT6A;CCT6B;CCT7;CCT8;CDC23;CDC5L;CHD4;CNOT1;COPB2;CYFIP1;DCAF11;DEK;DTL;EFTUD2;EIF3F;EPS15;FAR1;FLII;FLNA;GLUD1;GNB2;GPN1;HADHA;HCFC1;HDAC1;IRS4;LONP1;MRE11;MRPS7;MTA1;MYH10;MYL6;NCKAP1;NT5DC2;PABPC4;PAICS;PDCD5;POLR1A;POLR1C;POLR1D;POLR2A;POLR2B;POLR2H;POLR3A;POLR3D;POLR3E;PPP1CC;PRPF19;PRPF8;PSMA4;PSMD7;PYCR2;RBM25;RPAP2;RPAP…	0.9;0.99;0.6;0.95;0.78;0.85;0.66;0.93;1;1;1;1;1;1;1;1;0.92;1;1;0.79;0.79;0.97;0.53;0.7;0.73;0.94;0.61;0.61;0.88;0.82;0.95;0.7;0.61;0.88;0.96;0.59;0.93;0.97;0.91;0.57;1;0.98;0.84;0.99;0.76;0.54;0.98;0.85;1;0.99;0.96;0.98;0.9;0.9;0.52;0.99;0.95;0.96;0.6;1;0.54;0.55;0.81;0.78;0.79;0.9;0.66;0.56;0.83;0.54;0.62;0.99;0.88;0.96;0.52;0.89;0.85;0.98;0.56;0.99;0.85;0.79;0.92;1;0.89;0.57;0.79;0.97;0.97;0.56…	ACAA2;ACTL6A;ASDURF;ATP2A2;ATP5F1A;ATP5F1B;ATP5F1C;ATP5PB;ATP5PO;BAG6;CKAP4;COPA;DHX15;DPCD;DPM1;FLNA;FLNB;H4C1;HACD3;HADHB;HAGH;HDAC2;IRS4;LBR;MYH10;MYL6;PABPC1;PABPC4;PDRG1;PFDN2;PFDN6;PIH1D1;POLR1A;POLR1C;POLR2B;POLR2E;POLR2H;POLR3A;POLR3B;POLR3D;PPP1CA;PPP1CC;PRKDC;RAD50;RPAP3;RPN1;RPS11;RPS3;RUVBL1;RUVBL2;SEC61A1;SF3B3;SLC25A1;SLC25A3;SLC25A6;SNRNP200;SNRPA1;SNRPD3;TUBA1B;TUBB2B;TUBB4B;URI1;…	0.6;0.57;0.58;0.75;0.94;0.97;0.9;0.94;0.89;0.98;0.7;0.77;0.7;0.98;0.51;0.83;0.96;0.58;0.98;0.85;0.6;0.96;0.97;0.51;0.98;0.97;0.79;0.57;0.66;0.83;0.79;0.62;0.99;0.68;0.84;0.81;0.9;0.98;0.96;0.89;0.73;0.71;0.61;0.59;0.98;0.91;0.87;0.6;1;1;0.86;0.96;0.93;0.66;0.83;0.79;0.74;0.73;0.8;0.62;0.53;0.88;0.97;0.61;0.96	;
Unclassified coeluting interactor of CCT/TRiC complex	HUWE1	Q7Z6Z7	481.891	27	27	CCT3;PIH1D1;CCT7;TCP1;CCT2;CCT5;RUVBL1;RUVBL2;CCT6A;CCT8;CCT4	P49368;Q9NWS0;Q99832;P17987;P78371;P48643;Q9Y265;Q9Y230;P40227;P50990;P50991	11	2			ARF-Mule complex	220	MYH10;MYH9	0.71;0.81	AIMP1;ATP5F1A;ATP5F1B;ATP5PO;BAG6;DARS;DPCD;DYNC1I2;EEF1E1;HDAC2;HSD17B12;IARS;IRS4;LBR;MRE11;MYH10;MYH9;NUP107;PABPC1;POLR1A;POLR1C;POLR2B;POLR3A;POLR3B;POLR3D;PRPF19;RAD50;RARS;RPAP3;RPS19;RPS7;SEC61A1;SF3B3;SLC25A1;SLC25A6;TUBA1B;TUBB6	0.92;0.62;0.83;0.51;0.99;0.89;0.97;0.84;0.52;0.79;0.61;0.62;0.93;0.71;0.82;0.89;0.97;0.93;0.75;0.53;0.76;0.86;0.84;0.88;0.94;0.56;1;0.76;0.81;0.7;0.55;0.59;0.59;0.54;0.76;0.63;0.84	;
Unclassified coeluting interactor of CCT/TRiC complex	WDR18	Q9BV38	47.405	27;54		PFDN2	Q9UHV9	1	1			5FMC (Friends of Methylated Chtop) complex;LAS1L-PELP1-TEX10-WDR18-NOL9-SENP3 complex	6854;6855	AAAS;AIMP1;AIMP2;APEH;APMAP;ASNS;ATAD3A;ATP2A2;ATP5F1B;ATP5MD;ATP5MF;ATP5MG;ATP5PB;ATP5PO;CAPZB;CISD2;CKAP4;CSE1L;CYB5R3;DAD1;DARS;DDOST;DHX15;DHX30;DPM1;DSP;EEF1E1;EXOSC10;FBL;GCN1;HACD3;HADHB;HDAC2;HLA-A;HNRNPC;HNRNPM;HSD17B12;IARS;KTN1;LARS;LBR;LMAN2;LRRC59;MOV10;MT-CO2;MYBBP1A;MYL6;NOP56;NT5DC2;NUP210;PDCD5;PDCL3;PELP1;PEX7;PHB;POLR2B;PPAT;QARS;RAB7A;RALY;RNPS1;RPN2;S100A14;SDHB;SEC61B;SEC63;…	1;0.78;0.67;0.97;0.84;0.91;0.98;0.8;0.63;0.68;0.6;0.85;0.89;0.94;1;0.92;0.89;0.59;0.75;0.51;0.58;0.84;0.66;0.59;0.93;0.87;0.77;0.52;0.51;0.58;0.87;0.51;0.99;0.79;0.59;0.56;0.57;0.76;0.92;0.88;0.67;0.62;0.73;0.66;0.81;0.56;0.51;0.82;1;0.57;0.7;1;0.63;0.99;0.64;0.57;1;0.82;0.6;0.77;0.91;0.68;0.75;0.59;0.68;0.51;0.75;0.85;0.81;0.98;0.79;0.67;0.86;0.73;0.69;0.56;0.57;0.61;0.65;0.63;0.55;0.83;0.63;0.8…			;	WD40 repeat	IPR001680
Unclassified coeluting interactor of PFDN complex	AARS	P49588	106.81	58	60	PFDN5;PIH1D1	Q99471;Q9NWS0	2	2					HK1	1	CARM1;MAT2B;PFAS;RPA1;UBA1	0.78;1;1;0.88;0.92	;
Unclassified coeluting interactor of PFDN complex	AARS2	Q5JTZ9	107.34	58		PFDN5;VBP1	Q99471;P61758	2	3					HK1;RPA1	0.78;0.53			;
Unclassified coeluting interactor of PFDN complex	DLD	P09622	54.177	17;21;57	12	CCT8;RUVBL2;RUVBL1;CCT2;CCT7	P50990;Q9Y230;Q9Y265;P78371;Q99832	5	1			KAT2A-Oxoglutarate dehydrogenase complex	7267	CNDP2;CORO1C;DHX9;DRG1;DYNC1H1;DYNC1I2;GNB2;HSPBP1;KHSRP;LRPPRC;MRPL28;MRPL48;MRPL58;MTREX;NCL;NIPSNAP3A;RPRD1B;SAE1;SMARCA4;SMARCC1;SMARCE1;SRRT;TUBB;TUBB2B;TUBB6;U2AF2;UBR4;XRN2;ZC3H15;ZNHIT2	0.54;0.52;0.9;0.93;0.54;0.52;0.84;0.51;0.55;0.77;0.54;0.59;0.52;0.57;0.65;0.52;0.78;0.79;0.98;0.99;0.95;0.75;0.67;0.77;0.61;0.67;0.96;0.73;0.85;0.79	ACAA2;GEMIN4	0.97;0.57	;
Unclassified coeluting interactor of PFDN complex	RPSA	P08865	32.854	59		PIH1D1;CCT4;CCT6A;TCP1	Q9NWS0;P50991;P40227;P17987	4	2			Ribosome, cytoplasmic;40S ribosomal subunit, cytoplasmic	306;338	CTPS1;MARCKSL1;MDH2;PDRG1;PFDN2;PFDN4;PFDN5;PFDN6;RACK1;RPS21;TUBA1B;WDR61	0.74;0.5;0.52;0.64;0.99;0.95;0.77;0.96;0.96;0.6;0.56;0.55			;
Unclassified coeluting interactor of PFDN complex	STUB1	Q9UNE7	34.856	58;60		HSP90AA1;HSP4;CCT5;CCT7	P07900;P34932;P48643;Q99832	4	1			N-NOS-CHIP-HSP70-1 complex;CHIP-HSC70-TAU-UBCH5B complex	432;6037	YBX3	0.59			;
Unclassified coeluting interactor of PFDN complex	ZNF207	O43670	50.751	44;56								Spliceosome	351	EWSR1;GNB2	0.56;0.87			;
Unclassified coeluting interactor of PFDN to CCT/TRiC complexes	BUB3	O43684	37.155	28;56		CCT5;CCT6B;PIH1D1;CCT3;CCT2;CCT7;CCT4;TCP1;CCT6A;CCT8	P48643;Q92526;Q9NWS0;P49368;P78371;Q99832;P50991;P17987;P40227;P50990	10	8			Mitotic checkpoint complex (MCC);BUB1-BUB3 complex	190;1851	CCT2;GNB2;TCP1;THOC3;TUBB;TUBB6;TYMS	0.52;0.55;0.63;0.62;0.66;0.68;0.57			;	WD40 repeat	IPR001680
Unclassified coeluting interactor of PFDN to CCT/TRiC complexes	CAPZB	P47756	31.35	28		RPAP3;PIH1D1	Q9H6T3;Q9NWS0	2	2			RICH1/AMOT polarity complex, Flag-Rich1 precipitated;CAPZalpha-CAPZbeta complex;WASH-CAPZalpa/beta complex;PI4K2A-WASH complex;CAPZA3-CAPZB complex	846;6483;6484;6671;7002	AAAS;DTL;GNB2;PDCD5;PDCL3;PPAT;WDR18	0.97;0.92;0.58;0.54;1;1;1			;
Unclassified coeluting interactor of PFDN to CCT/TRiC complexes	GDI2	P50395	50.663	58	52-54									PFDN4;PFDN5;PFDN6	0.66;0.68;0.78	PGK1;XRCC6	0.78;0.58	;
Unclassified coeluting interactor of PFDN to CCT/TRiC complexes	GNB2	P62879	37.331	28-29;57		PFDN1;PFDN2;VBP1;PFDN4;PFDN5;PFDN6;PDRG1;TCP1;CCT2;CCT3;CCT4;CCT5;CCT6A;CCT6B;CCT7;CCT8	O60925;Q9UHV9;P61758;Q9NQP4;Q99471;O15212;Q9NUG6;P17987;P78371;P49368;P50991;P48643;P40227;Q92526;Q99832;P50990	17	5	PFDN1;PFDN2	2	GNAI1-GNB2-GNGT1 complex;GNAI1-GNB2-GNG2 complex;GNAI1-GNB2-GNG3 complex;GNAI1-GNB2-GNG4 complex;GNAI1-GNB2-GNG5 complex;GNAI1-GNB2-GNG7 complex;GNAI1-GNB2-GNG8 complex;GNAI1-GNB2-GNG10 complex;GNAI1-GNB2-GNG11 complex;GNAI1-GNB2-GNG12 complex;GNAI1-GNB2-GNG13 complex;GNAS-L-GNB2-GNG1 complex;GNAS-L-GNB2-GNG2 complex;GNAS-L-GNB2-GNG3 complex;GNAS-L-GNB2-GNG4 complex;GNAS-L-GNB2-GNG5 complex;GNAS-…	7015;7020;7025;7032;7037;7067;7072;7077;7082;7087;7093;7143;7148;7153;7161;7166;7171;7176;7188;7199;7205;7210	AZGP1;BUB3;CAPZB;CCT2;CCT4;CCT5;CCT6A;CCT6B;CCT7;CCT8;DCAF11;DEK;DLD;EEF1D;HDAC1;HDAC2;HSP90B1;KDM1A;KIF5B;LDHA;LRPPRC;P4HB;PDCD5;PDRG1;PFDN1;PFDN4;PFDN5;RAD50;RANGAP1;SNRNP40;TCP1;THOC3;TUBB;TUBB2B;TUBB4B;TUBB6;UBA2;VBP1;WDR61;XRN2;ZNF207	0.66;0.55;0.58;0.6;0.71;0.87;0.71;0.54;0.67;0.77;0.53;0.52;0.84;0.61;0.88;0.52;0.68;0.86;0.85;0.55;0.74;0.5;0.57;0.6;0.62;0.57;0.67;0.66;0.62;0.73;0.83;0.88;0.68;0.7;0.61;0.69;0.74;0.71;0.71;0.82;0.87			;	WD40 repeat	IPR001680
Unclassified coeluting interactor of PFDN to CCT/TRiC complexes	PTPN14	Q15678	135.261	28;49;58		VBP1	P61758			PFDN4;PFDN1	2			PIH1D1;RPAP3	0.63;0.75			;
Unclassified coeluting interactor of PFDN to CCT/TRiC complexes	THOC3	Q96J01	38.772	14;28;55		CCT6B;CCT4;TCP1;CCT7;CCT2;CCT3;CCT6A;CCT5	Q92526;P50991;P17987;Q99832;P78371;P49368;P40227;P48643	8	2	PFDN1	1	Spliceosome;TREX complex;hTREX84 complex	351;770;6160	BUB3;CCT3;CCT4;CCT6A;CCT6B;CLTC;DEK;GNB2;HSPA6;PPAT;RPS18;RPS3;TCP1;TUBB;TUBB2B;TUBB6;TUBG1;UBA2;WDR61	0.62;0.83;0.81;0.84;0.91;0.65;0.58;0.88;0.87;0.5;0.91;0.77;0.84;0.8;0.89;0.87;0.78;0.68;0.61			;	WD40 repeat	IPR001680
Unclassified coeluting interactor of PFDN to CCT/TRiC complexes	TYMS	P04818	35.716	28;56		PFDN1;PFDN2;PFDN4	O60925;Q9UHV9;Q9NQP4			PFDN1	1			BUB3;TUBB2B	0.57;0.52			;
Unclassified coeluting interactor of PFDN to CCT/TRiC complexes	UBA2	Q9UBT2	71.224	27;57								SUMO1-SUA1-UBA2 complex;SUA1-UBA2 complex	5755;5756	ACBD3;BASP1;BTF3L4;DIS3;GNB2;HSP90B1;KHSRP;NPLOC4;PC;PDCD5;PFDN6;SNRNP40;THOC3;TUBB;TUBB2B;TUBB6;VBP1;WDR61	0.53;0.54;0.86;0.6;0.74;0.67;0.52;0.7;0.77;0.5;0.55;0.75;0.68;0.68;0.61;0.71;0.51;0.76	MAT2A	0.84	;
Unclassified coeluting interactor of PFDN to CCT/TRiC complexes	WDR61	Q9GZS3	33.581	28;38;56		VBP1;PFDN1;PIH1D1;CCT4;CCT8;PFDN5;PFDN2;CCT6B;CCT6A;CCT5;CCT3;PFDN4;TCP1;CCT2;PFDN6;CCT7	P61758;O60925;Q9NWS0;P50991;P50990;Q99471;Q9UHV9;Q92526;P40227;P48643;P49368;Q9NQP4;P17987;P78371;O15212;Q99832	16	4			Paf complex;SKI complex;CUL4A-DDB1-WDR61 complex	1167;1168;6494	CCAR2;CCT2;CCT3;CCT4;CCT5;CCT6A;CCT6B;CCT7;CCT8;CNOT1;ECHS1;EIF3F;EIF3M;FKBP10;GNB2;HDAC1;HDAC2;IPO7;KDM1A;KIF5B;LONP1;MACF1;MRE11;PAICS;PFDN2;PFDN4;PFDN6;POLR2B;POLR3E;PRPF19;RAD50;RANGAP1;RPSA;SNRNP40;TCP1;THOC3;TUBB2B;TUBB6;UBA2;VBP1;WASF2;WDR92	0.74;0.64;0.68;0.5;0.52;0.63;0.74;0.52;0.61;0.87;0.59;0.53;0.81;0.54;0.71;0.83;0.61;0.5;0.62;0.78;0.68;0.7;0.66;0.62;0.69;0.61;0.86;0.92;0.51;0.69;0.81;0.78;0.55;0.88;0.68;0.61;0.67;0.74;0.76;0.61;0.59;0.64			;	WD40 repeat	IPR001680
Unclassified coeluting interactor of PFDN to CCT/TRiC complexes	WDR77	Q9BQA1	36.724	28;40	16;39	CCT3;TCP1;CCT5;CCT6A;CCT6B;URI1;CCT2;CCT4;CCT7	P49368;P17987;P48643;P40227;Q92526;O94763;P78371;P50991;Q99832	9	5			FCP1-associated protein complex;MEP50-PRMT5-ICLN complex;CHTOP-methylosome complex;BRD7-BAF60A-MEP50 complex	811;2838;6858;7374	AP3B1;EFTUD2;FLNA;IDH3A;PARP1;PRMT5;PRPF40A;PYCR2;RPAP2;SF3B1;SF3B3;SLC25A3;TPR;WDR92	0.82;0.56;0.71;0.65;0.52;0.99;0.82;0.7;0.69;0.91;0.91;0.6;0.59;0.81	DPCD;FLNA;FLNB;HACD3;HDAC2;IRS4;LBR;LSM12;MATR3;PAICS;PDRG1;PFDN6;PIH1D1;POLR1A;POLR2E;POLR3A;PRPF40A;RPAP3;RUVBL1;RUVBL2;SEC61A1;SFPQ;SLC25A3;SLC25A6;TECR;TUBB6;URI1;UXT	0.97;0.83;0.66;0.85;0.78;0.57;0.94;0.69;0.63;0.84;0.79;0.57;0.66;0.68;0.6;0.58;0.8;0.75;0.97;0.71;0.91;0.5;0.91;0.5;0.88;0.88;0.66;0.92	;	WD40 repeat	IPR001680
	AAR2	Q9Y312	43.472	19;23		TCP1;RUVBL2;CCT6A;CCT5;CCT2;CCT4;CCT7;CCT3;RUVBL1;CCT8	P17987;Q9Y230;P40227;P48643;P78371;P50991;Q99832;P49368;Q9Y265;P50990	10	2	RPAP3;PIH1D1;UXT;RUVBL2	4			BIRC6;CTR9;DAP3;KDM1A;MRPL3;MRPS17;MRPS22;MRPS27;MRPS34;MRPS35;MRPS9;PRPF8;PSMC1;PSMC2;PSMC4;PSMD1;PSMD12;PSMD14;PSMD8;SMARCB1;SMARCC2;SMARCD2;ZNHIT2	0.56;0.66;0.79;0.5;0.68;0.84;0.84;0.69;0.73;0.86;0.95;0.84;0.57;0.73;0.68;0.72;0.5;0.56;0.95;0.85;0.63;0.57;0.63
	AASS	Q9UDR5	102.132	36		HSP90AA1;HSP90AB1	P07900;P08238	2	1					PRIM1	0.59
	ABI1	Q8IZP0	55.081	34		TUBB4B;TUBB;TUBA1B	P68371;P07437;P68363	3	1			Wave-2 complex;SOS1-ABI1-EPS8 complex;SOS1-ABI1-EPS8L1 complex;SOS1-ABI1-EPS8L2 complex;SOS1-ABI1-EPS8L3 complex;c-Abl-CAS-Abi1 complex	186;6499;6501;6503;6504;6592	AHNAK;AP2M1;APMAP;ARCN1;ATP2A2;ATP5MD;ATP5PO;BAG2;BCKDK;BRK1;CCT2;CCT3;CCT5;CCT6A;CCT6B;CCT7;CCT8;CDC5L;CNOT1;CSTF3;CYFIP1;DAD1;DCTN1;DIABLO;EIF4G1;FLNA;HADHA;HADHB;HDAC1;HLA-A;KIF5B;MED23;MYH10;MYH9;MYL6;NCKAP1;NDUFA4;NUP205;NUP210;PABPC4;PDCD5;POLR1A;POLR1C;POLR2H;POLR3A;POLR3E;PRPF40A;PRPF8;RAB7A;RBM25;RER1;RPAP2;RUVBL2;SF3B1;SLC16A1;SLC25A1;SLC25A13;SMC2;SMC4;SND1;SNRPD3;SON;SSR1;TARSL2;TCP1;…	0.7;0.62;0.76;0.53;0.67;0.79;0.66;0.63;0.65;0.98;0.62;0.53;0.7;0.75;0.78;0.77;0.78;0.61;0.7;0.84;1;0.55;0.97;0.64;0.54;0.77;0.98;0.53;0.58;0.89;0.83;0.72;0.8;0.94;0.57;1;0.59;0.88;0.67;0.88;0.95;0.81;0.53;0.7;0.88;0.58;0.62;0.75;0.61;0.91;0.8;0.61;0.79;0.6;0.69;0.78;0.78;0.87;0.63;0.62;0.54;0.81;0.61;0.57;0.51;0.53;0.51;0.53;0.71;0.82;0.69;0.7;0.95;0.95;0.55;0.85
	ABRAXAS2	Q15018	46.901	37								ABRAXAS2-SHMT1 complex;ABRAXAS2-SHMT2 complex	7113;7114
	ACAD11	Q709F0	87.264	41										RAB3GAP2	0.88
	ACADM	P11310	46.588	51	51	CCT6B	Q92526	1	1					ASS1;CTH;EZR;ISYNA1;TRMT1;TSN;TXNRD1	0.62;0.97;0.55;1;0.99;0.91;0.79	CTH;ECHS1;ECI1;HYOU1;ISYNA1;WARS	0.52;0.93;1;0.61;1;1
	ACBD3	Q9H3P7	60.593		59									BCKDHB;NPLOC4;TXNRD2;UBA2	0.63;0.67;0.6;0.53	ALDH9A1;CRTAP;P3H1;PNP;PPIB	0.87;0.97;0.96;0.5;0.65
	ACLY	P53396	120.839	34	32	PIH1D1	Q9NWS0	1	1					BRK1;CST1;CYFIP1;CYFIP2;DCTN1;DYNC1H1;EIF4G1;EPS15L1;EXOSC2;HSPBP1;KTN1;PSMA6;PSMB4;SMARCC1;WASF2	0.99;0.63;0.83;0.94;0.62;0.66;0.99;0.97;0.94;0.54;0.97;0.9;0.95;0.57;0.58	ACAA2;ATP2A2;ATP5F1A;ATP5F1B;ATP5PB;ATP5PO;CAD;CKAP4;CYFIP1;DDX5;DDX6;DHX15;DPCD;FLNB;H4C1;HACD3;HADHA;HADHB;HDAC2;HNRNPU;IARS;IRS4;LANCL1;LARS;LBR;MATR3;MYL6;NCKAP1;PABPC1;PAICS;PFKP;POLR1A;POLR2B;POLR3A;PPP1CA;PPP1CC;PRKDC;PRPF19;PRPF40A;PRPF8;RBMX;RPAP3;RPL11;RPL23;RPL24;RPN1;RPS11;RPS16;RPS18;RPS2;RPS26;RPS3;RPS8;RUVBL1;RUVBL2;SEC61A1;SF3B3;SHMT2;SLC25A1;SLC25A3;SLC25A5;SLC25A6;SNRNP200;SNRPD…	0.96;0.95;0.88;0.91;0.75;0.76;0.98;0.98;1;0.96;0.97;0.98;0.96;0.86;0.66;0.96;0.76;0.64;0.94;0.99;0.99;0.67;0.89;0.83;0.99;0.94;0.9;0.99;0.71;0.69;0.98;0.98;0.82;0.99;0.99;0.99;0.99;0.9;0.97;0.98;0.97;0.99;0.84;0.91;0.99;0.86;0.99;0.9;0.96;0.91;0.92;0.98;0.9;0.89;0.69;0.62;0.99;0.61;0.98;0.96;0.96;0.97;0.98;0.75;0.82;0.99;0.99;0.9;0.96;0.81;0.73;0.9
	ACOX3	O15254	77.629	42
	ACPP	P15309	44.566	26
	ACTL6A	O96019	47.461	14	17	RUVBL2;CCT6B;RUVBL1;CCT2;CCT7;CCT6A;TCP1;CCT3;CCT4	Q9Y230;Q92526;Q9Y265;P78371;Q99832;P40227;P17987;P49368;P50991	9	18	RUVBL1;RUVBL2	2	PBAF complex (Polybromo- and BAF containing complex);BAF complex;SWI-SNF chromatin remodeling-related-BRCA1 complex;INO80 chromatin remodeling complex;SRCAP-associated chromatin remodeling complex;TIP60 histone acetylase complex;NuA4/Tip60-HAT complex;NuA4/Tip60-HAT complex;PBAF complex (Polybromo- and BAF containing complex);BRG1-SIN3A complex;BRM-SIN3A complex;SIN3-ING1b complex II;LARC complex…	149;189;238;302;304;525;528;529;556;713;714;739;778;787;798;799;803;806;1166;1170;1173;1175;1230;1237;1239;1252;2852;2856;2857;3065;7372	AIMP1;ATP5F1A;BCKDK;CCAR2;COPA;CST1;CST4;DARS;DDX17;DHX9;DYNC1H1;DYNC1I2;EEF1E1;ELAVL1;EPRS;GYS1;HNRNPAB;HNRNPH3;HNRNPU;MARS;MRPL45;MRPS17;MRPS7;PABPC1;POLR2B;PRKDC;RALY;RARS;RPL24;RPL27A;RPL31;RPS10;RPS13;RPS16;RPS19;RPS24;RPS26;RPS27;RPS3;RPS3A;RPS4X;RPS5;RPS8;RPS9;SMARCA4;SMARCB1;SMARCC1;SPTAN1;SRRM2;SRSF7;TCP1;THOC2;TTC37;ZNF326	0.82;0.72;0.63;0.59;0.61;0.69;0.74;0.71;0.62;0.79;0.66;0.52;0.94;0.53;0.82;0.66;0.61;0.71;0.69;0.99;0.55;0.51;0.85;0.53;0.57;0.78;0.97;0.8;0.53;0.55;0.74;0.84;0.98;0.69;0.51;0.56;1;0.78;0.53;0.58;0.63;0.57;0.68;0.57;0.84;0.65;0.52;1;0.71;0.97;0.57;0.98;0.83;0.77	ACAA2;ACIN1;ACTR1A;ADAR;AIMP2;ALDOA;ATP2A2;ATP5F1A;ATP5F1B;ATP5F1C;ATP5PB;ATP5PO;CAD;CCAR2;CDK1;CKAP4;COG1;COPA;CYFIP1;DAP3;DARS;DBT;DDOST;DDX46;DDX5;DDX6;DHX15;DHX9;DPCD;DPM1;EEF1D;FLNA;FLNB;GADD45GIP1;H4C1;HACD3;HAGH;HNRNPAB;HNRNPU;HSD17B12;IARS;IMMT;IRS4;ITPR3;KTN1;LBR;LUC7L2;MAP1B;MATR3;MRPL1;MRPL11;MRPL12;MRPL13;MRPL15;MRPL17;MRPL19;MRPL20;MRPL21;MRPL22;MRPL23;MRPL24;MRPL28;MRPL3;MRPL34;MRPL…	0.88;0.68;0.56;0.52;0.74;0.58;0.9;0.98;0.92;0.9;0.95;0.94;0.85;0.74;0.55;0.94;0.77;0.82;0.58;0.93;0.79;0.78;0.61;0.68;0.58;0.92;0.92;0.57;0.62;0.71;0.57;0.53;0.81;0.85;0.85;0.99;0.83;0.84;0.87;0.59;0.71;0.97;0.95;0.96;0.77;0.94;0.54;0.94;0.82;0.96;0.95;0.63;0.89;0.72;0.61;0.53;0.58;0.9;0.7;0.82;0.83;0.51;0.89;0.84;0.67;0.75;0.94;0.85;0.81;0.93;0.95;0.62;0.71;0.84;0.82;0.91;0.91;0.75;0.75;0.88;0.9…
	ACTN1	P12814	103.058	26;50	49	PIH1D1	Q9NWS0	1	1			ACTN1-PARVB complex;Polycystin-1 multiprotein complex (ACTN1, CDH1, SRC, JUP, VCL, CTNNB1, PXN, BCAR1, PKD1, PTK2, TLN1)	4025;5177	A2ML1;AHCY;DBN1;GAPDH;SHMT1;TPI1	0.51;0.99;0.89;0.51;0.99;0.51
	ACTN4	O43707	104.854	25;48;55;59	50							P2X7 receptor signalling complex;Ternary complex (LRRC7, CAMK2a, ACTN4);CART complex;NHE3-NHERF2-ACTN4, Ca(2+) induced;SLC9A3R1-ACTN4 complex	725;5655;6083;6787;6788	EIF3A;EIF3C;EIF3F;NASP	0.64;0.56;0.54;0.55	HSPA4;UGGT1;WDR1	1;0.93;0.91
	ACTR2	P61160	44.761	36		TCP1;CCT2;CCT3;CCT4;CCT5;CCT6A;CCT6A;CCT7;CCT8;PFDN2;PIH1D1;RUVBL1	P17987;P78371;P49368;P50991;P48643;P40227;P40227;Q99832;P50990;Q9UHV9;Q9NWS0;Q9Y265	12	4			Arp2/3 protein complex	27	ARPC4;DNMT1;GAPDH;IQGAP1;KRT8;MCM5;PIH1D1;PRPF3;SMC1A;SNRPD1;SNX2;UFL1	0.81;0.51;0.8;0.73;0.54;0.61;0.54;0.62;0.56;0.85;0.54;0.7
	ADRM1	Q16186	42.153	20										GPN3;MRPS15;MRPS18B;MTA1;NUMA1;PRPF8;PSMC3;PSMD2;PSMD6;PSMD8	0.66;0.93;0.97;0.8;0.97;0.55;0.59;0.51;0.75;0.59
	ADSL	P30566	54.889	52										ECI1;ESD;GORASP2;MARCKS	0.51;0.52;0.67;0.51
	ADSS2	P30520	50.097		62	CCT8	P50990	1	1					ATPAF1;IDH1;LTA4H;LUC7L3;MTAP;NHLRC2;PEPD;PGM3;RAD23A;SUMF2;SUPV3L1;TPM3	0.54;1;1;0.78;0.56;0.68;1;0.93;0.89;1;0.78;1	IDH1;LTA4H;MAT2B;MDH1;PSAT1;UBA1;UBA3;XPNPEP1	0.99;1;0.64;1;0.76;0.96;1;1
	AFDN	P55196	206.804	39										AP1S1;MAD1L1	0.83;0.66
	AHCY	P23526	47.716	49	49	PIH1D1	Q9NWS0	1	1					ACTN1;ALDH1B1;CARS;DBN1;SHMT1	0.99;0.99;0.65;0.81;0.98	ATP5F1C;CCAR2;FLNB;HACD3;PABPC1;PRPF19;RPAP3;RUVBL2;SLC25A3;SMARCE1;SNRPD3	0.59;0.57;0.59;0.8;0.79;0.51;0.53;0.52;0.75;0.58;0.59
	AHNAK	Q09666	629.101	20;24;29		RUVBL1;RUVBL2;PIH1D1;CCT5	Q9Y265;Q9Y230;Q9NWS0;P48643	4	2			DNA ligase IV-XRCC4-AHNK complex	336	ABI1;ANAPC1;ANAPC2;ASDURF;CAD;CCT2;CCT3;CCT4;CCT5;CCT6A;CCT6B;CCT7;CCT8;CDC16;CLUH;CTR9;EEF1D;EIF3A;EIF3B;EIF3C;EIF3D;EIF3E;EIF3F;EIF3G;EIF3H;FAR1;GPN1;GPN3;H1FX;HADHA;HCFC1;HDAC2;KDM1A;KIF11;MCM7;MRE11;MRPS2;MRPS23;MRPS27;MRPS9;MYH10;MYL6;NCKAP1;PAF1;PAICS;PDCD5;PIH1D1;POLR1A;POLR1D;POLR2B;POLR2H;POLR3B;PRKDC;PRPF19;PRPF8;PSMA1;PSMA2;PSMA3;PSMA6;PSMB1;PSMB3;PSMC1;PSMC2;PSMC3;PSMC4;PSMC5;PSMC6;PS…	0.7;0.73;0.53;0.53;0.72;0.82;0.99;0.97;0.75;0.99;0.99;0.89;0.93;0.6;0.51;0.61;0.9;0.68;0.52;0.95;0.97;0.87;0.99;0.64;0.62;0.63;0.66;0.66;0.54;0.95;0.52;0.68;0.91;0.85;0.83;0.6;0.78;0.65;0.52;0.54;0.78;0.8;0.7;0.89;0.59;0.84;0.59;0.96;0.73;0.9;0.87;0.75;0.99;0.94;0.67;0.8;0.92;0.52;0.89;0.59;0.84;0.9;0.97;0.92;0.81;0.6;0.9;0.81;0.81;0.73;0.98;0.79;0.98;0.73;0.81;0.53;0.79;0.86;0.79;0.61;0.57;0.71;…
	AIFM1	O95831	66.901		17;23;33	PIH1D1	Q9NWS0	1	1			AIF-CYPA-DNA complex	5843			ATP2A2;ATP5F1C;COPA;DDOST;DHX9;H4C1;HNRNPC;HNRNPU;ILF2;LANCL1;LBR;LSM12;MATR3;PFKP;POLR1A;POLR3A;RPN1;SEC61A1;SLC25A1;SLC25A3;SNRPD2;SNRPD3;URI1;UXT	0.91;0.81;0.52;0.6;0.74;0.96;0.73;0.88;0.78;0.53;0.9;0.54;0.74;0.55;0.83;0.61;0.89;0.96;0.79;0.52;0.87;0.8;0.5;0.96
	AIMP1	Q12904	34.353		17;23;33	PIH1D1	Q9NWS0	1	1			Multisynthetase complex	3040	ACTL6A;AGK;AIMP2;ALDOA;ANXA1;AP2M1;ATP1A1;ATP1B1;ATP2A2;ATP5F1A;ATP5F1C;ATP5MF;ATP5MG;ATP5PO;BAG2;BYSL;CASP14;CCAR2;CISD2;CLTA;CSE1L;CST4;DAD1;DARS;DBT;DDOST;DDX5;DHX15;DLST;EEF1E1;ELAVL1;EPRS;ERLIN2;EXOSC10;GOT2;H1-4;H1FX;HACD3;HNRNPAB;HNRNPC;HNRNPF;HNRNPH3;HNRNPR;HNRNPUL2;HSD17B12;IARS;KARS1;KRT4;LARS;LRRC59;MAP1B;MARS;NUP210;OGDH;PA2G4;PHB;PHB2;POLR2B;PRKDC;QARS;RAB5C;RAB7A;RALY;RARS;RBMX;RPL1…	0.82;0.77;0.82;0.55;0.7;0.61;0.95;0.75;0.81;0.75;0.74;0.81;0.98;0.89;0.74;0.52;0.74;0.64;0.71;0.87;0.79;0.53;0.96;1;0.85;0.94;0.62;0.8;0.82;1;0.61;0.92;0.91;0.67;0.71;0.85;0.59;0.98;0.86;0.66;1;0.87;0.82;0.85;0.69;1;0.94;0.51;0.7;0.77;0.91;1;0.51;0.81;0.55;0.99;1;0.63;1;1;0.9;0.54;0.9;1;0.93;0.93;0.86;0.99;1;0.53;0.58;0.92;0.92;0.89;0.97;0.64;0.83;0.98;1;0.99;0.68;0.7;0.69;1;0.62;1;0.96;0.95;0.54…	ACAA2;ACIN1;AIMP2;BAG6;CCAR2;CNOT1;COPA;DARS;DBT;DDX17;DDX21;DHX15;DYNC1H1;DYNC1LI1;EEF1E1;EFTUD2;GAPDH;GEMIN4;HADHA;HDAC2;HNRNPU;HSD17B12;HUWE1;IARS;IRS4;LARS;MARS;MRPL13;MRPL20;MRPL23;MRPL28;MRPL3;MRPL37;MRPL4;MRPL43;MRPL48;MRPL49;MRPL50;MRPL9;MRPS17;MRPS2;MYH10;NUP210;PHB;PHB2;PNN;POLR1C;POLR2A;POLR3B;POLR3D;RALY;RANBP9;RARS;RBM25;RBMX;RNPS1;RPL19;SMARCA4;SMC4;SNRNP40;SPTAN1;SPTBN1;TPR;TUBB;TU…	0.9;0.98;0.63;0.86;0.56;0.67;0.83;0.97;0.62;0.57;0.57;0.62;0.57;0.75;0.97;0.58;0.7;0.57;0.7;0.61;0.73;0.51;0.92;0.98;0.59;0.81;0.98;0.64;0.65;0.56;0.61;0.63;0.6;0.63;0.67;0.54;0.69;0.73;0.64;0.7;0.66;0.87;0.62;0.62;0.54;0.81;0.58;0.5;0.62;0.57;0.6;0.69;1;0.99;0.73;0.52;0.81;0.57;0.59;0.71;0.57;0.78;0.61;0.86;0.63;0.55
	AIMP2	Q13155	35.349		16	TCP1;CCT7;CCT6A;PIH1D1;CCT2	P17987;Q99832;P40227;Q9NWS0;P78371	5	2			Multisynthetase complex	3040	AAAS;ACSL3;AGK;AIMP1;ALDOA;AP3B1;APMAP;ATAD3A;ATP1A1;ATP1B1;ATP1B3;ATP2A2;ATP5F1A;ATP5F1C;ATP5MD;ATP5MF;ATP5MG;ATP5PB;ATP5PO;BAG2;CANX;CASP14;CISD2;CYB5R3;DAD1;DARS;DDOST;DHX15;DHX30;DPF2;DPM1;EEF1E1;ERLIN2;EXOSC10;FBL;FKBP8;GCN1;H1-4;HACD3;HARS;HLA-A;HM13;HNRNPUL1;HNRNPUL2;HSD17B12;IARS;KARS1;KPNB1;KTN1;LBR;LETM1;LMAN2;LRRC59;MACF1;MARS;MED23;MRPS30;MT-CO2;MYBBP1A;MYH9;NDUFA4;NNT;NOP56;NUP210;OG…	0.69;0.74;0.99;0.82;0.88;0.56;0.92;0.95;0.83;0.8;0.63;0.9;0.67;0.57;0.87;1;0.88;0.91;0.79;0.65;0.84;0.64;0.73;0.81;0.82;1;0.98;0.77;0.84;0.64;0.63;1;1;0.65;0.6;0.9;0.96;0.51;1;0.8;0.95;0.98;0.55;0.82;1;1;0.67;0.69;0.57;0.83;0.82;0.67;1;0.92;1;0.96;0.83;0.78;0.64;0.53;0.96;0.76;1;0.99;0.95;0.99;0.85;0.98;0.99;1;0.99;0.86;0.93;1;0.83;0.89;1;1;0.56;0.73;1;1;0.57;0.59;1;0.99;0.69;0.92;0.58;1;0.78;1;0…	ACTL6A;AIMP1;ATP5F1A;BAG6;CAD;CCAR2;CKAP4;CLTA;CLTB;CNOT1;CYFIP1;DAP3;DARS;DBT;DPCD;DYNC1H1;DYNC1LI1;DYNC1LI2;EPRS;ERLIN2;GADD45GIP1;H4C1;HADHB;IARS;IMMT;IRS4;ITPR3;KIF5B;MRPL11;MRPL12;MRPL13;MRPL15;MRPL19;MRPL21;MRPL22;MRPL23;MRPL24;MRPL28;MRPL3;MRPL34;MRPL39;MRPL4;MRPL40;MRPL41;MRPL43;MRPL44;MRPL46;MRPL47;MRPL48;MRPL49;MRPL55;MRPL58;MRPL9;MRPS14;MRPS17;MRPS22;MRPS23;MRPS30;MRPS7;MYL6;NUMA1;PHB;…	0.74;0.63;0.58;0.94;0.8;0.99;0.83;0.64;0.62;0.93;0.63;0.65;0.88;0.52;0.53;0.95;0.93;0.86;0.81;0.79;0.87;0.52;0.56;0.81;0.65;0.73;0.69;0.94;0.61;0.57;0.61;0.7;0.8;0.7;0.73;0.73;0.69;0.55;0.62;0.63;0.67;0.67;0.72;0.72;0.84;0.51;0.78;0.64;0.53;0.57;0.74;0.75;0.65;0.58;0.8;0.77;0.54;0.69;0.67;0.8;0.53;0.89;0.9;0.65;0.87;0.55;0.9;0.66;0.82;0.51;0.77;0.51;0.51;0.68;0.7;0.53;0.61;0.91;0.87;0.5;0.86;0.87…
	AKAP12	Q02952	191.482	25
	ALDH1A2	O94788	56.724		41											DPYSL2;FTL	1;0.98
	ALDH1B1	P30837	57.206	49		VBP1;PFDN4	P61758;Q9NQP4	2	1					AHCY;CARS;DBN1;DDX46;SHMT1	0.99;0.99;0.98;0.51;0.75	ALDH2;KCTD12	0.6;0.87
	ALDH2	P05091	56.381	50		VBP1;PFDN4	P61758;Q9NQP4	2	1					CARS;FH;ISYNA1	0.82;0.99;0.75	ALDH18A1;ALDH1B1;HSPA4L;HSPH1;KCTD12	0.91;0.6;1;0.99;0.98
	ALDH5A1	P51649	57.215	45										CUL1;CUL4B;HACL1;PLOD2;PNPT1;PUF60;SEC24C;SNRPB2;SUPT6H	0.87;0.76;1;0.84;0.58;0.99;0.86;0.9;0.95
	ALDH7A1	P49419	58.487	39										NOLC1	0.89
	ALDH9A1	P49189	53.802	60										HMGCS1;NAE1;PPP1R7	1;1;0.99	ACBD3;BASP1;BCKDHB;CLTA;CLTB;CNDP2;DDX6;ERLIN2;MRPL18;MRPL2;MRPL21;MRPL23;MRPL24;MRPL3;MRPL34;MRPL37;MRPL4;MRPL40;MRPL43;MRPL44;MRPL45;MRPL46;MRPL48;MRPL50;MRPL55;P3H1;PC;PFDN5;PGD;SRRT;XRCC6	0.87;0.89;1;0.79;0.86;0.65;0.55;0.51;0.68;0.63;0.92;0.89;0.71;0.75;0.89;0.69;0.88;0.89;0.64;0.82;0.66;0.62;0.81;0.68;0.94;0.51;0.8;1;0.52;0.6;0.83
	ALDOA	P04075	39.42	27;58		PIH1D1	Q9NWS0	1	1					AAAS;ACSL3;AIMP1;AIMP2;ALDH3A2;APMAP;ASDURF;ATAD3A;ATP1A1;ATP1B1;ATP1B3;ATP2A2;ATP5MD;ATP5PB;ATP5PO;AZGP1;BCKDK;CISD2;CKAP4;COPA;CSE1L;CYB5R3;DAD1;DARS;DDOST;DHX15;DHX30;DIABLO;DNAJB11;DSP;DYNC1H1;DYNC1I2;DYNC1LI1;EEF2;ENO1;ENO2;GCN1;GLUD1;GNL3;GOT1;GPI;HACD3;HLA-A;HM13;HNRNPUL1;HNRNPUL2;HSD17B12;IARS;IGF2BP1;IRS4;KRT33A;LARS;LBR;LMAN2;LRRC59;MACF1;MCM5;MED23;MOV10;MRPL44;MRPL45;MRPL46;MRPL58;MRP…	0.69;0.52;0.55;0.88;0.79;0.86;0.62;0.71;0.62;0.65;0.7;0.63;0.85;0.97;0.52;0.98;0.55;0.93;0.75;0.53;0.79;0.83;0.61;0.67;0.92;0.91;0.74;0.68;0.89;0.92;0.89;0.74;0.71;0.61;0.66;0.95;0.98;0.52;0.67;0.89;0.65;0.91;0.92;0.72;0.78;0.59;0.75;0.89;0.52;0.76;0.97;0.84;0.76;0.59;0.84;0.61;0.97;0.91;0.87;0.55;0.52;0.71;0.56;0.76;0.93;0.62;0.72;0.72;0.76;0.82;0.5;0.75;0.84;0.52;0.51;0.7;0.71;0.84;0.66;0.96;0.…	ACTL6A;ATP5F1A;ATP5F1B;CASP14;CKAP4;DBT;DDX5;DYNC1H1;EEF1E1;EEF2;EIF4A3;FBL;H4C1;HACD3;HNRNPM;HNRNPU;HNRNPUL2;HRNR;LARS;MRPL47;MYL6;NUP210;PGAM5;PHB;PHB2;PIH1D1;RBMX;RNPS1;RPAP3;RPL27A;RPL31;RPS11;RPS14;RPS15A;RPS18;RPS19;RPS2;RPS25;RPS26;RPS27;RPS3;RPS9;SAFB;SFPQ;SLC25A3;SLC25A6;SNRNP200;THOC6;TPR;TUBA1B;TUBB;U2AF2;VDAC2	0.58;0.6;0.56;0.81;0.73;0.58;0.62;0.63;0.69;0.81;0.96;0.99;0.62;0.76;0.85;0.72;0.53;0.6;0.65;0.9;0.79;0.51;0.95;0.65;0.73;0.91;0.88;0.97;0.98;0.56;0.99;0.83;0.98;0.98;0.98;0.97;1;0.99;0.99;0.62;0.63;1;0.95;0.89;0.76;0.51;0.67;0.9;0.5;0.96;0.86;0.6;0.8
	ANAPC1	Q9H1A4	216.5	16		RPAP3	Q9H6T3	1	1			Anaphase-promoting complex;Anaphase-promoting complex	93;96	AHNAK;ANAPC4;ANAPC7;AP3M1;ASDURF;CDC16;CDC23;CDC27;CDC5L;CHD4;CNOT1;GLUD1;GPN1;GPN3;KDM1A;KRT18;MED23;MRPS30;MTA1;MTA2;NUMA1;POLR1C;POLR1D;POLR2H;POLR3A;POLR3D;POLR3E;PRPF40A;PRPF8;PSMC1;PSMC2;PSMC3;PSMC4;PSMC5;PSMC6;PSMD1;PSMD13;PSMD14;PSMD2;PSMD3;PSMD4;PSMD8;PTCD3;RPAP2;SIN3A;SMARCB1;SMARCC2;SMARCD2;SNRNP200;TXNL1;WDR92;ZNRD2	0.73;0.74;0.99;0.78;0.77;1;0.99;1;0.68;0.74;0.95;0.74;0.69;0.58;0.89;0.84;0.66;0.83;0.87;0.54;0.88;0.88;0.72;0.51;0.65;0.7;0.93;0.58;0.91;0.95;0.8;0.7;0.79;0.61;0.8;0.94;0.63;0.84;0.75;0.77;0.89;0.82;0.64;0.99;0.72;0.63;0.77;0.65;0.61;0.83;0.93;0.71
	ANAPC2	Q9UJX6	93.828	21;23		RPAP3;PFDN2	Q9H6T3;Q9UHV9	2	2			Anaphase-promoting complex;Anaphase-promoting complex	93;96	ACACA;ACTR1A;AHNAK;ARCN1;ATP1B3;CAD;CANX;CASP14;CDC23;CHD4;CNOT1;COPA;COPB2;CYFIP1;DCAF11;EEA1;FLII;GPN1;HCFC1;HDAC1;IRS4;KDM1A;KRT18;LARP1;MKI67;MRPS7;MTA1;NUMA1;NUP88;POLR1A;POLR1C;POLR1D;POLR2A;POLR2B;POLR3A;POLR3D;POLR3E;PRPF19;PRPF8;PRR14L;PYCR2;RPAP3;RPL38;SEC16A;SF3B3;SLC25A6;SNRNP40;TECR;WDR92;XRCC5;XRCC6;ZNHIT2	0.93;0.99;0.53;0.87;0.8;0.78;0.89;0.59;0.78;0.96;0.98;0.63;0.85;0.92;0.9;0.56;0.62;0.88;0.88;0.98;0.55;0.67;0.74;0.93;0.81;0.76;0.75;0.67;0.72;0.94;0.76;0.86;0.95;0.98;0.94;0.56;0.88;0.98;0.61;0.8;0.55;0.99;0.65;0.72;0.97;0.66;1;0.58;0.99;0.81;0.88;0.52
	ANAPC4	Q9UJX5	92.116	21								Anaphase-promoting complex;Anaphase-promoting complex	93;96	ANAPC1;ANAPC7;CDC16;CDC23;CDC27;EEA1;POLR3E;PSMC1;PSMC4;PSMC6;PSMD1;PSMD4;PSMD8;RPAP2;TXNL1	0.74;0.94;0.99;0.7;0.95;0.57;0.59;0.9;0.63;0.67;0.79;0.6;0.98;0.86;0.99
	ANAPC7	Q9UJX3	66.855	20		CCT6A	P40227	1	1			Anaphase-promoting complex;Anaphase-promoting complex;Cell division cycle complex (CDC27, CDC16, ANAPC7)	93;96;5361	ANAPC1;ANAPC4;CDC16;CDC23;CDC27;CKAP4;CNOT1;COQ8A;DCTN1;EEA1;GPN1;MRPS15;MRPS28;MRPS33;MRPS5;PSMC1;PSMC2;PSMC3;PSMC4;PSMC5;PSMD1;PSMD11;PSMD3;PSMD7;PSMD8;RPAP2;SMC4;WDR92	0.99;0.94;0.99;1;1;0.99;0.66;0.9;0.97;0.92;0.81;0.86;0.98;0.52;1;0.87;0.74;0.85;0.67;0.73;0.89;0.62;0.79;0.7;0.63;0.76;0.99;0.89
	ANXA11	P50995	54.39	13;65										PITPNB;TBCE;TRA2A	0.51;0.72;0.59
	ANXA6	P08133	75.873	64								LRP-1-Alpha-2-M-annexin VI complex	2710
	AP1B1	Q10567	104.637	16;39								AP1 adaptor complex;Gamma-BAR-AP1 complex;AP1B1-AP1G2-AP1M-1AP1S1 complex	36;144;7476	AP1M1;GAPDH;GOT1;HEXB;LARP1;MCM3;MCM5;RPAP3;SF3A1;TNPO1;UFL1	0.51;0.54;0.5;0.73;0.55;0.65;0.65;0.66;0.66;0.8;0.64
	AP1G1	O43747	91.351	39								AP1 adaptor complex;Gamma-BAR-AP1 complex;APLG1-Rababtin5 complex;AP1G1-PACS1-FURIN complex	36;144;1090;5165	AP1S1;AP3B1;CDC5L;CISD2;NUP205;PFKL;PRPF40A;RBM25;RPAP2;SLC25A5;TNPO1;UBR5;XPO1	0.74;0.79;0.67;0.7;0.53;0.63;0.52;0.87;0.96;0.66;0.63;0.94;0.87
	AP1M1	Q9BXS5	48.587	40								AP1 adaptor complex;Gamma-BAR-AP1 complex;AP1B1-AP1G2-AP1M-1AP1S1 complex	36;144;7476	AP1B1	0.51
	AP1S1	P61966	18.733	40								AP1 adaptor complex;Gamma-BAR-AP1 complex;AP1B1-AP1G2-AP1M-1AP1S1 complex	36;144;7476	AFDN;AP1G1;IDH3G	0.83;0.74;0.57
	AP3D1	O14617	130.158	33								AP3 adaptor complex;AP3-BLOC1 complex	59;652	CDC5L;CISD2;CKAP4;CNOT1;RBM25;TARSL2;UBR5;XPO1	0.91;0.96;0.74;0.67;0.87;0.52;0.92;0.96
	AP3M1	Q9Y2T2	46.939	32								AP3 adaptor complex;AP3-BLOC1 complex	59;652	AAAS;ACTR1A;ANAPC1;APMAP;ARCN1;ATP2A2;ATP5MD;ATP5PB;BCKDK;CDC16;CDC5L;CISD2;CNOT1;COPB1;COPB2;CSTF3;CTR9;CYFIP1;DAP3;DBT;DIABLO;DPF2;DPM1;EEF1D;EIF3A;EIF3C;EIF3E;EIF3H;EIF3M;EIF4G1;EIF4G3;FAR1;GADD45GIP1;GART;GCN1;HADHA;HADHB;HCFC1;HLA-A;HNRNPH3;KDM1A;KIF11;KIF5B;LAMC1;LMAN2;MED23;MRPL13;MRPL2;MRPL23;MRPL3;MRPL37;MRPL39;MRPL40;MRPL43;MRPL44;MRPL45;MRPL46;MRPL47;MRPL48;MRPL58;MRPL9;MRPS14;MRPS15;M…	0.71;0.62;0.78;0.88;0.92;0.9;0.52;0.74;0.51;0.81;1;0.9;0.65;0.53;0.79;0.73;0.58;0.93;0.75;0.63;0.56;0.9;0.67;0.99;0.66;0.89;0.91;0.8;0.65;0.61;0.73;0.73;0.9;0.53;0.8;0.77;0.6;0.97;0.8;0.6;0.83;0.69;0.97;0.73;0.86;0.97;0.75;0.72;0.94;0.56;0.52;0.94;0.74;0.77;0.73;0.81;0.72;0.87;0.51;0.76;0.54;0.88;0.78;0.68;0.92;0.96;0.81;0.89;0.93;0.9;0.9;0.87;0.92;0.75;0.52;0.88;0.98;0.86;0.94;0.62;0.51;0.82;0.6…
	APEH	P13798	81.225	27	50									AAAS;ASNS;AZGP1;KRT33A;NT5DC2;PDCL3;PEX7;SLC25A30;TXNDC9;WDR18	1;1;0.77;0.81;1;0.99;0.99;0.99;0.99;0.97
	API5	Q9BZZ5	59.005	64								FIF-FGR2 complex;Emerin complex 52	1069;5615	RACK1	0.83
	APMAP	Q9HDC9	46.48	18										ABI1;ACSL3;ACTR1A;AGK;AIMP2;ALDOA;AP3M1;ATAD3A;ATP1A1;ATP1B1;ATP2A2;ATP5F1A;ATP5F1C;ATP5MD;ATP5MF;ATP5MG;ATP5PB;ATP5PO;BAG2;CHD4;CISD2;COPA;CYB5R3;DAD1;DARS;DDOST;DPF2;EEF1E1;ERLIN2;FKBP8;FLNA;GCN1;GPI;HACD3;HCFC1;HLA-A;HM13;HNRNPUL2;HSD17B12;IARS;IRS4;KPNB1;LAS1L;LBR;LETM1;LMAN2;LRRC59;MACF1;MED23;MKI67;MOV10;MRE11;MRPL23;MRPL39;MRPL46;MRPS30;MT-CO2;MYBBP1A;MYH9;NDUFA4;NNT;NUP210;PELP1;PGRMC2;PH…	0.76;1;0.89;0.79;0.92;0.86;0.88;0.93;0.81;0.86;0.56;0.61;0.5;0.96;0.91;0.96;1;0.95;0.94;0.77;0.96;0.72;0.96;0.99;0.68;0.99;0.6;0.73;0.99;0.65;0.66;1;0.72;1;0.78;1;0.96;0.87;1;0.78;0.51;0.57;0.81;1;0.99;1;0.79;0.95;1;0.79;0.88;0.68;0.51;0.5;0.51;0.84;0.98;0.75;0.71;0.99;1;1;0.66;0.94;0.96;0.95;0.52;0.96;0.79;0.86;0.99;0.64;1;0.95;0.76;0.5;0.51;0.86;0.74;0.98;1;1;0.95;0.92;0.99;0.84;1;0.72;0.99;0.9…
	ARCN1	P48444	57.21	31	31;36									ABI1;ACACA;ANAPC2;AP3M1;ASDURF;BYSL;CCT3;CCT4;CCT5;CCT6A;CCT6B;CCT7;CCT8;CDC23;CDC5L;CHD4;COPA;COPB1;COPB2;CYFIP1;EEF1D;EIF3D;GLUD1;HADHA;KIF5B;LMNB1;MYH10;MYH9;MYL6;NCKAP1;NUP205;PABPC4;PDCD5;POLR1D;POLR3A;POLR3D;POLR3E;PRPF40A;PRPF8;PSMB1;PSMB3;PSMD13;RBM25;RER1;SMC1A;SMC2;SPTAN1;SPTBN1;TCP1;TIMM50;TOP2A;TPI1;TPR;TUBGCP3;WASF2;WDR92;ZW10	0.53;0.72;0.87;0.92;0.73;0.59;0.85;0.69;0.53;0.85;0.89;0.83;0.89;0.52;0.95;0.91;0.98;0.98;1;0.82;0.6;0.6;0.81;0.55;0.94;0.68;0.7;0.64;0.64;0.83;0.95;0.83;0.95;0.84;0.87;0.53;0.71;0.67;0.67;0.51;0.51;0.66;0.77;0.68;0.58;0.71;0.92;0.86;0.66;0.63;0.82;0.97;0.88;0.62;0.75;0.76;0.65	ACAA2;ATP5F1A;ATP5F1B;ATP5F1C;ATP5PB;ATP5PD;ATP5PO;CAD;CKAP4;COPA;COPB2;DPCD;FLNA;FLNB;HACD3;HADHB;IRS4;KTN1;LANCL1;LBR;MYL6;PABPC1;PIH1D1;POLR1A;POLR2E;POLR3A;POLR3D;PRKDC;RPAP3;RPL11;RPL23;RPN1;RPS5;RUVBL1;RUVBL2;SEC61A1;SF3B3;SLC25A1;SLC25A3;SLC25A6;SNRPA1;TECR;USP21;UXT;VDAC1;VDAC2;WDR92	0.68;0.98;0.97;0.99;0.96;0.97;0.86;0.91;0.97;0.66;0.62;0.85;0.81;0.76;0.93;0.62;0.95;0.97;0.74;0.98;0.92;0.75;0.55;0.92;0.65;0.94;0.63;0.76;0.75;0.53;0.51;0.78;0.61;0.89;0.99;0.58;0.93;0.77;0.95;0.82;0.6;0.68;0.82;0.54;0.69;0.55;0.82
	ARG1	P05089	34.735	26
	ARG2	P78540	38.578	57										ACADSB;ACOX1;ATIC;BCKDHA;CTTN;ECHS1;EIF4B;HIBADH;IARS2;RAD23B	0.53;0.86;1;0.57;0.73;0.76;0.91;1;1;0.87
	ARID1A	O14497	242.045	16								NUMAC complex (nucleosomal methylation activator complex);BAF complex;SWI-SNF chromatin remodeling-related-BRCA1 complex;p300-CBP-p270-SWI/SNF complex;p300-CBP-p270 complex;BRG1-SIN3A complex;BRM-SIN3A complex;SIN3-ING1b complex II;LARC complex (LCR-associated remodeling complex);BRG1-SIN3A-HDAC containing SWI/SNF remodeling complex I;BRM-SIN3A-HDAC complex;WINAC complex;BAF complex;EBAFa complex…	86;189;238;570;571;713;714;739;778;803;806;1230;1237;1252;7372	DBT;DLST;DPF2;DYNC1H1;DYNC1LI2;GADD45GIP1;GID8;GPI;MRPL20;MRPL23;MRPL49;MRPL9;PTBP1;RANBP9;SMARCA4;SMARCB1;SMARCC1;SMARCC2;SMARCE1;SPTAN1;UBR4	0.97;0.66;1;0.97;0.94;0.8;0.98;0.98;0.54;0.62;0.76;0.82;0.98;0.68;1;1;0.91;1;1;0.86;0.94
	ARL2	P36404	20.878	54								ARL2-TBCD complex;TBCD-ARL2-tubulin(beta) complex;TBCD-ARL2-tubulin(beta)-TBCE complex	6455;6713;6715
	ARPC3	O15145	20.547	43		PIH1D1	Q9NWS0	1	1			Arp2/3 protein complex	27	DNAJA1;KRT8;RTCB;SF3B2	0.95;0.67;0.68;0.7
	ASAH1	Q13510	44.66	26								ASAH1-NR5A1 complex;ASAH1-NR5A1-SAPD complex	7098;7099
	ASDURF	L0R819	11.25	18;24;36	17;21;38	UXT;URI1	Q9UBK9;O94763	2	1	UXT;RPAP3;PIH1D1;PFDN4;RUVBL2;PDRG1;PFDN2;RUVBL1	8	URI complex (Unconventional prefoldin RPB5 Interactor)	781	ACTR1A;AHNAK;ALDOA;ANAPC1;ARCN1;ATAD3A;ATP2A2;ATP5MF;BAG2;BCKDK;CAD;CCT2;CCT3;CCT4;CCT5;CCT6A;CCT6B;CCT7;CCT8;CDC5L;CLUH;CNOT1;DARS2;EEF1D;EIF3A;EIF3C;EIF3D;EIF3H;EIF4G1;EIF4G3;GAPDH;GART;GLUD1;GPN1;HADHA;HCFC1;HDAC1;HSP90AB1;IMPDH2;KDM1A;KIF5B;KRT18;KRT8;MACF1;MAP4;MCM3;MCM7;MRE11;MRPS7;MYH10;NUFIP2;PAICS;PDRG1;PFDN2;PFDN4;PFDN5;PFDN6;PIH1D1;POLR1A;POLR1C;POLR1D;POLR2H;POLR3A;POLR3D;POLR3E;PPP1C…	0.95;0.53;0.62;0.77;0.73;0.73;0.86;0.62;0.64;0.88;0.97;0.98;0.8;0.89;0.79;0.87;0.78;0.89;0.79;0.74;0.64;0.99;0.59;0.95;0.78;0.7;0.77;0.79;0.72;0.83;0.52;0.84;0.93;0.98;1;0.74;0.96;0.58;0.85;0.59;0.88;0.87;0.66;0.95;0.51;0.55;0.77;0.51;0.63;0.78;0.65;0.76;0.73;0.96;0.71;0.68;0.79;1;0.91;0.95;0.86;1;0.96;0.93;0.98;0.96;0.78;0.65;0.91;1;0.69;0.52;0.84;1;0.81;0.6;0.63;0.76;0.7;0.54;0.91;0.73;0.52;0.6…	ACAA2;ACAT1;ATP5F1A;ATP5F1B;ATP5F1C;ATP5PO;CCT8;COPA;DDOST;DHX9;DPCD;EEF1B2;EEF1D;EEF2;FLNA;FLNB;GCN1;H4C1;HACD3;HADHB;HDAC2;HNRNPAB;HNRNPU;HNRNPUL2;IMPDH2;IRS4;LBR;MYH10;MYH9;MYL6;NUFIP2;PABPC1;PDRG1;PFDN2;PFDN6;PFKP;PIH1D1;POLR1A;POLR1C;POLR2B;POLR2C;POLR2E;POLR3A;PPP1CC;PRPF40A;PSMD14;RALY;RANBP2;RPAP3;RPN1;RPS2;RUVBL1;RUVBL2;SEC61A1;SF3A1;SF3A3;SF3B3;SF3B6;SLC16A1;SLC25A1;SLC25A3;SLC25A6;SNRP…	0.68;0.53;0.99;0.84;1;0.97;0.6;0.86;0.91;0.91;0.97;0.61;0.58;0.95;0.99;0.87;0.7;0.7;1;0.64;0.92;0.7;0.99;0.59;0.93;0.96;0.99;0.56;0.53;0.64;0.65;1;1;1;1;0.96;1;1;0.95;0.6;0.66;0.97;1;0.98;0.7;0.56;0.6;0.57;1;0.93;0.65;0.98;1;0.99;0.69;0.65;0.91;0.68;0.89;0.93;0.99;0.87;0.65;0.82;0.59;0.85;0.71;0.71;0.64;0.81;1;0.94;0.99;0.6;0.99
	ASPRV1	Q53RT3	36.991	26
	ASS1	P00966	46.53	28;56		RUVBL2	Q9Y230	1	1					ACADM;CTH;ISYNA1;NIF3L1;TRMT1	0.62;0.98;0.67;0.89;0.99
	ATF7IP	Q6VMQ6	136.394	16								MBD1-MCAF1-SETDB1 complex;SETDB1-containing HMTase complex;MBD1-MCAF complex	2238;2749;2759	ACSL3;ATP5PO;BCKDHB;CLTA;CLTB;CLTC;CNOT1;DDX18;DIABLO;DPF2;DYNC1LI1;ERLIN2;FAR1;HM13;HRNR;HSD17B12;LETM1;MRPL15;MRPL17;MRPL18;MRPL28;NIPSNAP3A;NUP210;PIGR;PPAN;RER1;RRP12;SEC61B;SMARCE1;SMC2;SMC4;SPTAN1;STT3B;SURF4;TBL3;TECR;UBR4;UBR5;XPOT	0.7;0.52;0.64;0.57;0.64;0.57;0.91;0.91;0.53;0.77;0.96;0.73;0.52;0.86;0.63;0.9;0.95;0.79;0.67;0.6;0.84;0.69;0.94;0.88;0.78;0.58;0.91;0.91;0.71;0.9;0.58;0.65;0.84;0.67;0.51;0.89;0.92;0.69;0.9
	ATIC	P31939	64.616	57										ACOX1;ARG2;BCKDHA;CTTN;ECHS1;EIF4B;HIBADH;IARS2;RAD23B;TXNRD2	1;1;0.65;0.87;0.93;1;1;0.86;1;0.67	FKBP10;IPO5;P4HA1;PFAS;RPA1;XPO1	1;0.87;0.67;0.65;0.97;0.77
	ATP5F1A	P25705	59.751		31	PIH1D1	Q9NWS0	1	1					AAAS;ACSL3;ACTL6A;AIMP1;AIMP2;ALDH3A2;APMAP;ATAD3A;ATP1A1;ATP1B1;ATP1B3;ATP2A2;ATP5F1B;ATP5MD;ATP5MG;ATP5PB;ATP5PO;ATXN2L;BAG2;BCAP31;BCKDK;CAD;CANX;CCT3;CCT4;CCT6A;CCT6B;CCT7;CCT8;CKAP4;CLTA;COPA;CYB5R3;CYFIP1;DAD1;DARS;DBT;DDOST;DDX21;DHX15;DPCD;EEF1B2;EEF1D;EEF1E1;EFTUD2;ELAVL1;EPRS;FAR1;FKBP8;GAPDH;GCN1;GOT1;H1-4;HACD3;HARS;HLA-A;HM13;HNRNPAB;HNRNPH1;HNRNPH3;HNRNPU;HNRNPUL1;HNRNPUL2;HSD17B12;…	0.78;0.68;0.72;0.75;0.67;0.8;0.61;0.8;0.81;0.75;0.56;0.75;0.71;0.53;0.74;0.87;0.82;0.57;0.84;0.55;0.74;0.71;0.88;0.98;0.99;0.98;0.98;0.83;0.79;0.73;0.68;0.53;0.67;0.86;0.74;0.56;0.91;0.69;0.61;0.6;0.74;0.55;0.85;0.59;0.85;0.74;0.74;0.55;0.73;0.97;0.82;0.7;0.66;0.73;0.83;0.56;0.54;0.96;0.68;0.63;0.67;0.75;0.93;0.58;0.77;0.88;0.67;0.59;0.79;0.72;0.72;0.55;0.54;0.65;0.84;0.67;0.89;0.77;0.6;0.51;0.68…	ACAA2;ACAT1;ACLY;ACTL6A;ACTR1A;ADAR;AIMP2;ALDOA;ARCN1;ASDURF;ATP1A1;ATP5F1B;ATP5F1C;ATP5MG;ATP5PB;ATP5PD;ATP5PO;BAG6;CAD;CCAR2;CCT2;CDK1;CHD4;CKAP4;CNOT1;COG1;COPA;COPB1;COPB2;DAP3;DBT;DCTN1;DCTN2;DDOST;DDX46;DHX9;DPCD;DPM1;EEA1;EEF1B2;EEF1D;EEF1G;EIF3D;EIF3I;EIF3L;ERLIN2;FLNB;GADD45GIP1;GCN1;GOLIM4;HACD3;HADHA;HADHB;HDAC2;HNRNPAB;HNRNPC;HNRNPD;HNRNPH1;HNRNPL;HNRNPR;HNRNPU;HNRNPUL2;HSD17B12;HUWE1…	0.68;0.85;0.88;0.98;0.93;0.7;0.58;0.6;0.98;0.99;0.81;0.95;0.98;0.85;0.98;0.95;0.89;0.72;0.61;0.84;0.81;0.67;0.98;0.92;0.97;0.96;0.93;0.91;0.88;0.99;0.92;0.69;0.78;0.54;0.86;0.7;0.7;0.73;0.75;0.93;0.94;0.8;0.9;0.73;0.79;0.94;0.88;0.93;0.83;0.83;0.98;0.96;0.92;0.91;0.96;0.71;0.63;0.61;0.98;0.99;0.57;0.94;0.67;0.62;0.73;0.74;1;0.99;0.93;0.99;0.8;0.75;0.94;0.77;0.99;0.95;0.91;0.99;0.97;0.97;0.97;0.97…
	ATP5F1B	P06576	56.56		31	PIH1D1	Q9NWS0	1	1					ALDH3A2;AP3B1;ATP1A1;ATP1B3;ATP5F1A;BAG2;CKAP4;HACD3;IRS4;KPNB1;MKI67;RBM25;RPL23;RPL38;RPS16;RPS18;SLC25A5;SLC25A6;TARSL2;TMPO;WDR18	0.51;0.6;0.77;0.51;0.71;0.66;0.84;0.51;0.66;0.58;0.68;0.66;0.7;0.5;0.54;0.63;0.61;0.6;0.71;0.63;0.63	ACLY;ACTL6A;ACTR1A;ALDOA;ARCN1;ASDURF;ATP1A1;ATP5F1A;ATP5F1C;ATP5PB;ATP5PD;ATP5PO;BAG6;CAD;CCAR2;CCT2;CCT8;CHD4;CKAP4;CNOT1;COG1;COPA;COPB1;COPB2;DAP3;DARS;DBT;DCTN2;DPCD;DPM1;EEA1;EEF1D;EIF3A;EIF3C;EIF3E;EIF3F;EIF3G;EIF3I;EPRS;FASN;FLNA;FLNB;GADD45GIP1;GCN1;GOLIM4;HACD3;HADHA;HADHB;HAGH;HNRNPC;HNRNPH1;HNRNPL;HNRNPR;HNRNPUL2;HUWE1;IARS;IRS4;ITPR3;KTN1;LARS;LBR;LSM12;MAP1B;MRPL1;MRPL11;MRPL12;MRPL…	0.91;0.92;0.68;0.56;0.97;0.84;0.93;0.95;0.96;0.95;0.74;0.91;0.75;0.69;0.99;0.97;0.82;0.98;0.87;0.87;0.97;0.8;0.98;0.89;0.99;0.7;0.94;0.62;0.95;0.83;0.72;0.97;0.53;0.75;0.86;0.82;0.73;0.87;0.86;0.68;0.89;0.97;0.81;0.73;0.82;0.92;0.98;0.76;0.83;0.71;0.54;0.64;0.54;0.55;0.83;0.69;0.95;0.99;0.82;0.62;0.76;0.56;0.98;0.95;0.75;0.96;0.86;0.82;0.88;0.96;0.8;0.95;0.87;0.89;0.88;0.98;0.95;0.72;0.97;0.93;0.…
	ATP5F1C	P36542	32.996		31									AIMP1;AIMP2;APMAP;ATP1A1;ATP1B1;ATP2A2;ATP5MD;ATP5MF;ATP5MG;ATP5PO;BAG2;CKAP4;DAP3;DARS;DDOST;DHX15;EEF1E1;EPRS;FBL;GCN1;HACD3;IARS;KARS1;LRRC59;MARS;MRPS10;MRPS16;MRPS17;MRPS21;MRPS23;MRPS27;MRPS33;MRPS34;MRPS35;MRPS9;PGRMC2;QARS;RAB5C;RARS;RPL24;RPL27A;RPN1;RPN2;RPS11;RPS13;RPS18;RPS2;RPS9;SEC16A;SEC22B;SLC1A5;SLC25A3;SLC25A5;SLC25A6;SMARCD1;SMC3;SMC4;SNAP23;TARSL2;TECR;TIMM50;TMX1;UBR5;VDAC1;X…	0.74;0.57;0.5;0.85;0.95;0.77;0.56;0.65;0.66;0.74;0.72;0.9;0.8;0.97;0.76;0.69;0.95;0.91;0.59;0.66;0.86;0.91;0.66;0.76;0.98;0.74;0.92;0.64;0.76;0.52;0.57;0.92;0.96;0.81;0.94;0.83;0.84;0.66;0.94;0.52;0.55;0.89;0.85;0.52;0.61;0.64;0.72;0.59;0.51;0.65;0.65;0.81;0.93;0.5;0.66;0.85;0.7;0.59;0.56;0.53;0.83;0.77;0.71;0.81;0.74;0.79	ACAA2;ACTL6A;ACTR1A;ADAR;AHCY;AIFM1;ARCN1;ASDURF;ATP1A1;ATP2A2;ATP5F1A;ATP5F1B;ATP5MG;ATP5PB;ATP5PD;ATP5PO;ATXN2L;BAG6;BCAP31;BCKDK;CCAR2;CCT2;CDK1;CHD4;CKAP4;CNOT1;COG1;COPA;COPB1;COPB2;DAP3;DBT;DCTN1;DCTN2;DDOST;DDX21;DDX46;DDX6;DPCD;DPM1;EEA1;EEF1D;EEF1G;EIF3D;EIF3L;EIF4G1;FLNA;FLNB;GCN1;GOLIM4;HACD3;HADHA;HADHB;HDAC2;HNRNPAB;HNRNPC;HNRNPL;HNRNPR;HNRNPUL2;ILF3;IRS4;ITPR3;KTN1;LBR;LMAN1;LSM12;M…	0.88;0.9;0.95;0.84;0.59;0.81;0.99;1;0.98;0.79;0.98;0.96;0.62;0.99;0.99;0.93;0.54;0.89;0.86;0.72;0.97;0.57;0.95;0.9;0.94;0.77;0.91;0.97;0.92;0.91;0.99;0.53;0.93;0.82;0.87;0.63;0.98;0.59;0.93;0.77;0.75;0.9;0.78;0.87;0.67;0.92;0.6;0.76;0.7;0.92;0.54;0.96;0.76;0.95;0.53;0.98;0.84;0.82;0.9;0.75;0.68;0.87;0.76;0.91;0.78;0.7;0.87;0.5;0.91;0.62;0.54;0.81;0.64;0.55;0.79;0.61;0.55;0.54;0.63;0.66;0.61;0.64;…
	ATP5PB	P24539	28.909		18;31									AAAS;ACSL3;AGK;AIMP2;ALDH3A2;ALDOA;AP3M1;APMAP;ATAD3A;ATP1A1;ATP1B1;ATP1B3;ATP5F1A;ATP5MD;ATP5MF;ATP5MG;ATP5PO;BAG2;BCKDK;BYSL;CANX;CHD4;CISD2;CNOT1;COPA;CYB5R3;DAD1;DARS;DDOST;DPF2;DPM1;EEF1E1;ERLIN2;FBL;FLNA;GCN1;GOT1;GPI;HACD3;HARS;HLA-A;HM13;HNRNPC;HNRNPUL2;HSD17B12;IARS;ILF2;IRS4;KPNB1;LARS;LBR;LETM1;LMAN2;LRRC59;MACF1;MARS;MED23;MOV10;MRE11;MRPL39;MRPL43;MRPL45;MRPL46;MRPS30;MT-CO2;MYBBP1A;…	0.73;0.99;0.98;0.91;0.55;0.97;0.74;1;0.89;0.93;0.9;0.83;0.87;1;1;1;0.97;0.98;0.5;0.51;0.61;0.66;0.98;0.53;0.75;1;1;1;1;0.88;0.51;0.99;1;0.97;0.52;1;0.7;0.92;1;0.74;1;1;0.59;0.72;1;1;0.56;0.74;0.82;0.54;1;0.96;0.98;1;0.95;0.95;0.99;0.9;0.7;0.55;0.55;0.63;0.72;0.94;0.99;0.8;0.81;0.98;0.65;1;0.51;1;1;1;0.77;0.77;0.98;1;0.98;1;0.91;1;0.98;0.67;0.7;1;1;0.67;0.54;1;1;0.95;0.97;1;0.99;1;0.99;0.99;0.99;0…	ACAT1;ACLY;ACTL6A;ACTR1A;ADAR;ARCN1;ATP1A1;ATP2A2;ATP5F1A;ATP5F1B;ATP5F1C;ATP5PD;ATP5PO;BAG6;BCAP31;BCKDK;CCAR2;CDK1;CHD4;CKAP4;CNOT1;COG1;COPA;COPB1;COPB2;DAP3;DDOST;DDX21;DHX15;DHX9;DPCD;EEA1;EEF1D;EIF3B;EIF3I;EIF4G1;EPRS;FLNA;FLNB;GADD45GIP1;GCN1;H4C1;HACD3;HAGH;HDAC2;IARS;IMMT;IRS4;ITPR3;KIF5B;KTN1;LBR;MAP1B;MRPL11;MRPL12;MRPL13;MRPL15;MRPL17;MRPL20;MRPL22;MRPL23;MRPL28;MRPL3;MRPL37;MRPL38;MR…	0.59;0.75;0.95;0.85;0.98;0.96;0.54;0.65;0.98;0.95;0.99;0.97;0.78;0.94;0.62;0.7;0.94;0.59;0.74;0.87;0.89;0.98;0.53;0.89;0.51;0.81;0.65;0.56;0.75;0.5;0.66;0.89;0.94;0.98;0.54;0.5;0.79;0.91;0.99;0.79;0.82;0.61;0.98;0.84;0.85;0.59;0.96;0.98;0.83;0.62;0.9;0.99;0.98;0.81;0.96;0.9;0.89;0.89;0.86;0.93;0.8;0.89;0.54;0.52;0.87;0.84;0.86;0.72;0.53;0.66;0.91;0.93;0.97;0.85;0.82;0.7;0.69;0.84;0.61;0.85;0.79;0…
	ATP5PD	O75947	18.491		18;31											ARCN1;ATP5F1A;ATP5F1B;ATP5F1C;ATP5PB;ATP5PO;CAD;DBT;DPCD;FLNA;FLNB;H4C1;HACD3;HDAC2;HNRNPU;IRS4;KTN1;LBR;MYH10;MYH9;MYL6;PABPC1;PDRG1;PFDN2;PFDN6;PFKP;PHB;PHB2;POLR1A;POLR2B;POLR2E;POLR3A;POLR3D;PPP1CC;PRKDC;PRPF40A;RPAP3;RPL11;RPN1;RUVBL1;RUVBL2;SF3B3;SLC25A1;SLC25A3;SNRPD2;TUBB6;URI1;UXT;WDR92	0.97;0.95;0.74;0.99;0.97;0.98;0.95;0.5;0.84;0.96;0.98;0.55;0.88;0.56;0.5;0.51;1;0.99;0.97;0.86;0.93;0.57;0.54;0.74;0.74;0.79;0.62;0.57;0.88;0.89;0.75;0.96;0.73;0.64;0.93;0.9;0.94;0.85;0.86;0.63;0.68;0.98;0.9;0.91;0.53;0.95;0.7;0.88;0.5
	ATP5PO	P48047	23.277		31	PIH1D1	Q9NWS0	1	1					ABI1;ACTR1A;AIMP1;AIMP2;ALDOA;APMAP;ATF7IP;ATP1A1;ATP1B1;ATP1B3;ATP2A2;ATP5F1A;ATP5F1C;ATP5MD;ATP5MF;ATP5MG;ATP5PB;BAG2;BCKDK;CANX;CHD4;CISD2;CKAP4;CKMT1A;CNOT1;COPA;CSE1L;DAD1;DARS;DCAF11;DDOST;DHX15;DPM1;EEF1E1;EIF2A;EPRS;ERLIN2;FBL;FLNA;GCN1;GOT2;H1-4;HACD3;HADHB;HARS;HCFC1;HLA-A;HM13;HNRNPC;HSD17B12;IARS;IRS4;KARS1;KPNB1;KRT8;LMAN2;LRRC59;MACF1;MARS;MKI67;MOV10;MTA1;MYH9;NOP56;NUP210;PGRMC2;P…	0.66;0.65;0.89;0.79;0.52;0.95;0.52;0.89;0.78;0.8;1;0.82;0.74;0.97;0.91;1;0.97;0.87;0.71;0.61;0.88;0.9;0.91;0.72;0.98;0.83;0.8;0.93;0.92;0.9;1;0.84;0.91;1;0.52;0.67;0.68;0.7;0.68;0.91;0.79;0.85;1;0.74;0.67;0.94;0.96;0.79;0.53;0.87;1;0.68;0.82;0.56;0.5;0.87;0.92;0.5;0.8;0.62;0.88;0.69;0.91;0.55;0.75;0.59;0.55;0.8;0.7;0.52;0.72;0.52;0.52;0.71;0.96;0.59;0.77;0.62;0.95;0.98;0.6;0.62;1;0.95;0.55;0.77;0…	ACAA2;ACLY;ACTL6A;ACTR1A;ADAR;ARCN1;ASDURF;ATP1A1;ATP2A2;ATP5F1A;ATP5F1B;ATP5F1C;ATP5MF;ATP5MG;ATP5PB;ATP5PD;BAG6;BCKDK;CAD;CCAR2;CCT2;CDK1;CHD4;CKAP4;CNOT1;COG1;COPA;COPB1;DAP3;DBT;DCTN2;DDOST;DDX21;DDX3X;DDX46;DPCD;DPM1;EEA1;EEF1D;EIF3I;ERLIN2;FBL;FLNA;FLNB;GADD45GIP1;GCN1;GOLIM4;HACD3;HADHA;HADHB;HAGH;HDAC2;HNRNPAB;HNRNPC;HNRNPD;HNRNPL;HNRNPR;HNRNPU;HUWE1;IARS;ILF3;IMMT;IRS4;ITPR3;KARS1;KRT8;K…	0.87;0.76;0.94;0.83;0.94;0.86;0.97;0.58;0.8;0.89;0.91;0.93;0.61;0.6;0.78;0.98;0.57;0.98;0.81;0.74;0.74;0.63;0.95;0.87;0.99;0.93;0.9;0.98;0.99;0.88;0.88;0.65;0.82;0.86;0.7;0.69;0.79;0.64;0.89;0.93;0.87;0.64;0.92;0.97;0.78;0.53;0.93;0.98;0.71;0.66;0.61;0.72;0.68;0.75;0.68;0.81;0.96;0.59;0.51;0.57;0.54;0.89;0.81;0.99;0.63;0.54;0.9;0.73;0.81;0.9;0.66;0.89;0.84;0.97;0.89;0.93;0.86;0.92;0.7;0.9;0.88;0.…
	ATPAF1	Q5TC12	36.437	62										ADSS2;GSTO1;IDH1;LTA4H;LUC7L3;MTAP;PGM3;SUMF2	0.54;0.77;0.52;0.75;0.71;0.99;1;0.86
	ATXN2L	Q8WWM7	113.374	40	35;49									AGL;ATP5F1A;DARS2;EFTUD2;MCM3;PPP1CC;PRPF3;PSMA4;RBBP4;RUVBL1;SNRPD1	0.83;0.57;0.55;0.72;0.56;0.7;0.59;0.59;0.64;0.53;0.55	ATP1A1;ATP2A2;ATP5F1C;BCAP31;DDOST;HNRNPD;HNRNPL;HNRNPUL2;ILF2;PABPC1;PFKP;POLR1A;PRDX4;RPAP3;RPN2;SEC61A1;SNAP23;SNRPA;SYNCRIP;WDR92	0.62;0.56;0.54;0.83;0.74;0.61;0.71;0.63;0.64;0.89;0.73;0.72;0.83;0.93;0.86;0.69;0.94;0.55;0.68;0.63
	AZGP1	P25311	34.259	26								ZAG-PIP complex	6822	ALDOA;APEH;ENO1;ENO2;GAPDH;GNB2;HSD17B4;TXN	0.98;0.77;0.84;0.89;0.97;0.66;0.87;0.77
	BAG6	P46379	119.409		27							Bag6-Ubl4A-Trc35 Complex;BAG6-AMFR-FAF2 complex	6862;6873	DNMT1;IGF2BP1;MYO6;PABPC4;PUF60;RPL23;SYNCRIP;TPR	0.51;0.71;0.59;0.72;0.63;0.58;0.56;0.73	ACTR1A;AIMP1;AIMP2;ATP5F1A;ATP5F1B;ATP5F1C;ATP5PB;ATP5PO;CCAR2;CKAP4;CNOT1;COPB1;DAP3;DARS;DPCD;DPM1;EEF1D;EIF3A;EIF3C;EIF3D;EIF3E;EIF3F;EIF3G;EIF3L;FLNA;FLNB;GADD45GIP1;HACD3;HADHA;HADHB;HUWE1;IARS;IRS4;ITPR3;LBR;MARS;MRE11;MRPL1;MRPL11;MRPL12;MRPL13;MRPL15;MRPL17;MRPL2;MRPL20;MRPL21;MRPL23;MRPL28;MRPL3;MRPL34;MRPL37;MRPL39;MRPL4;MRPL40;MRPL41;MRPL43;MRPL44;MRPL45;MRPL47;MRPL49;MRPL50;MRPL58;MRP…	0.66;0.86;0.94;0.72;0.75;0.89;0.94;0.57;0.88;0.69;0.5;0.93;0.69;0.86;1;0.91;0.98;0.93;0.97;0.91;0.99;0.99;0.98;0.81;0.86;0.96;0.82;0.7;0.77;0.73;0.99;0.95;0.97;0.58;0.94;0.83;0.56;0.62;0.6;0.91;0.68;0.67;0.53;0.66;0.7;0.5;0.72;0.62;0.57;0.54;0.67;0.65;0.57;0.52;0.61;0.51;0.69;0.69;0.83;0.78;0.57;0.65;0.53;0.89;0.86;0.63;0.59;0.5;0.7;0.98;0.73;0.94;0.86;0.59;0.51;0.65;0.67;0.68;0.93;0.96;0.96;0.92…
	BASP1	P80723	22.693	54	58	PIH1D1	Q9NWS0	1	1					BTF3L4;GLS;MTREX;SAE1;SLIRP;UBA2	1;0.98;0.5;0.79;0.99;0.54	ALDH9A1;P3H1;SRRT;XRCC6	0.89;0.54;0.54;0.59
	BCAP31	P51572	27.992		17;35;46									AP2M1;ATP5F1A;CASP14;GEMIN5;HARS;HNRNPR;MOV10;PYCR2;RPL7A;RPS10;RPS16;RPS18;RPS3A;RPS9;SSR1;SYNCRIP;TECR;TOP1	0.51;0.55;0.67;0.75;0.53;0.51;0.67;0.59;0.6;0.55;0.73;0.63;0.51;0.77;0.56;0.58;0.55;0.51	ATP1A1;ATP2A2;ATP5F1C;ATP5PB;ATXN2L;DDOST;H4C1;HACD3;IRS4;LBR;LSM12;PABPC1;PFDN6;PIH1D1;POLR1A;POLR3A;RPAP3;RPN1;SEC61A1;SNAP23;SNRPD3;URI1;UXT	0.8;0.6;0.86;0.62;0.83;0.88;0.81;0.51;0.55;0.54;0.5;0.63;0.71;0.92;0.64;0.55;0.95;0.76;0.95;0.64;0.76;0.55;0.62
	BCKDHA	P12694	50.471	18;46;57										ACO2;ACOX1;ARG2;ATIC;BCKDHB;CPOX;CTTN;EIF4B;FUBP1;HIBADH;HSP90B2P;IARS2;IPO5;LDHA;MRPL1;MRPL17;MRPL18;MRPL2;MRPL23;MRPL28;MRPL3;MRPL37;MRPL48;MRPL53;MRPS14;MRPS18A;MRPS22;MRPS5;MRPS6;P4HA1;PHGDH;PIGR;WARS	0.56;0.84;0.57;0.65;1;0.55;0.96;0.9;0.71;0.99;0.66;1;0.53;0.7;0.68;0.58;0.51;0.83;0.75;0.64;0.54;0.51;0.59;0.61;0.58;0.79;0.55;0.72;0.69;0.76;0.86;0.82;1
	BCKDHB	P21953	43.122	18;46;57										ACBD3;ACOX1;ATF7IP;BCKDHA;DBT;DPF2;DYNC1LI1;GADD45GIP1;HIBADH;HSP90B2P;IARS2;IPO9;LDHA;MRPL1;MRPL12;MRPL15;MRPL2;MRPL23;MRPL24;MRPL28;MRPL3;MRPL37;MRPL38;MRPL39;MRPL40;MRPL41;MRPL45;MRPL46;MRPL48;MRPL53;MRPL55;MRPL58;MRPS18A;MRPS22;MRPS27;MRPS5;NSUN2;P4HA1;PC;PHGDH;PIGR;SNRNP40;UBR4;WARS	0.63;0.84;0.64;1;0.65;0.53;0.78;0.61;0.73;0.64;0.96;0.57;0.53;0.64;0.58;0.59;0.63;0.51;0.71;0.84;0.8;0.77;0.65;0.84;0.62;0.62;0.87;0.73;0.93;0.67;0.71;0.84;0.59;0.75;0.63;0.65;0.78;0.52;0.68;0.9;0.84;0.5;0.84;0.52	ALDH9A1;PFDN4;PFDN5	1;0.73;0.99
	BCKDK	O14874	46.36	16	16	PFDN5	Q99471	1	1					AAAS;ABI1;ACTL6A;ACTR1A;ALDH3A2;ALDOA;AP3B1;AP3M1;ASDURF;ATP1A1;ATP1B1;ATP1B3;ATP2A2;ATP5F1A;ATP5MG;ATP5PB;ATP5PO;BAG2;CCAR2;CCT3;CCT4;CCT6A;CCT6B;CKAP4;CNOT1;COPA;COPB2;CSE1L;CSTF3;DBT;DCAF11;DDOST;DHX15;DYNC1H1;EEF1E1;FLNA;GLUD1;GOT1;H1-4;H1FX;HACD3;HCFC1;HLA-A;HNRNPH1;HNRNPR;HNRNPU;IRS4;KARS1;KRT18;LARP1;LYZ;MRE11;MRPS23;MRPS34;MRPS7;MYL6;PA2G4;PABPC1;PAICS;PGRMC2;POLR2A;POLR2B;PRPF6;PTCD3;RAD…	0.67;0.65;0.63;1;0.57;0.55;0.61;0.51;0.88;0.68;0.63;0.53;0.89;0.74;0.63;0.5;0.71;0.89;0.51;0.91;0.78;0.88;0.93;0.57;0.71;0.86;0.81;0.63;0.51;0.62;0.95;0.84;0.56;0.69;0.57;0.61;0.8;0.62;0.95;0.88;0.64;0.51;0.73;0.57;0.72;0.54;0.76;0.84;0.9;0.62;0.53;0.92;0.6;0.56;0.5;0.64;0.89;0.63;0.96;0.51;0.8;0.99;0.54;0.66;0.68;0.57;0.78;0.67;0.79;0.51;0.82;0.7;0.88;0.6;0.94;0.65;0.91;0.77;0.57;0.91;0.61;0.5;0…	ACIN1;ADAR;ATP5F1C;ATP5MF;ATP5PB;ATP5PO;CAD;CKAP4;DARS;DDX21;DHX15;DYNC1I2;EEF1E1;EIF4A3;HACD3;HNRNPR;HNRNPU;IARS;IRS4;LARS;MYBBP1A;NCKAP1;PABPC1;PFKP;POLR1A;POLR3B;PRKDC;PRPF19;PRPF40A;PRPF8;RARS;RBM39;RNPS1;RPL11;RPL17;RPS11;RPS13;RPS15A;RPS18;RPS2;RPS20;RPS24;RPS3;RPS4X;RPS7;SEC61A1;SFPQ;SLC25A1;SLC25A3;SNRNP200;TPR;TUBB6;U2AF2	0.91;0.69;0.72;0.75;0.7;0.98;0.55;0.96;0.93;0.93;0.69;0.56;0.93;0.89;0.86;0.56;0.97;0.92;0.99;0.5;0.93;0.96;0.78;0.76;0.7;0.71;0.86;0.92;0.69;0.92;0.88;0.71;0.52;0.89;0.61;0.81;0.84;0.95;0.53;0.67;0.96;0.83;0.66;0.88;0.84;0.52;0.53;0.96;0.98;0.86;0.72;0.75;0.87
	BICD2	Q8TD16	93.533	39		RPAP3	Q9H6T3	1	1			BICD2-dynein-dynactin complex	6960
	BIRC6	Q9NR09	530.255	23;54		PIH1D1	Q9NWS0	1	1					AAR2;KIF11;PRPF6;PSMC4;PSMD12;PSMD8;RNF40	0.56;0.56;0.77;0.53;0.63;0.76;0.66
	BLMH	Q13867	52.562	26	48
	BRCC3	P46736	36.072	37								BRCC complex	5400
	BRK1	Q8WUW1	8.745	34		PFDN1	O60925	1	1			Wave-2 complex	186	ABI1;ACLY;CYFIP2;DCTN1;EIF4G1;EPS15L1;KTN1;NCKAP1;PABPC4;PSMA1;PSMB3;WASF2	0.98;0.99;0.62;0.8;0.57;0.78;0.55;0.99;0.61;0.73;0.63;1
	BTF3	O00478	65.002	57		PDRG1	Q9NUG6	1	1					NPLOC4	0.6
	BTF3L4	Q96K17	17.271	55										BASP1;GLS;IPO4;SLIRP;UBA2	1;0.85;0.96;0.66;0.86
	BYSL	Q13895	49.601	23;54		PIH1D1	Q9NWS0	1	1					AAAS;AIMP1;ALDH3A2;ARCN1;ATP1A1;ATP1B3;ATP5MG;ATP5PB;BAG2;CANX;COPA;DAD1;DDOST;DYNC1I2;EEF1E1;FBL;GCN1;GEMIN5;GYS1;HACD3;HM13;HNRNPC;IARS;IRS4;KARS1;KPNB1;LRRC59;MED23;MKI67;MT-CO2;NOP56;NUP210;PFKL;PFKP;POLR2B;PRPF40A;RAB5C;RAB7A;RALY;RARS;RPL31;RPN1;RPN2;RPS16;RPS18;RPS2;SDHB;SFXN1;SLC16A1;SLC25A13;SLC25A3;SLC25A6;SLC3A2;SMARCC2;SMARCD1;SMARCD2;SPTAN1;SSR1;STOML2;STT3A;TBL3;TECR;TIMM50;TMPO;TMX…	0.68;0.52;0.69;0.59;0.81;0.53;0.74;0.51;0.76;0.6;0.53;0.58;0.64;0.59;0.59;0.66;0.59;0.52;0.6;0.62;0.6;0.77;0.56;0.76;0.54;0.55;0.57;0.52;0.59;0.56;0.51;0.67;0.8;0.76;0.55;0.7;0.74;0.51;0.68;0.66;0.61;0.64;0.6;0.8;0.59;0.65;0.61;0.5;0.53;0.52;0.74;0.64;0.63;0.7;0.77;0.64;0.63;0.64;0.52;0.64;0.56;0.73;0.72;0.6;0.59;0.6;0.51
	CACYBP	Q9HB71	26.21	62		URI1;RPAP3;PIH1D1	O94763;Q9H6T3;Q9NWS0	3	2			Ubiquitin E3 ligase (SIAH1, SIP, SKP1A, TBL1X)	1255
	CAD	O76075	39.11	18	16	RUVBL1;RUVBL2;CCT3;CCT4;CCT6A;CCT8;PIH1D1	Q9Y265;Q9Y230;P49368;P50991;P40227;P50990;Q9NWS0	7	4					ACTR1A;AHNAK;ANAPC2;ASDURF;ATP1A1;ATP2A2;ATP5F1A;ATP5MG;CANX;CCAR2;CCT2;CCT3;CCT4;CCT5;CCT6A;CCT6B;CCT7;CCT8;CNOT1;CSE1L;DARS;DBT;DCTN1;DSG1;EEA1;EEF1D;EFTUD2;EIF3C;EIF3E;EIF3F;EIF3H;EIF4G1;FLNA;GLUD1;GPN1;H1FX;HADHA;HDAC1;HNRNPAB;IRS4;KIF5B;MRE11;MRPL37;MRPL45;MRPL49;MRPS15;MRPS17;MRPS2;MRPS23;MRPS7;MYH10;MYH9;MYL6;NUP88;PABPC1;PABPC4;PAICS;PIH1D1;POLR1A;POLR1C;POLR1D;POLR2A;POLR2B;POLR2H;POLR3A…	0.97;0.72;0.78;0.97;0.54;0.63;0.71;0.86;0.73;0.5;0.96;0.97;0.95;0.55;0.85;0.96;0.85;0.98;0.69;0.72;0.51;0.67;0.84;0.68;0.56;0.66;0.9;0.8;0.51;0.82;0.61;0.93;0.59;0.94;0.78;0.62;0.78;0.74;0.51;0.92;0.54;0.73;0.54;0.57;0.59;0.69;0.57;0.6;0.52;0.94;0.65;0.56;0.93;0.55;0.8;0.97;0.98;0.5;0.76;0.84;0.6;0.81;0.85;0.82;1;0.83;0.54;0.78;0.59;0.52;0.51;0.61;0.85;0.67;0.6;0.63;0.82;0.54;0.51;0.65;0.6;0.9;0.…	ACAA2;ACIN1;ACLY;ACTL6A;ADAR;AIMP2;ARCN1;ATP5F1A;ATP5F1B;ATP5PD;ATP5PO;BCKDK;CCAR2;CDK1;CHD4;CKAP4;CLTA;CLTB;CNOT1;COPA;CORO1C;DAP3;DARS;DBT;DDX3X;DDX5;DHX15;DLST;DPCD;EFTUD2;EIF3B;ERLIN2;GADD45GIP1;GCN1;GEMIN4;HADHA;HADHB;HAGH;HDAC2;HNRNPAB;HNRNPC;HNRNPR;HNRNPU;HNRNPUL2;IARS;IMMT;ITPR3;KARS1;KTN1;MAP1B;MRPL1;MRPL11;MRPL12;MRPL13;MRPL15;MRPL17;MRPL18;MRPL19;MRPL2;MRPL20;MRPL21;MRPL22;MRPL23;MRPL2…	0.72;0.56;0.98;0.85;0.93;0.8;0.91;0.61;0.69;0.95;0.81;0.55;0.68;0.56;0.75;0.91;0.62;0.54;0.86;0.63;0.62;0.89;0.8;0.99;0.64;0.71;0.66;0.51;0.81;0.92;0.57;0.91;0.61;0.66;0.54;1;0.97;0.8;0.66;0.54;0.66;0.87;0.78;0.87;0.93;0.98;0.91;0.5;0.92;0.83;0.93;0.68;0.85;0.63;0.72;0.62;0.95;0.83;0.94;0.72;0.86;0.57;0.92;0.94;0.65;0.95;0.9;0.96;0.72;0.75;0.91;0.91;0.66;0.97;0.92;0.94;0.89;0.92;0.93;0.95;0.88;0.…
	CALML3	P27482	16.891	27
	CALML5	Q9NZT1	15.893	27										CSTA;KRT2	0.93;0.58
	CAND1	Q86VP6	136.376	46;54	43	RUVBL1;PIH1D1	Q9Y265;Q9NWS0	2	2			CAND1-CUL1-RBX1 complex;CAND1-CUL2-RBX1 complex;CAND1-CUL3-RBX1 complex;CAND1-CUL4A-RBX1 complex;CAND1-CUL4B-RBX1 complex	219;221;222;223;224	CUL1;CUL4B;MRPL12;NUP205;PUF60;SEC24C;SUPT6H;UFL1	0.98;0.97;0.55;0.61;0.99;1;0.72;0.54
	CAP1	Q01518	51.901	38	35							Cofilin-actin-CAP1 complex	2255			MATR3;POLR1A	0.74;0.62
	CAP2	P40123	52.824	38
	CAPN2	P17655	79.995	26;65
	CAPNS1	P04632	28.316	65		RUVBL1;PIH1D1	Q9Y265;Q9NWS0	2	2			Calpain 1	6710
	CAPRIN1	Q14444	78.366	37	40	PIH1D1	Q9NWS0	1	1			CF IIAm complex (Cleavage factor IIAm complex)	1141			RUVBL1;SLC25A3;SNRPD2	0.53;0.52;0.56
	CARM1	Q86X55	65.854	49	40;60							NUMAC complex (nucleosomal methylation activator complex)	86			AARS;MAT2B;PFAS;RPA1	0.78;0.72;0.94;0.5
	CARS	P49589	85.473	37	40	PIH1D1	Q9NWS0	1	1					AHCY;ALDH1B1;ALDH2;DBN1;KCTD12;LEO1	0.65;0.99;0.82;1;0.64;0.54
	CASP14	P31944	27.68	28		PFDN5	Q99471	1	1					ACACA;AIMP1;AIMP2;ALDH3A2;ANAPC2;ATP5MF;ATP5MG;BCAP31;CKAP4;COPA;DARS;DDOST;DHX30;DSG1;EEF1E1;EXOSC10;GEMIN5;GGCT;GYS1;HADHA;HNRNPC;IARS;IGF2BP1;IRS4;LRRC59;MARS;MKI67;MOV10;NCKAP1;NOP56;PABPC4;PHB;PHB2;PRPF40A;PYCR2;QARS;RALY;RARS;RPN1;RPS11;RPS16;RPS18;RPS2;S100A14;SLC25A3;SMARCA4;SMC4;SND1;TCOF1;THOC2;TKT;TTC37;UBR5;ZNF326	0.72;0.74;0.64;0.56;0.59;0.54;0.96;0.67;0.56;0.78;0.67;0.74;0.67;0.73;0.61;0.72;0.67;0.92;0.73;0.78;0.6;0.88;0.64;0.56;0.54;0.97;0.75;0.67;0.52;0.92;0.54;0.62;0.7;0.87;0.66;0.56;0.6;0.64;0.6;0.65;0.91;0.53;0.9;0.78;0.64;0.53;0.52;0.96;0.57;0.66;0.8;0.53;0.81;0.81	ALDOA	0.81
	CASP8	Q14790	55.391	69								BAR-BCL2-CASP8 complex;CASP8-FADD-MALT1-BCL10 complex;CASP8-CHUK-IKBKB-MALT1-BCL10 complex;DISC complex (FAS, FADD, CASP8);MRIT complex;Death induced signaling complex II (FADD, CASP8, CFLAR), cytosolic, CD95L induced;DISC complex (FAS, FADD, CASP8, CFLAR), membrane-associated, CD95L induced;DISC complex (CD95, FADD, CASP8);FAS-FADD-CASP8-CASP10 complex;LRRK2-FADD-CASP8 complex;RIPK1-FADD-caspase…	1062;2054;2055;5473;5749;5798;5799;5808;5859;5991;6414	BPNT1;TRNT1	0.63;0.71
	CAT	P04040	59.756	26										CPSF6	0.57
	CCAR1	Q8IX12	132.821	28	29;31							TNF-alpha/NF-kappa B signaling complex 10	5286	CCT2;CDC42;EPS15;PDCD5	0.73;0.54;0.92;0.51	CKAP4;CYFIP1;FLNB;MYH9;RPS27	0.58;0.56;0.56;0.65;0.77
	CCAR2	Q8N163	102.902	27	19;29	RUVBL2	Q9Y230	1	2			IKBKB-CDC37-KIAA1967-HSP90AB1-HSP90AA1 complex;NIF-1-DBC1-EMSY complex;DBC1-SIRT1 complex;DBIRD complex	5234;6844;6846;6847	ACTL6A;AIMP1;BCKDK;CAD;CHD4;CNOT1;CST1;DYNC1H1;EFTUD2;EPS15;FLNA;GID8;HADHA;HDAC2;IRS4;KDM1A;MRPS7;MYH9;MYL6;PABPC1;PABPC4;PDCD5;POLR1A;POLR3A;PRPF19;PRPF8;RAD50;RALY;RPAP2;RPS15A;RPS3;RPS3A;RPS5;RPS9;RUVBL1;SLC25A3;SMARCC1;SMARCC2;SNRNP200;SNRNP40;SPTAN1;THOC2;TP53BP1;TPR;WDR61;XPO1;ZNF326;ZW10	0.59;0.64;0.51;0.5;0.55;0.94;0.6;0.96;0.82;0.79;0.91;0.76;0.92;0.53;0.68;0.79;0.84;0.54;0.73;0.82;0.77;0.94;0.67;0.92;0.51;0.8;0.82;0.54;0.86;0.64;0.62;0.66;0.78;0.6;0.91;0.69;0.99;0.62;0.71;0.78;0.79;0.64;0.74;0.69;0.74;0.74;0.92;0.55	ACTL6A;AHCY;AIMP1;AIMP2;ATP5F1A;ATP5F1B;ATP5F1C;ATP5PB;ATP5PO;BAG6;CAD;CKAP4;COPA;DBT;DHX15;DPCD;DPM1;EPRS;FLNA;FLNB;HADHB;HDAC2;HNRNPU;IARS;IRS4;LBR;MAP1B;MARS;MRPS34;MYH10;MYH9;PABPC1;PAICS;PIH1D1;POLR1A;POLR2B;POLR3A;POLR3D;PRKDC;QARS;RBM25;RPAP3;RPS11;RPS27;RUVBL2;SF3B3;SLC25A1;SLC25A6;SNRNP200;SNRPA1;SPTAN1;TUBA1B;TUBB;TUBB6;UXT;VDAC1;WDR92	0.74;0.57;0.56;0.99;0.84;0.99;0.97;0.94;0.74;0.88;0.68;0.71;0.79;0.73;0.84;0.99;0.75;0.6;0.54;0.72;0.88;0.86;0.79;0.82;0.99;0.97;0.69;0.98;0.55;0.8;0.63;0.74;0.94;0.8;0.99;0.64;0.98;0.78;0.78;0.97;0.71;0.71;0.69;0.6;0.62;0.89;0.84;0.81;0.86;0.71;0.53;0.73;0.66;0.97;0.57;0.66;0.95
	CD2AP	Q9Y5K6	71.451	33		PFDN2	Q9UHV9	1	1			RICH1/AMOT polarity complex, Flag-Rich1 precipitated	846
	CDC16	Q13042	71.656	13;21								Anaphase-promoting complex;Anaphase-promoting complex;Cell division cycle complex (CDC27, CDC16, ANAPC7)	93;96;5361	AHNAK;ANAPC1;ANAPC4;ANAPC7;AP3M1;CDC23;CDC27;CDC5L;CHD4;CNOT1;GLUD1;GPN1;KDM1A;MRPS30;MTA1;MTA2;NUMA1;POLR1C;POLR1D;POLR2H;POLR3D;POLR3E;PRPF40A;PRPF8;PSMC1;PSMC2;PSMC3;PSMC4;PSMC6;PSMD1;PSMD12;PSMD14;PSMD2;PSMD3;PSMD4;PSMD6;PSMD8;RPAP2;SIN3A;SMARCC2;SNRNP200;TXNL1;WDR92;ZNRD2	0.6;1;0.99;0.99;0.81;0.94;1;0.86;0.77;0.94;0.8;0.57;0.76;0.8;0.78;0.6;0.78;0.85;0.72;0.58;0.7;0.91;0.71;0.89;0.98;0.88;0.62;0.74;0.88;0.86;0.78;0.88;0.62;0.54;0.87;0.55;0.98;0.99;0.55;0.55;0.7;0.93;0.86;0.75
	CDC23	Q9UJX2	68.834	13;21								Anaphase-promoting complex;Anaphase-promoting complex	93;96	ACTR1A;ANAPC1;ANAPC2;ANAPC4;ANAPC7;ARCN1;CCT2;CCT3;CCT4;CCT5;CCT6A;CCT6B;CCT7;CCT8;CDC16;CDC27;CKAP4;CNOT1;COQ8A;CSTF3;DCTN1;EEA1;EEF1D;EIF3A;EIF3D;HM13;KDM1A;MRPL1;MRPL15;MRPL17;MRPL18;MRPL19;MRPL20;MRPL24;MRPL49;MRPL50;MRPL9;MRPS10;MRPS18B;MRPS2;MRPS21;MRPS27;MRPS28;MRPS31;MRPS5;NUMA1;POLR1A;POLR1C;POLR2A;POLR2B;POLR2C;POLR3A;PSMA4;PSMA6;PSMB2;PSMB4;PSMB5;PSMC1;PSMC3;PSMC4;PSMD1;PSMD12;PSMD13;P…	0.98;0.99;0.78;0.7;1;0.52;0.65;0.73;0.6;0.68;0.64;0.73;0.67;0.72;0.94;1;0.58;0.97;0.67;0.61;0.75;0.99;0.92;0.6;0.64;0.52;0.82;0.76;0.78;0.76;0.76;0.79;0.85;0.66;0.56;0.56;0.86;0.55;0.84;0.87;0.72;0.61;0.6;0.53;0.91;0.59;0.9;0.64;0.78;0.62;0.72;0.72;0.55;0.57;0.65;0.58;0.61;0.87;0.9;0.87;0.62;0.84;0.72;0.72;0.85;0.81;0.65;0.98;0.53;0.88;0.56;0.55;0.5;0.66;0.8;0.68;0.5;0.87
	CDC27	P30260	91.867	21								Anaphase-promoting complex;Anaphase-promoting complex;Cell division cycle complex (CDC27, CDC16, ANAPC7)	93;96;5361	ACTR1A;ANAPC1;ANAPC4;ANAPC7;CDC16;CDC23;CDC5L;CKAP4;CNOT1;COPB2;COQ8A;DCTN1;DCTN2;DCTN4;EEA1;EIF3A;EIF3F;GPN1;HDAC1;KDM1A;KIF5B;MRPS18B;MRPS28;MRPS33;MRPS5;NUMA1;POLR2A;POLR2B;PRPF19;PSMA1;PSMA2;PSMA3;PSMA4;PSMA5;PSMA6;PSMB1;PSMB2;PSMB3;PSMB4;PSMB5;PSMC1;PSMC2;PSMC3;PSMC4;PSMC6;PSMD1;PSMD11;PSMD12;PSMD13;PSMD14;PSMD2;PSMD3;PSMD6;PSMD7;PSMD8;RPAP2;SMC4;SNRNP40;TPI1;WDR92;ZNRD2	0.93;1;0.95;1;1;1;0.92;0.59;0.94;0.76;0.6;0.77;0.69;0.71;0.63;0.58;0.72;0.82;0.91;0.98;0.77;0.83;0.65;0.57;0.9;0.84;0.81;0.87;0.8;0.85;0.85;0.92;0.95;0.93;0.98;0.81;0.96;0.93;0.81;0.8;0.99;0.99;1;0.99;0.76;1;0.67;1;0.82;0.98;0.96;0.99;0.99;0.54;1;0.93;0.86;0.59;0.66;0.5;0.69
	CDC37	Q16543	44.468	43		URI1;RPAP3	O94763;Q9H6T3	2	1	PIH1D1;RPAP3	2	Kinase maturation complex 1;Kinase maturation complex 2;IKBKB-CDC37-KIAA1967-HSP90AB1-HSP90AA1 complex;TNF-alpha/NF-kappa B signaling complex 6;TNF-alpha/NF-kappa B signaling complex 7;TNF-alpha/NF-kappa B signaling complex 8;TNF-alpha/NF-kappa B signaling complex 9;TNF-alpha/NF-kappa B signaling complex 10;Emerin complex 25;HSP90-CDC37-LRRK2 complex;ILK-HSP90-CDC37 complex	5199;5212;5234;5266;5268;5269;5285;5286;5613;5849;6512	DPYSL3	0.5
	CDC5L	Q99459	92.251	22;34		CCT3;TCP1;CCT7;RUVBL1;CCT8;CCT2;CCT5;RUVBL2;CCT4;CCT6A	P49368;P17987;Q99832;Q9Y265;P50990;P78371;P48643;Q9Y230;P50991;P40227	10	2	RPAP3	1	Spliceosome;C complex spliceosome;CDC5L core complex;CDC5L complex	351;1181;1182;1183	ABI1;ACTR1A;ANAPC1;AP1G1;AP3B1;AP3D1;AP3M1;ARCN1;ASDURF;CCT2;CCT3;CCT4;CCT5;CCT6A;CCT6B;CCT7;CCT8;CDC16;CDC27;CHD4;CLUH;CYFIP1;DAP3;DIABLO;DYNC1LI1;EEF1D;EIF3C;EIF3D;EIF3E;EIF3F;EIF3G;EIF3H;EIF3M;EIF4G1;EIF4G3;FLNA;GEMIN5;GPN1;GRIPAP1;HCFC1;HDAC1;HNRNPH3;KIF5B;MACF1;MCM7;MRPL13;MRPL15;MRPL18;MRPL19;MRPL20;MRPL39;MRPL45;MRPL46;MRPL58;MRPL9;MRPS17;MRPS2;MRPS21;MRPS22;MRPS23;MRPS27;MRPS33;MRPS34;MRP…	0.61;0.6;0.68;0.67;0.54;0.91;1;0.95;0.74;0.93;0.99;0.85;0.88;0.97;1;0.96;1;0.86;0.92;0.95;0.86;0.98;0.58;0.62;0.53;1;0.85;0.93;0.74;0.86;0.52;0.74;0.78;0.94;0.99;0.79;0.55;0.79;0.76;1;0.75;0.8;0.99;0.69;0.85;0.85;0.63;0.62;0.51;0.58;0.57;0.52;0.51;0.71;0.54;0.91;0.9;0.58;0.71;0.77;0.75;0.53;0.83;0.77;0.61;0.56;0.77;0.98;0.95;0.91;0.93;0.58;0.8;0.55;0.82;0.55;0.77;0.65;0.63;0.76;0.65;0.7;0.55;0.97…
	CDK1	P06493	34.095		16;27	URI1;TCP1;CCT4;CCT5;CCT7	O94763;P17987;P50991;P48643;Q99832	5	3			RalBP1-CDC2-CCNB1 complex;Cell cycle kinase complex CDC2;RC complex during G2/M-phase of cell cycle;CCNB2-CDC2 complex;CCNB1-CDC2 complex;CDC2-PCNA-CCNB1-GADD45A complex;CDC2-PCNA-CCNB1-GADD45B complex;CDC2-PCNA-CCNB1-GADD45G complex;CDK1-CCNB1-CCNF complex;CDC2-CCNB1-PTCH1 complex;CDC2-CCNA2 complex;CDC2-CCNA2-CDK2 complex;ESPL1-CDC2 complex	243;310;1005;5542;5543;5544;5545;5546;5550;5551;5557;5559;5643			ACAA2;ACIN1;ACTL6A;ATP5F1A;ATP5F1C;ATP5PB;ATP5PO;CAD;CKAP4;CYFIP1;DARS;DBT;DDX46;DDX5;DDX6;DHX15;DYNC1H1;DYNC1I2;EEF1E1;EIF4A3;FBL;FLNB;GADD45GIP1;H4C1;HACD3;HNRNPU;HSPA8;IARS;IRS4;LANCL1;LBR;MATR3;MRPL11;MRPL13;MRPL17;MRPL20;MRPL23;MRPL28;MRPL3;MRPL37;MRPL39;MRPL4;MRPL41;MRPL43;MRPL48;MRPL49;MRPL50;MRPL9;MRPS10;MRPS22;MRPS27;MRPS31;MRPS35;MRPS7;NCKAP1;PABPC1;PAICS;PNN;POLR1A;POLR3A;POLR3B;PRKDC;…	0.57;0.98;0.55;0.67;0.95;0.59;0.63;0.56;0.63;0.78;0.77;0.86;0.98;0.54;0.68;0.71;0.62;0.8;0.62;0.87;0.66;0.79;0.59;0.85;0.94;0.55;0.54;0.77;0.75;0.53;0.98;0.85;0.55;0.69;0.61;0.85;0.76;0.9;0.68;0.79;0.6;0.71;0.51;0.95;0.77;0.79;0.94;0.86;0.97;0.8;0.9;0.81;0.68;0.99;0.83;0.61;0.66;0.72;0.89;0.66;0.69;0.83;0.77;0.92;0.97;0.88;0.94;0.64;0.88;0.52;0.69;0.81;0.6;0.59;0.83;0.55;0.93;0.78;0.53;0.71;0.74;…
	CFL1	P23528	18.502	60;64		PIH1D1	Q9NWS0	1	1			Cofilin-actin-CAP1 complex	2255
	CHD4	Q14839	218.005	21		RUVBL1;RUVBL2	Q9Y265;Q9Y230	2	3			Mi2/NuRD complex;MeCP1 complex;Mi2/NuRD-BCL6-MTA3 complex;NuRD.1 complex;NRD complex (Nucleosome remodeling and deacetylation complex);Anti-HDAC2 complex;MeCP1 complex;LARC complex (LCR-associated remodeling complex);MTA2 complex;ATR-HDAC2-CHD4 complex;Emerin complex 32;CDH4-HDAC2-MTA2-RBBP7-TWIST1 complex	61;62;585;587;614;632;659;778;888;1134;5614;7225	AAAS;ACSL3;ACTR1A;AGK;ANAPC1;ANAPC2;AP3B1;APMAP;ARCN1;ATAD3A;ATP1A1;ATP2A2;ATP5MD;ATP5MG;ATP5PB;ATP5PO;CCAR2;CCT2;CCT3;CCT4;CCT5;CCT6A;CCT6B;CCT7;CCT8;CDC16;CDC5L;CISD2;CNOT1;CSE1L;CSTF3;DHX30;DPM1;EEF1D;EIF3A;EIF3B;EIF3C;EIF3D;EIF3E;EIF3F;EIF3G;EIF3H;EIF3M;FAR1;GCN1;GGCT;GPN1;HADHA;HCFC1;HDAC1;HDAC2;HLA-A;HM13;HSD17B12;KDM1A;KIF11;KIF5B;LMAN2;MACF1;MRPL13;MRPS9;MT-CO2;MTA2;MYH10;MYH9;MYL6;NUMA1;…	0.79;0.58;0.93;0.86;0.74;0.96;0.8;0.77;0.91;0.7;0.68;0.78;0.7;0.86;0.66;0.88;0.55;1;1;0.99;0.99;1;1;1;1;0.77;0.95;0.71;0.93;0.84;0.7;0.54;0.85;1;0.64;0.74;0.96;0.91;0.66;0.99;0.73;0.8;0.74;0.52;0.59;0.53;0.72;1;0.95;0.97;0.67;0.74;0.56;0.71;0.97;0.7;0.99;0.58;0.79;0.58;0.51;0.66;0.83;0.99;0.93;0.95;0.66;0.86;0.89;0.85;0.51;0.78;0.73;0.73;0.81;0.74;0.85;0.67;0.78;0.98;0.72;0.78;0.94;0.94;0.93;0.86…	ACAA2;ATP2A2;ATP5F1A;ATP5F1B;ATP5F1C;ATP5PB;ATP5PO;CAD;CKAP4;COPA;DHX15;DPCD;EPRS;FLNA;FLNB;H4C1;HACD3;HADHA;HADHB;HDAC2;IARS;IRS4;LBR;MYH10;MYH9;MYL6;PABPC1;PDRG1;PFDN2;PFDN6;PHB;PHB2;PIH1D1;POLR1A;POLR3A;POLR3B;PPP1CA;PPP1CC;PRKDC;RBM25;RPAP3;RPS11;RPS15A;RPS27;RPS3;RPS8;RUVBL1;RUVBL2;SEC61A1;SF3B3;SLC25A1;SLC25A3;SLC25A6;SNRNP200;TECR;TUBB4B;URI1;UXT;VDAC1;VDAC2;WDR92	0.77;0.97;0.98;0.98;0.9;0.74;0.95;0.75;0.83;0.9;0.73;0.96;0.54;0.99;0.99;0.55;0.8;0.96;0.92;0.9;0.62;0.72;0.98;0.94;0.91;0.99;0.73;0.85;0.91;0.83;0.6;0.52;0.63;0.94;0.94;0.9;0.51;0.61;0.71;0.58;0.58;0.69;0.6;0.59;0.53;0.69;0.97;0.98;0.9;0.88;0.5;0.81;0.73;0.77;0.86;0.7;0.95;0.97;0.74;0.82;0.92
	CHMP4B	Q9H444	24.95	63		CCT2;RUVBL2	P78371;Q9Y230	2	1			ESCRT-III complex	1186
	CISD2	Q8N5K1	15.278	13;37								BCL2-CISD2 complex	7275	AAAS;ACACA;ACSL3;AGK;AIMP1;AIMP2;ALDOA;AP1G1;AP3B1;AP3D1;AP3M1;APMAP;ATAD3A;ATP1A1;ATP1B1;ATP1B3;ATP2A2;ATP5MD;ATP5MF;ATP5MG;ATP5PB;ATP5PO;BAG2;CHD4;CKAP4;CNOT1;COPA;CSTF3;CYB5R3;CYFIP1;DAD1;DARS;DDOST;DSP;DYNC1LI1;EEF1E1;ERLIN2;EXOSC10;FBL;FKBP8;GCN1;GOT1;GOT2;GPI;HACD3;HCFC1;HLA-A;HSD17B12;IARS;IRS4;KTN1;LBR;LETM1;LMAN2;LRRC59;MACF1;MARS;MED23;MRE11;MRPL58;MRPS30;MT-CO2;MYH9;NDUFA4;NNT;NOP56;NU…	0.83;0.65;0.8;0.96;0.71;0.73;0.93;0.7;0.75;0.96;0.9;0.96;0.99;0.98;0.98;0.62;0.94;1;0.93;0.99;0.98;0.9;0.97;0.71;0.94;0.58;0.93;0.6;0.99;0.6;0.99;0.98;0.98;0.68;0.77;0.94;0.9;0.54;0.73;0.84;0.99;0.66;0.77;0.53;1;0.83;0.97;0.98;0.98;0.7;0.99;0.97;0.81;1;0.99;0.75;0.95;0.51;0.86;0.75;0.54;0.62;0.58;0.88;0.82;0.6;0.93;0.59;0.51;0.99;0.96;0.98;0.61;0.53;0.74;0.94;0.97;0.97;0.99;0.7;0.79;0.53;1;0.99;0…
	CLIC4	Q9Y696	28.772	54												DCTPP1	0.99
	CLIP1	P30622	162.246	28								APC-IQGAP1-CLIP-170 complex	1845
	CLPP	Q16740	30.18	49								ClpXP complex	3992
	CLTA	P09496	27.077	15	15									AIMP1;ATF7IP;ATP5F1A;CLTB;CLTC;CNOT1;DDX18;DIABLO;DLST;DYNC1LI1;ERLIN2;FAR1;FLII;FLNB;GPN1;HM13;HNRNPA0;HNRNPAB;HNRNPF;HRNR;HSD17B12;LETM1;MAP1B;NUP210;OGDH;PHB2;PIGR;POLR1A;PPAN;RER1;RPL19;RPL24;RPL27A;RPS11;RRP12;RUVBL1;SEC61B;SMARCA4;SMARCE1;SMC2;SPTBN1;STT3B;SURF4;TECR;TPR;UBR4;XPOT;ZNHIT2	0.87;0.57;0.68;1;1;0.52;0.84;0.59;0.73;0.71;0.69;0.56;0.5;0.53;0.65;0.64;0.58;0.79;0.69;0.64;0.66;0.93;0.92;0.56;0.59;0.62;0.69;0.64;0.78;0.64;0.55;0.51;0.81;1;0.68;0.51;0.54;1;1;0.84;0.67;0.5;0.62;0.57;0.6;1;0.91;0.97	AIMP2;ALDH9A1;CAD;CLTB;CLTC;DBT;DHX15;DLST;DPCD;DSG1;DYNC1H1;DYNC1LI1;EEF1E1;ERLIN2;GADD45GIP1;MRPL11;MRPL12;MRPL13;MRPL20;MRPL21;MRPL3;MRPL34;MRPL37;MRPL4;MRPL40;MRPL43;MRPL44;MRPL46;MRPL48;MRPL49;MRPL50;MRPL55;MRPL9;MRPS17;MRPS30;NUP210;PRPF19;PRPF8;RANBP9;RPL10;RPL19;RPL27A;RPS8;SMARCA4;SMC2;SMC4;SNRNP40;STOML2;TPR;TUFM	0.64;0.79;0.62;1;1;0.89;0.9;0.57;0.63;0.79;0.61;0.96;0.52;0.59;0.6;0.56;0.57;0.57;0.63;0.89;0.68;0.59;0.55;0.64;0.61;0.52;0.65;0.94;0.65;0.67;0.67;0.78;0.64;0.63;0.59;0.63;0.63;0.56;0.59;0.82;0.89;0.89;0.56;0.78;0.72;0.97;0.88;0.63;0.89;0.77
	CLTB	P09497	25.19	15	15									ATF7IP;CLTA;CLTC;DDX18;DYNC1LI1;ERLIN2;HM13;HRNR;HSD17B12;LETM1;MRPL28;NUP210;PIGR;PPAN;RER1;RRP12;SEC61B;SMC2;STT3B;SURF4;UBR4;XPOT	0.64;1;0.99;0.87;0.81;0.71;0.63;0.6;0.7;0.94;0.62;0.61;0.51;0.76;0.52;0.74;0.55;0.76;0.52;0.58;0.85;0.91	AIMP2;ALDH9A1;CAD;CLTA;CLTC;DBT;DPCD;DSG1;DYNC1H1;DYNC1LI1;EPRS;GADD45GIP1;MRPL11;MRPL12;MRPL17;MRPL21;MRPL34;MRPL4;MRPL40;MRPL41;MRPL46;MRPL55;MRPS17;MRPS30;PRPF19;RPL19;RPL23A;RPL27A;SMC2;SMC3;SMC4;SMCHD1;SNRNP40;STOML2;TUFM	0.62;0.86;0.54;1;1;0.88;0.67;0.84;0.57;0.94;0.58;0.58;0.62;0.6;0.5;0.74;0.57;0.54;0.74;0.58;0.93;0.67;0.52;0.55;0.53;0.87;0.66;0.87;0.63;0.87;0.95;0.52;0.85;0.76;0.77
	CLTC	Q00610	191.615	15	15	PIH1D1;CCT3;CCT6B	Q9NWS0;P49368;Q92526	3	3			Profilin 1 complex;ACAP1-CHC-Glut4 complex;PI4K2A-WASH complex;CLTC-PI4K2A complex;p532-Clathrin-HSP70 complex	2837;6080;6671;6691;7269	AP3S1;ATF7IP;CLTA;CLTB;CUL4B;CUL5;DDX46;DIABLO;DYNC1H1;DYNC1I2;DYNC1LI1;DYNC1LI2;HSP90AA4P;KCTD12;LMNB1;MRPS7;PABPC1;PNPT1;POLR1A;POLR3A;RPS11;RPS3A;RPS5;RUVBL1;SLC25A5;SMARCA4;SPTBN1;SSRP1;SUPT6H;THOC3;TPR;UBR4	0.51;0.57;1;0.99;0.59;0.68;0.66;0.64;0.81;0.58;0.82;0.96;0.6;0.52;0.54;0.58;0.98;0.54;0.66;0.55;0.91;0.73;0.52;0.58;0.52;0.77;0.91;0.61;0.52;0.65;0.79;0.91	ACAA2;CLTA;CLTB;CORO1C;CYFIP1;DBT;DDX5;DDX6;DHX9;DPCD;DYNC1LI1;GADD45GIP1;HACD3;HNRNPU;HSPA8;LANCL1;MATR3;MRPL11;MRPL18;MRPL2;MRPL21;MRPL22;MRPL24;MRPL3;MRPL34;MRPL37;MRPL4;MRPL40;MRPL41;MRPL44;MRPL45;MRPL46;MRPL48;MRPL50;MRPL55;MRPS30;NCKAP1;PABPC1;PFKP;POLR1A;PRPF19;PRPF40A;RPL11;RPL24;RPL27A;RPS18;RPS2;RPS26;RPS3;RUVBL1;SF3B3;SLC25A1;SLC25A3;SLC25A5;SLC25A6;TECR;TIMM50;TPR;TUBA1B;TUBB;TUBB4B	0.7;1;1;0.62;0.5;0.57;0.52;0.97;0.64;0.68;0.78;0.58;0.54;0.69;0.68;0.84;0.99;0.6;0.87;0.71;0.84;0.63;0.85;0.8;0.65;0.8;0.76;0.77;0.83;0.8;0.85;0.98;0.58;0.59;0.74;0.74;0.95;0.51;0.7;0.8;0.99;0.96;0.88;0.74;0.52;0.7;0.55;0.92;0.55;0.62;0.85;0.92;0.73;0.87;0.95;0.93;0.54;0.75;0.92;0.97;0.94
	CLUH	O75153	146.67	33;38		PIH1D1	Q9NWS0	1	1					AHNAK;ASDURF;CDC5L;CNOT1;GPN1;MYH10;POLR1D;POLR2H;RPAP2;RPAP3;URI1;UXT;WDR92;XPO1	0.51;0.64;0.86;0.69;0.6;0.91;0.56;0.94;0.98;0.86;0.62;0.73;0.68;0.59
	CNDP2	Q96KP4	52.878	43;54	55									DLD;SAE1	0.54;0.69	ALDH9A1;CRTAP;NUDC;P3H1;PC;PFDN4;PFDN5;PNP;XRCC5;XRCC6	0.65;0.53;1;0.7;0.65;0.83;1;1;0.95;0.93
	CNOT1	A5YKK6	266.939	31	61							CNOT1-CNOT2-CNOT3 complex;4E-T-DDX6-CNOT1 complex;CCR4-NOT complex;CCR4-NOT-CNOT7-CNOT6 complex;CCR4-NOT-CNOT7-CNOT6L complex;CCR4-NOT-CNOT8-CNOT6 complex;CCR4-NOT-CNOT8-CNOT6L complex	6394;6395;6765;7192;7214;7215;7216	ABI1;ACACA;ACTR1A;ANAPC1;ANAPC2;ANAPC7;AP3B1;AP3D1;AP3M1;ASDURF;ASNA1;ATF7IP;ATP2A2;ATP5MG;ATP5PB;ATP5PO;BAG2;BCKDK;CAD;CCAR2;CCT2;CCT3;CCT4;CCT5;CCT6A;CCT6B;CCT7;CCT8;CDC16;CDC23;CDC27;CHD4;CISD2;CKAP4;CLTA;CLUH;COPA;COPB2;CSE1L;CSTF3;CYFIP1;DAD1;DBT;DDOST;DHX30;DNAJA2;DPF2;DYNC1LI1;EEA1;EEF1D;EFTUD2;EIF2A;EIF3A;EIF3B;EIF3C;EIF3D;EIF3E;EIF3F;EIF3G;EIF3H;EIF3K;EIF3M;EIF4G1;EIF4G3;FLNA;GADD45GIP1;…	0.7;0.93;0.99;0.95;0.98;0.66;0.83;0.67;0.65;0.99;0.97;0.91;0.83;0.71;0.53;0.98;0.51;0.71;0.69;0.94;0.82;0.84;0.78;0.77;0.81;0.85;0.82;0.88;0.94;0.97;0.94;0.93;0.58;0.63;0.52;0.69;0.96;0.87;0.74;0.97;0.83;0.63;0.86;0.53;0.56;0.57;0.71;0.86;0.64;0.79;0.58;0.97;0.82;0.96;0.97;0.98;0.92;0.89;0.83;0.99;0.74;0.86;0.94;0.84;0.98;0.75;0.67;0.84;0.87;0.82;0.66;0.57;0.88;0.91;0.81;0.68;0.91;0.75;0.82;0.94;…	ACAA2;ACIN1;AIMP1;AIMP2;ATP2A2;ATP5F1A;ATP5F1B;ATP5F1C;ATP5PB;ATP5PO;BAG6;CAD;CKAP4;CYFIP1;DARS;DDX21;DDX5;DDX6;DHX15;DPCD;DPM1;EEF1E1;EIF4A3;EPRS;FLNA;FLNB;H4C1;HACD3;HADHB;HDAC2;HNRNPR;HNRNPU;HSPA8;IARS;IRS4;LBR;MAP1B;MATR3;MRPL47;MRPS23;MRPS34;MYH10;MYL6;NCKAP1;PABPC1;PFKP;PHB;PHB2;POLR1A;POLR3A;POLR3B;PPP1CA;PPP1CC;PRKDC;PRPF40A;PRPF8;QARS;RARS;RBM25;RBMX;RPAP3;RPL11;RPL19;RPL23A;RPL24;RPN1;R…	0.73;0.77;0.67;0.93;0.86;0.97;0.87;0.77;0.89;0.99;0.5;0.86;0.98;0.95;0.92;0.59;0.51;0.86;0.87;0.94;0.72;0.65;0.55;0.72;0.77;0.63;0.78;0.91;0.8;0.69;0.72;0.91;0.52;0.97;0.99;0.94;0.98;0.73;0.65;0.52;0.69;0.77;0.94;0.72;0.91;0.91;0.67;0.71;1;0.87;0.85;0.65;0.68;0.98;0.91;0.87;0.73;0.87;0.57;0.52;0.61;0.87;0.55;0.68;0.89;0.51;0.97;0.86;0.78;0.61;0.67;0.82;0.62;0.91;0.69;0.54;0.67;0.73;0.91;0.98;0.98…
	COG1	Q8WTW3	108.978		17;21							COG complex;COG1-COG8 subcomplex;COG1-COG8-COG2-COG3-COG4 subcomplex;COG1-COG8-COG5-COG6-COG7 subcomplex	162;3532;3551;3552			ACTL6A;ATP2A2;ATP5F1A;ATP5F1B;ATP5F1C;ATP5PB;ATP5PO;CKAP4;COPA;DAP3;DBT;DDX46;DHX15;DPCD;FLNA;FLNB;HACD3;ITPR3;LBR;MRPS10;MRPS14;MRPS16;MRPS17;MRPS22;MRPS23;MRPS27;MRPS31;MRPS35;MRPS7;MYH10;MYL6;NUMA1;PABPC1;PDRG1;PFDN2;PFDN6;PFKP;PIH1D1;POLR1A;POLR3A;POLR3B;PPP1CA;PPP1CC;PRKDC;PTCD3;RPN1;RPS11;RUVBL1;RUVBL2;SLC25A1;SLC25A3;SLC25A6;SLMAP;SMARCA4;SMARCC2;SMARCE1;SNRNP200;SNRPA1;TUBB4B;URI1;UXT	0.77;0.97;0.96;0.97;0.91;0.98;0.93;0.65;0.53;1;0.68;0.95;0.73;0.93;0.63;0.85;0.9;0.84;0.85;1;1;0.89;0.7;0.99;0.63;0.92;1;0.96;0.97;0.76;0.91;0.58;0.51;0.75;0.94;0.89;0.68;0.56;0.98;0.96;0.59;0.54;0.59;0.52;0.59;0.72;0.58;0.86;0.94;0.54;0.8;0.69;0.9;0.52;0.69;0.9;0.72;0.93;0.68;0.91;0.98
	COPA	P53621	138.346	18;24;31	30;41	TCP1;CCT3;PIH1D1	P17987;P49368;Q9NWS0	3	3					AAAS;ACACA;ACTL6A;AGK;ALDOA;ANAPC2;AP3B1;APMAP;ARCN1;ATAD3A;ATP1A1;ATP2A2;ATP5F1A;ATP5MD;ATP5MF;ATP5MG;ATP5PB;ATP5PO;BAG2;BCKDK;BYSL;CASP14;CCT2;CCT6B;CCT8;CISD2;CKAP4;CNOT1;COPB1;COPB2;DAD1;DDOST;DIABLO;DPM1;EIF2A;FKBP8;GCN1;GLUD1;GOT2;HACD3;HADHB;HARS;HLA-A;HM13;HNRNPUL2;HSD17B12;IRS4;KPNB1;KTN1;LETM1;LRRC59;MCM5;MED23;MRPL15;MRPL17;MRPL19;MRPL20;MRPL9;MT-CO2;MYH10;MYH9;MYL6;NCKAP1;NUP205;NUP21…	0.94;0.91;0.61;0.58;0.53;0.63;0.82;0.72;0.98;0.58;0.78;0.96;0.53;0.78;0.58;0.76;0.75;0.83;0.53;0.86;0.53;0.78;0.51;0.54;0.6;0.93;0.73;0.96;0.79;0.96;0.51;0.69;0.52;0.69;0.67;0.82;0.72;0.76;0.59;0.81;0.92;0.87;0.82;0.69;0.73;0.85;0.62;0.77;0.69;0.53;0.56;0.73;0.82;0.58;0.51;0.66;0.54;0.53;0.61;0.93;0.91;0.5;0.57;0.52;0.85;0.71;0.73;0.63;0.6;0.72;0.71;0.77;0.71;0.98;0.69;0.57;0.54;0.56;0.57;0.56;0.…	ACAT1;ACIN1;ACTL6A;ACTR1A;AIFM1;AIMP1;ARCN1;ASDURF;ATP1A1;ATP5F1A;ATP5F1B;ATP5F1C;ATP5MG;ATP5PB;ATP5PO;CAD;CCAR2;CCT2;CCT8;CHD4;CKAP4;COG1;DAP3;DARS;DCTN2;DDOST;DDX46;DHX15;DHX9;DPCD;DYNC1H1;DYNC1I2;DYNC1LI1;EEA1;EEF1B2;EEF1D;EEF1E1;EIF3D;EIF3I;FLNA;FLNB;GCN1;GOLIM4;HACD3;HADHB;HAGH;HDAC2;HNRNPL;IARS;ILF3;IRS4;ITPR3;LANCL1;LBR;MAP1B;MRPL1;MRPS10;MRPS14;MRPS16;MRPS2;MRPS22;MRPS23;MRPS27;MRPS31;MRP…	0.79;0.9;0.82;0.8;0.52;0.83;0.66;0.86;0.85;0.93;0.8;0.97;0.91;0.53;0.9;0.63;0.79;0.68;0.93;0.9;0.64;0.53;0.95;0.52;0.89;0.66;0.71;0.68;0.65;0.68;0.52;0.53;0.56;0.73;0.78;0.77;0.66;0.7;0.65;0.91;0.92;0.58;0.71;0.98;0.54;0.67;0.81;0.5;0.79;0.56;0.93;0.67;0.86;0.94;0.62;0.6;0.76;0.66;0.81;0.89;0.82;0.92;0.86;0.76;0.87;0.64;0.66;0.56;0.63;0.77;0.97;0.97;0.88;0.95;0.55;0.69;0.55;0.83;0.93;0.57;0.5;0.9…
	COPB1	P53618	107.142	18;22;31	23;31									AP3M1;ARCN1;COPA;COPB2;COPG1;DCAF11;FAR1;GLUD1;GPHN;KDM1A;MED23;MRPS16;MRPS30;MRPS7;PIH1D1;POLR1C;POLR2H;POLR3A;PRKDC;PSMA2;PSMD13;PTCD3;RBM25;RPAP2;RRM2B;SIN3A;SMARCA4;SMARCB1;SMARCC2;SMARCD1;SMARCD2;SPAG9;SPTBN1;UBR5;WDR5;WDR92	0.53;0.98;0.79;1;1;0.73;0.65;0.56;0.98;0.69;0.68;0.72;0.56;0.51;0.71;0.5;0.53;0.58;0.73;0.65;0.61;0.56;0.89;0.9;0.69;0.8;0.71;0.53;0.87;0.54;0.76;1;0.9;0.9;0.55;0.56	ATP5F1A;ATP5F1B;ATP5F1C;ATP5PB;ATP5PO;BAG6;CKAP4;CYFIP1;DHX15;DPCD;FLNA;FLNB;GCN1;HACD3;HADHA;HAGH;HDAC2;LANCL1;LBR;PABPC4;POLR1A;POLR2B;POLR3A;POLR3B;RPAP3;RPN1;RUVBL1;RUVBL2;SF3B3;SLC25A1;SLC25A3;SLC25A6;WDR92	0.91;0.98;0.92;0.89;0.98;0.93;0.84;0.71;0.52;1;0.82;0.75;0.51;0.74;0.83;0.57;0.71;0.53;0.5;0.58;0.98;0.93;0.69;0.61;0.62;0.78;0.81;0.92;0.78;0.59;0.6;0.64;0.51
	COPB2	P35606	102.487	33;38		PIH1D1	Q9NWS0	1	1			CHUK-NFKB2-REL-IKBKG-SPAG9-NFKB1-NFKBIE-COPB2-TNIP1-NFKBIA-RELA-TNIP2 complex	5230	ANAPC2;AP3M1;ARCN1;BCKDK;CCT2;CCT3;CCT4;CCT5;CCT6A;CCT6B;CCT7;CCT8;CDC27;CNOT1;COPA;COPB1;DCTN1;EEF1D;EIF3D;FAR1;GLUD1;GPHN;HDAC1;HDAC2;KDM1A;MED23;MRPL1;MRPL15;MRPL17;MRPL18;MRPL20;MRPL41;MRPL49;MRPL50;MRPL55;MRPL9;MRPS16;MRPS17;MRPS2;MRPS5;MRPS7;NUP205;PARK7;PDCD5;PIGR;PIH1D1;POLR1C;POLR2H;POLR3A;PRKDC;PRPF40A;PRPF6;PRPF8;PSMA1;PSMA2;PSMA3;PSMA4;PSMA5;PSMA6;PSMB1;PSMB2;PSMB3;PSMB4;PSMB5;PSMC1;P…	0.85;0.79;1;0.81;0.87;0.9;0.74;0.88;0.78;0.92;0.86;0.86;0.76;0.87;0.96;1;0.68;0.79;0.8;0.61;0.85;0.66;0.86;0.54;0.96;0.8;0.79;0.68;0.75;0.66;0.83;0.75;0.81;0.78;0.71;0.78;0.71;0.66;0.6;0.74;0.89;0.85;0.78;0.72;0.7;0.96;0.89;0.81;0.86;0.86;0.68;0.56;0.77;0.91;0.95;0.93;0.97;0.85;0.97;0.86;0.91;0.97;0.59;0.67;0.78;0.68;0.56;0.58;0.75;0.71;0.81;0.89;0.84;0.91;0.75;0.8;0.91;0.74;0.63;0.84;0.9;0.88;0.…	ACAA2;ARCN1;ATP2A2;ATP5F1A;ATP5F1B;ATP5F1C;ATP5PB;CKAP4;CYFIP1;DPCD;FLNA;FLNB;HACD3;HNRNPU;KTN1;LANCL1;MYL6;PFKP;POLR1A;POLR3A;PPP1CC;PRKDC;PRPF8;RAD50;RPAP3;RPL22;RUVBL1;RUVBL2;SLC25A1;SLC25A6;SNRNP200;TECR;USP21	0.79;0.62;0.94;0.88;0.89;0.91;0.51;0.79;0.77;0.7;0.72;0.72;0.68;0.51;0.54;0.74;0.65;0.63;0.86;0.65;0.77;0.87;0.79;0.86;0.72;0.81;0.93;0.89;0.87;0.79;0.94;0.96;0.5
	COPE	O14579	34.482	31		RUVBL2;CCT8	Q9Y230;P50990	2	1
	COPG1	Q9Y678	97.718	31	31	TCP1	P17987	1	1					COPB1	1	DHX15	0.7
	COPS2	P61201	51.597	38	42							DDB2 complex;CSA complex;CSA-POLIIa complex;COP9 signalosome complex;CUL4B-DDB1-DTL-CSN complex	726;727;728;2174;6482
	COPS3	Q9UNS2	47.873	33;39	34;42							DDB2 complex;CSA complex;CSA-POLIIa complex;COP9 signalosome complex	726;727;728;2174	COPS5;COPS6;GPS1	1;0.99;0.99
	COPS4	Q9BT78	46.269	34;40	32;39;46							DDB2 complex;CSA complex;CSA-POLIIa complex;COP9 signalosome complex	726;727;728;2174			FLNB;GPS1;IMPDH2	0.8;0.87;0.56
	COPS5	Q92905	37.579	39	37	PFDN2;CCT4;CCT8;POLR2E;CCT2;TCP1;RUVBL1	Q9UHV9;P50991;P50990;P19388;P78371;P17987;Q9Y265	7	3			DDB2 complex;CSA complex;CSA-POLIIa complex;COP9 signalosome complex	726;727;728;2174	COPS3;COPS6;GPS1	1;1;0.89
	COPS6	Q7L5N1	36.163	32;39	39							DDB2 complex;CSA complex;CSA-POLIIa complex;COP9 signalosome complex	726;727;728;2174	COPS3;COPS5;GPS1	0.99;1;0.93
	COPS7A	Q9UBW8	30.277	32;38								DDB2 complex;CSA complex;CSA-POLIIa complex;COP9 signalosome complex	726;727;728;2174
	COPS8	Q99627	23.226	33;38								DDB2 complex;CSA complex;CSA-POLIIa complex;COP9 signalosome complex;Ubiquitin E3 ligase (CSN1, CSN8, HRT1, SKP1, SKP2, CUL1, CUL2, CUL3)	726;727;728;2174;2715	GPS1;PTER	0.95;0.74
	COQ8A	Q8NI60	71.95	20										ANAPC7;CDC23;CDC27;DBT;DCTN1;GID8;PFKL	0.9;0.67;0.6;0.61;0.96;0.72;0.56
	CORO1C	Q9ULV4	53.249	52	49									DLD;HPRT1;UGGT1	0.52;0.96;0.91	CAD;CLTC;DARS;DBT;DDX3X;DDX6;EEF2;ERLIN2;GADD45GIP1;H4C1;HNRNPR;HSPA8;LARS;LBR;MATR3;MRPL1;MRPL11;MRPL12;MRPL13;MRPL15;MRPL17;MRPL18;MRPL19;MRPL2;MRPL20;MRPL21;MRPL22;MRPL23;MRPL24;MRPL28;MRPL3;MRPL34;MRPL37;MRPL38;MRPL39;MRPL4;MRPL40;MRPL41;MRPL43;MRPL44;MRPL45;MRPL46;MRPL47;MRPL48;MRPL50;MRPL55;MRPL58;MRPL9;MRPS27;MRPS30;NUP93;PDRG1;PFDN6;POLR2E;PRPF40A;PRPF8;RANBP9;RBM25;RPL24;RPL27A;RPS11;RPS…	0.62;0.62;0.53;0.89;0.9;0.71;0.62;0.69;0.67;0.51;0.82;0.78;0.61;0.75;0.79;0.69;0.56;0.95;0.74;0.69;0.79;0.73;0.62;0.73;0.76;0.62;0.63;0.67;0.77;0.72;0.79;0.61;0.74;0.64;0.7;0.64;0.69;0.8;0.75;0.64;0.72;0.57;0.8;0.77;0.76;0.66;0.72;0.8;0.51;0.66;0.52;0.61;0.55;0.71;0.5;0.52;0.53;0.87;0.53;0.81;0.56;0.62;0.6;0.67;0.71;0.95;0.56;0.57;0.58;0.65;0.51;0.51
	CPA4	Q9UI42	47.351	26
	CPNE1	Q99829	59.059	26
	CPOX	P36551	50.152	57	52									BCKDHA	0.55	CHERP;ECHS1;ECI1;HSPA9;HYOU1;XPO1	0.58;0.74;0.61;0.53;0.78;0.91
	CPSF6	Q16630	59.21	42	41							Spliceosome;CF IIAm complex (Cleavage factor IIAm complex);CPSF6-ITCH-NUDT21-POLR2A-UBAP2L complex;CPSF6-EWSR1-ITCH-NUDT21-POLR2A-UBAP2L complex;CPSF6-ITCH-NUDT21-POLR2A complex	351;1141;1767;1768;1769	CAT	0.57	POLR1A;RPAP3;RUVBL1;SNRPA;SNRPD2;SNRPD3	0.74;0.61;0.57;0.54;0.99;0.73
	CPVL	Q9H3G5	54.164	50;55										DRG1;MTREX;SRRT;ZC3H15	0.93;0.99;0.55;0.69
	CRMP1	Q14194	62.184	43		CCT7	Q99832	1	1			CRMP-MICAL-PlexinA1 complex, induced by SEMA3A	5762	DPYSL2;DPYSL3	1;0.98
	CRTAP	O75718	46.562	54	55											ACBD3;CNDP2;P3H1;PPIB	0.97;0.53;1;1
	CS	O75390	51.712	18;54;63	17;51;68							CS-MAP3K7IP1-MAP3K7IP2 complex	5215	IDH1;NADK2;NHLRC2;SUMF2;SUPV3L1;TPM4	0.72;0.8;0.91;0.69;0.61;0.95	HNRNPA1;PCMT1	0.68;0.64
	CSDE1	O75534	88.885	29;54								Multiprotein complex (mRNA turnover)	1307
	CSE1L	P55060	110.417	33;38		PIH1D1	Q9NWS0	1	1					AIMP1;ALDOA;ATP1A1;ATP2A2;ATP5MG;ATP5PO;BAG2;BCKDK;CAD;CHD4;CKAP4;CNOT1;DAD1;DARS;DDOST;DHX15;DPM1;DYNC1H1;EEF1E1;EPRS;EXOSC10;GEMIN5;GNL3;GOT2;H1-4;HACD3;HADHB;HARS;IARS;KARS1;LARS;LRRC59;MARS;MKI67;MOV10;MRPS7;NOP56;PA2G4;PAICS;POLR1D;POLR2B;PRKDC;PRPF40A;QARS;RAB5C;RARS;RPL19;RPL23;RPL24;RPL31;RPN1;RPN2;RPS11;RPS13;RPS15A;RPS16;RPS18;RPS2;RPS3;RPS9;SEC16A;SLC25A13;SLC25A3;SLC25A5;SLC25A6;SMARC…	0.79;0.79;0.92;0.98;0.92;0.8;0.93;0.63;0.72;0.84;0.69;0.74;0.53;0.89;0.97;0.94;0.95;0.7;0.91;0.89;0.66;0.75;0.87;0.93;0.8;0.73;0.81;0.75;0.97;0.81;0.74;0.71;0.86;0.55;0.98;0.75;0.64;0.51;0.59;0.58;0.58;0.55;0.59;0.69;0.83;0.91;0.8;0.61;0.68;0.65;0.95;0.75;0.97;0.71;0.71;0.81;0.93;0.98;0.63;0.63;0.74;0.56;0.79;0.78;0.86;0.82;0.8;0.5;0.87;0.67;0.78;0.96;0.61;0.76;0.99;0.65;0.57;0.6;0.59;0.93;0.88;0…
	CSK	P41240	50.704	61
	CST1	P01037	16.388	19;33;40										ACLY;ACTL6A;AMY1A;CCAR2;CCT4;CST4;DDOST;DDX17;DYNC1H1;MRPS31;PIGR;PIH1D1;RPAP3;RPL23;RPL24;RPS10;RPS13;RPS26;RPS8;SF3B1;SLC25A6;SPTAN1;SRRM2;SRSF7;TCP1;TECR	0.63;0.69;0.81;0.6;0.96;1;0.67;0.93;0.68;0.73;1;0.76;0.87;0.88;0.65;0.51;0.65;0.55;0.74;0.81;0.85;0.96;0.52;0.88;0.91;0.51
	CST4	P01036	16.214	40										ACTL6A;AIMP1;CST1;GAPDH;MARS;PIH1D1;RPAP3;RPL23;RPS26;RPS8;SF3A1;SNRNP70;SPTAN1;SRSF7;THOC2;TRIM28	0.74;0.53;1;0.57;0.58;0.68;0.55;0.73;0.62;0.51;0.65;0.52;0.98;0.74;0.92;0.73
	CSTA	P01040	11.006	26										ANXA1;CALML5;DSG1;EFTUD2;FLG2;HNRNPAB;KRT13;KRT14;KRT2;KRT5;TXN	0.66;0.93;0.58;0.6;0.68;0.51;0.58;0.78;0.79;0.72;0.81
	CSTF2T	Q9H0L4	64.437	21;33										ACTR1A;DYNC1LI1;RPP30	0.55;0.61;0.92
	CSTF3	Q12996	82.922	13;34								Cleavage stimulation factor;Polyadenylation complex (CSTF1, CSTF2, CSTF3, SYMPK CPSF1, CPSF2, CPSF3);BARD1-BRCA1-CSTF complex	1146;1147;2211	ABI1;AP3M1;ATP2A2;BCKDK;CCT6B;CCT8;CDC23;CHD4;CISD2;CNOT1;CYFIP1;EPS15L1;GLUD1;HADHB;HLA-A;KDM1A;KRT18;MACF1;MRPS7;MYH10;MYH9;MYL6;NCKAP1;NUP205;PDCD5;POLR1C;POLR2H;POLR3A;POLR3D;POLR3E;PRPF40A;PRPF8;PSMD13;RBM25;RPAP2;SEC22B;TIMM50;TOP2A;TPI1;TPR;UBR5;WASF2;WDR92	0.84;0.73;0.57;0.51;0.51;0.65;0.61;0.7;0.6;0.97;0.83;0.52;0.98;0.56;0.57;0.65;0.77;0.61;0.53;0.95;0.99;0.55;0.98;0.76;0.52;0.71;0.86;0.94;0.73;0.88;0.94;0.71;0.85;0.91;0.73;0.86;0.55;0.56;0.71;0.93;0.96;0.91;0.8
	CTH	P32929	44.508	33;38		PIH1D1	Q9NWS0	1	1					ACADM;ANP32E;ASS1;NIF3L1;SLIRP;TRMT1	0.97;0.63;0.98;0.96;0.5;1	ACADM;ECI1;TSN	0.52;0.93;0.72
	CTPS1	P17812	66.69	33;38		PIH1D1	Q9NWS0	1	1					RPSA	0.74
	CTR9	Q6PD62	133.502	24		URI1	O94763	1	1			Paf complex	1167	AAR2;AHNAK;AP3M1;EIF3E;KIF11;MRPL13;MRPL40;POLR1A;POLR1C;PRPF8;UBR4	0.66;0.61;0.58;0.93;0.96;0.62;0.69;0.58;0.93;0.89;0.63
	CTSA	P10619	54.466	26								GALNS-lysosomal hydrolase 1.27 MDa complex	1379
	CTSB	P07858	37.822	21;26
	CTSD	P07339	44.552	26		PIH1D1	Q9NWS0	1	1
	CTSV	O60911	37.329	26
	CTTN	Q14247	61.586	26		PIH1D1	Q9NWS0	1	1			Hip1R-cortactin complex;DDEF1-CTTN-PXN complex;c-Abl-cortactin-nmMLCK complex;G alpha-13-Hax-1-cortactin-Rac complex;CTTN-FER-PTK2 complex	1130;5318;6076;6282;6916	ARG2;ATIC;BCKDHA;EIF4B;HIBADH;IARS2	0.73;0.87;0.96;0.98;1;0.67
	CUL1	Q13616	89.679	45		CCT2;CCT4;CCT8;RUVBL2	P78371;P50991;P50990;Q9Y230	4	2			Ubiquitin E3 ligase (SKP1A, SKP2, CUL1, RBX1);CAND1-CUL1-RBX1 complex;Ubiquitin E3 ligase (SKP1A, SKP2, CUL1);Ubiquitin E3 ligase (SKP1A, BTRC, CUL1);Ubiquitin E3 ligase (SKP1A, FBXW2, CUL1);Ubiquitin E3 ligase (FBXO31, SKP1A, CUL1, RBX1);Ubiquitin E3 ligase (FBXW11, SKP1A, CUL1, RBX1);Ubiquitin E3 ligase (FBXW7, CUL1, SKP1A, RBX1);Neddylin ligase (FBXO11, SKP1, CUL1, RBX1);Ubiquitin E3 ligase (C…	80;219;226;227;390;729;1052;1215;1260;2170;2188;2189;2191;2192;2714;2715;2724;2725;2772;2773;2880;2881;3015;3036;4072;5196;5233;6658;6900;6901;6902;6903;6904	ALDH5A1;CAND1;CUL4B;CUL5;DYNC1I2;HACL1;PLOD2;PUF60;SEC24C;SNRPB2;SUPT6H	0.87;0.98;0.9;0.82;0.52;0.95;0.6;0.97;0.98;0.58;0.99
	CUL3	Q13618	88.93	12;18;45		CCT2;RUVBL1;CCT4;CCT8;CCT5;POLR2E;CCT6A;CCT3;RUVBL2;RPAP3;TCP1;CCT7	P78371;Q9Y265;P50991;P50990;P48643;P19388;P40227;P49368;Q9Y230;Q9H6T3;P17987;Q99832	12	2			CAND1-CUL3-RBX1 complex;Ubiquitin E3 ligase (BMI1, SPOP, CUL3);Ubiquitin E3 ligase (H2AFY, SPOP, CUL3);Ubiquitin E3 ligase (SPOP, DAXX, CUL3);Ubiquitin E3 ligase (CSN1, CSN8, HRT1, SKP1, SKP2, CUL1, CUL2, CUL3);Ubiquitin E3 ligase (CUL3, KLHL3, WNK1);Ubiquitin E3 ligase (CUL3, KLHL3, WNK4);Ubiquitin E3 ligase (CUL3, KLHL3);Ubiquitin E3 ligase (CCDC22, COMMD8, CUL3);DRD4-KLHL12-CUL3 complex;Ubiqui…	222;1224;1225;1243;2715;6233;6266;6267;6659;6815;7368;7370;7371;7517;7518;7522;7523;7524;7525;7526;7533
	CUL4B	Q13620	103.982	32;45								CAND1-CUL4B-RBX1 complex;Ubiquitin E3 ligase (DDB1, DDB2, CUL4A, CUL4B, RBX1);Ubiquitin E3 ligase (AHR, ARNT, DDB1, TBL3, CUL4B, RBX1);CUL4B-DDB1-DTL-CSN complex;CUL4B-DDB1-TLE2 complex;CUL4B-DDB1-WDR26 complex;CUL4B-DDB1-GRWD1 complex;CUL4B-DDB1-TLE3 complex	224;1162;1211;6482;6487;6490;6495;6553	ALDH5A1;CAND1;CLTC;CUL1;CUL5;DNM1L;DNMT1;DPYSL3;IWS1;PNPT1;PUF60;PYGB;SEC24C;SNRPB2;SUPT6H	0.76;0.97;0.59;0.9;0.94;0.57;0.57;0.6;0.61;0.71;1;0.58;0.75;0.99;0.99
	CUL5	Q93034	90.955	45		CCT4	P50991	1	1			Ubiquitin E3 ligase (ASB2, TCEB1, TCEB2, CUL5, RNF7);Ubiquitin E3 ligase (ASB1, TCEB1, TCEB2, CUL5, RNF7);Ubiquitin E3 ligase (ASB6, TCEB1, TCEB2, CUL5, RNF7);Ubiquitin E3 ligase (ASB7, TCEB1, TCEB2, CUL5, RNF7);Ubiquitin E3 ligase (ASB12, TCEB1, TCEB2, CUL5, RNF7);Ubiquitin E3 ligase (WSB1, TCEB1, TCEB2, CUL5, RBX1);Cullin-RING E3 ubiquitin ligase complex	207;208;209;210;211;214;6268	CLTC;CUL1;CUL4B;DNMT1;HSP90B2P;PNPT1;PUF60;PYGB;SNRPB2;SUPT6H	0.68;0.82;0.94;0.67;0.67;1;0.99;0.56;1;0.55
	CYB5R3	P00387	34.235	45										ACSL3;AGK;AIMP2;ALDOA;APMAP;ATAD3A;ATP1A1;ATP1B1;ATP2A2;ATP5F1A;ATP5MD;ATP5MF;ATP5MG;ATP5PB;BAG2;CISD2;DAD1;DARS;DDOST;DHX15;DSP;DYNC1I2;EEF1E1;ERLIN2;FBL;FKBP8;GCN1;GOT1;HACD3;HARS;HLA-A;HSD17B12;IARS;KPNB1;LAS1L;LBR;LETM1;LMAN2;LRRC59;MARS;MED23;MRPS30;MT-CO2;NDUFA4;NDUFS3;NNT;NOP56;NUP210;PGRMC2;PHB;PHB2;QARS;RAB2A;RAB5C;RAB7A;RALY;RARS;RPN1;RPN2;RRP12;SDHB;SEC61B;SEC63;SFXN1;SLC16A1;SLC1A5;SL…	1;1;0.81;0.83;0.96;0.99;0.68;0.94;0.72;0.67;0.98;0.95;0.8;1;0.79;0.99;0.99;0.93;0.99;0.59;0.55;0.75;0.92;0.98;0.99;0.52;1;0.68;1;0.67;0.98;1;0.98;0.62;0.73;1;0.99;1;0.99;0.96;0.94;0.56;1;1;0.54;1;0.94;0.98;1;1;1;0.95;1;0.92;1;1;0.96;1;1;0.99;0.85;1;1;1;1;1;1;0.73;0.73;0.85;0.58;0.6;0.64;0.94;1;0.7;0.89;0.99;0.87;0.99;0.61;0.7;0.56;1;0.7;1;0.82;0.8;1;1;0.75;0.74;0.83;0.52
	CYFIP1	Q7L576	145.182	26		PIH1D1	Q9NWS0	1	1	RPAP3	1	Wave-2 complex;ABI3-WAVE2-CYFIP1 complex	186;6991	AAAS;ABI1;ACLY;ANAPC2;AP3M1;ARCN1;ATP5F1A;CCT2;CCT3;CCT4;CCT6A;CCT6B;CCT8;CDC5L;CISD2;CNOT1;CSTF3;DARS2;DCTN1;EEF1D;EFTUD2;EIF3C;EIF3H;EIF4G1;FLNA;FLNB;GLUD1;GPN1;HADHA;IRS4;KDM1A;KIF5B;KRT18;MCM2;MED23;MRPS16;MRPS7;MYH10;MYH9;MYL6;NCKAP1;NOP58;PABPC1;PIH1D1;POLR1A;POLR1C;POLR2A;POLR2H;POLR3A;PRPF40A;PRPF6;PRPF8;PSMA4;PSMA6;PSMB3;PSMB5;RBM25;RER1;RPL27A;RPL31;RPS18;RPS19;RPS23;RPS26;RPS27;RPS3A;R…	0.77;1;0.83;0.92;0.93;0.82;0.86;0.86;0.64;0.55;0.51;0.79;0.75;0.98;0.6;0.83;0.83;0.92;0.97;0.97;0.94;0.5;0.57;0.89;0.71;0.81;0.65;0.56;0.82;0.95;0.51;0.66;0.51;0.7;0.63;0.68;0.98;0.77;0.9;0.82;0.99;0.68;0.57;0.99;0.92;0.63;0.87;0.82;0.96;0.55;0.63;0.91;0.63;0.56;0.59;0.83;0.97;0.86;0.52;0.76;0.94;0.82;0.88;0.86;0.99;0.85;0.93;0.73;0.85;0.79;0.54;0.58;0.61;0.62;0.51;0.55;0.84;0.96;0.93;0.84;0.59;0…	ACLY;ACTL6A;ADAR;AIMP2;ATP5MF;CCAR1;CDK1;CKAP4;CLTC;CNOT1;COPB1;COPB2;DBT;DDX21;DDX3X;DDX46;DDX6;DIAPH1;DPM1;EIF4A3;ERLIN2;FBL;GADD45GIP1;GAPDH;GCN1;HADHA;HNRNPR;HSD17B12;HSPA8;ITGB1;ITPR3;KARS1;KIF5B;KTN1;LANCL1;LBR;LUC7L2;MAP1B;MATR3;MRPL1;MRPL11;MRPL12;MRPL13;MRPL15;MRPL17;MRPL18;MRPL2;MRPL20;MRPL21;MRPL22;MRPL23;MRPL24;MRPL28;MRPL3;MRPL34;MRPL37;MRPL38;MRPL39;MRPL4;MRPL40;MRPL41;MRPL43;MRPL44…	1;0.58;0.92;0.63;0.69;0.56;0.78;0.53;0.5;0.95;0.71;0.77;0.86;0.62;0.93;0.72;0.79;0.64;0.9;0.62;0.89;0.67;0.82;0.81;0.81;0.72;0.8;0.65;0.87;0.64;0.8;0.56;0.66;0.99;0.68;0.78;0.6;0.9;0.56;0.87;0.72;0.96;0.84;0.79;0.8;0.94;0.92;0.76;0.91;0.85;0.94;0.94;0.77;0.95;0.9;0.93;0.71;0.76;0.92;0.94;0.81;0.92;0.92;0.93;0.89;0.8;0.94;0.57;0.94;0.94;0.84;0.83;0.57;0.81;0.61;0.9;0.86;0.78;0.6;0.85;0.8;0.62;0.65…
	CYFIP2	Q96F07	148.399	34										ACLY;BRK1;DYNC1LI1;EPS15L1;EXOSC2;KTN1;NCKAP1;SAFB;UBR5	0.94;0.62;0.52;1;1;0.99;0.63;0.56;0.52
	DAD1	P61803	12.497	13								Oligosaccharyltransferase complex (Stt3A variant);Oligosaccharyltransferase complex (Stt3B variant)	1199;1200	AAAS;ABI1;ACSL3;AGK;AIMP1;AIMP2;ALDOA;APMAP;ATAD3A;ATP1A1;ATP1B1;ATP1B3;ATP2A2;ATP5F1A;ATP5MD;ATP5MF;ATP5MG;ATP5PB;ATP5PO;BAG2;BYSL;CISD2;CNOT1;COPA;CSE1L;CYB5R3;DARS;DDOST;DHX15;DPM1;DSP;EEF1E1;ERLIN2;FBL;GCN1;GEMIN5;HACD3;HARS;HLA-A;HM13;HSD17B12;IARS;ILF2;KPNB1;LAMC1;LBR;LETM1;LMAN2;LRRC59;MACF1;MARS;MED23;MRPS30;MT-CO2;MYH9;NNT;NUP210;PGRMC2;PHB;PHB2;PYCR2;QARS;RAB2A;RAB5C;RAB7A;RALY;RARS;RPN…	0.8;0.55;0.85;0.68;0.96;0.82;0.61;0.99;0.83;0.85;0.56;0.69;0.95;0.74;1;1;0.96;1;0.93;0.95;0.58;0.99;0.63;0.51;0.53;0.99;1;1;0.55;0.86;0.81;1;0.98;0.99;1;0.54;1;0.65;0.97;0.95;1;1;0.5;0.56;0.55;0.97;0.58;1;1;0.62;0.99;0.93;0.58;0.89;0.96;0.91;0.99;1;0.99;1;0.78;0.99;1;1;0.98;1;1;1;1;0.53;0.98;0.99;1;0.68;1;0.91;1;0.89;0.98;1;0.69;0.93;0.99;1;0.86;0.63;0.97;1;0.77;0.88;0.67;0.95;0.85;0.94;1;0.53;0.…
	DARS	P14868	57.136		16;23	VBP1;PFDN5	P61758;Q99471	2	1			Multisynthetase complex	3040	AAAS;ACSL3;ACTL6A;AGK;AIMP1;AIMP2;ALDOA;AMY1A;AP2M1;APMAP;ATAD3A;ATP1A1;ATP1B1;ATP2A2;ATP5F1A;ATP5F1C;ATP5MD;ATP5MF;ATP5MG;ATP5PB;ATP5PO;BAG2;CAD;CASP14;CISD2;CKAP4;CSE1L;CYB5R3;DAD1;DDOST;DHX15;DPM1;DYNC1H1;EEF1E1;EPRS;ERLIN2;EXOSC10;FBL;GCN1;GOT2;GPI;H1-4;H1FX;HACD3;HLA-A;HM13;HNRNPF;HNRNPR;HSD17B12;IARS;ILF2;IRS4;KARS1;KPNB1;LARS;LBR;LMAN2;LRRC59;MARS;MRPL45;NNT;NOP56;NUP210;PA2G4;PGRMC2;PHB;P…	0.58;0.52;0.71;0.94;1;1;0.67;0.69;0.55;0.68;0.98;0.96;0.87;0.93;0.56;0.97;0.91;0.99;0.99;1;0.92;0.82;0.51;0.67;0.98;0.77;0.89;0.93;1;1;0.8;0.85;0.9;1;0.97;1;0.93;0.98;0.99;0.91;0.99;0.77;0.52;0.99;0.85;0.8;0.7;0.64;0.75;1;0.51;0.62;0.92;0.69;0.74;0.88;0.63;1;1;0.64;0.67;0.99;0.66;0.76;0.8;0.99;1;0.55;0.98;0.5;1;0.97;0.97;0.98;1;1;0.64;0.87;0.8;1;0.98;0.59;0.62;0.99;0.99;0.85;0.94;1;0.98;0.91;0.81…	ACIN1;ACTL6A;ADAR;AIMP1;AIMP2;ATP5F1B;BAG6;BCKDK;CAD;CDK1;CNOT1;COPA;CORO1C;DBT;DDX21;DDX5;DDX6;DHX15;DPM1;DYNC1H1;DYNC1LI1;EEF1E1;EIF4A3;FLNA;GADD45GIP1;GCN1;GEMIN4;HADHA;HNRNPM;HSPA8;HUWE1;IARS;LUC7L2;MAP1B;MARS;MATR3;MRPL1;MRPL11;MRPL12;MRPL13;MRPL15;MRPL17;MRPL19;MRPL2;MRPL20;MRPL21;MRPL22;MRPL24;MRPL28;MRPL38;MRPL39;MRPL40;MRPL41;MRPL44;MRPL45;MRPL49;MRPL58;MRPL9;MRPS17;MRPS2;MRPS30;MRPS34;M…	1;0.79;0.98;0.97;0.88;0.7;0.86;0.93;0.8;0.77;0.92;0.52;0.53;0.87;0.89;0.95;0.71;0.79;0.71;1;0.84;0.8;0.96;0.55;0.94;0.66;0.52;0.71;0.88;0.56;0.89;1;0.7;0.9;0.98;0.9;0.68;0.94;0.99;0.94;0.95;0.94;0.53;0.56;0.94;0.54;0.9;0.57;0.94;0.94;0.95;0.52;0.95;0.51;0.52;0.67;0.97;0.96;0.93;0.51;0.93;0.62;0.7;0.88;0.67;0.67;0.6;0.62;0.56;0.76;1;1;0.62;0.85;1;0.56;0.97;0.99;0.68;0.86;1;0.89;1;0.95;1;0.98;1;0.9…
	DBN1	Q16643	71.429	49	51									ACTN1;AHCY;ALDH1B1;CARS;FH;HSD17B4;ISOC1;NASP;PRDX6;RBM12;SERBP1;SHMT1;SHMT2	0.89;0.81;0.98;1;0.98;0.53;0.54;0.71;0.81;0.91;1;0.99;0.62	HPRT1	0.89
	DBT	P11182	53.487	17	17									ACACA;AIMP1;ALDH3A2;ANXA1;AP3M1;ARID1A;ATP5F1A;BCKDHB;BCKDK;CAD;CKAP4;CNOT1;COQ8A;DAP3;DCTN1;DDX17;DPF2;DYNC1H1;EEA1;EFTUD2;GADD45GIP1;GID8;GLUD1;GPI;GPN1;H1FX;HDAC2;HNRNPF;HNRNPUL2;IARS;IRS4;KPNA6;MACF1;MRE11;MRPL1;MRPL13;MRPL15;MRPL19;MRPL20;MRPL22;MRPL23;MRPL24;MRPL28;MRPL3;MRPL34;MRPL37;MRPL38;MRPL39;MRPL4;MRPL41;MRPL43;MRPL44;MRPL45;MRPL47;MRPL48;MRPL49;MRPL50;MRPL53;MRPL58;MRPL9;MRPS14;MRPS…	0.52;0.85;0.5;0.57;0.63;0.97;0.91;0.65;0.62;0.67;0.88;0.86;0.61;0.54;0.84;0.58;0.97;0.95;0.56;0.98;1;0.61;0.96;0.78;0.6;0.57;0.52;0.65;0.84;0.63;0.56;0.92;0.67;0.77;0.67;0.84;0.6;1;1;0.86;1;0.62;0.57;0.74;0.66;0.85;0.86;0.85;0.87;0.71;0.86;0.5;1;0.67;1;1;0.67;0.99;0.93;1;0.51;0.98;0.59;0.83;0.77;0.65;0.9;0.79;0.74;0.51;0.93;0.92;0.72;0.62;0.57;0.88;0.57;0.96;0.72;0.99;0.72;0.71;0.57;0.79;1;0.9;0.…	ACAA2;ACIN1;ACTL6A;AIMP1;AIMP2;ALDOA;ATP5F1A;ATP5F1B;ATP5F1C;ATP5PD;ATP5PO;CAD;CCAR2;CDK1;CHERP;CKAP4;CLTA;CLTB;CLTC;COG1;CORO1C;CYFIP1;DARS;DDX21;DDX46;DDX5;DDX6;DHX15;DHX9;DLST;DPCD;DSG1;DYNC1H1;DYNC1LI1;ERLIN2;FBL;FLNB;GADD45GIP1;GAPDH;H4C1;HACD3;HADHA;HNRNPU;HRNR;IARS;IMMT;IRS4;ITPR3;KIF5B;KTN1;LANCL1;LARS;MAP1B;MATR3;MRPL1;MRPL11;MRPL12;MRPL13;MRPL15;MRPL17;MRPL18;MRPL19;MRPL2;MRPL20;MRPL21;…	0.84;0.52;0.78;0.62;0.52;0.58;0.92;0.94;0.53;0.5;0.88;0.99;0.73;0.86;0.6;0.93;0.89;0.88;0.57;0.68;0.89;0.86;0.87;0.56;0.85;0.95;0.87;0.72;0.84;0.62;0.95;0.55;0.93;0.93;0.93;0.5;0.65;0.91;0.55;0.89;0.96;0.7;0.72;0.85;0.88;0.57;0.84;0.52;0.54;0.72;0.91;0.67;0.54;0.81;0.94;0.92;1;0.92;0.98;0.99;0.96;0.9;0.99;0.98;0.96;0.57;0.95;0.95;0.98;0.98;0.97;0.98;0.98;0.99;0.97;0.95;0.86;0.97;0.98;0.96;0.94;0.…
	DCAF1	Q9Y4B6	169.007	28										KDM1A	0.67
	DCAF8	Q5TAQ9	66.852	27		TCP1;CCT4;CCT6B;CCT7;CCT2;CCT5;CCT3	P17987;P50991;Q92526;Q99832;P78371;P48643;P49368	7	2
	DCD	P81605	11.284	26;59										KRT1;KRT14;KRT2	0.65;0.78;0.73	KRT14	0.59
	DCTN1	Q14203	141.695	21;31	20;30	PFDN1	O60925	1	1	RPAP3	1	Dynein-dynactin complex;BICD2-dynein-dynactin complex	6039;6960	ABI1;ACACA;ACLY;ANAPC7;BCAS2;BRK1;CAD;CDC23;CDC27;CKAP4;COPB2;COQ8A;CYFIP1;DAP3;DBT;DDOST;DPCD;EEA1;EFTUD2;FASN;FLII;GADD45GIP1;GID8;H2AFY;HCFC1;IRS4;KIF5B;KPNA6;KPNB1;MOV10;MRPL1;MRPL13;MRPL15;MRPL20;MRPL22;MRPL23;MRPL24;MRPL3;MRPL37;MRPL38;MRPL39;MRPL41;MRPL43;MRPL45;MRPL48;MRPL49;MRPL50;MRPL9;MRPS10;MRPS15;MRPS16;MRPS17;MRPS18B;MRPS22;MRPS23;MRPS26;MRPS27;MRPS28;MRPS31;MRPS34;MRPS35;MRPS5;MRPS…	0.97;0.89;0.62;0.97;0.95;0.8;0.84;0.75;0.77;0.96;0.68;0.96;0.97;0.74;0.84;0.66;0.5;0.86;0.53;0.94;0.82;0.79;0.7;0.88;0.88;0.83;0.72;0.73;0.6;0.78;0.75;0.76;0.9;0.74;0.69;0.96;0.74;0.73;0.8;0.7;0.81;0.73;0.77;0.83;0.81;0.85;0.79;0.79;0.59;0.64;0.72;0.62;0.78;0.68;0.52;0.96;0.54;0.96;0.95;0.59;0.67;0.96;0.64;0.64;0.98;0.69;0.52;0.96;0.93;0.75;0.51;0.63;0.74;0.61;0.99;0.98;0.96;0.81;0.95;0.99;0.98;0…	ACIN1;ATP5F1A;ATP5F1C;DPCD;DYNC1H1;DYNC1LI1;DYNC1LI2;FLNA;HACD3;HSD17B12;LBR;MYH10;MYH9;PABPC1;PIH1D1;POLR1A;POLR3A;PRKDC;PRPF19;RPAP3;SF3B3;SLC25A6;TPR;TUBB6	0.75;0.69;0.93;0.58;0.53;0.64;0.54;0.89;0.8;0.52;0.55;0.73;0.85;0.76;0.6;0.83;0.91;0.74;0.56;0.54;0.59;0.64;0.73;0.54
	DCTN2	Q13561	44.231	23;31;49	21;49	RUVBL1	Q9Y265	1	1					CDC27;PSMA3;PSMB3	0.69;0.78;0.55	ATP5F1A;ATP5F1B;ATP5F1C;ATP5PO;COPA;DPCD;EEA1;FLNA;FLNB;GOLIM4;HACD3;LBR;MYH10;MYL6;NUMA1;PABPC4;PDRG1;PFDN2;PFDN6;POLR1A;POLR3A;PSMC3;PSMD1;PSMD2;PSMD8;RPAP3;RUVBL1;RUVBL2;SLC25A3;SNRPD3;URI1;UXT	0.78;0.62;0.82;0.88;0.89;0.84;0.99;0.76;0.9;0.68;0.93;0.89;0.76;0.68;0.55;0.71;0.65;0.86;0.82;0.95;0.86;0.69;0.99;0.85;0.72;0.92;0.91;0.79;0.59;0.64;0.85;0.94
	DCTN4	Q9UJW0	52.337	22;31										CDC27	0.71
	DCXR	Q7Z4W1	25.913	17;24;49										DDX46;ISOC1;PIH1D1	0.66;0.53;0.8
	DDB1	Q16531	126.968	26		PIH1D1	Q9NWS0	1	1			Ubiquitin E3 ligase (DDB1, CUL4A, RBX1);DDB2 complex;CSA complex;CSA-POLIIa complex;DDB complex;CEN complex;Ubiquitin E3 ligase (DDB1, DDB2, CUL4A, CUL4B, RBX1);Ubiquitin E3 ligase (AHR, ARNT, DDB1, TBL3, CUL4B, RBX1);Ubiquitin E3 ligase (DET1, DDB1, CUL4A, RBX1, COP1);Ubiquitin E3 ligase (CDT1, DDB1, CUL4A, RBX1);Ubiquitin E3 ligase (DDB1, DYRK2, EDD, VPRBP);Ubiquitin E3 ligase (DDIT4, DDB1, BTR…	391;726;727;728;790;929;1162;1211;1214;2172;6290;6291;6482;6486;6487;6488;6489;6490;6491;6492;6493;6494;6495;6550;6553;6875			HMGCS1;NAE1;PFDN4;PNP;SERBP1;XPNPEP1;XRCC5	0.74;0.7;0.71;0.74;0.74;0.62;0.99
	DDT	P30046	12.712	45
	DDX1	Q92499	82.432	19;34;46		PIH1D1	Q9NWS0	1	1			Large Drosha complex	1332	ELP1	0.63
	DDX17	Q92841	80.272		17	PIH1D1	Q9NWS0	1	2			Spliceosome;Large Drosha complex;DGCR8 multiprotein complex	351;1332;3082	ACTL6A;ALYREF;CCT3;CCT4;CCT6A;CCT7;CST1;DBT;GAPDH;H1-4;H1FX;PABPC1;RPL19;RPL23;RPL24;RPL27A;RPS10;RPS13;RPS18;RPS2;RPS26;RPS27;RPS4X;RPS8;RPS9;SF3B1;SLC25A6;SPTAN1;SRSF7;TCP1;TECR	0.62;0.8;0.98;0.94;0.97;0.53;0.93;0.58;0.52;0.61;0.95;0.89;1;0.87;0.97;0.82;0.54;0.97;0.66;0.51;0.92;0.51;0.89;0.99;0.56;1;0.95;0.85;0.61;0.91;0.59	AIMP1;DDX6;FBL;GAPDH;HACD3;HNRNPU;IRS4;LRRC59;RPL27A;RPS24;RPS25;SLC25A1;SLC25A3;TUBB2B	0.57;0.52;0.72;0.6;0.59;0.79;0.91;0.5;0.54;0.66;0.66;0.52;0.71;0.51
	DDX21	Q9NR30	87.344	14;31		PIH1D1	Q9NWS0	1	2			Toposome;Nop56p-associated pre-rRNA complex;B-WICH complex;B-WICH complex	924;3055;6194;6302	ATP1B3;ATP5F1A;CCT3;CCT4;CCT6A;CCT6B;EIF2S2;EPRS;HARS;IGF2BP1;IRS4;LARP1;LSM12;MKI67;MRPS31;PPIB;RPAP3;RPL23;RPL31;RPS11;RPS24;RPS25;RPS4X;S100A14;TCP1;VARS;ZW10	0.56;0.61;0.55;0.9;0.8;0.62;0.59;0.58;0.62;0.67;0.65;0.51;0.55;0.61;0.94;0.57;0.76;0.66;0.85;0.72;0.63;0.55;0.79;0.59;0.93;0.57;0.6	ACIN1;AIMP1;ATP5F1C;ATP5MF;ATP5PB;ATP5PO;BCKDK;CKAP4;CNOT1;CYFIP1;DARS;DBT;DLST;DYNC1H1;DYNC1I2;EEF1E1;EIF4A3;HACD3;HNRNPU;IARS;IRS4;LUC7L2;MYBBP1A;MYL6;NCKAP1;PABPC1;PFKP;PNN;POLR1A;POLR3B;PRKDC;PRPF19;PRPF40A;PRPF8;RARS;RBM39;RPL11;RPS13;RPS15A;RPS2;RPS20;RPS24;RPS5;RPS7;SLC25A1;SLC25A3;SLC25A6;SNRNP200;TPR;U2AF2	0.86;0.57;0.63;0.55;0.56;0.82;0.93;0.94;0.59;0.62;0.89;0.56;0.66;0.72;0.51;0.83;0.85;0.8;0.92;0.86;0.86;0.59;0.56;0.52;0.98;0.56;0.8;0.56;0.57;0.58;0.73;0.65;0.77;0.82;0.77;0.75;0.88;0.52;0.89;0.58;0.93;0.8;0.83;0.7;0.96;0.96;0.51;0.86;0.5;0.63
	DDX23	Q9BUQ8	95.583	54								Spliceosome;C complex spliceosome	351;1181	MMUT;PAPOLA;PAWR;VPS26A;VPS35	1;0.97;0.76;0.58;0.56
	DDX39A	O00148	49.13	49;58;64								Emerin complex 52	5615	PRPS2	0.96
	DDX39B	Q13838	48.991	58;64								Spliceosome;TREX complex;Exon junction complex	351;770;785
	DDX3X	O00571	73.243	25;61	16;52	PIH1D1	Q9NWS0	1	1			Spliceosome;Large Drosha complex;TNF-alpha/Nf-kappa B signaling complex (RPL6, RPL30, RPS13, CHUK, DDX3X, NFKB2, NFKBIB, REL, IKBKG, NFKB1, MAP3K8, RELB, GLG1, NFKBIA, RELA, TNIP2, GTF2I)	351;1332;5232	MDH2	0.57	ACAA2;ATP2A2;ATP5PO;CAD;CKAP4;CORO1C;CYFIP1;DDX5;DDX6;DPCD;EEF2;ERLIN2;GADD45GIP1;KHSRP;MATR3;MRPL1;MRPL12;MRPL13;MRPL15;MRPL17;MRPL18;MRPL2;MRPL20;MRPL21;MRPL22;MRPL23;MRPL24;MRPL28;MRPL3;MRPL34;MRPL37;MRPL38;MRPL39;MRPL4;MRPL40;MRPL41;MRPL43;MRPL44;MRPL45;MRPL46;MRPL47;MRPL48;MRPL50;MRPL55;MRPL58;MRPL9;MRPS30;MYL6;PFKP;POLR1A;POLR3A;PPIB;PRDX2;PRKDC;PRPF40A;RANBP9;RBMX;RPL18A;RPL19;RPL24;RPL27A…	0.89;0.51;0.86;0.64;0.86;0.9;0.93;0.9;0.94;0.68;0.8;0.97;0.59;0.68;0.82;0.98;0.99;0.89;0.68;0.84;0.98;0.98;0.73;0.96;0.58;0.97;0.98;0.86;0.94;0.96;0.96;0.6;0.58;0.98;0.98;0.78;0.81;0.97;0.98;0.92;0.63;0.98;0.99;0.98;0.82;0.99;0.72;0.75;0.83;0.88;0.67;0.87;0.52;0.96;0.71;0.92;0.55;1;0.9;0.77;0.91;0.9;0.82;0.92;0.72;0.87;0.7;0.56;0.95;0.77;0.69;0.54;0.9;0.81;0.58;0.83
	DDX42	Q86XP3	102.975	45		RUVBL2;RUVBL1	Q9Y230;Q9Y265	2	1			SF3b complex	1737
	DDX46	Q7L014	117.362	48	16							Spliceosome;17S U2 snRNP	351;2755	ALDH1B1;CANX;CLTC;DCXR;FLII;HDAC1;ISOC1;NUP205;PIH1D1;SNRPD1;SNRPD3;SNRPE;XRN2	0.51;0.86;0.66;0.66;0.83;0.61;0.99;0.8;0.59;0.74;0.61;0.68;0.56	ACTL6A;ATP5F1A;ATP5F1C;ATP5PO;CDK1;COG1;COPA;CYFIP1;DAP3;DBT;DPCD;FLNA;FLNB;H4C1;HACD3;HAGH;ITPR3;LBR;MRPL1;MRPL13;MRPL17;MRPL2;MRPL20;MRPL24;MRPL28;MRPL34;MRPL39;MRPL40;MRPL44;MRPL48;MRPL50;MRPL55;MRPL9;MRPS10;MRPS17;MRPS22;MRPS27;MRPS30;MRPS31;MRPS35;MRPS7;PIH1D1;POLR1A;POLR3A;POLR3B;PRKDC;RANBP9;RPL27A;RPL31;RPN1;RUVBL1;SLC25A3;SLMAP;SMARCA4;SMARCC2;SMC1A;SNRNP40;SNRPA1;SNRPD3	0.68;0.86;0.98;0.7;0.98;0.95;0.71;0.72;0.62;0.85;0.57;0.58;0.93;0.88;0.96;0.56;0.88;0.99;0.98;0.66;0.52;0.52;0.61;0.65;0.78;0.5;0.62;0.58;0.63;0.88;0.97;0.83;0.65;0.96;0.8;0.68;1;0.54;0.94;0.93;0.99;0.59;0.93;0.95;0.53;0.63;0.9;0.93;0.89;0.81;0.66;0.52;1;0.78;1;0.51;0.7;0.73;0.75
	DDX5	P17844	69.148	15;49;64	17;52	PIH1D1	Q9NWS0	1	1			Spliceosome;snRNP-free U1A (SF-A) complex;C complex spliceosome;Large Drosha complex;DGCR8 multiprotein complex;CTNNB1-DDX5-HDGF complex	351;1148;1181;1332;3082;7318	AIMP1;ALDH3A2;ATAD3A;ATP1B1;ATP5MG;CCT6A;CKAP4;DDOST;FBL;HNRNPC;HNRNPD;HNRNPDL;HNRNPH1;HNRNPR;IRS4;KPNB1;LRRC59;MARS;PHB;PHB2;RPL19;RPL23;RPL24;RPL27A;RPL31;RPN2;RPS13;RPS16;RPS18;RPS2;RPS24;RPS26;RPS27;RPS3A;RPS4X;RPS8;RPS9;SLC25A5;SLC3A2;SPTAN1;SPTBN1;SYNCRIP;THOC2;TMPO;TMX1;TPR	0.62;0.76;0.54;0.52;0.73;0.5;0.58;0.66;0.6;0.53;0.55;0.79;0.7;0.86;0.72;0.72;0.53;0.75;0.69;0.56;0.68;0.53;0.67;0.57;0.7;0.56;0.8;0.62;0.88;0.8;0.67;0.62;0.73;0.7;0.61;0.56;0.66;0.53;0.52;0.7;0.6;0.77;0.7;0.51;0.55;0.72	ACIN1;ACLY;ACTL6A;ALDOA;CAD;CDK1;CKAP4;CLTC;CNOT1;DARS;DBT;DDX3X;DDX6;DHX15;DPM1;DYNC1H1;EEF2;ERLIN2;GADD45GIP1;GCN1;HNRNPM;HNRNPR;IARS;LANCL1;LARS;MATR3;MRPL1;MRPL11;MRPL12;MRPL13;MRPL15;MRPL17;MRPL18;MRPL2;MRPL20;MRPL21;MRPL23;MRPL24;MRPL28;MRPL3;MRPL37;MRPL38;MRPL39;MRPL4;MRPL40;MRPL41;MRPL43;MRPL44;MRPL45;MRPL47;MRPL48;MRPL50;MRPL55;MRPL58;MRPL9;MRPS30;NCKAP1;PAICS;PHB;PHB2;POLR3B;PRKDC;PRPF8…	0.85;0.96;0.58;0.62;0.71;0.54;0.83;0.52;0.51;0.95;0.95;0.9;0.99;0.5;0.61;0.53;0.98;0.67;0.64;0.66;0.53;0.6;0.94;0.96;0.62;0.96;0.69;0.63;0.94;0.62;0.61;0.68;0.6;0.67;0.65;0.56;0.66;0.7;0.57;0.68;0.58;0.72;0.64;0.6;0.72;0.69;0.64;0.67;0.63;0.73;0.71;0.67;0.65;0.65;0.66;0.62;0.8;0.92;0.58;0.59;0.72;0.91;0.88;0.57;0.61;0.92;0.73;0.85;0.99;0.5;0.71;0.97;1;0.9;0.95;0.96;0.82;0.88;0.93;0.72;0.97;0.97;0…
	DDX6	P26196	54.417	30;41;64	16;35							Decapping complex;4E-T-DDX6-CNOT1 complex	559;6395	EFTUD2;MCM5;PPP1CC;RPAP3;SNX2;SPTBN4;TCP1	0.61;0.53;0.88;0.56;0.5;0.55;0.66	ACAA2;ACIN1;ACLY;ACTL6A;ADAR;ALDH9A1;ATP5F1C;ATP5MG;CDK1;CHERP;CKAP4;CLTC;CNOT1;CORO1C;CYFIP1;DARS;DBT;DDX17;DDX3X;DDX5;DHX15;DPM1;EIF4G1;ERLIN2;FBL;GADD45GIP1;GCN1;H4C1;HADHA;HNRNPR;HNRNPUL2;HSPA8;IARS;IMMT;IMPDH2;KTN1;LANCL1;LBR;MAP1B;MATR3;MRPL1;MRPL11;MRPL12;MRPL13;MRPL15;MRPL17;MRPL18;MRPL19;MRPL2;MRPL20;MRPL21;MRPL22;MRPL23;MRPL24;MRPL28;MRPL3;MRPL34;MRPL37;MRPL38;MRPL39;MRPL4;MRPL40;MRPL41…	0.75;0.54;0.97;0.92;0.72;0.55;0.59;0.69;0.68;0.89;0.88;0.97;0.86;0.71;0.79;0.71;0.87;0.52;0.94;0.99;0.54;0.65;0.81;0.72;0.63;0.95;0.73;0.85;0.64;0.95;0.57;0.63;0.67;0.5;0.94;0.78;1;0.83;0.79;1;0.71;0.94;0.99;0.96;0.94;0.97;0.71;0.83;0.72;0.96;0.62;0.91;0.7;0.77;0.96;0.8;0.54;0.69;0.97;0.94;0.58;0.66;0.97;0.78;0.67;0.73;0.95;0.74;0.53;0.8;0.6;0.95;0.97;0.67;0.58;0.88;0.94;0.71;0.77;0.68;0.51;0.89;…
	DEK	P35659	42.674	28;62								Splicing-associated factors complex;B-WICH complex;B-WICH complex	5449;6194;6302	CCT2;CCT3;CCT4;CCT5;CCT6A;CCT6B;CCT7;CCT8;DCAF11;EEF1D;GNB2;HDAC1;HDAC2;NT5DC2;SNRNP40;TCP1;THOC3;TUBB;TUBB2B	0.75;0.66;0.77;0.7;0.76;0.52;0.77;0.63;0.81;0.7;0.52;0.8;0.6;0.57;0.89;0.77;0.58;0.52;0.56
	DFFA	O00273	36.522	31;57										NPLOC4	0.53
	DHTKD1	Q96HY7	103.077	54										GLS;TBCD	0.52;0.99
	DHX15	O43143	90.933		17	PIH1D1	Q9NWS0	1	1			Spliceosome;18S U11/U12 snRNP;Large Drosha complex;17S U2 snRNP;C2ORF3-Prp43-TFIP11 complex	351;430;1332;2755;6957	AGK;AIMP1;AIMP2;ALDH3A2;ALDOA;AP2M1;AP3B1;ATP1A1;ATP2A2;ATP5F1A;ATP5F1C;ATP5MF;ATP5MG;ATP5PO;BAG2;BCKDK;CKAP4;CSE1L;CYB5R3;DAD1;DARS;DDOST;DDX18;DHX30;DPM1;EEF1E1;EIF2S2;EIF4A3;EPRS;ERLIN2;EXOSC10;FBL;H1-4;HACD3;HARS;HNRNPC;HNRNPR;HNRNPUL1;IARS;ILF2;IRS4;KARS1;LARS;LRRC59;MARS;MKI67;MOV10;MSN;PGRMC2;PHB;PHB2;QARS;RALY;RARS;RPL19;RPL23;RPL24;RPL31;RPL38;RPN1;RPN2;RPS11;RPS2;RPS27;RPS6;RPS9;RRP12;S…	0.69;0.8;0.77;0.62;0.91;0.61;0.57;0.72;0.74;0.6;0.69;0.88;0.89;0.84;0.9;0.56;0.72;0.94;0.59;0.55;0.8;0.8;0.81;0.78;0.93;0.62;0.53;0.52;0.82;0.6;0.57;0.77;0.72;0.57;0.96;0.54;0.59;0.65;0.72;0.91;0.77;0.76;0.72;0.87;0.76;0.59;0.78;0.73;0.87;0.56;0.81;0.76;0.79;0.6;0.91;0.69;0.52;0.63;0.77;0.79;0.82;0.72;0.94;0.82;0.88;0.72;0.73;0.92;0.6;0.53;0.76;0.92;0.6;0.87;0.71;0.72;0.62;0.68;0.67;0.56;0.76;0.6…	ACIN1;ACLY;ACTL6A;ACTR1A;ADAR;AIMP1;ATP5PB;BCKDK;CAD;CCAR2;CDK1;CHD4;CKAP4;CLTA;CNOT1;COG1;COPA;COPB1;COPG1;DAP3;DARS;DBT;DDX5;DDX6;DLST;DPCD;EEA1;EEF1D;EEF1E1;ERLIN2;GADD45GIP1;GCN1;HACD3;HADHA;HADHB;HAGH;HDAC2;HNRNPAB;HNRNPR;HNRNPU;HNRNPUL2;HSD17B12;IARS;IMMT;IRS4;ITPR3;KTN1;MAP1B;MRPL1;MRPL11;MRPL12;MRPL13;MRPL15;MRPL17;MRPL18;MRPL19;MRPL2;MRPL20;MRPL21;MRPL22;MRPL23;MRPL24;MRPL28;MRPL3;MRPL34…	0.58;0.98;0.92;0.65;0.97;0.62;0.75;0.69;0.66;0.84;0.71;0.73;0.99;0.9;0.87;0.73;0.68;0.52;0.7;0.88;0.79;0.72;0.5;0.54;0.7;0.94;0.62;0.7;0.54;0.55;0.8;0.9;0.7;0.94;0.5;0.92;0.53;0.64;0.9;0.89;0.57;0.76;0.84;0.98;0.84;0.93;0.99;0.99;0.61;0.82;0.93;0.84;0.92;0.77;0.7;0.79;0.65;0.89;0.53;0.79;0.71;0.71;0.86;0.73;0.66;0.77;0.77;0.94;0.73;0.56;0.86;0.89;0.62;0.72;0.82;0.64;0.74;0.88;0.67;0.53;0.92;0.85;…
	DHX30	Q7L2E3	133.938	13		PIH1D1	Q9NWS0	1	1	PIH1D1;UXT;RPAP3	3	H2AX complex I;protein complex (DDX28; DHX30; GRSF1; FASTKD2; FASTKD5)	1226;6308	AIMP2;ALDOA;ATP1A1;ATP1B1;BAG2;CASP14;CHD4;CNOT1;DDX18;DHX15;DPF2;EXOSC10;GCN1;GOT1;HARS;HNRNPUL2;KARS1;MACF1;POLR2B;PRPF8;PYCR2;QARS;RAD50;RBBP5;RBM25;RPL24;RPS16;RPS18;RPS2;RPS9;SDHB;SEC16A;SEC63;SLC25A5;SMARCB1;SMARCC2;SMARCD2;SMC3;SRRM2;TARSL2;TECR;THOC2;TMED10;UBR4;VDAC2;WDR18;WDR5	0.84;0.74;0.53;0.61;0.7;0.67;0.54;0.56;0.61;0.78;0.53;0.73;0.53;0.53;0.72;0.9;0.63;0.89;0.75;0.53;0.55;0.93;0.9;0.73;0.53;0.53;0.82;0.95;0.56;0.73;0.51;0.82;0.57;0.61;0.93;0.83;0.84;0.97;0.53;0.73;0.59;0.87;0.55;0.8;0.81;0.59;0.94
	DHX9	Q08211	140.958	56	16	PIH1D1	Q9NWS0	1	1			Spliceosome;Toposome;SMN-PolII-RHA complex;Nop56p-associated pre-rRNA complex;DGCR8 multiprotein complex;DHX9-ADAR-vigilin-DNA-PK-Ku antigen complex;STAT6-p100-RHA complex;GammaH2AFX-NDHII-Ku70-DNA complex;IGF2BP1 complex	351;924;1749;3055;3082;3102;3129;3618;6838	ACTL6A;CCT4;CCT6A;CCT7;DLD;DYNC1H1;ELAVL1;HNRNPAB;HNRNPC;HNRNPH1;HNRNPH3;HNRNPL;HNRNPU;HNRNPUL2;MAP1B;MYH10;PHB;RALY;RPS10;RPS14;RPS20;RPS28;RPS3;RPS5;RUVBL1;SLC25A6;SMARCC1;SNRNP40;SYNCRIP;TCP1;TPR;TUBB;TUBB2B;TUBB4B;YBX1	0.79;0.77;0.5;0.63;0.9;0.93;0.8;0.87;0.81;0.58;0.95;0.55;0.87;0.72;0.55;0.57;0.62;0.82;0.94;0.77;0.58;0.63;0.85;0.71;0.57;0.72;0.52;0.81;0.65;0.87;0.85;0.77;0.76;0.7;0.7	ACAA2;ACAT1;ACTL6A;AIFM1;ASDURF;ATP2A2;ATP5F1A;ATP5MF;ATP5PB;CLTC;COPA;DBT;DDOST;DPM1;DSP;EFTUD2;EIF4G1;GCN1;HACD3;HADHA;HADHB;HDAC2;HNRNPAB;HNRNPC;HNRNPH1;HNRNPL;HNRNPR;HNRNPUL2;HSPA8;ILF2;ILF3;IMPDH2;KRT8;LBR;LRRC59;LSM12;NME1;NUFIP2;PABPN1;PDRG1;PFDN2;PFDN6;PFKP;PHB;PIH1D1;POLR1C;POLR2A;POLR2B;POLR2E;POLR3B;RALY;RBM25;RPN1;SF3A3;SF3B1;SF3B2;SFPQ;SLC16A1;SLC25A5;SNRNP200;TIMM50;TRIM28;URI1;UXT;…	0.78;0.56;0.57;0.74;0.91;0.53;0.7;0.77;0.5;0.64;0.65;0.84;0.51;0.51;0.61;0.51;0.72;0.55;0.77;0.93;0.76;0.57;0.68;0.9;0.57;0.87;0.92;0.78;0.69;0.67;0.77;0.72;0.82;0.81;0.67;0.7;0.85;0.75;0.51;0.86;0.72;0.88;0.88;0.52;0.64;0.51;0.54;1;0.91;0.54;0.83;0.98;0.66;0.51;0.52;0.66;0.69;0.86;0.62;0.83;0.88;0.99;0.73;0.77;0.87;0.58;0.7
	DIAPH1	O60610	141.347	28	30							LGR4-RSPO supercomplex	7557			CYFIP1	0.64
	DIS3	Q9Y2L1	109.003	45;57								Exosome	789	KHSRP;NCL;PC;UBA2	0.77;0.75;0.99;0.6
	DLAT	P10515	68.997		4									PDHX	0.89	DYNC1LI2;RPL17	0.51;0.51
	DLST	P36957	48.755	13	13	CCT7;CCT2	Q99832;P78371	2	2			KAT2A-Oxoglutarate dehydrogenase complex	7267	AIMP1;ANXA1;ARID1A;CLTA;DPF2;DYNC1H1;FLII;GPN1;MAP1B;MRPS36;OGDH;PHB2;QARS;RPS11;SMARCA4;SMARCB1;SMARCC1;SMARCE1;SPTBN1;TUBGCP2	0.82;0.68;0.66;0.73;0.7;0.69;0.94;0.59;0.96;1;1;0.68;0.9;0.94;0.69;0.71;0.79;0.59;0.67;1	CAD;CLTA;DBT;DDX21;DHX15;DYNC1I2;DYNC1LI1;DYNC1LI2;OGDH;PAICS;PHB;PHB2;PNN;PRPF19;RPL27;SFPQ;SMC2;SMC4;SNRNP40;TPR	0.51;0.57;0.62;0.66;0.7;0.86;0.76;0.66;0.62;0.81;0.64;0.57;0.85;0.51;0.9;0.5;0.6;0.52;0.55;0.68
	DNAJA1	P31689	44.868	37		CCT2;CCT3;CCT6A;CCT6B;PIH1D1	P78371;P49368;P40227;Q92526;Q9NWS0	5	3					ARPC3;CCT2;CCT3;CCT4;CCT5;CCT6A;CCT6B;CCT7;CCT8;DIABLO;GOT1;HDAC1;KRT18;KRT8;MACF1;MRPL37;OGDH;PDCD5;PIH1D1;PRDX4;PTCD3;RAD50;RPAP3;RPLP2;RPS3;RTCB;SF3B2;SMARCB1;SMARCD2;SMARCE1;SNRNP200;SNRNP40;SRCAP;TCP1	0.95;0.96;0.98;0.97;0.77;0.97;0.98;0.67;0.91;0.51;0.71;0.72;0.62;0.6;0.71;0.58;0.59;0.7;0.67;0.74;0.57;0.65;0.51;0.66;0.78;0.61;0.55;0.63;0.57;0.64;0.54;0.56;0.57;0.63
	DNAJA2	O60884	45.746	19;49		TCP1;CCT4;URI1	P17987;P50991;O94763	3	5					CCT4;CCT6A;CNOT1;DPM1;EFTUD2;FLII;HADHA;IMPDH2;NUP205;NUP93;PABPC4;POLR1A;POLR1C;POLR2H;POLR3A;PYCR2;RPAP2;RPAP3;RPS16;SF3B2;SNRNP40;SNRPD1;SPCS3;TCP1;TNPO1;TPR;ZW10	0.68;0.69;0.57;0.73;0.78;0.64;0.6;0.61;0.78;0.69;0.81;0.68;0.78;0.66;0.83;0.52;0.59;0.78;0.9;0.58;0.67;0.69;0.53;0.67;0.52;0.78;0.6
	DNAJB11	Q9UBS4	40.514	52	17;45									ALDOA;ILF2;KDM1A;NUP205;PRPF3;SHMT2	0.89;0.58;0.66;0.72;0.54;0.93	IRS4;SLC25A3;SLC25A6	0.59;0.91;0.85
	DNAJC2	Q99543	71.996	49										IVD;NUP155	0.7;0.61
	DNM1L	O00429	81.877	45		RUVBL1;RUVBL2;CCT2;PFDN2;CCT7;CCT8;POLR2E	Q9Y265;Q9Y230;P78371;Q9UHV9;Q99832;P50990;P19388	7	3			DNM1L-FIS1 complex;PRKAR2A-GSKIP-GSK3B-DNM1L complex	4200;7130	CUL4B;IWS1	0.57;0.51
	DNM2	P50570	98.064	32;45;54		CCT7;RUVBL2	Q99832;Q9Y230	2	1			PI4K2A-WASH complex	6671
	DNMT1	P26358	183.165	17;45;48								DNMT1-EHMT2-PCNA complex;DNMT1-EHMT2 complex;RBL2 complex (DNMT1, E2F4, E2F5, HDAC1, SUV39H1, RBL2);TIP5-DNMT-HDAC1 complex;ZNF304-corepressor complex	860;862;5117;5695;6345	ACTR2;BAG6;CANX;CUL4B;CUL5;HSP90AA4P;PNPT1;PUF60;PYGB;SNRPB2;SNRPD1;TCOF1;UFL1	0.51;0.51;0.54;0.57;0.67;0.51;0.97;0.57;0.99;0.92;0.7;0.63;0.65
	DPCD	Q9BVM2	23.24	18	21;31-33	RUVBL2;RUVBL1;WDR92;RPAP3	Q9Y230;Q9Y265;Q96MX6;Q9H6T3	4	7	RUVBL2;RUVBL1;RPAP3;PIH1D1;UXT	5			ATP5F1A;DCTN1;EFTUD2;FLNB;H1-4;IRS4;MRPS25;MRPS7;PABPC1;POLR1A;POLR3A;PRPF19;RPL23;RPL31;RPS16;RPS2;RPS27;RPS3;RPS8;SLC25A6;SNRNP200;URI1;WDR92	0.74;0.5;0.85;0.51;0.74;0.85;0.72;0.99;0.6;0.83;0.82;0.63;0.8;0.76;0.56;0.51;0.64;0.52;0.61;0.62;0.62;0.62;0.71	ACLY;ACTL6A;ACTR1A;ADAR;AIMP2;ARCN1;ASDURF;ATP5F1A;ATP5F1B;ATP5F1C;ATP5PB;ATP5PD;ATP5PO;BAG6;CAD;CCAR2;CCT2;CCT8;CHD4;CLTA;CLTB;CLTC;CNOT1;COG1;COPA;COPB1;COPB2;DAP3;DBT;DCTN1;DCTN2;DDX3X;DDX46;DHX15;DPM1;EEA1;EEF1D;EEF1G;EIF3A;EIF3C;EIF3E;EIF3F;EIF3G;EIF4G1;ERLIN2;FLNA;FLNB;GADD45GIP1;GOLIM4;HACD3;HADHA;HADHB;HAGH;HDAC2;HNRNPC;HNRNPL;HNRNPR;HNRNPUL2;HUWE1;IMMT;IRS4;ITPR3;KRT8;KTN1;LBR;LMAN1;MAP1…	0.96;0.62;0.53;0.81;0.53;0.85;0.97;0.7;0.95;0.93;0.66;0.84;0.69;1;0.81;0.99;0.75;0.9;0.96;0.63;0.67;0.68;0.94;0.93;0.68;1;0.7;1;0.95;0.58;0.84;0.68;0.57;0.94;0.72;0.52;0.98;0.63;0.8;0.96;0.89;0.82;0.83;0.88;0.82;0.96;1;0.84;0.96;0.87;0.8;0.72;0.79;0.95;0.55;0.54;0.86;0.84;0.97;0.96;0.73;1;0.59;0.97;1;0.6;0.56;0.6;0.72;0.56;0.9;0.79;0.95;0.85;0.89;0.81;0.89;0.53;0.89;0.89;0.91;0.8;0.96;0.89;0.86;0…
	DPF2	Q92785	44.155	16		POLR2E;URI1	P19388;O94763	2	2			LARC complex (LCR-associated remodeling complex)	778	AIMP2;AP3M1;APMAP;ARID1A;ATF7IP;ATP5PB;BCKDHB;CNOT1;DBT;DHX30;DIABLO;DLST;DYNC1H1;DYNC1LI2;EZR;GADD45GIP1;GCN1;GID8;GPI;IGHA1;LBR;MED23;MIA3;MOV10;MRPL1;MRPL11;MRPL12;MRPL15;MRPL17;MRPL18;MRPL19;MRPL2;MRPL20;MRPL23;MRPL3;MRPL37;MRPL39;MRPL44;MRPL45;MRPL46;MRPL49;MRPL50;MRPL53;MRPL9;MRPS18A;MT-CO2;MYBBP1A;NIPSNAP3A;NNT;PRPF8;PTBP1;RANBP9;RBM25;RPAP2;RPS17;RSL1D1;SEC22B;SEC63;SIN3A;SLC16A1;SMARCA4;…	0.64;0.9;0.6;1;0.77;0.88;0.53;0.71;0.97;0.53;0.5;0.7;0.98;0.78;0.61;0.83;0.9;0.99;0.96;0.75;0.76;0.97;0.92;0.58;0.55;0.61;0.5;0.6;0.65;0.68;0.77;0.68;0.67;0.9;0.98;0.5;0.97;0.69;0.96;0.97;0.81;0.51;0.79;0.87;0.93;0.87;0.59;0.89;0.64;0.55;0.96;0.79;0.96;0.9;0.59;0.67;0.65;0.8;0.77;0.94;1;1;0.95;1;0.61;1;0.89;0.66;0.84;0.63;0.98;0.59;0.73
	DPM1	O60762	29.634		16							Dolichol-phosphate mannose (DPM) synthase	5244	AIMP2;AP3B1;AP3M1;ATAD3A;ATP1A1;ATP1B3;ATP2A2;ATP5MD;ATP5MF;ATP5MG;ATP5PB;ATP5PO;BAG2;CANX;CHD4;CKAP4;COPA;CSE1L;DAD1;DARS;DCAF11;DDOST;DDX18;DHX15;DNAJA2;EEF1E1;EFTUD2;EPRS;FKBP8;FLII;GCN1;HACD3;HCFC1;HLA-A;HNRNPC;HNRNPUL1;HSD17B12;IARS;IRS4;KTN1;LRRC59;MACF1;MARS;MOV10;MRPS7;NUP210;PELP1;PRPF8;PYCR2;QARS;RAB5C;RAB7A;RBM25;RPL23;RPN1;RPN2;RPS16;RPS2;RPS6;RRBP1;RRP12;S100A14;SDHB;SF3B3;SLC25A3;SL…	0.63;0.63;0.67;0.79;0.94;0.92;0.98;0.71;0.88;0.94;0.51;0.91;0.77;0.8;0.85;0.91;0.69;0.95;0.86;0.85;0.64;0.87;0.53;0.93;0.73;0.84;0.72;0.65;0.52;0.53;0.54;0.91;0.85;0.58;0.7;0.61;0.84;0.79;0.57;0.67;0.75;0.65;0.81;0.69;0.8;0.63;0.53;0.75;0.66;0.91;0.53;0.69;0.7;0.93;0.83;0.87;0.84;0.85;0.51;0.53;0.52;0.52;0.73;0.96;1;0.97;0.93;0.85;0.56;0.69;0.64;0.54;0.96;0.65;0.7;0.78;0.8;0.71;0.99;0.88;0.58;0.9…	ACAA2;ACTL6A;ATP5F1A;ATP5F1B;ATP5F1C;ATP5PO;BAG6;CCAR2;CCT2;CKAP4;CNOT1;CYFIP1;DARS;DDX5;DDX6;DHX9;DPCD;EEF1D;EEF1E1;EIF3B;EPRS;GCN1;HADHB;HDAC2;HNRNPC;HNRNPR;HNRNPU;HNRNPUL2;IARS;IRS4;LANCL1;LSM12;MATR3;MRPS16;MRPS22;MRPS23;MRPS34;MYH10;NUMA1;PABPC1;PABPC4;PFDN2;PFDN6;PFKP;PHB;PHB2;PIH1D1;POLR1A;POLR1C;POLR3A;POLR3B;PPP1CA;PPP1CC;PRKDC;PRPF19;PRPF8;PSMD13;QARS;RARS;RBMX;RPL11;RPL24;RPN1;RPS11;RP…	0.86;0.71;0.73;0.83;0.77;0.79;0.91;0.75;0.7;0.98;0.72;0.9;0.71;0.61;0.65;0.51;0.72;0.51;0.99;0.66;0.86;0.73;0.8;0.97;0.71;0.68;0.96;0.84;0.86;0.98;0.61;0.74;0.78;0.7;0.65;0.84;0.86;0.7;0.74;0.85;0.98;0.69;0.87;0.92;0.86;0.84;0.71;0.84;0.65;0.56;0.82;0.85;0.84;0.96;0.6;0.71;0.51;0.88;0.83;0.91;0.97;0.9;0.52;0.89;0.54;0.73;0.88;0.94;0.82;0.97;0.88;0.54;0.92;0.62;0.55;0.9;0.92;0.99;0.82;0.79;0.73;0.…
	DPP3	Q9NY33	82.589	38
	DPYSL2	Q16555	62.294	43-44	42									CRMP1;DPYSL3	1;0.73	ALDH1A2	1
	DPYSL3	Q14195	61.963	43										CDC37;CRMP1;CUL4B;DPYSL2;TCERG1	0.5;0.98;0.6;0.73;0.5
	DPYSL5	Q9BPU6	61.421	45										PRDX4	0.68
	DRG1	Q9Y295	40.542	54										CPVL;DLD;LRPPRC;MTREX;SLIRP;ZC3H15	0.93;0.93;0.61;1;0.96;0.85
	DSC1	Q08554	99.987	26
	DSC3	Q14574	99.969	26
	DSG1	Q02413	113.748	26;57	49;63	RUVBL1	Q9Y265	1	1					CAD;CASP14;CSTA;EFTUD2;KRT14;KRT2;KRT5;KRT6B;PABPC4;PIH1D1;RPL23;RPS2;SLC25A6	0.68;0.73;0.58;0.78;0.9;0.94;0.96;0.95;0.93;0.71;0.86;0.51;0.72	ACIN1;CLTA;CLTB;DBT;DSP;KRT1;KRT14;KRT2;KRT6B;KRT6C;KRT9;MRPL21;MRPL23;MRPL34;MRPL40;MRPL44;MRPL55;POLR1A;PPIB	0.67;0.79;0.84;0.55;0.96;0.94;0.88;0.96;0.96;0.94;0.65;0.63;0.64;0.72;0.5;0.55;0.52;0.55;0.91
	DSP	P15924	331.774	26;32;38	9;63	PIH1D1	Q9NWS0	1	1					AAAS;ALDOA;AP2M1;ATP1A1;CCT6A;CCT6B;CISD2;CYB5R3;DAD1;ENO2;EPRS;HACD3;PGRMC2;PHB;RPS2;SLC25A3;SLC25A5;SLC25A6;WDR18	0.62;0.92;0.71;0.51;0.72;0.53;0.68;0.55;0.81;0.72;0.53;0.64;0.91;0.5;0.6;0.62;0.66;0.73;0.87	DHX9;DSG1;KRT14;KRT6C	0.61;0.96;1;0.93
	DYNC1H1	Q14204	532.408	26;32;38	9;63	PIH1D1;RUVBL2	Q9NWS0;Q9Y230	2	2			CDC5L complex;Dynein complex;Dynein-dynactin complex	1183;6038;6039	AAAS;ACLY;ACTL6A;ALDOA;ARID1A;BCKDK;CCAR2;CLTC;CSE1L;CST1;DARS;DBT;DDOST;DHX9;DLD;DLST;DPF2;DYNC1I2;DYNC1LI2;ENO2;EPRS;GADD45GIP1;GID8;GOT1;HARS;HNRNPH3;HNRNPU;HNRNPUL2;IGF2BP1;KPNB1;KRT5;MACF1;MAP1B;MARS;MRPL20;MRPL23;MRPL45;MRPL48;MRPL49;MRPL9;MRPS7;PA2G4;PABPC1;POLR2B;POLR3A;PRKDC;QARS;RAB2A;RAD50;RANBP9;RARS;RPL19;RPL23;RPL31;RPS10;RPS16;RPS18;RPS20;RPS26;RPS27;RPS3;RPS3A;RPS4X;RPS5;RPS9;SLC2…	0.71;0.66;0.66;0.89;0.97;0.69;0.96;0.81;0.7;0.68;0.9;0.95;0.88;0.93;0.54;0.69;0.98;0.92;0.8;0.96;0.94;0.9;0.97;0.65;0.86;0.54;0.71;0.67;0.54;0.52;0.52;0.62;0.69;0.85;0.85;0.61;0.87;0.91;0.87;0.89;0.96;0.81;0.88;0.92;0.69;0.66;0.86;0.5;0.81;0.96;0.97;0.68;0.58;0.57;0.62;0.58;0.57;0.7;0.94;0.57;0.67;0.94;0.96;0.78;0.66;0.7;0.7;0.98;0.97;1;0.93;0.59;0.98;0.97;0.8;0.81;0.97;0.53;0.95;0.85;0.64;0.9	ACAA2;ACIN1;AIMP1;AIMP2;ALDOA;CDK1;CLTA;CLTB;COPA;DARS;DBT;DCTN1;DDX21;DDX5;DYNC1LI1;DYNC1LI2;EFTUD2;EIF4A3;ERLIN2;FBL;GADD45GIP1;GEMIN4;HNRNPM;HSD17B12;IARS;MRPL1;MRPL13;MRPL18;MRPL2;MRPL20;MRPL21;MRPL23;MRPL24;MRPL28;MRPL3;MRPL34;MRPL37;MRPL4;MRPL40;MRPL43;MRPL44;MRPL45;MRPL46;MRPL48;MRPL49;MRPL50;MRPL55;MRPL9;MRPS10;MRPS17;PHB;PNN;PRPF8;RANBP9;RARS;RBM25;RNPS1;RPL19;RPL23;RPL24;RPL27A;RPL31;RP…	0.83;0.66;0.57;0.95;0.63;0.62;0.61;0.57;0.52;1;0.93;0.53;0.72;0.53;1;0.65;0.9;1;0.94;0.87;0.64;0.92;0.85;0.55;1;0.91;0.79;0.91;0.94;0.82;0.86;0.8;0.94;0.75;0.9;0.85;0.89;0.89;0.91;0.82;0.88;0.92;0.91;0.93;0.82;0.88;0.9;0.78;0.54;0.75;0.6;0.67;0.55;0.82;0.96;0.95;1;0.99;0.77;0.66;1;0.64;0.63;0.6;0.84;1;0.73;0.5;0.88;0.88;0.98;0.52;0.99;0.55;0.9;0.79;1;1;0.71;0.63;0.94;1;0.86;0.75;0.92
	DYNC1I2	Q13409	71.457	16;37;46	13	RUVBL1;PFDN1;PFDN2;VBP1;PFDN6;TCP1;CCT2;CCT3;CCT7;CCT8	Q9Y265;O60925;Q9UHV9;P61758;O15212;P17987;P78371;P49368;Q99832;P50990	10	2					AAAS;ACTL6A;AGK;ALDH3A2;ALDOA;ATP1A1;ATP1B1;ATP1B3;BYSL;CCT2;CCT3;CCT7;CCT8;CLTC;CUL1;CYB5R3;DIABLO;DLD;DYNC1H1;DYNC1LI2;FBL;GID8;HARS;HNRNPH3;IRS4;KRT8;MRPS36;NDUFA4;NUP205;PFDN2;PFDN6;PFKL;PGRMC2;PUF60;RAB5C;RAB7A;RARS;RPL23;RPL38;RPS16;RPS18;RPS3;SLC25A3;SLC25A5;SLC25A6;SMARCB1;SMARCC1;SMARCC2;SMARCD1;SMARCD2;SMARCE1;SNAP23;SPCS3;SRRM2;TCOF1;TCP1;TECR;UBR4;UBR5;VBP1;XPO1;YBX3;ZW10	0.98;0.52;0.56;0.96;0.74;0.86;0.71;0.72;0.59;0.91;0.9;0.78;0.93;0.58;0.52;0.75;0.68;0.52;0.92;0.67;0.75;0.62;0.71;0.63;0.82;0.6;0.71;0.55;0.53;0.71;0.57;0.8;0.84;0.63;0.99;0.88;0.66;0.7;0.56;0.55;0.71;0.84;0.57;0.74;0.99;0.68;0.94;0.63;0.86;0.52;0.67;0.83;0.53;0.57;0.9;0.92;0.72;0.68;0.51;0.62;0.66;0.84;0.95	BCKDK;CDK1;COPA;DDX21;DLST;DYNC1LI2;HUWE1;LUC7L2;MRPL1;MRPL11;MRPL12;MRPL13;MRPL15;MRPL58;MRPL9;QARS;RBM25;RPL13A;RPL17;RPL18A;RPS27;SFN;SFPQ;SMC1A;SMCHD1;TUBB6	0.56;0.8;0.53;0.51;0.86;0.71;0.84;0.86;0.62;0.52;0.72;0.51;0.58;0.67;0.57;0.55;0.8;0.54;0.61;0.56;0.94;0.62;0.7;0.7;0.64;0.93
	DYNC1LI1	Q9Y6G9	56.579	16;33	14							Dynein complex;Dynein-dynactin complex	6038;6039	AAAS;ALDOA;AP2M1;AP3B1;ATF7IP;ATP1B1;ATP2A2;ATP5MD;ATXN10;BCKDHB;CDC5L;CISD2;CKAP4;CLTA;CLTB;CLTC;CNOT1;CSTF2T;CYFIP2;DDOST;DIABLO;FAR1;FKBP8;GCN1;HLA-A;HM13;LETM1;LRRC59;MIA3;MT-CO2;NIPSNAP3A;NNT;NUP205;NUP210;PHB;PRPF40A;PRPF8;RAB5C;RBM25;RRBP1;SEC22B;SEC61B;SLC16A1;SLC1A5;SLC25A1;SLC25A13;SLC25A6;SMARCA4;SMARCE1;SNAP23;SPTBN1;TARSL2;TOP2A;UBR4;UBR5;WASF2;WDR5;XPO1;ZW10	0.91;0.71;0.56;0.61;0.96;0.69;0.61;0.78;0.88;0.78;0.53;0.77;0.61;0.71;0.81;0.82;0.86;0.61;0.52;0.7;0.93;0.55;0.76;0.55;0.94;0.55;0.61;0.67;0.53;0.7;0.86;0.66;0.58;0.57;0.9;0.74;0.62;0.55;0.87;0.84;0.63;0.51;0.51;0.85;0.6;0.64;0.59;0.68;0.9;0.84;0.72;0.79;0.59;0.5;0.98;0.53;0.93;0.64;0.74	ACAA2;AIMP1;AIMP2;CLTA;CLTB;CLTC;COPA;DARS;DBT;DCTN1;DLST;DYNC1H1;DYNC1LI2;EFTUD2;EIF4A3;EPRS;ERLIN2;GADD45GIP1;GCN1;GEMIN4;HNRNPM;HSD17B12;HSPA8;IARS;ITPR3;LUC7L2;MAP1B;MRPL1;MRPL13;MRPL18;MRPL2;MRPL20;MRPL21;MRPL23;MRPL24;MRPL28;MRPL3;MRPL34;MRPL37;MRPL4;MRPL40;MRPL43;MRPL44;MRPL45;MRPL46;MRPL47;MRPL48;MRPL49;MRPL50;MRPL55;MRPL9;MRPS10;MRPS17;MRPS34;PHB;PHB2;PNN;RANBP9;RARS;RBM25;RNPS1;RPL19;RP…	0.9;0.75;0.93;0.96;0.94;0.78;0.56;0.84;0.93;0.64;0.76;1;0.61;0.93;0.94;0.64;0.98;0.53;0.57;0.8;0.77;0.69;0.6;0.7;0.53;0.68;0.51;0.97;0.65;0.97;0.98;0.66;0.97;0.94;0.98;0.58;0.96;0.96;0.95;0.97;0.97;0.93;0.97;0.98;0.98;0.78;0.97;0.73;0.94;0.97;0.61;0.55;0.87;0.61;0.65;0.56;0.82;0.76;0.76;0.97;0.73;0.98;0.51;0.98;0.74;0.62;0.84;0.59;0.88;1;1;0.85;0.87;0.83;0.99;0.52;0.95
	DYNC1LI2	O43237	54.099	15	14									ARID1A;CLTC;DPF2;DYNC1H1;DYNC1I2;GID8;SMARCA4;SMARCC1;SMARCE1	0.94;0.96;0.78;0.8;0.67;0.56;0.67;0.81;1	AIMP2;DCTN1;DLAT;DLST;DYNC1H1;DYNC1I2;DYNC1LI1;GEMIN4;PNN;RNPS1;RPS20;SFPQ;ZNF326	0.86;0.54;0.51;0.66;0.65;0.71;0.61;0.55;0.67;0.72;0.53;0.53;0.73
	ECH1	Q13011	35.816	26;32;38	9;63	PIH1D1	Q9NWS0	1	1
	ECHS1	P30084	31.387	56	49									ACOX1;ARG2;ATIC;FKBP10;RAD23B;TXNRD2;WDR61	0.99;0.76;0.93;0.88;1;0.74;0.59	ACADM;CPOX;ECI1;HYOU1;ISYNA1;TSN;WARS	0.93;0.74;1;0.97;0.7;1;1
	ECI1	P42126	32.816	53	51									ADSL;EZR;PAPOLA;TSN;TXNRD1	0.51;0.77;0.73;0.71;0.61	ACADM;CPOX;CTH;ECHS1;HDAC6;HYOU1;ISYNA1;PRKCSH;TSN;UGGT1;WARS	1;0.61;0.93;1;0.89;1;1;0.8;0.97;0.64;1
	ECM1	Q16610	60.674	26										ANXA2;FLG2;KPRP;KRT10	0.94;0.58;0.58;0.59
	EEA1	Q15075	162.466	19;28	21	RUVBL1;TCP1	Q9Y265;P17987	2	2	RPAP3;UXT;PIH1D1	3	Class C VPS/HOPS complex	2573	ANAPC2;ANAPC4;ANAPC7;CAD;CDC23;CDC27;CNOT1;DBT;DCTN1;FAR1;GID8;GPN1;HM13;KDM1A;MRPS10;MRPS21;MRPS25;MRPS31;MRPS34;NUMA1;NUP93;POLR1A;POLR1C;POLR3A;POLR3E;PRPF8;PSMD12;PSMD13;PSMD4;PSMD6;PSMD8;RER1;RPAP2;SF3B1;SF3B3;SMARCE1;SNRPD1;SPTAN1;ZNF326;ZNRD2	0.56;0.57;0.92;0.56;0.99;0.63;0.64;0.56;0.86;0.6;0.5;0.6;0.6;0.79;0.57;0.62;0.51;0.52;0.5;0.72;0.62;0.86;0.72;0.71;0.66;0.59;0.55;0.87;0.72;0.51;0.57;0.77;0.97;0.71;0.59;0.64;0.72;0.55;0.5;0.89	ATP2A2;ATP5F1A;ATP5F1B;ATP5F1C;ATP5PB;ATP5PO;COPA;DCTN2;DHX15;DPCD;FLNA;FLNB;GOLIM4;HACD3;HDAC2;IRS4;LBR;MYH10;MYL6;NUMA1;PFDN2;POLR1A;POLR3A;PRKDC;PSMC1;PSMC2;PSMC3;PSMC4;PSMC5;PSMC6;PSMD1;PSMD12;PSMD2;PSMD3;PSMD4;PSMD7;PSMD8;RUVBL1;RUVBL2;URI1;UXT;ZNF326	0.72;0.75;0.72;0.75;0.89;0.64;0.73;0.99;0.62;0.52;0.93;0.97;0.99;0.85;0.52;0.65;0.91;0.72;0.88;0.71;0.56;0.93;0.91;0.51;0.86;1;0.98;1;0.76;0.93;0.52;0.98;1;0.56;0.85;0.72;1;0.95;0.82;0.5;0.8;0.59
	EEF1B2	P24534	24.764	18;27;42;54		PIH1D1	Q9NWS0	1	1					ATP5F1A;EEF1G;EFTUD2;FLNA;MRPS25;PSMA4;RPS27;RUVBL1;RUVBL2;SLC25A6;WDR92	0.55;0.65;0.6;0.5;0.85;0.58;0.74;0.89;0.57;0.86;0.85	ASDURF;ATP5F1A;COPA;DDOST;FLNA;FLNB;H4C1;KRT84;LBR;PABPC1;PDRG1;PFDN2;PFDN6;PIH1D1;RPAP3;RUVBL1;RUVBL2;SEC61A1;URI1;UXT	0.61;0.93;0.78;0.66;0.52;0.7;0.56;0.69;0.53;0.65;0.88;0.82;0.78;0.86;0.99;0.89;0.62;0.94;0.9;0.92
	EEF1E1	O43324	19.811	26;32;38	9;63	PIH1D1	Q9NWS0	1	1			Multisynthetase complex	3040	AAAS;ACTL6A;AGK;AIMP1;AIMP2;APMAP;ATAD3A;ATP1A1;ATP1B1;ATP2A2;ATP5F1A;ATP5F1C;ATP5MD;ATP5MF;ATP5MG;ATP5PB;ATP5PO;BAG2;BCKDK;BYSL;CASP14;CISD2;CKAP4;CSE1L;CYB5R3;DAD1;DARS;DDOST;DDX18;DHX15;DPM1;EPRS;ERLIN2;EXOSC10;FBL;GCN1;GOT2;GPI;H1-4;H1FX;HACD3;HLA-A;HM13;HNRNPC;HNRNPH1;HNRNPR;HSD17B12;IARS;KARS1;LBR;LMAN2;LRRC59;MACF1;MARS;MYBBP1A;NNT;NOP56;NUP210;PGRMC2;PHB;PHB2;QARS;RAB2A;RAB5C;RAB7A;RAD50;…	0.61;0.94;0.89;1;1;0.73;0.86;0.93;0.83;0.94;0.59;0.95;0.85;1;1;0.99;1;0.89;0.57;0.59;0.61;0.94;0.72;0.91;0.92;1;1;1;0.51;0.62;0.84;0.91;1;0.85;0.97;0.97;0.82;0.9;0.87;0.52;0.99;0.73;0.67;0.66;0.6;0.79;0.99;1;0.97;0.95;0.83;1;0.76;1;0.72;0.9;0.97;0.72;0.97;0.96;0.99;1;0.86;0.94;0.76;0.58;0.99;1;0.93;0.62;0.91;0.74;1;1;0.62;0.84;0.95;0.99;0.51;0.99;0.66;0.66;0.65;0.87;0.99;0.64;1;0.78;0.98;0.53;0.9…	ADAR;AIMP1;ALDOA;ATP5MF;BCKDK;CDK1;CKAP4;CLTA;CNOT1;COPA;DARS;DDX21;DHX15;DPM1;EFTUD2;GADD45GIP1;GAPDH;GCN1;GEMIN4;HADHA;HNRNPR;HNRNPU;HSPA8;HUWE1;IARS;LUC7L2;MACF1;MAP1B;MARS;MRPL12;MRPL15;MRPL39;MRPL41;MRPL58;MRPL9;MRPS17;MRPS30;MRPS34;MRPS35;MYBBP1A;NUP98;PFKP;POLR2A;POLR2B;POLR2H;POLR3B;PRPF8;QARS;RARS;RBM25;RPL11;RPL13A;RPL17;RPS20;RPS24;RPS27;RPS4X;SHMT2;SNRNP200;SPTAN1;SPTBN1;TUBB6;WRNIP1;…	0.96;0.97;0.69;0.97;0.93;0.62;0.54;0.52;0.65;0.66;0.8;0.83;0.54;0.99;0.92;0.53;0.56;0.83;0.63;0.95;0.71;0.59;0.52;0.52;0.91;0.7;0.83;0.85;0.88;0.65;0.59;0.54;0.53;0.66;0.53;0.58;0.5;0.54;0.51;0.85;0.68;0.61;0.54;0.68;0.6;0.51;0.51;0.59;0.98;0.97;0.9;0.76;0.82;0.96;0.57;0.91;0.78;0.53;0.64;0.54;0.81;0.98;0.76;0.73
	EEF1G	P26641	50.119	24;37;49;54	26;51;64	CCT3;PIH1D1	P49368;Q9NWS0	2	2					EEF1B2	0.65	ATP5F1A;ATP5F1C;ATP5MG;DDOST;DPCD;FLNA;FLNB;HADHB;HNRNPD;MYL6;PABPC1;PABPC4;PFDN2;PFDN6;PFKP;POLR1A;POLR1C;POLR3A;POLR3D;RUVBL1;RUVBL2;SF3B3;SYNCRIP;URI1;UXT;WDR92	0.8;0.78;0.6;0.56;0.63;0.69;0.78;0.61;0.83;0.77;0.51;0.59;0.89;0.7;0.91;0.95;0.77;0.8;0.9;0.65;0.7;0.58;0.8;0.7;0.95;0.71
	EEF2	P13639	95.338		52	CCT2;PIH1D1	P78371;Q9NWS0	2	2			Nop56p-associated pre-rRNA complex	3055	ALDOA;EIF5A;HSPD1;PFN1;PGD;PTBP1;TUBB;UBA1	0.61;0.94;0.97;0.59;0.67;0.59;0.62;0.75	ALDOA;ASDURF;ATP2A2;CORO1C;DDX3X;DDX5;EIF4A3;GAPDH;HNRNPM;IARS;LANCL1;PDRG1;PFDN2;PFDN6;RPL22;RPL24;RPL27A;RPN1;RPS11;RPS14;RPS18;RPS19;RPS2;RPS26;RPS9;SSBP1;TUBA1B;TUBB;URI1;UXT	0.81;0.95;0.55;0.62;0.8;0.98;0.52;0.57;0.59;0.57;0.61;0.85;0.97;0.97;0.95;0.86;0.66;0.96;0.51;0.78;0.85;0.84;0.5;0.59;0.88;0.51;0.94;0.71;0.92;0.84
	EFTUD2	Q15029	109.436	18;24	16;26	TCP1;RPAP3;CCT5;WDR92;PIH1D1;CCT7;RUVBL2;CCT8;CCT3;RUVBL1;CCT4;PDRG1;CCT2;CCT6A;PFDN2	P17987;Q9H6T3;P48643;Q96MX6;Q9NWS0;Q99832;Q9Y230;P50990;P49368;Q9Y265;P50991;Q9NUG6;P78371;P40227;Q9UHV9	15	6	RPAP3;PIH1D1;UXT;RUVBL2;RUVBL1	5	Spliceosome;C complex spliceosome;ALL-1 supercomplex	351;1181;1257	ACTR1A;AP3B1;ATP5F1A;ATXN2L;BAG2;CAD;CCAR2;CCT2;CCT3;CCT4;CCT6A;CCT6B;CCT7;CCT8;CNOT1;CSTA;CYFIP1;DBT;DCTN1;DDX6;DNAJA2;DPCD;DPM1;DSG1;EEF1B2;EEF1D;EIF3A;EIF3B;EIF3C;EIF3D;EIF3E;EIF3F;EIF3M;FLNA;GAPDH;GID8;HCFC1;HDAC1;HLA-A;HNRNPAB;HNRNPH1;HNRNPUL2;IGF2BP1;IRS4;KDM1A;KIF11;KIF5B;KPNB1;LONP1;LSM12;MACF1;MRE11;MRPL12;MRPL20;MRPL39;MRPL40;MRPL45;MRPL48;MRPL58;MRPL9;MRPS31;MRPS7;MTA1;MYH10;MYL6;NUMA1…	0.7;0.6;0.85;0.72;0.66;0.9;0.82;0.98;0.98;0.94;0.92;0.94;0.98;0.73;0.58;0.6;0.94;0.98;0.53;0.61;0.78;0.85;0.72;0.78;0.6;0.94;0.76;0.54;0.77;0.59;0.65;0.84;0.94;0.96;0.59;0.79;0.86;0.69;0.81;0.88;0.55;0.72;0.91;0.7;0.81;0.93;0.65;0.7;0.52;0.69;0.98;0.96;0.69;0.67;0.61;0.81;0.79;0.77;0.56;0.65;0.92;0.92;0.56;0.67;0.79;0.62;0.6;0.77;0.52;0.74;0.92;0.55;0.64;0.98;0.97;0.66;0.62;0.96;0.77;0.53;0.88;0.…	AIMP1;CAD;CKAP4;DHX9;DYNC1H1;DYNC1LI1;EEF1E1;EPRS;GEMIN4;HADHB;HNRNPU;IRS4;KARS1;NUP210;PABPC4;PHB;PHB2;POLR3D;PRKDC;QARS;RARS;RNPS1;RPL19;RPL23;RPL27A;RPS10;RPS13;RPS15A;RPS3;RPS8;SFPQ;SLC25A3;SMC4;SNRNP200;SNRNP40;TUFM;VDAC2	0.58;0.92;0.65;0.51;0.9;0.93;0.92;0.51;0.93;0.65;0.89;0.89;0.89;0.53;0.75;0.82;0.87;0.67;0.69;0.59;0.61;0.92;0.92;0.87;0.98;0.69;0.78;0.77;0.61;0.8;0.54;0.64;0.93;0.53;0.92;0.81;0.64
	EIF2A	Q9BY44	64.99	26;32;38	9;63	PIH1D1	Q9NWS0	1	1					ATP5PO;CNOT1;COPA;HM13;HSD17B12;MRPL1;MRPL15;MRPL17;MRPL18;MRPL19;MRPL20;MRPL22;MRPL23;MRPL24;MRPL28;MRPL37;MRPL39;MRPL41;MRPL43;MRPL44;MRPL45;MRPL46;MRPL47;MRPL48;MRPL49;MRPL50;MRPL55;MRPL9;MRPS2;MRPS22;MRPS5;NIPSNAP3A;NUP210;RANBP9;RBM25;RPAP2;RRP12;SEC61B;SF3B1;SLC25A6;SMARCE1;SMC2;SRCAP;TECR;UBR5	0.52;0.97;0.67;0.62;0.73;1;0.99;0.99;0.99;1;0.99;1;0.57;0.53;0.99;0.7;0.69;0.99;0.94;0.78;0.92;0.99;0.88;0.75;1;0.98;0.93;0.99;0.51;0.52;0.97;0.82;0.84;0.84;0.68;0.81;0.69;0.66;0.58;0.51;0.6;0.71;0.64;0.86;0.59
	EIF3A	Q14152	166.569	25	25	PIH1D1	Q9NWS0	1	1			eIF3 complex (EIF3S6, EIF3S5, EIF3S4, EIF3S3, EIF3S6IP, EIF3S2, EIF3S9, EIF3S12, EIF3S10, EIF3S8, EIF3S1, EIF3S7, PCID1);EIF3 core complex (EIF3A, EIF3B, EIF3G, EIF3I);EIF3 complex (EIF3A, EIF3B, EIF3G, EIF3I, EIF3C);EIF3 complex (EIF3A, EIF3B, EIF3G, EIF3I, EIF3J)	1097;4389;4392;4403	ACTN4;AHNAK;AP3M1;ASDURF;CANX;CDC23;CDC27;CHD4;CNOT1;EFTUD2;EIF3B;EIF3C;EIF3D;EIF3E;EIF3F;EIF3G;EIF3H;EIF3K;EIF3L;FLNA;GCC2;GPN1;LARP1;LEO1;MRE11;MRPS7;MTA1;PABPC4;PAF1;POLR2B;POLR3A;POLR3E;PRPF19;PRR14L;PYCR2;RPAP2;RPAP3;SEPTIN7;SF3B3;SNRNP40;SNRPA1;SNRPD1;UXT	0.64;0.68;0.66;0.78;0.81;0.6;0.58;0.64;0.82;0.76;1;1;1;1;1;1;1;1;1;0.91;0.56;0.5;0.53;0.84;0.95;0.59;0.58;0.53;1;0.71;0.64;0.81;0.73;0.8;0.76;0.97;0.76;0.71;0.71;0.8;0.62;0.95;0.74	ATP5F1B;BAG6;DPCD;EIF3C;EIF3D;EIF3E;EIF3F;EIF3G;EIF3H;EIF3I;EIF3K;EIF3L;EIF3M;EPPK1;FLNA;IRS4;MYH10;POLR1C;POLR2B;POLR3D;SLC25A3;SNRNP40;TUBB6	0.53;0.93;0.8;1;0.99;1;1;1;1;0.99;1;0.99;1;0.92;0.69;0.89;0.87;0.91;0.72;0.83;0.52;0.69;0.58
	EIF3B	P55884	92.482	25	25	PIH1D1	Q9NWS0	1	1			eIF3 complex (EIF3S6, EIF3S5, EIF3S4, EIF3S3, EIF3S6IP, EIF3S2, EIF3S9, EIF3S12, EIF3S10, EIF3S8, EIF3S1, EIF3S7, PCID1);EIF3 core complex (EIF3A, EIF3B, EIF3G, EIF3I);EIF3 complex (EIF3A, EIF3B, EIF3G, EIF3I, EIF3C);EIF3 complex (EIF3B, EIF3G, EIF3I);EIF3 complex (EIF3B, EIF3J, EIF3I);EIF3 complex (EIF3A, EIF3B, EIF3G, EIF3I, EIF3J);PRT1-RGP1 complex	1097;4389;4392;4395;4399;4403;7296	AHNAK;CANX;CHD4;CNOT1;EFTUD2;EIF3A;EIF3C;EIF3D;EIF3E;EIF3F;EIF3G;EIF3H;EIF3I;EIF3K;EIF3L;EIF3M;FLNA;GCC2;GPN1;KDM1A;KRT18;KRT8;MACF1;MRE11;PAF1;PIH1D1;POLR2B;PRPF19;PRR14L;PYCR2;RANGAP1;RPAP2;RPAP3;SF3B1;SF3B3;SNRNP40;SNRPA1;SNRPD1;UXT	0.52;0.63;0.74;0.96;0.54;1;1;1;1;1;1;1;1;0.99;1;0.66;0.91;0.56;0.81;0.54;0.78;0.52;0.71;0.97;0.98;0.73;0.85;0.57;0.75;0.55;0.73;0.99;0.51;0.7;0.65;0.83;0.81;0.98;0.92	ATP5PB;CAD;DPM1;EIF3D;EIF3I;EIF3L;EPPK1;HAGH;HNRNPU;IRS4;MYH10;MYL6;PABPC4;PFKP;PIH1D1;POLR3D;PPP1CA;PPP1CC;RPAP3;RUVBL1;RUVBL2;SF3B3;SNRPD3;TUBA1B;TUBB;TUBB6;UXT	0.98;0.57;0.66;0.61;1;1;1;0.81;0.6;0.9;0.95;0.53;0.96;0.72;0.59;0.82;0.58;0.74;0.91;0.66;0.74;0.64;0.69;0.5;0.5;0.87;0.79
	EIF3C	Q99613	105.344	24	25	PIH1D1	Q9NWS0	1	2			eIF3 complex (EIF3S6, EIF3S5, EIF3S4, EIF3S3, EIF3S6IP, EIF3S2, EIF3S9, EIF3S12, EIF3S10, EIF3S8, EIF3S1, EIF3S7, PCID1);EIF3 complex (EIF3A, EIF3B, EIF3G, EIF3I, EIF3C)	1097;4392	ACTN4;AHNAK;AP3M1;ASDURF;BAG2;CAD;CANX;CDC5L;CHD4;CNOT1;CYFIP1;EFTUD2;EIF3A;EIF3B;EIF3D;EIF3E;EIF3F;EIF3G;EIF3H;EIF3I;EIF3K;EIF3L;FLNA;GCC2;HADHA;IGF2BP1;KDM1A;LEO1;MACF1;MRE11;MRPS7;MTA1;PABPC4;PAF1;POLR1A;POLR1C;POLR1D;POLR2B;POLR3A;POLR3D;POLR3E;PRPF19;PRPF8;PSMD13;RANGAP1;RBM25;RPAP2;RPAP3;SEPTIN7;SF3B1;SF3B3;SNRNP40;SNRPD1;TPR;WDR92	0.56;0.95;0.89;0.7;0.61;0.8;0.62;0.85;0.96;0.97;0.5;0.77;1;1;1;1;1;1;1;1;1;1;0.87;0.88;0.52;0.54;0.73;0.98;0.84;0.99;0.75;0.71;0.52;1;0.61;0.97;0.8;0.87;0.75;0.53;0.59;0.91;0.68;0.52;0.7;0.63;0.99;0.82;0.51;0.84;0.85;0.95;0.7;0.66;0.53	ATP5F1B;BAG6;DPCD;EIF3A;EIF3D;EIF3E;EIF3F;EIF3G;EIF3H;EIF3I;EIF3K;EIF3L;EIF3M;FLNA;FLNB;HADHB;HDAC2;IRS4;MYH10;POLR1A;POLR2B;PRKDC;RAD50;SLC25A3;SLC25A6;TUBA1B;TUBB;TUBB6	0.75;0.97;0.96;1;0.91;1;1;1;1;0.99;1;1;0.96;0.79;0.59;0.66;0.73;0.98;0.9;0.98;0.87;0.85;0.5;0.88;0.76;0.6;0.54;0.9
	EIF3D	O15371	63.973	24	17;25							eIF3 complex (EIF3S6, EIF3S5, EIF3S4, EIF3S3, EIF3S6IP, EIF3S2, EIF3S9, EIF3S12, EIF3S10, EIF3S8, EIF3S1, EIF3S7, PCID1)	1097	AHNAK;ARCN1;ASDURF;CANX;CDC23;CDC5L;CHD4;CNOT1;COPB2;EFTUD2;EIF3A;EIF3B;EIF3C;EIF3E;EIF3F;EIF3G;EIF3H;EIF3I;EIF3K;EIF3L;FAR1;FLNA;GCC2;GPN1;HDAC1;LEO1;MACF1;MRE11;MRPS7;MYH10;PABPC4;PAF1;POLR1C;POLR1D;POLR2A;POLR2B;POLR2H;POLR3D;POLR3E;PRPF19;PRPF6;PRPF8;PYCR2;RANGAP1;RBM25;RPAP2;RPAP3;SEC22B;SEPTIN7;SF3B1;SF3B3;SNRNP40;SNRPD1;TCOF1;UXT;WDR92	0.97;0.6;0.77;0.53;0.64;0.93;0.91;0.98;0.8;0.59;1;1;1;1;1;1;1;1;1;1;0.55;0.94;0.95;0.55;0.63;1;0.74;0.87;0.77;0.55;0.61;1;0.66;0.92;0.52;0.78;0.51;0.77;0.91;0.78;0.54;0.7;0.86;0.83;0.6;0.99;0.86;0.58;0.75;0.96;0.84;0.95;0.78;0.55;0.83;0.79	ATP5F1A;ATP5F1C;BAG6;COPA;EIF3A;EIF3B;EIF3C;EIF3E;EIF3F;EIF3G;EIF3H;EIF3I;EIF3K;EIF3L;EIF3M;EPPK1;FLNB;HACD3;LBR;POLR1A;POLR1C;POLR3D;PSMC6;PSMD4;RUVBL2;SF3B1;URI1;UXT	0.9;0.87;0.91;0.7;0.99;0.61;0.91;0.99;0.99;0.9;1;0.84;1;0.53;0.94;0.93;0.75;0.86;0.94;0.97;0.53;0.54;0.59;0.56;0.67;0.52;0.58;0.86
	EIF3E	P60228	52.221	25	25	PIH1D1	Q9NWS0	1	1			eIF3 complex (EIF3S6, EIF3S5, EIF3S4, EIF3S3, EIF3S6IP, EIF3S2, EIF3S9, EIF3S12, EIF3S10, EIF3S8, EIF3S1, EIF3S7, PCID1)	1097	AHNAK;AP3M1;CAD;CDC5L;CHD4;CNOT1;CTR9;EFTUD2;EIF3A;EIF3B;EIF3C;EIF3D;EIF3F;EIF3G;EIF3H;EIF3I;EIF3K;EIF3L;FLNA;GCC2;GLUD1;KDM1A;KRT18;LEO1;MACF1;MRE11;MRPS7;MYH10;PAF1;PIH1D1;POLR1C;POLR1D;POLR2H;POLR3E;PRPF19;PRPF8;RPAP2;RPAP3;SEPTIN7;SIN3A;SNRNP40	0.87;0.91;0.51;0.74;0.66;0.92;0.93;0.65;1;1;1;1;1;1;1;1;1;1;0.59;0.74;0.63;0.7;0.62;1;0.76;0.81;0.83;0.83;1;0.51;0.96;0.51;0.6;0.5;0.62;0.94;1;0.84;0.74;0.66;0.93	ATP5F1B;BAG6;CKAP4;DPCD;EIF3A;EIF3C;EIF3D;EIF3F;EIF3G;EIF3H;EIF3I;EIF3K;EIF3L;EIF3M;FLNA;FLNB;HADHA;HDAC2;IRS4;MYH10;POLR1A;POLR2B;RPS27;SLC25A3;SLC25A6;TUBB6	0.86;0.99;0.62;0.89;1;1;0.99;1;1;1;0.96;1;0.99;0.99;0.87;0.58;0.72;0.68;0.91;0.54;0.6;0.87;0.56;0.76;0.7;0.79
	EIF3F	O00303	37.564	25	18;25							eIF3 complex (EIF3S6, EIF3S5, EIF3S4, EIF3S3, EIF3S6IP, EIF3S2, EIF3S9, EIF3S12, EIF3S10, EIF3S8, EIF3S1, EIF3S7, PCID1)	1097	ACTN4;AHNAK;CAD;CANX;CDC27;CDC5L;CHD4;CNOT1;EEF1D;EFTUD2;EIF3A;EIF3B;EIF3C;EIF3D;EIF3E;EIF3G;EIF3H;EIF3I;EIF3K;EIF3L;EIF3M;FLNA;FLNB;GCC2;HADHA;KDM1A;KRT18;MACF1;MCM2;MRE11;MRPS17;MRPS7;MTA1;MYH10;PABPC4;PAF1;POLR1A;POLR1C;POLR1D;POLR2H;POLR3A;POLR3D;POLR3E;PRPF19;PRPF8;PRR14L;PYCR2;RANGAP1;RPAP2;RPAP3;SEC22B;SF3B1;SF3B3;SLC25A13;SNRNP40;SNRPD1;TPR;WDR61;WDR92	0.54;0.99;0.82;0.88;0.72;0.86;0.99;0.89;0.61;0.84;1;1;1;1;1;1;1;1;1;1;0.82;0.94;0.82;0.92;0.88;0.84;0.7;0.82;0.65;0.97;0.73;0.66;0.61;0.82;0.5;1;0.97;0.81;0.98;0.75;0.95;0.91;0.97;0.91;0.78;0.56;0.68;0.76;0.97;0.9;0.69;0.87;0.69;0.51;0.83;0.7;0.94;0.53;0.62	ATP5F1B;BAG6;CKAP4;DPCD;EIF3A;EIF3C;EIF3D;EIF3E;EIF3G;EIF3H;EIF3I;EIF3K;EIF3L;EIF3M;EPPK1;FLNA;FLNB;HADHA;HDAC2;IRS4;MYH10;POLR1A;POLR1C;POLR2B;POLR3D;RPS27;SLC25A3;TUBB6	0.82;0.99;0.58;0.82;1;1;0.99;1;1;1;0.96;1;0.88;1;0.62;0.87;0.51;0.64;0.61;0.93;0.76;0.6;0.52;0.79;0.61;0.78;0.67;0.75
	EIF3G	O75821	35.611	25	25	PIH1D1	Q9NWS0	1	1			eIF3 complex (EIF3S6, EIF3S5, EIF3S4, EIF3S3, EIF3S6IP, EIF3S2, EIF3S9, EIF3S12, EIF3S10, EIF3S8, EIF3S1, EIF3S7, PCID1);EIF3 core complex (EIF3A, EIF3B, EIF3G, EIF3I);EIF3 complex (EIF3A, EIF3B, EIF3G, EIF3I, EIF3C);EIF3 complex (EIF3B, EIF3G, EIF3I);EIF3 complex (EIF3A, EIF3B, EIF3G, EIF3I, EIF3J)	1097;4389;4392;4395;4403	AHNAK;CANX;CDC5L;CHD4;CNOT1;EIF3A;EIF3B;EIF3C;EIF3D;EIF3E;EIF3F;EIF3H;EIF3I;EIF3K;EIF3L;FLNA;GCC2;GPN1;LEO1;PABPC4;PAF1;POLR1D;POLR2B;PYCR2;RPAP2;SF3B3;SNRPD1	0.64;0.63;0.52;0.73;0.83;1;1;1;1;1;1;1;1;1;1;0.69;0.86;0.52;0.99;0.51;0.91;0.58;0.56;0.6;0.96;0.64;0.82	ATP5F1B;BAG6;DPCD;EIF3A;EIF3C;EIF3D;EIF3E;EIF3F;EIF3H;EIF3I;EIF3K;EIF3L;EIF3M;EPPK1;IRS4;MYH10;POLR1A;POLR3D;SLC25A3;SLC25A6	0.73;0.98;0.83;1;1;0.9;1;1;1;0.91;1;1;0.97;0.79;0.72;0.97;0.62;0.58;0.6;0.65
	EIF3H	O15372	39.93	24	25							eIF3 complex (EIF3S6, EIF3S5, EIF3S4, EIF3S3, EIF3S6IP, EIF3S2, EIF3S9, EIF3S12, EIF3S10, EIF3S8, EIF3S1, EIF3S7, PCID1)	1097	AHNAK;AP3M1;ASDURF;CAD;CANX;CDC5L;CHD4;CNOT1;CYFIP1;EIF3A;EIF3B;EIF3C;EIF3D;EIF3E;EIF3F;EIF3G;EIF3I;EIF3K;EIF3L;FLNA;GCC2;GLUD1;GPN1;KDM1A;KRT18;MCM2;MRE11;MRPS7;MYH9;PABPC4;PAF1;POLR1C;POLR2H;POLR3A;POLR3B;PRPF19;PRPF40A;PRPF8;PYCR2;RANGAP1;RBM25;RPAP2;RPAP3;SEC16A;SEPTIN7;SF3B1;SF3B3;SNRNP40;SNRPD1;URI1;UXT;WDR92	0.62;0.8;0.79;0.61;0.78;0.74;0.8;0.99;0.57;1;1;1;1;1;1;1;1;1;1;0.64;0.5;0.76;0.62;0.61;0.76;0.68;0.75;0.97;0.7;0.51;0.99;0.8;0.57;0.71;0.59;0.94;0.84;0.78;0.53;0.79;0.54;0.99;0.9;0.84;0.62;0.63;0.78;0.95;0.61;0.77;0.93;0.96	EIF3A;EIF3C;EIF3D;EIF3E;EIF3F;EIF3G;EIF3I;EIF3K;EIF3L;EIF3M;EPPK1;MYH9;POLR1C;POLR3D;RAD50	1;1;1;1;1;1;0.99;1;0.94;1;0.72;0.91;0.63;0.6;0.54
	EIF3I	Q13347	36.502	25	25							eIF3 complex (EIF3S6, EIF3S5, EIF3S4, EIF3S3, EIF3S6IP, EIF3S2, EIF3S9, EIF3S12, EIF3S10, EIF3S8, EIF3S1, EIF3S7, PCID1);EIF3 core complex (EIF3A, EIF3B, EIF3G, EIF3I);EIF3 complex (EIF3A, EIF3B, EIF3G, EIF3I, EIF3C);EIF3 complex (EIF3B, EIF3G, EIF3I);EIF3 complex (EIF3B, EIF3J, EIF3I);EIF3 complex (EIF3A, EIF3B, EIF3G, EIF3I, EIF3J)	1097;4389;4392;4395;4399;4403	EIF3B;EIF3C;EIF3D;EIF3E;EIF3F;EIF3G;EIF3H;EIF3L;MYH10;POLR2H	1;1;1;1;1;1;1;1;0.91;0.63	ACAA2;ATP2A2;ATP5F1A;ATP5F1B;ATP5PB;ATP5PO;COPA;EIF3A;EIF3B;EIF3C;EIF3D;EIF3E;EIF3F;EIF3G;EIF3H;EIF3K;EIF3L;EIF3M;EPPK1;FLNA;FLNB;HACD3;HADHB;LBR;MYH10;MYL6;PABPC1;PABPC4;PIH1D1;POLR1A;POLR3A;POLR3D;RPAP3;RUVBL1;RUVBL2;SLC25A3;SLC25A6;UXT	0.59;0.63;0.73;0.87;0.54;0.93;0.65;0.99;1;0.99;0.84;0.96;0.96;0.91;0.99;0.9;0.99;0.91;1;0.52;0.58;0.65;0.58;0.84;0.83;1;0.64;0.51;0.59;0.9;0.98;0.72;0.98;0.66;0.63;0.9;0.6;0.56
	EIF3K	Q9UBQ5	25.06	18;24	25							eIF3 complex (EIF3S6, EIF3S5, EIF3S4, EIF3S3, EIF3S6IP, EIF3S2, EIF3S9, EIF3S12, EIF3S10, EIF3S8, EIF3S1, EIF3S7, PCID1)	1097	CNOT1;EIF3A;EIF3B;EIF3C;EIF3D;EIF3E;EIF3F;EIF3G;EIF3H;EIF3L;FLNA;GCC2;KDM1A;LEO1;MRE11;PAF1;PRPF8;RPAP2;SNRNP200;TPI1	0.74;1;0.99;1;1;1;1;1;1;1;0.72;0.91;0.79;0.85;0.82;0.96;0.69;0.91;0.54;0.62	EIF3A;EIF3C;EIF3D;EIF3E;EIF3F;EIF3G;EIF3H;EIF3I;EIF3M;MYH10;MYH9;POLR1C;POLR3D;SNRNP40	1;1;1;1;1;1;1;0.9;1;0.6;0.8;0.7;0.79;0.5
	EIF3L	Q9Y262	66.727	24;59	25							eIF3 complex (EIF3S6, EIF3S5, EIF3S4, EIF3S3, EIF3S6IP, EIF3S2, EIF3S9, EIF3S12, EIF3S10, EIF3S8, EIF3S1, EIF3S7, PCID1);H2AX complex, isolated from cells without IR exposure	1097;1223	EIF3A;EIF3B;EIF3C;EIF3D;EIF3E;EIF3F;EIF3G;EIF3H;EIF3I;EIF3K;EIF3M;FLNA;GCC2;KDM1A;KIF11;LEO1;MRE11;PAF1;PC;PFDN4;PFDN5;PRPF19;PRR14L;RANGAP1;VBP1	1;1;1;1;1;1;1;1;1;1;0.74;0.88;0.81;0.54;0.94;0.63;0.8;0.83;0.62;0.6;0.68;0.97;0.61;0.7;0.5	ATP5F1A;ATP5F1C;BAG6;EIF3A;EIF3B;EIF3C;EIF3D;EIF3E;EIF3F;EIF3G;EIF3H;EIF3I;EIF3M;EPPK1;FLNB;H4C1;HACD3;LBR;MYH10;MYH9;PFDN2;PFDN6;PIH1D1;POLR1A;POLR2B;POLR3A;POLR3D;RPAP3;RUVBL1;SF3B3;URI1;UXT	0.79;0.67;0.81;0.99;1;1;0.53;0.99;0.88;1;0.94;0.99;0.62;1;0.53;0.62;0.79;0.87;0.59;0.7;0.59;0.52;0.57;0.95;0.92;0.53;0.68;0.77;0.64;0.54;0.65;0.8
	EIF3M	Q7L2H7	42.503	19;24;37	25							eIF3 complex (EIF3S6, EIF3S5, EIF3S4, EIF3S3, EIF3S6IP, EIF3S2, EIF3S9, EIF3S12, EIF3S10, EIF3S8, EIF3S1, EIF3S7, PCID1)	1097	AP3M1;CCT4;CCT5;CCT7;CDC5L;CHD4;CNOT1;EFTUD2;EIF3B;EIF3F;EIF3L;FLNA;MACF1;MRE11;MRPS7;PABPC4;POLR1C;POLR1D;POLR2B;POLR2H;PRPF19;PRPF8;RAD50;RANGAP1;RPAP2;RPS3;SNRNP40;TARSL2;TPI1;TPR;WDR61;XRCC5	0.65;0.74;0.54;0.59;0.78;0.74;0.86;0.94;0.66;0.82;0.74;0.63;0.78;0.74;0.67;0.66;0.83;0.85;0.78;0.75;0.83;0.76;0.63;0.54;0.57;0.6;0.53;0.79;0.63;0.53;0.81;0.59	EIF3A;EIF3C;EIF3D;EIF3E;EIF3F;EIF3G;EIF3H;EIF3I;EIF3K;EIF3L;EPPK1;MYH10;MYH9;POLR1C;POLR3D	1;0.96;0.94;0.99;1;0.97;1;0.91;1;0.62;0.94;0.73;0.62;0.78;0.69
	EIF4B	P23588	69.151	57		CCT6B;CCT6A	Q92526;P40227	2	2					ACOX1;ARG2;ATIC;BCKDHA;CTTN;HIBADH;IARS2;PHGDH;RAD23B;WARS	0.98;0.91;1;0.9;0.98;1;1;0.74;0.66;0.84
	EIF4G1	Q04637	175.491	37	17;32;51							MNK1-eIF4F complex	5253	ABI1;ACLY;AP3M1;ASDURF;BRK1;CAD;CDC5L;CNOT1;CYFIP1;EIF4G3;GPN1;LARP1;LONP1;MCM2;MRPS7;MYH10;NCKAP1;NUP205;POLR1C;POLR2H;PRPF40A;PSMA1;PSMA3;PSMA6;PSMB1;PSMB2;PSMB3;PSMB4;PSMB5;RBM25;RPAP2;RPAP3;SEC16A;TPI1;URI1;WASF2;WDR92;XPO1	0.54;0.99;0.61;0.72;0.57;0.93;0.94;0.94;0.89;0.56;0.98;0.65;0.54;0.8;0.79;0.51;0.65;0.52;0.89;0.99;0.83;0.99;0.93;0.98;0.51;0.85;0.96;1;0.77;0.76;0.8;0.69;0.71;0.94;0.83;0.99;0.97;0.56	ACAA2;ATP2A2;ATP5F1C;ATP5PB;DDX6;DHX9;DPCD;HACD3;HADHA;HADHB;HNRNPU;LANCL1;MATR3;NCKAP1;PABPC1;PFDN6;PFKP;POLR1A;POLR3A;PRPF19;PRPF40A;RPAP3;RPL11;RUVBL1;RUVBL2;SF3B3;SHMT2;SLC25A1;SLC25A3;SLC25A5;SLC25A6;TECR;TUBB4B;UXT	0.75;0.58;0.92;0.5;0.81;0.72;0.88;0.74;0.6;0.83;0.76;0.61;0.58;0.58;0.59;0.51;0.63;0.98;0.75;0.83;0.96;0.55;0.89;0.86;0.6;0.64;0.83;0.99;0.96;0.56;0.84;0.97;0.7;0.91
	EIF4G3	O43432	176.652	33										AP2M1;AP3M1;ASDURF;CDC5L;CNOT1;DARS2;EIF4G1;FAR1;GLUD1;HADHA;KRT18;MCM2;MRPS7;NUP205;PARP1;POLR1A;POLR1C;POLR1D;POLR2H;POLR3A;RBM25;RPAP2;RPAP3;SF3B1;SLC25A13;TARSL2;TPI1;TPR;UBR5;WASF2;WDR92	0.53;0.73;0.83;0.99;0.84;0.73;0.56;0.57;0.74;0.99;0.63;0.9;0.87;0.53;0.54;0.98;0.56;0.59;0.79;0.84;0.82;0.83;0.84;0.77;0.71;0.85;0.57;0.9;0.65;0.54;0.91
	EIF5	P55010	49.223	57										U2AF2	0.54
	EIF5A	P63241	16.832	17;64										EEF2;GPI;HSPD1;PFN1;PTBP1;UBA1	0.94;0.97;1;0.99;0.71;0.96
	ELAVL1	Q15717	36.092	18;25	18	PFDN2;RUVBL1	Q9UHV9;Q9Y265	2	2			IGF2BP1 complex	6838	ACTL6A;AIMP1;ANXA1;ATP5F1A;BAG2;DHX9;GPN1;HNRNPAB;HNRNPD;HNRNPH3;HNRNPUL2;IARS;KRT4;OGDH;PHB2;RALY;RPS10;TPR	0.53;0.61;0.78;0.74;0.62;0.8;0.67;0.55;0.51;0.64;0.94;0.61;0.66;0.62;0.51;0.99;0.64;0.92	HNRNPA1;HNRNPA3;HNRNPH3	0.82;0.7;0.73
	ELP1	O95163	150.254	44;54		PIH1D1;CCT5	Q9NWS0;P48643	2	2					DDX1;USO1	0.63;0.96
	ELP3	Q9H9T3	62.259	45								Elongator holo complex	1380
	ENO1	P06733	47.169	25	25	CCT7;PIH1D1	Q99832;Q9NWS0	2	2					ALDOA;AZGP1;CAPN1;CCT7;ENO2;GAPDH;HSD17B4;TPI1	0.66;0.84;0.51;0.78;0.97;0.83;0.57;0.77	ENO2	1
	EPB41	P11171	97.017	45;55										MRPL12;PRDX6	0.66;0.93
	EPB41L2	O43491	112.588	42										EPB41L3	0.9
	EPB41L3	Q9Y2J2	120.678	45								CADM1-4.1B-MPP3 complex	6616	EPB41L2	0.9
	EPPK1	P58107	555.658	25	25	PIH1D1	Q9NWS0	1	1					GCC2;UTRN	0.93;0.59	EIF3A;EIF3B;EIF3D;EIF3F;EIF3G;EIF3H;EIF3I;EIF3L;EIF3M;NUP210;POLR2B;POLR3D	0.92;1;0.93;0.62;0.79;0.72;1;1;0.94;0.8;0.66;0.65
	EPRS	P07814	170.591		13;48	TCP1;VBP1;PIH1D1	P17987;P61758;Q9NWS0	3	2			Multisynthetase complex;GAIT complex	3040;5385	ACTL6A;AIMP1;ATP1A1;ATP1B1;ATP1B3;ATP2A2;ATP5F1A;ATP5F1C;ATP5MF;ATP5MG;ATP5PO;BAG2;CKAP4;CSE1L;DARS;DDOST;DDX21;DHX15;DPM1;DSP;DYNC1H1;EEF1E1;EXOSC10;FBL;GNL3;GOT2;H1-4;H1FX;HACD3;HLA-A;HNRNPC;HNRNPF;IARS;IRS4;KARS1;LRRC59;MARS;NOP56;NOP58;PA2G4;PHB2;POLR2B;POLR2H;PRKDC;PSMA4;QARS;RAB5C;RALY;RARS;RPL10;RPL19;RPL23;RPL24;RPL27A;RPL31;RPL35;RPL7A;RPN1;RPN2;RPS11;RPS13;RPS15A;RPS18;RPS2;RPS23;RPS25;…	0.82;0.92;0.91;0.77;0.75;0.77;0.74;0.91;0.76;0.94;0.67;0.88;0.92;0.89;0.97;0.98;0.58;0.82;0.65;0.53;0.94;0.91;0.64;0.69;0.55;0.65;0.94;0.77;0.77;0.57;0.61;0.89;0.8;0.63;0.95;0.95;0.97;0.71;0.68;0.6;0.72;0.5;0.55;0.99;0.84;0.54;0.66;0.52;0.96;0.86;0.89;0.73;0.95;0.92;0.62;0.83;0.61;0.72;0.95;0.89;0.97;0.85;0.62;0.93;0.81;0.63;0.97;0.58;0.99;0.81;0.7;0.7;0.98;0.78;0.91;0.71;0.95;0.92;0.92;0.94;0.65…	ACAA2;ACTR1A;AIMP2;ATP5F1B;ATP5PB;CCAR2;CHD4;CKAP4;CLTB;CNOT1;DAP3;DPM1;DYNC1LI1;EFTUD2;FLNA;FLNB;GADD45GIP1;GAPDH;H4C1;HDAC2;HNRNPUL2;IRS4;MRPL40;MRPS16;MRPS2;MRPS22;MRPS23;NUMA1;POLR1A;PTCD3;SAFB;SF3B2;SF3B3;SLC25A1;SLC25A3;SLC25A6;SMCHD1;SNRNP40;TUBA1B;TUBB2B;TUBB6;ZNF326	0.93;0.82;0.81;0.86;0.79;0.6;0.54;0.95;0.58;0.72;0.64;0.86;0.64;0.51;0.99;0.77;0.51;0.78;0.6;0.95;0.71;0.96;0.56;0.75;0.56;0.71;0.79;0.69;0.83;0.53;0.7;0.56;0.84;0.61;0.8;0.79;0.62;0.58;0.75;0.8;0.97;0.69
	EPS15	P42566	98.656	29		CCT3	P49368	1	1			Eps15-stonin2 complex;PARK2-EPS15-EGFR complex	3231;6036	CCAR1;CCAR2;EEF1D;KIF5B;LONP1;RNF20;RNF40;RPP30;SPAG9	0.92;0.79;0.61;0.77;0.88;0.66;0.94;0.51;0.58
	EPS15L1	Q9UBC2	94.255	34										ACLY;BRK1;CSTF3;CYFIP2;EXOSC2;KTN1;NCKAP1;RRM2B	0.97;0.78;0.52;1;1;1;0.68;0.65
	ERLIN2	O94905	37.84		17	CCT2;TCP1	P78371;P17987	2	2			erlin1/2-RNF170 complex;HRD1 complex;AMFR-ERLIN2-TMUB1 complex	6476;6859;6866	AAAS;ACSL3;AGK;AIMP1;AIMP2;APMAP;ATAD3A;ATF7IP;ATP2A2;ATP5MD;ATP5MF;ATP5MG;ATP5PB;ATP5PO;C7orf50;CISD2;CLTA;CLTB;CSNK1A1;CYB5R3;DAD1;DARS;DDOST;DDX18;DHX15;EEF1E1;FBL;GCN1;HACD3;HLA-A;HM13;HNRNPUL1;HSD17B12;IARS;LAS1L;LBR;LETM1;LMAN2;LRRC59;MARS;MED23;MT-CO2;NDUFS3;NNT;NOP56;NUP210;PELP1;PGRMC2;PHB;PHB2;PPAN;PYCR2;QARS;RAB2A;RAB5C;RAB7A;RALY;RARS;RPL23;RPL3;RPN1;RPN2;RRP12;RRP15;SDHB;SEC61B;SEC63…	0.54;1;0.97;0.91;1;0.99;0.89;0.73;0.69;0.67;1;0.94;1;0.68;0.64;0.9;0.69;0.71;0.97;0.98;0.98;1;0.94;0.91;0.6;1;0.99;1;1;0.87;0.93;0.58;1;1;0.72;1;0.98;0.98;1;1;0.79;0.86;0.55;1;0.99;1;0.68;0.99;1;1;0.51;0.53;1;1;0.91;1;1;1;0.51;0.57;1;1;1;0.69;0.93;0.84;0.99;1;0.67;0.99;0.75;0.69;0.79;0.67;0.78;0.86;0.66;0.5;0.99;0.57;0.68;0.57;1;0.93;0.98;0.93;0.99;0.92;0.68;1;0.86;0.8;0.54;1;1;0.97;0.93	AIMP2;ALDH9A1;ATP5F1A;ATP5PO;CAD;CKAP4;CLTA;CORO1C;CYFIP1;DBT;DDX3X;DDX5;DDX6;DHX15;DPCD;DYNC1H1;DYNC1LI1;GADD45GIP1;H4C1;HACD3;HADHB;HSPA8;IARS;LANCL1;MATR3;MRPL1;MRPL11;MRPL12;MRPL13;MRPL15;MRPL17;MRPL18;MRPL19;MRPL2;MRPL20;MRPL21;MRPL22;MRPL23;MRPL24;MRPL28;MRPL3;MRPL34;MRPL37;MRPL38;MRPL39;MRPL4;MRPL40;MRPL41;MRPL43;MRPL44;MRPL45;MRPL46;MRPL47;MRPL48;MRPL50;MRPL55;MRPL58;MRPL9;MRPS17;MRPS30;M…	0.79;0.51;0.94;0.87;0.91;0.83;0.59;0.69;0.89;0.93;0.97;0.67;0.72;0.55;0.82;0.94;0.98;0.98;0.89;0.74;0.6;0.53;0.56;0.78;0.71;1;0.91;1;1;0.99;1;1;0.99;1;1;1;0.95;1;1;0.98;1;0.99;1;0.99;1;1;1;1;1;1;1;1;1;1;1;1;0.98;1;0.51;0.98;0.97;0.58;0.87;0.71;0.58;0.84;0.89;0.94;0.89;0.86;0.7;0.54;0.52;0.97;0.56;0.98;0.52;0.53;0.61;0.51;0.68;0.88;0.68;0.68;0.52;0.71;0.64;0.74;0.68;0.78;0.95;0.99;0.51;0.98;0.51;0…
	ESD	P10768	31.463	52										ADSL;EZR;IVD;PAWR;TSN;TSNAX;TXNRD1;VPS26A	0.52;0.84;0.54;0.82;0.81;0.66;0.95;0.65
	ESYT1	Q9BSJ8	122.856		27;52							ESYT1-ESYT2 complex;ESYT1-ESYT3 complex	7313;7314
	ETF1	P62495	49.031	59								SMG-1-UPF-ERF1-ERF3 complex (SURF);eRF1-eRF3-GTP-Mg(2+) complex	784;809
	ETFB	P38117	27.844	58										ETFA;IPO5	1;0.93
	EZR	P15311	69.413	25	25	PIH1D1	Q9NWS0	1	1			C-CFTR-NHERF-ezrin complex;CLIC5A-EZR-PODXL complex;SCHIP1-EZR-NHERF2 complex;NHERF1-NPT2A-EZR complex;PDZK1-NHERF1-EZR complex	682;6783;6784;6791;6793	ACADM;DPF2;ECI1;ESD;MMUT;OXCT1;SHMT2;TSN;TSNAX;TXNRD1;VPS26A;VPS35;XRN2	0.55;0.61;0.77;0.84;0.75;0.62;0.81;0.94;0.57;0.86;0.54;0.71;0.68
	FABP5	Q01469	15.164	26;27
	FAM98B	Q52LJ0	45.547	37;44
	FAR1	Q8WVX9	59.357	18;22										ACTR1A;AHNAK;AP3M1;ATF7IP;ATP2A2;ATP5F1A;ATP5MF;CCT2;CCT3;CCT4;CCT5;CCT6A;CCT6B;CCT7;CCT8;CHD4;CLTA;COPB1;COPB2;CSNK1A1;DCAF11;DYNC1LI1;EEA1;EEF1D;EIF3D;EIF4G3;HCFC1;HM13;HSD17B12;KIF5B;LAMC1;MRE11;MRPS17;NUP107;NUP210;PELP1;PGRMC2;POLR2A;POLR2B;POLR3D;POLR3E;PSMA6;PSMB2;PSMB4;PSMB5;RAB5C;RER1;RPN1;RRP12;SDHB;SEC22B;SIN3A;SLC25A3;SLC25A6;SMARCA4;SMARCB1;SMARCD1;SMARCD2;SMARCE1;SNRNP40;SRCAP;STT3A…	0.65;0.63;0.73;0.52;0.52;0.55;0.65;0.7;0.72;0.61;0.71;0.65;0.71;0.52;0.53;0.52;0.56;0.65;0.61;0.52;0.98;0.55;0.6;0.88;0.55;0.57;0.93;0.95;0.7;0.79;0.93;0.69;0.56;0.87;0.59;0.96;0.72;0.63;0.52;0.6;0.89;0.69;0.82;0.74;0.9;0.82;0.73;0.62;0.54;0.64;0.59;0.62;0.55;0.63;0.9;0.62;0.68;0.61;0.81;0.9;0.65;0.87;0.52;0.74;0.89;0.57;0.76;0.5
	FARSA	Q9Y285	57.564	25	25	CCT6B;PIH1D1	Q92526;Q9NWS0	2	2
	FARSB	Q9NSD9	66.116	52
	FASN	P49327	273.427	25	25	PIH1D1;CCT6A;CCT6B	Q9NWS0;P40227;Q92526	3	2					ACACA;DCTN1	0.63;0.94	ATP5F1B	0.68
	FBL	P22087	33.784	24	21	PIH1D1;RUVBL1;RUVBL2	Q9NWS0;Q9Y265;Q9Y230	3	4			CEN complex;FIB-associated protein complex;Nop56p-associated pre-rRNA complex;TNF-alpha/NF-kappa B signaling complex 6	929;1231;3055;5266	AAAS;ACSL3;AGK;AIMP2;ATAD3A;ATP1A1;ATP1B1;ATP5F1C;ATP5MD;ATP5MF;ATP5MG;ATP5PB;ATP5PO;BAG2;BYSL;CISD2;CKAP4;CYB5R3;DAD1;DARS;DDOST;DDX5;DHX15;DYNC1I2;EEF1E1;EPRS;ERLIN2;GCN1;GOT1;H1-4;HACD3;HARS;HLA-A;HM13;HNRNPR;HNRNPUL1;HSD17B12;IARS;IRS4;KARS1;LARS;LBR;LETM1;LRRC59;MARS;MED23;MRPS30;NOP56;NUP210;PELP1;PGRMC2;PHB;PHB2;QARS;RAB2A;RAB5C;RAB7A;RALY;RARS;RPL23;RPL24;RPL31;RPL35;RPN1;RPN2;RPS16;RPS2;…	0.84;0.73;1;0.6;1;0.69;0.96;0.59;0.95;0.99;0.92;0.97;0.7;0.76;0.66;0.73;0.75;0.99;0.99;0.98;0.84;0.6;0.77;0.75;0.97;0.69;0.99;0.66;0.61;0.78;1;0.85;0.85;0.97;0.6;0.56;0.99;0.97;0.64;0.75;0.63;0.81;0.73;1;0.98;0.64;0.56;0.93;0.9;0.58;0.99;0.99;0.99;0.97;0.95;0.99;1;0.98;0.88;0.9;0.51;0.72;0.54;0.97;0.98;0.72;0.77;0.73;0.82;0.84;1;0.81;0.53;0.98;0.92;0.53;0.84;0.9;0.94;0.91;0.94;0.99;0.85;0.96;0.97…	ACAA2;ALDOA;ATP5PO;CDK1;CKAP4;CYFIP1;DBT;DDX17;DDX6;DYNC1H1;GAPDH;GCN1;HADHA;IARS;LANCL1;MAP1B;MARS;MATR3;MRPL43;MRPS10;MRPS23;MRPS7;NME1;POLR2C;PPP2R2A;PRKDC;PRPF8;QARS;RALY;RBM25;RBMX;RNPS1;RPL22;RPL27A;RPL31;RPS10;RPS13;RPS14;RPS15A;RPS18;RPS19;RPS2;RPS25;RPS26;RPS27;RPS9;SF3A1;SF3A3;SF3B1;SF3B6;SHMT2;SLC16A1;SRSF3;THOC6;TPR;TUBA1B;TUBB;TUBB6;VDAC2;WRNIP1	0.88;0.99;0.64;0.66;0.64;0.67;0.5;0.72;0.63;0.87;0.56;0.64;0.91;0.95;0.82;0.59;0.65;0.84;0.54;0.61;0.52;0.5;0.94;0.6;0.52;0.86;0.98;0.56;0.64;0.99;0.76;0.58;0.92;0.75;0.84;0.85;0.51;0.99;0.92;0.99;0.89;1;1;0.99;0.98;0.99;0.72;0.84;0.79;0.78;0.85;0.82;0.63;0.68;0.97;1;1;0.92;0.5;0.51
	FH	P07954	54.637	50	43	VBP1	P61758	1	1					ALDH2;DBN1;GNPDA1;ISYNA1;RBM12;SHMT1	0.99;0.98;0.65;0.67;0.52;0.83	VCL	0.63
	FKBP10	Q96AY3	64.245	58	59							PLOD2-FKBP10 complex	7000	ACOX1;ECHS1;TXNRD2;WDR61	0.56;0.88;1;0.54	ATIC;IPO5;NUDC;P4HA1;P4HB;RPA1;XPO1	1;0.71;0.52;0.72;0.55;0.99;0.78
	FKBP4	Q02790	51.805		57									RRM1	0.74
	FLG	P20930	435.17	26	45
	FLG2	Q5D862	248.073	26										ANXA2;CSTA;ECM1;KRT1;KRT10;KRT17;KRT2;KRT5;TGM1	0.56;0.68;0.58;0.56;0.81;0.69;0.7;0.57;0.89	KRT17;KRT2;KRT6B;S100A8	1;0.66;0.53;0.99
	FLII	Q13045	144.751	18;24;37						PIH1D1;UXT;RPAP3	3			AAAS;ANAPC2;AP3B1;CANX;CCT2;CCT3;CCT4;CCT5;CCT6A;CCT6B;CCT7;CCT8;CLTA;DCTN1;DDX46;DLST;DNAJA2;DPM1;EEF1D;FKBP8;HNRNPUL1;IRS4;KIF5B;LARP1;MACF1;MCM3;MRPS30;MYL6;MYO6;NUFIP2;PABPC4;PRDX4;PRPF8;PTCD3;RAD50;RBBP5;S100A14;SF3B1;SF3B3;SLC25A1;SMARCE1;SNRNP40;SRCAP;TCP1;THOC6;VIM;WDR26	0.61;0.62;0.59;0.53;0.98;0.96;0.98;0.9;0.83;0.96;0.99;0.91;0.5;0.82;0.83;0.94;0.64;0.53;0.82;0.64;0.53;0.73;0.86;0.55;0.57;0.71;0.51;0.63;0.73;0.69;0.56;0.66;0.59;0.54;0.59;0.6;0.84;0.8;0.8;0.54;0.82;0.67;0.72;0.81;0.51;0.58;0.78
	FLNA	P21333	280.739	24	23	PIH1D1;VBP1;PFDN2;PFDN4;PFDN5	Q9NWS0;P61758;Q9UHV9;Q9NQP4;Q99471	5	3			FILIP1-FLNA complex	6720	AAAS;ABI1;ACTR1A;APMAP;ATP2A2;ATP5PB;ATP5PO;BAG2;BCKDK;CAD;CCAR2;CCT2;CCT3;CCT4;CCT5;CCT6A;CCT6B;CCT7;CCT8;CDC5L;CNOT1;CYFIP1;DARS2;EEF1B2;EEF1D;EFTUD2;EIF3A;EIF3B;EIF3C;EIF3D;EIF3E;EIF3F;EIF3G;EIF3H;EIF3K;EIF3L;EIF3M;FLNB;GAPDH;GLUD1;HADHB;HCFC1;HDAC1;HNRNPUL2;KDM1A;KRT18;MACF1;MED23;MRPL15;MRPL17;MRPL19;MRPL20;MRPL9;MRPS7;MT-CO2;MYH10;MYH9;MYL6;NCKAP1;NDUFA4;PAF1;PDCD5;PFDN2;PFDN4;PFDN5;PIH1D1;…	0.83;0.77;0.96;0.66;0.82;0.52;0.68;0.72;0.61;0.59;0.91;0.99;1;1;0.99;1;1;1;1;0.79;0.98;0.71;0.7;0.5;0.95;0.96;0.91;0.91;0.87;0.94;0.59;0.94;0.69;0.64;0.72;0.88;0.63;0.62;0.91;0.56;0.53;0.67;0.91;0.61;0.77;0.87;0.55;0.8;0.59;0.5;0.57;0.59;0.53;0.73;0.56;0.73;0.65;0.72;0.64;0.58;0.61;1;0.75;0.58;0.87;0.84;0.65;0.55;0.83;0.65;0.89;0.6;0.67;0.71;0.79;0.84;0.54;0.8;0.6;0.84;0.58;0.68;0.96;0.51;0.66;0.…	ACAA2;ACTL6A;ACTR1A;ADAR;ARCN1;ASDURF;ATP2A2;ATP5F1B;ATP5F1C;ATP5MG;ATP5PB;ATP5PD;ATP5PO;BAG6;CCAR2;CCT2;CHD4;CKAP4;CNOT1;COG1;COPA;COPB1;COPB2;DAP3;DARS;DCTN1;DCTN2;DDX46;DPCD;EEA1;EEF1B2;EEF1D;EEF1G;EIF3A;EIF3C;EIF3E;EIF3F;EIF3I;EPRS;FLNB;GADD45GIP1;GOLIM4;HACD3;HADHA;HAGH;HDAC2;HNRNPL;HNRNPUL2;IARS;ILF3;IMMT;IQGAP1;IRS4;ITPR3;LBR;MAP1B;MATR3;MCM5;MCM7;MRPL1;MRPL11;MRPL12;MRPL13;MRPL15;MRPL17;M…	0.77;0.53;0.95;0.93;0.81;0.99;0.5;0.89;0.6;0.52;0.91;0.96;0.92;0.86;0.54;0.98;0.99;0.85;0.77;0.63;0.91;0.82;0.72;0.93;0.55;0.89;0.76;0.58;0.96;0.93;0.52;0.83;0.69;0.69;0.79;0.87;0.87;0.52;0.99;0.96;0.71;0.8;0.62;0.76;0.61;0.99;0.59;0.96;0.84;0.73;0.85;0.68;0.9;0.91;0.54;0.79;0.51;0.8;0.51;0.6;0.7;0.88;0.7;0.66;0.57;0.71;0.65;0.66;0.71;0.65;0.86;0.66;0.58;0.73;0.68;0.74;0.65;0.63;0.68;0.72;0.7;0.7…
	FLNB	O75369	278.164	24	23;33	VBP1;PIH1D1	P61758;Q9NWS0	2	2					CCT4;CLTA;CYFIP1;DPCD;EIF3F;FLNA;HNRNPAB;MYL6;PIH1D1;POLR1A;POLR1C;POLR2H;PRPF8;PSMD7;RPL23;RPS11;RPS3A;RUVBL1;SLC25A6;SMARCA4;SSBP1	0.51;0.53;0.81;0.51;0.82;0.62;0.52;0.64;0.77;0.74;0.6;0.6;0.75;0.94;0.53;0.51;0.67;0.5;0.55;0.55;0.71	ACAA2;ACLY;ACTL6A;ACTR1A;ADAR;AHCY;ARCN1;ASDURF;ATP1A1;ATP5F1A;ATP5F1B;ATP5F1C;ATP5PB;ATP5PD;ATP5PO;BAG6;CCAR1;CCAR2;CCT2;CCT8;CDK1;CHD4;CNOT1;COG1;COPA;COPB1;COPB2;COPS4;DAP3;DBT;DCTN2;DDX46;DPCD;EEA1;EEF1B2;EEF1D;EEF1G;EIF3C;EIF3D;EIF3E;EIF3F;EIF3I;EIF3L;EPRS;FLNA;GADD45GIP1;GCN1;GOLIM4;GPS1;HADHA;HDAC2;HNRNPC;HNRNPR;HNRNPUL2;IMMT;IQGAP1;IRS4;ITGB1;ITPR3;LBR;LSM12;MAP1B;MRPL11;MRPL12;MRPL13;MRP…	0.77;0.86;0.81;0.78;0.94;0.59;0.76;0.87;0.94;0.88;0.97;0.76;0.99;0.98;0.97;0.96;0.56;0.72;0.84;0.58;0.79;0.99;0.63;0.85;0.92;0.75;0.72;0.8;0.94;0.65;0.9;0.93;1;0.97;0.7;0.96;0.78;0.59;0.75;0.58;0.51;0.58;0.53;0.77;0.96;0.71;0.69;1;0.73;0.84;0.95;0.55;0.6;0.94;0.73;0.91;0.6;0.61;0.91;0.61;0.74;0.78;0.78;0.92;0.72;0.78;0.79;0.66;0.77;0.58;0.67;0.73;0.52;0.75;0.53;0.5;0.77;0.76;0.63;0.71;0.79;0.6;0.…
	FNTA	P49354	44.409	22;63								Farnesyltransferase	419	GMPS;NADK2;SET;SUPV3L1;USP5	0.67;0.66;0.67;0.93;0.62
	FTH1	P02794	21.226	41	42
	FTL	P02792	20.02	42	39-40									TPR	0.66	ALDH1A2	0.98
	FUBP1	Q96AE4	67.56	61	59									BCKDHA;NAE1;PPP1R7	0.71;0.99;0.72	NSUN2	0.51
	FUS	P35637	53.426	58;64		CCT3;CCT6A;CCT8;CCT4;TCP1;CCT5;CCT7;CCT2;PIH1D1	P49368;P40227;P50990;P50991;P17987;P48643;Q99832;P78371;Q9NWS0	9	2			Large Drosha complex;DGCR8 multiprotein complex	1332;3082
	G3BP1	Q13283	52.164	48		CCT3;TCP1;PFDN4;PIH1D1;CCT6A	P49368;P17987;Q9NQP4;Q9NWS0;P40227	5	2			Emerin complex 25	5613
	GADD45GIP1	Q8TAE8	25.384	17	16									ACACA;AP3M1;ARID1A;BCKDHB;CNOT1;DBT;DCTN1;DPF2;DYNC1H1;GID8;GPI;KPNA6;MED23;MRPL1;MRPL11;MRPL13;MRPL15;MRPL17;MRPL18;MRPL19;MRPL2;MRPL20;MRPL22;MRPL23;MRPL24;MRPL28;MRPL3;MRPL34;MRPL37;MRPL38;MRPL39;MRPL4;MRPL40;MRPL41;MRPL43;MRPL44;MRPL45;MRPL46;MRPL48;MRPL49;MRPL50;MRPL53;MRPL55;MRPL58;MRPL9;MRPS16;MRPS18A;MRPS27;MRPS5;MRPS6;MYBBP1A;NIPSNAP3A;NT5DC1;PFKL;PTBP1;RANBP9;RBM25;RPAP2;SIN3A;SLC16A1;S…	0.75;0.9;0.8;0.61;0.75;1;0.79;0.83;0.9;0.96;0.98;0.73;0.71;1;0.99;0.97;0.87;0.96;0.77;0.92;1;1;1;1;1;0.67;1;1;0.98;1;1;0.91;0.72;1;0.97;0.87;1;0.98;1;1;1;1;0.91;1;1;0.54;1;0.72;0.6;0.62;0.59;0.61;0.75;0.83;0.97;1;0.91;0.91;0.85;0.55;0.86;0.88;0.89;0.83;0.79;0.8;0.7;0.51;0.77	ACIN1;ACTL6A;AIMP2;ATP2A2;ATP5F1A;ATP5F1B;ATP5PB;ATP5PO;BAG6;CAD;CDK1;CKAP4;CLTA;CLTB;CLTC;CORO1C;CYFIP1;DARS;DBT;DDX3X;DDX5;DDX6;DHX15;DPCD;DYNC1H1;DYNC1LI1;EEF1E1;EIF4A3;EPRS;ERLIN2;FLNA;FLNB;H4C1;HACD3;HSPA8;IARS;LANCL1;LBR;MAP1B;MATR3;MRPL1;MRPL11;MRPL12;MRPL13;MRPL15;MRPL17;MRPL18;MRPL19;MRPL2;MRPL20;MRPL21;MRPL22;MRPL23;MRPL24;MRPL28;MRPL3;MRPL34;MRPL37;MRPL38;MRPL39;MRPL4;MRPL40;MRPL41;MRP…	0.88;0.85;0.87;0.85;0.93;0.81;0.79;0.78;0.82;0.61;0.59;0.69;0.6;0.58;0.58;0.67;0.82;0.94;0.91;0.59;0.64;0.95;0.8;0.84;0.64;0.53;0.53;0.68;0.51;0.98;0.71;0.71;0.68;0.63;0.64;0.91;0.5;0.69;0.51;0.92;0.97;1;1;1;1;1;1;1;1;1;1;1;1;1;1;1;1;1;1;1;1;1;1;1;1;1;1;0.9;1;1;1;1;1;1;0.89;1;0.94;0.96;0.52;0.77;0.84;0.78;0.52;0.92;0.66;0.7;0.54;0.63;0.82;0.9;0.97;0.96;1;0.95;0.55;0.66;0.52;0.97;0.64;0.89;0.8;0.5…
	GANAB	Q14697	106.874		51	TCP1;CCT2;CCT3;CCT4;CCT5;CCT6A;CCT7	P17987;P78371;P49368;P50991;P48643;P40227;Q99832	7	2							IDE;P4HB;PRKCSH;UGGT1	0.82;0.67;0.94;0.92
	GAPDH	P04406	36.053	26		PIH1D1	Q9NWS0	1	1			HMGB1-HMGB2-HSC70-ERP60-GAPDH complex;Ecsit complex (ECSIT, MT-CO2, GAPDH, TRAF6, NDUFAF1);GAIT complex	280;2936;5385	ACTN1;ACTR2;ALDH3A2;AP1B1;ASDURF;ATP5F1A;AZGP1;CST4;DDX17;EFTUD2;ENO1;FLNA;KIF2A;KRT8;NUP205;PPP1CA;PPP1CC;RPAP3;RPL23;RPS10;RPS14;RPS19;RPS28;RUVBL1;RUVBL2;SLC25A5;SLC25A6;SNRNP200;SNRPD1;SNRPF;SYNCRIP;TPR;URI1;UXT;WDR92	0.51;0.8;0.52;0.54;0.52;0.97;0.97;0.57;0.52;0.59;0.83;0.91;0.67;0.79;0.76;0.82;0.95;0.88;0.72;0.51;0.91;0.96;0.54;0.93;0.52;0.69;0.67;0.93;0.96;0.72;0.81;0.59;0.68;0.93;0.7	AIMP1;ATP5MF;CKAP4;CYFIP1;DBT;DDX17;EEF1E1;EEF2;EPRS;FBL;HADHA;HDAC2;HNRNPUL2;KARS1;KRT13;LANCL1;MRPS34;PPP1CA;PPP1CC;RALY;RBMX;RPN1;RPS25;RPS27;RPS3;SLC25A1;SLC25A3;TUBA1B;TUBB	0.7;0.9;0.51;0.81;0.55;0.6;0.56;0.57;0.78;0.56;0.72;0.53;0.85;0.66;0.68;0.52;0.57;0.65;0.67;0.8;0.59;0.52;0.51;0.6;0.58;0.6;0.74;0.69;0.74
	GARS1	P41250	83.166	52		PIH1D1;VBP1	Q9NWS0;P61758	2	2
	GART	P22102	107.767	25	25	PIH1D1	Q9NWS0	1	1					AP3B1;AP3M1;ASDURF;CANX;GLUD1;GPN1;GTF2I;KRT8;MCM2;MCM3;MRPL12;NUP205;PIH1D1;PRDX6;PRPF40A;RPAP3;SF3B1;SNRPA1;SNRPD1;SNRPD3;SNRPE;TARS1;TNPO1;UXT	0.5;0.53;0.84;0.7;0.69;0.7;0.59;0.66;0.64;0.6;0.72;0.78;0.81;0.51;0.78;0.93;0.6;0.58;0.83;0.5;0.83;0.66;0.75;0.62
	GBA	P04062	59.716	26;54		TCP1;CCT3;CCT8	P17987;P49368;P50990	3	3
	GCC2	Q8IWJ2	195.91	25;57										EIF3A;EIF3B;EIF3C;EIF3D;EIF3E;EIF3F;EIF3G;EIF3H;EIF3K;EIF3L;EPPK1;LEO1;PAF1;UTRN	0.56;0.56;0.88;0.95;0.74;0.92;0.86;0.5;0.91;0.81;0.93;0.98;0.9;0.81
	GCLC	P48506	72.766	58								Glutamate-cysteine ligase	7186
	GCN1	Q92616	292.758		16;27	PIH1D1	Q9NWS0	1	1			CDC5L core complex;CDC5L complex	1182;1183	ACSL3;AGK;AIMP2;ALDOA;AP3M1;APMAP;ATAD3A;ATP1A1;ATP1B1;ATP1B3;ATP2A2;ATP5F1A;ATP5F1C;ATP5MD;ATP5MF;ATP5MG;ATP5PB;ATP5PO;BAG2;BYSL;CHD4;CISD2;COPA;CYB5R3;DAD1;DARS;DDOST;DHX30;DPF2;DPM1;DYNC1LI1;EEF1E1;ERLIN2;FBL;FKBP8;GOT1;GPI;HACD3;HARS;HCFC1;HLA-A;HM13;HNRNPUL2;HSD17B12;IARS;ILF2;IRS4;KPNB1;LAS1L;LBR;LETM1;LMAN2;LRRC59;MACF1;MARS;MED23;MOV10;MRE11;MRPL39;MRPL45;MRPL46;MRPS30;MT-CO2;MYBBP1A;NCKA…	1;0.99;0.96;0.98;0.8;1;1;0.82;0.96;0.56;0.75;0.82;0.66;0.99;1;0.97;1;0.91;0.94;0.59;0.59;0.99;0.72;1;1;0.99;1;0.53;0.9;0.54;0.55;0.97;1;0.66;0.65;0.74;0.7;1;0.69;0.62;1;1;0.78;1;0.98;0.58;0.55;0.65;0.88;1;1;1;0.99;0.95;0.85;1;0.76;0.73;0.57;0.61;0.68;0.96;1;0.78;0.54;0.99;0.61;1;0.59;1;0.68;1;1;1;0.7;0.63;0.95;1;1;1;0.93;1;0.96;0.57;0.66;0.7;1;1;0.75;1;0.55;0.99;0.98;1;1;1;1;0.96;0.99;0.95;0.86;0…	ACAA2;ACIN1;ASDURF;ATP2A2;ATP5F1A;ATP5F1B;ATP5F1C;ATP5PB;ATP5PO;CAD;CCT8;CKAP4;COPA;COPB1;CYFIP1;DARS;DDX5;DDX6;DHX15;DHX9;DPM1;DYNC1LI1;EEF1E1;FBL;FLNB;HACD3;HADHB;HAGH;HDAC2;HNRNPUL2;IARS;IRS4;LANCL1;LBR;MATR3;MYL6;NCKAP1;NUP107;PABPC1;PABPC4;PAICS;PFDN6;PFKP;POLR1A;POLR3A;POLR3B;PPP1CA;PPP1CC;PRKDC;PRPF19;PRPF40A;PRPF8;RARS;RBMX;RPL11;RPL23;RPL24;RPL27A;RPN1;RPS11;RPS13;RPS15A;RPS16;RPS18;RPS2…	0.67;0.95;0.7;0.64;0.83;0.73;0.7;0.82;0.53;0.66;0.92;0.94;0.58;0.51;0.81;0.66;0.66;0.73;0.9;0.55;0.73;0.57;0.83;0.64;0.69;0.91;0.94;0.96;0.58;0.55;0.74;0.67;0.94;0.98;0.83;0.67;0.94;0.56;0.97;0.78;0.81;0.82;0.91;0.74;0.93;0.86;0.59;0.55;0.94;0.95;0.99;0.93;0.82;0.62;0.98;0.99;0.81;0.78;0.9;0.5;0.58;0.73;0.84;0.67;0.62;0.58;0.83;0.94;0.6;0.58;0.69;0.54;0.53;0.73;0.62;0.66;0.9;0.75;0.93;0.67;0.91;0…
	GEMIN4	P57678	120.037		8;29	CCT3	P49368	1	1			Retrotranslocation complex;Anti-Sm protein complex;SMN complex;SMN complex;SMN containing complex;SMN-PolII-RHA complex;PPP4C-PPP4R2-Gemin3-Gemin4 complex;SMN complex;SMN complex;SMN complex (GEMIN2, GEMIN3, GEMIN4, GEMIN5, SMN);SMN complex (GEMIN5,4,3), SMN-independent intermediate	156;832;1143;1745;1746;1749;1750;1751;1752;3284;3296			AIMP1;CAD;DARS;DLD;DYNC1H1;DYNC1LI1;DYNC1LI2;EEF1E1;EFTUD2;HNRNPM;IMMT;PAICS;PHB2;PRDX1;RACK1;RARS;RBM25;RPL19;RPL22;RPL23;RPL27A;RPL9;RPS14;SAFB;SMC4;SNRNP40;THOC6;TPR	0.57;0.54;0.52;0.57;0.92;0.8;0.55;0.63;0.93;1;0.5;0.56;0.54;0.51;0.92;0.67;0.67;0.87;0.53;0.63;0.89;0.71;0.78;0.74;0.93;0.93;0.62;0.77
	GEMIN5	Q8TEQ6	168.589	37		PFDN1;PIH1D1;RUVBL1	O60925;Q9NWS0;Q9Y265	3	3					AAAS;ACSL3;AGK;AP2M1;ATP5MG;BAG2;BCAP31;BYSL;CASP14;CDC5L;CNOT1;CSE1L;DAD1;DIABLO;GYS1;HADHA;HM13;LETM1;MCM2;NUP205;NUP210;PGRMC2;POLR2H;PRKDC;PRPF40A;RAB5C;RBM25;RER1;RPN2;RPS18;RPS2;SEC61B;SLC25A10;SLC25A13;SLC25A3;SLC25A5;SLC25A6;SLC3A2;SMC2;SMC3;SMC4;SPCS3;STT3B;SURF4;TECR;TFRC;THOC6;TMX1;TPR;UBR5;VDAC1;XPO1;XPOT	0.88;0.54;0.94;0.96;0.67;0.79;0.75;0.52;0.67;0.55;0.67;0.75;0.54;0.73;0.84;0.99;0.78;0.61;0.51;0.55;0.69;0.62;0.72;0.84;0.53;0.68;0.96;0.91;0.65;0.79;0.74;0.79;0.57;0.85;0.87;0.71;0.93;0.59;0.75;0.64;0.6;0.55;0.72;0.51;0.75;0.73;0.56;0.54;0.74;0.85;0.71;0.75;0.74
	GGCT	O75223	21.008	26;34										AP2M1;AP3B1;CASP14;CHD4;CKAP4;EXOSC10;KPRP;MACF1;MKI67;PAICS;PDCD5;PRPF40A;RUVBL1;S100A14;SF3B1;SF3B3;SLC25A5;SMARCD1;SRRM2;TCOF1	0.51;0.81;0.92;0.53;0.61;0.69;0.62;0.93;0.65;0.63;0.5;0.93;0.76;0.89;0.56;0.52;0.63;0.51;0.58;0.8
	GID8	Q9NWU2	26.749	16;21								RANBPM-Muskelin-TWA1-HSMpp8 complex;CTNNB1-GID8 complex;AXIN1-GID8-GSK3B complex	639;6961;6963	ARID1A;CCAR2;CKAP4;COQ8A;DBT;DCTN1;DDOST;DPF2;DYNC1H1;DYNC1I2;DYNC1LI2;EEA1;EFTUD2;GADD45GIP1;GPI;KPNA6;MRPL13;MRPL15;MRPL19;MRPL20;MRPL23;MRPL37;MRPL38;MRPL39;MRPL43;MRPL45;MRPL48;MRPL49;MRPL9;MRPS17;MRPS28;MRPS5;PABPC1;PFKL;PTBP1;QARS;RANBP9;RPAP2;RPL17;SLC25A6;SMARCA4;SMARCB1;SMARCC1;SMARCC2;SMARCE1;SMC2;SMC4;SPTAN1;SRCAP;TUBGCP3;UBR4	0.98;0.76;0.9;0.72;0.61;0.7;0.79;0.99;0.97;0.62;0.56;0.5;0.79;0.96;0.78;0.81;0.51;0.54;0.57;0.93;0.93;0.55;0.5;0.54;0.59;0.92;0.92;0.96;0.96;0.53;0.7;0.66;0.9;0.85;0.8;0.59;0.96;0.52;0.72;0.61;0.98;0.97;0.97;0.96;0.96;0.86;0.59;0.93;0.92;0.74;0.56
	GLA	P06280	48.767	52
	GLUD1	P00367	61.398	25										ACTR1A;ALDOA;ANAPC1;AP3B1;ARCN1;ASDURF;BCKDK;CAD;CCT2;CCT3;CCT4;CCT5;CCT6A;CCT6B;CCT7;CCT8;CDC16;CNOT1;COPA;COPB1;COPB2;CSTF3;CYFIP1;DBT;EEF1D;EIF3E;EIF3H;EIF4G3;FLNA;GART;HADHA;HADHB;HDAC1;KRT18;KRT8;LARP1;MACF1;MRE11;MRPL12;MRPL15;MRPL18;MRPL19;MRPL20;MRPL24;MRPL28;MRPL37;MRPL38;MRPL39;MRPL44;MRPL45;MRPL46;MRPL58;MRPL9;MRPS17;MRPS2;MRPS21;MRPS22;MRPS23;MRPS27;MRPS33;MRPS34;MRPS35;MRPS7;MRPS9;NC…	0.75;0.52;0.74;0.7;0.81;0.93;0.8;0.94;0.9;0.71;0.77;0.81;0.81;0.7;0.77;0.84;0.8;0.84;0.76;0.56;0.85;0.98;0.65;0.96;0.7;0.63;0.76;0.74;0.56;0.69;0.84;0.7;0.64;0.81;0.57;0.89;0.74;0.87;0.64;0.65;0.55;0.55;0.51;0.71;0.52;0.68;0.76;0.82;0.74;0.83;0.81;0.91;0.57;0.87;0.77;0.77;0.82;0.89;0.87;0.54;0.7;0.52;1;0.56;0.79;0.91;0.83;0.97;0.57;0.51;0.93;0.79;0.74;0.77;0.78;0.54;0.79;0.79;0.83;0.7;0.82;0.77;0…
	GOLIM4	O00461	81.88		21											ATP5F1A;ATP5F1B;ATP5F1C;ATP5PO;COPA;DCTN2;DPCD;EEA1;FLNA;FLNB;H4C1;HACD3;LBR;MRPS14;MYH10;MYH9;MYL6;NUMA1;PABPC4;PFDN2;POLR1A;POLR3A;POLR3B;RPAP3;RUVBL1;RUVBL2;SNRPA1;UXT;ZNF326	0.83;0.82;0.92;0.93;0.71;0.68;0.96;0.99;0.8;1;0.57;0.72;0.94;0.59;0.9;0.82;0.96;0.97;0.55;0.68;0.96;0.96;0.51;0.51;0.99;0.57;0.54;0.52;0.62
	GOT1	P17174	46.248	28;48										AAAS;ALDH3A2;ALDOA;AP1B1;ATAD3A;ATP1B1;ATP1B3;ATP2A2;ATP5F1A;ATP5MD;ATP5PB;BAG2;BCKDK;CANX;CISD2;CYB5R3;DDOST;DHX30;DIABLO;DNAJA1;DYNC1H1;FBL;GCN1;H1-4;HACD3;HARS;HM13;HNRNPUL1;HSPA1L;IRS4;LBR;LMNB1;MED23;MKI67;MOV10;MSN;MT-CO2;MYH9;NDUFA4;NNT;NUP205;PHB2;PIH1D1;RAB5C;RALY;RPL23;RPN1;RPS16;SEC63;SFXN1;SLC16A1;SLC25A1;SLC25A5;SMARCA4;SMARCC2;SMARCD2;SNAP23;SNRNP70;SNRPD3;SNRPE;SPCS3;SPTAN1;SPTBN1;…	0.54;0.9;0.89;0.5;0.55;0.56;0.61;0.98;0.7;0.65;0.7;0.93;0.62;0.95;0.66;0.68;0.54;0.53;0.88;0.71;0.65;0.61;0.74;0.52;0.56;0.52;0.55;0.62;0.66;0.87;0.6;0.57;0.88;0.59;0.64;0.6;0.84;0.62;0.72;0.6;0.69;0.51;0.64;0.62;0.67;0.53;0.51;0.87;0.68;0.75;0.81;0.72;0.85;0.58;0.96;0.69;0.66;0.84;0.63;0.67;0.53;0.92;0.76;0.8;0.65;0.64;0.97;0.58;0.63;0.72;0.54;0.98;0.74;0.89;0.83;0.53;0.83
	GPHN	Q9NQX3	79.748	32										COPB1;COPB2	0.98;0.66
	GPN1	Q9HCN4	41.74	18;21;44		PIH1D1;URI1;RUVBL1;POLR2E;RPAP3;TCP1;CCT4;CCT5;CCT6A;CCT8	Q9NWS0;O94763;Q9Y265;P19388;Q9H6T3;P17987;P50991;P48643;P40227;P50990	10	5	PIH1D1;UXT;RPAP3	3			AHNAK;ANAPC1;ANAPC2;ANAPC7;AP3B1;ASDURF;CAD;CCT2;CCT3;CCT4;CCT5;CCT6A;CCT6B;CCT7;CCT8;CDC16;CDC27;CDC5L;CHD4;CLTA;CLUH;CYFIP1;DBT;DLST;EEA1;EEF1D;EIF3A;EIF3B;EIF3D;EIF3G;EIF3H;EIF4G1;ELAVL1;GART;HDAC1;HNRNPAB;HNRNPH3;MCM2;MRPL39;MRPS7;MTA1;MYH10;NUFIP2;NUMA1;NUP107;PAICS;PDCD5;PDRG1;POLR1C;POLR1D;POLR2B;POLR2H;POLR3A;PRDX6;PRPF40A;PRPF8;PSMA2;PSMA3;PSMA4;PSMA6;PSMB1;PSMB2;PSMB3;PSMC1;PSMC2;PSMC3;…	0.66;0.69;0.88;0.81;0.51;0.98;0.78;0.89;0.99;0.99;0.93;0.98;0.96;0.88;0.95;0.57;0.82;0.79;0.72;0.65;0.6;0.56;0.6;0.59;0.6;0.88;0.5;0.81;0.55;0.52;0.62;0.98;0.67;0.7;0.89;0.78;0.52;0.73;0.81;0.93;0.75;0.71;0.74;0.55;0.51;0.89;0.95;0.78;0.76;0.68;0.82;0.62;0.84;0.66;0.72;0.7;0.92;0.86;0.88;0.92;0.52;0.74;0.81;0.89;0.95;0.81;0.76;0.73;0.89;0.9;0.84;0.86;0.91;0.89;0.95;0.83;0.89;0.74;0.56;0.61;0.77;0…
	GPN3	Q9UHW5	32.761	21		PIH1D1;UXT;POLR2E;URI1	Q9NWS0;Q9UBK9;P19388;O94763	4	5	PIH1D1;UXT;RPAP3	3			ADRM1;AHNAK;ANAPC1;KDM1A;MRPS18B;MRPS2;MRPS21;MRPS22;MRPS27;MTA1;NUMA1;POLR1C;POLR1D;POLR3A;POLR3D;POLR3E;PRR14L;PSMC1;PSMC2;PSMC3;PSMC4;PSMC6;PSMD13;PSMD14;PSMD2;PSMD3;PSMD6;PSMD8;RER1;RPAP2;SEC16A;ZNHIT2	0.66;0.66;0.58;0.91;0.97;0.6;0.83;0.53;0.6;0.98;0.99;0.7;0.89;0.65;0.98;0.98;0.67;0.81;0.54;0.56;0.59;0.61;1;0.96;0.96;0.92;1;0.51;0.64;0.98;0.9;0.53
	GPS1	Q13098	55.537	39	32;39;44							DDB2 complex;CSA complex;CSA-POLIIa complex;COP9 signalosome complex;Ubiquitin E3 ligase (CSN1, CSN8, HRT1, SKP1, SKP2, CUL1, CUL2, CUL3);CUL4B-DDB1-DTL-CSN complex	726;727;728;2174;2715;6482	COPS3;COPS5;COPS6;COPS8	0.99;0.89;0.93;0.95	COPS4;FLNB;RUVBL1	0.87;0.73;0.51
	GRPEL1	Q9HAV7	24.279		58	PFDN4	Q9NQP4	1	1			HSPA9-GRPEL1-GRPEL2 complex;GRPEL1-GRPEL2 complex;HSPA9-GRPEL1 complex;HSPA9-GRPEL1-GRPEL2-TIMM44 complex	7122;7123;7124;7126			XRCC5	0.51
	GSDMA	Q96QA5	49.365	26
	GSS	P48637	52.385		60
	GSTO1	P78417	27.566	49;60	55-57									ATPAF1;MAT2A	0.77;0.6
	GSTP1	P09211	23.356	26		RUVBL1	Q9Y265	1	1
	GTF2I	P78347	112.416	40		CCT2;TCP1;PIH1D1;CCT3	P78371;P17987;Q9NWS0;P49368	4	2			Anti-HDAC2 complex;anti-BHC110 complex;XFIM complex;TNF-alpha/Nf-kappa B signaling complex (RPL6, RPL30, RPS13, CHUK, DDX3X, NFKB2, NFKBIB, REL, IKBKG, NFKB1, MAP3K8, RELB, GLG1, NFKBIA, RELA, TNIP2, GTF2I)	632;633;634;5232	GART;IMPDH2;MCM3;PYCR2;RPAP2;SNRPD1;URI1	0.59;0.92;0.69;0.68;0.62;0.98;0.59
	GTF3C5	Q9Y5Q8	59.571	27								transcription factor IIIC multisubunit complex;TFIIIC containing-TOP1-SUB1 complex;5S-DNA-TFIIIA-TFIIIC2 subcomplex;5S-DNA-TFIIIA-TFIIIC2-TFIIIB subcomplex	1105;1106;1113;1114	MYBBP1A	0.72
	GTPBP4	Q9BZE4	73.964	16
	GYS1	P13807	83.786	38						RPAP3;PIH1D1	2			ACTL6A;AGK;BYSL;CASP14;CNOT1;GEMIN5;HADHA;PABPC4;PRPF40A;RBM25;SF3B1;SMARCC2;SPTAN1;TFRC;TPR;UBR5;WDR5	0.66;0.96;0.6;0.73;0.82;0.84;0.9;0.6;0.87;0.95;0.5;0.62;0.93;0.58;0.92;0.88;0.51
	H1-4	P10412	21.865	17										AAAS;ACACA;AIMP1;AIMP2;ALDH3A2;AP2M1;ATP1A1;ATP1B1;ATP1B3;ATP2A2;ATP5F1A;ATP5MF;ATP5MG;ATP5PO;BAG2;BCKDK;CCT3;CCT4;CCT6A;CCT6B;CCT7;CKAP4;CSE1L;DARS;DDOST;DDX17;DDX54;DHX15;DPCD;EEF1E1;EPRS;FBL;FKBP8;GNL3;GOT1;GOT2;H1FX;HACD3;HARS;HNRNPC;HNRNPH1;HNRNPR;HNRNPU;IARS;IRS4;KARS1;LRRC59;MACF1;MARS;MOV10;MRPS7;NOP56;PA2G4;PABPN1;PDCD5;PHB2;POLR2B;PPAN;PRKDC;RARS;RPL10;RPL17;RPL19;RPL24;RPL27A;RPL31;RPL…	0.79;0.54;0.85;0.51;0.52;0.67;0.62;0.76;0.87;0.87;0.66;0.55;0.74;0.85;0.89;0.95;0.88;0.91;0.92;0.89;0.73;0.86;0.8;0.77;0.8;0.61;0.77;0.72;0.74;0.87;0.94;0.78;0.51;0.94;0.52;0.77;0.98;0.59;0.98;0.61;0.68;0.9;0.79;0.87;0.79;1;0.74;0.53;0.84;0.74;0.84;0.79;0.97;0.56;0.63;0.62;0.61;0.81;0.66;0.83;0.94;0.87;0.88;0.98;0.9;0.98;0.56;0.62;0.77;0.8;0.61;1;0.97;0.91;0.99;0.99;0.79;0.9;0.99;0.81;0.79;0.95;0…
	H1FX	Q92522	22.487	18										AHNAK;AIMP1;ATP1A1;ATP1B3;ATP5MG;BAG2;BCKDK;CAD;CCT3;CCT4;CKMT1A;DARS;DBT;DDX17;EEF1E1;EIF2S2;EPRS;GNL3;GOT2;H1-4;HARS;HNRNPH1;KARS1;KPRP;MARS;PA2G4;POLR2B;PRKDC;PSMB3;RPL10;RPL17;RPL19;RPL23;RPL23A;RPL24;RPL27A;RPL31;RPL35;RPL38;RPS10;RPS11;RPS13;RPS15A;RPS16;RPS18;RPS2;RPS23;RPS24;RPS26;RPS27;RPS3;RPS4X;RPS6;RPS8;RPS9;RSL1D1;SF3B1;SLC25A3;SLC25A5;SLC25A6;SMC3;SNRPD3;SPTAN1;SRP9;SRSF7;SYNCRIP;TC…	0.54;0.59;0.57;0.77;0.58;0.8;0.88;0.62;0.97;0.9;0.77;0.52;0.57;0.95;0.52;0.51;0.77;0.79;0.5;0.98;0.8;0.57;0.97;0.64;0.97;0.89;0.6;0.5;0.5;0.84;0.93;0.98;0.76;0.94;1;0.97;0.86;0.98;0.77;0.84;0.94;1;1;0.91;0.62;0.96;0.98;0.73;1;0.78;0.62;0.98;0.85;0.99;0.98;0.62;0.83;0.66;0.94;0.92;0.76;0.64;1;0.87;0.94;0.54;0.96;0.51;0.62;0.95;0.96
	HACD3	Q9P035	43.16		17;30									AAAS;ACSL3;AGK;AIMP1;AIMP2;ALDOA;AP3B1;APMAP;ATAD3A;ATP1A1;ATP1B1;ATP1B3;ATP2A2;ATP5F1A;ATP5F1B;ATP5F1C;ATP5MD;ATP5MF;ATP5MG;ATP5PB;ATP5PO;BAG2;BCKDK;BYSL;CISD2;CNOT1;COPA;CSE1L;CYB5R3;DAD1;DARS;DDOST;DHX15;DPM1;DSP;EEF1E1;EPRS;ERLIN2;FBL;GCN1;GOT1;GOT2;GPI;H1-4;HARS;HLA-A;HM13;HNRNPC;HNRNPR;HNRNPUL1;HSD17B12;IARS;ILF2;KARS1;KPNB1;LARS;LBR;LETM1;LMAN2;LRRC59;MACF1;MARS;MED23;MRE11;MRPS30;MT-CO2;N…	0.81;1;1;0.98;1;0.91;0.55;1;1;0.9;0.93;0.61;0.5;0.73;0.51;0.86;1;1;1;1;1;0.86;0.64;0.62;1;0.66;0.81;0.73;1;1;0.99;1;0.57;0.91;0.64;0.99;0.77;1;1;1;0.56;0.61;0.94;0.59;0.75;1;1;0.57;0.74;0.69;1;1;0.81;0.81;0.61;0.64;1;0.99;1;1;0.94;0.98;0.92;0.6;0.88;1;0.67;1;0.99;1;0.52;0.72;1;1;1;0.77;0.55;1;1;0.99;1;0.89;1;1;0.89;0.87;0.68;0.61;1;1;0.57;0.58;0.61;0.93;0.78;1;1;0.98;1;1;1;1;1;1;1;0.81;0.54;0.59;…	ACAA2;ACAT1;ACLY;ACTL6A;ACTR1A;ADAR;AHCY;ALDOA;ARCN1;ASDURF;ATP1A1;ATP2A2;ATP5F1A;ATP5F1B;ATP5F1C;ATP5MF;ATP5MG;ATP5PB;ATP5PD;ATP5PO;BAG6;BCAP31;BCKDK;CCT2;CCT8;CDK1;CHD4;CLTC;CNOT1;COG1;COPA;COPB1;COPB2;DAP3;DBT;DCTN1;DCTN2;DDOST;DDX17;DDX21;DDX46;DHX15;DHX9;DPCD;EEA1;EEF1D;EIF3D;EIF3I;EIF3L;EIF4G1;ERLIN2;FLNA;GADD45GIP1;GCN1;GOLIM4;HADHA;HADHB;HAGH;HDAC2;HNRNPAB;HNRNPC;HNRNPD;HNRNPL;HNRNPR;HNRN…	0.89;0.63;0.96;0.99;0.7;0.9;0.8;0.76;0.93;1;0.94;0.71;0.98;0.92;0.54;0.96;0.9;0.98;0.88;0.98;0.7;0.51;0.86;0.79;0.87;0.94;0.8;0.54;0.91;0.9;0.98;0.74;0.68;0.98;0.96;0.8;0.93;0.71;0.59;0.8;0.96;0.7;0.77;0.87;0.85;0.98;0.86;0.65;0.79;0.74;0.74;0.62;0.63;0.91;0.72;0.94;0.81;0.75;0.94;0.78;0.94;0.51;0.94;0.93;0.56;0.8;0.61;0.88;0.73;0.77;0.54;1;0.99;0.93;0.72;0.85;0.76;0.65;0.98;0.86;0.52;0.83;0.95;0…
	HACL1	Q9UJ83	63.729	13;45										ALDH5A1;CKAP5;CUL1;PLOD2;SUPT6H	1;0.54;0.95;0.65;0.81
	HADHA	P40939	83	16;21;34;41	16	PIH1D1	Q9NWS0	1	1			3-Hydroxyacyl CoA dehydrogenase	7262	ABI1;ACACA;AHNAK;AP3M1;ARCN1;ASDURF;ATP1B3;CAD;CASP14;CCAR2;CCT2;CCT3;CCT4;CCT5;CCT6A;CCT6B;CCT7;CCT8;CHD4;CNOT1;CYFIP1;DCAF11;DNAJA2;EEF1D;EIF3C;EIF3F;EIF4G3;GEMIN5;GLUD1;GYS1;HARS;HCFC1;HDAC2;KIF5B;KPRP;KRT18;MACF1;MAP1B;PA2G4;PABPC4;PAICS;POLR1A;POLR1D;POLR3A;POLR3E;PRKDC;PRPF40A;PRPF8;PSMD14;PYCR2;RPL17;RPL24;RPS13;RPS15A;RPS16;RPS9;SEC16A;SF3B1;SF3B3;SLC25A13;SLC25A6;SND1;SNRNP40;SSR1;TECR;T…	0.98;0.85;0.95;0.77;0.55;1;0.65;0.78;0.78;0.92;0.9;0.96;0.9;0.88;0.92;0.95;0.96;0.98;1;0.57;0.82;0.91;0.6;0.96;0.52;0.88;0.99;0.99;0.84;0.9;0.52;0.93;0.56;0.98;0.73;0.65;0.76;0.6;0.98;0.68;0.81;0.86;0.91;0.53;0.52;0.64;0.75;0.96;0.79;0.94;0.55;0.81;0.63;0.61;0.58;0.81;0.79;0.55;0.63;0.5;0.87;0.76;0.73;0.63;0.86;0.73;0.5;1;0.99;0.69	ACAA2;ACIN1;ACLY;AIMP1;ATP5F1A;ATP5F1B;ATP5F1C;ATP5MF;ATP5PO;BAG6;CAD;CHD4;CKAP4;COPB1;CYFIP1;DARS;DBT;DDX6;DHX15;DHX9;DPCD;EEF1E1;EIF3E;EIF3F;EIF4G1;FBL;FLNA;FLNB;GAPDH;H4C1;HACD3;HADHB;HDAC2;HNRNPR;HNRNPU;HNRNPUL2;IARS;IRS4;KRT8;LANCL1;LBR;LSM12;MAP1B;MARS;MATR3;MRPL1;MRPL12;MRPL15;MRPL17;MRPL2;MRPL20;MRPL28;MRPL37;MRPL38;MRPL39;MRPL44;MRPL48;MRPL49;MRPL50;MRPS17;MRPS2;MRPS22;MRPS23;MRPS27;MRPS…	0.65;0.64;0.76;0.7;0.96;0.98;0.96;0.62;0.71;0.77;1;0.96;0.94;0.83;0.72;0.71;0.7;0.64;0.94;0.93;0.8;0.95;0.72;0.64;0.6;0.91;0.76;0.84;0.72;0.87;0.94;0.99;0.99;0.64;0.93;0.8;0.74;0.87;0.91;0.7;0.55;0.52;0.59;0.9;0.94;0.78;0.69;0.81;0.68;0.79;0.8;0.77;0.74;0.7;0.8;0.78;0.69;0.55;0.76;0.87;0.65;0.59;0.66;0.82;0.79;0.82;0.86;0.97;0.96;0.73;0.69;0.63;0.87;0.85;0.76;0.8;0.91;0.75;0.98;0.98;0.59;0.66;0.9…
	HADHB	P55084	51.294		16							3-Hydroxyacyl CoA dehydrogenase	7262	ABI1;ACTR1A;AP3M1;ATP5PO;CCT6A;CCT6B;CKAP4;CKMT1A;CNOT1;COPA;CSE1L;CSTF3;FLNA;GLUD1;IGF2BP1;KIF5B;MACF1;MAP1B;MRE11;MYH9;NCKAP1;PA2G4;POLR1C;POLR2B;POLR2H;PRPF40A;PRPF8;PSMD7;RAD50;RPL24;RPS9;SEC16A;SLC25A5;SMC4;SRRM2;TANGO6;WDR18	0.53;0.67;0.6;0.74;0.51;0.52;0.6;0.58;0.88;0.92;0.81;0.56;0.53;0.7;0.62;0.57;0.9;0.59;0.5;0.87;0.9;0.71;0.88;0.76;0.69;0.81;0.64;0.66;0.77;0.69;0.73;0.98;0.7;0.62;0.57;0.71;0.51	ACLY;AIMP2;ARCN1;ASDURF;ATP5F1A;ATP5F1B;ATP5F1C;ATP5MG;ATP5PO;BAG6;CAD;CCAR2;CHD4;CKAP4;CNOT1;COPA;DAP3;DHX15;DHX9;DPCD;DPM1;EEF1D;EEF1G;EFTUD2;EIF3C;EIF3I;EIF4G1;ERLIN2;GCN1;HACD3;HADHA;HDAC2;HNRNPAB;HNRNPC;HNRNPD;HNRNPL;HNRNPR;HNRNPU;HNRNPUL2;ILF2;ILF3;IMMT;IRS4;ITPR3;KARS1;KRT8;KTN1;LSM12;MAP1B;MATR3;MRPL1;MRPL11;MRPL18;MRPL2;MRPL21;MRPL23;MRPL24;MRPL3;MRPL34;MRPL37;MRPL4;MRPL40;MRPL43;MRPL44;…	0.64;0.56;0.62;0.64;0.92;0.76;0.76;0.78;0.66;0.73;0.97;0.88;0.92;0.85;0.8;0.54;0.81;0.5;0.76;0.72;0.8;0.85;0.61;0.65;0.66;0.58;0.83;0.6;0.94;0.81;0.99;0.99;0.85;0.61;0.86;0.9;0.99;0.96;0.98;0.82;0.6;0.7;0.99;0.87;0.92;0.64;0.81;0.54;0.53;0.62;0.67;0.56;0.62;0.65;0.58;0.54;0.58;0.58;0.65;0.7;0.66;0.64;0.69;0.65;0.63;0.71;0.59;0.61;0.55;0.55;0.86;0.93;0.89;0.91;0.66;0.94;0.8;0.86;0.94;0.69;0.57;0.5…
	HAGH	Q16775	33.806		17	PIH1D1	Q9NWS0	1	1							ACAA2;ACTL6A;ADAR;ATP5F1B;ATP5PB;ATP5PO;CAD;CKAP4;COPA;COPB1;DAP3;DDX46;DHX15;DPCD;EEF1D;EIF3B;FLNA;GCN1;HACD3;HDAC2;HNRNPA3;HNRNPAB;HNRNPD;HNRNPH1;HNRNPL;HNRNPR;HNRNPUL2;IMMT;ITPR3;KTN1;LBR;LSM12;MAP1B;MRPL47;MRPS10;MRPS2;MRPS22;MRPS23;MRPS27;MRPS31;MRPS35;MRPS7;NUFIP2;PABPC4;PABPN1;PAICS;PDRG1;PFDN2;PFDN6;POLR1A;POLR2H;POLR3B;PPP1CA;PPP1CC;PPP2R2A;PRKDC;PRPF40A;PSMA1;PSMA2;PSMA3;PSMA4;PSMB5;RAL…	0.68;0.83;0.92;0.83;0.84;0.61;0.8;0.85;0.67;0.57;0.5;0.56;0.92;0.79;0.6;0.81;0.61;0.96;0.75;0.53;0.86;0.88;0.58;0.52;0.53;0.85;0.86;0.81;0.57;0.77;0.53;0.61;0.87;0.66;0.61;0.52;0.82;0.51;0.68;0.71;0.57;0.57;0.53;0.66;0.65;0.55;0.9;0.85;0.95;0.89;0.64;0.91;0.66;0.75;0.98;0.57;0.64;0.99;0.81;0.74;0.65;0.52;0.65;0.66;0.57;0.6;0.98;0.95;0.94;0.92;0.9;0.77;0.76;0.69;0.63;0.53;0.53;0.88;0.55;0.52;0.52;…
	HAL	P42357	72.698	26		PFDN5	Q99471	1	1
	HARS	P12081	57.411	26		PFDN1	O60925	1	1					AGK;AIMP2;ALDH3A2;ATP1B3;ATP2A2;ATP5F1A;ATP5MF;ATP5MG;ATP5PB;ATP5PO;BAG2;BCAP31;CANX;CKAP4;CKMT1A;COPA;CSE1L;CYB5R3;DAD1;DDOST;DDX18;DDX21;DDX54;DHX15;DHX30;DYNC1H1;DYNC1I2;FBL;GCN1;GNL3;GOT1;GOT2;H1-4;H1FX;HACD3;HADHA;HM13;HNRNPC;HNRNPR;HNRNPUL2;HSD17B12;IARS;KARS1;LRRC59;MARS;MOV10;MYBBP1A;NME2;NUP210;PA2G4;PELP1;PPAN;QARS;RAB7A;RPL10;RPL23;RPL24;RPL27A;RPL31;RPN1;RPN2;RPS11;RPS13;RPS15A;RPS16;…	0.77;0.8;0.57;0.59;0.73;0.83;0.84;0.66;0.74;0.67;0.62;0.53;0.59;0.75;0.76;0.87;0.75;0.67;0.65;0.92;0.56;0.62;0.55;0.96;0.72;0.86;0.71;0.85;0.69;0.66;0.52;0.57;0.98;0.8;0.75;0.52;0.64;0.76;0.53;0.75;0.89;0.64;0.98;0.78;0.57;0.96;0.85;0.57;0.72;0.93;0.64;0.7;0.65;0.61;0.52;0.9;0.54;0.74;0.62;0.83;0.8;0.68;0.69;0.95;0.66;0.51;0.55;0.92;0.53;0.56;0.94;0.69;0.74;0.6;0.58;0.69;0.9;0.94;0.79;0.87;0.9;0.…
	HCFC1	P51610	208.732	18;32		PIH1D1	Q9NWS0	1	1			MLL-HCF complex;HCF-1 complex;MLL1-WDR5 complex;MLL2 complex;MLL1 complex;Set1A complex;Set1B complex;NSL complex;HCF1-THAP11 complex;HCFC1-THAP11-ZNF143 complex;ASXL1-HCFC1-OGT complex	1256;2721;5386;6460;6462;6469;6470;7221;7224;7259;7354	AAAS;ACSL3;AGK;AHNAK;ANAPC2;AP2M1;AP3B1;AP3M1;APMAP;ASDURF;ATP1B1;ATP1B3;ATP2A2;ATP5PO;BAG2;BCKDK;CANX;CDC5L;CHD4;CISD2;CKAP4;CNOT1;DCTN1;DPM1;EEF1D;EFTUD2;FAR1;FKBP8;FLNA;GCN1;HADHA;HLA-A;HM13;HSD17B12;IRS4;KDM1A;KRT18;KRT8;KTN1;LETM1;LMNB1;MCM2;MED23;MRPS16;MRPS7;MT-CO2;MYH10;MYH9;MYL6;NDUFA4;NOP58;NUP205;NUP210;NUP93;PABPC4;PELP1;PIH1D1;POLR1A;POLR1C;POLR1D;POLR2B;POLR2H;POLR3A;POLR3B;POLR3E;P…	0.8;0.69;0.52;0.52;0.88;0.81;0.79;0.97;0.78;0.74;0.6;0.51;0.6;0.94;0.71;0.51;0.67;1;0.95;0.83;0.58;0.91;0.88;0.85;0.59;0.86;0.93;0.62;0.67;0.62;0.93;0.76;0.96;0.85;0.66;0.94;0.62;0.55;0.6;0.66;0.65;0.91;0.9;0.66;0.63;0.67;0.84;0.9;0.87;0.87;0.92;0.51;0.95;0.51;0.69;0.91;0.87;0.99;0.78;0.94;0.58;0.75;0.97;0.72;0.52;0.95;0.63;0.73;0.76;0.69;0.68;0.99;0.99;0.52;0.9;0.71;0.56;0.67;0.73;0.95;0.77;0.58…
	HDAC6	Q9UBN7	131.419		29;51	PIH1D1;RUVBL1;CCT6B;CCT5;RUVBL2;CCT3;TCP1;CCT7	Q9NWS0;Q9Y265;Q92526;P48643;Q9Y230;P49368;P17987;Q99832	8	5			TCF4-CTNNB1-SUMO1-EP300-HADAC6 complex;AURKA-HDAC6 cilia-disassembly complex	5260;6412			ALDH18A1;ECI1;HYOU1	0.89;0.89;0.85
	HDLBP	Q00341	141.456	16;43		PIH1D1	Q9NWS0	1	1			Vigilin-DNA-PK-Ku antigen complex;DHX9-ADAR-vigilin-DNA-PK-Ku antigen complex	1571;3102	KRT8;UFL1	0.9;0.67
	HECTD1	Q9ULT8	289.384	41		CCT6B	Q92526	1	1
	HIBADH	P31937	35.329		51									ACOX1;ARG2;ATIC;BCKDHA;BCKDHB;CTTN;EIF4B;IARS2;PFAS;RAD23B;WARS	0.99;1;1;0.99;0.73;1;1;0.94;0.62;0.97;0.59
	HM13	Q8TCT9	41.488		48									AAAS;ACACA;ACSL3;ACTR1A;AGK;AIMP2;ALDOA;APMAP;ATAD3A;ATF7IP;ATP1A1;ATP1B1;ATP1B3;ATP2A2;ATP5F1A;ATP5MD;ATP5MF;ATP5MG;ATP5PB;ATP5PO;BAG2;BYSL;CDC23;CHD4;CLTA;CLTB;CNOT1;COPA;DAD1;DARS;DCAF11;DDOST;DYNC1LI1;EEA1;EEF1E1;EIF2A;ERLIN2;FAR1;FBL;GCN1;GEMIN5;GOT1;GPI;HACD3;HARS;HCFC1;HLA-A;HSD17B12;IARS;IRS4;KPNB1;LAS1L;LBR;LETM1;LMAN2;LRRC59;MARS;MED23;MKI67;MRPL1;MRPL15;MRPL17;MRPL18;MRPL19;MRPL20;MRPL…	0.97;0.76;0.95;0.75;1;0.98;0.72;0.96;0.92;0.86;0.83;0.79;0.8;0.76;0.54;0.98;0.99;0.57;1;0.79;0.75;0.6;0.52;0.56;0.64;0.63;0.68;0.69;0.95;0.8;0.9;0.86;0.55;0.6;0.67;0.62;0.93;0.95;0.97;1;0.78;0.55;0.57;1;0.64;0.96;0.98;0.99;0.78;0.83;0.74;0.54;0.72;0.98;0.88;0.98;0.61;1;0.6;0.51;0.54;0.56;0.57;0.63;0.59;0.62;0.52;0.57;0.64;0.64;0.55;0.81;0.54;0.99;0.88;0.71;0.8;0.86;1;0.91;0.93;0.67;0.97;0.97;0.99…	HSPE1;RPAP3	0.63;0.53
	HMGB2	P26583	24.034	28								HMGB1-HMGB2-HSC70-ERP60-GAPDH complex	280
	HMGCS1	Q01581	57.294	61										ALDH9A1;NAE1;PPP1R7	1;1;1	DDB1;LTA4H;NAE1;SERBP1;UBA1;UBA3;XPNPEP1	0.74;0.69;1;0.99;0.74;1;1
	HNRNPA0	Q13151	30.841	14;18		CCT3	P49368	1	1					CLTA;HNRNPAB;HNRNPF;PHB;RPS3A	0.58;0.54;0.94;0.82;0.65	HNRNPDL	0.83
	HNRNPA1	P09651	38.747	16;22	17	PIH1D1	Q9NWS0	1	1			C complex spliceosome;Nop56p-associated pre-rRNA complex	1181;3055	HNRNPA3;HNRNPK;PCBP2;PPIA;RPS28;STK26	0.84;0.86;0.65;0.58;0.5;0.99	CS;ELAVL1;HNRNPA2B1;HNRNPA3;HNRNPDL;HNRNPK;PCMT1	0.68;0.82;0.81;0.78;0.9;0.98;0.91
	HNRNPA2B1	P22626	37.43	16;22	17	PIH1D1	Q9NWS0	1	1			p23 protein complex;C complex spliceosome	999;1181	HNRNPA3;HNRNPDL;SLC25A5;SYNCRIP;TPR	0.51;0.8;0.54;0.59;0.69	HNRNPA1;HNRNPA3;HNRNPH1;HNRNPK;PCMT1;SRSF7	0.81;0.7;0.87;0.59;0.51;0.51
	HNRNPA3	P51991	39.595	16;22	17	PIH1D1	Q9NWS0	1	1			C complex spliceosome	1181	HNRNPA1;HNRNPA2B1	0.84;0.51	ELAVL1;HAGH;HNRNPA1;HNRNPA2B1;HNRNPAB;HNRNPD;HNRNPK;PCMT1;SF3B3;SRSF9;SYNCRIP;YBX1	0.7;0.86;0.78;0.7;0.8;0.62;0.51;0.51;0.56;0.67;0.58;0.53
	HNRNPAB	Q99729	36.225	16;22	17	PIH1D1	Q9NWS0	1	1					ACTL6A;AIMP1;ANXA1;ATP5F1A;CAD;CLTA;CSTA;DHX9;EFTUD2;ELAVL1;FLNB;GPN1;HNRNPA0;HNRNPD;HNRNPF;HNRNPH3;HNRNPU;HNRNPUL2;IARS;KRT4;MAP1B;MRPL39;MRPS7;OGDH;PABPC1;PHB;PHB2;POLR1A;POLR3A;RALY;RPL19;RPL24;RPL27A;RPL8;RPS11;RPS13;RPS16;RPS2;RPS27;RPS3;RPS3A;RPS5;RUVBL1;RUVBL2;SLC25A6;SMARCA4;SMARCE1;SNRNP200;SPTBN1;TPR;UBR4;ZNHIT2	0.61;0.86;0.86;0.96;0.51;0.79;0.51;0.87;0.88;0.55;0.52;0.78;0.54;0.61;0.78;0.53;0.64;0.96;0.77;0.79;0.72;0.8;0.66;0.79;0.55;0.74;0.9;0.94;0.66;0.77;0.76;0.72;0.76;0.5;0.84;0.57;0.57;0.74;0.77;0.77;0.76;0.9;0.69;0.68;0.6;0.71;0.67;0.84;0.81;0.94;0.62;0.59	ACAA2;ACTL6A;ASDURF;ATP2A2;ATP5F1A;ATP5F1C;ATP5MG;ATP5PO;CAD;CKAP4;DDOST;DHX15;DHX9;HACD3;HADHB;HAGH;HNRNPA3;HNRNPC;HNRNPD;HNRNPH1;HNRNPL;HNRNPR;HNRNPU;ILF2;LSM12;MAP1B;MRPS22;PABPC1;PABPC4;PDRG1;PFDN2;PFDN6;PFKP;POLR1A;POLR3A;POLR3B;PPP1CC;RBMX;RPAP3;RUVBL1;RUVBL2;SEC61A1;SF3B1;SF3B3;SLC25A1;SLC25A3;SLC25A5;SLC25A6;SPTAN1;SYNCRIP;TECR;TRIM28;TUBB4B;URI1;UXT;VDAC2;WDR92	0.69;0.84;0.7;0.82;0.96;0.53;0.88;0.68;0.54;0.56;0.57;0.64;0.68;0.78;0.85;0.88;0.8;0.83;0.96;0.5;0.91;0.85;0.98;0.54;0.92;0.6;0.51;0.53;0.85;0.71;0.97;0.91;0.95;0.63;0.68;0.71;0.92;0.66;0.63;0.62;0.84;0.92;0.56;0.92;0.73;0.97;0.63;0.68;0.56;0.8;0.6;0.54;0.66;0.91;1;0.52;0.59
	HNRNPC	P07910	33.67	16;22	17	PIH1D1	Q9NWS0	1	1			LARC complex (LCR-associated remodeling complex);Toposome;C complex spliceosome	778;924;1181	AIMP1;ALDH3A2;ATP1A1;ATP1B1;ATP1B3;ATP5MG;ATP5PB;ATP5PO;BAG2;BYSL;CANX;CASP14;CCT3;CCT5;CCT6A;CCT7;DCAF11;DDX5;DHX15;DHX9;DPM1;EEF1E1;EPRS;H1-4;HACD3;HARS;HNRNPF;HNRNPH3;HNRNPL;HNRNPUL1;IARS;ILF2;ILF3;IRS4;KARS1;KPNB1;MACF1;MARS;MRPL15;MRPL28;NOP58;PA2G4;PFKL;PFKP;PGRMC2;PHB;QARS;RAB7A;RALY;RANBP9;RPL23;RPS10;RPS13;RPS14;RPS24;RPS3;RPS3A;RPS5;RUVBL1;RUVBL2;S100A14;SF3B1;SF3B3;SLC25A5;SLC25A6;SMAR…	0.66;0.74;0.73;0.66;0.53;0.58;0.59;0.53;0.78;0.77;0.84;0.6;0.6;0.69;0.72;0.56;0.63;0.53;0.54;0.81;0.7;0.66;0.61;0.61;0.57;0.76;0.68;0.58;0.78;0.6;0.51;0.84;0.78;0.73;0.58;0.74;0.62;0.73;0.66;0.53;0.71;0.61;0.61;0.54;0.82;0.62;0.52;0.56;0.77;0.67;0.94;0.7;0.52;0.87;0.63;0.87;0.76;0.86;0.87;0.63;0.82;0.67;0.58;0.92;0.59;0.54;0.5;0.88;0.85;0.9;0.7;0.54;0.76;0.75;0.68;0.6;0.51;0.87;0.54;0.57;0.59;0.5…	ACAA2;AIFM1;ATP2A2;ATP5F1A;ATP5F1B;ATP5F1C;ATP5MF;ATP5PO;CAD;DDOST;DHX9;DPCD;DPM1;FLNB;H4C1;HACD3;HADHB;HDAC2;HNRNPAB;HNRNPD;HNRNPL;HNRNPR;HNRNPU;HNRNPUL2;ILF2;ILF3;IRS4;KRT8;LBR;MATR3;NUFIP2;PABPC1;PFKP;PIH1D1;POLR1A;POLR2A;POLR2B;POLR2C;POLR3A;PPP1CC;RALY;RPAP3;RPN2;RUVBL1;RUVBL2;SEC61A1;SF3B3;SLC16A1;SLC25A1;SLC25A3;SLC25A5;SNRPD2;SNRPD3;SYNCRIP;TECR;TPI1;TRIM28;TUBA1B;TUBB;TUBB2B;UXT;VDAC2;WD…	0.65;0.73;0.9;0.71;0.71;0.98;0.66;0.75;0.66;0.95;0.9;0.55;0.71;0.55;0.55;0.94;0.61;0.61;0.83;0.68;0.75;0.84;0.94;0.84;0.69;0.91;0.91;0.63;0.87;0.73;0.64;0.99;0.85;0.99;0.95;0.58;0.68;0.56;0.96;0.71;0.87;0.97;0.76;0.99;0.99;0.94;0.54;0.87;0.79;0.97;0.57;0.87;0.89;0.68;0.79;0.61;0.97;0.69;0.68;0.61;0.59;0.91;0.94
	HNRNPD	Q14103	38.434	16	17	PDRG1;PIH1D1	Q9NUG6;Q9NWS0	2	2			Multiprotein complex (mRNA turnover);AUF1(p45)-ZFP36 complex;HNRNPD(p45)-ZFP36L1 complex;HNRNPD(p45)-ZFP36L2 complex	1307;7337;7338;7340	DDX5;ELAVL1;HNRNPAB;HNRNPH3;HNRNPL;RUVBL1;TPR	0.55;0.51;0.61;0.69;0.84;0.7;0.6	ACAT1;ATP2A2;ATP5F1A;ATP5MG;ATP5PO;ATXN2L;DDOST;EEF1G;HACD3;HADHB;HAGH;HNRNPA3;HNRNPAB;HNRNPC;HNRNPL;HNRNPR;HNRNPU;IRS4;KRT8;LSM12;MAP1B;NUP93;PABPC1;PFKP;PIH1D1;PKM;POLR1A;POLR1C;POLR2H;POLR3A;PPP1CA;RALY;RPAP3;RUVBL1;RUVBL2;SEC61A1;SLC16A1;SLC25A3;SNRPD2;SYNCRIP;TRIM28;U2AF2;VDAC2;WDR92	0.53;0.71;0.63;0.82;0.68;0.61;0.66;0.83;0.51;0.86;0.58;0.62;0.96;0.68;0.98;0.96;0.9;0.81;0.65;0.6;0.68;0.61;0.74;0.73;0.65;0.66;0.77;0.53;0.61;0.54;0.76;0.6;0.76;0.64;0.84;0.94;0.6;0.91;0.51;0.98;0.9;0.64;0.63;0.71
	HNRNPDL	O14979	46.438	18;22	18							Large Drosha complex	1332	DDX5;HNRNPA2B1;HNRNPL;TPR	0.79;0.8;0.53;0.58	ATP5MG;HNRNPA0;HNRNPA1;HNRNPH3;HNRNPK;SYNCRIP	0.58;0.83;0.9;0.75;0.79;0.62
	HNRNPH1	P31943	49.229	18	17	WDR92;PFDN6;CCT4;CCT5;PIH1D1	Q96MX6;O15212;P50991;P48643;Q9NWS0	5	4			C complex spliceosome;Large Drosha complex;DGCR8 multiprotein complex;DCS complex	1181;1332;3082;7381	ATP5F1A;BCKDK;DDX5;DHX9;EEF1E1;EFTUD2;H1-4;H1FX;HNRNPK;HNRNPL;HNRNPU;IRS4;KARS1;PABPC4;PABPN1;RPL31;RPS10;RPS13;RPS14;RPS16;RPS18;RPS19;RPS24;RPS27;RPS4X;RPS5;RPS8;SLC25A3;SLC25A6;SPTBN1;SRSF7;URI1	0.68;0.57;0.7;0.58;0.6;0.55;0.68;0.57;0.54;0.59;0.67;0.75;0.63;0.56;0.6;0.59;0.78;0.55;0.71;0.73;0.85;0.64;0.74;0.78;0.51;0.66;0.54;0.56;0.63;0.51;0.56;0.69	ATP5F1A;ATP5F1B;DHX9;HAGH;HNRNPA2B1;HNRNPAB;HNRNPF;HNRNPK;HNRNPL;LBR;MAP1B;PCMT1;PFDN6;POLR2E;SEC61A1;SRSF3;SYNCRIP;YBX1	0.61;0.54;0.57;0.52;0.87;0.5;0.88;0.59;0.62;0.55;0.52;0.78;0.58;0.72;0.63;0.81;0.58;0.6
	HNRNPH3	P31942	36.926	18;29;36										AAAS;ACTL6A;AIMP1;AP3M1;AP3S1;ATP1A1;ATP1B3;ATP5F1A;BAG2;CANX;CDC5L;DHX9;DYNC1H1;DYNC1I2;ELAVL1;FKBP8;GPN1;HNRNPAB;HNRNPC;HNRNPD;HNRNPF;HNRNPL;HNRNPR;HNRNPUL2;IARS;ILF3;IRS4;MAP1B;MRPS30;MRPS7;NUP205;PA2G4;PABPC1;PABPN1;PHB2;PRPF40A;RALY;RBM25;RPL24;RPL31;RPS10;RPS14;RPS18;RPS19;RPS2;RPS20;RPS24;RPS3;RPS5;RPS8;RPS9;SLC25A5;SLC25A6;SMARCD1;SMARCE1;SNRNP200;SYNCRIP;TARSL2;TPR	0.64;0.71;0.87;0.6;0.56;0.51;0.63;0.63;0.7;0.66;0.8;0.95;0.54;0.63;0.64;0.54;0.52;0.53;0.58;0.69;0.59;0.6;0.54;0.98;0.76;0.75;0.72;0.55;0.83;0.82;0.92;0.6;0.62;0.54;0.75;0.61;1;0.91;0.56;0.65;0.99;0.65;0.57;0.51;0.52;0.56;0.53;0.61;1;0.77;0.58;0.59;0.52;0.75;0.53;0.56;0.9;0.68;0.93	ELAVL1;HNRNPDL;SYNCRIP	0.73;0.75;0.65
	HNRNPK	P61978	50.976	16;22	17	PIH1D1	Q9NWS0	1	1			C complex spliceosome;Emerin complex 25;Emerin complex 52	1181;5613;5615	CAPZA2;EIF4A1;HNRNPA1;HNRNPH1;IARS;POLR2E;RPS5;SNRNP200	0.62;0.79;0.86;0.54;0.55;0.54;0.69;0.57	ACAT1;HNRNPA1;HNRNPA2B1;HNRNPA3;HNRNPDL;HNRNPH1;SRSF1	0.81;0.98;0.59;0.51;0.79;0.59;0.58
	HNRNPL	P14866	64.133	14;40;64	17	PIH1D1;URI1	Q9NWS0;O94763	2	2			Emerin complex 52	5615	DHX9;HNRNPC;HNRNPD;HNRNPDL;HNRNPH1;HNRNPH3;HNRNPR;HNRNPU;ILF3;PABPN1;RALY;RPS18;RPS19;RPS24;RPS3;RPS5;SYNCRIP	0.55;0.78;0.84;0.53;0.59;0.6;0.59;0.75;0.53;0.77;0.75;0.62;0.6;0.53;0.78;0.51;0.72	ACAA2;ATP2A2;ATP5F1A;ATP5F1B;ATP5F1C;ATP5MG;ATP5PO;ATXN2L;COPA;DDOST;DHX9;DPCD;FLNA;H4C1;HACD3;HADHB;HAGH;HNRNPAB;HNRNPC;HNRNPD;HNRNPH1;HNRNPR;HNRNPU;HNRNPUL2;ILF2;ILF3;IRS4;LANCL1;LBR;LSM12;PABPC1;PABPC4;PFDN2;PFDN6;PFKP;PIH1D1;PKM;POLR1A;POLR3A;POLR3B;PPP1CA;PPP1CC;RALY;RPAP3;RPN1;RUVBL1;RUVBL2;SEC61A1;SLC16A1;SLC25A1;SLC25A3;SLC25A6;SNRPD2;SNRPD3;SYNCRIP;TECR;TRIM28;URI1;UXT;VDAC2;WDR92	0.73;0.98;0.98;0.64;0.84;0.97;0.81;0.71;0.5;0.85;0.87;0.54;0.59;0.54;0.94;0.9;0.53;0.91;0.75;0.98;0.62;0.86;0.98;0.76;0.6;0.67;0.73;0.56;0.9;0.88;0.88;0.87;0.89;0.71;0.95;0.99;0.56;0.75;0.82;0.51;0.77;0.94;0.74;0.99;0.59;0.99;0.99;0.98;0.77;0.56;0.97;0.78;0.86;0.94;0.85;0.51;0.64;0.58;1;0.85;0.92
	HNRNPR	O43390	70.943	14;64	17;21							C complex spliceosome;H2AX complex, isolated from cells without IR exposure;H2AX complex, isolated from cells without IR exposure;DGCR8 multiprotein complex	1181;1223;1223;3082	AGK;AIMP1;ALDH3A2;ATP1A1;ATP5MF;ATP5MG;BCAP31;BCKDK;CCT4;DARS;DDOST;DDX5;DHX15;EEF1E1;FBL;H1-4;HACD3;HARS;HNRNPH3;HNRNPL;HNRNPU;IARS;IRS4;LRRC59;PABPC1;PFKP;PHB2;RARS;RPL19;RPL23;RPL31;RPL38;RPN1;RPN2;RPS10;RPS11;RPS13;RPS14;RPS16;RPS18;RPS19;RPS2;RPS24;RPS27;RPS3;RPS3A;RPS4X;RPS5;RPS8;RPS9;SLC25A3;SLC25A6;SMARCD1;SMC3;SNRNP200;STT3A;SYNCRIP;TBL3;TECR;THOC2;TIMM50;VDAC1	0.56;0.82;0.53;0.55;0.58;0.72;0.51;0.72;0.54;0.64;0.71;0.86;0.59;0.79;0.6;0.9;0.74;0.53;0.54;0.59;0.57;0.89;0.84;0.68;0.79;0.54;0.56;0.66;0.7;0.64;1;0.66;0.75;0.66;0.84;0.5;0.98;0.99;0.99;0.71;0.85;1;0.98;0.75;0.96;0.7;0.54;0.59;0.69;1;0.59;0.53;0.69;0.62;0.66;0.74;1;0.52;0.5;0.74;0.57;0.68	ACAA2;ACAT1;ATP2A2;ATP5F1A;ATP5F1B;ATP5F1C;ATP5MG;ATP5PO;BCKDK;CAD;CKAP4;CNOT1;CORO1C;CYFIP1;DDOST;DDX5;DDX6;DHX15;DHX9;DPCD;DPM1;EEF1E1;FLNB;H4C1;HACD3;HADHA;HADHB;HAGH;HDAC2;HNRNPAB;HNRNPC;HNRNPD;HNRNPL;HNRNPU;HNRNPUL2;ILF2;ILF3;IRS4;KRT8;LANCL1;LBR;LSM12;MAP1B;MATR3;MRPS2;MRPS23;MRPS34;NUP93;PABPC1;PABPC4;PABPN1;PAICS;PFKP;PHB;PHB2;PIH1D1;POLR1A;POLR2A;POLR2B;POLR2H;POLR3A;POLR3B;PPP1CA;PPP1CC…	0.98;0.57;0.92;0.99;0.54;0.82;0.55;0.96;0.56;0.87;0.88;0.72;0.82;0.8;0.8;0.6;0.95;0.9;0.92;0.86;0.68;0.71;0.6;0.62;0.93;0.64;0.99;0.85;0.73;0.85;0.84;0.96;0.86;0.99;0.97;0.6;0.61;0.88;0.72;0.88;0.68;0.63;0.83;0.78;0.64;0.53;0.57;0.76;0.97;0.88;0.75;0.55;0.97;0.82;0.82;0.87;0.79;0.77;0.72;0.66;0.95;0.94;0.78;0.85;0.72;0.51;0.81;0.5;0.95;0.91;0.98;0.91;0.7;0.76;0.57;0.51;0.74;0.54;0.67;0.99;0.99;0.…
	HNRNPU	Q00839	90.584	18	16	PIH1D1;RUVBL2	Q9NWS0;Q9Y230	2	3			C complex spliceosome;Large Drosha complex;Nop56p-associated pre-rRNA complex;DGCR8 multiprotein complex;HNRNPU-NR3C1 complex;Actin-ribonucleoprotein complex (POLR2A, GTF2F1, HNRNPU);Emerin complex 24;Emerin complex 52;IGF2BP1 complex	1181;1332;3055;3082;4216;5363;5611;5615;6838	ACTL6A;ATP5F1A;BCKDK;DHX9;DYNC1H1;H1-4;HNRNPAB;HNRNPH1;HNRNPL;HNRNPR;HSPA1L;ILF2;ILF3;IRS4;MSN;RALY;RPL24;RPL31;RPS10;RPS13;RPS16;RPS18;RPS2;RPS24;RPS26;RPS27;RPS3;RPS3A;RPS5;RPS9;RUVBL1;RUVBL2;SLC25A5;SPTAN1;TPR;TUBB4B	0.69;0.67;0.54;0.87;0.71;0.79;0.64;0.67;0.75;0.57;0.52;0.73;0.53;0.56;0.59;0.59;0.51;0.5;0.65;0.78;0.78;0.51;0.53;0.62;0.71;0.54;0.5;0.6;0.7;0.63;0.59;0.61;0.52;0.66;0.9;0.53	ACLY;ACTL6A;ADAR;AIFM1;AIMP1;ALDOA;ASDURF;ATP5F1A;ATP5MF;ATP5PD;ATP5PO;BCKDK;CAD;CCAR2;CCT2;CCT8;CDK1;CKAP4;CLTC;CNOT1;COPB2;DBT;DDX17;DDX21;DHX15;DPM1;EEF1E1;EFTUD2;EIF3B;EIF4G1;HACD3;HADHA;HADHB;HDAC2;HNRNPAB;HNRNPC;HNRNPD;HNRNPL;HNRNPR;HNRNPUL2;HSPA8;HSPA9;IARS;ILF2;ILF3;IRS4;KARS1;KRT8;LRRC59;LSM12;MAP1B;MARS;MRPL1;MRPL11;MRPL12;MRPL19;MRPL40;MRPL41;MRPL47;MRPL48;MRPL49;MRPL58;MRPS16;MRPS2;MR…	0.99;0.87;0.6;0.88;0.73;0.72;0.99;0.57;0.94;0.5;0.59;0.97;0.78;0.79;0.59;0.71;0.55;0.86;0.69;0.91;0.51;0.72;0.79;0.92;0.89;0.96;0.59;0.89;0.6;0.76;0.56;0.93;0.96;0.9;0.98;0.94;0.9;0.98;0.99;1;0.58;0.57;0.6;0.63;0.59;0.81;0.81;0.81;0.56;0.89;0.96;0.78;0.64;0.6;0.53;0.62;0.51;0.62;0.51;0.58;0.72;0.53;0.64;0.6;0.6;0.72;0.91;0.58;0.79;0.56;0.81;0.94;0.92;0.94;0.62;0.7;0.6;0.52;0.51;0.58;0.99;0.75;0.7…
	HNRNPUL1	Q9BUJ2	95.739	17		PIH1D1	Q9NWS0	1	1			Large Drosha complex	1332	AAAS;ACSL3;AIMP2;ALDH3A2;ALDOA;ATP2A2;ATP5F1A;ATP5MF;BAG2;CANX;DDOST;DHX15;DPM1;ERLIN2;FBL;FKBP8;FLII;GOT1;HACD3;HEXB;HNRNPC;HSD17B12;IRS4;KPNB1;LRRC59;MKI67;MOV10;NOP56;NUP205;PFKL;PHB;PHB2;RALY;RPL38;RPN1;RPN2;RPS6;RRP12;SDHB;SFXN1;SLC25A3;SLC25A6;SLC3A2;SMARCA4;SMC4;SRRM2;TARSL2;TBL3;TECR;TMED10;TMX1;VDAC2;WDR5	0.91;0.52;0.55;0.58;0.78;0.66;0.75;0.54;0.67;0.78;0.59;0.65;0.61;0.58;0.56;0.56;0.53;0.62;0.69;0.71;0.6;0.59;0.76;0.67;0.61;0.53;0.51;0.68;0.72;0.56;0.57;0.71;0.64;0.57;0.65;0.59;0.53;0.71;0.67;0.75;0.55;0.62;0.9;0.5;0.67;0.53;0.77;0.58;0.84;0.6;0.69;0.55;0.56
	HNRNPUL2	Q1KMD3	85.105	14;25	17									AIMP1;AIMP2;ALDOA;ANXA1;APMAP;ATP5F1A;ATP5PB;CANX;CNOT1;COPA;DBT;DHX30;DHX9;DYNC1H1;EFTUD2;ELAVL1;FKBP8;FLNA;GCN1;HARS;HNRNPAB;HNRNPF;HNRNPH3;IARS;IGF2BP1;IGHA1;IRS4;KRT4;LBR;LMAN2;MACF1;MED23;MKI67;MOV10;MRE11;MT-CO2;MYBBP1A;NNT;PABPC1;PHB2;POLR1A;POLR2B;PRPF40A;PRPF8;PYCR2;QARS;RAB2A;RAD50;RBBP5;RBM25;RPL19;RPL24;RPL27A;RPS10;RPS16;RPS18;RPS2;RPS27;RPS3A;RPS5;RUVBL1;SDHB;SEC16A;SEC22B;SEC63;SLC…	0.85;0.82;0.59;0.79;0.87;0.93;0.72;0.58;0.91;0.73;0.84;0.9;0.72;0.67;0.72;0.94;0.73;0.61;0.78;0.75;0.96;0.5;0.98;0.77;0.62;0.73;0.7;0.58;0.6;0.51;0.99;0.52;0.83;0.85;0.75;0.6;0.66;0.77;0.61;0.69;0.92;0.68;0.92;0.9;0.67;0.62;0.66;0.99;0.53;0.85;0.74;0.79;0.66;0.88;0.95;0.7;0.86;0.76;0.5;0.93;0.58;0.56;0.58;0.5;0.85;0.78;0.71;0.59;0.55;0.84;0.86;0.82;0.66;0.67;0.67;0.94;0.83;0.93;0.85;0.65;0.5;0.71…	ACAA2;ACTR1A;ALDOA;ASDURF;ATP2A2;ATP5F1A;ATP5F1B;ATP5F1C;ATP5MG;ATXN2L;CAD;CKAP4;DDOST;DDX6;DHX15;DHX9;DPCD;DPM1;EPRS;FLNA;FLNB;GAPDH;GCN1;H4C1;HACD3;HADHA;HADHB;HAGH;HDAC2;HNRNPC;HNRNPL;HNRNPR;HNRNPU;IARS;IRS4;LANCL1;LBR;LSM12;MRPS34;MYH10;MYL6;NUMA1;PABPC1;PABPC4;PABPN1;PDRG1;PFDN2;PFDN6;PFKP;PHB;PHB2;PIH1D1;POLR1A;POLR2A;POLR2C;POLR3A;POLR3B;POLR3D;PPP1CA;PPP1CC;RALY;RBMX;RPAP3;RPL11;RPL27A;RP…	0.97;0.74;0.53;0.59;0.98;0.94;0.55;0.9;0.93;0.63;0.87;0.77;0.78;0.57;0.57;0.78;0.84;0.84;0.71;0.96;0.94;0.85;0.55;0.54;0.8;0.8;0.98;0.86;0.92;0.84;0.76;0.97;1;0.58;0.98;0.57;0.71;0.92;0.73;0.76;0.85;0.81;0.96;0.98;0.65;0.64;0.9;0.89;0.97;0.72;0.72;0.8;0.92;0.55;0.6;0.86;0.84;0.94;0.76;0.7;0.7;0.54;0.98;0.53;0.65;0.7;0.79;0.65;0.95;0.94;0.96;0.98;0.82;0.95;0.95;0.67;0.95;0.98;0.87;0.93;0.93;0.68;0…
	HPRT1	P00492	24.579	16;22	17	PIH1D1	Q9NWS0	1	1					CORO1C;KDM1A;MTHFD1;NUP155;NUP205	0.96;0.64;0.52;0.87;0.81	DBN1;HSPE1;LAMP2;PGK1;STAT3;WARS	0.89;0.65;0.5;0.65;0.56;0.51
	HRNR	Q86YZ3	282.39	36										ATF7IP;ATP5MF;CLTA;CLTB;DCAF11;DDX18;HSD17B12;LETM1;MRPL1;MRPL15;MRPL17;MRPL24;MRPL28;MRPS2;MRPS34;MRPS5;PPAN;RAB5C;RPS2;SLC25A3;SMARCE1;SMC2;TECR	0.63;0.57;0.64;0.6;0.94;0.74;0.78;0.56;0.58;0.54;0.52;0.54;0.74;0.79;0.74;0.62;0.51;0.67;0.59;0.79;0.69;0.84;0.58	ALDOA;DBT;KRT14;KRT6A;KRT84;MAP1B;MRPL15;MRPL22;MRPL50;POLR3B;SMARCA4;SMARCC2;SPTBN1;UBR4	0.6;0.85;1;0.94;0.99;0.75;0.78;0.52;0.79;0.69;0.51;0.71;0.81;0.65
	HSD17B10	Q99714	26.923	54;61		POLR2E;CCT8;CCT2;CCT7;RUVBL2;RUVBL1;PIH1D1	P19388;P50990;P78371;Q99832;Q9Y230;Q9Y265;Q9NWS0	7	3			mtRNase P;HSD17B10-TRMT10C complex	7428;7429
	HSD17B12	Q53GQ0	34.324	13;18										AAAS;ACSL3;AGK;AIMP1;AIMP2;ALDOA;AP3B1;APMAP;ATAD3A;ATF7IP;ATP1A1;ATP1B1;ATP1B3;ATP2A2;ATP5F1A;ATP5MD;ATP5MF;ATP5MG;ATP5PB;ATP5PO;CANX;CHD4;CISD2;CKAP4;CLTA;CLTB;COPA;CSNK1A1;CYB5R3;DAD1;DARS;DDOST;DDX18;DPM1;EEF1E1;EIF2A;ERLIN2;FAR1;FBL;GCN1;HACD3;HARS;HCFC1;HLA-A;HM13;HNRNPUL1;HRNR;IARS;KPNB1;LBR;LETM1;LMAN2;LRRC59;MARS;MED23;MOV10;MRPL1;MRPL15;MRPL17;MRPL18;MRPL19;MRPL20;MRPL22;MRPL28;MRPL49;M…	0.77;1;0.99;0.69;1;0.75;0.54;1;1;0.9;0.84;0.77;0.68;0.94;0.58;0.99;1;0.98;1;0.87;0.64;0.71;0.98;0.64;0.66;0.7;0.85;0.91;1;1;0.75;0.98;0.57;0.84;0.99;0.73;1;0.7;0.99;1;1;0.89;0.85;1;0.99;0.59;0.78;0.95;0.76;1;1;1;1;0.99;0.99;0.52;0.52;0.71;0.61;0.58;0.69;0.66;0.56;0.58;0.56;0.62;0.59;1;0.9;0.98;0.55;1;0.94;1;0.97;0.6;1;1;1;0.63;0.55;0.64;0.86;0.89;1;0.99;1;0.99;0.72;0.95;0.51;0.83;1;1;0.59;1;0.98;…	ACTL6A;AIMP1;ATP5F1A;CYFIP1;DCTN1;DHX15;DYNC1H1;DYNC1LI1;HUWE1;IARS;MAP1B;MYL6;NUP98;PABPC1;POLR1A;POLR2C;PRPF19;PRPF40A;PRPF8;RUVBL1;RUVBL2;SF3B1;TPR;TUBB6;VARS	0.59;0.51;0.67;0.65;0.52;0.76;0.55;0.69;0.61;0.58;0.87;0.59;0.59;0.89;0.74;0.88;0.52;0.64;0.73;0.79;0.79;0.84;0.69;0.59;0.62
	HSD17B4	P51659	79.686	26										AZGP1;CAPN1;DBN1;EIF2S3;ENO1;NAA15;SERBP1;TUBB4B	0.87;0.98;0.53;0.54;0.57;0.55;0.51;0.61
	HSP90AA1	P07900	84.66	48;49	48	RPAP3;PIH1D1;URI1;PDRG1;POLR2E;TCP1;CCT2	Q9H6T3;Q9NWS0;O94763;Q9NUG6;P19388;P17987;P78371	7	8	PIH1D1;RPAP3;RUVBL2;UXT	4	HCF-1 complex;HSP90-FKBP38-CAM-Ca(2+) complex;HSP90-FKBP38-CAM-Ca(2+) complex;Kinase maturation complex 1;Kinase maturation complex 2;IKBKB-CDC37-KIAA1967-HSP90AB1-HSP90AA1 complex;TNF-alpha/NF-kappa B signaling complex 6;TNF-alpha/NF-kappa B signaling complex 7;TNF-alpha/NF-kappa B signaling complex 8;TNF-alpha/NF-kappa B signaling complex 10;HSP90-CIP1-FKBPL complex;NOS3-HSP90 complex, VEGF ind…	2721;4158;4158;5199;5212;5234;5266;5268;5269;5286;5622;5716;5718;6399;6402;6512;6591;7284	AP3B1;HSP90AB1;HSP90AB4P;KPNA2;NUP205;PFKP;PIH1D1;PPP1CA;PPP1CC;RBBP7;RPAP3;RPS19;RPS28;SNRPD1;SNRPD3;SNRPE;TUBB;URI1	0.52;1;0.99;0.52;0.54;0.55;0.87;0.55;0.98;0.6;0.93;0.78;0.64;0.89;0.53;0.65;0.7;0.63	ATP2A2;HSP90AB1;PIH1D1;RPAP3;SHMT2;STOML2	0.85;1;0.86;0.87;0.55;0.55
	HSP90AB1	P08238	83.264	48;49	48	RPAP3;PIH1D1;POLR2E;TCP1;CCT2;CCT3	Q9H6T3;Q9NWS0;P19388;P17987;P78371;P49368	6	7			P2X7 receptor signalling complex;RNA-induced silencing complex, RISC;Kinase maturation complex 1;Kinase maturation complex 2;IKBKB-CDC37-KIAA1967-HSP90AB1-HSP90AA1 complex;TNF-alpha/NF-kappa B signaling complex 6;TNF-alpha/NF-kappa B signaling complex 7;TNF-alpha/NF-kappa B signaling complex 8;TNF-alpha/NF-kappa B signaling complex 9;TNF-alpha/NF-kappa B signaling complex 10;HSP90-CDC37-LRRK2 com…	725;3032;5199;5212;5234;5266;5268;5269;5285;5286;5849;6706	ACTB;ASDURF;HSP90AA1;HSP90AB4P;P4HB;PDRG1;PIH1D1;PPP1CC;RPAP3;RPS14;TUBB;TUBB2B;TUBB4B;UXT	0.76;0.58;1;1;0.52;0.68;0.78;0.8;0.81;0.74;0.84;0.59;0.52;0.61	DDOST;HSP90AA1;OGDH;RPAP3	0.52;1;0.7;0.62
	HSP90AB2P	Q58FF8	44.349	48;49	48	RPAP3;PIH1D1	Q9H6T3;Q9NWS0	2	1
	HSP90AB4P	Q58FF6	58.264	48;49		RPAP3;PIH1D1	Q9H6T3;Q9NWS0	2	1					HSP90AA1;HSP90AB1;KPNA2	0.99;1;0.65
	HSPA1L	P34931	70.375	49;58		RUVBL1;RUVBL2	Q9Y265;Q9Y230	2	2					GOT1;HNRNPU;MARCKSL1;PDRG1;RPS21;RPS27A;TUBB	0.66;0.52;0.64;0.95;0.53;0.54;0.51
	HSPA4	P34932	94.331	49;58	50	CCT2;RPAP3;RUVBL1;PIH1D1;TCP1	P78371;Q9H6T3;Q9Y265;Q9NWS0;P17987	5	6	RPAP3;PIH1D1	2	TLE1 corepressor complex (MASH1 promoter-corepressor complex);HCF-1 complex;TLE1 corepressor complex (MASH1 promoter-corepressor complex);Kinase maturation complex 1;MLL1-WDR5 complex;HSP70-BAG5-PARK2 complex	1729;2721;3135;5199;5386;5423	HSPA4L	0.77	ACTN4;UGGT1;WDR1	1;0.89;0.99
	HSPA4L	O95757	94.512	44;49	48	PIH1D1	Q9NWS0	1	1	RPAP3;PIH1D1	2			HSPA4;HSPBP1;HSPH1;SERBP1;VIM	0.77;0.82;0.94;0.52;0.56	ALDH18A1;ALDH2;HSPH1;KCTD12;PIH1D1;RPAP3;SEC61A1	0.86;1;0.75;1;0.57;0.8;0.62
	HSPA5	P11021	72.333	49;58	12;69	RUVBL2;PIH1D1	Q9Y230;Q9NWS0	2	4			CEN complex;H2AX complex, isolated from cells without IR exposure;H2AX complex I;H2AX complex II;HCF-1 complex;DGCR8 multiprotein complex;HRD1 complex	929;1223;1226;1227;2721;3082;6859	RPA1	0.51
	HSPA6	P17066	71.028	49;58	15	PIH1D1;RPAP3	Q9NWS0;Q9H6T3	2	2					THOC3;TUBB;TUBB2B	0.87;0.77;0.6
	HSPA8	P11142	70.898	49;54;58	15;49;58	RUVBL2;CCT5;CCT4;RUVBL1;TCP1;POLR2E;PIH1D1	Q9Y230;P48643;P50991;Q9Y265;P17987;P19388;Q9NWS0	7	5			HMGB1-HMGB2-HSC70-ERP60-GAPDH complex;P2X7 receptor signalling complex;CEN complex;BCOR complex;CDC5L core complex;CDC5L complex;HCF-1 complex;Profilin 1 complex;CHIP-HSC70-TAU-UBCH5B complex;BAG1-HSC70 complex;DNJC3-DNAJB1-HSPA8 complex;DNAJC7-HSPA8-HSP90AA1 complex	280;725;929;1178;1182;1183;2721;2837;6037;6114;6396;6399	AGL;PDRG1;PIH1D1;RPAP3;RPS27A;URI1;UXT	0.93;0.86;0.64;0.73;0.63;0.68;0.71	CDK1;CLTC;CNOT1;CORO1C;CYFIP1;DARS;DDX6;DHX9;DYNC1LI1;EEF1E1;ERLIN2;GADD45GIP1;HACD3;HNRNPU;HSPA9;IARS;LANCL1;MAP1B;MATR3;MRPL11;MRPL12;MRPL13;MRPL15;MRPL17;MRPL18;MRPL19;MRPL2;MRPL20;MRPL21;MRPL22;MRPL23;MRPL24;MRPL28;MRPL3;MRPL34;MRPL37;MRPL38;MRPL39;MRPL4;MRPL40;MRPL41;MRPL43;MRPL44;MRPL45;MRPL46;MRPL50;MRPL55;MRPL58;MRPL9;MRPS17;MRPS30;MTHFD1;NME1;POLR3B;PRKDC;PRPF19;PRPF8;RARS;RPL19;RPS11;RP…	0.54;0.68;0.52;0.78;0.87;0.56;0.63;0.69;0.6;0.52;0.53;0.64;0.61;0.58;0.87;0.68;0.57;0.56;0.82;0.56;0.85;0.68;0.71;0.56;0.74;0.78;0.67;0.6;0.67;0.61;0.57;0.7;0.65;0.7;0.58;0.69;0.52;0.7;0.57;0.57;0.63;0.64;0.68;0.71;0.65;0.59;0.54;0.76;0.62;0.67;0.57;0.77;0.59;0.57;0.62;0.84;0.68;0.76;0.54;0.69;0.57;0.61;0.67;0.61;0.55;0.71;0.78;0.76;0.64
	HSPA9	P38646	73.68	49;58	15;52	PIH1D1	Q9NWS0	1	1			Frataxin complex;HSPA9-GRPEL1-GRPEL2 complex;HSPA9-GRPEL1 complex;HSPA9-GRPEL2 complex;HSPA9-GRPEL1-GRPEL2-TIMM44 complex	1094;7122;7124;7125;7126	TPM4	0.52	ACAT1;ATP2A2;CPOX;HNRNPU;HSPA8;PGK1;SHMT2;TIMM50	0.64;0.65;0.53;0.57;0.87;0.96;0.8;0.73
	HSPB1	P04792	22.783	26	45	RUVBL1;RUVBL2;RPAP3;PFDN2;PIH1D1	Q9Y265;Q9Y230;Q9H6T3;Q9UHV9;Q9NWS0	5	4
	HSPBP1	Q9NZL4	39.303	49;58		PIH1D1	Q9NWS0	1	1	RPAP3	1			ACLY;DLD;HSPA4L	0.54;0.51;0.82
	HSPD1	P10809	61.055	44;61;64	40;49;63	PIH1D1	Q9NWS0	1	1			Frataxin complex;17S U2 snRNP	1094;2755	EEF2;EIF5A;GPI;LRRC47;PARP1;PFN1;UBA1	0.97;1;0.83;0.52;0.55;1;0.73	DDOST	0.58
	HSPE1	P61604	10.932	61;64	21;51	CCT2;CCT3;CCT4;CCT5	P78371;P49368;P50991;P48643	4	2					ACO2;PDHB;SERBP1	0.8;0.91;0.74	HM13;HPRT1;KPNB1;PGK1;PIH1D1;RPAP3;STAT3;TRAP1	0.63;0.65;0.83;0.54;0.68;0.65;0.91;0.67
	HSPH1	Q92598	96.865	40;49;54	49	CCT2;PIH1D1	P78371;Q9NWS0	2	2	RPAP3;PIH1D1	2			HSPA4L	0.94	ALDH18A1;ALDH2;HSPA4L;PSME1	0.94;0.99;0.75;0.78
	HYOU1	Q9Y4L1	111.335	50	50									GNPDA1	0.91	ACADM;CPOX;ECHS1;ECI1;HDAC6;ISYNA1;PRKCSH;UGGT1;WARS;WDR1	0.61;0.78;0.97;1;0.85;0.53;0.88;1;0.97;1
	IARS	P41252	144.498		16;24	VBP1;PFDN5;PIH1D1;CCT5	P61758;Q99471;Q9NWS0;P48643	4	4			Multisynthetase complex	3040	AAAS;AGK;AIMP1;AIMP2;ALDH3A2;ALDOA;APMAP;ATAD3A;ATP1A1;ATP1B1;ATP2A2;ATP5F1A;ATP5F1C;ATP5MD;ATP5MF;ATP5MG;ATP5PB;ATP5PO;BAG2;BYSL;CASP14;CISD2;CKAP4;CSE1L;CYB5R3;DAD1;DARS;DBT;DDOST;DDX18;DHX15;DPM1;EEF1E1;ELAVL1;EPRS;ERLIN2;EXOSC10;FBL;FKBP8;GCN1;GOT2;GPI;H1-4;HACD3;HARS;HLA-A;HM13;HNRNPAB;HNRNPC;HNRNPF;HNRNPH3;HNRNPK;HNRNPR;HNRNPUL2;HSD17B12;KARS1;KPNB1;LBR;LMAN2;LRRC59;MACF1;MAP1B;MARS;MYBBP1A…	0.52;0.96;1;1;0.54;0.89;0.78;0.96;0.9;0.91;0.9;0.77;0.91;0.94;1;1;1;1;0.92;0.56;0.88;0.98;0.56;0.97;0.98;1;1;0.63;1;0.51;0.72;0.79;1;0.61;0.8;1;0.74;0.97;0.62;0.98;0.73;0.83;0.87;1;0.64;0.9;0.78;0.77;0.51;0.94;0.76;0.55;0.89;0.77;0.95;0.95;0.64;0.94;0.66;1;0.65;0.64;1;0.55;0.85;0.96;0.76;0.97;0.98;0.99;0.93;1;0.77;0.97;0.91;1;1;0.68;0.99;0.8;1;0.99;0.58;0.95;0.93;1;1;0.75;0.93;1;0.52;0.57;1;1;0.5…	ACAA2;ACIN1;ACLY;ACTL6A;ADAR;AIMP1;AIMP2;ATP5F1B;ATP5PB;ATP5PO;BAG6;BCKDK;CAD;CCAR2;CDK1;CHD4;CKAP4;CNOT1;COPA;DARS;DBT;DDX21;DDX5;DDX6;DHX15;DPM1;DYNC1H1;DYNC1LI1;EEF1E1;EEF2;EIF4A3;ERLIN2;FBL;FLNA;GADD45GIP1;GCN1;HADHA;HDAC2;HNRNPM;HNRNPU;HNRNPUL2;HSD17B12;HSPA8;HUWE1;IRS4;KTN1;LANCL1;LARS;LBR;LUC7L2;MAP1B;MARS;MATR3;MRPL1;MRPL11;MRPL12;MRPL13;MRPL15;MRPL17;MRPL18;MRPL19;MRPL2;MRPL20;MRPL21;MRP…	0.9;1;0.99;0.71;0.98;0.98;0.81;0.69;0.59;0.57;0.95;0.92;0.93;0.82;0.77;0.62;0.74;0.97;0.79;1;0.88;0.86;0.94;0.67;0.84;0.86;1;0.7;0.91;0.57;0.99;0.56;0.95;0.84;0.91;0.74;0.74;0.58;0.78;0.6;0.58;0.58;0.68;0.62;0.55;0.62;0.71;0.6;0.62;0.51;0.85;1;0.99;0.53;0.88;0.99;0.92;0.93;0.92;0.55;0.55;0.55;0.92;0.68;0.86;0.69;0.6;0.87;0.75;0.58;0.74;0.91;0.92;0.76;0.7;0.94;0.82;0.67;0.57;0.56;0.86;0.68;0.8;0.8…
	IARS2	Q9NSE4	113.792	57		VBP1;PFDN5	P61758;Q99471	2	2					ACADSB;ARG2;ATIC;BCKDHA;BCKDHB;CTTN;EIF4B;HIBADH;KHSRP;LDHB;PHGDH;PNP;WARS	0.56;1;0.86;1;0.96;0.67;1;0.94;0.52;0.94;0.99;1;0.89
	IDE	P14735	117.968	26;51												GANAB;UGGT1	0.82;0.98
	IDH1	O75874	46.659		60									ADSS2;ATPAF1;CS;LTA4H;NADK2;NHLRC2;PEPD;PGM3;RAD23A;SUCLA2;SUMF2;SUPV3L1;TPM3;TPM4	1;0.52;0.72;1;0.57;1;0.91;0.77;0.96;0.83;1;0.92;1;0.87	ADSS2;LTA4H;MAT2B;UBA1;UBA3;XPNPEP1	0.99;1;1;1;1;1
	IDH3A	P50213	39.592	40		CCT6A;CCT6B;CCT8;PIH1D1	P40227;Q92526;P50990;Q9NWS0	4	2			Isocitrate dehydrogenase [NAD], mitochondrial	6949	SHTN1;WDR77	0.57;0.65
	IDH3G	P51553	42.794	40								Isocitrate dehydrogenase [NAD], mitochondrial	6949	AP1S1	0.57
	IGF2BP1	Q9NZI8	63.481	18										ALDOA;BAG6;CASP14;DDX21;DYNC1H1;EFTUD2;EIF3C;GTF3C4;HADHB;HNRNPUL2;ILF2;KPNB1;LYZ;MACF1;MRE11;PABPC4;PRPF8;RAD50;RANGAP1;RPS10;RPS16;RPS18;RPS19;RPS20;RPS3;RPS9;TARS1;TPR	0.52;0.71;0.64;0.67;0.54;0.91;0.54;0.65;0.62;0.62;0.51;0.5;0.52;0.94;0.92;0.62;0.79;0.7;0.79;0.68;0.87;0.61;0.78;0.53;0.54;0.6;0.56;0.72
	IGHA1	P01876	37.655	20										DPF2;HNRNPUL2;MRPL39;MRPL44;MRPL46;MRPS18A;SMARCB1;SMARCC2;SMARCD2;UBR4	0.75;0.73;0.51;0.87;0.61;0.53;0.8;0.6;0.7;0.62
	IGHG1	P01857	36.106	26
	ILF2	Q12905	43.062	18;49	17;21	RUVBL2;PIH1D1	Q9Y230;Q9NWS0	2	2			CDC5L complex;Large Drosha complex;Nop56p-associated pre-rRNA complex;DNA-PK-Ku-eIF2-NF90-NF45 complex	1183;1332;3055;5183	AAAS;ATAD3A;ATP5PB;DAD1;DARS;DDOST;DHX15;DNAJB11;EIF2S2;GCN1;HACD3;HNRNPC;HNRNPU;IGF2BP1;LRRC59;MT-CO2;PHB2;QARS;RALY;RPN1;RPN2;RPS16;RPS20;RRP12;RUVBL1;SFXN1;SMARCB1;SMARCC2;SMARCD1;SMARCD2;SMARCE1;STT3A;TP53BP1;VDAC1;VDAC2;XRN2	0.63;0.51;0.56;0.5;0.51;0.73;0.91;0.58;0.64;0.58;0.81;0.84;0.73;0.51;0.73;0.58;0.58;0.71;0.61;0.61;0.71;0.81;0.52;0.53;0.53;0.55;0.61;0.52;0.5;0.6;0.52;0.56;0.54;0.77;0.6;0.61	AIFM1;ATXN2L;DDOST;DHX9;HACD3;HADHB;HNRNPAB;HNRNPC;HNRNPL;HNRNPR;HNRNPU;ILF3;NUP93;PABPC1;PFKP;PIH1D1;RALY;RAN;RPAP3;RPN1;RUVBL1;RUVBL2;SEC61A1;SLC16A1;SLC25A3;SLC25A6;SNRPD3;SYNCRIP;TRIM28;VDAC2;WDR92	0.78;0.64;0.93;0.67;0.88;0.82;0.54;0.69;0.6;0.6;0.63;0.94;0.53;0.75;0.57;0.91;0.79;0.56;0.77;0.9;0.51;0.82;0.87;0.66;0.61;0.53;0.87;0.67;0.76;0.65;0.81
	IMPDH1	P20839	55.406	40	39									IMPDH2	0.79	HACD3;IMPDH2;MATR3	0.54;0.99;0.62
	IMPDH2	P12268	55.805	40;49	38									ALDH3A2;AP3B1;ASDURF;DNAJA2;GTF2I;IMPDH1;IQGAP1;NUP205;PRPF40A;TRIM28;URI1;UXT;WDR92	0.75;0.53;0.85;0.61;0.92;0.79;0.51;0.75;0.87;0.82;0.65;0.64;0.64	ASDURF;ATP1A1;ATP2A2;ATP5F1A;COPS4;DDOST;DDX6;DHX9;H4C1;HACD3;IMPDH1;LBR;MATR3;PABPC1;PDRG1;PFDN2;PFDN6;PFKP;PIH1D1;POLR2E;POLR3A;RPS26;RUVBL1;RUVBL2;SEC61A1;SHMT2;SLC25A3;SLC25A5;SLC25A6;SNRPD3;SYNCRIP;URI1;UXT	0.93;0.55;0.98;1;0.56;0.69;0.94;0.72;0.5;1;0.99;0.99;0.6;0.99;0.93;0.97;0.97;0.77;1;0.91;0.97;0.52;0.99;0.99;0.86;0.53;1;0.76;0.8;0.87;0.54;0.97;0.99
	IPO4	Q8TEX9	118.715	55		RUVBL2	Q9Y230	1	2			Histone H3.1 complex;Histone H3.3 complex;Codanin-1-Asf1\u2013histone H3.1-histone H4\u2013importin-4 complex, cytosolic	1149;1150;6149	BTF3L4;KHSRP;LRPPRC;MTREX;NARS1;NPLOC4	0.96;0.84;0.6;0.63;0.99;0.53
	IPO5	O00410	123.63	49;58		PIH1D1	Q9NWS0	1	1					BCKDHA;ETFB;LDHB;P4HB;PHGDH;PNP;RACK1	0.53;0.93;0.8;0.81;0.55;0.85;0.6	ATIC;FKBP10	0.87;0.71
	IPO9	Q96P70	115.963	60										BCKDHB;NSUN2	0.57;0.67
	IQGAP1	P46940	189.252	36;42		RUVBL1;CCT2;PIH1D1	Q9Y265;P78371;Q9NWS0	3	3			APC-IQGAP1 complex;APC-IQGAP1-CLIP-170 complex;60S APC containing complex;APC-IQGAP1-Rac1 complex;APC-IQGAP1-Cdc42 complex;Emerin complex 52;IQGAP1-CXCR2 complex;LGR4-RSPO supercomplex	1844;1845;3008;3011;3012;5615;6729;7557	ACTR2;IMPDH2;LSM12;MYO6;TXLNA	0.73;0.51;0.55;0.59;0.5	ATP5F1A;FLNA;FLNB;HACD3;LBR;PIH1D1;POLR1A;POLR3A;RPAP3;RUVBL1;RUVBL2;SEC61A1;SF3B3;SNRPD2;SNRPD3;WDR92	0.99;0.68;0.91;0.99;0.91;0.56;0.98;0.94;0.61;0.99;0.76;0.65;0.79;0.96;0.97;0.63
	IQGAP2	Q13576	180.578	37;41;45								CHUK-IQGAP2-AKAP8L-RELA-TNIP2 complex;TNF-alpha/NF-kappa B signaling complex 5	5220;5233	PIH1D1;RPAP3	0.66;0.54
	IRS4	O14654	133.768	18;24	17									AAAS;ACSL3;ALDH3A2;ALDOA;ANAPC2;AP3B1;APMAP;ATAD3A;ATP1A1;ATP1B1;ATP1B3;ATP2A2;ATP5F1A;ATP5F1B;ATP5MD;ATP5MF;ATP5MG;ATP5PB;ATP5PO;BAG2;BCAS2;BCKDK;BYSL;CAD;CANX;CASP14;CCAR2;CCT2;CCT3;CCT4;CCT5;CCT6A;CCT6B;CCT7;CCT8;CISD2;CKAP4;COPA;CYFIP1;DARS;DBT;DCTN1;DDOST;DDX21;DDX5;DHX15;DIABLO;DPCD;DPM1;DTL;DYNC1I2;EEF1D;EFTUD2;EPRS;FBL;FKBP8;FLII;GCN1;GNL3;GOT1;H1-4;HCFC1;HDAC1;HLA-A;HM13;HNRNPC;HNRNPH1;H…	0.58;0.62;0.94;0.76;0.55;0.87;0.51;0.82;0.99;0.87;0.99;0.52;0.88;0.66;0.58;0.63;0.58;0.74;0.68;0.99;0.5;0.76;0.76;0.92;1;0.56;0.68;0.75;1;1;0.51;1;1;0.94;0.97;0.7;0.86;0.62;0.95;0.62;0.56;0.83;0.91;0.65;0.72;0.77;0.72;0.85;0.57;0.56;0.82;0.97;0.7;0.63;0.64;0.92;0.73;0.55;0.64;0.87;0.79;0.66;0.95;0.66;0.83;0.73;0.75;0.72;0.84;0.56;0.76;0.7;0.51;0.66;0.85;0.59;0.6;0.8;0.75;0.53;0.71;0.54;0.59;0.56;…	ACAA2;ACLY;ACTL6A;ACTR1A;ADAR;AIMP1;AIMP2;ARCN1;ASDURF;ATP5F1A;ATP5F1B;ATP5F1C;ATP5MF;ATP5PB;ATP5PD;ATP5PO;BAG6;BCAP31;BCKDK;CCAR2;CCT2;CCT8;CDK1;CHD4;CKAP4;CNOT1;COPA;DAP3;DBT;DDX17;DDX21;DHX15;DNAJB11;DPCD;DPM1;EEA1;EEF1D;EFTUD2;EIF3A;EIF3B;EIF3C;EIF3E;EIF3F;EIF3G;EPRS;FLNA;FLNB;GCN1;HADHA;HADHB;HDAC2;HNRNPC;HNRNPD;HNRNPL;HNRNPR;HNRNPU;HNRNPUL2;HUWE1;IARS;ILF3;IMMT;KARS1;LBR;LRRC59;LSM12;MAP1B;…	0.75;0.67;0.95;0.62;0.86;0.59;0.73;0.95;0.96;0.93;0.95;0.68;0.83;0.98;0.51;0.81;0.97;0.55;0.99;0.99;0.92;0.91;0.75;0.72;0.88;0.99;0.93;0.73;0.84;0.91;0.86;0.84;0.59;0.73;0.98;0.65;0.97;0.89;0.89;0.9;0.98;0.91;0.93;0.72;0.96;0.9;0.6;0.67;0.87;0.99;0.98;0.91;0.81;0.73;0.88;0.81;0.98;0.93;0.55;0.83;0.74;0.81;0.58;0.84;0.68;0.98;0.97;0.6;0.59;0.57;0.66;0.58;0.8;0.52;0.63;0.74;0.79;0.89;0.95;0.53;0.94…
	ISOC1	Q96CN7	32.237	48		PIH1D1	Q9NWS0	1	1					DBN1;DCXR;DDX46;RBM10	0.54;0.53;0.99;0.85
	ISYNA1	Q9NPH2	61.068	51	51									ACADM;ALDH2;ASS1;FH;GNPDA1;NIF3L1	1;0.75;0.67;0.67;1;0.65	ACADM;ECHS1;ECI1;HYOU1;WARS	1;0.7;1;0.53;1
	ITGB1	P05556	88.415	49;58		PIH1D1	Q9NWS0	1	1			ITGA5-ITGB1-FN1-TGM2 complex;ITGA5-ITGB1-ADAM15 complex;ITGA5-ITGB4 complex;CD98-LAT2-ITGB1 complex;ITGA7-ITGB1-CD151 complex;ITGA3-ITGB1-BSG complex;ITGA3-ITGB1-CD63 complex;ITGA3-ITGB1-CD151 complex;ITGA3-ITGB1-THBS1 complex;ITGA3-ITGB1 complex;ITGA6-ITGB1-CD151 complex;ITGA6-ITGB1 complex;ITGB1-RAP1A-PKD1 complex;ITGA4-ITGB1-EMILIN1 complex;ITGA4-ITGB1 complex;ITGA4-ITGB1-CD81 complex;ITGA4-IT…	2383;2384;2385;2390;2395;2398;2399;2400;2401;2406;2411;2413;2416;2417;2418;2419;2420;2421;2422;2423;2426;2428;2429;2430;2431;2432;2434;2435;2436;2437;2440;2442;2443;2444;2445;2446;2447;2850;2853;2885;2971;2972;2989;3035;3057;3058;3059;3104;3111;3112;6951;7012			CYFIP1;FLNB;POLR3A;PRPF19;RUVBL1	0.64;0.61;0.77;0.65;0.64
	ITPR3	Q14573	304.106		18							HOMER3-IP3R-TRPC1 complex;TRP1-G alpha-11-IP3R3-CAV1 signaling complex	74;557			ACTL6A;AIMP2;ATP5F1A;ATP5F1B;ATP5F1C;ATP5PB;ATP5PO;BAG6;CAD;CKAP4;COG1;COPA;CYFIP1;DAP3;DBT;DDOST;DDX46;DHX15;DPCD;DYNC1LI1;FLNA;FLNB;H4C1;HACD3;HADHB;HAGH;LBR;MAP1B;MRPL1;MRPL12;MRPL13;MRPL15;MRPL2;MRPL20;MRPL28;MRPL37;MRPL44;MRPL47;MRPL48;MRPL50;MRPS10;MRPS14;MRPS16;MRPS17;MRPS2;MRPS22;MRPS23;MRPS27;MRPS31;MRPS34;MRPS35;MRPS7;MYH9;MYL6;NCKAP1;NUMA1;PABPC1;PDRG1;PFDN2;PFDN6;PFKP;PHB2;PIH1D1;PNN;…	0.96;0.69;0.99;0.99;0.87;0.83;0.99;0.58;0.91;0.77;0.84;0.67;0.8;1;0.52;0.67;0.88;0.93;1;0.53;0.91;0.91;0.89;0.93;0.87;0.57;0.96;0.66;0.71;0.56;0.66;0.58;0.6;0.66;0.62;0.69;0.67;0.78;0.58;0.75;0.97;0.99;1;0.63;0.95;1;1;1;0.94;1;0.93;1;0.84;0.99;0.52;0.79;0.94;0.6;0.88;0.83;0.77;0.56;0.6;0.69;0.97;0.93;0.66;0.84;0.63;0.75;1;0.91;0.89;0.88;0.55;0.94;0.94;0.99;0.99;0.71;0.98;0.64;0.91;0.83;0.67;0.99;…
	IVD	P26440	46.651	52										DNAJC2;ESD;MARCKS;NUP155;OXCT1;PAWR;SDF2L1	0.7;0.54;0.76;0.61;0.87;0.98;0.93
	IWS1	Q96ST2	91.955	46		RUVBL2	Q9Y230	1	1					CUL4B;DNM1L;PNPT1;SNRPA;SNRPB2;SUPT6H	0.61;0.51;0.54;0.57;0.8;0.51
	JUP	P14923	81.745	26		PIH1D1;RUVBL2	Q9NWS0;Q9Y230	2	2			Polycystin-1 multiprotein complex (ACTN1, CDH1, SRC, JUP, VCL, CTNNB1, PXN, BCAR1, PKD1, PTK2, TLN1)	5177	KRT13;RPS3A;SERPINB3	0.78;0.5;0.54
	KARS1	Q15046	68.048	17	15	VBP1;CCT8;PIH1D1	P61758;P50990;Q9NWS0	3	2					AAAS;AIMP1;AIMP2;AP2M1;ATP1A1;ATP1B1;ATP1B3;ATP2A2;ATP5F1C;ATP5MF;ATP5MG;ATP5PO;BAG2;BCKDK;BYSL;CANX;CKAP4;CSE1L;DARS;DDOST;DDX54;DHX15;DHX30;EEF1E1;EPRS;FBL;GNL3;GOT2;H1-4;H1FX;HACD3;HARS;HNRNPC;HNRNPH1;IARS;LRRC59;MARS;MOV10;MRPL12;MRPS7;NOP56;PA2G4;PABPC1;PHB;PHB2;PPAN;PRKDC;QARS;RARS;RPL10;RPL17;RPL19;RPL24;RPL27A;RPL31;RPL35;RPL7A;RPN1;RPN2;RPS11;RPS13;RPS15A;RPS16;RPS18;RPS19;RPS2;RPS23;RPS…	0.87;0.94;0.67;0.62;0.6;0.64;0.84;0.67;0.66;0.57;0.79;0.82;0.72;0.84;0.54;0.62;0.94;0.81;0.92;0.83;0.56;0.76;0.63;0.97;0.95;0.75;0.95;0.98;1;0.97;0.81;0.98;0.58;0.63;0.95;0.79;0.91;0.81;0.54;0.69;0.91;0.97;0.58;0.51;0.82;0.56;0.64;0.67;0.94;0.93;0.83;0.82;0.98;0.88;0.89;0.61;0.67;0.83;0.74;1;0.98;0.99;0.94;0.94;0.82;1;0.76;0.52;0.97;0.76;0.81;0.85;0.82;0.72;0.99;0.76;0.73;0.73;0.96;0.88;0.95;0.76…	ACAA2;ATP5F1A;ATP5PO;CAD;CKAP4;CYFIP1;EFTUD2;GAPDH;H4C1;HACD3;HADHB;HNRNPU;IRS4;MYL6;PABPC1;PFKP;POLR1A;PRPF19;PRPF40A;QARS;RPS11;RRP12;SLC25A1;SLC25A3;SLC25A5;SMC4;VDAC2;WRNIP1	0.51;0.8;0.63;0.5;0.57;0.56;0.89;0.66;0.6;0.72;0.92;0.81;0.81;0.52;0.88;0.54;0.66;0.62;0.52;0.69;0.53;0.7;0.89;0.93;0.56;0.51;0.91;0.52
	KATNA1	O75449	55.965	25;42		CCT7;PFDN1;PFDN4;CCT5;CCT2	Q99832;O60925;Q9NQP4;P48643;P78371	5	2	PFDN1	1	KATNA1-KATNAL1-KATNB1-KATNBL1 complex	7366	GFPT1	0.63
	KATNAL1	Q9BW62	55.392	43		PFDN1;CCT2	O60925;P78371	2	1			KATNA1-KATNAL1-KATNB1-KATNBL1 complex	7366
	KATNB1	Q9BVA0	72.334	40		CCT7;PFDN4;PFDN1;PFDN2;CCT2;CCT5	Q99832;Q9NQP4;O60925;Q9UHV9;P78371;P48643	6	2	PFDN1	1	KATNA1-KATNAL1-KATNB1-KATNBL1 complex	7366
	KCTD12	Q96CX2	35.701	41;48	48							KCTD12-GNB1-GNG2 complex	6391	CARS;CLTC;HSP90AA4P;RPL23	0.64;0.52;0.52;0.51	ALDH1B1;ALDH2;HSPA4L;PUF60;SFPQ;UGGT1	0.87;0.98;1;0.63;0.55;0.5
	KHDRBS1	Q07666	48.227	54								ASPP1-SAM68 complex;Sam68-p85 P13K-IRS-1-IR signaling complex;Sam68-p120GAP complex;FYN-KHDRBS1-PLCG1 complex	644;2577;2578;7379
	KHSRP	Q92945	73.115	57	57	PIH1D1	Q9NWS0	1	1			DCS complex	7381	DIS3;DLD;IARS2;IPO4;LDHA;LRPPRC;NARS1;NCL;U2AF2;UBA2	0.77;0.55;0.52;0.84;0.51;0.78;0.79;1;0.67;0.52	DDX3X;RBM39;XRCC5	0.68;0.62;0.5
	KIF11	P52732	119.159	24;21								Kaiso-NCOR complex;KAT2B-KIF11-MYSM1 complex	2183;7437	AHNAK;AP3M1;BIRC6;CHD4;CNOT1;CTR9;EFTUD2;EIF3L;KDM1A;MACF1;MED23;MRE11;MRPS16;MRPS7;MYH10;NUMA1;POLR1A;POLR1C;POLR1D;POLR3A;PRPF6;PRPF8;PSMC4;PSMD1;PSMD12;PSMD13;PSMD4;PSMD8;PTCD3;RPAP2;SF3B3;SIN3A;SMARCC2;SMARCD2;SPTBN1;TANGO6	0.85;0.69;0.56;0.7;0.75;0.96;0.93;0.94;0.99;0.97;0.61;0.95;0.52;0.78;0.52;0.81;0.62;0.78;0.62;0.63;1;0.99;0.84;0.61;0.88;0.92;0.66;0.79;0.85;0.99;0.51;0.97;0.72;0.74;0.79;0.65
	KIF1A	Q12756	191.064	34;44
	KIF5B	P33176	109.685	29	17;31							PLEKHM2-KIF5B complex;KIF5B-SPG33 complex	5401;6552	AAAS;ABI1;ACACA;AP2M1;AP3M1;ARCN1;ASDURF;ATP1A1;CAD;CDC27;CDC5L;CHD4;CNOT1;CYFIP1;DCTN1;EFTUD2;EPS15;FAR1;FLII;GNB2;HADHA;HADHB;HDAC1;KDM1A;LAS1L;LONP1;MACF1;MCM2;MCM3;MRE11;MRPS7;MYL6;NCKAP1;PABPC4;POLR1A;POLR1C;POLR1D;POLR2B;POLR3A;POLR3D;POLR3E;PRPF19;PYCR2;RAB5C;RBM25;RPAP2;RPAP3;RPS16;RUVBL1;RUVBL2;SEC16A;SF3B1;SLC25A13;SLC25A3;SLC25A6;SNAP23;SNRNP40;TCOF1;TCP1;TECR;TNPO1;TOP2A;TPR;TRIM28;TU…	0.6;0.83;0.7;0.68;0.97;0.94;0.88;0.58;0.54;0.77;0.99;0.99;0.82;0.66;0.72;0.65;0.77;0.79;0.86;0.85;0.98;0.57;0.9;0.93;0.66;0.88;0.84;0.99;0.65;0.55;0.99;0.88;0.81;0.93;0.97;0.6;0.97;0.55;0.95;0.79;0.91;0.97;0.85;0.85;0.98;0.86;0.89;0.68;0.88;0.68;0.76;0.91;0.93;0.59;0.65;0.74;0.98;0.54;0.57;0.68;0.9;0.96;0.98;0.63;0.73;0.54;0.69;0.78;0.89;0.56;0.68	AIMP2;ATP5PB;CYFIP1;DBT;NCKAP1;TUBB6	0.94;0.62;0.66;0.54;0.55;0.81
	KLC1	Q07866	65.31	30								RAB27A-SLP3-KLC1 transport complex	6307
	KPNB1	Q14974	97.17	18	18;23;54	RUVBL2;RUVBL1;PIH1D1	Q9Y230;Q9Y265;Q9NWS0	3	2			KPNA2-KPNB1 complex;KPNB1-RAN complex;KPNB1-SMN-SPN complex	6142;6143;7543	ACSL3;AGK;AIMP2;ALDH3A2;APMAP;ATAD3A;ATP1A1;ATP1B3;ATP5F1B;ATP5MF;ATP5MG;ATP5PB;ATP5PO;BYSL;CANX;COPA;CYB5R3;DAD1;DARS;DCTN1;DDOST;DDX5;DYNC1H1;EFTUD2;GCN1;HACD3;HLA-A;HM13;HNRNPC;HNRNPUL1;HSD17B12;IARS;IGF2BP1;IRS4;LBR;LRRC59;MACF1;MARS;MED23;MOV10;MRPS10;MRPS16;MRPS22;MRPS34;MT-CO2;NDUFS3;NUP210;PHB2;PPP1CC;RAB5C;RAB7A;RALY;RARS;RPN1;RPN2;RPS11;RPS16;RPS18;RPS20;RPS27A;RRP12;RUVBL1;SEC63;SF3B3;…	0.51;0.66;0.69;0.71;0.57;0.56;0.7;0.67;0.58;0.81;0.77;0.82;0.56;0.55;0.57;0.77;0.62;0.56;0.69;0.6;0.69;0.72;0.52;0.7;0.65;0.61;0.53;0.74;0.74;0.67;0.76;0.64;0.5;0.51;0.52;0.53;0.6;0.55;0.6;0.57;0.68;0.67;0.64;0.7;0.58;0.59;0.69;0.56;0.65;0.52;0.63;0.56;0.52;0.74;0.74;0.72;0.62;0.52;0.59;0.58;0.68;0.65;0.51;0.51;0.5;0.57;0.6;0.69;0.69;0.93;0.68;0.76;0.69;0.7;0.8;0.74;0.57;0.6;0.78;0.64;0.79;0.7;0.…	HSPE1;PDRG1;PFDN6;PHGDH;PIH1D1;RPAP3;SEC61A1;TRAP1;URI1	0.83;0.75;0.5;0.52;0.67;0.51;0.59;0.53;0.61
	KPRP	Q5T749	64.136	26										ECM1;GGCT;H1FX;HADHA;KRT13;PA2G4;RPL34;S100A8;SERPINB3	0.58;0.62;0.64;0.73;0.83;0.7;0.55;0.62;0.82
	KTN1	Q86UP2	156.275	34						PIH1D1;UXT;RPAP3	3	TNF-alpha/NF-kappa B signaling complex 8	5269	ACLY;AIMP2;AP3B1;ATAD3A;BRK1;CISD2;CKAP4;COPA;CYFIP2;DPM1;EPS15L1;EXOSC2;HCFC1;MACF1;NOP58;POLR2B;RRBP1;RRM2B;S100A14;SLC25A1;SMARCA4;SSR1;UBR5;WDR18	0.97;0.57;0.53;0.61;0.55;0.99;0.63;0.69;0.99;0.67;1;1;0.6;0.61;0.81;0.61;0.59;0.66;0.88;0.54;0.78;0.82;0.67;0.92	ACIN1;ACTL6A;ARCN1;ATP5F1A;ATP5F1B;ATP5F1C;ATP5PB;ATP5PD;ATP5PO;CAD;CKAP4;COPB2;CYFIP1;DBT;DDX6;DHX15;DPCD;HACD3;HADHB;HAGH;IARS;LANCL1;LBR;MARS;MATR3;MYL6;NCKAP1;PABPC1;PABPC4;PDRG1;PFDN6;PFKP;POLR1A;POLR2E;POLR3A;POLR3B;PPP1CA;PPP1CC;PRKDC;PRPF40A;PRPF8;RPAP3;RPL22;RPL23;RPL27A;RPN1;RPS11;RPS15A;RPS16;RPS20;RPS3;RUVBL1;RUVBL2;SF3B1;SF3B3;SLC25A1;SLC25A3;SLC25A6;SMC4;SNRNP200;SNRPA1;TECR;TUBA1B;…	0.87;0.77;0.97;0.75;0.82;0.76;0.9;1;0.9;0.92;0.99;0.54;0.99;0.72;0.78;0.99;0.97;0.76;0.81;0.77;0.62;0.88;0.74;0.66;0.8;0.73;0.58;0.66;0.62;0.6;0.66;0.86;0.84;0.76;0.52;0.89;0.77;0.87;0.96;0.66;0.83;0.67;0.97;0.75;0.59;0.8;0.82;0.64;0.74;0.81;0.63;0.81;0.89;0.73;0.99;0.72;0.87;0.86;0.58;0.7;0.64;0.69;0.85;0.77;0.65;0.78;0.88;0.91;0.5
	LAMC1	P11047	177.603	26;34		CCT7;CCT3	Q99832;P49368	2	1			ITGA6-ITGB4-Laminin10/12 complex;ITGA6-ITGB4-Laminin10/12 complex	2318;2319	AAAS;AP3M1;ATP1A1;ATP5MD;CNOT1;DAD1;DIABLO;FAR1;FKBP8;KDM1A;MYH9;PGRMC2;POLR1C;POLR3B;PRPF40A;PRPF8;RER1;SEC22B;SMC4;SNAP23;SPTBN1;TIMM50;TMX1;TOP2A;UBR5;WDR5	0.7;0.73;0.56;0.93;0.94;0.55;0.95;0.93;0.62;0.96;0.5;0.64;0.65;0.99;0.66;0.85;0.91;0.58;0.68;0.5;0.66;0.89;0.88;0.69;0.9;0.96
	LAMP1	P11279	44.882	27
	LAMP2	P13473	44.961		52									KDM1A;PRPF3;RBBP4	0.85;0.54;0.53	HPRT1;LGALS3BP;PGK1;SRRT	0.5;0.68;0.8;0.53
	LANCL1	O43813	45.283		16	PIH1D1	Q9NWS0	1	1							ACAA2;ACIN1;ACLY;AIFM1;ARCN1;ATP5MF;CDK1;CKAP4;CLTC;COPA;COPB1;COPB2;CYFIP1;DBT;DDX5;DDX6;DPM1;EEF2;EIF4G1;ERLIN2;FBL;GADD45GIP1;GAPDH;GCN1;HADHA;HDAC2;HNRNPL;HNRNPR;HNRNPUL2;HSPA8;IARS;KTN1;LBR;MATR3;MRPL1;MRPL11;MRPL12;MRPL13;MRPL15;MRPL17;MRPL18;MRPL2;MRPL20;MRPL21;MRPL23;MRPL24;MRPL28;MRPL3;MRPL34;MRPL37;MRPL38;MRPL39;MRPL4;MRPL40;MRPL41;MRPL43;MRPL44;MRPL45;MRPL46;MRPL47;MRPL48;MRPL50;MRPL55…	0.98;0.71;0.89;0.53;0.74;0.96;0.53;0.76;0.84;0.86;0.53;0.74;0.68;0.91;0.96;1;0.61;0.61;0.61;0.78;0.82;0.5;0.52;0.94;0.7;0.59;0.56;0.88;0.57;0.57;0.71;0.88;0.55;1;0.82;0.58;0.83;0.52;0.62;0.57;0.73;0.77;0.51;0.8;0.83;0.8;0.58;0.81;0.71;0.7;0.56;0.6;0.76;0.83;0.56;0.78;0.84;0.76;0.65;0.82;0.79;0.81;0.76;0.66;0.57;0.6;0.82;0.94;0.59;0.52;0.58;0.99;0.57;0.67;0.96;0.73;0.98;0.79;0.97;1;0.96;0.75;0.99;…
	LAP3	P28838	56.166	41										RAB3GAP1	0.99
	LARP1	Q6PKG0	123.51	47		UXT;PIH1D1	Q9UBK9;Q9NWS0	2	1			LARP1-PABPC1-RYDEN complex	7563	ANAPC2;AP1B1;BAG2;BCKDK;DDX21;EIF3A;EIF4G1;FLII;GLUD1;HDAC1;KRT8;MKI67;MYL6;MYO6;NUFIP2;NUP205;NUP93;POLR1A;POLR1C;POLR3A;PRPF40A;RBM25;RPAP2;RPAP3;RPS16;RUVBL2;SEC22B;SF3B1;SF3B3;SPTAN1;SRRM2;TARS1;TCOF1;TNPO1;TPR;ZW10	0.93;0.55;0.65;0.62;0.51;0.53;0.65;0.55;0.89;0.55;0.77;0.65;0.64;0.6;0.59;0.56;0.63;0.8;0.57;0.73;0.98;0.68;0.82;0.52;0.54;0.67;0.56;0.85;0.53;0.52;0.51;0.89;0.59;0.92;0.56;0.62
	LARS	Q9P2J5	134.466	48	15;48	PIH1D1;CCT8;CCT6A;HSP90AB1;RUVBL2	Q9NWS0;P50990;P40227;P08238;Q9Y230	5	2			Multisynthetase complex	3040	AAAS;AIMP1;ALDOA;ATAD3A;ATP1A1;ATP1B1;ATP1B3;ATP5PB;BAG2;CKAP4;CSE1L;DARS;DDOST;DHX15;EIF2S2;FBL;GPI;HACD3;IRS4;LGALS3BP;LRRC59;MSN;NOP56;PHB;PHB2;QARS;RALY;RPL23;RPS26;S100A14;SLC25A5;SLC3A2;SPTAN1;SRRM2;TCOF1;THOC2;VIM;WDR18;WRAP73;ZNF326	0.79;0.7;0.84;0.56;0.56;0.59;0.61;0.54;0.56;0.64;0.74;0.74;0.8;0.72;0.55;0.63;0.52;0.64;0.66;0.52;0.7;0.51;0.52;0.75;0.76;0.56;0.83;0.79;0.69;0.7;0.58;0.71;0.71;0.53;0.82;0.61;0.87;0.88;0.55;0.55	ACAA2;ACLY;AIMP1;ALDOA;ATP5F1B;BCKDK;CCT8;CKAP4;CORO1C;DBT;DDX5;IARS;MRPL12;MRPL19;MYH10;P4HB;PABPC4;PHB;PRKDC;PRPF40A;QARS;RARS;RBM25;RBMX;RNPS1;RPL23;RPL27A;RPS11;RPS19;RPS2;RPS26;RPS3;RPS4X;RRP12;SF3A3;SLC25A1;TUBA1B;TUBB2B;TUBB6;TUFM;URI1;UXT	0.88;0.83;0.81;0.65;0.62;0.5;0.57;0.64;0.61;0.67;0.62;0.6;0.53;0.62;0.55;0.64;0.61;0.55;0.52;0.82;0.51;0.65;0.9;0.86;0.52;0.54;0.7;0.89;0.58;0.58;0.86;0.55;0.81;0.88;0.7;0.69;0.8;0.63;0.5;0.86;0.6;0.63
	LBR	Q14739	70.703		17;31									ACSL3;AGK;AIMP2;ALDOA;APMAP;ATAD3A;ATP1B1;ATP5F1A;ATP5MD;ATP5MF;ATP5MG;ATP5PB;BAG2;CISD2;CLINT1;CYB5R3;DAD1;DARS;DDOST;DPF2;EEF1E1;ERLIN2;FBL;GCN1;GOT1;GPI;HACD3;HLA-A;HM13;HNRNPUL2;HSD17B12;IARS;KPNB1;LAS1L;LETM1;LMAN2;LRRC59;MACF1;MARS;MED23;MOV10;MRE11;MRPS30;MT-CO2;MYBBP1A;NDUFA4;NNT;NOP56;NUP210;PELP1;PGRMC2;PHB;PHB2;PUM3;QARS;RAB2A;RAB5C;RAB7A;RAD50;RALY;RARS;RBBP5;RNPS1;RPN1;RPN2;RRP12;RSL…	1;1;0.83;0.76;1;1;0.85;0.67;0.76;0.76;0.61;1;0.76;0.97;0.79;1;0.97;0.88;0.82;0.76;0.95;1;0.81;1;0.6;0.78;1;0.95;0.72;0.6;1;0.94;0.52;0.75;1;1;0.99;0.93;0.74;0.98;0.58;0.57;0.82;1;0.7;0.98;1;0.86;0.96;0.6;1;1;1;0.58;0.94;1;0.7;1;0.72;0.98;0.95;0.51;0.56;0.99;1;1;0.61;0.65;0.99;1;1;1;1;0.99;0.57;0.75;0.73;0.77;0.79;0.99;0.52;1;0.77;0.94;1;1;0.56;0.68;0.5;1;0.75;0.8;1;0.94;0.55;0.59;0.61;1;1;0.67;0.…	ACAA2;ACLY;ACTL6A;ACTR1A;AIFM1;ARCN1;ASDURF;ATP1A1;ATP2A2;ATP5F1A;ATP5F1B;ATP5F1C;ATP5PB;ATP5PD;ATP5PO;BAG6;BCAP31;CCAR2;CCT2;CDK1;CHD4;CKAP4;CNOT1;COG1;COPA;COPB1;CORO1C;CYFIP1;DAP3;DCTN1;DCTN2;DDOST;DDX46;DDX6;DHX9;DPCD;EEA1;EEF1B2;EEF1D;EIF3D;EIF3I;EIF3L;FLNA;FLNB;GADD45GIP1;GCN1;GOLIM4;HACD3;HADHA;HAGH;HDAC2;HNRNPC;HNRNPH1;HNRNPL;HNRNPR;HNRNPUL2;HUWE1;IARS;ILF3;IMPDH2;IQGAP1;IRS4;ITPR3;KTN1;L…	0.83;0.99;0.94;0.85;0.9;0.98;0.99;0.77;0.91;0.94;0.76;0.91;0.99;0.99;0.73;0.94;0.54;0.97;0.6;0.98;0.98;0.68;0.94;0.85;0.94;0.5;0.75;0.78;0.98;0.55;0.89;0.67;0.99;0.83;0.81;1;0.91;0.53;0.51;0.94;0.84;0.87;0.54;0.61;0.69;0.98;0.94;0.65;0.55;0.53;0.95;0.87;0.55;0.9;0.68;0.71;0.71;0.62;0.79;0.99;0.91;0.58;0.96;0.74;0.55;0.95;0.95;0.61;0.65;0.8;0.82;0.8;0.75;0.88;0.64;0.83;0.87;0.76;0.66;0.84;0.75;0.8…
	LCN2	P80188	22.588	26
	LCP1	P13796	70.288	26;64										ACSS1;ARIH2;MRI1;PDIA4;PLS1;PLS3	0.94;0.68;0.68;0.86;0.87;0.87
	LDHA	P00338	36.689	28;59		CCT3;CCT6B;PIH1D1	P49368;Q92526;Q9NWS0	3	3					BCKDHA;BCKDHB;GNB2;KHSRP;PC;RPA1;SLIRP;WARS;XRN2	0.7;0.53;0.55;0.51;1;0.95;0.5;0.69;0.72
	LDHB	P07195	36.638	64		CCT3;CCT6A;CCT6B;PIH1D1	P49368;P40227;Q92526;Q9NWS0	4	3					EIF4A1;IARS2;IPO5;PC;PFAS;PFDN1;PFDN6;PFN1;PHGDH;PNP;PTBP1;SRSF1	0.95;0.94;0.8;0.71;0.55;1;0.89;0.98;0.65;1;0.84;1
	LGALS3BP	Q08380	65.331		13;49	CCT2;CCT7;CCT4;CCT6A;TCP1;CCT3;CCT5;CCT8	P78371;Q99832;P50991;P40227;P17987;P49368;P48643;P50990	8	2					LARS;S100A14;SNRNP70	0.52;0.66;0.54	LAMP2	0.68
	LGALS7	P47929	15.075	27
	LMAN1	P49257	57.549		36	PIH1D1;RPAP3;PIH1D1	Q9NWS0;Q9H6T3;Q9NWS0	3	3							ATP5F1C;DPCD;POLR3A;RUVBL1;RUVBL2	0.78;0.6;0.54;0.52;0.83
	LONP1	P36776	106.489	29;59	46;59	PIH1D1	Q9NWS0	1	1					ACTR1A;CCT2;CCT3;CCT4;CCT5;CCT6A;CCT6B;CCT7;CCT8;EEF1D;EFTUD2;EIF4G1;EPS15;HDAC1;KIF5B;PAICS;PFDN2;PFDN5;POLR2B;PPP2CA;RPAP2;SF3B3;TCP1;TUBA1B;TUBB6;URI1;UXT;WDR61;WDR92	0.51;0.68;0.9;0.64;0.85;0.88;0.91;0.88;0.89;0.91;0.52;0.54;0.88;0.66;0.88;0.83;0.83;0.51;0.61;0.52;0.53;0.69;0.83;0.61;0.58;0.68;0.97;0.68;0.73	PFAS;STAT3	0.54;0.54
	LRPPRC	P42704	157.905	54	17;54	UXT;PIH1D1;POLR2E;URI1	Q9UBK9;Q9NWS0;P19388;O94763	4	4			TNF-alpha/NF-kappa B signaling complex 5	5233	DLD;DRG1;GNB2;IPO4;KHSRP;MTREX;NCL;RANGAP1;RBBP4;RPRD1B;SARS;SLIRP;SRRT;TUBB2B;U2AF2	0.77;0.61;0.74;0.6;0.78;0.58;0.62;0.89;0.6;0.99;0.82;0.96;0.92;0.68;0.55	SLIRP	0.84
	LRRC59	Q96AG4	34.93		16	PIH1D1;RUVBL1	Q9NWS0;Q9Y265	2	2					AAAS;ACSL3;AGK;AIMP1;AIMP2;ALDH3A2;ALDOA;APMAP;ATAD3A;ATP1A1;ATP1B1;ATP2A2;ATP5F1C;ATP5MD;ATP5MF;ATP5MG;ATP5PB;ATP5PO;BAG2;BYSL;CASP14;CISD2;CKAP4;COPA;CSE1L;CYB5R3;DAD1;DARS;DDOST;DDX5;DHX15;DPM1;DYNC1LI1;EEF1E1;EPRS;ERLIN2;EXOSC10;FBL;GCN1;H1-4;HACD3;HARS;HLA-A;HM13;HNRNPR;HNRNPUL1;HSD17B12;IARS;ILF2;KARS1;KPNB1;LARS;LBR;LETM1;LMAN2;MARS;MRPS30;MT-CO2;NDUFA4;NNT;NOP56;NUP210;PGRMC2;PHB;PHB2;QAR…	0.83;0.78;1;0.77;1;0.51;0.84;0.79;1;0.92;0.97;0.87;0.76;0.99;1;1;1;0.92;0.6;0.57;0.54;0.99;0.88;0.56;0.71;0.99;1;1;0.99;0.53;0.87;0.75;0.67;1;0.95;1;0.79;1;0.99;0.74;1;0.78;0.97;0.98;0.68;0.61;1;1;0.73;0.79;0.53;0.7;0.99;0.63;0.97;0.99;0.57;0.91;0.88;0.73;0.99;0.95;1;1;1;1;1;1;1;0.97;0.99;0.63;0.88;0.61;1;1;0.87;0.57;0.89;1;0.99;0.71;0.96;1;0.92;1;0.95;0.91;1;0.96;0.97;0.54;0.73;1;0.99;0.97;1;0.8…	DDX17;DHX9;HNRNPU;IRS4;NCKAP1;PRPF19;PRPF40A;QARS;RPL11;RPS10;RPS13;RPS25;RPS3;SLC25A3;SSBP1	0.5;0.67;0.56;0.84;0.64;0.63;0.53;0.55;0.75;0.54;0.75;0.77;0.62;0.6;0.79
	LSM12	Q3MHD2	21.701	40	32									AGL;ARPC4;DDX21;EFTUD2;IQGAP1;PIH1D1;PPP1CA;PPP1CC;RPAP2;RPS28;RUVBL1;SLC25A6;SNRPD1;SNRPE;TPR;URI1;UXT;WDR92	0.97;0.72;0.55;0.69;0.55;0.51;0.68;0.9;0.85;0.53;0.88;0.58;0.94;0.94;0.88;0.56;0.54;0.9	ACAA2;ACAT1;AIFM1;ATP1A1;ATP2A2;ATP5F1A;ATP5F1B;ATP5F1C;ATP5MG;ATP5PO;BCAP31;DDOST;DHX9;DPM1;FLNB;HACD3;HADHA;HADHB;HAGH;HDAC2;HNRNPAB;HNRNPD;HNRNPL;HNRNPR;HNRNPU;HNRNPUL2;ILF3;IRS4;KRT8;LBR;MATR3;PABPC1;PFKP;PIH1D1;POLR1A;POLR2B;POLR2E;POLR3A;PPP1CA;PPP1CC;PRPF19;PRPF40A;RPAP3;RPN1;RUVBL1;RUVBL2;SEC61A1;SLC16A1;SLC25A1;SLC25A3;SLC25A6;SNRPD2;SNRPD3;SYNCRIP;TPI1;TRIM28;VDAC2;WDR77;WDR92;WRNIP1	0.83;0.67;0.54;0.5;0.97;0.77;0.56;0.7;0.7;0.81;0.5;0.85;0.7;0.74;0.74;0.98;0.52;0.54;0.61;0.81;0.92;0.6;0.88;0.63;0.89;0.92;0.83;0.68;0.56;0.95;0.5;0.98;0.85;0.91;0.71;0.52;0.61;0.76;0.96;0.69;0.51;0.59;0.89;0.96;0.73;0.55;0.9;0.97;0.81;0.64;0.98;0.61;0.88;0.79;0.63;0.93;0.6;0.69;0.55;0.57
	LUC7L2	Q9Y383	46.514		16	RPAP3;PIH1D1	Q9H6T3;Q9NWS0	2	2					GMPS;PPM1G;THOP1	0.89;0.63;0.78	ACIN1;ACTL6A;CKAP4;CYFIP1;DARS;DDX21;DYNC1I2;DYNC1LI1;EEF1E1;IARS;NCKAP1;PGAM5;PRPF19;PRPF40A;QARS;RACK1;RARS;RBM39;RPS15A;RPS20;RPS3;RPS4X;SAFB;SFPQ;SLC25A1;SNRNP200;SNRNP40;SNRPA1;SSBP1;TECR;TPR	0.76;0.54;0.52;0.6;0.7;0.59;0.86;0.68;0.7;0.51;0.52;0.58;0.63;0.85;0.88;0.51;0.64;0.75;0.57;0.6;0.57;0.64;0.53;0.62;0.87;0.57;0.84;0.53;0.56;0.53;0.54
	LYZ	P61626	16.537	43										BCKDK;IGF2BP1;PIGR;RPL23;RPS10;RPS16;RPS18;RPS27;RPS3;RPS3A;SERPINB3;UBR5	0.53;0.52;0.95;0.91;0.72;0.59;0.65;0.64;0.84;0.62;0.63;0.59
	MACF1	Q9UPN3	838.308	25	28					RPAP3	1			AIMP2;ALDOA;APMAP;ASDURF;ATP1A1;ATP1B1;ATP1B3;ATP2A2;ATP5MD;ATP5MG;ATP5PB;ATP5PO;CANX;CCT2;CCT3;CCT4;CCT5;CCT6A;CCT8;CDC5L;CHD4;CISD2;CKAP4;CSTF3;DAD1;DBT;DDOST;DHX30;DNAJA1;DPM1;DYNC1H1;EEF1E1;EFTUD2;EIF3B;EIF3C;EIF3D;EIF3E;EIF3F;EIF3M;FLII;FLNA;GCN1;GGCT;GLUD1;GOT2;GPI;H1-4;HACD3;HADHA;HADHB;HLA-A;HNRNPC;HNRNPUL2;IARS;IGF2BP1;IRS4;KDM1A;KIF11;KIF5B;KPNB1;KTN1;LBR;LMAN2;MED23;MKI67;MOV10;MRE11;M…	0.92;0.61;0.95;0.95;0.83;0.72;0.72;0.93;0.95;0.81;0.95;0.5;0.92;0.63;0.54;0.61;0.53;0.58;0.56;0.69;0.79;0.75;0.89;0.61;0.62;0.67;0.77;0.89;0.71;0.65;0.62;0.76;0.98;0.71;0.84;0.74;0.76;0.82;0.78;0.57;0.55;0.95;0.93;0.74;0.7;0.82;0.53;0.94;0.76;0.9;0.83;0.62;0.99;0.65;0.94;0.85;0.95;0.97;0.84;0.6;0.61;0.93;0.91;0.9;0.85;0.87;0.81;0.88;0.84;0.82;0.72;0.58;0.76;0.82;0.89;0.92;0.74;0.81;0.82;0.96;0.88…	CCT2;EEF1E1;MYH9;NUP107;NUP133;POLR3B;PRPF8;RPS4X;SNRNP200;TCP1;VDAC1	0.75;0.83;0.8;0.93;0.58;0.59;0.6;0.96;0.63;0.96;0.51
	MAD1L1	Q9Y6D9	83.067	39										AFDN	0.66
	MAN2C1	Q9NTJ4	115.835	27;39
	MAP1B	P46821	270.634	14;18	18	RUVBL2	Q9Y230	1	1	RPAP3	1			AIMP1;ANXA1;CLTA;DHX9;DLST;DYNC1H1;HADHA;HADHB;HNRNPAB;HNRNPF;HNRNPH3;IARS;ILF3;KRT4;OGDH;PHB2;QARS;RPS10;RPS11;RPS16;SMARCA4;SMARCE1;SPTBN1;TOP2A;TP53BP1;TPR;UBR4;ZNHIT2	0.91;0.79;0.92;0.55;0.96;0.69;0.6;0.59;0.72;0.63;0.55;0.64;0.67;0.57;1;0.78;0.5;0.83;0.95;0.68;0.97;0.87;0.53;0.82;0.52;0.77;0.81;0.63	ACAA2;ACIN1;ACTL6A;ADAR;ATP2A2;ATP5F1A;ATP5F1B;ATP5F1C;ATP5PB;ATP5PO;CAD;CCAR2;CKAP4;CNOT1;COPA;CYFIP1;DAP3;DARS;DBT;DDOST;DDX6;DHX15;DPCD;DYNC1LI1;EEF1E1;EIF4A3;FBL;FLNA;FLNB;GADD45GIP1;H4C1;HACD3;HADHA;HADHB;HAGH;HNRNPAB;HNRNPD;HNRNPH1;HNRNPR;HNRNPU;HRNR;HSD17B12;HSPA8;IARS;IMMT;IRS4;ITPR3;LBR;MATR3;MRPS16;MRPS17;MRPS2;MRPS22;MRPS23;MRPS34;MRPS35;MRPS7;MYH10;MYL6;PABPC1;PABPC4;PAICS;PFDN2;PFKP;…	0.82;0.72;0.94;0.78;0.9;0.99;0.98;0.87;0.98;0.9;0.83;0.69;0.91;0.98;0.62;0.9;0.72;0.9;0.54;0.65;0.79;0.99;0.56;0.51;0.85;0.59;0.59;0.79;0.78;0.51;0.95;0.86;0.59;0.53;0.87;0.6;0.68;0.52;0.83;0.96;0.75;0.87;0.56;0.85;0.78;0.98;0.66;0.95;0.76;0.83;0.51;0.85;0.58;0.79;0.8;0.75;0.59;0.65;0.97;0.95;0.6;0.57;0.65;0.91;0.96;0.95;0.61;0.98;0.57;0.8;0.84;0.7;0.84;0.9;0.95;0.92;0.52;0.8;0.84;0.78;0.55;0.82;…
	MAP4	P27816	121.005	42		PIH1D1	Q9NWS0	1	1					ASDURF;URI1	0.51;0.79
	MARCKS	P29966	31.555	52	52	RUVBL1;PIH1D1	Q9Y265;Q9NWS0	2	2					ADSL;IVD	0.51;0.76	CHERP;PGK1	0.79;0.59
	MARCKSL1	P49006	19.529		58							ProTalpha C2 complex	6984	HSPA1L;PFDN2;PFDN4;PFDN6;RACK1;RPSA	0.64;0.63;0.56;0.57;0.57;0.5
	MARS	P56192	101.116		15	CCT3;PIH1D1	P49368;Q9NWS0	2	5			Multisynthetase complex	3040	AAAS;ACSL3;ACTL6A;AGK;AIMP1;AIMP2;ALYREF;AP2M1;ATAD3A;ATP1A1;ATP1B1;ATP1B3;ATP2A2;ATP5F1A;ATP5F1C;ATP5MD;ATP5MF;ATP5MG;ATP5PB;ATP5PO;CANX;CASP14;CISD2;CKAP4;CSE1L;CST4;CYB5R3;DAD1;DARS;DDOST;DDX5;DHX15;DPM1;DYNC1H1;EEF1E1;EPRS;ERLIN2;EXOSC10;FBL;GCN1;GNL3;GOT2;H1-4;H1FX;HACD3;HARS;HLA-A;HM13;HNRNPC;HNRNPF;HSD17B12;IARS;IRS4;KARS1;KPNB1;LBR;LRRC59;MRPL45;NOP56;NUP210;PA2G4;PFKP;PGRMC2;PHB;PHB2;POL…	0.72;0.57;0.99;0.98;1;1;0.72;0.52;0.96;0.98;0.74;0.61;0.95;0.79;0.98;0.9;1;0.99;0.95;0.8;0.65;0.97;0.95;0.96;0.86;0.58;0.96;0.99;1;0.99;0.75;0.76;0.81;0.85;1;0.97;1;0.83;0.98;0.85;0.54;0.59;0.84;0.97;0.98;0.57;0.66;0.61;0.73;0.88;0.99;1;0.59;0.91;0.55;0.74;0.99;0.58;0.99;0.73;0.55;0.56;0.95;0.99;1;0.59;0.98;1;0.77;0.93;0.97;0.98;0.99;0.77;1;0.82;0.8;0.99;0.98;0.79;1;0.51;0.97;0.94;0.53;0.58;1;0.8…	ACAA2;ACIN1;AIMP1;ATP5MF;BAG6;CCAR2;DARS;EEF1E1;EIF4A3;FBL;HADHA;HDAC2;HNRNPU;IARS;IRS4;KTN1;MATR3;PABPC4;PRPF8;QARS;RARS;RBM25;RPS15A;RPS20;RPS27;RPS3;RPS4X;RPS7;SLC16A1;SNRNP200;TPR;TUBB;TUBB6	0.79;0.82;0.98;0.55;0.83;0.98;0.98;0.88;0.7;0.65;0.9;0.51;0.78;1;0.97;0.66;0.5;0.67;0.56;0.87;0.67;0.87;0.73;0.65;0.64;0.85;0.71;0.64;0.61;0.5;0.6;0.68;0.62
	MATR3	P43243	94.623		45	PIH1D1;RUVBL2;RUVBL1	Q9NWS0;Q9Y230;Q9Y265	3	4			p54(nrb)-PSF-matrin3 complex;HEXIM1-DNA-PK-paraspeckle components-ribonucleoprotein complex	335;7285	PPP1CC;RPL23;SMARCE1;SNRNP40;SNRNP70;TCOF1;TPR	0.58;0.68;0.59;0.84;0.59;0.54;0.54	ACAA2;ACAT1;ACIN1;ACLY;ACTL6A;AIFM1;ATP5F1C;ATP5MG;CAP1;CDK1;CLTC;CNOT1;CORO1C;CYFIP1;DARS;DBT;DDX3X;DDX5;DDX6;DPM1;EIF4G1;ERLIN2;FBL;FLNA;GADD45GIP1;GCN1;HADHA;HADHB;HNRNPC;HNRNPR;HSPA8;IARS;IMPDH1;IMPDH2;IRS4;KTN1;LANCL1;LBR;LSM12;MAP1B;MARS;MRPL1;MRPL11;MRPL12;MRPL13;MRPL15;MRPL17;MRPL18;MRPL19;MRPL2;MRPL20;MRPL21;MRPL22;MRPL23;MRPL24;MRPL28;MRPL3;MRPL34;MRPL37;MRPL38;MRPL39;MRPL4;MRPL40;MRPL4…	0.94;0.77;0.92;0.94;0.82;0.74;0.5;0.65;0.74;0.85;0.99;0.73;0.79;0.56;0.9;0.81;0.82;0.96;1;0.78;0.58;0.71;0.84;0.51;0.92;0.83;0.94;0.62;0.73;0.78;0.82;0.99;0.62;0.6;0.6;0.8;1;0.61;0.5;0.76;0.5;0.71;0.91;0.99;0.91;0.87;0.94;0.69;0.57;0.69;0.9;0.68;0.83;0.67;0.74;0.88;0.74;0.61;0.67;0.93;0.89;0.64;0.69;0.93;0.74;0.69;0.71;0.55;0.83;0.72;0.71;0.65;0.91;0.92;0.7;0.63;0.71;0.91;0.53;0.56;0.51;0.78;0.79…
	MCCC2	Q9HCC0	61.333	42		PIH1D1	Q9NWS0	1	1			3-methylcrotonyl-CoA carboxylase	7190	ARPC4	0.58
	MCM2	P49736	101.896	38		CCT5;TCP1;CCT6B;CCT8;PFDN2;CCT6A;CCT7;CCT3;CCT2;CCT4;RUVBL1	P48643;P17987;Q92526;P50990;Q9UHV9;P40227;Q99832;P49368;P78371;P50991;Q9Y265	11	2			MCM complex;MCM2-MCM4-MCM6-MCM7 complex;Emerin complex 24	387;2792;5611	ACTR1A;CCT2;CCT3;CCT4;CCT5;CCT6A;CCT6B;CCT7;CCT8;CYFIP1;EIF3F;EIF3H;EIF4G1;EIF4G3;GART;GEMIN5;GPN1;HCFC1;KIF5B;MCM4;MCM6;MCM7;MRPS7;NUFIP2;NUP88;PFDN2;POLR2A;POLR2B;PSMB3;PYCR2;SEPTIN7;SF3B1;TARS1;TCP1;TNPO1;TPI1;TPR;URI1;UXT;VARS;VCP;WDR26;WDR92	0.86;0.89;0.93;0.92;0.94;0.91;0.97;0.91;0.99;0.7;0.65;0.68;0.8;0.9;0.64;0.51;0.73;0.91;0.99;0.55;0.61;0.93;0.87;0.87;0.57;0.69;0.65;0.67;0.71;0.9;0.72;0.89;0.89;0.87;0.94;0.67;0.74;0.6;0.5;0.54;0.75;0.54;0.55
	MCM3	P25205	90.981	42		PIH1D1	Q9NWS0	1	1			MCM complex	387	AP1B1;ASDURF;ATXN2L;DARS2;FLII;GART;GTF2I;KIF5B;MCM7;NAA15;NUP205;PYCR2;SNRPD1;SNRPD3;SNRPE;UXT	0.65;0.55;0.56;0.78;0.71;0.6;0.69;0.65;0.59;0.82;0.98;0.52;0.84;0.75;0.73;0.79
	MCM4	P33991	96.558	38	40							MCM complex;MCM4-MCM6-MCM7 complex;MCM2-MCM4-MCM6-MCM7 complex;Emerin complex 24	387;2791;2792;5611	AP2M1;MCM2;MCM6;MCM7;RPAP2	0.54;0.55;0.98;0.98;0.86	HACD3;POLR3A;RUVBL1;SNRPD2	0.52;0.67;0.69;0.55
	MCM5	P33992	82.286	42		PIH1D1	Q9NWS0	1	1			MCM complex	387	ACTR2;ALDOA;AP1B1;COPA;DDX6;IRS4;KRT18;NUP205;NUP93;POLR2B;PRPF3;SNRPA1;UFL1	0.61;0.97;0.65;0.73;0.53;0.6;0.54;0.82;0.64;0.85;0.67;0.54;0.51	ATP5F1C;ATP5PO;DPCD;FLNA;HACD3;LBR;PABPC1;POLR1A;POLR3A;RPN1;SEC61A1;SLC25A3;SLC25A6;WDR92	0.91;0.66;0.6;0.8;0.83;0.65;0.75;0.8;0.96;0.86;0.98;0.89;0.85;0.59
	MCM6	Q14566	92.889	38	35;46							MCM complex;MCM4-MCM6-MCM7 complex;MCM2-MCM4-MCM6-MCM7 complex;Emerin complex 24	387;2791;2792;5611	MCM2;MCM4;MCM7;RPAP2	0.61;0.98;0.95;0.67	RUVBL2;SNRPD3	0.54;0.57
	MCM7	P33993	81.308	38	17;40	CCT3;CCT4	P49368;P50991	2	2			MCM complex;MCM4-MCM6-MCM7 complex;MCM2-MCM4-MCM6-MCM7 complex	387;2791;2792	ABCF1;AHNAK;ASDURF;CDC5L;KRT18;MCM2;MCM3;MCM4;MCM6;MRPS7;MYH10;NUP205;RPAP2;RPAP3;SEPTIN7;TNPO1;TPR;UXT	0.62;0.83;0.77;0.85;0.88;0.93;0.59;0.98;0.95;0.89;0.82;0.52;0.99;0.95;0.58;0.53;0.56;0.63	DPCD;FLNA;IRS4;POLR1A;POLR3A;RUVBL1;SLC25A3;SNRPD2	0.72;0.51;0.59;0.57;0.63;0.66;0.79;0.62
	MCRIP1	C9JLW8	10.92	40
	MDH1	P40925	36.426	42		PIH1D1	Q9NWS0	1	1					CALU;CDC123;DCTPP1;PITPNB;PLS1;PTPA	1;0.7;0.86;0.55;0.52;0.68	ADSS2;PLS3;PSAT1	1;0.53;1
	MDH2	P40926	35.503	27										DDX3X;RPSA	0.57;0.52
	ME1	P48163	64.15	27;67
	ME2	P23368	65.444	45	44											RPAP3;SFPQ;SNRPD3;USO1	0.67;0.63;0.57;0.9
	MED23	Q9ULK4	156.474	18								NAT complex;Mediator complex;ARC complex;CRSP complex;ARC-L complex;ARC complex;TFTC-type histone acetyl transferase complex;DRIP complex;hMediator complex (MED23, CDK8, CCNC, MED7);hMediator complex (MED23, CDK8, CCNC);Mediator complex 1;Mediator complex 2;ARC92-Mediator complex;CRSP-Mediator 2 complex;Mediator complex;ESR1-TRAP/Mediator coactivator-complex;ESR2-TRAP/Mediator coactivator complex	229;230;232;284;287;288;441;548;895;896;898;900;909;910;5450;7581;7582	AAAS;ABI1;ACACA;ACSL3;AGK;AIMP2;ALDOA;ANAPC1;AP3M1;APMAP;ATAD3A;ATP1B3;ATP2A2;ATP5F1A;ATP5MF;ATP5MG;ATP5PB;BAG2;BYSL;CISD2;CLINT1;COPA;COPB1;COPB2;CYB5R3;CYFIP1;DAD1;DCAF11;DDOST;DPF2;ERLIN2;FBL;FKBP8;FLNA;GADD45GIP1;GCN1;GOT1;GPI;HACD3;HCFC1;HLA-A;HM13;HNRNPUL2;HSD17B12;KIF11;KPNB1;KRT18;LBR;LETM1;LMAN2;MACF1;MRE11;MRPL2;MRPL23;MRPL3;MRPL39;MRPL40;MRPL43;MRPL44;MRPL45;MRPL46;MRPS18A;MRPS22;MRPS2…	0.69;0.72;0.68;0.99;0.99;0.96;0.91;0.66;0.97;1;0.84;0.58;0.61;0.72;0.91;0.53;0.99;0.89;0.52;0.51;0.74;0.82;0.68;0.8;0.94;0.63;0.93;0.97;0.81;0.97;0.79;0.64;0.84;0.8;0.71;1;0.88;0.54;0.92;0.9;0.97;1;0.52;0.99;0.61;0.6;0.89;0.98;1;0.74;0.9;0.85;0.77;0.59;0.7;0.73;0.55;0.78;0.69;0.75;0.85;0.79;0.53;0.53;0.95;0.51;0.99;0.65;0.54;0.79;0.89;0.76;0.99;0.6;1;0.96;0.67;0.94;0.63;0.78;0.88;0.98;0.57;0.53;0…
	MIA3	Q5JRA6	213.702	16;33								TANGO1L-cTAGE5-SEC12 complex	7477	DPF2;DYNC1LI1;NIPSNAP3A	0.92;0.53;0.51
	MIF	P14174	12.476	42		PIH1D1	Q9NWS0	1	1
	MLEC	Q14165	32.234	48;58;64	36;52									RPAP3	0.65
	MMTAG2	Q9BU76	29.412	25
	MMUT	P22033	83.134	54										DDX23;EZR;OXCT1;PAPOLA;PAWR;VPS26A;VPS35	1;0.75;0.72;0.73;0.99;0.97;0.93
	MOV10	Q9HCE1	113.671	18		CCT7	Q99832	1	1			Spliceosome;TRBP containing complex (DICER, TRBP, AGO2, RPL7A, EIF6, MOV10);TRBP containing complex (DICER, RPL7A, EIF6, MOV10 and subunits of the 60S ribosomal particle)	351;5378;5380	ALDOA;APMAP;ATP1B3;ATP2A2;ATP5F1A;ATP5MG;ATP5PB;ATP5PO;BAG2;BCAP31;CASP14;CSE1L;DCTN1;DDOST;DHX15;DPF2;DPM1;FKBP8;GCN1;GOT1;GOT2;GPI;H1-4;HARS;HNRNPUL1;HNRNPUL2;HSD17B12;KARS1;KPNB1;LBR;MACF1;MRPS26;MRPS30;MT-CO2;MYBBP1A;NNT;PA2G4;QARS;RAD50;RPL23;RPL24;RPL38;RPS11;RPS13;RPS18;RPS2;RPS4X;RPS6;RPS9;RSL1D1;SLC16A1;SLC25A3;SLC25A5;SMARCB1;SMARCC2;SMARCD2;TCOF1;TECR;THOC1;WDR18;ZNF326	0.87;0.88;0.53;0.79;0.72;0.54;0.9;0.88;0.76;0.67;0.67;0.98;0.78;0.86;0.78;0.58;0.69;0.52;0.76;0.64;0.63;0.66;0.74;0.96;0.51;0.85;0.52;0.81;0.57;0.58;0.87;0.53;0.52;0.54;0.9;0.56;0.53;0.81;0.78;0.66;0.69;0.7;0.89;0.54;0.55;0.85;0.53;0.51;0.91;0.56;0.59;0.52;0.98;0.54;0.58;0.68;0.61;0.75;0.65;0.66;0.62
	MPI	P34949	46.656	61
	MRE11	P49959	80.593	24	27	PIH1D1;URI1	Q9NWS0;O94763	2	1	RPAP3	1			ACTR1A;AHNAK;APMAP;ASDURF;ATP1A1;ATP1B1;ATP1B3;ATP2A2;ATP5MD;ATP5PB;BCKDK;CAD;CANX;CCT2;CCT3;CCT4;CCT5;CCT6A;CCT6B;CCT7;CCT8;CISD2;CKAP4;CNOT1;DARS2;DBT;DDOST;EEF1D;EFTUD2;EIF3A;EIF3B;EIF3C;EIF3D;EIF3E;EIF3F;EIF3H;EIF3K;EIF3L;EIF3M;FAR1;GCN1;GLUD1;HACD3;HADHB;HDAC1;HLA-A;HNRNPUL2;IGF2BP1;IRS4;KDM1A;KIF11;KIF5B;LBR;LMAN2;LMNB1;MACF1;MED23;MRPS16;MRPS21;MRPS22;MRPS23;MRPS7;MT-CO2;MTA1;MYH10;MYH9;MY…	0.81;0.6;0.68;0.51;0.65;0.66;0.7;0.92;0.93;0.7;0.92;0.73;0.86;0.75;0.65;0.68;0.66;0.59;0.58;0.63;0.75;0.86;0.89;0.94;0.52;0.77;0.58;0.57;0.96;0.95;0.97;0.99;0.87;0.81;0.97;0.75;0.82;0.8;0.74;0.69;0.73;0.87;0.6;0.5;0.71;0.95;0.75;0.92;0.75;0.99;0.95;0.55;0.57;0.69;0.5;0.81;0.85;0.57;0.56;0.61;0.5;0.87;0.71;0.51;0.94;0.84;0.8;0.96;0.58;0.7;0.53;0.61;0.7;0.56;0.51;0.64;0.98;0.8;0.55;0.85;0.9;0.55;0.…	BAG6;DPCD;HUWE1;MYH10;MYH9;NUP107;NUP133;NUP85;POLR1C;POLR3B;POLR3D;RAD50;SNRNP200	0.56;0.56;0.82;0.98;0.97;0.98;0.58;0.79;0.65;0.79;0.94;1;0.7
	MRI1	Q9BV20	39.15	67										ACSS1;KIFBP;LCP1;PLS1	0.57;0.99;0.68;0.93
	MRPL1	Q9BYD6	36.909	18-18	17							55S ribosome, mitochondrial;39S ribosomal subunit, mitochondrial	320;324	BCKDHA;BCKDHB;CDC23;CNOT1;COPB2;DAP3;DBT;DCTN1;DPF2;EIF2A;GADD45GIP1;HM13;HRNR;HSD17B12;MRPL13;MRPL15;MRPL17;MRPL18;MRPL19;MRPL2;MRPL20;MRPL22;MRPL23;MRPL24;MRPL28;MRPL3;MRPL34;MRPL37;MRPL38;MRPL39;MRPL4;MRPL40;MRPL41;MRPL43;MRPL44;MRPL45;MRPL46;MRPL47;MRPL48;MRPL49;MRPL50;MRPL53;MRPL55;MRPL58;MRPL9;MRPS14;MRPS15;MRPS18A;MRPS2;MRPS22;MRPS23;MRPS24;MRPS27;MRPS28;MRPS31;MRPS33;MRPS34;MRPS35;MRPS5;M…	0.68;0.64;0.76;0.96;0.79;0.88;0.67;0.75;0.55;1;1;0.51;0.58;0.52;1;1;1;1;1;0.99;1;1;0.99;1;1;1;1;1;1;1;0.97;0.83;1;1;0.74;1;0.98;0.99;1;1;1;1;1;1;1;0.99;0.93;0.91;0.63;1;0.69;0.96;0.96;0.63;0.85;0.98;0.78;0.97;1;0.98;0.92;0.76;0.7;0.97;0.92;0.81;0.63;0.97;0.88;0.9;0.91;0.66;0.81;0.65;0.6;0.55;0.57;0.66;0.82;0.77;0.98	ACAA2;ACTL6A;ATP5F1A;ATP5F1B;ATP5F1C;ATP5PO;BAG6;CAD;CKAP4;COPA;CORO1C;CYFIP1;DARS;DBT;DDX3X;DDX46;DDX5;DDX6;DHX15;DPCD;DYNC1H1;DYNC1I2;DYNC1LI1;ERLIN2;FLNA;GADD45GIP1;H4C1;HACD3;HADHA;HADHB;HNRNPU;IARS;ITPR3;LANCL1;LBR;MATR3;MRPL11;MRPL12;MRPL13;MRPL15;MRPL17;MRPL18;MRPL19;MRPL2;MRPL20;MRPL21;MRPL22;MRPL23;MRPL24;MRPL28;MRPL3;MRPL34;MRPL37;MRPL38;MRPL39;MRPL4;MRPL40;MRPL41;MRPL43;MRPL44;MRPL45;M…	0.54;0.96;0.95;0.95;0.62;0.89;0.62;0.93;0.85;0.6;0.69;0.87;0.68;0.94;0.98;0.98;0.69;0.71;0.61;0.9;0.91;0.62;0.97;1;0.6;0.97;0.92;0.95;0.78;0.67;0.64;0.53;0.71;0.82;0.8;0.71;0.98;1;1;1;1;1;0.98;1;1;1;0.97;1;1;1;1;0.99;1;1;1;1;1;1;1;1;1;1;1;1;0.6;1;1;0.97;1;0.69;0.52;0.93;1;0.59;0.65;0.61;0.98;0.92;0.79;0.53;0.59;0.89;0.91;0.98;0.54;0.91;0.75;0.87;0.65;0.72;0.97;0.61;0.5;0.57;0.98;0.62;0.99;0.8;0.5…
	MRPL11	Q9Y3B7	20.683	18	16							55S ribosome, mitochondrial;39S ribosomal subunit, mitochondrial	320;324	DPF2;GADD45GIP1;MRPL17;MRPL19;MRPL2;MRPL20;MRPL22;MRPL23;MRPL3;MRPL39;MRPL40;MRPL41;MRPL43;MRPL45;MRPL46;MRPL47;MRPL49;MRPL50;MRPL53;MRPL55;MRPL9;MRPS18A;MRPS6;NIPSNAP3A;NT5DC1;RPAP2	0.61;0.99;0.73;0.61;1;0.82;0.65;1;0.62;0.97;0.97;0.61;0.98;0.9;0.87;0.72;0.74;0.76;0.94;0.76;0.66;0.99;0.8;0.64;0.51;0.5	ACAA2;ACIN1;ACTL6A;AIMP2;ATP2A2;ATP5F1A;ATP5F1B;ATP5F1C;ATP5PB;ATP5PO;BAG6;CAD;CDK1;CKAP4;CLTA;CLTB;CLTC;CORO1C;CYFIP1;DARS;DBT;DDX5;DDX6;DHX15;DPCD;DYNC1I2;EIF4A3;ERLIN2;FLNA;FLNB;GADD45GIP1;H4C1;HACD3;HADHB;HNRNPU;HSPA8;IARS;LANCL1;LBR;MATR3;MRPL1;MRPL12;MRPL13;MRPL15;MRPL17;MRPL18;MRPL19;MRPL2;MRPL20;MRPL21;MRPL22;MRPL23;MRPL24;MRPL28;MRPL3;MRPL34;MRPL37;MRPL38;MRPL39;MRPL4;MRPL40;MRPL41;MRPL4…	0.55;0.81;0.95;0.61;0.93;0.91;0.75;0.54;0.81;0.84;0.6;0.68;0.55;0.77;0.56;0.62;0.6;0.56;0.72;0.94;0.92;0.63;0.94;0.82;0.79;0.52;0.63;0.91;0.7;0.78;1;0.52;0.8;0.56;0.6;0.56;0.88;0.58;0.82;0.91;0.98;1;1;1;1;1;1;1;1;1;1;1;1;1;1;1;1;1;1;1;1;1;1;1;1;1;0.99;1;1;1;1;1;1;0.73;0.7;1;0.56;0.63;0.94;0.97;0.75;0.77;0.89;0.64;0.69;0.96;0.76;0.73;0.55;0.69;0.87;0.85;0.97;0.93;1;0.94;0.65;0.73;0.52;0.94;0.87;0.…
	MRPL12	P52815	21.348	18;45	16-17							55S ribosome, mitochondrial;39S ribosomal subunit, mitochondrial	320;324	AAAS;ALDH3A2;BCKDHB;CAND1;CNOT1;DIABLO;DPF2;EFTUD2;EPB41;GART;GLUD1;IRS4;KARS1;KRT8;LMNB1;MRPL3;MRPL38;MRPL39;MRPL45;MRPL46;MRPL48;MRPL58;MRPS22;MRPS31;NIPSNAP3A;NUP93;PABPC1;PIH1D1;PRDX6;PRPF8;PUF60;RAB7A;RPAP2;SF3B2;SLC25A6;SMARCD1;SNRPA1;SNRPD2;SNRPE;TUBB;WDR92	0.71;0.79;0.58;0.55;0.54;0.88;0.5;0.69;0.66;0.72;0.64;0.53;0.54;0.9;0.64;0.53;0.58;0.67;0.64;0.56;0.51;0.62;0.56;0.55;0.77;0.7;0.59;0.56;0.69;0.8;0.61;0.58;0.71;0.72;0.53;0.5;0.86;0.69;0.64;0.52;0.54	ACAA2;ACIN1;ACTL6A;AIMP2;ATP2A2;ATP5F1A;ATP5F1B;ATP5F1C;ATP5PB;ATP5PO;BAG6;CAD;CKAP4;CLTA;CLTB;CORO1C;CYFIP1;DARS;DBT;DDOST;DDX3X;DDX5;DDX6;DHX15;DPCD;DYNC1I2;EEF1E1;EIF4A3;ERLIN2;FLNA;FLNB;GADD45GIP1;H4C1;HACD3;HADHA;HDAC2;HNRNPU;HSPA8;IARS;ITPR3;LANCL1;LARS;MATR3;MRPL1;MRPL11;MRPL13;MRPL15;MRPL17;MRPL18;MRPL19;MRPL2;MRPL20;MRPL21;MRPL22;MRPL23;MRPL24;MRPL28;MRPL3;MRPL34;MRPL37;MRPL38;MRPL39;MRP…	0.93;0.94;0.63;0.57;0.97;0.99;0.96;0.81;0.96;0.97;0.91;0.85;0.92;0.57;0.6;0.95;0.96;0.99;1;0.65;0.99;0.94;0.99;0.93;0.95;0.72;0.65;0.76;1;0.88;0.92;1;0.97;0.85;0.69;0.51;0.53;0.85;0.99;0.56;0.83;0.53;0.99;1;1;1;1;1;1;1;1;1;1;1;1;1;1;1;1;1;1;1;1;1;1;1;1;1;0.94;0.99;1;1;1;0.98;1;1;0.84;0.79;0.71;1;0.53;0.59;0.98;0.98;0.92;0.97;0.76;0.81;0.95;0.53;0.57;0.7;0.53;0.98;0.83;0.86;0.63;0.85;0.93;0.57;0.9…
	MRPL13	Q9BYD1	20.692	18;23	16							55S ribosome, mitochondrial;39S ribosomal subunit, mitochondrial	320;324	AP3M1;CDC5L;CHD4;CTR9;DBT;DCTN1;GADD45GIP1;GID8;MRPL1;MRPL15;MRPL19;MRPL20;MRPL22;MRPL23;MRPL24;MRPL3;MRPL37;MRPL38;MRPL39;MRPL4;MRPL41;MRPL43;MRPL45;MRPL48;MRPL49;MRPL50;MRPL53;MRPL58;MRPL9;MRPS14;MRPS22;MRPS23;MRPS27;MRPS28;MRPS35;MRPS9;NIPSNAP3A;PFN1;POLR1C;POLR1D;POLR3A;POLR3E;PRPF8;RANBP9;RBM25;RPAP2;RPL17;SLC25A6;SMC2;WDR92;ZNRD2	0.75;0.85;0.58;0.62;0.84;0.76;0.97;0.51;1;1;1;1;1;0.98;1;1;1;1;1;0.98;1;1;1;1;1;1;0.97;1;0.99;0.58;0.6;0.82;0.56;0.63;0.68;0.79;0.53;0.84;0.81;0.84;0.76;0.68;0.69;0.87;0.72;0.84;0.95;0.57;0.56;0.67;0.98	ACAA2;ACIN1;ACTL6A;AIMP1;AIMP2;ATP2A2;ATP5F1A;ATP5F1B;ATP5F1C;ATP5PB;ATP5PO;BAG6;CAD;CDK1;CKAP4;CLTA;CORO1C;CYFIP1;DARS;DBT;DDX3X;DDX46;DDX5;DDX6;DHX15;DPCD;DYNC1H1;DYNC1I2;DYNC1LI1;EIF4A3;ERLIN2;FLNA;FLNB;GADD45GIP1;H4C1;HACD3;HSPA8;IARS;ITPR3;LANCL1;LBR;MATR3;MRPL1;MRPL11;MRPL12;MRPL15;MRPL17;MRPL18;MRPL19;MRPL2;MRPL20;MRPL21;MRPL22;MRPL23;MRPL24;MRPL28;MRPL3;MRPL34;MRPL37;MRPL38;MRPL39;MRPL4;M…	0.57;0.88;0.89;0.64;0.61;0.89;0.97;0.86;0.64;0.9;0.89;0.68;0.63;0.69;0.76;0.57;0.74;0.84;0.94;0.92;0.89;0.66;0.62;0.96;0.84;0.85;0.79;0.51;0.65;0.63;1;0.7;0.72;1;0.8;0.66;0.68;0.92;0.66;0.52;0.8;0.91;1;1;1;1;1;1;1;1;1;1;1;1;1;1;1;1;1;1;1;1;1;1;1;1;1;1;0.98;1;1;1;1;1;1;0.62;0.92;1;0.57;0.61;0.96;0.96;0.86;0.86;0.5;0.83;0.6;0.93;0.72;0.59;0.65;0.86;0.86;0.98;0.96;1;0.95;0.57;0.7;0.67;0.95;0.74;0.84…
	MRPL15	Q9P015	33.42	17	16							55S ribosome, mitochondrial;39S ribosomal subunit, mitochondrial	320;324	ATF7IP;ATP1B3;BCKDHB;CDC23;CDC5L;CNOT1;COPA;COPB2;DAP3;DBT;DCTN1;DPF2;EIF2A;FLNA;GADD45GIP1;GID8;GLUD1;HM13;HNRNPC;HRNR;HSD17B12;IRS4;MRPL1;MRPL13;MRPL17;MRPL18;MRPL19;MRPL2;MRPL20;MRPL22;MRPL23;MRPL24;MRPL28;MRPL3;MRPL34;MRPL37;MRPL38;MRPL39;MRPL4;MRPL40;MRPL41;MRPL43;MRPL44;MRPL45;MRPL46;MRPL47;MRPL48;MRPL49;MRPL50;MRPL53;MRPL55;MRPL58;MRPL9;MRPS14;MRPS15;MRPS18A;MRPS2;MRPS22;MRPS23;MRPS24;MRPS…	0.79;0.65;0.59;0.78;0.63;0.96;0.58;0.68;0.9;0.6;0.9;0.6;0.99;0.59;0.87;0.54;0.65;0.54;0.66;0.54;0.71;0.71;1;1;1;1;1;0.85;1;1;0.95;1;1;1;0.9;1;1;1;0.71;0.56;1;1;0.9;1;1;1;1;1;1;0.73;1;1;1;0.92;0.84;0.76;0.73;0.93;0.94;0.77;0.54;0.81;0.84;0.82;0.84;0.83;0.86;0.98;0.82;0.69;0.8;0.77;0.91;0.94;0.61;0.56;0.57;0.79;0.9;0.93;0.93;0.57;0.97;0.66;0.87;0.65;0.56;0.72;0.56;0.54;0.72;0.81;0.92;0.63;0.83;0.58…	ACAA2;ACIN1;ACTL6A;AIMP2;ATP2A2;ATP5F1A;ATP5F1B;ATP5F1C;ATP5PB;ATP5PO;BAG6;CAD;CKAP4;CORO1C;CYFIP1;DARS;DBT;DDX3X;DDX5;DDX6;DHX15;DPCD;DYNC1I2;EEF1E1;EIF4A3;ERLIN2;FLNA;FLNB;GADD45GIP1;H4C1;HACD3;HADHA;HRNR;HSPA8;IARS;IRS4;ITPR3;LANCL1;LBR;MATR3;MRPL1;MRPL11;MRPL12;MRPL13;MRPL17;MRPL18;MRPL19;MRPL2;MRPL20;MRPL21;MRPL22;MRPL23;MRPL24;MRPL28;MRPL3;MRPL34;MRPL37;MRPL38;MRPL39;MRPL4;MRPL40;MRPL41;MRP…	0.64;0.8;0.72;0.7;0.93;0.97;0.82;0.55;0.89;0.93;0.67;0.72;0.85;0.69;0.79;0.95;0.98;0.68;0.61;0.94;0.92;0.89;0.58;0.59;0.64;0.99;0.66;0.78;1;0.73;0.88;0.81;0.78;0.71;0.93;0.57;0.58;0.62;0.75;0.87;1;1;1;1;1;1;1;1;1;1;1;1;1;1;1;1;1;1;1;1;1;1;1;1;1;1;0.99;1;1;1;1;1;1;0.94;1;0.63;0.95;0.97;0.84;0.72;0.88;0.58;0.95;0.79;0.68;0.53;0.75;0.9;0.88;0.98;0.94;1;0.95;0.64;0.54;0.7;0.88;0.72;0.9;0.55;0.77;0.91…
	MRPL17	Q9NRX2	20.05	18	16							55S ribosome, mitochondrial;39S ribosomal subunit, mitochondrial	320;324	ATF7IP;BCKDHA;CDC23;CNOT1;COPA;COPB2;DAP3;DPF2;EIF2A;FLNA;GADD45GIP1;HM13;HRNR;HSD17B12;IRS4;MRPL1;MRPL11;MRPL15;MRPL18;MRPL19;MRPL2;MRPL20;MRPL22;MRPL23;MRPL24;MRPL28;MRPL3;MRPL34;MRPL37;MRPL38;MRPL39;MRPL4;MRPL40;MRPL41;MRPL43;MRPL44;MRPL45;MRPL46;MRPL47;MRPL48;MRPL49;MRPL50;MRPL53;MRPL55;MRPL58;MRPL9;MRPS14;MRPS15;MRPS18A;MRPS2;MRPS22;MRPS23;MRPS24;MRPS27;MRPS28;MRPS31;MRPS33;MRPS34;MRPS35;MRP…	0.67;0.58;0.76;0.95;0.51;0.75;0.79;0.65;0.99;0.5;0.96;0.56;0.52;0.61;0.54;1;0.73;1;1;1;0.98;1;1;1;0.98;1;1;1;1;1;1;0.87;0.86;1;1;0.73;1;0.97;1;1;1;1;0.87;1;1;1;0.93;0.82;0.96;0.55;0.97;0.66;0.85;0.82;0.52;0.76;0.89;0.73;0.88;0.98;0.92;0.76;0.77;0.76;0.97;0.88;0.53;0.73;0.93;0.56;0.91;0.61;0.76;0.59;0.5;0.65;0.81;0.51;0.75	ACAA2;ACIN1;ACTL6A;ATP2A2;ATP5F1A;ATP5F1B;ATP5F1C;ATP5PB;ATP5PO;BAG6;CAD;CDK1;CKAP4;CLTB;CORO1C;CYFIP1;DARS;DBT;DDX3X;DDX46;DDX5;DDX6;DHX15;DPCD;EIF4A3;ERLIN2;FLNA;FLNB;GADD45GIP1;H4C1;HACD3;HADHA;HSPA8;IARS;LANCL1;LBR;MATR3;MRPL1;MRPL11;MRPL12;MRPL13;MRPL15;MRPL18;MRPL19;MRPL2;MRPL20;MRPL21;MRPL22;MRPL23;MRPL24;MRPL28;MRPL3;MRPL34;MRPL37;MRPL38;MRPL39;MRPL4;MRPL40;MRPL41;MRPL43;MRPL44;MRPL45;MRP…	0.61;0.89;0.61;0.91;0.97;0.88;0.79;0.89;0.86;0.53;0.62;0.61;0.72;0.5;0.79;0.8;0.94;0.99;0.84;0.52;0.68;0.97;0.77;0.81;0.63;1;0.57;0.79;1;0.78;0.79;0.68;0.56;0.92;0.57;0.88;0.94;1;1;1;1;1;1;1;1;1;1;1;1;1;1;1;1;1;1;1;1;1;1;1;1;1;0.96;0.97;1;1;1;1;1;1;0.65;1;0.97;0.97;0.81;0.9;0.53;0.84;0.94;0.75;0.58;0.64;0.86;0.81;0.98;0.96;1;0.95;0.58;0.71;0.65;0.99;0.88;0.9;0.6;0.8;0.91;0.97;0.58;0.7;0.61;0.58;0…
	MRPL18	Q9H0U6	20.577	18	16							55S ribosome, mitochondrial;39S ribosomal subunit, mitochondrial	320;324	ATF7IP;BCKDHA;CDC23;CDC5L;CNOT1;COPB2;DAP3;DIABLO;DPF2;EIF2A;GADD45GIP1;GLUD1;HM13;HSD17B12;MRPL1;MRPL15;MRPL17;MRPL19;MRPL2;MRPL20;MRPL22;MRPL23;MRPL24;MRPL28;MRPL3;MRPL34;MRPL37;MRPL38;MRPL39;MRPL4;MRPL40;MRPL41;MRPL43;MRPL44;MRPL45;MRPL46;MRPL47;MRPL48;MRPL49;MRPL50;MRPL53;MRPL55;MRPL58;MRPL9;MRPS14;MRPS15;MRPS18A;MRPS2;MRPS22;MRPS23;MRPS24;MRPS27;MRPS28;MRPS31;MRPS33;MRPS34;MRPS35;MRPS5;MRPS6…	0.6;0.51;0.76;0.62;0.96;0.66;0.82;0.61;0.68;0.99;0.77;0.55;0.57;0.58;1;1;1;1;0.93;1;1;0.94;0.99;1;1;0.84;1;1;0.99;0.74;0.66;1;1;0.89;1;0.99;0.93;1;1;1;0.77;1;1;1;0.96;0.88;0.87;0.85;0.97;0.86;0.93;0.93;0.73;0.85;0.93;0.85;0.93;0.99;0.95;0.82;0.86;0.74;0.94;0.89;0.53;0.79;0.86;0.54;0.96;0.53;0.92;0.5;0.59;0.75;0.69;0.65;0.56;0.5;0.58;0.54;0.86;0.71;0.74	ALDH9A1;ATP2A2;ATP5F1A;ATP5F1B;ATP5PO;CAD;CKAP4;CLTC;CORO1C;CYFIP1;DBT;DDX3X;DDX5;DDX6;DHX15;DPCD;DYNC1H1;DYNC1LI1;ERLIN2;FLNA;GADD45GIP1;H4C1;HACD3;HADHB;HSPA8;IARS;LANCL1;MATR3;MRPL1;MRPL11;MRPL12;MRPL13;MRPL15;MRPL17;MRPL19;MRPL2;MRPL20;MRPL21;MRPL22;MRPL23;MRPL24;MRPL28;MRPL3;MRPL34;MRPL37;MRPL38;MRPL39;MRPL4;MRPL40;MRPL41;MRPL43;MRPL44;MRPL45;MRPL46;MRPL47;MRPL48;MRPL50;MRPL55;MRPL58;MRPL9;M…	0.68;0.54;0.97;0.96;0.92;0.95;0.82;0.87;0.73;0.94;0.96;0.98;0.6;0.71;0.7;0.89;0.91;0.97;1;0.71;1;0.82;0.82;0.62;0.74;0.55;0.73;0.69;1;1;1;1;1;1;1;1;1;1;1;1;1;1;1;1;1;1;1;1;1;1;1;1;1;1;1;1;1;1;1;1;0.76;1;0.55;0.98;0.88;0.8;0.57;0.91;0.91;0.98;0.65;0.9;0.86;0.66;0.67;0.54;0.51;0.98;0.6;0.99;0.59;0.6;0.56;0.53;0.59;0.95;0.76;0.76;0.76;0.51;0.76;0.83;0.82;0.89;0.99;0.57;0.98;0.66;0.51;0.83;0.88;0.71;…
	MRPL19	P49406	33.535	17	16							55S ribosome, mitochondrial;39S ribosomal subunit, mitochondrial	320;324	CDC23;CDC5L;CNOT1;COPA;DAP3;DBT;DPF2;EIF2A;FLNA;GADD45GIP1;GID8;GLUD1;HM13;HSD17B12;IRS4;MRPL1;MRPL11;MRPL13;MRPL15;MRPL17;MRPL18;MRPL2;MRPL20;MRPL22;MRPL23;MRPL24;MRPL28;MRPL3;MRPL34;MRPL37;MRPL38;MRPL39;MRPL4;MRPL40;MRPL41;MRPL43;MRPL44;MRPL45;MRPL46;MRPL47;MRPL48;MRPL49;MRPL50;MRPL53;MRPL55;MRPL58;MRPL9;MRPS14;MRPS15;MRPS18A;MRPS2;MRPS22;MRPS23;MRPS24;MRPS27;MRPS31;MRPS33;MRPS34;MRPS35;MRPS5;M…	0.79;0.51;0.96;0.66;0.64;1;0.77;1;0.57;0.92;0.57;0.55;0.63;0.69;0.59;1;0.61;1;1;1;1;0.93;1;1;0.98;1;1;1;0.97;1;1;1;0.9;0.72;1;1;0.83;1;1;1;1;1;1;0.91;1;1;1;0.87;0.6;0.88;0.57;0.87;0.68;0.75;0.78;0.73;0.79;0.61;0.81;0.91;0.82;0.6;0.88;0.83;0.57;0.93;0.87;0.6;0.77;0.84;0.5;0.93;0.99;0.63;0.91;0.81;0.59;0.75;0.66;0.53;0.55;0.59;0.54;0.88;0.7;0.64;0.81;0.82	ACAA2;ACTL6A;AIMP2;ATP2A2;ATP5F1A;ATP5F1B;ATP5PO;CAD;CKAP4;CORO1C;DARS;DBT;DDOST;DDX6;DHX15;DPCD;ERLIN2;FLNB;GADD45GIP1;H4C1;HACD3;HNRNPU;HSPA8;IARS;IRS4;LARS;LBR;MATR3;MRPL1;MRPL11;MRPL12;MRPL13;MRPL15;MRPL17;MRPL18;MRPL2;MRPL20;MRPL21;MRPL22;MRPL23;MRPL24;MRPL28;MRPL3;MRPL34;MRPL37;MRPL38;MRPL39;MRPL4;MRPL40;MRPL41;MRPL43;MRPL44;MRPL45;MRPL46;MRPL47;MRPL48;MRPL49;MRPL50;MRPL55;MRPL58;MRPL9;MRPS…	0.61;0.53;0.8;0.89;0.96;0.8;0.7;0.83;0.74;0.62;0.53;0.9;0.57;0.83;0.79;0.53;0.99;0.66;1;0.98;0.62;0.62;0.78;0.55;0.66;0.62;0.64;0.57;0.98;1;1;1;1;1;1;1;1;1;1;1;1;1;1;1;1;1;1;1;1;1;1;1;1;1;0.96;1;1;1;0.74;1;1;1;1;0.96;0.76;0.84;0.9;0.72;0.76;0.71;0.82;0.84;0.91;0.55;1;0.52;0.73;0.71;0.57;0.82;0.55;0.6;0.59;0.68;0.91;0.8;0.82;0.57;0.87;0.89;0.52;0.53;0.89;0.89;0.83;0.51;0.77;0.79;0.56;0.81;0.53;0.72
	MRPL2	Q5T653	33.301	18	16							55S ribosome, mitochondrial;39S ribosomal subunit, mitochondrial	320;324	AP3M1;BCKDHA;BCKDHB;DPF2;GADD45GIP1;MED23;MRPL1;MRPL11;MRPL15;MRPL17;MRPL18;MRPL19;MRPL20;MRPL22;MRPL23;MRPL24;MRPL28;MRPL3;MRPL34;MRPL37;MRPL38;MRPL39;MRPL4;MRPL40;MRPL41;MRPL43;MRPL44;MRPL45;MRPL46;MRPL47;MRPL48;MRPL49;MRPL50;MRPL53;MRPL55;MRPL9;MRPS14;MRPS18A;MRPS22;MRPS23;MRPS24;MRPS27;MRPS35;MRPS5;MRPS6;NIPSNAP3A;NT5DC1;PIGR;RBM25;RPAP2;SIN3A;SLC16A1;SMARCC2;SMARCD2;UBR4	0.72;0.83;0.63;0.68;1;0.77;0.99;1;0.85;0.98;0.93;0.93;0.99;0.98;1;0.64;0.63;1;1;0.84;0.95;1;0.77;0.93;1;1;0.97;1;1;0.66;0.97;0.98;0.97;0.89;1;0.99;0.97;1;0.96;0.64;0.8;0.93;0.68;1;1;0.52;0.91;0.5;0.59;0.87;0.91;0.55;0.81;0.83;0.78	ACAA2;ALDH9A1;ATP2A2;ATP5F1A;ATP5F1B;ATP5F1C;ATP5PO;BAG6;CAD;CKAP4;CLTC;CORO1C;CYFIP1;DARS;DBT;DDX3X;DDX46;DDX5;DDX6;DHX15;DPCD;DYNC1H1;DYNC1LI1;ERLIN2;FLNA;GADD45GIP1;H4C1;HACD3;HADHA;HADHB;HSPA8;IARS;ITPR3;LANCL1;LBR;MATR3;MRPL1;MRPL11;MRPL12;MRPL13;MRPL15;MRPL17;MRPL18;MRPL19;MRPL20;MRPL21;MRPL22;MRPL23;MRPL24;MRPL28;MRPL3;MRPL34;MRPL37;MRPL38;MRPL39;MRPL4;MRPL40;MRPL41;MRPL43;MRPL44;MRPL45;MR…	0.51;0.63;0.54;0.95;0.95;0.61;0.9;0.66;0.94;0.85;0.71;0.73;0.92;0.56;0.99;0.98;0.52;0.67;0.72;0.65;0.89;0.94;0.98;1;0.65;1;0.93;0.87;0.79;0.65;0.67;0.55;0.6;0.77;0.83;0.69;1;1;1;1;1;1;1;1;1;1;1;1;1;1;1;1;1;1;1;1;1;1;1;1;1;1;1;1;1;1;1;1;1;0.7;1;0.64;0.63;0.97;0.93;0.78;0.57;0.89;0.91;0.97;0.61;0.9;0.85;0.68;1;0.53;0.51;0.5;0.98;0.64;0.99;0.58;0.54;0.55;0.55;0.53;0.64;0.6;0.94;0.77;0.8;0.76;0.51;0.…
	MRPL20	Q9BYC9	17.443	18	16-17							55S ribosome, mitochondrial;39S ribosomal subunit, mitochondrial	320;324	ACACA;ARID1A;CDC23;CDC5L;CNOT1;COPA;COPB2;DAP3;DBT;DCTN1;DPF2;DYNC1H1;EFTUD2;EIF2A;FLNA;GADD45GIP1;GID8;GLUD1;GPI;HM13;HSD17B12;IRS4;KPNA6;MRPL1;MRPL11;MRPL13;MRPL15;MRPL17;MRPL18;MRPL19;MRPL2;MRPL22;MRPL23;MRPL24;MRPL28;MRPL3;MRPL34;MRPL37;MRPL38;MRPL39;MRPL4;MRPL40;MRPL41;MRPL43;MRPL44;MRPL45;MRPL46;MRPL47;MRPL48;MRPL49;MRPL50;MRPL53;MRPL55;MRPL58;MRPL9;MRPS14;MRPS15;MRPS18A;MRPS2;MRPS22;MRPS23…	0.72;0.54;0.85;0.58;0.96;0.54;0.83;0.9;1;0.74;0.67;0.85;0.67;0.99;0.59;1;0.93;0.51;0.97;0.59;0.66;0.56;0.71;1;0.82;1;1;1;1;1;0.99;1;1;0.99;1;1;1;1;1;1;0.8;0.74;1;1;0.84;1;1;1;1;1;1;1;1;1;1;0.97;0.85;0.95;0.72;0.95;0.87;0.88;0.86;0.59;0.66;0.91;0.8;0.92;0.99;0.94;0.78;0.67;0.76;0.81;0.89;0.9;0.52;0.82;0.94;1;0.91;0.51;0.55;0.95;0.68;0.71;0.71;0.87;0.56;0.66;0.79;0.59;0.63;0.56;0.84;0.58;0.83	ACAA2;ACIN1;ACTL6A;AIMP1;ATP2A2;ATP5F1A;ATP5F1B;ATP5F1C;ATP5PB;ATP5PO;BAG6;CAD;CDK1;CKAP4;CLTA;CORO1C;CYFIP1;DARS;DBT;DDX3X;DDX46;DDX5;DDX6;DHX15;DPCD;DYNC1H1;DYNC1LI1;EIF4A3;ERLIN2;FLNA;FLNB;GADD45GIP1;H4C1;HACD3;HADHA;HSPA8;IARS;ITPR3;LANCL1;LBR;MATR3;MRPL1;MRPL11;MRPL12;MRPL13;MRPL15;MRPL17;MRPL18;MRPL19;MRPL2;MRPL21;MRPL22;MRPL23;MRPL24;MRPL28;MRPL3;MRPL34;MRPL37;MRPL38;MRPL39;MRPL4;MRPL40;MR…	0.58;0.85;0.58;0.65;0.88;0.96;0.87;0.55;0.86;0.88;0.7;0.72;0.85;0.8;0.63;0.76;0.76;0.94;0.98;0.73;0.61;0.65;0.96;0.89;0.89;0.82;0.66;0.56;1;0.66;0.77;1;0.77;0.76;0.8;0.6;0.92;0.66;0.51;0.87;0.9;1;1;1;1;1;1;1;1;1;1;1;1;1;1;1;1;1;1;1;1;1;1;1;1;1;0.99;0.99;1;1;1;1;1;1;0.72;1;0.61;0.96;0.95;0.85;0.86;0.51;0.87;0.57;0.52;0.95;0.77;0.65;0.57;0.77;0.85;0.81;0.98;0.94;1;0.94;0.63;0.5;0.58;0.61;1;0.73;0.8…
	MRPL21	Q7Z2W9	22.815	18;49	16							55S ribosome, mitochondrial;39S ribosomal subunit, mitochondrial	320;324	MRPS16	0.76	ACTL6A;AIMP2;ALDH9A1;ATP2A2;ATP5F1A;ATP5F1B;ATP5F1C;ATP5PO;BAG6;CAD;CKAP4;CLTA;CLTB;CLTC;CORO1C;CYFIP1;DARS;DBT;DDX3X;DDX5;DDX6;DHX15;DPCD;DSG1;DYNC1H1;DYNC1LI1;ERLIN2;FLNA;FLNB;GADD45GIP1;H4C1;HACD3;HADHB;HSPA8;IARS;LANCL1;LBR;MATR3;MRPL1;MRPL11;MRPL12;MRPL13;MRPL15;MRPL17;MRPL18;MRPL19;MRPL2;MRPL20;MRPL22;MRPL23;MRPL24;MRPL28;MRPL3;MRPL34;MRPL37;MRPL38;MRPL39;MRPL4;MRPL40;MRPL41;MRPL43;MRPL44;M…	0.9;0.7;0.92;0.68;0.94;0.89;0.54;0.91;0.5;0.86;0.7;0.89;0.74;0.84;0.62;0.91;0.54;0.96;0.96;0.56;0.62;0.53;0.91;0.63;0.86;0.97;1;0.71;0.58;1;0.57;0.86;0.58;0.67;0.68;0.8;0.76;0.68;1;1;1;1;1;1;1;1;1;1;0.99;1;1;1;1;1;1;1;1;1;1;1;1;1;1;1;0.97;1;0.99;1;1;1;1;0.7;0.79;1;0.62;0.97;0.67;0.85;0.57;0.56;0.91;0.92;0.61;0.94;0.55;0.86;0.53;0.67;0.74;1;0.59;0.98;0.82;0.75;0.98;0.71;0.57;0.53;0.51;0.57;0.95;0.…
	MRPL22	Q9NWU5	23.641	17	16							55S ribosome, mitochondrial;39S ribosomal subunit, mitochondrial	320;324	CNOT1;DAP3;DBT;DCTN1;EIF2A;GADD45GIP1;HM13;HSD17B12;MRPL1;MRPL11;MRPL13;MRPL15;MRPL17;MRPL18;MRPL19;MRPL2;MRPL20;MRPL23;MRPL24;MRPL28;MRPL3;MRPL34;MRPL37;MRPL38;MRPL39;MRPL4;MRPL40;MRPL41;MRPL43;MRPL44;MRPL45;MRPL46;MRPL47;MRPL48;MRPL49;MRPL50;MRPL53;MRPL55;MRPL58;MRPL9;MRPS14;MRPS15;MRPS18A;MRPS2;MRPS22;MRPS23;MRPS24;MRPS27;MRPS31;MRPS33;MRPS35;MRPS5;MRPS6;MRPS9;NIPSNAP3A;NUP210;PFN1;PIGR;POLR1A…	0.91;0.7;0.86;0.69;1;1;0.62;0.56;1;0.65;1;1;1;1;1;0.98;1;0.99;1;0.99;1;0.99;1;1;1;0.92;0.7;1;1;0.7;1;0.99;1;1;1;1;1;1;1;1;0.91;0.63;0.86;0.56;0.93;0.69;0.75;0.84;0.68;0.81;0.8;0.99;0.85;0.65;0.74;0.76;0.99;0.64;0.74;0.53;0.99;0.91;0.87;0.6;0.72;0.76;0.57;0.66;0.64;0.54;0.51;0.56;0.89	ACIN1;ACTL6A;AIMP2;ATP2A2;ATP5F1A;ATP5F1B;ATP5PB;ATP5PO;CAD;CKAP4;CLTC;CORO1C;CYFIP1;DARS;DBT;DDX3X;DDX6;DHX15;DPCD;EIF4A3;ERLIN2;FLNA;FLNB;GADD45GIP1;H4C1;HACD3;HRNR;HSPA8;IARS;LBR;MATR3;MRPL1;MRPL11;MRPL12;MRPL13;MRPL15;MRPL17;MRPL18;MRPL19;MRPL2;MRPL20;MRPL21;MRPL23;MRPL24;MRPL28;MRPL3;MRPL34;MRPL37;MRPL38;MRPL39;MRPL4;MRPL40;MRPL41;MRPL43;MRPL44;MRPL45;MRPL46;MRPL47;MRPL48;MRPL49;MRPL50;MRPL5…	0.77;0.7;0.73;0.88;0.96;0.88;0.93;0.89;0.57;0.71;0.63;0.63;0.85;0.9;0.57;0.58;0.91;0.79;0.8;0.59;0.95;0.65;0.67;1;0.54;0.82;0.52;0.61;0.86;0.66;0.83;0.97;1;1;1;1;1;1;1;1;1;0.99;1;1;1;1;1;1;1;1;1;1;1;1;1;1;0.99;0.95;1;1;1;0.99;1;1;0.88;1;0.95;0.92;0.78;0.74;0.79;0.95;0.7;0.56;0.67;0.78;0.8;0.95;0.94;0.67;1;0.92;0.6;0.98;0.79;0.73;0.77;0.52;0.62;0.89;0.93;0.53;0.85;0.9;0.8;0.86;0.76;0.74;0.81;0.76;…
	MRPL23	Q16540	17.781	18	16							55S ribosome, mitochondrial;39S ribosomal subunit, mitochondrial	320;324	ACACA;AP3M1;APMAP;ARID1A;BCKDHA;BCKDHB;CKAP4;DAP3;DBT;DCTN1;DPF2;DYNC1H1;EIF2A;GADD45GIP1;GID8;GPI;KPNA6;MED23;MRPL1;MRPL11;MRPL13;MRPL15;MRPL17;MRPL18;MRPL19;MRPL2;MRPL20;MRPL22;MRPL24;MRPL28;MRPL3;MRPL34;MRPL37;MRPL38;MRPL39;MRPL4;MRPL40;MRPL41;MRPL43;MRPL44;MRPL45;MRPL46;MRPL47;MRPL48;MRPL49;MRPL50;MRPL53;MRPL55;MRPL58;MRPL9;MRPS14;MRPS15;MRPS18A;MRPS2;MRPS22;MRPS23;MRPS24;MRPS27;MRPS33;MRPS35…	0.71;0.94;0.51;0.62;0.75;0.51;0.67;0.76;1;0.96;0.9;0.61;0.57;1;0.93;0.94;0.99;0.59;0.99;1;0.98;0.95;1;0.94;0.98;1;1;0.99;0.99;0.9;0.99;1;1;0.98;1;0.8;0.98;1;1;0.97;1;1;0.84;1;1;0.99;1;1;1;1;0.99;0.84;1;0.51;0.99;0.66;0.95;0.92;0.86;0.94;0.98;1;0.71;0.85;0.93;1;0.88;1;0.85;0.86;0.71;0.65;0.61;0.62;0.79;0.85;0.84;1;0.76;0.54;0.65	ACAA2;ACTL6A;AIMP1;AIMP2;ALDH9A1;ATP2A2;ATP5F1A;ATP5F1B;ATP5F1C;ATP5PB;ATP5PO;BAG6;CAD;CDK1;CKAP4;CORO1C;CYFIP1;DBT;DDX3X;DDX5;DDX6;DHX15;DPCD;DSG1;DYNC1H1;DYNC1LI1;ERLIN2;FLNA;FLNB;GADD45GIP1;H4C1;HACD3;HADHB;HSPA8;IARS;LANCL1;LBR;MATR3;MRPL1;MRPL11;MRPL12;MRPL13;MRPL15;MRPL17;MRPL18;MRPL19;MRPL2;MRPL20;MRPL21;MRPL22;MRPL24;MRPL28;MRPL3;MRPL34;MRPL37;MRPL38;MRPL39;MRPL4;MRPL40;MRPL41;MRPL43;MRPL…	0.57;0.82;0.56;0.73;0.89;0.8;0.97;0.98;0.63;0.8;0.96;0.72;0.92;0.76;0.78;0.67;0.94;0.95;0.97;0.66;0.7;0.71;0.96;0.64;0.8;0.94;1;0.86;0.73;1;0.66;0.95;0.54;0.57;0.69;0.83;0.84;0.67;1;1;1;1;1;1;1;1;1;1;1;1;1;1;1;1;1;1;1;1;1;1;1;1;1;1;0.99;1;1;1;1;1;1;0.69;0.69;1;0.61;0.98;0.76;0.51;0.6;0.92;0.5;0.57;0.97;0.96;0.99;0.57;0.76;0.9;0.54;0.75;0.7;1;0.52;0.76;0.52;0.99;0.92;0.81;0.99;0.83;0.67;0.54;0.59;…
	MRPL24	Q96A35	24.915	18	16							55S ribosome, mitochondrial;39S ribosomal subunit, mitochondrial	320;324	ATP1B3;BCKDHB;CDC23;CNOT1;DAP3;DBT;DCTN1;EIF2A;GADD45GIP1;GLUD1;HRNR;IRS4;MRPL1;MRPL13;MRPL15;MRPL17;MRPL18;MRPL19;MRPL2;MRPL20;MRPL22;MRPL23;MRPL28;MRPL3;MRPL37;MRPL38;MRPL39;MRPL4;MRPL41;MRPL43;MRPL44;MRPL45;MRPL46;MRPL47;MRPL48;MRPL49;MRPL50;MRPL53;MRPL55;MRPL58;MRPL9;MRPS14;MRPS15;MRPS2;MRPS22;MRPS23;MRPS24;MRPS27;MRPS31;MRPS33;MRPS34;MRPS35;MRPS5;MRPS6;MRPS9;NIPSNAP3A;PFKL;PFN1;POLR1A;POLR3E…	0.61;0.71;0.66;0.82;0.64;0.62;0.74;0.53;1;0.71;0.54;0.67;1;1;1;0.98;0.99;1;0.64;0.99;1;0.99;1;1;1;1;1;0.98;1;1;0.96;1;0.99;0.94;1;1;1;1;0.75;1;1;0.85;0.66;0.9;0.98;0.98;0.62;0.97;0.84;0.69;0.89;0.68;0.94;0.77;0.6;0.94;0.59;0.98;0.83;0.57;0.98;0.91;0.9;0.8;0.62;0.63;0.84;0.52;0.59;0.65;0.61;0.51;0.54;0.81;0.99	ACTL6A;AIMP2;ALDH9A1;ATP2A2;ATP5F1A;ATP5F1B;ATP5PO;CAD;CKAP4;CLTC;CORO1C;CYFIP1;DARS;DBT;DDX3X;DDX46;DDX5;DDX6;DHX15;DPCD;DYNC1H1;DYNC1LI1;ERLIN2;FLNA;FLNB;GADD45GIP1;H4C1;HACD3;HADHB;HSPA8;IARS;LANCL1;LBR;MATR3;MRPL1;MRPL11;MRPL12;MRPL13;MRPL15;MRPL17;MRPL18;MRPL19;MRPL2;MRPL20;MRPL21;MRPL22;MRPL23;MRPL28;MRPL3;MRPL34;MRPL37;MRPL38;MRPL39;MRPL4;MRPL40;MRPL41;MRPL43;MRPL44;MRPL45;MRPL46;MRPL47;MR…	0.83;0.69;0.71;0.56;0.96;0.95;0.91;0.94;0.85;0.85;0.77;0.94;0.57;0.95;0.98;0.65;0.7;0.77;0.71;0.89;0.94;0.98;1;0.66;0.52;1;0.88;0.83;0.58;0.7;0.6;0.8;0.75;0.74;1;1;1;1;1;1;1;1;1;1;1;1;1;1;1;1;1;1;1;1;1;1;1;1;1;1;1;1;1;1;1;1;1;0.67;0.55;1;0.61;0.97;0.87;0.8;0.56;0.9;0.92;0.97;0.62;0.91;0.85;0.71;1;0.57;0.51;0.98;0.89;0.67;0.99;0.53;0.61;0.63;0.61;0.61;0.63;0.58;0.96;0.79;0.8;0.76;0.51;0.8;0.85;0.8…
	MRPL28	Q13084	30.157	18	16							55S ribosome, mitochondrial;39S ribosomal subunit, mitochondrial	320;324	AAAS;ACTR1A;ATF7IP;ATP1B3;BCKDHA;BCKDHB;CLTB;CNOT1;DAP3;DBT;DLD;EIF2A;GADD45GIP1;GLUD1;HM13;HNRNPC;HRNR;HSD17B12;IRS4;MKI67;MRPL1;MRPL15;MRPL17;MRPL18;MRPL19;MRPL2;MRPL20;MRPL22;MRPL23;MRPL24;MRPL3;MRPL34;MRPL37;MRPL38;MRPL39;MRPL41;MRPL43;MRPL44;MRPL45;MRPL46;MRPL47;MRPL48;MRPL49;MRPL50;MRPL55;MRPL58;MRPL9;MRPS14;MRPS15;MRPS2;MRPS22;MRPS23;MRPS24;MRPS27;MRPS31;MRPS33;MRPS34;MRPS35;MRPS5;MRPS6;NI…	0.55;0.64;0.84;0.64;0.64;0.84;0.62;0.96;0.54;0.57;0.54;0.99;0.67;0.52;0.52;0.53;0.74;0.58;0.72;0.55;1;1;1;1;1;0.63;1;0.99;0.9;1;1;0.87;1;1;1;0.99;0.99;0.92;1;0.99;0.95;1;0.99;0.99;1;1;1;0.78;0.64;0.64;0.96;0.94;0.55;0.93;0.94;0.65;0.72;0.63;0.97;0.66;0.91;0.75;0.6;0.86;0.82;0.56;0.89;0.95;0.91;0.73;0.51;0.6;0.89;0.91;0.57;0.6	ACAA2;ACIN1;ACTL6A;AIMP1;AIMP2;ATP2A2;ATP5F1A;ATP5F1B;ATP5F1C;ATP5PB;ATP5PO;BAG6;CAD;CDK1;CKAP4;CORO1C;CYFIP1;DARS;DBT;DDX3X;DDX46;DDX5;DDX6;DHX15;DPCD;DYNC1H1;DYNC1LI1;EIF4A3;ERLIN2;FLNA;FLNB;GADD45GIP1;H4C1;HACD3;HADHA;HSPA8;IARS;ITPR3;LANCL1;LBR;MATR3;MRPL1;MRPL11;MRPL12;MRPL13;MRPL15;MRPL17;MRPL18;MRPL19;MRPL2;MRPL20;MRPL21;MRPL22;MRPL23;MRPL24;MRPL3;MRPL34;MRPL37;MRPL38;MRPL39;MRPL4;MRPL40;M…	0.58;0.82;0.51;0.61;0.55;0.93;0.95;0.72;0.66;0.89;0.92;0.62;0.65;0.9;0.76;0.72;0.77;0.94;0.98;0.86;0.78;0.57;0.96;0.86;0.86;0.75;0.58;0.64;0.98;0.58;0.75;1;0.55;0.77;0.77;0.65;0.87;0.62;0.58;0.88;0.88;1;1;1;1;1;1;1;1;1;1;1;1;1;1;1;1;1;1;1;1;1;1;1;1;1;0.99;0.85;1;1;1;1;1;1;0.67;1;0.58;0.94;0.98;0.73;0.82;0.87;0.6;0.68;0.57;0.95;0.77;0.68;0.59;0.88;0.78;0.97;0.93;1;0.93;0.63;0.73;0.77;0.75;0.79;0.6…
	MRPL3	P09001	38.633	17	16							55S ribosome, mitochondrial;39S ribosomal subunit, mitochondrial	320;324	AAR2;AP3M1;ASNA1;BCKDHA;BCKDHB;DAP3;DBT;DCTN1;DPF2;GADD45GIP1;MED23;MRPL1;MRPL11;MRPL12;MRPL13;MRPL15;MRPL17;MRPL18;MRPL19;MRPL2;MRPL20;MRPL22;MRPL23;MRPL24;MRPL28;MRPL34;MRPL37;MRPL38;MRPL39;MRPL4;MRPL40;MRPL41;MRPL43;MRPL44;MRPL45;MRPL46;MRPL47;MRPL48;MRPL49;MRPL50;MRPL53;MRPL55;MRPL58;MRPL9;MRPS10;MRPS14;MRPS15;MRPS17;MRPS18A;MRPS2;MRPS22;MRPS23;MRPS24;MRPS27;MRPS30;MRPS31;MRPS33;MRPS34;MRPS35…	0.68;0.56;0.6;0.54;0.8;0.74;0.74;0.73;0.98;1;0.7;1;0.62;0.53;1;1;1;1;1;1;1;1;0.99;1;1;0.97;1;1;1;0.93;0.9;1;1;0.99;1;1;0.62;1;1;1;1;0.88;1;1;0.51;0.95;0.75;0.52;0.96;0.68;0.97;0.77;0.96;0.94;0.69;0.93;0.9;0.81;0.86;0.98;0.99;0.58;0.96;0.99;0.67;0.62;0.66;0.66;0.89;0.66;0.99;0.79;0.92;0.91;0.6;0.97;0.6;0.75;0.75;0.67;0.57;0.86;0.93;0.63	ACTL6A;AIMP1;AIMP2;ALDH9A1;ATP2A2;ATP5F1A;ATP5F1B;ATP5PB;ATP5PO;BAG6;CAD;CDK1;CKAP4;CLTA;CLTC;CORO1C;CYFIP1;DBT;DDX3X;DDX5;DDX6;DHX15;DPCD;DYNC1H1;DYNC1LI1;ERLIN2;FLNA;FLNB;GADD45GIP1;H4C1;HACD3;HADHB;HSPA8;IARS;LANCL1;LBR;MATR3;MRPL1;MRPL11;MRPL12;MRPL13;MRPL15;MRPL17;MRPL18;MRPL19;MRPL2;MRPL20;MRPL21;MRPL22;MRPL23;MRPL24;MRPL28;MRPL34;MRPL37;MRPL38;MRPL39;MRPL4;MRPL40;MRPL41;MRPL43;MRPL44;MRPL4…	0.89;0.63;0.62;0.75;0.52;0.97;0.97;0.54;0.94;0.57;0.95;0.68;0.82;0.68;0.8;0.79;0.95;0.98;0.94;0.68;0.8;0.73;0.96;0.9;0.96;1;0.73;0.53;1;0.84;0.88;0.58;0.7;0.75;0.81;0.68;0.74;1;1;1;1;1;1;1;1;1;1;1;1;1;1;1;1;1;1;1;1;1;1;1;1;1;1;1;1;1;1;1;1;1;0.79;0.69;1;0.56;0.67;0.98;0.83;0.52;0.83;0.58;0.64;0.95;0.94;0.97;0.71;0.93;0.57;0.83;0.68;1;0.62;0.63;0.99;0.89;0.69;0.99;0.69;0.7;0.67;0.52;0.64;0.97;0.8;0…
	MRPL34	Q9BQ48	10.165	18	16							55S ribosome, mitochondrial;39S ribosomal subunit, mitochondrial	320;324	CNOT1;DBT;GADD45GIP1;MRPL1;MRPL15;MRPL17;MRPL18;MRPL19;MRPL2;MRPL20;MRPL22;MRPL23;MRPL28;MRPL3;MRPL37;MRPL38;MRPL39;MRPL4;MRPL40;MRPL41;MRPL43;MRPL45;MRPL46;MRPL47;MRPL48;MRPL49;MRPL50;MRPL53;MRPL55;MRPL58;MRPL9;MRPS14;MRPS18A;MRPS22;MRPS5;MRPS6;POLR2B;RPAP2;WDR92	0.79;0.66;1;1;0.9;1;0.84;0.97;1;1;0.99;1;0.87;0.97;0.87;0.91;1;0.74;0.63;1;1;0.97;0.77;0.96;0.97;0.99;0.99;0.65;1;0.76;1;0.83;0.95;0.59;0.95;1;0.6;0.6;0.57	ACTL6A;AIMP2;ALDH9A1;ATP2A2;ATP5F1A;ATP5F1B;ATP5PO;BAG6;CAD;CKAP4;CLTA;CLTB;CLTC;CORO1C;CYFIP1;DBT;DDX3X;DDX46;DDX6;DHX15;DPCD;DSG1;DYNC1H1;DYNC1LI1;ERLIN2;FLNA;FLNB;GADD45GIP1;HACD3;HADHB;HSPA8;IARS;LANCL1;LBR;MATR3;MRPL1;MRPL11;MRPL12;MRPL13;MRPL15;MRPL17;MRPL18;MRPL19;MRPL2;MRPL20;MRPL21;MRPL22;MRPL23;MRPL24;MRPL28;MRPL3;MRPL37;MRPL38;MRPL39;MRPL4;MRPL40;MRPL41;MRPL43;MRPL44;MRPL45;MRPL46;MRPL…	0.84;0.63;0.89;0.69;0.92;0.93;0.93;0.54;0.9;0.73;0.59;0.57;0.65;0.61;0.9;0.97;0.96;0.5;0.54;0.66;0.96;0.72;0.85;0.96;0.99;0.68;0.5;1;0.9;0.65;0.58;0.58;0.71;0.73;0.61;0.99;1;1;1;1;1;1;1;1;1;1;1;1;1;1;1;1;1;1;1;1;1;1;1;1;1;0.97;1;1;1;1;1;1;0.83;0.81;1;0.51;0.96;0.55;0.55;0.89;0.62;0.62;0.96;0.94;0.64;0.97;0.66;0.85;0.68;0.66;1;0.61;0.98;0.84;0.64;0.98;0.58;0.53;0.93;0.85;0.86;0.75;0.87;0.65;0.85;0…
	MRPL37	Q9BZE1	48.117	18	16							55S ribosome, mitochondrial;39S ribosomal subunit, mitochondrial	320;324	AMY1A;AP3M1;BCKDHA;BCKDHB;CAD;CNOT1;DAP3;DBT;DCTN1;DIABLO;DNAJA1;DPF2;EIF2A;GADD45GIP1;GID8;GLUD1;HDAC2;MRPL1;MRPL13;MRPL15;MRPL17;MRPL18;MRPL19;MRPL2;MRPL20;MRPL22;MRPL23;MRPL24;MRPL28;MRPL3;MRPL34;MRPL38;MRPL39;MRPL4;MRPL40;MRPL41;MRPL43;MRPL44;MRPL45;MRPL46;MRPL47;MRPL48;MRPL49;MRPL50;MRPL53;MRPL55;MRPL58;MRPL9;MRPS14;MRPS17;MRPS2;MRPS22;MRPS23;MRPS24;MRPS27;MRPS28;MRPS30;MRPS31;MRPS33;MRPS34;…	0.89;0.52;0.51;0.77;0.54;0.83;0.56;0.85;0.8;0.61;0.58;0.5;0.7;0.98;0.55;0.68;0.77;1;1;1;1;1;1;0.84;1;1;1;1;1;1;0.87;1;1;0.92;0.53;1;1;0.86;1;1;0.9;1;1;1;0.99;0.95;1;1;0.82;0.72;0.8;0.94;0.87;0.57;0.78;0.57;0.91;0.92;0.56;0.74;0.55;0.92;0.82;0.69;0.85;0.86;0.7;0.54;0.58;0.52;0.75;0.94;0.87;0.94;0.87;0.54;0.7;0.54;0.51;0.5;0.55;0.58;0.76;0.74;0.79;0.78;0.98;0.61	AIMP1;ALDH9A1;ATP5F1A;ATP5F1B;ATP5F1C;ATP5PB;ATP5PO;BAG6;CAD;CDK1;CKAP4;CLTA;CLTC;CORO1C;CYFIP1;DBT;DDX3X;DDX5;DDX6;DHX15;DPCD;DYNC1H1;DYNC1LI1;ERLIN2;FLNA;GADD45GIP1;H4C1;HACD3;HADHA;HADHB;HSPA8;IARS;ITPR3;LANCL1;LBR;MATR3;MRPL1;MRPL11;MRPL12;MRPL13;MRPL15;MRPL17;MRPL18;MRPL19;MRPL2;MRPL20;MRPL21;MRPL22;MRPL23;MRPL24;MRPL28;MRPL3;MRPL34;MRPL38;MRPL39;MRPL4;MRPL40;MRPL41;MRPL43;MRPL44;MRPL45;MRPL…	0.6;0.69;0.96;0.96;0.61;0.52;0.94;0.67;0.96;0.79;0.83;0.55;0.8;0.74;0.93;0.98;0.96;0.58;0.69;0.77;0.95;0.89;0.95;1;0.74;1;0.72;0.86;0.74;0.7;0.69;0.74;0.69;0.7;0.85;0.67;1;1;1;1;1;1;1;1;1;1;1;1;1;1;1;1;1;1;1;1;1;1;1;1;1;1;1;1;1;1;1;1;1;0.83;1;0.54;0.97;0.85;0.83;0.55;0.63;0.62;0.95;0.93;0.54;0.99;0.52;0.75;0.9;0.81;0.68;1;0.61;0.53;0.58;0.98;0.6;0.99;0.6;0.65;0.6;0.56;0.95;0.82;0.81;0.75;0.52;0.8…
	MRPL38	Q96DV4	44.597	18	16	CCT6B	Q92526	1	2			55S ribosome, mitochondrial;39S ribosomal subunit, mitochondrial	320;324	ASNA1;ATP1B3;BCKDHB;CNOT1;DBT;DCTN1;DIABLO;GADD45GIP1;GID8;GLUD1;IRS4;MKI67;MRPL1;MRPL12;MRPL13;MRPL15;MRPL17;MRPL18;MRPL19;MRPL2;MRPL20;MRPL22;MRPL23;MRPL24;MRPL28;MRPL3;MRPL34;MRPL37;MRPL39;MRPL4;MRPL41;MRPL43;MRPL44;MRPL45;MRPL46;MRPL47;MRPL48;MRPL49;MRPL50;MRPL53;MRPL55;MRPL58;MRPL9;MRPS14;MRPS17;MRPS2;MRPS22;MRPS23;MRPS27;MRPS28;MRPS31;MRPS34;MRPS5;MRPS6;NIPSNAP3A;PFN1;POLR3A;PRPF8;RANBP9;RP…	0.53;0.75;0.65;0.7;0.86;0.7;0.53;1;0.5;0.76;0.59;0.5;1;0.58;1;1;1;1;1;0.95;1;1;0.98;1;1;1;0.91;1;1;0.93;1;1;0.97;1;1;0.97;1;1;1;1;0.91;1;1;0.56;0.55;0.85;0.85;0.92;0.61;0.66;0.92;0.85;0.89;0.75;0.93;0.98;0.56;0.56;0.98;0.8;0.82;0.62;0.6;0.57;0.62;0.77;0.64;0.68;0.67;0.76;0.66;0.57;0.52;0.94;0.69	ACAA2;ACIN1;ACTL6A;ATP2A2;ATP5F1A;ATP5F1B;ATP5F1C;ATP5PB;ATP5PO;CAD;CKAP4;CORO1C;CYFIP1;DARS;DBT;DDX3X;DDX5;DDX6;DHX15;DPCD;EIF4A3;ERLIN2;FLNA;FLNB;GADD45GIP1;H4C1;HACD3;HADHA;HSPA8;IARS;LANCL1;LBR;MATR3;MRPL1;MRPL11;MRPL12;MRPL13;MRPL15;MRPL17;MRPL18;MRPL19;MRPL2;MRPL20;MRPL21;MRPL22;MRPL23;MRPL24;MRPL28;MRPL3;MRPL34;MRPL37;MRPL39;MRPL4;MRPL40;MRPL41;MRPL43;MRPL44;MRPL45;MRPL46;MRPL47;MRPL48;MRP…	0.67;0.88;0.67;0.9;0.96;0.9;0.64;0.87;0.87;0.72;0.82;0.64;0.71;0.94;0.98;0.6;0.72;0.97;0.77;0.79;0.62;0.99;0.65;0.77;1;0.9;0.86;0.7;0.52;0.91;0.56;0.77;0.93;1;1;1;1;1;1;1;1;1;1;1;1;1;1;1;1;1;1;1;1;1;1;1;1;1;0.92;0.97;1;1;1;1;1;1;0.82;1;0.96;0.96;0.88;0.86;0.53;0.89;0.95;0.78;0.64;0.58;0.72;0.85;0.83;0.99;0.95;1;0.94;0.57;0.58;0.58;0.67;0.67;1;0.83;0.73;0.52;0.73;0.86;0.96;0.57;0.62;0.57;0.68;0.96…
	MRPL39	Q9NYK5	38.712	18;28	16							55S ribosome, mitochondrial;39S ribosomal subunit, mitochondrial	320;324	AP3M1;APMAP;ATP1B3;ATP5PB;BCKDHB;CDC5L;CNOT1;DAP3;DBT;DCTN1;DPF2;EFTUD2;EIF2A;GADD45GIP1;GCN1;GID8;GLUD1;GPN1;HNRNPAB;IGHA1;MACF1;MED23;MRPL1;MRPL11;MRPL12;MRPL13;MRPL15;MRPL17;MRPL18;MRPL19;MRPL2;MRPL20;MRPL22;MRPL23;MRPL24;MRPL28;MRPL3;MRPL34;MRPL37;MRPL38;MRPL4;MRPL40;MRPL41;MRPL43;MRPL44;MRPL45;MRPL46;MRPL47;MRPL48;MRPL49;MRPL50;MRPL53;MRPL55;MRPL58;MRPL9;MRPS14;MRPS15;MRPS17;MRPS18A;MRPS2;MR…	0.94;0.5;0.55;0.55;0.84;0.57;0.91;0.82;0.85;0.81;0.97;0.61;0.69;1;0.57;0.54;0.82;0.81;0.8;0.51;0.88;0.73;1;0.97;0.67;1;1;1;0.99;1;1;1;1;1;1;1;1;1;1;1;0.92;0.99;1;1;0.97;1;1;0.99;1;1;1;0.99;0.99;1;1;0.99;0.79;0.53;1;0.68;0.98;0.96;0.61;0.53;0.79;0.93;0.92;0.95;0.93;1;0.67;0.51;0.86;0.81;0.8;0.91;0.8;0.64;0.91;0.96;0.95;0.98;0.96;0.71;0.75;0.9;0.73;0.65;0.85;0.81;0.51;0.66;0.63;0.84;0.88;0.55;0.96;…	ACAA2;ACIN1;ACTL6A;AIMP2;ATP2A2;ATP5F1A;ATP5F1B;ATP5F1C;ATP5PB;ATP5PO;BAG6;CAD;CDK1;CKAP4;CORO1C;CYFIP1;DARS;DBT;DDX3X;DDX46;DDX5;DDX6;DHX15;DPCD;EEF1E1;EIF4A3;ERLIN2;FLNA;FLNB;GADD45GIP1;H4C1;HACD3;HADHA;HSPA8;IARS;IRS4;LANCL1;LBR;MATR3;MRPL1;MRPL11;MRPL12;MRPL13;MRPL15;MRPL17;MRPL18;MRPL19;MRPL2;MRPL20;MRPL21;MRPL22;MRPL23;MRPL24;MRPL28;MRPL3;MRPL34;MRPL37;MRPL38;MRPL4;MRPL40;MRPL41;MRPL43;MRPL…	0.7;0.88;0.75;0.67;0.92;0.96;0.75;0.54;0.84;0.9;0.65;0.75;0.6;0.87;0.7;0.76;0.95;0.99;0.58;0.62;0.64;0.94;0.94;0.88;0.54;0.64;1;0.63;0.76;1;0.74;0.83;0.8;0.7;0.92;0.58;0.6;0.67;0.89;1;1;1;1;1;1;1;1;1;1;1;1;1;1;1;1;1;1;1;1;1;1;1;1;1;1;0.95;1;1;1;0.99;1;1;0.84;1;0.64;0.94;0.98;0.86;0.78;0.89;0.81;0.83;0.95;0.78;0.72;0.56;0.74;0.9;0.87;0.98;0.94;1;0.95;0.66;0.54;0.75;0.55;0.84;0.77;0.86;0.78;0.91;0.…
	MRPL4	Q9BYD3	34.919	18;48	16							55S ribosome, mitochondrial;39S ribosomal subunit, mitochondrial	320;324	CNOT1;DAP3;DBT;GADD45GIP1;MRPL1;MRPL13;MRPL15;MRPL17;MRPL18;MRPL19;MRPL2;MRPL20;MRPL22;MRPL23;MRPL24;MRPL3;MRPL34;MRPL37;MRPL38;MRPL39;MRPL40;MRPL41;MRPL43;MRPL45;MRPL46;MRPL47;MRPL49;MRPL50;MRPL53;MRPL55;MRPL58;MRPL9;MRPS14;MRPS15;MRPS18A;MRPS22;MRPS23;MRPS24;MRPS27;MRPS33;MRPS35;MRPS5;MRPS6;MRPS9;POLR2B;RPL17;SLC25A6;SPTBN1	0.86;0.56;0.87;0.91;0.97;0.98;0.71;0.87;0.74;0.9;0.77;0.8;0.92;0.8;0.98;0.93;0.74;0.92;0.93;0.92;0.9;0.97;0.89;0.85;0.82;0.91;0.69;0.77;0.71;0.69;0.86;0.69;0.85;0.57;0.84;0.82;0.58;0.62;0.72;0.77;0.76;0.63;0.74;0.77;0.56;0.61;0.63;0.58	ACAA2;ACTL6A;AIMP1;AIMP2;ALDH9A1;ATP2A2;ATP5F1A;ATP5F1B;ATP5F1C;ATP5PO;BAG6;CAD;CDK1;CKAP4;CLTA;CLTB;CLTC;CORO1C;CYFIP1;DBT;DDX3X;DDX5;DDX6;DHX15;DPCD;DYNC1H1;DYNC1LI1;ERLIN2;FLNA;FLNB;GADD45GIP1;HACD3;HADHB;HSPA8;IARS;LANCL1;LBR;MATR3;MRPL1;MRPL11;MRPL12;MRPL13;MRPL15;MRPL17;MRPL18;MRPL19;MRPL2;MRPL20;MRPL21;MRPL22;MRPL23;MRPL24;MRPL28;MRPL3;MRPL34;MRPL37;MRPL38;MRPL39;MRPL40;MRPL41;MRPL43;MRPL4…	0.53;0.94;0.63;0.67;0.88;0.77;0.92;0.93;0.56;0.92;0.57;0.91;0.71;0.74;0.64;0.54;0.76;0.64;0.92;0.97;0.98;0.6;0.58;0.73;0.97;0.89;0.97;1;0.68;0.63;1;0.91;0.66;0.57;0.76;0.76;0.78;0.64;1;1;1;1;1;1;1;1;1;1;1;1;1;1;1;1;1;1;1;1;1;1;1;1;1;1;0.98;1;1;1;1;1;1;0.75;1;0.97;0.57;0.89;0.72;0.81;0.65;0.96;0.94;0.97;0.56;0.71;0.87;0.73;0.73;0.72;1;0.67;0.98;0.87;0.65;0.98;0.63;0.55;0.52;0.53;0.94;0.85;0.87;0.7…
	MRPL40	Q9NQ50	24.49	18;27;34	16							55S ribosome, mitochondrial;39S ribosomal subunit, mitochondrial	320;324	AP3M1;BCKDHB;CNOT1;CTR9;EFTUD2;GADD45GIP1;KRT33A;MED23;MRPL1;MRPL11;MRPL15;MRPL17;MRPL18;MRPL19;MRPL2;MRPL20;MRPL22;MRPL23;MRPL3;MRPL34;MRPL37;MRPL39;MRPL4;MRPL41;MRPL43;MRPL44;MRPL45;MRPL46;MRPL47;MRPL48;MRPL49;MRPL50;MRPL55;MRPL9;MRPS18A;NIPSNAP3A;POLR1C;RBM25;RPAP2;SLC16A1;SMARCB1;UBR4	0.74;0.62;0.55;0.69;0.81;0.72;0.59;0.55;0.83;0.97;0.56;0.86;0.66;0.72;0.93;0.74;0.7;0.98;0.9;0.63;0.53;0.99;0.9;0.77;0.76;0.73;0.95;0.7;0.59;0.78;0.67;0.71;0.77;0.8;0.66;0.7;0.62;0.83;0.98;0.59;0.71;0.88	ACAA2;ACTL6A;AIMP2;ALDH9A1;ATP2A2;ATP5F1A;ATP5F1B;ATP5PO;BAG6;CAD;CKAP4;CLTA;CLTB;CLTC;CORO1C;CYFIP1;DARS;DBT;DDX3X;DDX46;DDX5;DDX6;DHX15;DPCD;DSG1;DYNC1H1;DYNC1LI1;EPRS;ERLIN2;FLNA;FLNB;GADD45GIP1;H4C1;HACD3;HADHB;HNRNPU;HSPA8;IARS;LANCL1;LBR;MATR3;MRPL1;MRPL11;MRPL12;MRPL13;MRPL15;MRPL17;MRPL18;MRPL19;MRPL2;MRPL20;MRPL21;MRPL22;MRPL23;MRPL24;MRPL28;MRPL3;MRPL34;MRPL37;MRPL38;MRPL39;MRPL4;MRPL41…	0.58;0.85;0.72;0.89;0.79;0.94;0.95;0.93;0.52;0.91;0.8;0.61;0.74;0.77;0.69;0.94;0.52;0.95;0.98;0.58;0.72;0.66;0.56;0.97;0.5;0.91;0.97;0.56;1;0.72;0.71;1;0.61;0.93;0.64;0.51;0.57;0.7;0.83;0.56;0.69;1;1;1;1;1;1;1;1;1;1;1;1;1;1;1;1;1;1;1;1;1;1;1;1;1;1;0.97;1;0.66;1;1;0.99;1;0.66;0.77;1;0.5;0.97;0.54;0.6;0.68;0.9;0.56;0.62;0.96;0.95;0.66;0.96;0.58;0.72;0.9;0.74;0.78;0.98;0.51;0.72;0.98;0.82;0.76;0.99;…
	MRPL41	Q8IXM3	15.383	18	16-17							55S ribosome, mitochondrial;39S ribosomal subunit, mitochondrial	320;324	BCKDHB;CNOT1;COPB2;DAP3;DBT;DCTN1;EIF2A;GADD45GIP1;HM13;MRPL1;MRPL11;MRPL13;MRPL15;MRPL17;MRPL18;MRPL19;MRPL2;MRPL20;MRPL22;MRPL23;MRPL24;MRPL28;MRPL3;MRPL34;MRPL37;MRPL38;MRPL39;MRPL4;MRPL40;MRPL43;MRPL44;MRPL45;MRPL46;MRPL47;MRPL48;MRPL49;MRPL50;MRPL53;MRPL55;MRPL58;MRPL9;MRPS14;MRPS15;MRPS18A;MRPS2;MRPS22;MRPS23;MRPS24;MRPS27;MRPS31;MRPS33;MRPS35;MRPS5;MRPS6;MRPS9;NIPSNAP3A;NUP210;PFN1;PIGR;PO…	0.62;0.76;0.75;0.75;0.71;0.73;0.99;1;0.57;1;0.61;1;1;1;1;1;1;1;1;1;1;0.99;1;1;1;1;1;0.97;0.77;1;0.57;1;0.88;1;1;1;1;1;1;0.99;1;0.96;0.77;0.93;0.6;0.99;0.68;0.87;0.92;0.55;0.89;0.88;1;0.94;0.73;0.66;0.66;0.99;0.75;0.59;0.99;0.89;0.89;0.82;0.77;0.52;0.61;0.68;0.63;0.96	ACAA2;ACIN1;ACTL6A;AIMP2;ATP2A2;ATP5F1A;ATP5F1B;ATP5F1C;ATP5PB;ATP5PO;BAG6;CAD;CDK1;CKAP4;CLTB;CLTC;CORO1C;CYFIP1;DARS;DBT;DDX3X;DDX5;DDX6;DHX15;DPCD;EEF1E1;EIF4A3;ERLIN2;FLNA;FLNB;GADD45GIP1;H4C1;HACD3;HNRNPU;HSPA8;IARS;LANCL1;LBR;MATR3;MRPL1;MRPL11;MRPL12;MRPL13;MRPL15;MRPL17;MRPL18;MRPL19;MRPL2;MRPL20;MRPL21;MRPL22;MRPL23;MRPL24;MRPL28;MRPL3;MRPL34;MRPL37;MRPL38;MRPL39;MRPL4;MRPL40;MRPL43;MRPL…	0.6;0.89;0.81;0.72;0.89;0.96;0.85;0.62;0.86;0.84;0.61;0.66;0.51;0.77;0.58;0.83;0.8;0.81;0.95;0.86;0.78;0.69;0.97;0.86;0.82;0.53;0.63;1;0.7;0.79;1;0.79;0.82;0.62;0.63;0.94;0.56;0.87;0.93;1;1;1;1;1;1;1;1;1;1;1;1;1;1;1;1;1;1;1;1;1;1;1;1;1;1;0.98;1;1;1;1;1;1;0.77;0.57;1;0.96;0.96;0.83;0.88;0.82;0.94;0.74;0.62;0.53;0.71;0.88;0.85;0.98;0.96;1;0.96;0.59;0.66;0.65;0.99;0.88;0.89;0.89;0.57;0.8;0.93;0.97;0…
	MRPL43	Q8N983	23.431	18	16							55S ribosome, mitochondrial;39S ribosomal subunit, mitochondrial	320;324	AP3M1;ATP5PB;DAP3;DBT;DCTN1;EIF2A;GADD45GIP1;GID8;MED23;MRPL1;MRPL11;MRPL13;MRPL15;MRPL17;MRPL18;MRPL19;MRPL2;MRPL20;MRPL22;MRPL23;MRPL24;MRPL28;MRPL3;MRPL34;MRPL37;MRPL38;MRPL39;MRPL4;MRPL40;MRPL41;MRPL44;MRPL45;MRPL46;MRPL47;MRPL48;MRPL49;MRPL50;MRPL53;MRPL55;MRPL58;MRPL9;MRPS14;MRPS18A;MRPS2;MRPS22;MRPS23;MRPS24;MRPS27;MRPS28;MRPS31;MRPS33;MRPS34;MRPS35;MRPS5;MRPS6;MRPS9;MYBBP1A;NIPSNAP3A;NT5D…	0.77;0.55;0.53;0.86;0.77;0.94;0.97;0.59;0.78;1;0.98;1;1;1;1;1;1;1;1;1;1;0.99;1;1;1;1;1;0.89;0.76;1;1;1;1;1;1;1;1;0.98;0.94;0.99;1;0.99;0.79;0.78;1;0.95;0.94;0.99;0.99;0.77;0.83;0.68;0.95;0.93;1;0.6;0.54;0.8;0.71;0.91;0.98;0.94;0.75;0.99;0.74;0.86;0.65;0.78;0.76;0.52;0.6;0.61;0.65;0.96	AIMP1;AIMP2;ALDH9A1;ATP5F1A;ATP5F1B;ATP5F1C;ATP5PB;ATP5PO;BAG6;CAD;CDK1;CKAP4;CLTA;CORO1C;CYFIP1;DBT;DDX3X;DDX5;DDX6;DHX15;DPCD;DYNC1H1;DYNC1LI1;ERLIN2;FBL;FLNA;GADD45GIP1;H4C1;HACD3;HADHB;HSPA8;IARS;LANCL1;LBR;MATR3;MRPL1;MRPL11;MRPL12;MRPL13;MRPL15;MRPL17;MRPL18;MRPL19;MRPL2;MRPL20;MRPL21;MRPL22;MRPL23;MRPL24;MRPL28;MRPL3;MRPL34;MRPL37;MRPL38;MRPL39;MRPL4;MRPL40;MRPL41;MRPL44;MRPL45;MRPL46;MRPL…	0.67;0.84;0.64;0.97;0.98;0.71;0.72;0.96;0.51;0.97;0.95;0.87;0.52;0.75;0.92;0.97;0.81;0.64;0.78;0.89;0.98;0.82;0.93;1;0.54;0.75;1;0.79;0.89;0.69;0.64;0.82;0.78;0.91;0.74;1;1;1;1;1;1;1;1;1;1;1;1;1;1;1;1;1;1;1;1;1;1;1;1;1;0.99;1;1;1;1;1;1;1;0.64;0.87;1;0.8;0.63;0.97;0.83;0.54;0.67;0.85;0.59;0.67;0.79;0.98;0.94;0.56;0.95;0.55;0.84;0.92;0.89;0.74;1;0.65;0.82;0.99;0.52;0.66;0.99;0.61;0.72;0.71;0.59;0.9…
	MRPL44	Q9H9J2	37.535	18	16							55S ribosome, mitochondrial;39S ribosomal subunit, mitochondrial	320;324	ALDOA;AP3M1;CNOT1;DAP3;DBT;DPF2;EIF2A;GADD45GIP1;GLUD1;IGHA1;MACF1;MED23;MRPL1;MRPL15;MRPL17;MRPL18;MRPL19;MRPL2;MRPL20;MRPL22;MRPL23;MRPL24;MRPL28;MRPL3;MRPL37;MRPL38;MRPL39;MRPL40;MRPL41;MRPL43;MRPL45;MRPL46;MRPL48;MRPL49;MRPL50;MRPL58;MRPL9;MRPS10;MRPS14;MRPS15;MRPS16;MRPS17;MRPS18A;MRPS2;MRPS22;MRPS23;MRPS24;MRPS27;MRPS28;MRPS30;MRPS31;MRPS33;MRPS34;MRPS35;MRPS5;MRPS6;MRPS9;MYBBP1A;NIPSNAP3A;…	0.55;0.73;0.87;0.98;0.5;0.69;0.78;0.87;0.74;0.87;0.84;0.69;0.74;0.9;0.73;0.89;0.83;0.97;0.84;0.7;0.97;0.96;0.92;0.99;0.86;0.97;0.97;0.73;0.57;1;0.99;1;0.97;0.8;0.73;0.98;0.66;0.67;0.98;0.95;0.6;0.69;0.71;0.81;1;0.99;1;0.99;0.61;0.61;0.76;0.99;0.84;0.96;0.82;1;0.95;0.52;0.83;0.62;0.55;0.54;0.84;0.91;0.93;0.73;0.96;0.58;0.79;0.84;0.98;0.8;0.9	ACAA2;AIMP2;ALDH9A1;ATP2A2;ATP5F1A;ATP5F1B;ATP5F1C;ATP5PB;ATP5PO;BAG6;CAD;CKAP4;CLTA;CLTC;CORO1C;CYFIP1;DARS;DBT;DDX3X;DDX46;DDX5;DDX6;DHX15;DPCD;DSG1;DYNC1H1;DYNC1LI1;ERLIN2;FLNA;FLNB;GADD45GIP1;H4C1;HACD3;HADHA;HADHB;HSPA8;IARS;ITPR3;LANCL1;LBR;MATR3;MRPL1;MRPL11;MRPL12;MRPL13;MRPL15;MRPL17;MRPL18;MRPL19;MRPL2;MRPL20;MRPL21;MRPL22;MRPL23;MRPL24;MRPL28;MRPL3;MRPL34;MRPL37;MRPL38;MRPL39;MRPL4;MRP…	0.57;0.51;0.82;0.74;0.97;0.95;0.53;0.53;0.93;0.69;0.92;0.79;0.65;0.8;0.64;0.92;0.51;0.98;0.97;0.63;0.67;0.67;0.62;0.94;0.55;0.88;0.97;1;0.78;0.6;1;0.72;0.91;0.78;0.65;0.68;0.67;0.67;0.84;0.75;0.69;1;1;1;1;1;1;1;1;1;1;1;1;1;1;1;1;1;1;1;1;1;1;1;1;1;1;1;1;0.99;1;1;1;1;0.76;1;0.57;0.98;0.54;0.51;0.82;0.9;0.55;0.59;0.94;0.93;0.57;0.96;0.52;0.7;0.89;0.75;0.73;1;0.66;0.98;0.73;0.99;0.73;0.56;0.54;0.56;0…
	MRPL45	Q9BRJ2	35.351	18	16	PFDN5	Q99471	1	1			55S ribosome, mitochondrial;39S ribosomal subunit, mitochondrial	320;324	ACACA;ACTL6A;ALDOA;AMY1A;AP3M1;ATP1B3;ATP5PB;BCKDHB;CAD;CDC5L;CNOT1;DAP3;DARS;DBT;DCTN1;DPF2;DYNC1H1;EFTUD2;EIF2A;GADD45GIP1;GCN1;GID8;GLUD1;GPI;IRS4;KPNA6;MACF1;MARS;MED23;MRPL1;MRPL11;MRPL12;MRPL13;MRPL15;MRPL17;MRPL18;MRPL19;MRPL2;MRPL20;MRPL22;MRPL23;MRPL24;MRPL28;MRPL3;MRPL34;MRPL37;MRPL38;MRPL39;MRPL4;MRPL40;MRPL41;MRPL43;MRPL44;MRPL46;MRPL47;MRPL48;MRPL49;MRPL50;MRPL53;MRPL55;MRPL58;MRPL9;…	0.56;0.55;0.52;0.69;0.81;0.76;0.63;0.87;0.57;0.52;0.9;0.94;0.64;1;0.83;0.96;0.87;0.79;0.92;1;0.61;0.92;0.83;0.82;0.55;0.73;0.82;0.58;0.75;1;0.9;0.64;1;1;1;1;1;1;1;1;1;1;1;1;0.97;1;1;1;0.85;0.95;1;1;0.99;1;0.98;1;1;1;1;0.99;1;1;0.52;0.99;0.88;0.65;0.97;0.8;0.74;0.98;0.96;0.96;0.56;0.89;0.76;0.59;0.92;0.95;0.93;0.97;0.93;0.99;0.99;0.72;0.56;0.52;0.92;0.61;0.83;1;0.73;0.96;0.67;0.9;0.66;1;0.52;0.94;…	ALDH9A1;ATP2A2;ATP5F1A;ATP5F1B;ATP5PO;BAG6;CAD;CKAP4;CLTC;CORO1C;CYFIP1;DARS;DBT;DDX3X;DDX5;DDX6;DHX15;DPCD;DYNC1H1;DYNC1LI1;ERLIN2;FLNA;GADD45GIP1;H4C1;HACD3;HADHB;HSPA8;IARS;LANCL1;LBR;MATR3;MRPL1;MRPL11;MRPL12;MRPL13;MRPL15;MRPL17;MRPL18;MRPL19;MRPL2;MRPL20;MRPL21;MRPL22;MRPL23;MRPL24;MRPL28;MRPL3;MRPL34;MRPL37;MRPL38;MRPL39;MRPL4;MRPL40;MRPL41;MRPL43;MRPL44;MRPL46;MRPL47;MRPL48;MRPL49;MRPL50;…	0.66;0.51;0.96;0.95;0.91;0.69;0.94;0.83;0.85;0.72;0.93;0.52;0.96;0.98;0.63;0.73;0.72;0.88;0.92;0.98;1;0.66;1;0.87;0.81;0.63;0.71;0.57;0.76;0.71;0.71;1;1;1;1;1;1;1;1;1;1;1;1;1;1;1;1;1;1;1;1;1;1;1;1;1;1;1;1;1;1;1;1;1;0.7;1;0.5;0.54;0.97;0.89;0.79;0.57;0.9;0.91;0.97;0.61;0.9;0.85;0.68;1;0.54;0.98;0.61;0.99;0.57;0.59;0.59;0.53;0.63;0.56;0.94;0.73;0.73;0.56;0.76;0.52;0.77;0.82;0.83;0.51;0.99;0.66;0.87…
	MRPL46	Q9H2W6	31.705	18	16							55S ribosome, mitochondrial;39S ribosomal subunit, mitochondrial	320;324	ALDOA;AP3M1;APMAP;ATP1B3;ATP5PB;BCKDHB;CDC5L;CNOT1;DAP3;DPF2;EIF2A;GADD45GIP1;GCN1;GLUD1;GPI;IGHA1;LMAN2;MACF1;MED23;MRPL1;MRPL11;MRPL12;MRPL15;MRPL17;MRPL18;MRPL19;MRPL2;MRPL20;MRPL22;MRPL23;MRPL24;MRPL28;MRPL3;MRPL34;MRPL37;MRPL38;MRPL39;MRPL4;MRPL40;MRPL41;MRPL43;MRPL44;MRPL45;MRPL47;MRPL48;MRPL49;MRPL50;MRPL53;MRPL55;MRPL58;MRPL9;MRPS14;MRPS15;MRPS17;MRPS18A;MRPS2;MRPS22;MRPS23;MRPS24;MRPS27;…	0.71;0.72;0.51;0.62;0.72;0.73;0.51;0.91;0.89;0.97;0.99;0.98;0.68;0.81;0.52;0.61;0.53;0.72;0.85;0.98;0.87;0.56;1;0.97;0.99;1;1;1;0.99;1;0.99;0.99;1;0.77;1;1;1;0.82;0.7;0.88;1;1;1;0.96;1;0.99;0.96;0.98;0.79;1;0.99;0.97;0.75;0.76;0.95;0.61;0.91;0.68;0.96;0.69;0.62;0.84;0.91;0.67;0.92;0.71;0.99;0.63;0.64;0.92;0.7;0.61;0.72;0.51;0.65;0.86;1;0.95;0.97;0.76;0.66;0.91;0.85;0.61;0.84;0.78;0.67;0.5;0.62;0.…	ACAA2;ACTL6A;AIMP2;ALDH9A1;ATP2A2;ATP5F1A;ATP5F1B;ATP5PO;CAD;CKAP4;CLTA;CLTB;CLTC;CORO1C;CYFIP1;DBT;DDX3X;DHX15;DPCD;DYNC1H1;DYNC1LI1;ERLIN2;FLNA;GADD45GIP1;H4C1;HACD3;HADHB;HSPA8;IARS;LANCL1;MATR3;MRPL1;MRPL11;MRPL12;MRPL13;MRPL15;MRPL17;MRPL18;MRPL19;MRPL2;MRPL20;MRPL21;MRPL22;MRPL23;MRPL24;MRPL28;MRPL3;MRPL34;MRPL37;MRPL38;MRPL39;MRPL4;MRPL40;MRPL41;MRPL43;MRPL44;MRPL45;MRPL47;MRPL48;MRPL49;MR…	0.51;0.93;0.78;0.62;0.69;0.94;0.87;0.84;0.89;0.71;0.94;0.93;0.98;0.57;0.89;0.94;0.92;0.82;0.88;0.91;0.98;1;0.65;1;0.72;0.78;0.71;0.65;0.56;0.65;0.55;1;1;0.94;1;1;0.96;1;1;1;0.99;1;0.99;1;1;0.99;1;1;1;0.92;1;1;1;1;0.99;1;1;0.99;1;0.99;1;1;1;0.99;0.78;1;0.97;0.5;0.83;0.78;0.56;0.6;0.6;0.84;0.83;0.86;0.64;0.78;0.62;0.68;0.63;0.97;0.51;0.96;0.8;0.55;0.97;0.53;0.92;0.71;0.71;0.8;0.77;0.63;0.78;0.51;0.…
	MRPL47	Q9HD33	29.45	18	16-17;45							55S ribosome, mitochondrial;39S ribosomal subunit, mitochondrial	320;324	AP3M1;ATP2A2;CKAP4;DBT;EIF2A;MRPL1;MRPL11;MRPL15;MRPL17;MRPL18;MRPL19;MRPL2;MRPL20;MRPL22;MRPL23;MRPL24;MRPL28;MRPL3;MRPL34;MRPL37;MRPL38;MRPL39;MRPL4;MRPL40;MRPL41;MRPL43;MRPL45;MRPL46;MRPL49;MRPL50;MRPL53;MRPL55;MRPL58;MRPL9;MRPS2;MRPS28;MRPS31;NIPSNAP3A;RANBP9;RBM25;RPAP2;SF3B1;UBR5;WDR26;XPO1;ZW10	0.87;0.6;0.56;0.67;0.88;0.99;0.72;1;1;0.93;1;0.66;1;1;0.84;0.94;0.95;0.62;0.96;0.9;0.97;0.99;0.91;0.59;1;1;0.98;0.96;1;1;0.83;0.95;0.99;0.98;0.63;0.9;0.65;0.77;0.92;0.93;0.83;0.68;0.57;0.63;0.91;0.58	ACAA2;ACTL6A;AIMP2;ALDOA;ATP2A2;ATP5F1A;ATP5F1B;ATP5F1C;BAG6;CAD;CKAP4;CNOT1;CORO1C;CYFIP1;DAP3;DBT;DDX3X;DDX5;DDX6;DHX15;DPCD;DYNC1LI1;ERLIN2;FLNA;FLNB;GADD45GIP1;H4C1;HACD3;HAGH;HNRNPU;IARS;IRS4;ITPR3;LANCL1;LBR;MATR3;MRPL1;MRPL11;MRPL12;MRPL13;MRPL15;MRPL17;MRPL18;MRPL19;MRPL2;MRPL20;MRPL21;MRPL22;MRPL23;MRPL24;MRPL28;MRPL3;MRPL34;MRPL37;MRPL38;MRPL39;MRPL4;MRPL40;MRPL41;MRPL43;MRPL44;MRPL45;M…	0.94;0.95;0.64;0.9;0.85;0.96;0.93;0.69;0.83;0.92;0.86;0.65;0.8;0.8;0.66;0.99;0.63;0.73;0.95;0.64;0.79;0.78;1;0.88;0.61;0.9;0.95;0.79;0.66;0.51;0.86;0.8;0.78;0.82;0.93;0.83;1;0.99;0.99;0.98;0.99;0.97;1;0.96;1;0.99;0.97;0.95;0.99;1;0.85;1;0.97;1;0.97;0.95;0.98;0.97;0.98;1;1;1;0.99;0.98;1;0.84;0.97;0.99;0.55;0.84;0.84;0.55;0.88;0.92;0.52;0.75;0.74;0.61;0.97;0.94;0.6;0.59;0.92;0.77;0.84;0.96;0.62;0.6…
	MRPL48	Q96GC5	23.935	17;51	16							55S ribosome, mitochondrial;39S ribosomal subunit, mitochondrial	320;324	ACACA;AP3M1;BCKDHA;BCKDHB;CNOT1;DAP3;DBT;DCTN1;DLD;DYNC1H1;EFTUD2;EIF2A;GADD45GIP1;GID8;GPI;KDM1A;KPNA6;MACF1;MRPL1;MRPL12;MRPL13;MRPL15;MRPL17;MRPL18;MRPL19;MRPL2;MRPL20;MRPL22;MRPL23;MRPL24;MRPL28;MRPL3;MRPL34;MRPL37;MRPL38;MRPL39;MRPL40;MRPL41;MRPL43;MRPL44;MRPL45;MRPL46;MRPL49;MRPL50;MRPL53;MRPL55;MRPL58;MRPL9;MRPS14;MRPS17;MRPS18A;MRPS2;MRPS21;MRPS22;MRPS23;MRPS24;MRPS27;MRPS28;MRPS31;MRPS33…	0.72;0.51;0.59;0.93;0.82;0.68;1;0.81;0.59;0.91;0.77;0.75;1;0.92;0.92;0.8;0.75;0.58;1;0.51;1;1;1;1;1;0.97;1;1;1;1;1;1;0.97;1;1;1;0.78;1;1;0.97;1;1;1;0.99;1;0.84;1;1;0.95;0.6;0.68;0.92;0.66;0.99;0.94;0.95;0.98;0.59;0.94;0.88;0.98;0.89;1;0.98;0.54;0.83;0.81;0.6;0.54;0.83;1;0.88;0.88;0.68;0.52;0.56;0.57;0.57;0.58;0.65;0.9;0.79;0.53;0.72;0.93;0.91	AIMP1;AIMP2;ALDH9A1;ATP2A2;ATP5F1A;ATP5F1B;ATP5PO;CAD;CDK1;CKAP4;CLTA;CLTC;CORO1C;CYFIP1;DBT;DDX3X;DDX46;DDX5;DDX6;DHX15;DPCD;DYNC1H1;DYNC1LI1;ERLIN2;FLNA;FLNB;GADD45GIP1;H4C1;HACD3;HADHA;HADHB;HNRNPU;IARS;ITPR3;LANCL1;LBR;MATR3;MRPL1;MRPL11;MRPL12;MRPL13;MRPL15;MRPL17;MRPL18;MRPL19;MRPL2;MRPL20;MRPL21;MRPL22;MRPL23;MRPL24;MRPL28;MRPL3;MRPL34;MRPL37;MRPL38;MRPL39;MRPL4;MRPL40;MRPL41;MRPL43;MRPL44…	0.54;0.53;0.81;0.63;0.91;0.96;0.94;0.93;0.77;0.82;0.65;0.58;0.77;0.94;0.98;0.98;0.88;0.71;0.74;0.74;0.96;0.93;0.97;1;0.62;0.63;1;0.59;0.9;0.69;0.59;0.58;0.68;0.58;0.79;0.9;0.72;1;1;1;1;1;1;1;1;1;1;1;1;1;1;1;1;1;1;1;1;1;1;1;1;1;1;1;0.98;1;1;1;1;1;0.73;0.5;1;0.5;0.98;0.66;0.85;0.53;0.6;0.54;0.96;0.95;0.64;0.99;0.56;0.67;0.93;0.82;0.71;1;0.63;0.52;0.99;0.7;0.99;0.71;0.72;0.66;0.62;0.6;0.95;0.86;0.88…
	MRPL49	Q13405	19.198	18	16-17;25;33							55S ribosome, mitochondrial;39S ribosomal subunit, mitochondrial	320;324	ACACA;AMY1A;ARID1A;CAD;CDC23;CNOT1;COPB2;DAP3;DBT;DCTN1;DPF2;DYNC1H1;EIF2A;GADD45GIP1;GID8;GPI;HM13;HSD17B12;KPNA6;MRPL1;MRPL11;MRPL13;MRPL15;MRPL17;MRPL18;MRPL19;MRPL2;MRPL20;MRPL22;MRPL23;MRPL24;MRPL28;MRPL3;MRPL34;MRPL37;MRPL38;MRPL39;MRPL4;MRPL40;MRPL41;MRPL43;MRPL44;MRPL45;MRPL46;MRPL47;MRPL48;MRPL50;MRPL53;MRPL55;MRPL58;MRPL9;MRPS14;MRPS15;MRPS18A;MRPS2;MRPS22;MRPS23;MRPS24;MRPS27;MRPS31;MR…	0.77;0.88;0.76;0.59;0.56;0.91;0.81;0.83;1;0.85;0.81;0.87;1;1;0.96;0.98;0.64;0.56;0.83;1;0.74;1;1;1;1;1;0.98;1;1;1;1;0.99;1;0.99;1;1;1;0.69;0.67;1;1;0.8;1;0.99;1;1;1;1;1;1;1;0.96;0.77;0.89;0.58;0.97;0.82;0.86;0.91;0.71;0.9;0.92;0.99;0.92;0.73;0.77;0.69;0.73;0.91;0.57;0.8;0.55;0.5;0.95;1;0.92;0.54;0.85;0.84;0.87;0.71;0.89;0.62;0.57;0.53;0.6	AIMP1;AIMP2;ATP2A2;ATP5F1B;ATP5PO;BAG6;CDK1;CKAP4;CLTA;CYFIP1;DARS;DBT;DDX6;DHX15;DPCD;DYNC1H1;DYNC1LI1;FLNA;GADD45GIP1;HACD3;HADHA;HNRNPU;IARS;IRS4;LBR;MRPL1;MRPL11;MRPL12;MRPL13;MRPL15;MRPL17;MRPL19;MRPL2;MRPL20;MRPL21;MRPL22;MRPL23;MRPL24;MRPL28;MRPL3;MRPL34;MRPL37;MRPL38;MRPL39;MRPL4;MRPL40;MRPL41;MRPL43;MRPL44;MRPL45;MRPL46;MRPL48;MRPL50;MRPL55;MRPL58;MRPL9;MRPS30;MYL6;PABPC1;PNN;POLR1A;POLR…	0.69;0.57;0.79;0.88;0.76;0.78;0.79;0.52;0.67;0.57;0.67;0.87;0.53;0.88;0.67;0.82;0.73;0.61;1;0.59;0.55;0.72;0.8;0.52;0.84;0.6;1;1;1;1;1;1;1;1;0.99;1;1;1;1;1;1;1;1;1;1;0.66;1;1;0.99;1;0.99;1;1;0.55;1;1;1;0.81;0.56;0.6;0.87;0.51;0.65;0.53;0.71;0.85;1;0.71;0.54;0.74;0.69;0.73;0.51;0.59;0.69;0.51;0.62;0.56;0.66;0.57;0.81;0.56;0.89;0.92
	MRPL50	Q8N5N7	18.325	17	16-17							55S ribosome, mitochondrial;39S ribosomal subunit, mitochondrial	320;324	CDC23;CNOT1;COPB2;DAP3;DBT;DCTN1;DPF2;EIF2A;GADD45GIP1;HM13;HSD17B12;MRPL1;MRPL11;MRPL13;MRPL15;MRPL17;MRPL18;MRPL19;MRPL2;MRPL20;MRPL22;MRPL23;MRPL24;MRPL28;MRPL3;MRPL34;MRPL37;MRPL38;MRPL39;MRPL4;MRPL40;MRPL41;MRPL43;MRPL44;MRPL45;MRPL46;MRPL47;MRPL48;MRPL49;MRPL53;MRPL55;MRPL58;MRPL9;MRPS14;MRPS15;MRPS18A;MRPS2;MRPS22;MRPS23;MRPS24;MRPS27;MRPS31;MRPS33;MRPS35;MRPS5;MRPS6;MRPS9;NIPSNAP3A;NUP210…	0.56;0.92;0.78;0.74;0.67;0.79;0.51;0.98;1;0.64;0.62;1;0.76;1;1;1;1;1;0.97;1;1;0.99;1;0.99;1;0.99;1;1;1;0.77;0.71;1;1;0.73;1;0.96;1;0.99;1;0.99;1;0.95;1;0.94;0.68;0.85;0.5;0.95;0.7;0.8;0.84;0.72;0.85;0.89;0.99;0.89;0.75;0.67;0.75;0.99;0.63;0.67;0.55;0.98;0.93;0.72;0.53;0.87;0.75;0.53;0.57;0.8;0.6;0.55;0.52;0.63;0.81	ACTL6A;AIMP1;ALDH9A1;ATP2A2;ATP5F1A;ATP5F1B;ATP5F1C;ATP5PB;ATP5PO;BAG6;CAD;CDK1;CKAP4;CLTA;CLTC;CORO1C;CYFIP1;DBT;DDX3X;DDX46;DDX5;DDX6;DHX15;DPCD;DYNC1H1;DYNC1LI1;ERLIN2;FLNA;FLNB;GADD45GIP1;H4C1;HACD3;HADHA;HADHB;HRNR;HSPA8;IARS;ITPR3;LANCL1;LBR;MATR3;MRPL1;MRPL11;MRPL12;MRPL13;MRPL15;MRPL17;MRPL18;MRPL19;MRPL2;MRPL20;MRPL21;MRPL22;MRPL23;MRPL24;MRPL28;MRPL3;MRPL34;MRPL37;MRPL38;MRPL39;MRPL4;MR…	0.62;0.73;0.68;0.58;0.97;0.98;0.55;0.66;0.95;0.57;0.95;0.94;0.85;0.67;0.59;0.76;0.94;0.97;0.99;0.97;0.67;0.8;0.67;0.92;0.88;0.94;1;0.78;0.55;1;0.76;0.88;0.76;0.61;0.79;0.59;0.83;0.75;0.81;0.87;0.71;1;1;1;1;1;1;1;1;1;1;1;1;1;1;1;1;1;1;1;1;1;1;1;1;1;1;1;1;1;1;1;1;1;0.57;0.55;0.9;1;0.62;0.57;0.98;0.88;0.56;0.86;0.6;0.69;0.61;0.94;0.95;0.99;0.51;0.71;0.93;0.63;0.87;0.76;1;0.51;0.65;0.62;0.99;0.68;1;0…
	MRPL53	Q96EL3	12.107	18;44								55S ribosome, mitochondrial;39S ribosomal subunit, mitochondrial	320;324	BCKDHA;BCKDHB;DBT;DIABLO;DPF2;GADD45GIP1;GPI;LMNB1;MRPL1;MRPL11;MRPL13;MRPL15;MRPL17;MRPL18;MRPL19;MRPL2;MRPL20;MRPL22;MRPL23;MRPL24;MRPL3;MRPL34;MRPL37;MRPL38;MRPL39;MRPL4;MRPL41;MRPL43;MRPL45;MRPL46;MRPL47;MRPL48;MRPL49;MRPL50;MRPL55;MRPL58;MRPL9;MRPS18A;NIPSNAP3A;RANBP9;RPAP2;RPS17;SIN3A;SNRPA1;UBR4	0.61;0.67;0.99;0.68;0.79;1;0.59;0.59;1;0.94;0.97;0.73;0.87;0.77;0.91;0.89;1;1;1;1;1;0.65;0.99;1;0.99;0.71;1;0.98;1;0.98;0.83;1;1;0.99;0.57;0.99;1;0.95;0.92;1;0.6;0.54;0.57;0.69;0.54
	MRPL55	Q7Z7F7	15.128	18	16							55S ribosome, mitochondrial;39S ribosomal subunit, mitochondrial	320;324	BCKDHB;CNOT1;COPB2;DAP3;EIF2A;GADD45GIP1;MRPL1;MRPL11;MRPL15;MRPL17;MRPL18;MRPL19;MRPL2;MRPL20;MRPL22;MRPL23;MRPL24;MRPL28;MRPL3;MRPL34;MRPL37;MRPL38;MRPL39;MRPL4;MRPL40;MRPL41;MRPL43;MRPL45;MRPL46;MRPL47;MRPL48;MRPL49;MRPL50;MRPL53;MRPL58;MRPL9;MRPS14;MRPS15;MRPS18A;MRPS2;MRPS22;MRPS23;MRPS24;MRPS27;MRPS31;MRPS33;MRPS35;MRPS5;MRPS6;MRPS9;NUP210;PIGR;RPAP2;SMARCE1;SPTAN1;SRCAP	0.71;0.72;0.71;0.57;0.93;0.91;1;0.76;1;1;1;1;1;1;1;1;0.75;1;0.88;1;0.95;0.91;0.99;0.69;0.77;1;0.94;0.99;0.79;0.95;0.84;1;1;0.57;0.76;1;0.82;0.75;0.95;0.6;0.89;0.52;0.74;0.68;0.52;0.73;0.72;0.99;0.91;0.53;0.68;0.82;0.87;0.85;0.68;0.61	AIMP2;ALDH9A1;ATP2A2;ATP5F1A;ATP5F1B;ATP5PO;CAD;CKAP4;CLTA;CLTB;CLTC;CORO1C;CYFIP1;DBT;DDX3X;DDX46;DDX5;DDX6;DHX15;DPCD;DSG1;DYNC1H1;DYNC1LI1;ERLIN2;FLNA;FLNB;GADD45GIP1;HACD3;HADHB;HSPA8;IARS;LANCL1;MATR3;MRPL1;MRPL11;MRPL12;MRPL13;MRPL15;MRPL17;MRPL18;MRPL19;MRPL2;MRPL20;MRPL21;MRPL22;MRPL23;MRPL24;MRPL28;MRPL3;MRPL34;MRPL37;MRPL38;MRPL39;MRPL4;MRPL40;MRPL41;MRPL43;MRPL44;MRPL45;MRPL46;MRPL47;M…	0.74;0.94;0.77;0.88;0.9;0.91;0.88;0.75;0.78;0.67;0.74;0.66;0.94;0.98;0.98;0.83;0.65;0.6;0.53;0.97;0.52;0.9;0.97;1;0.65;0.67;1;0.9;0.55;0.54;0.66;0.76;0.65;1;1;0.98;1;1;1;1;0.74;1;1;1;0.99;1;1;1;1;1;1;1;0.99;1;1;1;1;1;1;1;0.84;1;0.55;1;0.95;1;0.79;1;0.96;0.87;0.57;0.61;0.95;0.94;0.95;0.54;0.67;0.87;0.69;0.74;0.64;0.68;0.98;0.72;0.99;0.7;0.6;0.52;0.57;0.52;0.96;0.84;0.86;0.72;0.87;0.65;0.88;0.96;0.…
	MRPL58	Q14197	23.63	18	16									AAAS;ALDOA;AP3B1;AP3M1;ATP1A1;ATP1B3;ATP5MD;BAG2;BCKDHB;CDC5L;CISD2;CKAP4;CNOT1;DBT;DLD;EFTUD2;GADD45GIP1;GLUD1;HLA-A;IRS4;MKI67;MRPL1;MRPL12;MRPL13;MRPL15;MRPL17;MRPL18;MRPL19;MRPL20;MRPL22;MRPL23;MRPL24;MRPL28;MRPL3;MRPL34;MRPL37;MRPL38;MRPL39;MRPL4;MRPL41;MRPL43;MRPL44;MRPL45;MRPL46;MRPL47;MRPL48;MRPL49;MRPL50;MRPL53;MRPL55;MRPL9;MRPS14;MRPS17;MRPS2;MRPS22;MRPS23;MRPS27;MRPS28;MRPS31;MRPS34;MR…	0.65;0.56;0.81;0.76;0.66;0.95;0.53;0.53;0.84;0.71;0.75;0.87;0.97;0.93;0.52;0.56;1;0.91;0.74;0.88;0.7;1;0.62;1;1;1;1;1;1;1;1;1;1;1;0.76;1;1;1;0.86;0.99;0.99;0.98;1;1;0.99;1;1;0.95;0.99;0.76;1;0.5;0.58;0.95;0.97;0.98;0.89;0.53;0.94;0.96;0.93;0.51;0.6;0.74;0.91;0.6;0.7;0.59;0.68;0.56;0.96;0.95;0.99;0.91;0.64;0.69;0.89;0.88;0.92;0.66;0.8;0.68;0.83;0.96;0.96	ACAA2;ACIN1;ACTL6A;AIMP2;ATP2A2;ATP5F1A;ATP5F1B;ATP5F1C;ATP5PB;ATP5PO;BAG6;CAD;CKAP4;CORO1C;CYFIP1;DARS;DBT;DDX3X;DDX5;DDX6;DHX15;DPCD;DYNC1I2;EEF1E1;EIF4A3;ERLIN2;FLNA;FLNB;GADD45GIP1;H4C1;HACD3;HNRNPU;HSPA8;IARS;IRS4;LANCL1;MATR3;MRPL1;MRPL11;MRPL12;MRPL13;MRPL15;MRPL17;MRPL18;MRPL19;MRPL2;MRPL20;MRPL21;MRPL22;MRPL23;MRPL24;MRPL28;MRPL3;MRPL34;MRPL37;MRPL38;MRPL39;MRPL4;MRPL40;MRPL41;MRPL43;MRP…	0.68;0.84;0.71;0.75;0.92;0.98;0.75;0.53;0.91;0.93;0.65;0.8;0.92;0.72;0.84;0.97;0.99;0.82;0.65;0.95;0.92;0.89;0.67;0.66;0.65;0.98;0.67;0.79;1;0.76;0.92;0.53;0.76;0.96;0.63;0.66;0.91;0.97;1;1;1;1;1;1;1;1;1;1;1;1;1;1;1;1;1;1;1;1;0.99;1;1;1;1;1;0.97;1;1;1;0.95;1;0.96;1;0.96;0.98;0.88;0.76;0.53;0.89;0.57;0.67;0.96;0.79;0.76;0.59;0.79;0.93;0.91;0.98;0.96;0.61;1;0.97;0.75;0.61;0.78;0.91;0.75;0.87;0.78;0…
	MRPL9	Q9BYD2	30.243	18	16-17							55S ribosome, mitochondrial;39S ribosomal subunit, mitochondrial	320;324	ACACA;AP3M1;ARID1A;CDC23;CDC5L;CNOT1;COPA;COPB2;DAP3;DBT;DCTN1;DPF2;DYNC1H1;EFTUD2;EIF2A;FLNA;GADD45GIP1;GID8;GLUD1;GPI;HM13;HSD17B12;IRS4;KPNA6;MRPL1;MRPL11;MRPL13;MRPL15;MRPL17;MRPL18;MRPL19;MRPL2;MRPL20;MRPL22;MRPL23;MRPL24;MRPL28;MRPL3;MRPL34;MRPL37;MRPL38;MRPL39;MRPL4;MRPL40;MRPL41;MRPL43;MRPL44;MRPL45;MRPL46;MRPL47;MRPL48;MRPL49;MRPL50;MRPL53;MRPL55;MRPL58;MRPS14;MRPS15;MRPS18A;MRPS2;MRPS22…	0.74;0.54;0.82;0.86;0.54;0.98;0.53;0.78;0.69;1;0.79;0.87;0.89;0.65;0.99;0.53;1;0.96;0.57;0.98;0.55;0.59;0.53;0.79;1;0.66;0.99;1;1;1;1;0.99;1;1;1;1;1;1;1;1;1;1;0.69;0.8;1;1;0.66;1;0.99;0.98;1;1;1;1;1;1;0.92;0.69;0.85;0.58;0.93;0.56;0.77;0.75;0.84;0.71;0.91;0.99;0.91;0.78;0.68;0.76;0.86;0.9;0.98;0.55;0.82;0.51;0.54;0.97;1;0.88;0.89;0.93;0.95;0.53;0.59;0.86;0.85;0.87;0.68;0.85;0.69;0.63;0.83;0.83	ACAA2;ACIN1;ACTL6A;AIMP1;AIMP2;ATP2A2;ATP5F1A;ATP5F1B;ATP5F1C;ATP5PB;ATP5PO;CAD;CDK1;CKAP4;CLTA;CORO1C;CYFIP1;DARS;DBT;DDX3X;DDX46;DDX5;DDX6;DHX15;DPCD;DYNC1H1;DYNC1I2;DYNC1LI1;EEF1E1;EIF4A3;ERLIN2;FLNA;FLNB;GADD45GIP1;H4C1;HACD3;HSPA8;IARS;LANCL1;LBR;MATR3;MRPL1;MRPL11;MRPL12;MRPL13;MRPL15;MRPL17;MRPL18;MRPL19;MRPL2;MRPL20;MRPL21;MRPL22;MRPL23;MRPL24;MRPL28;MRPL3;MRPL34;MRPL37;MRPL38;MRPL39;MRPL…	0.52;0.8;0.84;0.64;0.65;0.89;0.97;0.84;0.62;0.93;0.95;0.71;0.86;0.84;0.64;0.8;0.83;0.96;0.98;0.99;0.65;0.66;0.97;0.85;0.85;0.78;0.57;0.61;0.53;0.64;1;0.63;0.87;1;0.7;0.75;0.62;0.95;0.57;0.86;0.92;1;1;1;1;1;1;1;1;1;1;1;1;1;1;1;1;1;1;1;1;1;1;1;1;1;1;0.99;0.99;1;1;1;1;1;0.56;0.8;0.91;1;0.56;0.96;0.97;0.8;0.9;0.51;0.69;0.83;0.52;0.95;0.77;0.64;0.64;0.54;0.78;0.9;0.79;0.98;0.95;1;0.96;0.69;0.58;0.59;0…
	MRPS10	P82664	22.999	19	17							28S ribosomal subunit, mitochondrial;55S ribosome, mitochondrial	315;320	ATP1B3;ATP5F1C;CDC23;CNOT1;DAP3;DARS2;DCTN1;EEA1;KPNB1;MRPL3;MRPL44;MRPL45;MRPS14;MRPS15;MRPS16;MRPS17;MRPS18B;MRPS2;MRPS21;MRPS22;MRPS23;MRPS27;MRPS28;MRPS31;MRPS33;MRPS34;MRPS35;MRPS5;MRPS9;POLR3A;POLR3E;PRPF8;RPAP2;RPS11;SIN3A;SNRPD3;SNRPE;WDR92;ZNHIT2	0.53;0.74;0.55;0.64;0.99;0.52;0.59;0.57;0.68;0.51;0.67;0.52;0.59;0.57;0.93;0.99;0.97;0.69;1;1;0.98;1;0.95;0.64;0.99;1;0.96;0.52;1;0.62;0.77;0.63;0.76;0.51;0.52;0.66;0.88;0.68;0.78	ACTL6A;ATP2A2;ATP5F1A;ATP5F1B;ATP5F1C;ATP5PB;ATP5PO;CDK1;CKAP4;COG1;COPA;DAP3;DBT;DDX46;DDX6;DHX15;DPCD;DYNC1H1;DYNC1LI1;FBL;FLNA;FLNB;H4C1;HACD3;HAGH;ITPR3;LBR;MRPL12;MRPL43;MRPL9;MRPS14;MRPS16;MRPS17;MRPS22;MRPS23;MRPS27;MRPS31;MRPS34;MRPS35;MRPS7;MYL6;PABPC1;PAICS;PDRG1;PFDN2;PFDN6;PFKP;PHB;PNN;POLR1A;POLR3A;POLR3B;PPP1CA;PPP1CC;PRPF40A;PRPF8;RPAP3;RPL18A;RPL19;RPN1;RPS11;RPS15A;RPS7;RUVBL1;RU…	0.82;0.77;0.95;0.96;0.95;0.97;0.96;0.97;0.56;1;0.76;0.99;0.84;0.96;0.67;0.76;0.92;0.54;0.55;0.61;0.74;0.84;0.66;0.97;0.61;0.97;0.98;0.84;0.64;0.56;0.99;0.82;0.87;1;0.67;0.99;1;0.74;0.8;1;0.95;0.55;0.58;0.57;0.81;0.79;0.59;0.55;0.89;0.97;0.77;0.52;0.72;0.86;0.76;0.52;0.71;0.85;0.86;0.69;0.73;0.54;0.5;0.9;0.9;0.61;0.51;0.72;0.74;0.9;0.64;0.78;0.91;0.64;0.67;0.68;0.51;0.51;0.53;0.77;0.95
	MRPS14	O60783	15.139	18	16							28S ribosomal subunit, mitochondrial;55S ribosome, mitochondrial	315;320	AP3M1;BCKDHA;DAP3;DBT;MRPL1;MRPL13;MRPL15;MRPL17;MRPL18;MRPL19;MRPL2;MRPL20;MRPL22;MRPL23;MRPL24;MRPL28;MRPL3;MRPL34;MRPL37;MRPL38;MRPL39;MRPL4;MRPL41;MRPL43;MRPL44;MRPL45;MRPL46;MRPL48;MRPL49;MRPL50;MRPL55;MRPL58;MRPL9;MRPS10;MRPS15;MRPS16;MRPS18B;MRPS2;MRPS21;MRPS22;MRPS23;MRPS24;MRPS27;MRPS28;MRPS31;MRPS33;MRPS34;MRPS35;MRPS5;MRPS6;MRPS9;NIPSNAP3A;NT5DC1;RANBP9;RBM25;RPAP2;SIN3A;SMARCC2;SMARCD…	0.88;0.58;1;0.51;0.99;0.58;0.92;0.93;0.96;0.87;0.97;0.97;0.91;0.99;0.85;0.78;0.95;0.83;0.82;0.56;0.99;0.85;0.96;0.99;0.98;0.99;0.97;0.95;0.96;0.94;0.82;0.5;0.92;0.59;1;0.63;0.94;0.89;0.61;1;1;1;1;0.99;0.65;1;0.92;1;1;1;1;0.57;0.72;0.63;0.9;0.91;0.94;0.63;0.57;0.55;0.66	ACTL6A;AIMP2;ATP2A2;ATP5F1A;ATP5F1B;ATP5F1C;ATP5PB;ATP5PO;BAG6;CAD;COG1;COPA;CYFIP1;DAP3;DDOST;DDX6;DHX15;DPCD;FLNA;FLNB;GOLIM4;H4C1;HACD3;HADHB;ITPR3;LANCL1;LBR;MRPL47;MRPS10;MRPS16;MRPS17;MRPS2;MRPS22;MRPS23;MRPS27;MRPS31;MRPS35;MRPS7;MYH10;MYH9;MYL6;NCKAP1;NUMA1;PABPC1;PDRG1;PFDN2;PFDN6;PFKP;PHB;PHB2;POLR1A;POLR3A;PPP1CA;PPP1CC;PRPF19;PRPF40A;PTCD3;RPAP3;RPL19;RPL27A;RPN1;RPS8;RUVBL1;RUVBL2;SF…	0.91;0.58;0.93;0.99;0.99;0.88;0.85;0.99;0.53;0.86;1;0.66;0.57;0.93;0.58;0.58;0.56;1;0.66;0.98;0.59;0.73;0.99;0.55;0.99;0.6;0.96;0.55;0.99;0.51;0.87;0.87;1;0.52;0.9;0.77;0.87;0.96;0.99;0.89;0.99;0.55;0.91;0.82;0.9;0.97;0.96;0.93;0.64;0.57;0.98;0.99;0.71;0.75;0.54;0.81;0.6;0.77;0.82;0.85;0.65;0.98;0.98;0.99;0.8;0.97;0.97;0.79;0.84;0.6;0.57;0.51;0.66;0.54;0.69;0.8;0.86;0.59;0.52;0.83;0.72;0.7;0.97;1
	MRPS15	P82914	29.842	19								28S ribosomal subunit, mitochondrial;55S ribosome, mitochondrial	315;320	ADRM1;ANAPC7;AP3M1;CAD;DAP3;DBT;DCTN1;MRPL1;MRPL15;MRPL17;MRPL18;MRPL19;MRPL20;MRPL22;MRPL23;MRPL24;MRPL28;MRPL3;MRPL39;MRPL4;MRPL41;MRPL44;MRPL45;MRPL46;MRPL49;MRPL50;MRPL55;MRPL9;MRPS10;MRPS14;MRPS16;MRPS17;MRPS18B;MRPS2;MRPS21;MRPS22;MRPS23;MRPS24;MRPS27;MRPS28;MRPS31;MRPS33;MRPS34;MRPS35;MRPS5;MRPS6;MRPS7;MRPS9;MTA1;POLR1A;POLR2A;RBM25;RPAP2;SIN3A;SMARCB1;ZNF326	0.93;0.86;0.78;0.69;1;0.98;0.64;0.93;0.84;0.82;0.88;0.6;0.85;0.63;0.84;0.66;0.64;0.75;0.79;0.57;0.77;0.95;0.88;0.75;0.77;0.68;0.75;0.69;0.57;1;0.5;0.82;1;0.99;0.98;1;1;1;1;1;0.61;1;1;1;1;1;0.81;1;0.76;0.8;0.96;0.76;0.86;0.83;0.52;0.54
	MRPS16	Q9Y3D3	15.345	19	17							28S ribosomal subunit, mitochondrial;55S ribosome, mitochondrial	315;320	ACTR1A;AP3M1;ATP5F1C;COPB1;COPB2;CYFIP1;DAP3;DCTN1;GADD45GIP1;HCFC1;KIF11;KPNB1;MRE11;MRPL21;MRPL44;MRPS10;MRPS14;MRPS15;MRPS2;MRPS21;MRPS22;MRPS23;MRPS24;MRPS27;MRPS28;MRPS33;MRPS34;MRPS35;MRPS6;MRPS9;MYH9;POLR2A;POLR2B;PTCD3;RBM25;SEPTIN9;SIN3A;SPTBN1;TANGO6;WDR92	0.83;0.68;0.92;0.72;0.71;0.68;0.98;0.72;0.54;0.66;0.52;0.67;0.57;0.76;0.6;0.93;0.63;0.5;0.71;0.86;0.62;0.9;0.54;0.77;0.93;1;1;0.99;0.58;0.64;0.52;0.78;0.97;0.53;0.55;0.57;0.56;0.66;0.7;0.81	ACAA2;ACTL6A;ATP5F1A;ATP5F1B;ATP5F1C;ATP5PB;ATP5PO;CAD;CKAP4;COG1;COPA;CYFIP1;DAP3;DHX15;DPCD;DPM1;EPRS;FLNA;FLNB;H4C1;HACD3;HADHB;HDAC2;HNRNPU;IRS4;ITPR3;LBR;MAP1B;MATR3;MRPL47;MRPS10;MRPS14;MRPS2;MRPS22;MRPS23;MRPS27;MRPS31;MRPS34;MRPS35;MRPS7;MYH10;MYH9;MYL6;NUMA1;PABPC1;PDRG1;PFDN2;PFDN6;PFKP;PHB;PHB2;PIH1D1;PNN;POLR1A;POLR3A;POLR3B;PPP1CA;PPP1CC;PRKDC;PRPF40A;PTCD3;RPAP3;RPL19;RPL27A;RPN1;RP…	0.56;0.91;0.99;0.99;0.98;0.82;0.99;0.94;0.85;0.89;0.81;0.81;1;0.97;1;0.7;0.75;0.95;1;0.83;0.96;0.86;0.79;0.64;0.74;1;0.99;0.83;0.7;0.84;0.82;0.51;0.98;1;1;1;0.6;1;1;1;0.98;0.87;0.99;0.91;0.84;0.74;0.92;0.9;0.87;0.69;0.7;0.75;0.79;0.99;0.95;0.52;0.8;0.94;0.73;0.63;0.98;0.88;0.88;0.94;0.68;0.97;0.98;0.98;0.7;0.6;0.99;0.84;0.94;0.9;0.74;0.55;0.67;1;1;0.78;0.56;0.67;1;0.87;0.91;0.85;0.69;0.51;0.51;0.…
	MRPS17	Q9Y2R5	14.502	18	15							28S ribosomal subunit, mitochondrial;55S ribosome, mitochondrial	315;320	AAAS;AAR2;ACTL6A;ACTR1A;AP2M1;AP3B1;ATP5F1C;CAD;CDC5L;CKAP4;CNOT1;COPB2;DAP3;DBT;DCTN1;EIF3F;FAR1;GID8;GLUD1;HDAC1;MRPL3;MRPL37;MRPL38;MRPL39;MRPL44;MRPL45;MRPL46;MRPL48;MRPL58;MRPS10;MRPS15;MRPS2;MRPS21;MRPS22;MRPS23;MRPS27;MRPS28;MRPS31;MRPS34;MRPS35;MRPS7;MRPS9;NIPSNAP3A;PA2G4;PFKL;POLR1A;POLR1C;POLR2A;POLR2B;POLR3A;PRPF8;PSMA5;PSMA6;PSMB1;PSMB2;PSMB3;RBM25;RPAP2;RPL23;SF3B1;SIN3A;SLC25A6;SPTB…	0.82;0.84;0.51;0.97;0.65;0.6;0.64;0.57;0.91;0.69;0.97;0.66;1;0.59;0.62;0.73;0.56;0.53;0.87;0.81;0.52;0.72;0.55;0.53;0.69;0.65;0.76;0.6;0.58;0.99;0.82;0.73;0.97;1;0.91;0.98;0.51;0.85;0.97;1;0.56;1;0.95;0.51;0.77;0.96;0.72;0.83;0.82;0.9;0.7;0.6;0.7;0.68;0.6;0.53;0.79;0.9;0.79;0.9;0.66;0.97;0.74;0.56;0.9;0.57;0.8;0.53;0.91	ACTL6A;AIMP1;AIMP2;ATP2A2;ATP5F1A;ATP5F1C;ATP5PB;ATP5PO;BAG6;CAD;CKAP4;CLTA;CLTB;COG1;CYFIP1;DARS;DBT;DDX46;DDX6;DHX15;DPCD;DYNC1H1;DYNC1LI1;EEF1E1;ERLIN2;FLNA;FLNB;GADD45GIP1;H4C1;HACD3;HADHA;HDAC2;HSPA8;IARS;IRS4;ITPR3;LBR;MAP1B;MATR3;MRPL1;MRPL11;MRPL12;MRPL13;MRPL15;MRPL17;MRPL18;MRPL19;MRPL2;MRPL20;MRPL21;MRPL22;MRPL23;MRPL24;MRPL28;MRPL3;MRPL34;MRPL37;MRPL38;MRPL39;MRPL4;MRPL40;MRPL41;MRPL4…	0.75;0.7;0.8;0.86;0.9;0.81;0.7;0.75;0.89;0.54;0.77;0.63;0.52;0.7;0.61;0.93;0.56;0.8;0.88;0.98;0.99;0.75;0.87;0.58;0.51;0.98;0.6;0.89;0.54;0.82;0.87;0.82;0.67;0.83;0.79;0.63;0.97;0.51;0.63;0.69;0.73;0.79;0.62;0.94;0.65;0.76;1;0.7;0.72;0.7;0.88;0.69;0.67;0.67;0.79;0.83;0.83;0.82;0.84;0.75;0.66;0.77;0.87;0.76;0.7;0.78;0.84;0.73;0.57;0.79;0.96;0.8;0.87;0.87;0.61;0.5;0.88;0.66;0.69;0.82;0.69;0.77;0.89…
	MRPS18A	Q9NVS2	22.184	18								28S ribosomal subunit, mitochondrial;55S ribosome, mitochondrial	315;320	AP3M1;BCKDHA;BCKDHB;DPF2;GADD45GIP1;IGHA1;MED23;MRPL1;MRPL11;MRPL15;MRPL17;MRPL18;MRPL19;MRPL2;MRPL20;MRPL22;MRPL23;MRPL3;MRPL34;MRPL39;MRPL4;MRPL40;MRPL41;MRPL43;MRPL44;MRPL45;MRPL46;MRPL48;MRPL49;MRPL50;MRPL53;MRPL55;MRPL9;MRPS5;NIPSNAP3A;PIGR;RBM25;RPAP2;SIN3A;SLC16A1;SMARCC2;SMARCD2;TMED10;UBR4	0.92;0.79;0.59;0.93;1;0.53;0.79;0.91;0.99;0.76;0.96;0.87;0.88;1;0.95;0.86;1;0.96;0.95;1;0.84;0.66;0.93;0.79;0.71;0.97;0.95;0.68;0.89;0.85;0.95;0.95;0.85;0.68;0.82;0.61;0.87;0.86;0.7;0.63;0.83;0.78;0.53;0.85
	MRPS18B	Q9Y676	29.396	19								28S ribosomal subunit, mitochondrial;55S ribosome, mitochondrial	315;320	ADRM1;CDC23;CDC27;DAP3;DCTN1;GPN3;MRPS10;MRPS14;MRPS15;MRPS21;MRPS22;MRPS23;MRPS24;MRPS27;MRPS33;MRPS34;MRPS35;MRPS6;MRPS9;MTA1;NUMA1;PSMD6;PTCD3	0.97;0.84;0.83;0.97;0.78;0.97;0.97;0.94;1;1;0.99;0.76;0.96;1;0.98;0.72;0.97;0.86;0.95;0.8;0.97;0.63;0.68
	MRPS18C	Q9Y3D5	15.85	19								28S ribosomal subunit, mitochondrial;55S ribosome, mitochondrial	315;320
	MRPS2	Q9Y399	33.249	19	18;29							28S ribosomal subunit, mitochondrial;55S ribosome, mitochondrial	315;320	ACTR1A;AHNAK;ATP1B3;CAD;CDC23;CDC5L;CNOT1;COPB2;DAP3;EIF2A;GLUD1;GPN3;HRNR;MRPL1;MRPL15;MRPL17;MRPL18;MRPL19;MRPL20;MRPL22;MRPL23;MRPL24;MRPL28;MRPL3;MRPL37;MRPL38;MRPL39;MRPL41;MRPL43;MRPL44;MRPL45;MRPL46;MRPL47;MRPL48;MRPL49;MRPL50;MRPL55;MRPL58;MRPL9;MRPS10;MRPS14;MRPS15;MRPS16;MRPS17;MRPS21;MRPS22;MRPS23;MRPS24;MRPS27;MRPS31;MRPS33;MRPS34;MRPS35;MRPS5;MRPS6;MRPS9;NIPSNAP3A;PFKL;PIGR;POLR1A;PO…	0.71;0.78;0.59;0.6;0.87;0.9;0.98;0.6;1;0.51;0.77;0.6;0.79;0.63;0.73;0.55;0.85;0.57;0.72;0.56;0.51;0.9;0.64;0.68;0.8;0.85;0.68;0.6;0.78;0.81;0.8;0.61;0.63;0.92;0.58;0.5;0.6;0.95;0.58;0.69;0.89;0.99;0.71;0.73;0.9;0.97;1;0.89;1;0.9;0.98;1;0.94;0.85;0.62;0.99;0.78;0.6;0.51;0.95;0.64;0.77;0.76;0.58;0.84;0.53;0.52;0.6;0.95;0.98;0.63;0.88;0.53;0.5;0.64;0.89;0.91;0.82	ACTL6A;AIMP1;ATP2A2;ATP5F1A;ATP5F1B;ATP5F1C;ATP5PB;ATP5PO;CAD;COPA;DAP3;DARS;DBT;DDOST;DHX15;DPCD;EPRS;FLNA;FLNB;H4C1;HACD3;HADHA;HADHB;HAGH;HDAC2;HNRNPR;HNRNPU;ITPR3;LBR;MAP1B;MRPS14;MRPS16;MRPS17;MRPS22;MRPS23;MRPS31;MRPS34;MRPS35;MRPS7;MYH10;MYH9;MYL6;NUMA1;PABPC1;PDRG1;PFDN2;PFDN6;PFKP;PIH1D1;POLR1A;POLR2B;POLR3A;POLR3B;PPP1CA;PPP1CC;PRKDC;PRPF40A;PTCD3;RPAP3;RPL19;RPL27A;RPL31;RPS8;RUVBL1;RU…	0.75;0.66;0.56;0.99;0.99;0.99;0.69;0.98;0.88;0.89;1;0.51;0.56;0.55;0.81;1;0.56;0.84;0.98;0.84;0.96;0.65;0.93;0.52;0.9;0.64;0.6;0.95;0.96;0.85;0.87;0.98;0.61;1;1;0.54;1;0.99;0.72;0.94;0.65;0.98;0.67;0.91;0.73;0.85;0.85;0.76;0.55;0.98;0.83;0.9;0.71;0.51;0.68;0.54;0.64;0.99;0.8;0.63;0.7;0.7;0.94;0.99;0.96;0.73;0.66;0.99;0.9;0.85;0.56;0.99;0.91;0.59;0.65;0.99;0.64;0.85;0.59;0.58;0.61;0.94;0.54;0.92;0…
	MRPS21	P82921	10.689	19								28S ribosomal subunit, mitochondrial;55S ribosome, mitochondrial	315;320	ACTR1A;ATP5F1C;CDC23;CDC5L;CNOT1;DAP3;EEA1;GLUD1;GPN3;MRE11;MRPL45;MRPL48;MRPS10;MRPS14;MRPS15;MRPS16;MRPS17;MRPS18B;MRPS2;MRPS22;MRPS23;MRPS24;MRPS27;MRPS28;MRPS31;MRPS33;MRPS34;MRPS35;MRPS9;NUMA1;POLR1D;POLR3D;POLR3E;PRR14L;PTCD3;RBM25;RPAP2;SEC16A;SF3B1;SF3B3;TECR;WDR92;ZNHIT2	0.7;0.76;0.72;0.58;0.9;0.99;0.62;0.77;0.83;0.56;0.74;0.66;1;0.61;0.98;0.86;0.97;1;0.9;1;1;0.67;1;1;0.68;0.89;1;0.98;1;0.68;0.59;0.73;0.9;0.66;0.85;0.75;0.94;0.6;0.96;0.51;0.51;0.76;0.59
	MRPS22	P82650	41.28		18							28S ribosomal subunit, mitochondrial;55S ribosome, mitochondrial	315;320	AAR2;ANXA1;AP3M1;BCKDHA;BCKDHB;CDC5L;CNOT1;DAP3;DBT;DCTN1;EIF2A;GLUD1;GPN3;KPNB1;KRT4;MACF1;MED23;MRE11;MRPL1;MRPL12;MRPL13;MRPL15;MRPL17;MRPL18;MRPL19;MRPL2;MRPL20;MRPL22;MRPL23;MRPL24;MRPL28;MRPL3;MRPL34;MRPL37;MRPL38;MRPL39;MRPL4;MRPL41;MRPL43;MRPL44;MRPL45;MRPL46;MRPL48;MRPL49;MRPL50;MRPL55;MRPL58;MRPL9;MRPS10;MRPS14;MRPS15;MRPS16;MRPS17;MRPS18B;MRPS2;MRPS21;MRPS23;MRPS24;MRPS27;MRPS28;MRPS30…	0.84;0.71;0.96;0.55;0.75;0.71;0.86;1;0.83;0.68;0.52;0.82;0.53;0.64;0.74;0.76;0.53;0.61;1;0.56;0.6;0.93;0.97;0.97;0.87;0.96;0.95;0.93;0.99;0.98;0.96;0.97;0.59;0.94;0.85;0.98;0.82;0.99;1;1;0.98;0.91;0.99;0.97;0.95;0.89;0.97;0.93;1;1;1;0.62;1;0.99;0.97;1;1;1;1;0.99;0.63;0.71;1;1;1;1;1;1;0.7;0.77;0.79;0.6;0.55;0.62;0.79;0.74;0.82;0.94;0.96;0.52;0.53;0.95;0.74;0.71;0.86;0.92;0.52;0.91;0.66	ACAA2;ACTL6A;AIMP2;ATP5F1A;ATP5F1B;ATP5F1C;ATP5PB;ATP5PO;BAG6;CAD;CDK1;CKAP4;COG1;COPA;DAP3;DDOST;DDX46;DHX15;DPCD;DPM1;EPRS;FLNA;FLNB;H4C1;HACD3;HADHA;HADHB;HAGH;HDAC2;HNRNPAB;IRS4;ITPR3;LBR;MAP1B;MRPL1;MRPL50;MRPS10;MRPS14;MRPS16;MRPS17;MRPS2;MRPS23;MRPS27;MRPS31;MRPS34;MRPS35;MRPS7;MYH9;MYL6;NUMA1;PABPC1;PDRG1;PFDN2;PFDN6;PFKP;PIH1D1;POLR1A;POLR2B;POLR3A;POLR3B;POLR3D;PPP1CA;PPP1CC;PRKDC;PRPF4…	0.75;0.88;0.77;0.99;0.99;0.98;0.84;1;0.86;0.83;0.8;0.86;0.99;0.82;1;0.71;0.68;0.74;1;0.65;0.71;0.93;0.98;0.78;0.94;0.59;0.89;0.82;0.92;0.51;0.89;1;0.99;0.58;0.52;0.55;1;1;1;0.5;1;1;1;1;1;0.99;0.99;0.91;0.99;0.89;0.93;0.64;0.94;0.91;0.75;0.6;0.98;0.85;0.93;0.68;0.51;0.69;0.85;0.57;0.63;1;0.63;0.86;0.85;0.9;0.68;0.91;0.98;0.99;0.85;0.57;0.99;0.55;0.59;0.91;0.71;0.67;0.91;1;0.99;0.62;0.58;1;0.76;0.7…
	MRPS23	Q9Y3D9	21.771	18	17							28S ribosomal subunit, mitochondrial;55S ribosome, mitochondrial	315;320	AHNAK;AP3M1;ATP1B3;ATP5F1C;BCKDK;CAD;CDC5L;CNOT1;DAP3;DCTN1;GLUD1;MACF1;MRE11;MRPL1;MRPL13;MRPL15;MRPL17;MRPL18;MRPL19;MRPL2;MRPL20;MRPL22;MRPL23;MRPL24;MRPL28;MRPL3;MRPL37;MRPL38;MRPL4;MRPL41;MRPL43;MRPL44;MRPL45;MRPL46;MRPL48;MRPL49;MRPL50;MRPL55;MRPL58;MRPL9;MRPS10;MRPS14;MRPS15;MRPS16;MRPS17;MRPS18B;MRPS2;MRPS21;MRPS22;MRPS24;MRPS27;MRPS28;MRPS30;MRPS31;MRPS33;MRPS34;MRPS35;MRPS5;MRPS6;MRPS7;…	0.65;0.81;0.68;0.52;0.6;0.52;0.77;0.86;1;0.52;0.89;0.82;0.5;0.69;0.82;0.94;0.66;0.86;0.68;0.64;0.87;0.69;0.66;0.98;0.94;0.77;0.87;0.92;0.58;0.68;0.95;0.99;0.96;0.68;0.94;0.82;0.7;0.52;0.98;0.56;0.98;1;1;0.9;0.91;0.76;1;1;1;1;1;1;0.53;0.8;1;1;1;0.94;0.92;0.8;1;0.98;0.51;0.53;0.6;0.52;0.76;0.95;0.65;0.87;0.55;0.79;0.74;0.73;0.7;0.92;0.84;0.68;0.88;0.97;0.5;0.67;0.52;0.75;0.66;0.51;0.86;0.59;0.51;0.…	ACAA2;ACTL6A;AIMP2;ATP2A2;ATP5F1A;ATP5F1B;ATP5F1C;ATP5PB;ATP5PO;BAG6;CAD;CKAP4;CNOT1;COG1;COPA;CYFIP1;DAP3;DBT;DDOST;DHX15;DPCD;DPM1;EPRS;FBL;FLNA;FLNB;H4C1;HACD3;HADHA;HADHB;HAGH;HDAC2;HNRNPR;HNRNPU;IRS4;ITPR3;LBR;MAP1B;MATR3;MRPL47;MRPS10;MRPS14;MRPS16;MRPS2;MRPS22;MRPS27;MRPS31;MRPS34;MRPS35;MRPS7;MYH9;MYL6;NUMA1;PABPC1;PDRG1;PFDN2;PFDN6;PFKP;PHB;PHB2;PIH1D1;PNN;POLR1A;POLR2B;POLR3A;POLR3B;PPP…	0.9;0.92;0.54;0.57;0.98;0.99;0.97;0.61;0.99;0.63;0.9;0.94;0.52;0.63;0.92;0.9;1;0.52;0.56;0.87;1;0.84;0.79;0.52;0.98;0.91;0.85;0.94;0.66;0.91;0.51;0.91;0.53;0.6;0.95;1;0.99;0.79;0.71;0.55;0.67;0.52;1;1;1;0.98;0.84;1;1;0.94;0.75;0.99;0.51;0.89;0.71;0.9;0.88;0.82;0.61;0.52;0.74;0.75;0.99;0.9;0.94;0.67;0.62;0.79;0.89;0.88;1;0.78;0.86;0.8;0.56;0.96;0.97;0.97;0.97;0.98;1;0.6;0.94;0.88;0.76;0.52;0.53;1;…
	MRPS24	Q96EL2	19.015	18								28S ribosomal subunit, mitochondrial;55S ribosome, mitochondrial	315;320	AP3M1;DAP3;DBT;MRPL1;MRPL15;MRPL17;MRPL18;MRPL19;MRPL2;MRPL20;MRPL22;MRPL23;MRPL24;MRPL28;MRPL3;MRPL37;MRPL39;MRPL4;MRPL41;MRPL43;MRPL44;MRPL45;MRPL46;MRPL48;MRPL49;MRPL50;MRPL55;MRPL9;MRPS14;MRPS15;MRPS16;MRPS18B;MRPS2;MRPS21;MRPS22;MRPS23;MRPS27;MRPS28;MRPS31;MRPS33;MRPS34;MRPS35;MRPS5;MRPS6;MRPS9;NT5DC1;RBM25;RPAP2;SIN3A;SMARCC2;SMARCD2;WDR26;WDR92	0.89;1;0.77;0.96;0.77;0.85;0.93;0.75;0.8;0.88;0.75;0.95;0.62;0.55;0.96;0.57;0.96;0.62;0.87;0.94;1;0.96;0.96;0.95;0.86;0.8;0.74;0.77;1;1;0.54;0.96;0.89;0.67;1;1;1;0.99;0.55;1;0.96;1;1;1;1;0.51;0.88;0.79;0.9;0.59;0.55;0.5;0.59
	MRPS26	Q9BYN8	24.212	18								28S ribosomal subunit, mitochondrial;55S ribosome, mitochondrial	315;320	CKAP4;DCTN1;MOV10;MRPS28;MRPS33	0.6;0.96;0.53;0.87;0.86
	MRPS27	Q92552	47.611	19	17							28S ribosomal subunit, mitochondrial;55S ribosome, mitochondrial	315;320	AAR2;AHNAK;AP3M1;ATP1B3;ATP5F1C;BCKDHB;CDC23;CDC5L;CNOT1;DAP3;DCTN1;GADD45GIP1;GLUD1;GPN3;MACF1;MED23;MRPL1;MRPL13;MRPL15;MRPL17;MRPL18;MRPL19;MRPL2;MRPL20;MRPL22;MRPL23;MRPL24;MRPL28;MRPL3;MRPL37;MRPL38;MRPL4;MRPL41;MRPL43;MRPL44;MRPL45;MRPL46;MRPL48;MRPL49;MRPL50;MRPL55;MRPL58;MRPL9;MRPS10;MRPS14;MRPS15;MRPS16;MRPS17;MRPS18B;MRPS2;MRPS21;MRPS22;MRPS23;MRPS24;MRPS28;MRPS30;MRPS31;MRPS33;MRPS34;M…	0.69;0.52;0.93;0.57;0.57;0.63;0.61;0.75;0.9;1;0.54;0.72;0.87;0.6;0.89;0.53;0.96;0.56;0.81;0.82;0.93;0.78;0.93;0.86;0.84;0.92;0.97;0.93;0.94;0.78;0.61;0.72;0.92;0.99;0.99;0.89;0.69;0.98;0.91;0.84;0.68;0.89;0.75;1;1;1;0.77;0.98;1;1;1;1;1;1;0.99;0.7;0.83;1;1;1;1;1;1;0.71;0.74;0.71;0.68;0.68;0.87;0.94;0.81;0.89;0.96;0.54;0.58;0.6;0.92;0.51;0.71;0.65;0.55;0.86;0.96;0.57;0.78	ACTL6A;ATP5F1A;ATP5F1B;ATP5F1C;ATP5PB;ATP5PO;BAG6;CAD;CDK1;CKAP4;COG1;COPA;CORO1C;CYFIP1;DAP3;DBT;DDOST;DDX46;DHX15;DPCD;FLNA;FLNB;H4C1;HACD3;HADHA;HADHB;HAGH;IRS4;ITPR3;LBR;MRPL1;MRPL11;MRPL12;MRPL13;MRPL21;MRPL23;MRPL24;MRPL3;MRPL34;MRPL40;MRPL41;MRPL47;MRPL48;MRPL50;MRPL9;MRPS10;MRPS14;MRPS16;MRPS17;MRPS22;MRPS23;MRPS30;MRPS31;MRPS34;MRPS35;MRPS7;MYH10;MYH9;MYL6;PABPC1;PDRG1;PFDN2;PFDN6;PFKP;P…	0.74;0.98;0.99;0.99;0.85;0.99;0.59;0.9;0.9;0.78;0.92;0.86;0.51;0.86;1;0.74;0.52;1;0.84;0.99;0.84;0.98;0.9;0.97;0.82;0.66;0.68;0.53;1;0.99;0.93;0.7;0.71;0.92;0.79;0.69;0.55;0.69;0.81;0.77;0.57;0.88;0.5;0.9;0.91;0.99;0.9;1;0.88;1;0.98;0.82;1;0.97;1;0.98;0.74;0.84;0.98;0.77;0.72;0.93;0.9;0.78;0.86;0.99;0.5;0.99;0.6;0.86;0.8;0.72;0.59;0.93;0.8;0.53;0.96;0.98;0.93;0.92;0.55;0.95;0.98;0.98;0.52;0.65;0.…
	MRPS28	Q9Y2Q9	20.843	19								28S ribosomal subunit, mitochondrial;55S ribosome, mitochondrial	315;320	ANAPC7;CDC23;CDC27;CKAP4;DAP3;DBT;DCTN1;GID8;MRPL1;MRPL13;MRPL15;MRPL17;MRPL18;MRPL20;MRPL37;MRPL38;MRPL39;MRPL43;MRPL44;MRPL45;MRPL47;MRPL48;MRPL58;MRPS10;MRPS14;MRPS15;MRPS16;MRPS17;MRPS21;MRPS22;MRPS23;MRPS24;MRPS25;MRPS26;MRPS27;MRPS31;MRPS33;MRPS34;MRPS35;MRPS5;MRPS6;MRPS9;WDR92	0.98;0.6;0.65;1;1;0.65;0.96;0.7;0.63;0.63;0.84;0.52;0.73;0.59;0.57;0.66;0.61;0.99;0.61;0.76;0.9;0.59;0.53;0.95;0.99;1;0.93;0.51;1;0.99;1;0.99;0.52;0.87;0.99;0.85;1;0.75;1;0.83;0.8;1;0.63
	MRPS30	Q9NP92	50.365	17	17							28S ribosomal subunit, mitochondrial;55S ribosome, mitochondrial	315;320	AAAS;AIMP2;ALDOA;ANAPC1;APMAP;ASNA1;ATP1A1;ATP1B1;ATP1B3;ATP2A2;ATP5F1A;ATP5MD;ATP5PB;BAG2;CANX;CDC16;CISD2;COPB1;CYB5R3;DAD1;DIABLO;FBL;FKBP8;FLII;GCN1;GPI;HACD3;HLA-A;HM13;HNRNPH3;IRS4;LBR;LMAN2;LRRC59;MED23;MOV10;MRPL3;MRPL37;MRPL39;MRPL44;MRPL45;MRPL46;MRPS22;MRPS23;MRPS27;MT-CO2;MYL6;NDUFA4;NIPSNAP3A;NNT;NUMA1;NUP205;NUP210;PFKL;POLR2A;POLR2B;POLR3A;PRKDC;PSMA4;PSMB2;PSMB3;PSMC4;PSMD1;PSMD13…	0.66;0.83;0.76;0.83;0.84;0.96;0.85;0.77;0.56;0.82;0.55;0.76;0.94;0.91;0.64;0.8;0.54;0.56;0.56;0.58;0.94;0.56;0.77;0.51;0.96;0.51;0.88;0.91;0.81;0.83;0.74;0.82;0.61;0.57;0.95;0.52;0.69;0.91;0.53;0.61;0.59;0.62;0.63;0.53;0.7;0.94;0.86;0.71;0.74;0.8;0.73;0.88;0.72;0.5;0.72;0.66;0.67;0.78;0.67;0.57;0.89;0.73;0.9;0.51;0.75;0.76;0.6;0.95;0.67;0.8;0.72;0.51;0.7;0.69;0.8;0.65;0.78;0.98;0.52;0.78;0.95;0.8…	ACIN1;ACTL6A;AIMP2;ATP2A2;ATP5F1A;ATP5F1B;ATP5PB;ATP5PO;BAG6;CAD;CKAP4;CLTA;CLTB;CLTC;CORO1C;CYFIP1;DARS;DDX3X;DDX46;DDX5;DDX6;DHX15;DPCD;EEF1E1;EIF4A3;ERLIN2;FLNA;FLNB;GADD45GIP1;H4C1;HACD3;HSPA8;IARS;LBR;MATR3;MRPL1;MRPL11;MRPL12;MRPL13;MRPL15;MRPL17;MRPL18;MRPL19;MRPL2;MRPL20;MRPL21;MRPL22;MRPL23;MRPL24;MRPL28;MRPL3;MRPL34;MRPL37;MRPL38;MRPL39;MRPL4;MRPL40;MRPL41;MRPL43;MRPL44;MRPL45;MRPL46;MR…	0.85;0.95;0.69;0.85;0.92;0.83;0.79;0.77;0.5;0.61;0.67;0.59;0.55;0.74;0.66;0.78;0.93;0.72;0.54;0.62;0.94;0.71;0.71;0.5;0.65;0.98;0.62;0.72;1;0.59;0.82;0.57;0.89;0.66;0.91;1;1;1;1;1;1;1;1;1;1;1;1;1;1;1;1;1;1;1;1;1;1;1;1;1;1;1;0.92;1;1;1;1;1;1;0.66;0.82;0.66;0.95;0.96;0.5;0.75;0.84;0.8;0.93;0.71;0.73;0.64;0.82;0.89;0.97;0.95;0.51;1;0.94;0.55;0.63;0.54;0.98;0.8;0.76;0.86;0.52;0.66;0.85;0.95;0.53;0.58…
	MRPS31	Q92665	45.318	19;33;41	18							28S ribosomal subunit, mitochondrial;55S ribosome, mitochondrial	315;320	CDC23;CST1;DAP3;DBT;DCTN1;DDX21;EEA1;EFTUD2;MRPL1;MRPL12;MRPL15;MRPL17;MRPL18;MRPL19;MRPL20;MRPL22;MRPL24;MRPL28;MRPL3;MRPL37;MRPL38;MRPL39;MRPL41;MRPL43;MRPL44;MRPL45;MRPL46;MRPL47;MRPL48;MRPL49;MRPL50;MRPL55;MRPL58;MRPS10;MRPS14;MRPS15;MRPS17;MRPS2;MRPS21;MRPS22;MRPS23;MRPS24;MRPS25;MRPS27;MRPS28;MRPS33;MRPS34;MRPS35;MRPS5;MRPS9;NIPSNAP3A;POLR2B;PTCD3;RANBP9;RPAP3;SLC25A6;SNRPD1;SPTBN1;SRCAP;WD…	0.53;0.73;0.72;0.9;0.95;0.94;0.52;0.92;0.85;0.55;0.82;0.76;0.85;0.73;0.66;0.68;0.84;0.94;0.93;0.92;0.92;0.79;0.55;0.77;0.76;0.92;0.84;0.65;0.94;0.71;0.72;0.52;0.94;0.64;0.65;0.61;0.85;0.9;0.68;0.71;0.8;0.55;0.62;0.83;0.85;0.58;0.85;0.69;0.71;0.63;0.62;0.51;0.64;0.65;0.56;0.61;0.96;0.88;0.55;0.88	ACTL6A;ATP5F1A;ATP5F1B;ATP5F1C;ATP5PB;ATP5PO;CAD;CDK1;CKAP4;COG1;COPA;CYFIP1;DAP3;DBT;DDX46;DHX15;DPCD;FLNA;FLNB;H4C1;HACD3;HAGH;ITPR3;LBR;MRPL12;MRPL47;MRPS10;MRPS14;MRPS16;MRPS2;MRPS22;MRPS23;MRPS27;MRPS34;MRPS35;MRPS7;MYH9;MYL6;NUMA1;PDRG1;PFDN2;PFDN6;PFKP;PHB;PHB2;POLR1A;POLR3A;POLR3B;PPP1CA;PPP1CC;PRKDC;PRPF40A;PTCD3;RANBP9;RPAP3;RPL19;RPL23A;RPL27A;RPL31;RPS8;RUVBL1;RUVBL2;SF3B1;SF3B3;SLC25…	0.88;0.95;0.99;0.98;0.63;0.98;0.88;0.81;0.55;1;0.76;0.6;0.97;0.87;0.94;0.66;0.99;0.6;0.98;0.53;0.95;0.71;0.94;0.98;0.53;0.52;1;0.77;0.6;0.54;1;0.84;1;0.91;0.99;1;0.76;0.95;0.66;0.64;0.74;0.77;0.81;0.55;0.56;0.99;0.94;0.54;0.52;0.79;0.69;0.72;0.73;0.6;0.65;0.93;0.62;0.93;0.63;0.94;0.93;0.98;0.54;0.95;0.85;0.71;0.74;1;0.53;0.91;0.99;0.9;0.76;0.92;0.69;0.79;0.52;0.58;0.57;0.57;0.64;0.7;0.8;0.95
	MRPS33	Q9Y291	12.629	18								28S ribosomal subunit, mitochondrial;55S ribosome, mitochondrial	315;320	ANAPC7;AP3M1;ATP5F1C;CDC27;CDC5L;CKAP4;DAP3;DBT;GLUD1;MRPL1;MRPL15;MRPL17;MRPL18;MRPL19;MRPL20;MRPL22;MRPL23;MRPL24;MRPL28;MRPL3;MRPL37;MRPL39;MRPL4;MRPL41;MRPL43;MRPL44;MRPL45;MRPL46;MRPL48;MRPL49;MRPL50;MRPL55;MRPL9;MRPS10;MRPS14;MRPS15;MRPS16;MRPS18B;MRPS2;MRPS21;MRPS22;MRPS23;MRPS24;MRPS26;MRPS27;MRPS28;MRPS31;MRPS34;MRPS35;MRPS5;MRPS6;MRPS9;NT5DC1;RANBP9;RBM25;RPAP2;SIN3A;SMARCC2;WDR26;WDR92	0.52;0.9;0.92;0.57;0.53;0.81;1;0.79;0.54;0.98;0.84;0.89;0.93;0.79;0.91;0.81;0.86;0.69;0.65;0.9;0.56;0.93;0.77;0.89;0.83;0.99;0.95;0.91;0.88;0.9;0.85;0.73;0.84;0.99;1;1;1;0.98;0.98;0.89;1;1;1;0.86;1;1;0.58;0.99;1;1;1;1;0.55;0.51;0.9;0.88;0.93;0.57;0.57;0.71
	MRPS34	P82930	25.65	19	17							28S ribosomal subunit, mitochondrial;55S ribosome, mitochondrial	315;320	AAR2;ACTR1A;ATP1B3;ATP5F1C;BCKDK;CDC5L;CNOT1;DAP3;DBT;DCTN1;EEA1;GLUD1;HRNR;KPNB1;MRPL1;MRPL15;MRPL17;MRPL18;MRPL19;MRPL20;MRPL24;MRPL28;MRPL3;MRPL37;MRPL38;MRPL39;MRPL43;MRPL44;MRPL45;MRPL46;MRPL48;MRPL58;MRPL9;MRPS10;MRPS14;MRPS15;MRPS16;MRPS17;MRPS18B;MRPS2;MRPS21;MRPS22;MRPS23;MRPS24;MRPS27;MRPS28;MRPS31;MRPS33;MRPS35;MRPS5;MRPS6;MRPS9;NIPSNAP3A;PFKL;POLR1A;POLR1C;POLR3A;POLR3E;PSMB2;PSMC1;PT…	0.73;0.88;0.5;0.96;0.56;0.83;0.98;1;0.74;0.59;0.5;0.7;0.74;0.7;0.78;0.83;0.73;0.85;0.61;0.8;0.89;0.72;0.81;0.74;0.85;0.92;0.68;0.84;0.93;0.67;0.98;0.96;0.71;1;0.92;1;1;0.97;0.72;1;1;1;1;0.96;1;0.75;0.85;0.99;1;0.87;0.72;0.99;0.8;0.66;0.95;0.6;0.72;0.72;0.55;0.57;0.62;0.96;0.98;0.61;0.74;0.88;0.52;0.67;0.67;0.78;0.65;0.75	ACAA2;ACTL6A;ATP2A2;ATP5F1A;ATP5F1B;ATP5F1C;ATP5PB;ATP5PO;CAD;CCAR2;CKAP4;CNOT1;COPA;CYFIP1;DAP3;DARS;DDOST;DDX6;DHX15;DPCD;DPM1;DYNC1LI1;EEF1E1;FLNA;FLNB;GAPDH;H4C1;HACD3;HADHA;HDAC2;HNRNPR;HNRNPU;HNRNPUL2;IARS;IRS4;ITPR3;LBR;MAP1B;MATR3;MRPL11;MRPL13;MRPL3;MRPS10;MRPS16;MRPS2;MRPS22;MRPS23;MRPS27;MRPS31;MRPS35;MRPS7;MYL6;NUMA1;PABPC1;PDRG1;PFDN2;PFDN6;PFKP;PIH1D1;PNN;POLR1A;POLR2B;POLR3A;POLR3B…	0.81;0.95;0.95;0.98;0.97;0.95;0.98;0.94;0.51;0.55;0.97;0.69;0.87;0.85;1;0.62;0.56;0.71;0.96;0.86;0.86;0.61;0.54;0.96;0.95;0.57;0.83;0.93;0.79;0.57;0.57;0.72;0.73;0.65;0.94;1;0.98;0.8;0.53;0.56;0.57;0.56;0.74;1;1;1;1;0.97;0.91;0.98;0.99;0.93;0.8;0.91;0.82;0.96;0.94;0.84;0.73;0.78;0.99;0.61;0.91;0.76;0.57;0.78;0.81;0.88;0.81;0.98;0.58;0.74;0.83;0.52;0.77;0.59;0.59;0.94;0.96;0.97;0.87;0.97;0.95;0.56…
[truncated: 492 more rows]
