# Supplementary material for: DIP-MS: ultra-deep interaction proteomics for the deconvolution of protein complexes
Source: Nat Methods. 2024 Mar 26;21(4):635–47. doi: 10.1038/s41592-024-02211-y (PMC11009110; doi:10.1038/s41592-024-02211-y)
Supplement: Supplementary file 23 — Statistical source data. [file 41592_2024_2211_MOESM23_ESM.xlsx]

## Sheet: Fig6_Legend
	SHEET DESCRIPTION		COLUMNS DETAILS
Sheet	Short Description		Column	Description
Fig6A	Complex coelution profiles of separated by destinct complex modules of the PAQosome		Fig6A: Complex coelution profiles of separated by destinct complex modules of the PAQosome
Fig6B	Heatmap of proteins coeluting with PAQosome, PFDL, Adatpor/HSP90 complexes		Complex_grouping	Grouping of coelution groups into different complexes. The same grouping is used in the data visualization.
Fig6C	PAQosome complex-complex interactions, PAQosome client interactions, and PAQosome unclassified proteins interaction.		Section	Indicates the section in which peaks were re-scaled per protein. These sections of fractions/slices were also used for illustration.
			DIP-MS_experiment	Indicates if data was derived from the PFDN2 or UXT DIP-MS experiment.
			Gene_Name	Gene Name/Symbol obtained from UniProtKB database.
			UniProtKB_accession	Unique and stable UniProtKB accession identifier obtained from UniProtKB database.
			Fraction	Indicates slice/fraction.
			Normalized_protein_intensity	MS2 protein intensity per protein. The globally re-aligned elution profiles were smoothed and scaled to the maximum intensity per protein across the elution profile focusing on the sections indicated within the data table. For plotting the average signal per protein across the replicates (n=3 independent biological replicates) for each DIP-MS experiment was derived.
			Apparent_MW_calibration_[kDA]	The apparent MW inferred from the MW calibration curve.
			MW_STD	MW standard obtained after the PAGE-separation. Fraction/ gel slice was estimated taking into consideration all DIP-MS experiments. As peaks are aligned in pre-processing, this can be only treated as estimatation.
			Fig6B: Heatmap of proteins coeluting with PAQosome, PFDL, Adatpor/HSP90 complexes
			PAQosome in DIP-MS of PFDN2	Subsection of PAQosome client-complex and client interactions derived from PFDN2 DIP-MS data. The section from Fraction 10 to fraction 60 is visualized in the heatmap.
			DIP-MS_experiment	Indicates if data was derived from the PFDN2 or UXT DIP-MS experiment.
			Complex/Module	Protein visualized and grouped to major peaks in Figure 6A. Manually curated grouping of PAQosome interacting complexes and interacting proteins used throughout the figure.
			Gene_Name	Gene Names/ Symbols as reported in UniProtKB for all eluting proteins within the PFDN2 and UXT DIP-MS.
			UniProtKB_accession	Unique and stable UniProtKB accession identifier obtained from UniProtKB database for all eluting proteins within the PFDN2 and UXT DIP-MS experiments.
			Fr10 - Fr60	Fraction 10 to fraction 60 section of the heatmap.
			PAQosome in DIP-MS of UXT	Subsection of PAQosome client-complex and client interactions derived from UXT DIP-MS data. The section from Fraction 10 to fraction 60 is visualized in the heatmap.
			DIP-MS_experiment	Indicates if data was derived from the PFDN2 or UXT DIP-MS experiment.
			Complex/Module	Protein visualized and grouped to major peaks in Figure 6A. Manually curated grouping of PAQosome interacting complexes and interacting proteins used throughout the figure.
			Gene_Name	Gene Names/ Symbols as reported in UniProtKB for all eluting proteins within the PFDN2 and UXT DIP-MS.
			UniProtKB_accession	Unique and stable UniProtKB accession identifier obtained from UniProtKB database for all eluting proteins within the PFDN2 and UXT DIP-MS experiments.
			Fr10 - Fr60	Fraction 10 to fraction 60 section of the heatmap.
			Fig6C: PAQosome complex-complex interactions, PAQosome client interactions, and PAQosome unclassified proteins interaction.
			Proteins_visualized_and_grouped_to_major_peaks_in_Figure_6	Manually curated grouping and assignement of PAQosome, PFDL, and R2TP Adaptors/HSP90 protein complex and coeluting proteins.
			Manually_curated_PAQosome_interactors_and_interacting_complexes_grouped_as_in_Figure_6	Manually curated grouping and assignement of the PAQosome complex or Adapter/HSP90 association.
			Gene_Name	Gene Names/ Symbols as reported in UniProtKB for all eluting proteins within the PFDN2 and UXT DIP-MS.
			UniProtKB_accession	Unique and stable UniProtKB accession identifier obtained from UniProtKB database for all eluting proteins within the PFDN2 and UXT DIP-MS experiments.
			MW_(in_kDa)	Molecular weight/ mass in kilo Dalton as reported for the major isoform in UniProtKB.
			Peak_Fraction_DIP-MS_PFDN2	Indicates the peak fractions for each protein across the gel slices, respectively fractions, across the size-dimension. Note, that only the major peaks are concidered in this summary column. Also for proteins which do not show a peak across the size-dimension or for which the peak is not eluting with major PFDN or PAQosome assemblies or subassemblies, no peak is reported.
			Peak fraction DIP-MS UXT	Indicates the peak fractions for each protein across the gel slices, respectively fractions, across the size-dimension. Note, that only the major peaks are concidered in this summary column. Also for proteins which do not show a peak across the size-dimension or for which the peak is not eluting with major UXT or PAQosome assemblies or subassemblies, no peak is reported.
			Gene_names_reported_core_interaction	Gene Names/ Symbols as reported in UniProtKB for core and auxiliary subunit of PFD, PFDL, PAQosome and CCT/TRiC protein complexes. The interaction were extracted from BioGRID, BioPlex, and IID databases and filtered to AP-MS data only. Gene Names are separted by a semicolon.
			UniProtKB_accession_reported_interactors	Unique UniProtKB accession reported for each core and auxiliary subunit of PFD, PFDL, PAQosome and CCT/TRiC subunit in the UniProtKB database. UniProtKB accessions are separted by a semicolon.
			Count_of_reported_core_interactors	Sum of unique core-interactions reported to interact with a given protein.
			Count_References	Summed of unique references describing the interactions.
			Reciprocal_AP-MS_this_study_Gene_ID	Reports if the interaction was recovered within the reciprocal validation AP-MS experiment.
			Count_Reciprocal_Baits	Count the number of baits for which the interaction partner was scored.
			CORUM_ComplexName	Names of CORUM complex names for each interaction partner.
			CORUM_ComplexID	CORUM complex ID for each interaction partner.
			DIP_MS_PFDN2~Prot_B	Scored protein interaction reported as Gene Names by PPIprophet for the PFDN2 DIP-MS experiments.
			DIP_MS_PFDN2~CombProb	PPIprophet derived probability across the PFDN2 DIP-MS experiments.
			DIP_MS_UXT~Prot_B	Scored protein interaction reported as Gene Names by PPIprophet for the UXT DIP-MS experiments.
			DIP_MS_UXT~CombProb	PPIprophet derived probability across the UXT DIP-MS experiments.
			PPIprophet_scored_direct_interaction_with_PAQosome_subunit	Column indicates if the PPI found by DIP-MS was direct via a PAQosome subunit or indirect via a subunit of another complex or the Adaptor (HSP) coelution group.

## Sheet: Fig6A
Complex_grouping	Section	DIP-MS_experiment	Gene_Name	UniProtKB_accession	Fraction	Normalized_protein_intensity	Apparent_MW_calibration_[kDA]	MW_STD
Adaptors	Fr 10-60	PFDN2	Adaptors		10	0.0580585	1323.27
R2TP and WDR92	Fr 10-60	PFDN2	R2TP and WDR92		10	0.316015	1323.27
PFDL-module	Fr 10-60	PFDN2	PFDL-module		10	0.0962936	1323.27
Adaptors	Fr 10-60	UXT	Adaptors		10	0.383753	1323.27
R2TP and WDR92	Fr 10-60	UXT	R2TP and WDR92		10	0.310467	1323.27
PFDL-module	Fr 10-60	UXT	PFDL-module		10	0.0752502	1323.27
Adaptors	Fr 10-60	PFDN2	Adaptors		11	0.074905	1286.97
R2TP and WDR92	Fr 10-60	PFDN2	R2TP and WDR92		11	0.402672	1286.97
PFDL-module	Fr 10-60	PFDN2	PFDL-module		11	0.124131	1286.97
Adaptors	Fr 10-60	UXT	Adaptors		11	0.427089	1286.97
R2TP and WDR92	Fr 10-60	UXT	R2TP and WDR92		11	0.35087	1286.97
PFDL-module	Fr 10-60	UXT	PFDL-module		11	0.0798711	1286.97
Adaptors	Fr 10-60	PFDN2	Adaptors		12	0.098245	1251.18
R2TP and WDR92	Fr 10-60	PFDN2	R2TP and WDR92		12	0.483799	1251.18
PFDL-module	Fr 10-60	PFDN2	PFDL-module		12	0.156419	1251.18
Adaptors	Fr 10-60	UXT	Adaptors		12	0.464254	1251.18
R2TP and WDR92	Fr 10-60	UXT	R2TP and WDR92		12	0.405812	1251.18
PFDL-module	Fr 10-60	UXT	PFDL-module		12	0.0828124	1251.18
Adaptors	Fr 10-60	PFDN2	Adaptors		13	0.117769	1215.9
R2TP and WDR92	Fr 10-60	PFDN2	R2TP and WDR92		13	0.570614	1215.9
PFDL-module	Fr 10-60	PFDN2	PFDL-module		13	0.190148	1215.9
Adaptors	Fr 10-60	UXT	Adaptors		13	0.522085	1215.9
R2TP and WDR92	Fr 10-60	UXT	R2TP and WDR92		13	0.469136	1215.9
PFDL-module	Fr 10-60	UXT	PFDL-module		13	0.0911835	1215.9
Adaptors	Fr 10-60	PFDN2	Adaptors		14	0.143254	1181.13	1236
R2TP and WDR92	Fr 10-60	PFDN2	R2TP and WDR92		14	0.655726	1181.13	1236
PFDL-module	Fr 10-60	PFDN2	PFDL-module		14	0.223192	1181.13	1236
Adaptors	Fr 10-60	UXT	Adaptors		14	0.580608	1181.13	1236
R2TP and WDR92	Fr 10-60	UXT	R2TP and WDR92		14	0.52421	1181.13	1236
PFDL-module	Fr 10-60	UXT	PFDL-module		14	0.104466	1181.13	1236
Adaptors	Fr 10-60	PFDN2	Adaptors		15	0.162132	1146.87
R2TP and WDR92	Fr 10-60	PFDN2	R2TP and WDR92		15	0.735787	1146.87
PFDL-module	Fr 10-60	PFDN2	PFDL-module		15	0.26319	1146.87
Adaptors	Fr 10-60	UXT	Adaptors		15	0.662827	1146.87
R2TP and WDR92	Fr 10-60	UXT	R2TP and WDR92		15	0.607732	1146.87
PFDL-module	Fr 10-60	UXT	PFDL-module		15	0.120794	1146.87
Adaptors	Fr 10-60	PFDN2	Adaptors		16	0.202707	1113.12
R2TP and WDR92	Fr 10-60	PFDN2	R2TP and WDR92		16	0.86407	1113.12
PFDL-module	Fr 10-60	PFDN2	PFDL-module		16	0.309031	1113.12
Adaptors	Fr 10-60	UXT	Adaptors		16	0.729119	1113.12
R2TP and WDR92	Fr 10-60	UXT	R2TP and WDR92		16	0.66844	1113.12
PFDL-module	Fr 10-60	UXT	PFDL-module		16	0.130281	1113.12
Adaptors	Fr 10-60	PFDN2	Adaptors		17	0.237233	1079.88
R2TP and WDR92	Fr 10-60	PFDN2	R2TP and WDR92		17	0.962653	1079.88
PFDL-module	Fr 10-60	PFDN2	PFDL-module		17	0.339076	1079.88
Adaptors	Fr 10-60	UXT	Adaptors		17	0.766848	1079.88
R2TP and WDR92	Fr 10-60	UXT	R2TP and WDR92		17	0.705044	1079.88
PFDL-module	Fr 10-60	UXT	PFDL-module		17	0.134024	1079.88
Adaptors	Fr 10-60	PFDN2	Adaptors		18	0.261085	1047.16	1048
R2TP and WDR92	Fr 10-60	PFDN2	R2TP and WDR92		18	1	1047.16	1048
PFDL-module	Fr 10-60	PFDN2	PFDL-module		18	0.360815	1047.16	1048
Adaptors	Fr 10-60	UXT	Adaptors		18	0.802039	1047.16	1048
R2TP and WDR92	Fr 10-60	UXT	R2TP and WDR92		18	0.764752	1047.16	1048
PFDL-module	Fr 10-60	UXT	PFDL-module		18	0.132623	1047.16	1048
Adaptors	Fr 10-60	PFDN2	Adaptors		19	0.275555	1014.94
R2TP and WDR92	Fr 10-60	PFDN2	R2TP and WDR92		19	0.991287	1014.94
PFDL-module	Fr 10-60	PFDN2	PFDL-module		19	0.373363	1014.94
Adaptors	Fr 10-60	UXT	Adaptors		19	0.89297	1014.94
R2TP and WDR92	Fr 10-60	UXT	R2TP and WDR92		19	0.866361	1014.94
PFDL-module	Fr 10-60	UXT	PFDL-module		19	0.136184	1014.94
Adaptors	Fr 10-60	PFDN2	Adaptors		20	0.262402	983.23
R2TP and WDR92	Fr 10-60	PFDN2	R2TP and WDR92		20	0.876222	983.23
PFDL-module	Fr 10-60	PFDN2	PFDL-module		20	0.356431	983.23
Adaptors	Fr 10-60	UXT	Adaptors		20	0.97748	983.23
R2TP and WDR92	Fr 10-60	UXT	R2TP and WDR92		20	0.912825	983.23
PFDL-module	Fr 10-60	UXT	PFDL-module		20	0.138923	983.23
Adaptors	Fr 10-60	PFDN2	Adaptors		21	0.228551	952.033
R2TP and WDR92	Fr 10-60	PFDN2	R2TP and WDR92		21	0.80084	952.033
PFDL-module	Fr 10-60	PFDN2	PFDL-module		21	0.352498	952.033
Adaptors	Fr 10-60	UXT	Adaptors		21	1	952.033
R2TP and WDR92	Fr 10-60	UXT	R2TP and WDR92		21	0.931658	952.033
PFDL-module	Fr 10-60	UXT	PFDL-module		21	0.150677	952.033
Adaptors	Fr 10-60	PFDN2	Adaptors		22	0.233171	921.347
R2TP and WDR92	Fr 10-60	PFDN2	R2TP and WDR92		22	0.771195	921.347
PFDL-module	Fr 10-60	PFDN2	PFDL-module		22	0.372773	921.347
Adaptors	Fr 10-60	UXT	Adaptors		22	0.976884	921.347
R2TP and WDR92	Fr 10-60	UXT	R2TP and WDR92		22	0.90939	921.347
PFDL-module	Fr 10-60	UXT	PFDL-module		22	0.163055	921.347
Adaptors	Fr 10-60	PFDN2	Adaptors		23	0.249498	891.171
R2TP and WDR92	Fr 10-60	PFDN2	R2TP and WDR92		23	0.77395	891.171
PFDL-module	Fr 10-60	PFDN2	PFDL-module		23	0.401192	891.171
Adaptors	Fr 10-60	UXT	Adaptors		23	0.918399	891.171
R2TP and WDR92	Fr 10-60	UXT	R2TP and WDR92		23	0.812189	891.171
PFDL-module	Fr 10-60	UXT	PFDL-module		23	0.172278	891.171
Adaptors	Fr 10-60	PFDN2	Adaptors		24	0.259498	861.505
R2TP and WDR92	Fr 10-60	PFDN2	R2TP and WDR92		24	0.781109	861.505
PFDL-module	Fr 10-60	PFDN2	PFDL-module		24	0.429221	861.505
Adaptors	Fr 10-60	UXT	Adaptors		24	0.81775	861.505
R2TP and WDR92	Fr 10-60	UXT	R2TP and WDR92		24	0.69643	861.505
PFDL-module	Fr 10-60	UXT	PFDL-module		24	0.176947	861.505
Adaptors	Fr 10-60	PFDN2	Adaptors		25	0.301039	832.35
R2TP and WDR92	Fr 10-60	PFDN2	R2TP and WDR92		25	0.883738	832.35
PFDL-module	Fr 10-60	PFDN2	PFDL-module		25	0.481574	832.35
Adaptors	Fr 10-60	UXT	Adaptors		25	0.742882	832.35
R2TP and WDR92	Fr 10-60	UXT	R2TP and WDR92		25	0.619952	832.35
PFDL-module	Fr 10-60	UXT	PFDL-module		25	0.188955	832.35
Adaptors	Fr 10-60	PFDN2	Adaptors		26	0.336335	803.705
R2TP and WDR92	Fr 10-60	PFDN2	R2TP and WDR92		26	0.866031	803.705
PFDL-module	Fr 10-60	PFDN2	PFDL-module		26	0.532812	803.705
Adaptors	Fr 10-60	UXT	Adaptors		26	0.766016	803.705
R2TP and WDR92	Fr 10-60	UXT	R2TP and WDR92		26	0.583696	803.705
PFDL-module	Fr 10-60	UXT	PFDL-module		26	0.19446	803.705
Adaptors	Fr 10-60	PFDN2	Adaptors		27	0.346094	775.57
R2TP and WDR92	Fr 10-60	PFDN2	R2TP and WDR92		27	0.872984	775.57
PFDL-module	Fr 10-60	PFDN2	PFDL-module		27	0.585066	775.57
Adaptors	Fr 10-60	UXT	Adaptors		27	0.83741	775.57
R2TP and WDR92	Fr 10-60	UXT	R2TP and WDR92		27	0.597401	775.57
PFDL-module	Fr 10-60	UXT	PFDL-module		27	0.221529	775.57
Adaptors	Fr 10-60	PFDN2	Adaptors		28	0.347843	747.946
R2TP and WDR92	Fr 10-60	PFDN2	R2TP and WDR92		28	0.910783	747.946
PFDL-module	Fr 10-60	PFDN2	PFDL-module		28	0.642776	747.946
Adaptors	Fr 10-60	UXT	Adaptors		28	0.859183	747.946
R2TP and WDR92	Fr 10-60	UXT	R2TP and WDR92		28	0.656365	747.946
PFDL-module	Fr 10-60	UXT	PFDL-module		28	0.242713	747.946
Adaptors	Fr 10-60	PFDN2	Adaptors		29	0.333665	720.832
R2TP and WDR92	Fr 10-60	PFDN2	R2TP and WDR92		29	0.927187	720.832
PFDL-module	Fr 10-60	PFDN2	PFDL-module		29	0.694267	720.832
Adaptors	Fr 10-60	UXT	Adaptors		29	0.830532	720.832
R2TP and WDR92	Fr 10-60	UXT	R2TP and WDR92		29	0.727907	720.832
PFDL-module	Fr 10-60	UXT	PFDL-module		29	0.261663	720.832
Adaptors	Fr 10-60	PFDN2	Adaptors		30	0.305566	694.229
R2TP and WDR92	Fr 10-60	PFDN2	R2TP and WDR92		30	0.956163	694.229
PFDL-module	Fr 10-60	PFDN2	PFDL-module		30	0.742564	694.229
Adaptors	Fr 10-60	UXT	Adaptors		30	0.770386	694.229
R2TP and WDR92	Fr 10-60	UXT	R2TP and WDR92		30	0.804129	694.229
PFDL-module	Fr 10-60	UXT	PFDL-module		30	0.276059	694.229
Adaptors	Fr 10-60	PFDN2	Adaptors		31	0.256413	668.136	720
R2TP and WDR92	Fr 10-60	PFDN2	R2TP and WDR92		31	0.926589	668.136	720
PFDL-module	Fr 10-60	PFDN2	PFDL-module		31	0.733542	668.136	720
Adaptors	Fr 10-60	UXT	Adaptors		31	0.689885	668.136	720
R2TP and WDR92	Fr 10-60	UXT	R2TP and WDR92		31	0.895592	668.136	720
PFDL-module	Fr 10-60	UXT	PFDL-module		31	0.302133	668.136	720
Adaptors	Fr 10-60	PFDN2	Adaptors		32	0.220611	642.553
R2TP and WDR92	Fr 10-60	PFDN2	R2TP and WDR92		32	0.873886	642.553
PFDL-module	Fr 10-60	PFDN2	PFDL-module		32	0.760966	642.553
Adaptors	Fr 10-60	UXT	Adaptors		32	0.583791	642.553
R2TP and WDR92	Fr 10-60	UXT	R2TP and WDR92		32	0.972649	642.553
PFDL-module	Fr 10-60	UXT	PFDL-module		32	0.332178	642.553
Adaptors	Fr 10-60	PFDN2	Adaptors		33	0.198112	617.481
R2TP and WDR92	Fr 10-60	PFDN2	R2TP and WDR92		33	0.825979	617.481
PFDL-module	Fr 10-60	PFDN2	PFDL-module		33	0.778379	617.481
Adaptors	Fr 10-60	UXT	Adaptors		33	0.499168	617.481
R2TP and WDR92	Fr 10-60	UXT	R2TP and WDR92		33	1	617.481
PFDL-module	Fr 10-60	UXT	PFDL-module		33	0.384672	617.481
Adaptors	Fr 10-60	PFDN2	Adaptors		34	0.206499	592.919
R2TP and WDR92	Fr 10-60	PFDN2	R2TP and WDR92		34	0.81079	592.919
PFDL-module	Fr 10-60	PFDN2	PFDL-module		34	0.852614	592.919
Adaptors	Fr 10-60	UXT	Adaptors		34	0.455264	592.919
R2TP and WDR92	Fr 10-60	UXT	R2TP and WDR92		34	0.99199	592.919
PFDL-module	Fr 10-60	UXT	PFDL-module		34	0.465047	592.919
Adaptors	Fr 10-60	PFDN2	Adaptors		35	0.21279	568.868
R2TP and WDR92	Fr 10-60	PFDN2	R2TP and WDR92		35	0.753673	568.868
PFDL-module	Fr 10-60	PFDN2	PFDL-module		35	0.933682	568.868
Adaptors	Fr 10-60	UXT	Adaptors		35	0.41399	568.868
R2TP and WDR92	Fr 10-60	UXT	R2TP and WDR92		35	0.928385	568.868
PFDL-module	Fr 10-60	UXT	PFDL-module		35	0.61728	568.868
Adaptors	Fr 10-60	PFDN2	Adaptors		36	0.235291	545.327
R2TP and WDR92	Fr 10-60	PFDN2	R2TP and WDR92		36	0.745926	545.327
PFDL-module	Fr 10-60	PFDN2	PFDL-module		36	1	545.327
Adaptors	Fr 10-60	UXT	Adaptors		36	0.365912	545.327
R2TP and WDR92	Fr 10-60	UXT	R2TP and WDR92		36	0.811626	545.327
PFDL-module	Fr 10-60	UXT	PFDL-module		36	0.871006	545.327
Adaptors	Fr 10-60	PFDN2	Adaptors		37	0.244511	522.296
R2TP and WDR92	Fr 10-60	PFDN2	R2TP and WDR92		37	0.70657	522.296
PFDL-module	Fr 10-60	PFDN2	PFDL-module		37	0.96306	522.296
Adaptors	Fr 10-60	UXT	Adaptors		37	0.344166	522.296
R2TP and WDR92	Fr 10-60	UXT	R2TP and WDR92		37	0.660876	522.296
PFDL-module	Fr 10-60	UXT	PFDL-module		37	1	522.296
Adaptors	Fr 10-60	PFDN2	Adaptors		38	0.27445	499.776
R2TP and WDR92	Fr 10-60	PFDN2	R2TP and WDR92		38	0.632321	499.776
PFDL-module	Fr 10-60	PFDN2	PFDL-module		38	0.917829	499.776
Adaptors	Fr 10-60	UXT	Adaptors		38	0.342079	499.776
R2TP and WDR92	Fr 10-60	UXT	R2TP and WDR92		38	0.523113	499.776
PFDL-module	Fr 10-60	UXT	PFDL-module		38	0.993293	499.776
Adaptors	Fr 10-60	PFDN2	Adaptors		39	0.276247	477.766
R2TP and WDR92	Fr 10-60	PFDN2	R2TP and WDR92		39	0.535604	477.766
PFDL-module	Fr 10-60	PFDN2	PFDL-module		39	0.764213	477.766
Adaptors	Fr 10-60	UXT	Adaptors		39	0.34994	477.766
R2TP and WDR92	Fr 10-60	UXT	R2TP and WDR92		39	0.384053	477.766
PFDL-module	Fr 10-60	UXT	PFDL-module		39	0.856672	477.766
Adaptors	Fr 10-60	PFDN2	Adaptors		40	0.308861	456.267
R2TP and WDR92	Fr 10-60	PFDN2	R2TP and WDR92		40	0.481991	456.267
PFDL-module	Fr 10-60	PFDN2	PFDL-module		40	0.610255	456.267
Adaptors	Fr 10-60	UXT	Adaptors		40	0.362758	456.267
R2TP and WDR92	Fr 10-60	UXT	R2TP and WDR92		40	0.278776	456.267
PFDL-module	Fr 10-60	UXT	PFDL-module		40	0.608431	456.267
Adaptors	Fr 10-60	PFDN2	Adaptors		41	0.332627	435.278	480
R2TP and WDR92	Fr 10-60	PFDN2	R2TP and WDR92		41	0.410149	435.278	480
PFDL-module	Fr 10-60	PFDN2	PFDL-module		41	0.490882	435.278	480
Adaptors	Fr 10-60	UXT	Adaptors		41	0.386078	435.278	480
R2TP and WDR92	Fr 10-60	UXT	R2TP and WDR92		41	0.183279	435.278	480
PFDL-module	Fr 10-60	UXT	PFDL-module		41	0.293932	435.278	480
Adaptors	Fr 10-60	PFDN2	Adaptors		42	0.380748	414.799
R2TP and WDR92	Fr 10-60	PFDN2	R2TP and WDR92		42	0.344824	414.799
PFDL-module	Fr 10-60	PFDN2	PFDL-module		42	0.413135	414.799
Adaptors	Fr 10-60	UXT	Adaptors		42	0.425571	414.799
R2TP and WDR92	Fr 10-60	UXT	R2TP and WDR92		42	0.11303	414.799
PFDL-module	Fr 10-60	UXT	PFDL-module		42	0.139159	414.799
Adaptors	Fr 10-60	PFDN2	Adaptors		43	0.439881	394.831
R2TP and WDR92	Fr 10-60	PFDN2	R2TP and WDR92		43	0.283675	394.831
PFDL-module	Fr 10-60	PFDN2	PFDL-module		43	0.334112	394.831
Adaptors	Fr 10-60	UXT	Adaptors		43	0.514632	394.831
R2TP and WDR92	Fr 10-60	UXT	R2TP and WDR92		43	0.0663368	394.831
PFDL-module	Fr 10-60	UXT	PFDL-module		43	0.0811629	394.831
Adaptors	Fr 10-60	PFDN2	Adaptors		44	0.540004	375.373
R2TP and WDR92	Fr 10-60	PFDN2	R2TP and WDR92		44	0.225186	375.373
PFDL-module	Fr 10-60	PFDN2	PFDL-module		44	0.325463	375.373
Adaptors	Fr 10-60	UXT	Adaptors		44	0.607883	375.373
R2TP and WDR92	Fr 10-60	UXT	R2TP and WDR92		44	0.0474437	375.373
PFDL-module	Fr 10-60	UXT	PFDL-module		44	0.0631517	375.373
Adaptors	Fr 10-60	PFDN2	Adaptors		45	0.635702	356.425
R2TP and WDR92	Fr 10-60	PFDN2	R2TP and WDR92		45	0.166288	356.425
PFDL-module	Fr 10-60	PFDN2	PFDL-module		45	0.326372	356.425
Adaptors	Fr 10-60	UXT	Adaptors		45	0.693382	356.425
R2TP and WDR92	Fr 10-60	UXT	R2TP and WDR92		45	0.0358591	356.425
PFDL-module	Fr 10-60	UXT	PFDL-module		45	0.0607774	356.425
Adaptors	Fr 10-60	PFDN2	Adaptors		46	0.822041	337.988
R2TP and WDR92	Fr 10-60	PFDN2	R2TP and WDR92		46	0.129101	337.988
PFDL-module	Fr 10-60	PFDN2	PFDL-module		46	0.347472	337.988
Adaptors	Fr 10-60	UXT	Adaptors		46	0.759656	337.988
R2TP and WDR92	Fr 10-60	UXT	R2TP and WDR92		46	0.0269251	337.988
PFDL-module	Fr 10-60	UXT	PFDL-module		46	0.0664635	337.988
Adaptors	Fr 10-60	PFDN2	Adaptors		47	0.992189	320.061
R2TP and WDR92	Fr 10-60	PFDN2	R2TP and WDR92		47	0.0923771	320.061
PFDL-module	Fr 10-60	PFDN2	PFDL-module		47	0.372923	320.061
Adaptors	Fr 10-60	UXT	Adaptors		47	0.756387	320.061
R2TP and WDR92	Fr 10-60	UXT	R2TP and WDR92		47	0.0223127	320.061
PFDL-module	Fr 10-60	UXT	PFDL-module		47	0.069361	320.061
Adaptors	Fr 10-60	PFDN2	Adaptors		48	1	302.645
R2TP and WDR92	Fr 10-60	PFDN2	R2TP and WDR92		48	0.0601809	302.645
PFDL-module	Fr 10-60	PFDN2	PFDL-module		48	0.369115	302.645
Adaptors	Fr 10-60	UXT	Adaptors		48	0.686822	302.645
R2TP and WDR92	Fr 10-60	UXT	R2TP and WDR92		48	0.017012	302.645
PFDL-module	Fr 10-60	UXT	PFDL-module		48	0.0678538	302.645
Adaptors	Fr 10-60	PFDN2	Adaptors		49	0.902072	285.739
R2TP and WDR92	Fr 10-60	PFDN2	R2TP and WDR92		49	0.0417801	285.739
PFDL-module	Fr 10-60	PFDN2	PFDL-module		49	0.336388	285.739
Adaptors	Fr 10-60	UXT	Adaptors		49	0.599292	285.739
R2TP and WDR92	Fr 10-60	UXT	R2TP and WDR92		49	0.011927	285.739
PFDL-module	Fr 10-60	UXT	PFDL-module		49	0.0644407	285.739
Adaptors	Fr 10-60	PFDN2	Adaptors		50	0.724094	269.344	242
R2TP and WDR92	Fr 10-60	PFDN2	R2TP and WDR92		50	0.0261242	269.344	242
PFDL-module	Fr 10-60	PFDN2	PFDL-module		50	0.30203	269.344	242
Adaptors	Fr 10-60	UXT	Adaptors		50	0.491245	269.344	242
R2TP and WDR92	Fr 10-60	UXT	R2TP and WDR92		50	0.00820335	269.344	242
PFDL-module	Fr 10-60	UXT	PFDL-module		50	0.0543676	269.344	242
Adaptors	Fr 10-60	PFDN2	Adaptors		51	0.46927	253.459
R2TP and WDR92	Fr 10-60	PFDN2	R2TP and WDR92		51	0.0206877	253.459
PFDL-module	Fr 10-60	PFDN2	PFDL-module		51	0.275449	253.459
Adaptors	Fr 10-60	UXT	Adaptors		51	0.375233	253.459
R2TP and WDR92	Fr 10-60	UXT	R2TP and WDR92		51	0.00508321	253.459
PFDL-module	Fr 10-60	UXT	PFDL-module		51	0.0397635	253.459
Adaptors	Fr 10-60	PFDN2	Adaptors		52	0.262809	238.084
R2TP and WDR92	Fr 10-60	PFDN2	R2TP and WDR92		52	0.019063	238.084
PFDL-module	Fr 10-60	PFDN2	PFDL-module		52	0.292814	238.084
Adaptors	Fr 10-60	UXT	Adaptors		52	0.299148	238.084
R2TP and WDR92	Fr 10-60	UXT	R2TP and WDR92		52	0.0040632	238.084
PFDL-module	Fr 10-60	UXT	PFDL-module		52	0.0287796	238.084
Adaptors	Fr 10-60	PFDN2	Adaptors		53	0.189798	223.219
R2TP and WDR92	Fr 10-60	PFDN2	R2TP and WDR92		53	0.0186506	223.219
PFDL-module	Fr 10-60	PFDN2	PFDL-module		53	0.327656	223.219
Adaptors	Fr 10-60	UXT	Adaptors		53	0.225267	223.219
R2TP and WDR92	Fr 10-60	UXT	R2TP and WDR92		53	0.00342029	223.219
PFDL-module	Fr 10-60	UXT	PFDL-module		53	0.0205784	223.219
Adaptors	Fr 10-60	PFDN2	Adaptors		54	0.156011	208.865
R2TP and WDR92	Fr 10-60	PFDN2	R2TP and WDR92		54	0.0207773	208.865
PFDL-module	Fr 10-60	PFDN2	PFDL-module		54	0.411446	208.865
Adaptors	Fr 10-60	UXT	Adaptors		54	0.177237	208.865
R2TP and WDR92	Fr 10-60	UXT	R2TP and WDR92		54	0.00642196	208.865
PFDL-module	Fr 10-60	UXT	PFDL-module		54	0.0175716	208.865
Adaptors	Fr 10-60	PFDN2	Adaptors		55	0.141477	195.022
R2TP and WDR92	Fr 10-60	PFDN2	R2TP and WDR92		55	0.0225687	195.022
PFDL-module	Fr 10-60	PFDN2	PFDL-module		55	0.537097	195.022
Adaptors	Fr 10-60	UXT	Adaptors		55	0.145301	195.022
R2TP and WDR92	Fr 10-60	UXT	R2TP and WDR92		55	0.00924411	195.022
PFDL-module	Fr 10-60	UXT	PFDL-module		55	0.0186092	195.022
Adaptors	Fr 10-60	PFDN2	Adaptors		56	0.129654	181.689
R2TP and WDR92	Fr 10-60	PFDN2	R2TP and WDR92		56	0.0234653	181.689
PFDL-module	Fr 10-60	PFDN2	PFDL-module		56	0.727471	181.689
Adaptors	Fr 10-60	UXT	Adaptors		56	0.114064	181.689
R2TP and WDR92	Fr 10-60	UXT	R2TP and WDR92		56	0.0102355	181.689
PFDL-module	Fr 10-60	UXT	PFDL-module		56	0.0226536	181.689
Adaptors	Fr 10-60	PFDN2	Adaptors		57	0.103548	168.866
R2TP and WDR92	Fr 10-60	PFDN2	R2TP and WDR92		57	0.0227561	168.866
PFDL-module	Fr 10-60	PFDN2	PFDL-module		57	0.887598	168.866
Adaptors	Fr 10-60	UXT	Adaptors		57	0.0885127	168.866
R2TP and WDR92	Fr 10-60	UXT	R2TP and WDR92		57	0.00972538	168.866
PFDL-module	Fr 10-60	UXT	PFDL-module		57	0.0236668	168.866
Adaptors	Fr 10-60	PFDN2	Adaptors		58	0.0894134	156.554
R2TP and WDR92	Fr 10-60	PFDN2	R2TP and WDR92		58	0.0243998	156.554
PFDL-module	Fr 10-60	PFDN2	PFDL-module		58	0.949688	156.554
Adaptors	Fr 10-60	UXT	Adaptors		58	0.075474	156.554
R2TP and WDR92	Fr 10-60	UXT	R2TP and WDR92		58	0.00872123	156.554
PFDL-module	Fr 10-60	UXT	PFDL-module		58	0.0239205	156.554
Adaptors	Fr 10-60	PFDN2	Adaptors		59	0.0672665	144.752
R2TP and WDR92	Fr 10-60	PFDN2	R2TP and WDR92		59	0.0235841	144.752
PFDL-module	Fr 10-60	PFDN2	PFDL-module		59	0.917614	144.752
Adaptors	Fr 10-60	UXT	Adaptors		59	0.0588528	144.752
R2TP and WDR92	Fr 10-60	UXT	R2TP and WDR92		59	0.00485168	144.752
PFDL-module	Fr 10-60	UXT	PFDL-module		59	0.0202202	144.752
Adaptors	Fr 10-60	PFDN2	Adaptors		60	0.0495134	133.46
R2TP and WDR92	Fr 10-60	PFDN2	R2TP and WDR92		60	0.0232119	133.46
PFDL-module	Fr 10-60	PFDN2	PFDL-module		60	0.809985	133.46
Adaptors	Fr 10-60	UXT	Adaptors		60	0.0501639	133.46
R2TP and WDR92	Fr 10-60	UXT	R2TP and WDR92		60	0.00268808	133.46
PFDL-module	Fr 10-60	UXT	PFDL-module		60	0.01764	133.46

## Sheet: Fig6B
PAQosome in DIP-MS of PFDN2
DIP-MS_experiment	Complex/Module	Gene_Name	UniProtKB_accession	Fr10	Fr11	Fr12	Fr13	Fr14	Fr15	Fr16	Fr17	Fr18	Fr19	Fr20	Fr21	Fr22	Fr23	Fr24	Fr25	Fr26	Fr27	Fr28	Fr29	Fr30	Fr31	Fr32	Fr33	Fr34	Fr35	Fr36	Fr37	Fr38	Fr39	Fr40	Fr41	Fr42	Fr43	Fr44	Fr45	Fr46	Fr47	Fr48	Fr49	Fr50	Fr51	Fr52	Fr53	Fr54	Fr55
DIP-MS PFDN2	PAQosome	ASDURF	L0R819	0.0785468	0.102804	0.128418	0.151607	0.19011	0.22027	0.257467	0.280576	0.301714	0.314859	0.317481	0.309232	0.343254	0.368155	0.380747	0.39029	0.430882	0.45467	0.498318	0.564673	0.645197	0.666254	0.709759	0.720404	0.802474	0.918724	1	0.983581	0.962243	0.790507	0.601957	0.467281	0.374922	0.271305	0.225183	0.198665	0.198681	0.203206	0.200542	0.188788	0.162281	0.130356	0.110185	0.101833	0.0983298	0.112941
DIP-MS PFDN2	PAQosome	PDRG1	Q9NUG6	0.0307699	0.0453463	0.0613612	0.0738118	0.0887525	0.107265	0.127727	0.157756	0.184284	0.197657	0.194408	0.19801	0.183613	0.18882	0.198211	0.229518	0.260657	0.311394	0.360291	0.377117	0.383742	0.379544	0.420909	0.409822	0.452165	0.488671	0.541097	0.539978	0.583477	0.523323	0.455846	0.346043	0.272463	0.202066	0.191511	0.172961	0.179266	0.196659	0.196313	0.179991	0.164565	0.158784	0.169366	0.223405	0.348237	0.552269
DIP-MS PFDN2	PAQosome	PFDN2	Q9UHV9	0.0032738	0.00519436	0.00723129	0.00794852	0.00962269	0.011549	0.0146069	0.0178452	0.0208527	0.0216072	0.0270712	0.0279258	0.0292946	0.0327458	0.0341693	0.0344564	0.0434866	0.047729	0.0495759	0.0527021	0.0544433	0.0518103	0.0555521	0.0563975	0.0671099	0.0773414	0.0852805	0.0856999	0.0921894	0.0832352	0.0867862	0.0984397	0.105328	0.117799	0.142835	0.161864	0.179237	0.20036	0.193795	0.180785	0.172421	0.183637	0.244765	0.320445	0.438888	0.580597
DIP-MS PFDN2	PAQosome	PFDN6	O15212	0.00323902	0.00486203	0.00659127	0.00800592	0.010513	0.0120359	0.0130338	0.0152708	0.0174396	0.0179503	0.0183163	0.018843	0.0194429	0.0219936	0.0227431	0.0275343	0.034089	0.0380875	0.0406509	0.0440819	0.0415106	0.0377862	0.0394171	0.0413365	0.0542664	0.0651346	0.0711361	0.0751873	0.0764821	0.0645672	0.0630524	0.0617055	0.0573696	0.063485	0.0821507	0.0914241	0.111379	0.132057	0.129332	0.11327	0.102285	0.0938029	0.112891	0.145763	0.207575	0.320711
DIP-MS PFDN2	PAQosome	POLR2E	P19388	0.102977	0.137957	0.179829	0.230855	0.2622	0.307329	0.340988	0.34166	0.326392	0.326978	0.326716	0.320219	0.338548	0.360573	0.380899	0.425291	0.4705	0.524509	0.552875	0.544283	0.522261	0.530425	0.548441	0.582455	0.63591	0.667393	0.675829	0.628102	0.581642	0.508353	0.422662	0.353153	0.338772	0.321897	0.35578	0.401746	0.44735	0.483216	0.494498	0.459238	0.441012	0.420566	0.471466	0.487776	0.527682	0.577164
DIP-MS PFDN2	PAQosome	RUVBL1	Q9Y265	0.247833	0.332576	0.413001	0.49231	0.603559	0.695852	0.843663	0.968465	1	0.960773	0.854642	0.767156	0.724572	0.722137	0.707547	0.747386	0.658808	0.617178	0.617224	0.604659	0.631466	0.628966	0.610434	0.60423	0.634722	0.623323	0.649698	0.665801	0.627304	0.553669	0.512201	0.432111	0.32867	0.257374	0.189125	0.124336	0.0891978	0.0607193	0.0337549	0.0165359	0.00446154	0.00244511	0.00317379	0.0028891	0.00547189	0.00765473
DIP-MS PFDN2	PAQosome	RUVBL2	Q9Y230	0.398294	0.490797	0.573209	0.664405	0.726086	0.789282	0.89607	0.968509	0.998438	1	0.867985	0.782184	0.74693	0.718819	0.693526	0.786322	0.748513	0.698915	0.714995	0.702725	0.703385	0.69785	0.687038	0.666982	0.702137	0.697655	0.726693	0.695723	0.639119	0.543497	0.490532	0.397193	0.33055	0.258336	0.184698	0.112549	0.0817527	0.0545877	0.0218702	0.0175179	0.00872936	0.00439325	0.00302688	0.00249862	0.00306275	0.00384459
DIP-MS PFDN2	PAQosome	URI1	O94763	0.107899	0.129389	0.153514	0.188074	0.218926	0.268032	0.323093	0.360921	0.390049	0.401697	0.360221	0.361901	0.38595	0.411873	0.449802	0.514706	0.559355	0.606055	0.669237	0.744926	0.819526	0.781789	0.792395	0.823821	0.873862	0.944178	1	0.923619	0.824082	0.665853	0.511246	0.416866	0.346921	0.255307	0.220596	0.203476	0.194201	0.188454	0.174046	0.146678	0.111886	0.0867357	0.066961	0.0536785	0.0504717	0.0470478
DIP-MS PFDN2	PAQosome	UXT	Q9UBK9	0.0944201	0.117316	0.147129	0.171281	0.19597	0.224542	0.274585	0.308868	0.337236	0.352095	0.31458	0.305464	0.330161	0.370391	0.410559	0.484294	0.531197	0.576252	0.640131	0.708484	0.780807	0.760421	0.761495	0.769884	0.842985	0.921872	1	0.975623	0.893866	0.706328	0.527304	0.403309	0.311007	0.22933	0.205305	0.197204	0.209502	0.226971	0.22574	0.20239	0.166433	0.130752	0.104941	0.100052	0.128209	0.158177
DIP-MS PFDN2	PAQosome	WDR92	Q96MX6	0.125549	0.15991	0.195177	0.236664	0.27157	0.311581	0.370235	0.413725	0.443458	0.459848	0.417015	0.406228	0.411677	0.448949	0.506316	0.624288	0.707438	0.815643	0.891819	0.956711	1	0.935818	0.836467	0.745742	0.643007	0.519412	0.445083	0.363848	0.277638	0.210725	0.174238	0.172238	0.182803	0.176994	0.176058	0.169173	0.1443	0.110268	0.0913305	0.0679689	0.0506016	0.0436788	0.0403493	0.0401551	0.0422015	0.0436111
DIP-MS PFDN2	Adaptor/Co-chaperone	PIH1D1	Q9NWS0	0.0531939	0.0701038	0.0936324	0.110552	0.135473	0.150385	0.188435	0.221945	0.246227	0.255757	0.24474	0.206029	0.20289	0.216838	0.231612	0.274918	0.314678	0.328482	0.329743	0.314258	0.281131	0.232166	0.20077	0.181885	0.197913	0.205791	0.225065	0.22915	0.25192	0.246691	0.275735	0.297577	0.354472	0.425725	0.525902	0.623334	0.820436	0.990727	1	0.91967	0.746173	0.47264	0.249846	0.16571	0.111364	0.0911275
DIP-MS PFDN2	Adaptor/Co-chaperone	RPAP3	Q9H6T3	0.062923	0.0797062	0.102858	0.124987	0.151036	0.173878	0.21698	0.25252	0.275942	0.295353	0.280063	0.251073	0.263452	0.282158	0.287383	0.327161	0.357992	0.363705	0.365943	0.353071	0.330002	0.28066	0.240452	0.21434	0.215084	0.219789	0.245518	0.259873	0.296981	0.305804	0.341986	0.367677	0.407023	0.454037	0.554105	0.64807	0.823645	0.993651	1	0.884475	0.702015	0.465901	0.275772	0.213886	0.200658	0.191827
DIP-MS PFDN2	HSP90	HSP90AA1	P07900	0.00293088	0.00481637	0.00752758	0.0102049	0.0120181	0.0142916	0.0168496	0.0191597	0.0212152	0.023318	0.0217206	0.0215253	0.0207641	0.0211063	0.01927	0.0211261	0.021002	0.0264941	0.0322778	0.0358456	0.0378839	0.0372819	0.0383955	0.0432942	0.0508339	0.0558307	0.0620074	0.0607188	0.067361	0.0718457	0.0855864	0.10221	0.125577	0.154568	0.296011	0.571014	0.858129	1	0.96855	0.761148	0.445232	0.203563	0.140551	0.144747	0.165495	0.18218
DIP-MS PFDN2	HSP90	HSP90AB1	P08238	0.00661938	0.00926385	0.0127173	0.0162259	0.0193968	0.0219525	0.0244846	0.0265873	0.0280412	0.0289704	0.0262714	0.0253118	0.0248237	0.0251496	0.0252214	0.0288072	0.0293963	0.0303967	0.033006	0.0344585	0.0366529	0.0359113	0.0385034	0.0434472	0.0513167	0.0562716	0.0633593	0.0656358	0.0666775	0.0656487	0.0791171	0.0919785	0.124228	0.165613	0.283853	0.562674	0.865534	1	0.974213	0.788251	0.467939	0.221404	0.160683	0.17341	0.206744	0.232564
DIP-MS PFDN2	HSP90	HSP90AB4P	Q58FF6	0	0.00100839	0.00207532	0.00339135	0.00620659	0.00878064	0.0113784	0.0139372	0.0160685	0.0165647	0.0147559	0.0167802	0.0237242	0.0276393	0.03221	0.03774	0.037564	0.0343228	0.0354808	0.0335608	0.0313223	0.0291936	0.0328169	0.033346	0.0455542	0.0542262	0.070088	0.0801713	0.0828854	0.0872886	0.0945595	0.0952371	0.108633	0.166618	0.302798	0.531669	0.808	1	0.962465	0.764811	0.485313	0.214403	0.0567443	0.0546838	0.0744492	0.0961012
DIP-MS PFDN2	HSP70	HSPA4	P34932	1.84861e-13	2.28145e-13	2.57479e-12	3.17766e-12	3.58622e-11	4.42591e-11	0.000244913	0.000522095	0.000605198	0.000601583	0.000512925	0.000210869	1.34964e-06	1.66565e-06	1.8798e-05	2.31995e-05	0.000288699	0.00123096	0.00250968	0.00388284	0.00583892	0.0069422	0.00744959	0.00791965	0.00889833	0.0116137	0.0172075	0.0216192	0.0281051	0.033325	0.0381028	0.0447182	0.0534236	0.0638695	0.0852484	0.121068	0.180269	0.502669	0.833881	0.967066	1	0.932519	0.955468	0.973259	0.991769	0.881121
DIP-MS PFDN2	HSP70	HSPA4L	O95757	1.98559e-05	2.45049e-05	0.000293559	0.0025666	0.00517204	0.00589728	0.0066467	0.00644804	0.00397537	0.00197129	0.00167422	0.000653043	4.56408e-06	4.04202e-07	3.26428e-07	1.43748e-07	1.69726e-07	1.78178e-06	2.20623e-06	2.49046e-05	3.07368e-05	0.000368857	0.0054586	0.0148318	0.0249411	0.0375945	0.049023	0.0569183	0.0755965	0.096648	0.142074	0.353697	0.72484	0.904856	1	0.986812	0.878765	0.906194	0.979214	0.932786	0.812073	0.570996	0.248193	0.160055	0.132551	0.0882401
DIP-MS PFDN2	HSP70	HSPA8	P11142	0.0362116	0.0508192	0.0692691	0.0877767	0.102786	0.108001	0.112673	0.11338	0.115646	0.115008	0.108898	0.100971	0.103996	0.107664	0.11607	0.133499	0.146246	0.16103	0.175395	0.186894	0.188716	0.186634	0.188475	0.185774	0.20534	0.237592	0.262539	0.27385	0.322181	0.335577	0.34271	0.361947	0.404244	0.446702	0.56832	0.706966	0.868436	1	0.987764	0.871332	0.744164	0.6131	0.644525	0.687324	0.773713	0.840568
DIP-MS PFDN2	HSP70	HSPA9	P38646	0.0277571	0.0316494	0.0424655	0.0574917	0.0738499	0.0880566	0.0905674	0.0853642	0.0840061	0.0771824	0.0681624	0.0671051	0.0645061	0.066294	0.0715602	0.0811806	0.0911653	0.104165	0.108539	0.118997	0.127562	0.122906	0.125052	0.133368	0.135627	0.14552	0.166313	0.17319	0.198956	0.215467	0.236871	0.258955	0.273267	0.279282	0.321701	0.359788	0.389437	0.470664	0.481394	0.429762	0.366813	0.30196	0.246006	0.26568	0.335686	0.390484
DIP-MS PFDN2	Co-chaperone	DNAJA2	O60884	0.124331	0.158178	0.192395	0.189389	0.19394	0.216856	0.268198	0.34455	0.394811	0.427439	0.4123	0.39037	0.372659	0.389682	0.370206	0.379836	0.394219	0.442727	0.552675	0.683651	0.746495	0.684553	0.705768	0.742239	0.79356	0.896582	1	0.951267	0.901215	0.821071	0.78242	0.817699	0.80807	0.803572	0.841962	0.722173	0.710199	0.89381	0.914361	0.795323	0.688742	0.423424	0.105561	0.00219941	0.00178215	0.000157911
DIP-MS PFDN2	HSP interaction	HSPBP1	Q9NZL4	1.62539e-17	2.00595e-17	2.26388e-16	2.79393e-16	3.15317e-15	3.89145e-15	4.39181e-14	5.42008e-14	6.117e-13	7.5492e-13	8.51988e-12	1.05147e-11	1.18667e-10	1.46451e-10	1.65281e-09	2.03979e-09	2.30207e-08	2.84107e-08	3.20637e-07	0.00567401	0.0123465	0.0143396	0.0212877	0.0292414	0.0362058	0.0454392	0.0653167	0.0795007	0.0915297	0.111913	0.167979	0.222973	0.29952	0.389539	0.49096	0.488882	0.519349	0.628895	0.704325	0.734476	0.75881	0.653755	0.481057	0.384763	0.406712	0.618532
DIP-MS PFDN2	HSP interaction	HSPH1	Q92598	6.09655e-15	6.88062e-14	8.49163e-14	9.58349e-13	1.18273e-12	1.33481e-11	1.64734e-11	1.85915e-10	2.29444e-10	2.58946e-09	3.19575e-09	3.60665e-08	4.4511e-08	5.02342e-07	6.19958e-07	6.99672e-06	0.00124899	0.003631	0.00531273	0.0122573	0.0198293	0.0205536	0.0226539	0.0253357	0.036026	0.0532116	0.0728856	0.0932139	0.13383	0.157527	0.187107	0.215613	0.240603	0.254467	0.275852	0.298243	0.364633	0.716322	0.935994	1	0.981316	0.93314	0.735182	0.643655	0.591874	0.463299
DIP-MS PFDN2	HSP interaction	NASP	P49321	7.11883e-18	8.03439e-17	9.91553e-17	1.11905e-15	0.00318041	0.00748708	0.0105523	0.0110669	0.0100296	0.00572499	0.0017943	4.21143e-11	0.00383692	0.0110882	0.0131791	0.0134304	0.0117321	0.00621065	1.40436e-07	1.58493e-06	1.95602e-06	2.20752e-05	2.72438e-05	0.000307468	0.000379457	0.00559022	0.0162299	0.0245348	0.0321033	0.0391735	0.0391905	0.0364044	0.0345652	0.0503912	0.0474577	0.420362	0.851206	0.987037	1	0.877095	0.410696	0.0658226	0.0417314	0.00440754	0.000217243	0.000176022
DIP-MS PFDN2	Unclassified coeluting PAQosome interactor	NUDCD3	Q8IVD9	0	0	0.00681011	0.0137382	0.0164876	0.0164808	0.0141645	0.00590733	0.000650116	0	0	0	0	0	0	0	0	0	0.0181567	0.0414245	0.0483225	0.0483422	0.0414751	0.0183429	0	0	0	0	0	0	0	0	0	0.00803788	0.0957165	0.119759	0.339831	0.595028	0.822442	0.922765	1	0.754264	0.492701	0.265246	0.100542	0
DIP-MS PFDN2	Unclassified coeluting PAQosome interactor	RBM12	Q9NTZ6	0	0	0	0	0	0	0	0	0	0	0	0	0	0	0	0	0	0	0	0	0	0	0	0	0	0	0	0	0	0	0	0.00800578	0.0157673	0.0181312	0.0451656	0.130041	0.336674	0.654984	0.878168	1	0.990931	0.812274	0.559534	0.385721	0.23258	0.109819
DIP-MS PFDN2	RNA binding	DDX46	Q7L014	0.00586843	0.010584	0.0120527	0.0149307	0.0191401	0.0182968	0.0247594	0.0325318	0.0351819	0.0342575	0.0289171	0.0188187	0.0157796	0.0158282	0.0134172	0.0133658	0.0114187	0.00481384	0.00593469	0.0184941	0.0367084	0.0542742	0.0583847	0.049801	0.0336921	0.0153417	0.00178677	0.00775886	0.0181411	0.0331757	0.0615015	0.0974672	0.137598	0.23396	0.34536	0.445207	0.710168	0.926295	1	0.973018	0.859837	0.572171	0.352023	0.224546	0.143636	0.0857169
DIP-MS PFDN2	RNA binding	LARP1	Q6PKG0	0.0214473	0.0460438	0.0866364	0.126115	0.144723	0.154963	0.153238	0.1465	0.164489	0.196221	0.203259	0.221751	0.212625	0.18986	0.171764	0.165863	0.135011	0.119143	0.116599	0.111219	0.112157	0.115682	0.130411	0.130122	0.133722	0.128525	0.144621	0.165264	0.22387	0.272091	0.343577	0.378819	0.403317	0.423199	0.570804	0.784006	0.933411	1	0.942953	0.735055	0.467525	0.300759	0.178044	0.0979774	0.0470695	0.0214204
DIP-MS PFDN2	RNA binding	ILF2	Q12905	0.577731	0.729334	0.862287	0.947505	0.99836	1	0.995325	0.912002	0.797658	0.650788	0.486577	0.331605	0.263596	0.242996	0.230566	0.243513	0.21294	0.201717	0.197512	0.195305	0.202345	0.191778	0.180598	0.174249	0.177926	0.176522	0.190151	0.190023	0.207562	0.213829	0.223523	0.227521	0.243185	0.238664	0.272952	0.307102	0.358417	0.406488	0.413873	0.369806	0.314078	0.247221	0.194391	0.161867	0.124103	0.0819701
DIP-MS PFDN2	RNA binding	DPCD	Q9BVM2	0.0394764	0.0902223	0.155819	0.272139	0.399871	0.524186	0.751679	0.944142	1	0.989859	0.805657	0.630169	0.544353	0.470717	0.438741	0.476521	0.404886	0.349765	0.363354	0.368081	0.402682	0.406662	0.443966	0.465782	0.441827	0.426698	0.450291	0.437671	0.471226	0.458477	0.428342	0.335267	0.23679	0.123282	0.0632585	4.68144e-05	4.14808e-06	3.36112e-06	2.97819e-07	2.41318e-07	2.13824e-08	1.73258e-08	1.53519e-09	1.24394e-09	1.10222e-10	0.016355
DIP-MS PFDN2	RNA binding	TOP1	P11387	0.0499873	0.0987807	0.186013	0.261744	0.344292	0.430459	0.454306	0.463023	0.451982	0.412137	0.315985	0.222213	0.143764	0.0797837	0.0208419	0	0	0	0	0.00909526	0.0240872	0.0284476	0.0288107	0.0250175	0.0125249	0	0	0	0.0199602	0.0406762	0.0469402	0.046447	0.0394127	0.0153019	0	0	0	0	0	0	0	0	0	0	0	0
DIP-MS PFDN2	RNA binding	YBX1	P67809	0.357658	0.49419	0.658244	0.764828	0.89929	0.937621	0.980034	0.976176	1	0.919019	0.834977	0.71928	0.663063	0.618844	0.590595	0.592292	0.583818	0.562519	0.533375	0.533	0.526346	0.480969	0.451887	0.432504	0.477183	0.543904	0.620327	0.644874	0.695836	0.647287	0.648942	0.64785	0.659161	0.665624	0.695649	0.661076	0.698736	0.781257	0.765858	0.723854	0.672733	0.564955	0.50496	0.518548	0.580504	0.698244
DIP-MS PFDN2	Unclassified coeluting PAQosome interactor	CAD	O76075	0.213539	0.296239	0.383596	0.456047	0.504452	0.572885	0.704479	0.842634	0.951127	1	0.892023	0.723965	0.579833	0.464124	0.405723	0.434586	0.430075	0.435341	0.458012	0.436374	0.40422	0.310292	0.207582	0.125072	0.0814236	0.0465972	0.0429917	0.0398285	0.0345335	0.0268304	0.0235727	0.0193197	0.0164034	0.0250489	0.0268169	0.0280874	0.0272855	0.0234556	0.0135328	0.0132432	0.00990922	0.00630787	0.00247876	6.89856e-05	5.58979e-05	4.95295e-06
DIP-MS PFDN2	Unclassified coeluting PAQosome interactor	EEA1	Q15075	0.0279826	0.0585642	0.0876747	0.129565	0.183955	0.281229	0.46648	0.679845	0.859956	1	0.9125	0.729756	0.505988	0.291373	0.10414	0.140633	0.195785	0.211893	0.213517	0.184651	0.0875527	0.00135563	0.00011912	9.65209e-05	8.55242e-06	6.92989e-06	6.14036e-07	4.97544e-07	4.40858e-08	3.5722e-08	3.16522e-09	2.56473e-09	2.27253e-10	1.84139e-10	1.6316e-11	1.32206e-11	1.17144e-12	9.49195e-13	8.41053e-14	6.81492e-14	6.03849e-15	4.89289e-15	4.33544e-16	3.51294e-16	3.11271e-17	2.52217e-17
DIP-MS PFDN2	Unclassified coeluting PAQosome interactor	KPNB1	Q14974	0.858933	0.866523	0.889301	0.916034	0.954656	0.968781	0.996314	1	0.988904	0.969958	0.952415	0.922191	0.903026	0.889954	0.872326	0.868911	0.857097	0.850592	0.850592	0.850592	0.850592	0.850592	0.850592	0.850592	0.850592	0.850592	0.850592	0.850592	0.836862	0.71286	0.57322	0.413734	0.25891	0.131438	0.113609	0.0861921	0.05789	0.0342196	0.032524	0.0782902	0.137902	0.202083	0.246589	0.271456	0.25011	0.246476
DIP-MS PFDN2	Unclassified coeluting PAQosome interactor	PELP1	Q8IZL8	0.023832	0.0465565	0.0606144	0.061745	0.0543133	0.0803771	0.147902	0.227405	0.286214	0.306668	0.237055	0.147972	0.0727169	0.0253928	0	0	0	0	0.00637546	0.0218869	0.0263004	0.0270846	0.023896	0.0137821	0	0	0	0	0	0	0	0	0	0	0	0	0	0	0	0	0	0	0	0	0	0
DIP-MS PFDN2	Unclassified coeluting PAQosome interactor	PFKP	Q01813	0.986408	0.986408	0.986408	0.986408	0.986408	0.986408	1	0.905921	0.736325	0.543772	0.347717	0.156177	0.0830861	0.0533888	0.025824	0.00595058	0	0.031568	0.084496	0.129853	0.149718	0.174108	0.168518	0.169867	0.176117	0.18476	0.168649	0.167359	0.129543	0.120225	0.12837	0.115165	0.131716	0.194586	0.240863	0.241719	0.252586	0.211956	0.177524	0.14644	0.124312	0.109309	0.131723	0.149622	0.163099	0.182943
DIP-MS PFDN2	Unclassified coeluting PAQosome interactor	RSL1D1	O76021	0.0380977	0.0386269	0.0692064	0.102655	0.145349	0.175966	0.18807	0.183214	0.162447	0.123312	0.0834394	0.047132	0.0276137	0.0134045	0.00401181	0	0	0	0	0	0	0	0	0	0	0	0	0	0	0	0	0	0	0	0	0	0	0	0	0	0	0	0	0	0	0
DIP-MS PFDN2	Unclassified coeluting PAQosome interactor	SLMAP	Q14BN4	0	0	0	0	0	0	0	0	0	0	0	0	0	0	0	0	0	0	0	0	0	0	0	0	0	0	0	0	0	0	0	0	0	0	0	0	0	0	0	0	0	0	0	0	0	0
DIP-MS PFDN2	RNA Pol I	POLR1A	O95602	0.179293	0.263886	0.361924	0.468406	0.518998	0.633393	0.799584	0.9076	0.964191	1	0.831545	0.711846	0.630545	0.578045	0.517813	0.537903	0.489827	0.45536	0.424994	0.39499	0.378376	0.318146	0.255139	0.21136	0.183199	0.141986	0.120169	0.112594	0.0838974	0.0540752	0.0345468	0.0178275	0.0128425	0.0160487	0.0174358	0.0150161	0.0119355	0.00813856	0.0002115	0.000171375	1.5185e-05	1.23041e-05	1.09023e-06	8.83398e-07	7.82752e-08	6.34252e-08
DIP-MS PFDN2	RNA Pol I	POLR1C	O15160	0.0862981	0.154636	0.238472	0.332141	0.413347	0.521625	0.681245	0.816149	0.901323	1	0.899771	0.854158	0.866302	0.85505	0.764126	0.774355	0.653553	0.502473	0.427731	0.363777	0.284133	0.196048	0.133964	0.0881321	0.0779983	0.0737018	0.0757078	0.0745487	0.0502757	0.0262549	0.0162529	0.00735656	0.000357451	3.14279e-05	2.54655e-05	2.25643e-06	1.82834e-06	1.62004e-07	1.31269e-07	1.16314e-08	9.42469e-09	8.35094e-10	6.76662e-10	5.99571e-11	4.85822e-11	4.30473e-12
DIP-MS PFDN2	RNA Pol I	POLR1D	P0DPB6	0.0526165	0.112658	0.176662	0.222421	0.256135	0.297934	0.462342	0.624076	0.797399	1	0.978966	0.937779	0.976379	0.953357	0.773053	0.673063	0.461124	0.250605	0.162613	0.187837	0.193318	0.154042	0.120209	0.0896347	0.0825901	0.122752	0.126978	0.118362	0.0982494	0.0663955	0.0318254	0.0270562	0.0237937	0.0120781	0.00138836	0.000117873	9.55107e-05	8.46291e-06	6.85736e-06	6.0761e-07	4.92336e-07	4.36244e-08	3.53482e-08	3.13209e-09	2.53788e-09	2.24874e-10
DIP-MS PFDN2	RNA Pol II	POLR2A	P24928	0.0113417	0.0262898	0.0865157	0.151051	0.237985	0.31938	0.439212	0.536805	0.589804	0.590662	0.539213	0.467333	0.426752	0.405158	0.405244	0.412738	0.375133	0.350994	0.392268	0.407274	0.439273	0.517985	0.735603	0.947632	1	0.910213	0.694155	0.375932	0.128944	0.0661767	0.0532973	0.0487878	0.0280576	0.0268125	0.0199311	0.0152376	0.0096048	0.00409567	0.000135644	0.00010991	9.73883e-06	7.89121e-06	6.99217e-07	5.66564e-07	5.02015e-08	4.06774e-08
DIP-MS PFDN2	RNA Pol II	POLR2B	P30876	0.0837624	0.165269	0.277142	0.384454	0.528983	0.65429	0.837124	0.95115	1	0.966689	0.843592	0.680494	0.640964	0.633328	0.633223	0.684299	0.672812	0.651725	0.658519	0.679492	0.678239	0.647314	0.577551	0.597696	0.848483	0.877176	0.875251	0.75	0.502521	0.126264	0.0729055	0.0202743	0.000838292	0.000679254	6.01867e-05	4.87683e-05	4.32121e-06	3.5014e-06	3.10249e-07	2.5139e-07	2.22749e-08	1.80489e-08	1.59926e-09	1.29586e-09	1.14822e-10	9.30383e-11
DIP-MS PFDN2	RNA Pol II	POLR2C	P19387	0.0442702	0.0741249	0.11999	0.18686	0.321262	0.358016	0.515577	0.663953	0.695402	0.705818	0.680924	0.641498	0.648323	0.801845	0.852762	1	0.933109	0.802719	0.713187	0.692769	0.665641	0.617185	0.603923	0.482056	0.375219	0.260554	0.209431	0.123766	0.0624421	0.0136886	0.000566069	0.00567717	0.114667	0.288417	0.382348	0.396839	0.352239	0.200919	0.0448372	0.000450538	0.000365064	3.23472e-05	2.62104e-05	2.32242e-06	1.88182e-06	1.66742e-07
DIP-MS PFDN2	RNA Pol II	POLR2H	P52434	0.0907747	0.167484	0.276288	0.374676	0.504101	0.634045	0.807259	0.933664	1	0.983997	0.833734	0.735219	0.731833	0.788469	0.78916	0.853105	0.784906	0.691838	0.625471	0.575932	0.492847	0.391405	0.292581	0.206914	0.159484	0.108135	0.064273	0.0428253	0.0192822	0.000273335	0.000232102	0.000841115	0.00777158	0.0161878	0.0185389	0.0185032	0.0152674	0.00680651	0.000266677	0.000216084	1.91465e-05	1.55141e-05	1.37466e-06	1.11386e-06	9.86961e-08	7.99718e-08
DIP-MS PFDN2	RNA Pol III	POLR3A	O14802	0.225936	0.310071	0.387171	0.480126	0.534966	0.63313	0.762682	0.868418	0.930519	1	0.881049	0.794405	0.726694	0.669157	0.588873	0.624692	0.564449	0.524465	0.491046	0.453075	0.392929	0.314363	0.227923	0.161576	0.121062	0.0898079	0.0751091	0.0654958	0.0525083	0.0372491	0.0283669	0.021203	0.019401	0.0321189	0.036503	0.0374068	0.0340547	0.0247987	0.00578447	0.00358529	0.00153617	1.74819e-05	1.41653e-05	1.25515e-06	1.01702e-06	9.01153e-08
DIP-MS PFDN2	RNA Pol III	POLR3B	Q9NW08	0.200435	0.150576	0.136813	0.155246	0.269493	0.389807	0.579735	0.729368	0.845478	0.881976	0.843359	0.797337	0.824184	0.815226	0.752728	0.719962	0.569632	0.378463	0.257047	0.169044	0.0988237	0.0793196	0.0851008	0.0895629	0.0862748	0.0645286	0.0337605	0.0142193	0.00557957	0.00117739	9.32163e-05	7.55317e-05	6.69263e-06	5.42293e-06	4.80509e-07	3.89349e-07	3.4499e-08	2.7954e-08	2.47692e-09	2.00701e-09	1.77835e-10	1.44097e-10	1.2768e-11	1.03457e-11	9.16698e-13	7.42786e-13
DIP-MS PFDN2	RNA Pol III	POLR3D	P05423	0.0626603	0.137907	0.223751	0.300735	0.38444	0.474145	0.604595	0.742954	0.871638	1	0.918734	0.865585	0.852368	0.773964	0.587719	0.542564	0.370549	0.217177	0.189701	0.207331	0.177668	0.134946	0.0832625	0.0305693	0.00530285	9.15045e-05	7.41446e-05	6.56973e-06	5.32334e-06	4.71685e-07	3.82199e-07	3.38655e-08	2.74406e-08	2.43143e-09	1.97015e-09	1.74569e-10	1.4145e-10	1.25335e-11	1.01557e-11	8.99864e-13	7.29145e-13	6.46073e-14	5.23502e-14	4.6386e-15	3.75858e-15	3.33036e-16
DIP-MS PFDN2	RNA Pol III	POLR3E	Q9NVU0	0.000608353	0.000690129	0.0132166	0.0650854	0.141549	0.217713	0.319605	0.418026	0.518322	0.661274	0.730056	0.828351	0.978147	1	0.89318	0.843974	0.673471	0.417998	0.313268	0.284561	0.23056	0.210579	0.215569	0.164473	0.102814	0.054926	0.0178961	0.00219933	0.00015886	0.000128722	1.14056e-05	9.2418e-06	8.18888e-07	6.63532e-07	5.87935e-08	4.76394e-08	4.22119e-09	3.42036e-09	3.03067e-10	2.45571e-10	2.17593e-11	1.76312e-11	1.56225e-12	1.26586e-12	1.12164e-13	9.08848e-14
DIP-MS PFDN2	Interacts with RNA Pol I	MYBBP1A	Q9BQG0	0.0376619	0.0825275	0.0994281	0.102075	0.0854044	0.0941454	0.106517	0.166382	0.180913	0.18744	0.151782	0.0902732	0.0479696	0.0400181	0.017239	0	0	0	0	0	0	0	0	0	0	0	0	0	0	0	0	0	0	0	0	0	0	0	0	0	0	0	0	0	0	0
DIP-MS PFDN2	Interacts with RNA Pol II	CTR9	Q6PD62	0.000298058	0.000336695	0.00342496	0.0385325	0.0811614	0.097615	0.15525	0.187702	0.171542	0.225857	0.339184	0.344724	0.655371	0.990243	1	0.879285	0.726238	0.311225	0.0176349	6.67345e-05	5.91315e-06	4.79133e-06	4.24545e-07	3.44002e-07	3.04809e-08	2.46982e-08	2.18843e-09	1.77325e-09	1.57122e-10	1.27314e-10	1.12809e-11	9.14071e-12	8.09931e-13	6.56274e-13	5.81504e-14	4.71183e-14	4.17501e-15	3.38294e-15	2.99752e-16	2.42884e-16	2.15213e-17	1.74383e-17	1.54516e-18	1.25201e-18	1.10937e-19	8.98906e-20
DIP-MS PFDN2	Interacts with RNA Pol II	GPN1	Q9HCN4	0.174932	0.27945	0.380882	0.486541	0.589506	0.666152	0.773049	0.861484	0.942559	1	0.926577	0.893158	0.88453	0.831574	0.757392	0.754257	0.620527	0.475802	0.377363	0.297344	0.258074	0.229746	0.212254	0.191556	0.176293	0.160075	0.15933	0.160454	0.147311	0.119134	0.0837518	0.0575016	0.118121	0.145225	0.159069	0.155824	0.135443	0.0527962	0.0306574	0.0222883	0.0115519	0.00349337	0	3.74242e-08	2.05012e-06	2.56898e-06
DIP-MS PFDN2	Interacts with RNA Pol II	GPN3	Q9UHW5	0.0117582	0.033632	0.0532591	0.0799602	0.130793	0.195065	0.381203	0.595517	0.774553	1	0.97495	0.872211	0.798769	0.70709	0.474399	0.409733	0.24686	0.120579	0.10231	0.15929	0.174444	0.163704	0.108382	0.0437077	0.00314812	0.000273425	0.000221552	1.9631e-05	1.59067e-05	1.40944e-06	1.14205e-06	1.01193e-07	8.19954e-08	7.26537e-09	5.88701e-09	5.2163e-10	4.22668e-10	3.74513e-11	3.03462e-11	2.68888e-12	2.17876e-12	1.93053e-13	1.56428e-13	1.38606e-14	1.1231e-14	9.95146e-16
DIP-MS PFDN2	Interacts with RNA Pol II	PAF1	Q8N7H5	0.00902562	0.014704	0.0201267	0.0229931	0.0266395	0.0242152	0.0669673	0.10518	0.159703	0.227587	0.329472	0.384312	0.683388	0.971814	1	0.887426	0.69896	0.308511	0.0440899	0.0414106	0.0581766	0.0715549	0.0765266	0.0611073	0.0372482	0.015003	0.00606934	4.3628e-05	3.5351e-05	3.13235e-06	2.53809e-06	2.24893e-07	1.82227e-07	1.61466e-08	1.30833e-08	1.15927e-09	9.39338e-10	8.32319e-11	6.74414e-11	5.97578e-12	4.84208e-12	4.29042e-13	3.47646e-13	3.08038e-14	2.49598e-14	2.21161e-15
DIP-MS PFDN2	Interacts with RNA Pol II	RPAP2	Q8IXW5	0.0649602	0.0962374	0.101489	0.123603	0.232285	0.421171	0.65538	0.862955	0.974067	1	0.824677	0.642338	0.519256	0.387695	0.271798	0.302888	0.283072	0.271471	0.310816	0.349025	0.397926	0.38487	0.304486	0.208074	0.108038	0.0445151	0.0376679	0.0527467	0.0670351	0.0590725	0.0418994	0.0355969	0.0173582	0.00188255	0.000145481	0.00011788	1.0445e-05	8.46343e-06	7.49919e-07	6.07647e-07	5.38418e-08	4.36271e-08	3.86567e-09	3.13228e-09	2.77542e-10	2.24888e-10
DIP-MS PFDN2	Scaffold of snRNAs	ZNHIT2	Q9UHR6	0.0919348	0.160236	0.21768	0.284496	0.322622	0.480383	0.650386	0.799011	0.903537	1	0.840844	0.763976	0.718291	0.622419	0.453057	0.380095	0.209323	0.0700302	0.00802612	0.000174094	1.51233e-05	1.22542e-05	1.08581e-06	8.79812e-07	7.79575e-08	6.31677e-08	5.5971e-09	4.53524e-09	4.01853e-10	3.25615e-10	2.88518e-11	2.33781e-11	2.07147e-12	1.67847e-12	1.48724e-13	1.20509e-13	1.06779e-14	8.65216e-15	7.66641e-16	6.21197e-16	5.50424e-17	4.45999e-17	3.95186e-18	3.20213e-18	2.83731e-19	2.29903e-19
DIP-MS PFDN2	PRPF19-complex	CDC5L	Q99459	0.0262044	0.0759669	0.171691	0.225179	0.253741	0.257105	0.244597	0.249143	0.356578	0.473912	0.70769	0.760006	0.830372	0.810953	0.679704	0.433031	0.405845	0.243178	0.187388	0.261483	0.320774	0.506938	0.814419	0.978057	1	0.960127	0.747761	0.519097	0.359385	0.252839	0.142284	0.0488901	0	0	0	0	0	0	0	0	0	0	0	0	0	0
DIP-MS PFDN2	PRPF19-complex	PRPF19	Q9UMS4	0.103517	0.0525482	0.0695277	0.0932889	0.0991522	0.138815	0.169054	0.191271	0.213034	0.283506	0.281684	0.53918	0.777956	1	0.995145	0.914159	0.564758	0.321671	0.165735	0.166385	0.182988	0.202294	0.273982	0.254169	0.272743	0.282091	0.305586	0.352361	0.374382	0.337317	0.2765	0.183421	0.0622226	0.101316	0.189219	0.205115	0.195289	0.162752	0.0931623	0.0119065	0.0158465	0.0184813	0.0190968	0.0184314	0.0143156	0.00922806
DIP-MS PFDN2	U2 snRNP	SF3B1	O75533	0.0881607	0.120648	0.148828	0.169634	0.183431	0.187292	0.221132	0.285133	0.338311	0.379755	0.380782	0.335792	0.327923	0.329567	0.302785	0.314493	0.35071	0.337148	0.340119	0.383863	0.379585	0.357423	0.357389	0.319875	0.291432	0.309243	0.343521	0.352816	0.388939	0.368702	0.306963	0.226754	0.152593	0.0772138	0.0287773	0.00335875	6.03124e-21	6.1578e-21	5.38796e-21	2.55795e-21	3.75106e-22	8.80509e-23	1.59496e-23	1.62629e-24	1.34113e-24	2.91381e-25
DIP-MS PFDN2	U2 snRNP	SF3B3	Q15393	0.138256	0.17666	0.214627	0.244067	0.261582	0.270051	0.292635	0.341744	0.394554	0.426617	0.424759	0.363874	0.330321	0.31224	0.276273	0.241832	0.261079	0.247791	0.252708	0.297553	0.343013	0.353826	0.351965	0.319039	0.296381	0.300942	0.310704	0.335132	0.367529	0.365995	0.316931	0.258415	0.194497	0.139883	0.10655	0.0907303	0.105447	0.101055	0.0998492	0.0971052	0.110284	0.115283	0.135591	0.13421	0.119827	0.101052
DIP-MS PFDN2	U2 snRNP	SNRPA1	P09661	2.49762e-05	2.21306e-06	1.79321e-06	1.58891e-07	1.28747e-07	1.14078e-08	9.24359e-09	8.19046e-10	6.6366e-10	5.88049e-11	4.76486e-11	4.222e-12	3.42102e-12	3.03126e-13	2.45618e-13	2.17632e-14	1.76311e-14	1.55822e-15	1.25559e-15	1.0063e-16	7.9158e-17	0	4.54041e-32	4.54041e-32	4.54041e-32	4.54041e-32	4.54041e-32	4.54041e-32	4.54041e-32	4.54041e-32	4.54041e-32	4.54041e-32	4.54041e-32	4.54041e-32	4.54041e-32	4.54041e-32	4.54041e-32	4.54041e-32	4.54041e-32	4.54041e-32	4.54041e-32	4.54041e-32	4.54041e-32	4.54041e-32	4.54041e-32	4.54041e-32
DIP-MS PFDN2	U5 snRNP	AAR2	Q9Y312	0.0507249	0.120392	0.171225	0.1798	0.189533	0.151843	0.233688	0.51931	0.821174	0.908549	0.900408	1	0.954985	0.808225	0.741813	0.593213	0.213469	0.00471922	0.0038239	0.000338825	0.000274544	2.43265e-05	1.97114e-05	1.74656e-06	1.41521e-06	1.25398e-07	1.01608e-07	9.00315e-09	7.2951e-09	6.46397e-10	5.23765e-10	4.64092e-11	3.76046e-11	3.33203e-12	2.69989e-12	2.39229e-13	1.93843e-13	1.71759e-14	1.39173e-14	1.23317e-15	9.99219e-16	8.85378e-17	7.17407e-17	6.35673e-18	5.15075e-18	4.56393e-19
DIP-MS PFDN2	U5 snRNP	EFTUD2	Q15029	0.0756622	0.145216	0.240881	0.322949	0.412065	0.478289	0.571619	0.65097	0.739217	0.78747	0.759616	0.681919	0.73965	0.83088	0.873631	0.943806	1	0.908052	0.759997	0.631539	0.472193	0.28953	0.178594	0.12856	0.130616	0.137303	0.156073	0.144993	0.147293	0.125358	0.118625	0.115797	0.12867	0.132445	0.139243	0.133118	0.12651	0.118076	0.101484	0.0957612	0.104811	0.137405	0.175458	0.213744	0.267804	0.358977
DIP-MS PFDN2	U5 snRNP	PRPF8	Q6P2Q9	0.128667	0.210338	0.309528	0.39499	0.49297	0.574968	0.723258	0.832016	0.90162	0.956669	0.86872	0.872914	0.952565	1	0.974143	0.98782	0.776737	0.533878	0.366566	0.216103	0.112057	0.0548872	0.0266315	0.00444234	4.67465e-06	2.01021e-06	3.35625e-07	1.44327e-07	2.40968e-08	1.03622e-08	1.73007e-09	7.43972e-10	1.24214e-10	5.34148e-11	8.91813e-12	3.83501e-12	6.40293e-13	2.75341e-13	4.5971e-14	1.97686e-14	3.30057e-15	1.41932e-15	2.3697e-16	1.01903e-16	1.70137e-17	7.31629e-18
DIP-MS PFDN2	U5 snRNP	SNRNP200	O75643	0.234099	0.385323	0.588234	0.895619	0.991971	0.964319	1	0.924672	0.817697	0.85961	0.767297	0.687704	0.705546	0.691358	0.671011	0.675505	0.537347	0.421238	0.298725	0.237879	0.198638	0.159388	0.0912542	0.0828065	0.13577	0.141442	0.158313	0.186846	0.265465	0.237485	0.271375	0.338753	0.323236	0.24695	0.206141	0.148095	0.0511081	0.0213199	0.00165585	2.9148e-05	2.58272e-06	2.09274e-06	1.85431e-07	1.50252e-07	1.33134e-08	1.07876e-08
DIP-MS PFDN2	U5 snRNP	SNRNP40	Q96DI7	0.00770991	0.0149862	0.0235206	0.0309678	0.0408907	0.0527396	0.0694132	0.0871145	0.103662	0.113492	0.114229	0.11169	0.122449	0.155577	0.217372	0.387151	0.70906	0.951553	1	0.890599	0.628272	0.273044	0.0721211	0.0269916	0.0245774	0.0274076	0.027253	0.0222789	0.0256775	0.0299557	0.0321523	0.0460333	0.0551024	0.0625737	0.0850377	0.0997966	0.10193	0.109045	0.100004	0.0825508	0.0934493	0.131565	0.19067	0.24974	0.295627	0.303196
DIP-MS PFDN2	pre-initiation complex with RNA Pol II	HNRNPA0	Q13151	0.0422925	0.0759304	0.118008	0.123233	0.138456	0.142698	0.154527	0.155836	0.167085	0.128446	0.108532	0.0657957	0.0406476	0.0326124	0.0273728	0.013847	0.0119479	0.00561508	0	9.36146e-11	1.17665e-10	1.42161e-09	1.7566e-09	1.99183e-08	2.4584e-08	2.77543e-07	3.42528e-07	3.8658e-06	4.77092e-06	5.38437e-05	6.64505e-05	0.000749946	0.000925536	0.019754	0.0583847	0.07693	0.079892	0.100692	0.0940129	0.0652234	0.0711699	0.0924692	0.105352	0.102228	0.0991778	0.113958
DIP-MS PFDN2	pre-initiation complex with RNA Pol II	HNRNPA1	P09651	0.263518	0.371606	0.530891	0.639662	0.774595	0.758366	0.740431	0.634563	0.537701	0.383186	0.417268	0.353045	0.320923	0.290316	0.236384	0.152985	0.137586	0.13031	0.138745	0.139777	0.11673	0.0964308	0.0751409	0.068062	0.0868752	0.0945276	0.101552	0.107949	0.111847	0.0958446	0.102901	0.100485	0.105219	0.132798	0.193519	0.247888	0.303237	0.355102	0.336009	0.304556	0.277993	0.27764	0.279152	0.315238	0.34677	0.376146
DIP-MS PFDN2	pre-initiation complex with RNA Pol II	HNRNPA2B1	P22626	0.454079	0.605006	0.712126	0.817811	0.973782	1	0.96134	0.900596	0.829729	0.670125	0.744539	0.735264	0.696406	0.606352	0.48274	0.261044	0.206753	0.158688	0.131633	0.123398	0.0889281	0.0355399	0.0115283	0	0.0396889	0.0869184	0.127129	0.132173	0.138149	0.101375	0.0938306	0.0918872	0.0773321	0.0675271	0.0771178	0.0847402	0.127276	0.200392	0.20641	0.158995	0.0983991	0.0289854	0.0139464	0.0193349	0.10549	0.175244
DIP-MS PFDN2	pre-initiation complex with RNA Pol II	HNRNPA3	P51991	0.289936	0.416099	0.586314	0.694494	0.839785	0.849782	0.797712	0.672062	0.534147	0.371488	0.455209	0.441016	0.399761	0.377612	0.285884	0.109199	0.0478961	0.00453044	0	0.0133883	0.0272653	0.0289857	0.037981	0.0370302	0.0834441	0.105513	0.134181	0.152193	0.139	0.101461	0.0855766	0.063519	0.0531416	0.0666238	0.118329	0.18646	0.204766	0.247744	0.250518	0.199225	0.164931	0.180117	0.173051	0.18036	0.191267	0.242072
DIP-MS PFDN2	pre-initiation complex with RNA Pol II	HNRNPAB	Q99729	0.393539	0.582198	0.770613	0.888231	1	0.981581	0.939972	0.852644	0.777153	0.637217	0.54568	0.419501	0.355728	0.312378	0.263141	0.240595	0.205827	0.149544	0.131502	0.128366	0.129196	0.122135	0.152052	0.16439	0.179344	0.175218	0.168984	0.135716	0.120855	0.0998462	0.0843649	0.0664304	0.0635163	0.06006	0.0612678	0.0644439	0.0652839	0.0820871	0.078979	0.068247	0.0522987	0.0354973	0.00594535	0	0.0058447	0.0179577
DIP-MS PFDN2	pre-initiation complex with RNA Pol II	HNRNPC	P07910	0.485866	0.640101	0.802831	0.916857	1	0.957133	0.892304	0.781511	0.674943	0.548189	0.468652	0.380899	0.34472	0.335358	0.308007	0.327738	0.291427	0.256339	0.24477	0.242417	0.227749	0.211693	0.202204	0.183639	0.19353	0.219529	0.242736	0.265084	0.306648	0.311885	0.290652	0.248041	0.180418	0.102653	0.0471223	0.0132318	0.00637271	0.00277144	0.00180725	0.000875563	4.56633e-06	4.04609e-07	3.27848e-07	2.90496e-08	0.000501981	0.00189094
DIP-MS PFDN2	pre-initiation complex with RNA Pol II	HNRNPD	Q14103	0.466639	0.60744	0.769549	0.902134	1	0.985848	0.972062	0.926905	0.90135	0.853855	0.774357	0.680302	0.622475	0.576637	0.51478	0.543021	0.512871	0.480443	0.475641	0.469374	0.443878	0.391712	0.340397	0.30266	0.284902	0.261278	0.247237	0.217029	0.19284	0.157875	0.131799	0.127545	0.164131	0.205844	0.274206	0.32899	0.37918	0.420109	0.402302	0.35554	0.299402	0.22806	0.14855	0.108521	0.103614	0.107089
DIP-MS PFDN2	pre-initiation complex with RNA Pol II	HNRNPDL	O14979	0.543148	0.649775	0.77677	0.840244	0.917203	0.9282	0.96768	0.953156	0.970414	0.923049	1	0.945775	0.93895	0.912644	0.846929	0.732671	0.719311	0.706214	0.701694	0.687752	0.645604	0.566785	0.530708	0.515996	0.548005	0.566701	0.600224	0.583077	0.580311	0.536448	0.524605	0.508926	0.505113	0.5008	0.517769	0.5346	0.521878	0.496702	0.415699	0.31071	0.197155	0.117452	0.0464949	0.0209519	0.0549393	0.112645
DIP-MS PFDN2	pre-initiation complex with RNA Pol II	HNRNPH1	P31943	0.581984	0.648755	0.716787	0.758029	0.77819	0.82894	0.886676	0.896045	0.873464	0.819053	0.737304	0.651879	0.610488	0.607894	0.586874	0.588078	0.567997	0.562563	0.563024	0.553831	0.549983	0.51316	0.493187	0.480097	0.48687	0.449066	0.41508	0.359743	0.300089	0.232077	0.208658	0.183905	0.16688	0.14215	0.170333	0.210701	0.253689	0.314531	0.364133	0.342635	0.299042	0.26688	0.250459	0.255227	0.245457	0.25176
DIP-MS PFDN2	pre-initiation complex with RNA Pol II	HNRNPH3	P31942	0.349895	0.445626	0.579277	0.676431	0.818109	0.898574	1	0.946917	0.878712	0.727946	0.600171	0.441123	0.40615	0.383586	0.322051	0.266129	0.227744	0.230282	0.233854	0.252766	0.25989	0.203553	0.151121	0.120791	0.138356	0.158322	0.170759	0.175994	0.16948	0.117748	0.0872723	0.0749964	0.0490923	0.0354217	0.0334334	0.0316175	0.0378441	0.0513978	0.0505147	0.0395111	0.0274295	0.0135917	0.00211674	0.0051067	0.0151929	0.028872
DIP-MS PFDN2	pre-initiation complex with RNA Pol II	HNRNPK	P61978	0.084244	0.116498	0.145088	0.165907	0.175955	0.174182	0.16725	0.155678	0.14257	0.122628	0.104455	0.0851663	0.0720586	0.0670166	0.0626591	0.0659068	0.0640655	0.0599639	0.0554042	0.0527952	0.0473267	0.0403578	0.0432672	0.0444712	0.0514563	0.0573998	0.0648622	0.0684251	0.0736074	0.0733409	0.0800596	0.0865489	0.0947565	0.105656	0.125227	0.132344	0.149712	0.171162	0.185521	0.191852	0.200818	0.208376	0.228981	0.250998	0.283877	0.340896
DIP-MS PFDN2	pre-initiation complex with RNA Pol II	HNRNPL	P14866	0.561027	0.683658	0.821595	0.921064	0.950432	0.981197	1	0.929401	0.849675	0.76843	0.641818	0.558159	0.518118	0.498357	0.467451	0.52276	0.487368	0.438393	0.39647	0.327681	0.235333	0.167969	0.148225	0.135341	0.152201	0.163922	0.180638	0.181621	0.210331	0.222933	0.231348	0.23015	0.214839	0.186806	0.179985	0.181587	0.185397	0.18397	0.156039	0.122413	0.0779487	0.044777	0.0209221	0.0169979	0.0382357	0.0736473
DIP-MS PFDN2	pre-initiation complex with RNA Pol II	HNRNPR	O43390	0.419641	0.61439	0.802372	0.930944	1	0.984273	0.872447	0.708875	0.565851	0.437526	0.325604	0.229495	0.191272	0.175694	0.159091	0.171359	0.148935	0.130526	0.122063	0.123304	0.119594	0.105064	0.105354	0.0962452	0.0924372	0.0871561	0.0857732	0.0766898	0.0816981	0.0750601	0.0758245	0.0784369	0.0789904	0.0753522	0.0918138	0.0840745	0.068328	0.0656076	0.061685	0.0407596	0.0351656	0.0292435	0.0152744	0.0125168	0.018945	0.0198876
DIP-MS PFDN2	pre-initiation complex with RNA Pol II	HNRNPU	Q00839	0.118134	0.14034	0.180428	0.217962	0.251017	0.26702	0.285157	0.271351	0.261754	0.243736	0.210633	0.175761	0.168202	0.162147	0.160401	0.173544	0.169808	0.16955	0.180311	0.187438	0.187029	0.180805	0.177359	0.187618	0.207055	0.210301	0.215939	0.218366	0.225268	0.242183	0.271873	0.279298	0.266597	0.270795	0.307511	0.489131	0.618319	0.711189	0.759549	0.717734	0.545877	0.495887	0.50977	0.493536	0.608573	0.746957
DIP-MS PFDN2	pre-initiation complex with RNA Pol II	HNRNPUL1	Q9BUJ2	0.0911127	0.160858	0.265621	0.298392	0.346391	0.357469	0.330297	0.264669	0.246813	0.19551	0.13035	0.109839	0.107959	0.0978719	0.069437	0.0587151	0.049278	0.0435002	0.0433723	0.0595586	0.112309	0.151439	0.159392	0.158604	0.160264	0.154714	0.166041	0.175933	0.186895	0.214539	0.249476	0.275857	0.315349	0.344141	0.33924	0.296137	0.296496	0.285698	0.327382	0.390142	0.449259	0.473745	0.518723	0.524599	0.50255	0.517956
DIP-MS PFDN2	pre-initiation complex with RNA Pol II	HNRNPUL2	Q1KMD3	0.346948	0.48395	0.68375	0.876506	0.983911	1	0.986472	0.855809	0.722281	0.605445	0.494558	0.376194	0.290965	0.380794	0.362776	0.375605	0.309256	0.233963	0.0631439	0.0526532	0.0364018	0.0270683	0.0111125	0.00962689	0.00471258	4.0251e-09	2.05257e-09	2.66607e-10	1.27564e-10	0	2.59325e-11	2.60004e-11	5.28098e-10	6.56613e-10	7.66005e-09	9.45919e-09	1.07005e-07	1.32065e-07	1.49071e-06	1.83974e-06	2.07632e-05	2.56246e-05	0.000289194	0.000356905	0.00756318	0.0162936
DIP-MS PFDN2	Box C/D snoRNP Assembly	FBL	P22087	0.0730257	0.0914634	0.124416	0.14391	0.152962	0.133432	0.131224	0.120711	0.103011	0.0766272	0.0444509	0.0210703	0.0539669	0.067211	0.0715217	0.0650103	0.0465487	0	0.00603375	0.0238461	0.0288726	0.0299465	0.0265972	0.0161757	0.0212038	0.0507192	0.0722438	0.089665	0.0999826	0.089208	0.079171	0.0764476	0.0751307	0.076903	0.0743725	0.0608502	0.0464886	0.0280091	0.0097306	0	0	0	0	0	0	0
DIP-MS PFDN2	Box C/D snoRNP Assembly	NOP56	O00567	0.0405957	0.0774407	0.0896775	0.0934488	0.0908317	0.0590393	0.0376229	0.0381636	0.0307733	0.0179492	0.00606382	0	0	0	0	0	0	0	0	0	0	0	0	0	0.00845708	0.0236584	0.0280549	0.0285261	0.0248655	0.0129073	0	0	0	0	0	0	0	0	0	0	0	0	0	0	0	0
DIP-MS PFDN2	Box C/D snoRNP Assembly	NOP58	Q9Y2X3	0.0224964	0.050421	0.0662727	0.0777065	0.0852209	0.0824831	0.0971793	0.121357	0.116227	0.118081	0.110294	0.0790231	0.0891013	0.109455	0.106008	0.110668	0.139173	0.139003	0.147287	0.16084	0.162068	0.166197	0.156992	0.139302	0.145178	0.195202	0.226538	0.272171	0.309647	0.29142	0.230986	0.200311	0.170647	0.206062	0.232714	0.223075	0.185561	0.178001	0.204295	0.195855	0.202702	0.179673	0.107582	0	0	0
DIP-MS PFDN2	Box C/D snoRNP Assembly	NUFIP2	Q7Z417	0.00189172	0.00761521	0.012906	0.0152217	0.0175039	0.0169458	0.0177561	0.0215368	0.0322885	0.0440261	0.0497844	0.0533852	0.0642663	0.076004	0.074707	0.0732847	0.0688419	0.0758873	0.108075	0.196381	0.324982	0.446668	0.658665	0.820391	0.93746	0.994417	1	0.841859	0.733554	0.580883	0.429386	0.296551	0.204167	0.10697	0.0659143	0.0385084	0.0241378	0.016636	0.00914111	0.00177292	0.000131418	0.000106486	9.4354e-06	7.64535e-06	6.77431e-07	5.48912e-07
DIP-MS PFDN2	6S pICln-Sm complex	SNRPD1	P62314	0.0477368	0.0944904	0.139703	0.164328	0.20051	0.246688	0.344443	0.42126	0.464907	0.459999	0.424068	0.324098	0.317714	0.312778	0.279055	0.272689	0.289019	0.242601	0.2174	0.249951	0.247122	0.245456	0.243747	0.229419	0.201149	0.223672	0.316264	0.446487	0.690463	0.874281	1	0.949357	0.837655	0.710831	0.658868	0.559411	0.495409	0.370889	0.177835	0.0336834	8.7691e-21	5.41569e-23	9.64273e-23	1.09642e-22	1.07591e-22	9.07043e-23
DIP-MS PFDN2	6S pICln-Sm complex	SNRPD2	P62316	0.0846564	0.120191	0.149181	0.163181	0.170892	0.163804	0.186689	0.239763	0.297398	0.335589	0.340164	0.286967	0.285766	0.297506	0.315222	0.330348	0.3434	0.300506	0.256449	0.228075	0.210337	0.214238	0.206209	0.193225	0.197649	0.231454	0.26837	0.378882	0.598782	0.839065	0.974769	1	0.916132	0.810228	0.741153	0.664656	0.578635	0.431691	0.221981	0.0471218	0.00647046	1.63576e-19	5.96508e-21	2.42083e-21	2.28087e-21	1.83408e-21
DIP-MS PFDN2	6S pICln-Sm complex	SNRPD3	P62318	0.181453	0.213064	0.229837	0.246144	0.246304	0.237806	0.233754	0.239074	0.24765	0.252493	0.244338	0.218736	0.214421	0.217129	0.227499	0.241783	0.260116	0.2528	0.240648	0.225261	0.211846	0.196866	0.193887	0.187048	0.200306	0.23377	0.270974	0.317833	0.448637	0.57262	0.631277	0.638044	0.582511	0.491397	0.434206	0.387458	0.342761	0.288624	0.186043	0.104663	0.0818765	0.0650997	0.0528882	0.0471387	0.0312187	0.0195364
DIP-MS PFDN2	6S pICln-Sm complex	SNRPE	P62304	0.0757784	0.11433	0.159096	0.206424	0.251348	0.26111	0.310681	0.357445	0.372286	0.384123	0.415802	0.375209	0.424364	0.474415	0.456557	0.400599	0.337312	0.239052	0.174704	0.198128	0.227861	0.289875	0.29169	0.281056	0.294137	0.353363	0.430588	0.574631	0.70717	0.858577	0.999869	1	0.882718	0.983927	0.946248	0.828857	0.76509	0.649615	0.333136	0.17308	0.127531	0.10892	0.0858139	0.0753539	0.0666865	0.0533981
DIP-MS PFDN2	6S pICln-Sm complex	SNRPF	P62306	7.39461e-21	9.19878e-21	1.04759e-19	1.29369e-19	1.46011e-18	2.16267e-18	0.0269486	0.0475795	0.0633327	0.0733157	0.0788355	0.0511739	0.0432331	0.0451468	0.0375528	0.0272395	0.0238101	0.012677	2.33295e-20	2.99342e-20	2.77991e-20	1.16958e-19	1.42249e-19	1.59849e-18	3.76423e-18	0.031986	0.0782443	0.136559	0.2881	0.483465	0.585341	0.60364	0.564557	0.45917	0.363114	0.29526	0.245932	0.179066	0.0854786	0.00890045	1.28516e-19	3.70128e-21	3.49114e-21	2.82595e-21	2.67711e-22	2.09897e-22
DIP-MS PFDN2	anaphase promoting complex/cyclosome (APC/C)	ANAPC1	Q9H1A4	0.0084708	0.0134004	0.019642	0.0295414	0.522983	0.663536	0.821405	1	0.926219	0.444019	0.384648	0.219976	0.012134	0.0179128	0.0615847	0.0723485	0.0746023	0.066373	0.0448582	0.0402805	0.0561096	0.0617059	0.0579615	0.0465174	0.00491218	2.8601e-09	2.53425e-10	0.00839333	0.017083	0.0197112	0.0195016	0.0165459	0.00641302	7.59978e-14	6.73394e-15	5.4564e-15	4.83475e-16	3.91752e-16	3.4712e-17	2.81265e-17	2.49221e-18	2.01939e-18	1.78932e-19	1.44986e-19	1.28468e-20	1.04095e-20
DIP-MS PFDN2	anaphase promoting complex/cyclosome (APC/C)	ANAPC2	Q9UJX6	0.0836374	0.131282	0.190321	0.231016	0.260688	0.275163	0.30475	0.382005	0.555233	0.818923	1	0.950096	0.805079	0.554386	0.268009	0.0991213	0.098204	0.0709996	0.0449802	0.0134062	0	0	0	0	0	0	0	0	0	0	0	0	0.00767648	0.0432789	0.053184	0.0559203	0.050289	0.0335202	0	0	0	0	0	0	0	0
DIP-MS PFDN2	anaphase promoting complex/cyclosome (APC/C)	ANAPC4	Q9UJX5	0	0	0	0	0.0199788	0.0565962	0.11392	0.240453	0.440172	0.733009	1	0.995614	0.832289	0.562268	0.231959	0	0	0	0	0	0	0	0	0	0	0	0	0	0	0	0	0	0	0	0	0	0	0	0	0	0	0	0	0	0	0
DIP-MS PFDN2	anaphase promoting complex/cyclosome (APC/C)	ANAPC7	Q9UJX3	0.0509971	0.0758626	0.0883751	0.111256	0.140581	0.190222	0.31535	0.505357	0.759734	1	0.966405	0.800706	0.541566	0.235095	0.000618202	0.000500919	4.43849e-05	3.59644e-05	3.18669e-06	2.58212e-06	2.28793e-07	1.85387e-07	1.64259e-08	1.33095e-08	1.17858e-09	9.5483e-10	8.38708e-11	6.77984e-11	5.2643e-12	4.08723e-12	0	2.57117e-14	5.51324e-12	7.03166e-12	8.77189e-11	1.08453e-10	1.23226e-09	1.52097e-09	1.71736e-08	2.11947e-08	2.39207e-07	2.95215e-07	3.33174e-06	4.11182e-06	4.64051e-05	5.72703e-05
DIP-MS PFDN2	anaphase promoting complex/cyclosome (APC/C)	CDC16	Q13042	0	0.014581	0.0314138	0.0450978	0.0611229	0.0845598	0.140999	0.243236	0.43566	0.726318	1	0.987491	0.854692	0.614214	0.306813	0.0927692	0.0937494	0.0830311	0.055526	0.0389794	0.0148863	0.00535522	0	0	0	0	0	0	0	0	0	0	0	0	0	0	0	0	0	0	0	0	0	0	0	0
DIP-MS PFDN2	anaphase promoting complex/cyclosome (APC/C)	CDC23	Q9UJX2	0.023696	0.0373827	0.0440946	0.0804784	0.143687	0.237668	0.4093	0.626211	0.821393	1	0.960516	0.785334	0.571673	0.347996	0.175707	0.188326	0.198757	0.171906	0.14443	0.0895679	0.0403305	0.00959873	0.000144687	6.7792e-06	5.49308e-06	4.86725e-07	3.94385e-07	3.49453e-08	2.83156e-08	2.50896e-09	2.03297e-09	1.80135e-10	1.45961e-10	1.29331e-11	1.04795e-11	9.28556e-13	7.52394e-13	6.66673e-14	5.40194e-14	4.7865e-15	3.87842e-15	3.43655e-16	2.78458e-16	2.46733e-17	1.99924e-17	1.77147e-18
DIP-MS PFDN2	anaphase promoting complex/cyclosome (APC/C)	CDC27	P30260	0.0261516	0.0464182	0.0536636	0.0849514	0.126045	0.166582	0.299274	0.484487	0.734495	1	0.988575	0.845766	0.615706	0.311177	0.0563386	0.0467811	0.0129775	0.000262495	0.000267505	0.00198194	0.0253565	0.0436781	0.0490274	0.0475257	0.0382807	0.0121672	0.000201113	0.000162959	1.44393e-05	1.16999e-05	1.03669e-06	8.40015e-07	7.44312e-08	6.03104e-08	5.34392e-09	4.33009e-09	3.83676e-10	3.10887e-10	2.75467e-11	2.23207e-11	1.97776e-12	1.60255e-12	1.41997e-13	1.15058e-13	1.01949e-14	8.26079e-15
DIP-MS PFDN2	Cytoskeleton	DCTN1	Q14203	3.36825e-09	3.80129e-08	4.69136e-08	5.29452e-07	6.53423e-07	8.15549e-06	0.0441873	0.159726	0.298499	0.449881	0.47206	0.411267	0.302675	0.200369	0.105497	0.124835	0.136504	0.176003	0.356131	0.665878	0.959834	1	0.887084	0.603166	0.266694	0.0258245	0.010472	8.49004e-05	6.87934e-05	6.09557e-06	4.93914e-06	4.37643e-07	3.54614e-07	3.14213e-08	2.54602e-08	2.25595e-09	1.82796e-09	1.6197e-10	1.31241e-10	1.16289e-11	9.42272e-12	8.34918e-13	6.76521e-13	5.99444e-14	4.8572e-14	4.30382e-15
DIP-MS PFDN2	Cytoskeleton	FLNA	P21333	0.0344736	0.0603563	0.0913025	0.118778	0.18007	0.218296	0.298905	0.385313	0.411525	0.450824	0.538158	0.56672	0.770227	1	0.987052	0.850017	0.662049	0.34439	0.130577	0.122626	0.184959	0.246838	0.258654	0.269972	0.275409	0.303494	0.346024	0.354136	0.313873	0.246657	0.1577	0.0930395	0.0767834	0.0537907	0.0267535	0.00634874	0.00232496	0.00222152	0.00181703	0.000369864	7.82522e-14	6.34065e-14	5.61826e-15	4.55238e-15	4.03373e-16	3.26846e-16
DIP-MS PFDN2	Cytoskeleton	MACF1	Q9UPN3	0.0724296	0.102744	0.118745	0.129679	0.118197	0.127794	0.142263	0.170412	0.200824	0.258442	0.244536	0.331336	0.520338	0.734077	0.89617	1	0.859221	0.600958	0.353406	0.16089	0.054039	0.0274814	0.0138719	0.000299063	2.62394e-05	2.12614e-05	1.88391e-06	1.5265e-06	1.35258e-07	1.09598e-07	9.71112e-09	7.86876e-09	6.97227e-10	5.64951e-10	5.00586e-11	4.05617e-11	3.59405e-12	2.9122e-12	2.58041e-13	2.09086e-13	1.85265e-14	1.50117e-14	1.33014e-15	1.07779e-15	9.55e-17	7.73821e-17
DIP-MS PFDN2	Cytoskeleton	MAP1B	P46821	0.336169	0.482588	0.711548	0.893683	0.990816	1	0.880832	0.668568	0.554298	0.482436	0.435904	0.362182	0.284339	0.222671	0.156125	0.0917149	0.0423614	0.0325854	0.0177768	0.00839999	0.00551067	0.00627627	0.00638005	0.00557867	0.00282822	0.00016262	1.42736e-05	1.15657e-05	1.0248e-06	8.30379e-07	7.35774e-08	5.96185e-08	5.28262e-09	4.28042e-09	3.79275e-10	3.0732e-10	2.72307e-11	2.20646e-11	1.95508e-12	1.58417e-12	1.40368e-13	1.13738e-13	1.0078e-14	8.16603e-15	7.23567e-16	5.86294e-16
DIP-MS PFDN2	Cytoskeleton	NUMA1	Q14980	0.0374078	0.0367574	0.0535342	0.0826308	0.105317	0.136906	0.203876	0.29101	0.405059	0.582157	0.690913	0.908201	1	0.912425	0.715608	0.51153	0.184245	0.0302178	0.0153965	0.00120986	0.000980329	8.6864e-05	7.03844e-05	6.23655e-06	5.05337e-06	4.47764e-07	3.62816e-07	3.2148e-08	2.6049e-08	2.30812e-09	1.87024e-09	1.65716e-10	1.34277e-10	1.18979e-11	9.64064e-12	8.54228e-13	6.92167e-13	6.13308e-14	4.96954e-14	4.40335e-15	3.56797e-15	3.16147e-16	2.56169e-16	2.26983e-17	1.83921e-17	1.62967e-18
DIP-MS PFDN2	Cytoskeleton	TANGO6	Q9C0B7	0.00606715	0.055359	0.12269	0.183375	0.289445	0.449426	0.678938	0.850114	0.959251	1	0.935004	0.761714	0.747847	0.752607	0.658278	0.54031	0.434831	0.27724	0.21038	0.262028	0.335124	0.329844	0.27466	0.183792	0.0806176	0.0104103	0.000582248	0.000471786	4.18035e-05	3.38727e-05	3.00136e-06	2.43195e-06	2.15488e-07	1.74606e-07	1.54713e-08	1.25362e-08	1.11079e-09	9.00055e-10	7.97512e-11	6.46211e-11	5.72588e-12	4.63958e-12	4.11099e-13	3.33107e-13	2.95156e-14	2.3916e-14
DIP-MS PFDN2	SCRAP complex	ACTL6A	O96019	0.234319	0.342513	0.624742	0.814306	0.92795	0.999508	0.954266	0.71408	0.552658	0.404251	0.286823	0.218343	0.16223	0.144575	0.141236	0.129805	0.12656	0.126654	0.102799	0.0904498	0.0807826	0.070706	0.0667318	0.0713733	0.0684691	0.0579094	0.0521794	0.0397014	0.0270784	0.0310312	0.0417445	0.0431801	0.0326384	0.020858	0.011087	0.00179121	0.00559774	0.0194517	0.0381773	0.0609665	0.0664695	0.0698443	0.0718484	0.0602261	0.0429308	0.0367079
DIP-MS PFDN2	SCRAP complex	SRCAP	Q6ZRS2	0.0955128	0.187856	0.29979	0.525227	0.777832	0.917134	1	0.971646	0.796236	0.612803	0.459251	0.320395	0.242539	0.179311	0.128871	0.113939	0.0910274	0.0506097	0.0229344	0.000282145	0.000228617	2.02571e-05	1.6414e-05	1.45439e-06	1.17847e-06	1.04421e-07	8.46104e-08	7.49707e-09	6.07476e-09	5.38266e-10	4.36148e-10	3.86457e-11	3.1314e-11	2.77464e-12	2.24824e-12	1.9921e-13	1.61417e-13	1.43026e-14	1.15892e-14	1.02688e-15	8.32067e-16	7.37269e-17	5.97397e-17	5.29335e-18	4.28912e-18	3.80046e-19
DIP-MS PFDN2	MRN Complex	MRE11	P49959	0.0212794	0.0309332	0.0394652	0.0456159	0.0561943	0.109015	0.190644	0.287646	0.39154	0.541363	0.548283	0.602258	0.759651	0.864863	0.895293	1	0.979503	0.79012	0.620099	0.44718	0.261263	0.110384	0.0439468	0.0232315	0.0366177	0.0632238	0.0740129	0.0727139	0.0719576	0.0554233	0.0402315	0.0380742	0.0332567	0.0157736	0.00202101	0.000151692	0.000122913	1.0891e-05	8.82477e-06	7.81936e-07	6.3359e-07	5.61405e-08	4.54897e-08	4.03071e-09	3.26602e-09	2.89392e-10
DIP-MS PFDN2	MRN Complex	RAD50	Q92878	0.0673003	0.0914267	0.11248	0.122601	0.115057	0.101963	0.143193	0.186798	0.276369	0.37123	0.402507	0.491604	0.629769	0.809848	0.963163	1	0.852755	0.618791	0.345486	0.142756	0.0785614	0.0362111	0.0156483	0.000666467	0.000540028	4.78502e-05	3.87722e-05	3.43549e-06	2.78372e-06	2.46657e-07	1.99862e-07	1.77092e-08	1.43495e-08	1.27146e-09	1.03025e-09	9.12869e-11	7.39683e-11	6.5541e-12	5.31068e-12	4.70563e-13	3.8129e-13	3.37849e-14	2.73754e-14	2.42565e-15	1.96546e-15	1.74154e-16
DIP-MS PFDN2	Prohibitin complexes	PHB	P35232	0.158442	0.197157	0.222764	0.227214	0.206117	0.154468	0.111091	0.0813966	0.0595897	0.0405028	0.0267392	0.0159754	0.00913418	0.00469853	0.00185572	2.19591e-20	4.2143e-20	3.7757e-20	3.05693e-19	5.89203e-19	0.00259091	0.00619471	0.0102042	0.0115625	0.0110073	0.0140018	0.0141464	0.0123278	0.0113228	0.00930214	0.00210295	1.77016e-20	6.47071e-23	7.61933e-23	7.24846e-23	5.93404e-23	7.89815e-24	6.06052e-24	0	6.56364e-28	1.53372e-27	1.79267e-27	2.01956e-27	1.84345e-27	3.8662e-27	3.91569e-27
DIP-MS PFDN2	Prohibitin complexes	PHB2	Q99623	0.171031	0.212614	0.252055	0.265477	0.25056	0.210393	0.167589	0.126308	0.094289	0.0611657	0.0381786	0.0217908	0.0141778	0.0110891	0.0307557	0.0331417	0.0343958	0.0303329	0.0222537	1.38738e-21	6.6497e-21	7.88028e-21	8.30446e-20	2.57807e-18	0.00555447	0.0257159	0.0313641	0.0327511	0.0292693	0.0186548	1.57495e-18	2.87731e-21	3.42207e-21	3.34522e-21	2.82507e-21	8.52002e-22	2.24076e-22	2.788e-23	2.40031e-23	1.05372e-23	6.61928e-25	1.06415e-27	1.15278e-27	1.06415e-27	8.37091e-28	1.25103e-40
DIP-MS PFDN2	TRIM28/KAP1-transcription factor mediated	CHD4	Q14839	0.14264	0.200454	0.227706	0.239855	0.229068	0.197376	0.311973	0.477207	0.678318	0.959559	0.957207	1	0.984225	0.877938	0.69656	0.646653	0.446346	0.31132	0.291479	0.253802	0.28899	0.311255	0.305866	0.303987	0.351846	0.357762	0.289782	0.220576	0.126117	0.050319	0.00720784	9.50416e-07	8.42135e-08	6.82368e-08	6.04626e-09	4.89918e-09	4.34102e-10	3.51745e-10	3.11671e-11	2.52542e-11	2.2377e-12	1.81317e-12	1.60659e-13	1.3018e-13	1.15348e-14	9.34648e-15
DIP-MS PFDN2	TRIM28/KAP1-transcription factor mediated	HCFC1	P51610	0.00835587	0.0491373	0.111252	0.172383	0.251191	0.323755	0.425746	0.505293	0.574977	0.599314	0.555742	0.53607	0.4775	0.441781	0.456864	0.518488	0.49582	0.566474	0.593354	0.644212	0.783682	0.889201	0.982772	1	0.853796	0.624078	0.476902	0.29487	0.199921	0.170631	0.127602	0.0729467	0.0499526	0.0199717	0.000617381	5.44367e-05	4.41092e-05	3.90838e-06	3.1669e-06	2.80609e-07	2.27373e-07	2.01468e-08	1.63246e-08	1.44648e-09	1.17206e-09	1.03852e-10
DIP-MS PFDN2	TRIM28/KAP1-transcription factor mediated	HDAC1	Q13547	0.0169794	0.0311657	0.0463898	0.0607979	0.0756442	0.0873225	0.105529	0.126562	0.152113	0.18159	0.204056	0.217597	0.224866	0.233562	0.287765	0.560896	0.863322	1	0.980315	0.811141	0.460876	0.183995	0.104375	0.0882219	0.0856217	0.0860222	0.0912101	0.090487	0.0966912	0.0998925	0.105845	0.112755	0.120001	0.127806	0.149268	0.165658	0.180372	0.193514	0.207319	0.226331	0.230859	0.209438	0.174292	0.124837	0.071766	0.0474847
DIP-MS PFDN2	TRIM28/KAP1-transcription factor mediated	HDAC2	Q92769	7.61886e-05	9.40272e-05	0.00127968	0.00463787	0.00616654	0.00805165	0.0490364	0.0800585	0.120606	0.183661	0.198944	0.203524	0.214696	0.244002	0.275899	0.475754	0.810071	0.982984	1	0.869742	0.589181	0.223342	0.0885987	0.0296091	0.0202788	0.100908	0.169786	0.203142	0.283417	0.278744	0.197056	0.171328	0.15259	0.0761172	0.0849431	0.0777473	0.054807	0.0462898	0.0446082	0.0536674	0.065626	0.0763788	0.074137	0.0554691	0.0223792	0.00524801
DIP-MS PFDN2	TRIM28/KAP1-transcription factor mediated	PPP2R2A	P63151	1.57086e-21	1.77288e-20	2.18798e-20	2.46931e-19	0.0385627	0.0805243	0.222512	0.349806	0.449494	0.484729	0.434087	0.360968	0.369365	0.385691	0.362328	0.341914	0.225388	0.0976404	0.0207506	3.49733e-10	4.31618e-10	4.87116e-09	6.01167e-09	6.78464e-08	8.37317e-08	9.44979e-07	1.16623e-06	1.31619e-05	1.62435e-05	0.000183321	0.000226243	0.00271457	0.016964	0.0278075	0.0437975	0.0608712	0.0734783	0.123006	0.168102	0.252475	0.353143	0.435538	0.470333	0.470946	0.455551	0.783684
DIP-MS PFDN2	TRIM28/KAP1-transcription factor mediated	TRIM28	Q13263	0.119857	0.173038	0.218927	0.247984	0.241742	0.217691	0.228647	0.245118	0.268728	0.313094	0.296001	0.295247	0.326172	0.353182	0.373371	0.433242	0.49712	0.542363	0.626505	0.714692	0.808922	0.82236	0.826264	0.836452	0.903648	0.978345	1	0.923033	0.754843	0.517937	0.325115	0.236297	0.241269	0.263934	0.263959	0.296803	0.369238	0.471201	0.593566	0.700825	0.706335	0.619981	0.476828	0.314546	0.183324	0.0947788
DIP-MS PFDN2	PP1-gamma subunits	PPP1CA	P62136	0.39225	0.431481	0.489533	0.546315	0.604086	0.643832	0.693956	0.715597	0.740323	0.753176	0.715067	0.700698	0.752529	0.806729	0.867744	0.972176	0.993877	1	0.991843	0.943303	0.859474	0.715488	0.572659	0.466844	0.394506	0.311484	0.283019	0.234781	0.186472	0.138926	0.129412	0.127305	0.141851	0.16967	0.200796	0.210258	0.231389	0.272253	0.269004	0.246837	0.236196	0.212444	0.201444	0.223767	0.273078	0.303406
DIP-MS PFDN2	PP1-gamma subunits	PPP1CC	P36873	0.769538	0.781734	0.803723	0.821711	0.83443	0.863639	0.894758	0.917334	0.941239	0.960818	0.928502	0.927054	0.934615	0.948275	0.950963	1	0.988181	0.908553	0.804095	0.675794	0.515561	0.364969	0.304923	0.244454	0.207788	0.18026	0.178507	0.159507	0.164444	0.156669	0.16248	0.162435	0.158055	0.148473	0.156621	0.157759	0.171618	0.184606	0.17349	0.161098	0.142579	0.122375	0.121879	0.148068	0.178258	0.207357
DIP-MS PFDN2	PP1-gamma subunits	PRR14L	Q5THK1	0.000387392	0.000272527	0.0034607	0.0197854	0.0839129	0.153391	0.297096	0.460741	0.652768	0.800869	0.845711	0.820433	0.926835	1	0.883101	0.846206	0.700381	0.395025	0.171273	0.144454	0.056956	0.0359558	0.0741851	0.126358	0.158349	0.152608	0.117159	0.0688076	0.0226359	0.00126312	0.00103114	0.000889328	0.00108109	0.0134981	0.0493376	0.0824575	0.107018	0.107244	0.0861051	0.0456388	0.0180129	0.00103918	0.000842035	7.46101e-05	6.04554e-05	5.35677e-06
[truncated: 60 more columns]

## Sheet: Fig6C
Proteins_visualized_and_grouped_to_major_peaks_in_Figure_6	Manually_curated_PAQosome_interactors_and_interacting_complexes_grouped_as_in_Figure_6	Gene_Name	UniProtKB_accession	MW_(in_kDa)	Peak_Fraction_DIP-MS_PFDN2	Peak fraction DIP-MS UXT	Gene_names_reported_core_interaction	UniProtKB_accession_reported_interactors	Count_of_reported_core_interactors	Count_of_References	Reciprocal_AP-MS_this_study_Gene_ID	Count_Reciprocal_Baits	CORUM_ComplexName	CORUM_ComplexID	DIP_MS_PFDN2~Prot_B	DIP_MS_PFDN2~CombProb	DIP_MS_UXT~Prot_B	DIP_MS_UXT~CombProb	PPIprophet_scored_direct_interaction_with_PAQosome_subunit
PAQosome	U5 snRNP	AAR2	Q9Y312	43.472	19;23		TCP1;RUVBL2;CCT6A;CCT5;CCT2;CCT4;CCT7;CCT3;RUVBL1;CCT8	P17987;Q9Y230;P40227;P48643;P78371;P50991;Q99832;P49368;Q9Y265;P50990	10	2	RPAP3;PIH1D1;UXT;RUVBL2	4			BIRC6;CTR9;DAP3;KDM1A;MRPL3;MRPS17;MRPS22;MRPS27;MRPS34;MRPS35;MRPS9;PRPF8;PSMC1;PSMC2;PSMC4;PSMD1;PSMD12;PSMD14;PSMD8;SMARCB1;SMARCC2;SMARCD2;ZNHIT2	0.56;0.66;0.79;0.5;0.68;0.84;0.84;0.69;0.73;0.86;0.95;0.84;0.57;0.73;0.68;0.72;0.5;0.56;0.95;0.85;0.63;0.57;0.63			Indirect_with_other_interactor	;
PAQosome	SCRAP complex	ACTL6A	O96019	47.461	14	17	RUVBL2;CCT6B;RUVBL1;CCT2;CCT7;CCT6A;TCP1;CCT3;CCT4	Q9Y230;Q92526;Q9Y265;P78371;Q99832;P40227;P17987;P49368;P50991	9	18	RUVBL1;RUVBL2	2	PBAF complex (Polybromo- and BAF containing complex);BAF complex;SWI-SNF chromatin remodeling-related-BRCA1 complex;INO80 chromatin remodeling complex;SRCAP-associated chromatin remodeling complex;TIP60 histone acetylase complex;NuA4/Tip60-HAT complex;NuA4/Tip60-HAT complex;PBAF complex (Polybromo- and BAF containing complex);BRG1-SIN3A complex;BRM-SIN3A complex;SIN3-ING1b complex II;LARC complex…	149;189;238;302;304;525;528;529;556;713;714;739;778;787;798;799;803;806;1166;1170;1173;1175;1230;1237;1239;1252;2852;2856;2857;3065;7372	AIMP1;ATP5F1A;BCKDK;CCAR2;COPA;CST1;CST4;DARS;DDX17;DHX9;DYNC1H1;DYNC1I2;EEF1E1;ELAVL1;EPRS;GYS1;HNRNPAB;HNRNPH3;HNRNPU;MARS;MRPL45;MRPS17;MRPS7;PABPC1;POLR2B;PRKDC;RALY;RARS;RPL24;RPL27A;RPL31;RPS10;RPS13;RPS16;RPS19;RPS24;RPS26;RPS27;RPS3;RPS3A;RPS4X;RPS5;RPS8;RPS9;SMARCA4;SMARCB1;SMARCC1;SPTAN1;SRRM2;SRSF7;TCP1;THOC2;TTC37;ZNF326	0.82;0.72;0.63;0.59;0.61;0.69;0.74;0.71;0.62;0.79;0.66;0.52;0.94;0.53;0.82;0.66;0.61;0.71;0.69;0.99;0.55;0.51;0.85;0.53;0.57;0.78;0.97;0.8;0.53;0.55;0.74;0.84;0.98;0.69;0.51;0.56;1;0.78;0.53;0.58;0.63;0.57;0.68;0.57;0.84;0.65;0.52;1;0.71;0.97;0.57;0.98;0.83;0.77	ACAA2;ACIN1;ACTR1A;ADAR;AIMP2;ALDOA;ATP2A2;ATP5F1A;ATP5F1B;ATP5F1C;ATP5PB;ATP5PO;CAD;CCAR2;CDK1;CKAP4;COG1;COPA;CYFIP1;DAP3;DARS;DBT;DDOST;DDX46;DDX5;DDX6;DHX15;DHX9;DPCD;DPM1;EEF1D;FLNA;FLNB;GADD45GIP1;H4C1;HACD3;HAGH;HNRNPAB;HNRNPU;HSD17B12;IARS;IMMT;IRS4;ITPR3;KTN1;LBR;LUC7L2;MAP1B;MATR3;MRPL1;MRPL11;MRPL12;MRPL13;MRPL15;MRPL17;MRPL19;MRPL20;MRPL21;MRPL22;MRPL23;MRPL24;MRPL28;MRPL3;MRPL34;MRPL…	0.88;0.68;0.56;0.52;0.74;0.58;0.9;0.98;0.92;0.9;0.95;0.94;0.85;0.74;0.55;0.94;0.77;0.82;0.58;0.93;0.79;0.78;0.61;0.68;0.58;0.92;0.92;0.57;0.62;0.71;0.57;0.53;0.81;0.85;0.85;0.99;0.83;0.84;0.87;0.59;0.71;0.97;0.95;0.96;0.77;0.94;0.54;0.94;0.82;0.96;0.95;0.63;0.89;0.72;0.61;0.53;0.58;0.9;0.7;0.82;0.83;0.51;0.89;0.84;0.67;0.75;0.94;0.85;0.81;0.93;0.95;0.62;0.71;0.84;0.82;0.91;0.91;0.75;0.75;0.88;0.9…	Direct_PPI_prophet	;
PAQosome	anaphase promoting complex/cyclosome (APC/C)	ANAPC1	Q9H1A4	216.5	16		RPAP3	Q9H6T3	1	1			Anaphase-promoting complex;Anaphase-promoting complex	93;96	AHNAK;ANAPC4;ANAPC7;AP3M1;ASDURF;CDC16;CDC23;CDC27;CDC5L;CHD4;CNOT1;GLUD1;GPN1;GPN3;KDM1A;KRT18;MED23;MRPS30;MTA1;MTA2;NUMA1;POLR1C;POLR1D;POLR2H;POLR3A;POLR3D;POLR3E;PRPF40A;PRPF8;PSMC1;PSMC2;PSMC3;PSMC4;PSMC5;PSMC6;PSMD1;PSMD13;PSMD14;PSMD2;PSMD3;PSMD4;PSMD8;PTCD3;RPAP2;SIN3A;SMARCB1;SMARCC2;SMARCD2;SNRNP200;TXNL1;WDR92;ZNRD2	0.73;0.74;0.99;0.78;0.77;1;0.99;1;0.68;0.74;0.95;0.74;0.69;0.58;0.89;0.84;0.66;0.83;0.87;0.54;0.88;0.88;0.72;0.51;0.65;0.7;0.93;0.58;0.91;0.95;0.8;0.7;0.79;0.61;0.8;0.94;0.63;0.84;0.75;0.77;0.89;0.82;0.64;0.99;0.72;0.63;0.77;0.65;0.61;0.83;0.93;0.71			Direct_PPI_prophet	;
PAQosome	anaphase promoting complex/cyclosome (APC/C)	ANAPC2	Q9UJX6	93.828	21;23		RPAP3;PFDN2	Q9H6T3;Q9UHV9	2	2			Anaphase-promoting complex;Anaphase-promoting complex	93;96	ACACA;ACTR1A;AHNAK;ARCN1;ATP1B3;CAD;CANX;CASP14;CDC23;CHD4;CNOT1;COPA;COPB2;CYFIP1;DCAF11;EEA1;FLII;GPN1;HCFC1;HDAC1;IRS4;KDM1A;KRT18;LARP1;MKI67;MRPS7;MTA1;NUMA1;NUP88;POLR1A;POLR1C;POLR1D;POLR2A;POLR2B;POLR3A;POLR3D;POLR3E;PRPF19;PRPF8;PRR14L;PYCR2;RPAP3;RPL38;SEC16A;SF3B3;SLC25A6;SNRNP40;TECR;WDR92;XRCC5;XRCC6;ZNHIT2	0.93;0.99;0.53;0.87;0.8;0.78;0.89;0.59;0.78;0.96;0.98;0.63;0.85;0.92;0.9;0.56;0.62;0.88;0.88;0.98;0.55;0.67;0.74;0.93;0.81;0.76;0.75;0.67;0.72;0.94;0.76;0.86;0.95;0.98;0.94;0.56;0.88;0.98;0.61;0.8;0.55;0.99;0.65;0.72;0.97;0.66;1;0.58;0.99;0.81;0.88;0.52			Direct_PPI_prophet	;
PAQosome	anaphase promoting complex/cyclosome (APC/C)	ANAPC4	Q9UJX5	92.116	21								Anaphase-promoting complex;Anaphase-promoting complex	93;96	ANAPC1;ANAPC7;CDC16;CDC23;CDC27;EEA1;POLR3E;PSMC1;PSMC4;PSMC6;PSMD1;PSMD4;PSMD8;RPAP2;TXNL1	0.74;0.94;0.99;0.7;0.95;0.57;0.59;0.9;0.63;0.67;0.79;0.6;0.98;0.86;0.99			Indirect_with_other_interactor	;
PAQosome	anaphase promoting complex/cyclosome (APC/C)	ANAPC7	Q9UJX3	66.855	20		CCT6A	P40227	1	1			Anaphase-promoting complex;Anaphase-promoting complex;Cell division cycle complex (CDC27, CDC16, ANAPC7)	93;96;5361	ANAPC1;ANAPC4;CDC16;CDC23;CDC27;CKAP4;CNOT1;COQ8A;DCTN1;EEA1;GPN1;MRPS15;MRPS28;MRPS33;MRPS5;PSMC1;PSMC2;PSMC3;PSMC4;PSMC5;PSMD1;PSMD11;PSMD3;PSMD7;PSMD8;RPAP2;SMC4;WDR92	0.99;0.94;0.99;1;1;0.99;0.66;0.9;0.97;0.92;0.81;0.86;0.98;0.52;1;0.87;0.74;0.85;0.67;0.73;0.89;0.62;0.79;0.7;0.63;0.76;0.99;0.89			Direct_PPI_prophet	;
PAQosome	Unclassified coeluting PAQosome interactor	CAD	O76075	39.11	18	16	RUVBL1;RUVBL2;CCT3;CCT4;CCT6A;CCT8;PIH1D1	Q9Y265;Q9Y230;P49368;P50991;P40227;P50990;Q9NWS0	7	4					ACTR1A;AHNAK;ANAPC2;ASDURF;ATP1A1;ATP2A2;ATP5F1A;ATP5MG;CANX;CCAR2;CCT2;CCT3;CCT4;CCT5;CCT6A;CCT6B;CCT7;CCT8;CNOT1;CSE1L;DARS;DBT;DCTN1;DSG1;EEA1;EEF1D;EFTUD2;EIF3C;EIF3E;EIF3F;EIF3H;EIF4G1;FLNA;GLUD1;GPN1;H1FX;HADHA;HDAC1;HNRNPAB;IRS4;KIF5B;MRE11;MRPL37;MRPL45;MRPL49;MRPS15;MRPS17;MRPS2;MRPS23;MRPS7;MYH10;MYH9;MYL6;NUP88;PABPC1;PABPC4;PAICS;PIH1D1;POLR1A;POLR1C;POLR1D;POLR2A;POLR2B;POLR2H;POLR3A…	0.97;0.72;0.78;0.97;0.54;0.63;0.71;0.86;0.73;0.5;0.96;0.97;0.95;0.55;0.85;0.96;0.85;0.98;0.69;0.72;0.51;0.67;0.84;0.68;0.56;0.66;0.9;0.8;0.51;0.82;0.61;0.93;0.59;0.94;0.78;0.62;0.78;0.74;0.51;0.92;0.54;0.73;0.54;0.57;0.59;0.69;0.57;0.6;0.52;0.94;0.65;0.56;0.93;0.55;0.8;0.97;0.98;0.5;0.76;0.84;0.6;0.81;0.85;0.82;1;0.83;0.54;0.78;0.59;0.52;0.51;0.61;0.85;0.67;0.6;0.63;0.82;0.54;0.51;0.65;0.6;0.9;0.…	ACAA2;ACIN1;ACLY;ACTL6A;ADAR;AIMP2;ARCN1;ATP5F1A;ATP5F1B;ATP5PD;ATP5PO;BCKDK;CCAR2;CDK1;CHD4;CKAP4;CLTA;CLTB;CNOT1;COPA;CORO1C;DAP3;DARS;DBT;DDX3X;DDX5;DHX15;DLST;DPCD;EFTUD2;EIF3B;ERLIN2;GADD45GIP1;GCN1;GEMIN4;HADHA;HADHB;HAGH;HDAC2;HNRNPAB;HNRNPC;HNRNPR;HNRNPU;HNRNPUL2;IARS;IMMT;ITPR3;KARS1;KTN1;MAP1B;MRPL1;MRPL11;MRPL12;MRPL13;MRPL15;MRPL17;MRPL18;MRPL19;MRPL2;MRPL20;MRPL21;MRPL22;MRPL23;MRPL2…	0.72;0.56;0.98;0.85;0.93;0.8;0.91;0.61;0.69;0.95;0.81;0.55;0.68;0.56;0.75;0.91;0.62;0.54;0.86;0.63;0.62;0.89;0.8;0.99;0.64;0.71;0.66;0.51;0.81;0.92;0.57;0.91;0.61;0.66;0.54;1;0.97;0.8;0.66;0.54;0.66;0.87;0.78;0.87;0.93;0.98;0.91;0.5;0.92;0.83;0.93;0.68;0.85;0.63;0.72;0.62;0.95;0.83;0.94;0.72;0.86;0.57;0.92;0.94;0.65;0.95;0.9;0.96;0.72;0.75;0.91;0.91;0.66;0.97;0.92;0.94;0.89;0.92;0.93;0.95;0.88;0.…	Direct_PPI_prophet	;
PAQosome	anaphase promoting complex/cyclosome (APC/C)	CDC16	Q13042	71.656	13;21								Anaphase-promoting complex;Anaphase-promoting complex;Cell division cycle complex (CDC27, CDC16, ANAPC7)	93;96;5361	AHNAK;ANAPC1;ANAPC4;ANAPC7;AP3M1;CDC23;CDC27;CDC5L;CHD4;CNOT1;GLUD1;GPN1;KDM1A;MRPS30;MTA1;MTA2;NUMA1;POLR1C;POLR1D;POLR2H;POLR3D;POLR3E;PRPF40A;PRPF8;PSMC1;PSMC2;PSMC3;PSMC4;PSMC6;PSMD1;PSMD12;PSMD14;PSMD2;PSMD3;PSMD4;PSMD6;PSMD8;RPAP2;SIN3A;SMARCC2;SNRNP200;TXNL1;WDR92;ZNRD2	0.6;1;0.99;0.99;0.81;0.94;1;0.86;0.77;0.94;0.8;0.57;0.76;0.8;0.78;0.6;0.78;0.85;0.72;0.58;0.7;0.91;0.71;0.89;0.98;0.88;0.62;0.74;0.88;0.86;0.78;0.88;0.62;0.54;0.87;0.55;0.98;0.99;0.55;0.55;0.7;0.93;0.86;0.75			Direct_PPI_prophet	;
PAQosome	anaphase promoting complex/cyclosome (APC/C)	CDC23	Q9UJX2	68.834	13;21								Anaphase-promoting complex;Anaphase-promoting complex	93;96	ACTR1A;ANAPC1;ANAPC2;ANAPC4;ANAPC7;ARCN1;CCT2;CCT3;CCT4;CCT5;CCT6A;CCT6B;CCT7;CCT8;CDC16;CDC27;CKAP4;CNOT1;COQ8A;CSTF3;DCTN1;EEA1;EEF1D;EIF3A;EIF3D;HM13;KDM1A;MRPL1;MRPL15;MRPL17;MRPL18;MRPL19;MRPL20;MRPL24;MRPL49;MRPL50;MRPL9;MRPS10;MRPS18B;MRPS2;MRPS21;MRPS27;MRPS28;MRPS31;MRPS5;NUMA1;POLR1A;POLR1C;POLR2A;POLR2B;POLR2C;POLR3A;PSMA4;PSMA6;PSMB2;PSMB4;PSMB5;PSMC1;PSMC3;PSMC4;PSMD1;PSMD12;PSMD13;P…	0.98;0.99;0.78;0.7;1;0.52;0.65;0.73;0.6;0.68;0.64;0.73;0.67;0.72;0.94;1;0.58;0.97;0.67;0.61;0.75;0.99;0.92;0.6;0.64;0.52;0.82;0.76;0.78;0.76;0.76;0.79;0.85;0.66;0.56;0.56;0.86;0.55;0.84;0.87;0.72;0.61;0.6;0.53;0.91;0.59;0.9;0.64;0.78;0.62;0.72;0.72;0.55;0.57;0.65;0.58;0.61;0.87;0.9;0.87;0.62;0.84;0.72;0.72;0.85;0.81;0.65;0.98;0.53;0.88;0.56;0.55;0.5;0.66;0.8;0.68;0.5;0.87			Direct_PPI_prophet	;
PAQosome	anaphase promoting complex/cyclosome (APC/C)	CDC27	P30260	91.867	21								Anaphase-promoting complex;Anaphase-promoting complex;Cell division cycle complex (CDC27, CDC16, ANAPC7)	93;96;5361	ACTR1A;ANAPC1;ANAPC4;ANAPC7;CDC16;CDC23;CDC5L;CKAP4;CNOT1;COPB2;COQ8A;DCTN1;DCTN2;DCTN4;EEA1;EIF3A;EIF3F;GPN1;HDAC1;KDM1A;KIF5B;MRPS18B;MRPS28;MRPS33;MRPS5;NUMA1;POLR2A;POLR2B;PRPF19;PSMA1;PSMA2;PSMA3;PSMA4;PSMA5;PSMA6;PSMB1;PSMB2;PSMB3;PSMB4;PSMB5;PSMC1;PSMC2;PSMC3;PSMC4;PSMC6;PSMD1;PSMD11;PSMD12;PSMD13;PSMD14;PSMD2;PSMD3;PSMD6;PSMD7;PSMD8;RPAP2;SMC4;SNRNP40;TPI1;WDR92;ZNRD2	0.93;1;0.95;1;1;1;0.92;0.59;0.94;0.76;0.6;0.77;0.69;0.71;0.63;0.58;0.72;0.82;0.91;0.98;0.77;0.83;0.65;0.57;0.9;0.84;0.81;0.87;0.8;0.85;0.85;0.92;0.95;0.93;0.98;0.81;0.96;0.93;0.81;0.8;0.99;0.99;1;0.99;0.76;1;0.67;1;0.82;0.98;0.96;0.99;0.99;0.54;1;0.93;0.86;0.59;0.66;0.5;0.69			Direct_PPI_prophet	;
PAQosome	PRPF19-complex	CDC5L	Q99459	92.251	22;34		CCT3;TCP1;CCT7;RUVBL1;CCT8;CCT2;CCT5;RUVBL2;CCT4;CCT6A	P49368;P17987;Q99832;Q9Y265;P50990;P78371;P48643;Q9Y230;P50991;P40227	10	2	RPAP3	1	Spliceosome;C complex spliceosome;CDC5L core complex;CDC5L complex	351;1181;1182;1183	ABI1;ACTR1A;ANAPC1;AP1G1;AP3B1;AP3D1;AP3M1;ARCN1;ASDURF;CCT2;CCT3;CCT4;CCT5;CCT6A;CCT6B;CCT7;CCT8;CDC16;CDC27;CHD4;CLUH;CYFIP1;DAP3;DIABLO;DYNC1LI1;EEF1D;EIF3C;EIF3D;EIF3E;EIF3F;EIF3G;EIF3H;EIF3M;EIF4G1;EIF4G3;FLNA;GEMIN5;GPN1;GRIPAP1;HCFC1;HDAC1;HNRNPH3;KIF5B;MACF1;MCM7;MRPL13;MRPL15;MRPL18;MRPL19;MRPL20;MRPL39;MRPL45;MRPL46;MRPL58;MRPL9;MRPS17;MRPS2;MRPS21;MRPS22;MRPS23;MRPS27;MRPS33;MRPS34;MRP…	0.61;0.6;0.68;0.67;0.54;0.91;1;0.95;0.74;0.93;0.99;0.85;0.88;0.97;1;0.96;1;0.86;0.92;0.95;0.86;0.98;0.58;0.62;0.53;1;0.85;0.93;0.74;0.86;0.52;0.74;0.78;0.94;0.99;0.79;0.55;0.79;0.76;1;0.75;0.8;0.99;0.69;0.85;0.85;0.63;0.62;0.51;0.58;0.57;0.52;0.51;0.71;0.54;0.91;0.9;0.58;0.71;0.77;0.75;0.53;0.83;0.77;0.61;0.56;0.77;0.98;0.95;0.91;0.93;0.58;0.8;0.55;0.82;0.55;0.77;0.65;0.63;0.76;0.65;0.7;0.55;0.97…			Direct_PPI_prophet	;
PAQosome	TRIM28/KAP1-transcription factor mediated	CHD4	Q14839	218.005	21		RUVBL1;RUVBL2	Q9Y265;Q9Y230	2	3			Mi2/NuRD complex;MeCP1 complex;Mi2/NuRD-BCL6-MTA3 complex;NuRD.1 complex;NRD complex (Nucleosome remodeling and deacetylation complex);Anti-HDAC2 complex;MeCP1 complex;LARC complex (LCR-associated remodeling complex);MTA2 complex;ATR-HDAC2-CHD4 complex;Emerin complex 32;CDH4-HDAC2-MTA2-RBBP7-TWIST1 complex	61;62;585;587;614;632;659;778;888;1134;5614;7225	AAAS;ACSL3;ACTR1A;AGK;ANAPC1;ANAPC2;AP3B1;APMAP;ARCN1;ATAD3A;ATP1A1;ATP2A2;ATP5MD;ATP5MG;ATP5PB;ATP5PO;CCAR2;CCT2;CCT3;CCT4;CCT5;CCT6A;CCT6B;CCT7;CCT8;CDC16;CDC5L;CISD2;CNOT1;CSE1L;CSTF3;DHX30;DPM1;EEF1D;EIF3A;EIF3B;EIF3C;EIF3D;EIF3E;EIF3F;EIF3G;EIF3H;EIF3M;FAR1;GCN1;GGCT;GPN1;HADHA;HCFC1;HDAC1;HDAC2;HLA-A;HM13;HSD17B12;KDM1A;KIF11;KIF5B;LMAN2;MACF1;MRPL13;MRPS9;MT-CO2;MTA2;MYH10;MYH9;MYL6;NUMA1;…	0.79;0.58;0.93;0.86;0.74;0.96;0.8;0.77;0.91;0.7;0.68;0.78;0.7;0.86;0.66;0.88;0.55;1;1;0.99;0.99;1;1;1;1;0.77;0.95;0.71;0.93;0.84;0.7;0.54;0.85;1;0.64;0.74;0.96;0.91;0.66;0.99;0.73;0.8;0.74;0.52;0.59;0.53;0.72;1;0.95;0.97;0.67;0.74;0.56;0.71;0.97;0.7;0.99;0.58;0.79;0.58;0.51;0.66;0.83;0.99;0.93;0.95;0.66;0.86;0.89;0.85;0.51;0.78;0.73;0.73;0.81;0.74;0.85;0.67;0.78;0.98;0.72;0.78;0.94;0.94;0.93;0.86…	ACAA2;ATP2A2;ATP5F1A;ATP5F1B;ATP5F1C;ATP5PB;ATP5PO;CAD;CKAP4;COPA;DHX15;DPCD;EPRS;FLNA;FLNB;H4C1;HACD3;HADHA;HADHB;HDAC2;IARS;IRS4;LBR;MYH10;MYH9;MYL6;PABPC1;PDRG1;PFDN2;PFDN6;PHB;PHB2;PIH1D1;POLR1A;POLR3A;POLR3B;PPP1CA;PPP1CC;PRKDC;RBM25;RPAP3;RPS11;RPS15A;RPS27;RPS3;RPS8;RUVBL1;RUVBL2;SEC61A1;SF3B3;SLC25A1;SLC25A3;SLC25A6;SNRNP200;TECR;TUBB4B;URI1;UXT;VDAC1;VDAC2;WDR92	0.77;0.97;0.98;0.98;0.9;0.74;0.95;0.75;0.83;0.9;0.73;0.96;0.54;0.99;0.99;0.55;0.8;0.96;0.92;0.9;0.62;0.72;0.98;0.94;0.91;0.99;0.73;0.85;0.91;0.83;0.6;0.52;0.63;0.94;0.94;0.9;0.51;0.61;0.71;0.58;0.58;0.69;0.6;0.59;0.53;0.69;0.97;0.98;0.9;0.88;0.5;0.81;0.73;0.77;0.86;0.7;0.95;0.97;0.74;0.82;0.92	Direct_PPI_prophet	;
PAQosome	Interacts with RNA Pol II	CTR9	Q6PD62	133.502	24		URI1	O94763	1	1			Paf complex	1167	AAR2;AHNAK;AP3M1;EIF3E;KIF11;MRPL13;MRPL40;POLR1A;POLR1C;PRPF8;UBR4	0.66;0.61;0.58;0.93;0.96;0.62;0.69;0.58;0.93;0.89;0.63			Indirect_with_other_interactor	;
PAQosome	Cytoskeleton	DCTN1	Q14203	141.695	21;31	20;30	PFDN1	O60925	1	1	RPAP3	1	Dynein-dynactin complex;BICD2-dynein-dynactin complex	6039;6960	ABI1;ACACA;ACLY;ANAPC7;BCAS2;BRK1;CAD;CDC23;CDC27;CKAP4;COPB2;COQ8A;CYFIP1;DAP3;DBT;DDOST;DPCD;EEA1;EFTUD2;FASN;FLII;GADD45GIP1;GID8;H2AFY;HCFC1;IRS4;KIF5B;KPNA6;KPNB1;MOV10;MRPL1;MRPL13;MRPL15;MRPL20;MRPL22;MRPL23;MRPL24;MRPL3;MRPL37;MRPL38;MRPL39;MRPL41;MRPL43;MRPL45;MRPL48;MRPL49;MRPL50;MRPL9;MRPS10;MRPS15;MRPS16;MRPS17;MRPS18B;MRPS22;MRPS23;MRPS26;MRPS27;MRPS28;MRPS31;MRPS34;MRPS35;MRPS5;MRPS…	0.97;0.89;0.62;0.97;0.95;0.8;0.84;0.75;0.77;0.96;0.68;0.96;0.97;0.74;0.84;0.66;0.5;0.86;0.53;0.94;0.82;0.79;0.7;0.88;0.88;0.83;0.72;0.73;0.6;0.78;0.75;0.76;0.9;0.74;0.69;0.96;0.74;0.73;0.8;0.7;0.81;0.73;0.77;0.83;0.81;0.85;0.79;0.79;0.59;0.64;0.72;0.62;0.78;0.68;0.52;0.96;0.54;0.96;0.95;0.59;0.67;0.96;0.64;0.64;0.98;0.69;0.52;0.96;0.93;0.75;0.51;0.63;0.74;0.61;0.99;0.98;0.96;0.81;0.95;0.99;0.98;0…	ACIN1;ATP5F1A;ATP5F1C;DPCD;DYNC1H1;DYNC1LI1;DYNC1LI2;FLNA;HACD3;HSD17B12;LBR;MYH10;MYH9;PABPC1;PIH1D1;POLR1A;POLR3A;PRKDC;PRPF19;RPAP3;SF3B3;SLC25A6;TPR;TUBB6	0.75;0.69;0.93;0.58;0.53;0.64;0.54;0.89;0.8;0.52;0.55;0.73;0.85;0.76;0.6;0.83;0.91;0.74;0.56;0.54;0.59;0.64;0.73;0.54	Direct_PPI_prophet	;
Adapter/HSP90 association	RNA binding	DDX46	Q7L014	117.362	48	16							Spliceosome;17S U2 snRNP	351;2755	ALDH1B1;CANX;CLTC;DCXR;FLII;HDAC1;ISOC1;NUP205;PIH1D1;SNRPD1;SNRPD3;SNRPE;XRN2	0.51;0.86;0.66;0.66;0.83;0.61;0.99;0.8;0.59;0.74;0.61;0.68;0.56	ACTL6A;ATP5F1A;ATP5F1C;ATP5PO;CDK1;COG1;COPA;CYFIP1;DAP3;DBT;DPCD;FLNA;FLNB;H4C1;HACD3;HAGH;ITPR3;LBR;MRPL1;MRPL13;MRPL17;MRPL2;MRPL20;MRPL24;MRPL28;MRPL34;MRPL39;MRPL40;MRPL44;MRPL48;MRPL50;MRPL55;MRPL9;MRPS10;MRPS17;MRPS22;MRPS27;MRPS30;MRPS31;MRPS35;MRPS7;PIH1D1;POLR1A;POLR3A;POLR3B;PRKDC;RANBP9;RPL27A;RPL31;RPN1;RUVBL1;SLC25A3;SLMAP;SMARCA4;SMARCC2;SMC1A;SNRNP40;SNRPA1;SNRPD3	0.68;0.86;0.98;0.7;0.98;0.95;0.71;0.72;0.62;0.85;0.57;0.58;0.93;0.88;0.96;0.56;0.88;0.99;0.98;0.66;0.52;0.52;0.61;0.65;0.78;0.5;0.62;0.58;0.63;0.88;0.97;0.83;0.65;0.96;0.8;0.68;1;0.54;0.94;0.93;0.99;0.59;0.93;0.95;0.53;0.63;0.9;0.93;0.89;0.81;0.66;0.52;1;0.78;1;0.51;0.7;0.73;0.75	Direct_PPI_prophet	;
Adapter/HSP90 association	Co-chaperone	DNAJA2	O60884	45.746	19;49		TCP1;CCT4;URI1	P17987;P50991;O94763	3	5					CCT4;CCT6A;CNOT1;DPM1;EFTUD2;FLII;HADHA;IMPDH2;NUP205;NUP93;PABPC4;POLR1A;POLR1C;POLR2H;POLR3A;PYCR2;RPAP2;RPAP3;RPS16;SF3B2;SNRNP40;SNRPD1;SPCS3;TCP1;TNPO1;TPR;ZW10	0.68;0.69;0.57;0.73;0.78;0.64;0.6;0.61;0.78;0.69;0.81;0.68;0.78;0.66;0.83;0.52;0.59;0.78;0.9;0.58;0.67;0.69;0.53;0.67;0.52;0.78;0.6			Direct_PPI_prophet	;
PAQosome	RNA binding	DPCD	Q9BVM2	23.24	18	21;31-33	RUVBL2;RUVBL1;WDR92;RPAP3	Q9Y230;Q9Y265;Q96MX6;Q9H6T3	4	7	RUVBL2;RUVBL1;RPAP3;PIH1D1;UXT	5			ATP5F1A;DCTN1;EFTUD2;FLNB;H1-4;IRS4;MRPS25;MRPS7;PABPC1;POLR1A;POLR3A;PRPF19;RPL23;RPL31;RPS16;RPS2;RPS27;RPS3;RPS8;SLC25A6;SNRNP200;URI1;WDR92	0.74;0.5;0.85;0.51;0.74;0.85;0.72;0.99;0.6;0.83;0.82;0.63;0.8;0.76;0.56;0.51;0.64;0.52;0.61;0.62;0.62;0.62;0.71	ACLY;ACTL6A;ACTR1A;ADAR;AIMP2;ARCN1;ASDURF;ATP5F1A;ATP5F1B;ATP5F1C;ATP5PB;ATP5PD;ATP5PO;BAG6;CAD;CCAR2;CCT2;CCT8;CHD4;CLTA;CLTB;CLTC;CNOT1;COG1;COPA;COPB1;COPB2;DAP3;DBT;DCTN1;DCTN2;DDX3X;DDX46;DHX15;DPM1;EEA1;EEF1D;EEF1G;EIF3A;EIF3C;EIF3E;EIF3F;EIF3G;EIF4G1;ERLIN2;FLNA;FLNB;GADD45GIP1;GOLIM4;HACD3;HADHA;HADHB;HAGH;HDAC2;HNRNPC;HNRNPL;HNRNPR;HNRNPUL2;HUWE1;IMMT;IRS4;ITPR3;KRT8;KTN1;LBR;LMAN1;MAP1…	0.96;0.62;0.53;0.81;0.53;0.85;0.97;0.7;0.95;0.93;0.66;0.84;0.69;1;0.81;0.99;0.75;0.9;0.96;0.63;0.67;0.68;0.94;0.93;0.68;1;0.7;1;0.95;0.58;0.84;0.68;0.57;0.94;0.72;0.52;0.98;0.63;0.8;0.96;0.89;0.82;0.83;0.88;0.82;0.96;1;0.84;0.96;0.87;0.8;0.72;0.79;0.95;0.55;0.54;0.86;0.84;0.97;0.96;0.73;1;0.59;0.97;1;0.6;0.56;0.6;0.72;0.56;0.9;0.79;0.95;0.85;0.89;0.81;0.89;0.53;0.89;0.89;0.91;0.8;0.96;0.89;0.86;0…	Direct_PPI_prophet	;
PAQosome	Unclassified coeluting PAQosome interactor	EEA1	Q15075	162.466	19;28	21	RUVBL1;TCP1	Q9Y265;P17987	2	2	RPAP3;UXT;PIH1D1	3	Class C VPS/HOPS complex	2573	ANAPC2;ANAPC4;ANAPC7;CAD;CDC23;CDC27;CNOT1;DBT;DCTN1;FAR1;GID8;GPN1;HM13;KDM1A;MRPS10;MRPS21;MRPS25;MRPS31;MRPS34;NUMA1;NUP93;POLR1A;POLR1C;POLR3A;POLR3E;PRPF8;PSMD12;PSMD13;PSMD4;PSMD6;PSMD8;RER1;RPAP2;SF3B1;SF3B3;SMARCE1;SNRPD1;SPTAN1;ZNF326;ZNRD2	0.56;0.57;0.92;0.56;0.99;0.63;0.64;0.56;0.86;0.6;0.5;0.6;0.6;0.79;0.57;0.62;0.51;0.52;0.5;0.72;0.62;0.86;0.72;0.71;0.66;0.59;0.55;0.87;0.72;0.51;0.57;0.77;0.97;0.71;0.59;0.64;0.72;0.55;0.5;0.89	ATP2A2;ATP5F1A;ATP5F1B;ATP5F1C;ATP5PB;ATP5PO;COPA;DCTN2;DHX15;DPCD;FLNA;FLNB;GOLIM4;HACD3;HDAC2;IRS4;LBR;MYH10;MYL6;NUMA1;PFDN2;POLR1A;POLR3A;PRKDC;PSMC1;PSMC2;PSMC3;PSMC4;PSMC5;PSMC6;PSMD1;PSMD12;PSMD2;PSMD3;PSMD4;PSMD7;PSMD8;RUVBL1;RUVBL2;URI1;UXT;ZNF326	0.72;0.75;0.72;0.75;0.89;0.64;0.73;0.99;0.62;0.52;0.93;0.97;0.99;0.85;0.52;0.65;0.91;0.72;0.88;0.71;0.56;0.93;0.91;0.51;0.86;1;0.98;1;0.76;0.93;0.52;0.98;1;0.56;0.85;0.72;1;0.95;0.82;0.5;0.8;0.59	Direct_PPI_prophet	;
PAQosome	U5 snRNP	EFTUD2	Q15029	109.436	18;24	16;26	TCP1;RPAP3;CCT5;WDR92;PIH1D1;CCT7;RUVBL2;CCT8;CCT3;RUVBL1;CCT4;PDRG1;CCT2;CCT6A;PFDN2	P17987;Q9H6T3;P48643;Q96MX6;Q9NWS0;Q99832;Q9Y230;P50990;P49368;Q9Y265;P50991;Q9NUG6;P78371;P40227;Q9UHV9	15	6	RPAP3;PIH1D1;UXT;RUVBL2;RUVBL1	5	Spliceosome;C complex spliceosome;ALL-1 supercomplex	351;1181;1257	ACTR1A;AP3B1;ATP5F1A;ATXN2L;BAG2;CAD;CCAR2;CCT2;CCT3;CCT4;CCT6A;CCT6B;CCT7;CCT8;CNOT1;CSTA;CYFIP1;DBT;DCTN1;DDX6;DNAJA2;DPCD;DPM1;DSG1;EEF1B2;EEF1D;EIF3A;EIF3B;EIF3C;EIF3D;EIF3E;EIF3F;EIF3M;FLNA;GAPDH;GID8;HCFC1;HDAC1;HLA-A;HNRNPAB;HNRNPH1;HNRNPUL2;IGF2BP1;IRS4;KDM1A;KIF11;KIF5B;KPNB1;LONP1;LSM12;MACF1;MRE11;MRPL12;MRPL20;MRPL39;MRPL40;MRPL45;MRPL48;MRPL58;MRPL9;MRPS31;MRPS7;MTA1;MYH10;MYL6;NUMA1…	0.7;0.6;0.85;0.72;0.66;0.9;0.82;0.98;0.98;0.94;0.92;0.94;0.98;0.73;0.58;0.6;0.94;0.98;0.53;0.61;0.78;0.85;0.72;0.78;0.6;0.94;0.76;0.54;0.77;0.59;0.65;0.84;0.94;0.96;0.59;0.79;0.86;0.69;0.81;0.88;0.55;0.72;0.91;0.7;0.81;0.93;0.65;0.7;0.52;0.69;0.98;0.96;0.69;0.67;0.61;0.81;0.79;0.77;0.56;0.65;0.92;0.92;0.56;0.67;0.79;0.62;0.6;0.77;0.52;0.74;0.92;0.55;0.64;0.98;0.97;0.66;0.62;0.96;0.77;0.53;0.88;0.…	AIMP1;CAD;CKAP4;DHX9;DYNC1H1;DYNC1LI1;EEF1E1;EPRS;GEMIN4;HADHB;HNRNPU;IRS4;KARS1;NUP210;PABPC4;PHB;PHB2;POLR3D;PRKDC;QARS;RARS;RNPS1;RPL19;RPL23;RPL27A;RPS10;RPS13;RPS15A;RPS3;RPS8;SFPQ;SLC25A3;SMC4;SNRNP200;SNRNP40;TUFM;VDAC2	0.58;0.92;0.65;0.51;0.9;0.93;0.92;0.51;0.93;0.65;0.89;0.89;0.89;0.53;0.75;0.82;0.87;0.67;0.69;0.59;0.61;0.92;0.92;0.87;0.98;0.69;0.78;0.77;0.61;0.8;0.54;0.64;0.93;0.53;0.92;0.81;0.64	Direct_PPI_prophet	;
PAQosome	Box C/D snoRNP Assembly	FBL	P22087	33.784	24	21	PIH1D1;RUVBL1;RUVBL2	Q9NWS0;Q9Y265;Q9Y230	3	4			CEN complex;FIB-associated protein complex;Nop56p-associated pre-rRNA complex;TNF-alpha/NF-kappa B signaling complex 6	929;1231;3055;5266	AAAS;ACSL3;AGK;AIMP2;ATAD3A;ATP1A1;ATP1B1;ATP5F1C;ATP5MD;ATP5MF;ATP5MG;ATP5PB;ATP5PO;BAG2;BYSL;CISD2;CKAP4;CYB5R3;DAD1;DARS;DDOST;DDX5;DHX15;DYNC1I2;EEF1E1;EPRS;ERLIN2;GCN1;GOT1;H1-4;HACD3;HARS;HLA-A;HM13;HNRNPR;HNRNPUL1;HSD17B12;IARS;IRS4;KARS1;LARS;LBR;LETM1;LRRC59;MARS;MED23;MRPS30;NOP56;NUP210;PELP1;PGRMC2;PHB;PHB2;QARS;RAB2A;RAB5C;RAB7A;RALY;RARS;RPL23;RPL24;RPL31;RPL35;RPN1;RPN2;RPS16;RPS2;…	0.84;0.73;1;0.6;1;0.69;0.96;0.59;0.95;0.99;0.92;0.97;0.7;0.76;0.66;0.73;0.75;0.99;0.99;0.98;0.84;0.6;0.77;0.75;0.97;0.69;0.99;0.66;0.61;0.78;1;0.85;0.85;0.97;0.6;0.56;0.99;0.97;0.64;0.75;0.63;0.81;0.73;1;0.98;0.64;0.56;0.93;0.9;0.58;0.99;0.99;0.99;0.97;0.95;0.99;1;0.98;0.88;0.9;0.51;0.72;0.54;0.97;0.98;0.72;0.77;0.73;0.82;0.84;1;0.81;0.53;0.98;0.92;0.53;0.84;0.9;0.94;0.91;0.94;0.99;0.85;0.96;0.97…	ACAA2;ALDOA;ATP5PO;CDK1;CKAP4;CYFIP1;DBT;DDX17;DDX6;DYNC1H1;GAPDH;GCN1;HADHA;IARS;LANCL1;MAP1B;MARS;MATR3;MRPL43;MRPS10;MRPS23;MRPS7;NME1;POLR2C;PPP2R2A;PRKDC;PRPF8;QARS;RALY;RBM25;RBMX;RNPS1;RPL22;RPL27A;RPL31;RPS10;RPS13;RPS14;RPS15A;RPS18;RPS19;RPS2;RPS25;RPS26;RPS27;RPS9;SF3A1;SF3A3;SF3B1;SF3B6;SHMT2;SLC16A1;SRSF3;THOC6;TPR;TUBA1B;TUBB;TUBB6;VDAC2;WRNIP1	0.88;0.99;0.64;0.66;0.64;0.67;0.5;0.72;0.63;0.87;0.56;0.64;0.91;0.95;0.82;0.59;0.65;0.84;0.54;0.61;0.52;0.5;0.94;0.6;0.52;0.86;0.98;0.56;0.64;0.99;0.76;0.58;0.92;0.75;0.84;0.85;0.51;0.99;0.92;0.99;0.89;1;1;0.99;0.98;0.99;0.72;0.84;0.79;0.78;0.85;0.82;0.63;0.68;0.97;1;1;0.92;0.5;0.51	Indirect_with_other_interactor	;
PAQosome	Cytoskeleton	FLNA	P21333	280.739	24	23	PIH1D1;VBP1;PFDN2;PFDN4;PFDN5	Q9NWS0;P61758;Q9UHV9;Q9NQP4;Q99471	5	3			FILIP1-FLNA complex	6720	AAAS;ABI1;ACTR1A;APMAP;ATP2A2;ATP5PB;ATP5PO;BAG2;BCKDK;CAD;CCAR2;CCT2;CCT3;CCT4;CCT5;CCT6A;CCT6B;CCT7;CCT8;CDC5L;CNOT1;CYFIP1;DARS2;EEF1B2;EEF1D;EFTUD2;EIF3A;EIF3B;EIF3C;EIF3D;EIF3E;EIF3F;EIF3G;EIF3H;EIF3K;EIF3L;EIF3M;FLNB;GAPDH;GLUD1;HADHB;HCFC1;HDAC1;HNRNPUL2;KDM1A;KRT18;MACF1;MED23;MRPL15;MRPL17;MRPL19;MRPL20;MRPL9;MRPS7;MT-CO2;MYH10;MYH9;MYL6;NCKAP1;NDUFA4;PAF1;PDCD5;PFDN2;PFDN4;PFDN5;PIH1D1;…	0.83;0.77;0.96;0.66;0.82;0.52;0.68;0.72;0.61;0.59;0.91;0.99;1;1;0.99;1;1;1;1;0.79;0.98;0.71;0.7;0.5;0.95;0.96;0.91;0.91;0.87;0.94;0.59;0.94;0.69;0.64;0.72;0.88;0.63;0.62;0.91;0.56;0.53;0.67;0.91;0.61;0.77;0.87;0.55;0.8;0.59;0.5;0.57;0.59;0.53;0.73;0.56;0.73;0.65;0.72;0.64;0.58;0.61;1;0.75;0.58;0.87;0.84;0.65;0.55;0.83;0.65;0.89;0.6;0.67;0.71;0.79;0.84;0.54;0.8;0.6;0.84;0.58;0.68;0.96;0.51;0.66;0.…	ACAA2;ACTL6A;ACTR1A;ADAR;ARCN1;ASDURF;ATP2A2;ATP5F1B;ATP5F1C;ATP5MG;ATP5PB;ATP5PD;ATP5PO;BAG6;CCAR2;CCT2;CHD4;CKAP4;CNOT1;COG1;COPA;COPB1;COPB2;DAP3;DARS;DCTN1;DCTN2;DDX46;DPCD;EEA1;EEF1B2;EEF1D;EEF1G;EIF3A;EIF3C;EIF3E;EIF3F;EIF3I;EPRS;FLNB;GADD45GIP1;GOLIM4;HACD3;HADHA;HAGH;HDAC2;HNRNPL;HNRNPUL2;IARS;ILF3;IMMT;IQGAP1;IRS4;ITPR3;LBR;MAP1B;MATR3;MCM5;MCM7;MRPL1;MRPL11;MRPL12;MRPL13;MRPL15;MRPL17;M…	0.77;0.53;0.95;0.93;0.81;0.99;0.5;0.89;0.6;0.52;0.91;0.96;0.92;0.86;0.54;0.98;0.99;0.85;0.77;0.63;0.91;0.82;0.72;0.93;0.55;0.89;0.76;0.58;0.96;0.93;0.52;0.83;0.69;0.69;0.79;0.87;0.87;0.52;0.99;0.96;0.71;0.8;0.62;0.76;0.61;0.99;0.59;0.96;0.84;0.73;0.85;0.68;0.9;0.91;0.54;0.79;0.51;0.8;0.51;0.6;0.7;0.88;0.7;0.66;0.57;0.71;0.65;0.66;0.71;0.65;0.86;0.66;0.58;0.73;0.68;0.74;0.65;0.63;0.68;0.72;0.7;0.7…	Direct_PPI_prophet	;
PAQosome	PAQosome	ASDURF	L0R819	11.25	18;24;36	17;21;38	UXT;URI1	Q9UBK9;O94763	2	1	UXT;RPAP3;PIH1D1;PFDN4;RUVBL2;PDRG1;PFDN2;RUVBL1	8	URI complex (Unconventional prefoldin RPB5 Interactor)	781	ACTR1A;AHNAK;ALDOA;ANAPC1;ARCN1;ATAD3A;ATP2A2;ATP5MF;BAG2;BCKDK;CAD;CCT2;CCT3;CCT4;CCT5;CCT6A;CCT6B;CCT7;CCT8;CDC5L;CLUH;CNOT1;DARS2;EEF1D;EIF3A;EIF3C;EIF3D;EIF3H;EIF4G1;EIF4G3;GAPDH;GART;GLUD1;GPN1;HADHA;HCFC1;HDAC1;HSP90AB1;IMPDH2;KDM1A;KIF5B;KRT18;KRT8;MACF1;MAP4;MCM3;MCM7;MRE11;MRPS7;MYH10;NUFIP2;PAICS;PDRG1;PFDN2;PFDN4;PFDN5;PFDN6;PIH1D1;POLR1A;POLR1C;POLR1D;POLR2H;POLR3A;POLR3D;POLR3E;PPP1C…	0.95;0.53;0.62;0.77;0.73;0.73;0.86;0.62;0.64;0.88;0.97;0.98;0.8;0.89;0.79;0.87;0.78;0.89;0.79;0.74;0.64;0.99;0.59;0.95;0.78;0.7;0.77;0.79;0.72;0.83;0.52;0.84;0.93;0.98;1;0.74;0.96;0.58;0.85;0.59;0.88;0.87;0.66;0.95;0.51;0.55;0.77;0.51;0.63;0.78;0.65;0.76;0.73;0.96;0.71;0.68;0.79;1;0.91;0.95;0.86;1;0.96;0.93;0.98;0.96;0.78;0.65;0.91;1;0.69;0.52;0.84;1;0.81;0.6;0.63;0.76;0.7;0.54;0.91;0.73;0.52;0.6…	ACAA2;ACAT1;ATP5F1A;ATP5F1B;ATP5F1C;ATP5PO;CCT8;COPA;DDOST;DHX9;DPCD;EEF1B2;EEF1D;EEF2;FLNA;FLNB;GCN1;H4C1;HACD3;HADHB;HDAC2;HNRNPAB;HNRNPU;HNRNPUL2;IMPDH2;IRS4;LBR;MYH10;MYH9;MYL6;NUFIP2;PABPC1;PDRG1;PFDN2;PFDN6;PFKP;PIH1D1;POLR1A;POLR1C;POLR2B;POLR2C;POLR2E;POLR3A;PPP1CC;PRPF40A;PSMD14;RALY;RANBP2;RPAP3;RPN1;RPS2;RUVBL1;RUVBL2;SEC61A1;SF3A1;SF3A3;SF3B3;SF3B6;SLC16A1;SLC25A1;SLC25A3;SLC25A6;SNRP…	0.68;0.53;0.99;0.84;1;0.97;0.6;0.86;0.91;0.91;0.97;0.61;0.58;0.95;0.99;0.87;0.7;0.7;1;0.64;0.92;0.7;0.99;0.59;0.93;0.96;0.99;0.56;0.53;0.64;0.65;1;1;1;1;0.96;1;1;0.95;0.6;0.66;0.97;1;0.98;0.7;0.56;0.6;0.57;1;0.93;0.65;0.98;1;0.99;0.69;0.65;0.91;0.68;0.89;0.93;0.99;0.87;0.65;0.82;0.59;0.85;0.71;0.71;0.64;0.81;1;0.94;0.99;0.6;0.99	Direct_PPI_prophet	;
PAQosome	Interacts with RNA Pol II	GPN1	Q9HCN4	41.74	18;21;44		PIH1D1;URI1;RUVBL1;POLR2E;RPAP3;TCP1;CCT4;CCT5;CCT6A;CCT8	Q9NWS0;O94763;Q9Y265;P19388;Q9H6T3;P17987;P50991;P48643;P40227;P50990	10	5	PIH1D1;UXT;RPAP3	3			AHNAK;ANAPC1;ANAPC2;ANAPC7;AP3B1;ASDURF;CAD;CCT2;CCT3;CCT4;CCT5;CCT6A;CCT6B;CCT7;CCT8;CDC16;CDC27;CDC5L;CHD4;CLTA;CLUH;CYFIP1;DBT;DLST;EEA1;EEF1D;EIF3A;EIF3B;EIF3D;EIF3G;EIF3H;EIF4G1;ELAVL1;GART;HDAC1;HNRNPAB;HNRNPH3;MCM2;MRPL39;MRPS7;MTA1;MYH10;NUFIP2;NUMA1;NUP107;PAICS;PDCD5;PDRG1;POLR1C;POLR1D;POLR2B;POLR2H;POLR3A;PRDX6;PRPF40A;PRPF8;PSMA2;PSMA3;PSMA4;PSMA6;PSMB1;PSMB2;PSMB3;PSMC1;PSMC2;PSMC3;…	0.66;0.69;0.88;0.81;0.51;0.98;0.78;0.89;0.99;0.99;0.93;0.98;0.96;0.88;0.95;0.57;0.82;0.79;0.72;0.65;0.6;0.56;0.6;0.59;0.6;0.88;0.5;0.81;0.55;0.52;0.62;0.98;0.67;0.7;0.89;0.78;0.52;0.73;0.81;0.93;0.75;0.71;0.74;0.55;0.51;0.89;0.95;0.78;0.76;0.68;0.82;0.62;0.84;0.66;0.72;0.7;0.92;0.86;0.88;0.92;0.52;0.74;0.81;0.89;0.95;0.81;0.76;0.73;0.89;0.9;0.84;0.86;0.91;0.89;0.95;0.83;0.89;0.74;0.56;0.61;0.77;0…			Direct_PPI_prophet	;
PAQosome	Interacts with RNA Pol II	GPN3	Q9UHW5	32.761	21		PIH1D1;UXT;POLR2E;URI1	Q9NWS0;Q9UBK9;P19388;O94763	4	5	PIH1D1;UXT;RPAP3	3			ADRM1;AHNAK;ANAPC1;KDM1A;MRPS18B;MRPS2;MRPS21;MRPS22;MRPS27;MTA1;NUMA1;POLR1C;POLR1D;POLR3A;POLR3D;POLR3E;PRR14L;PSMC1;PSMC2;PSMC3;PSMC4;PSMC6;PSMD13;PSMD14;PSMD2;PSMD3;PSMD6;PSMD8;RER1;RPAP2;SEC16A;ZNHIT2	0.66;0.66;0.58;0.91;0.97;0.6;0.83;0.53;0.6;0.98;0.99;0.7;0.89;0.65;0.98;0.98;0.67;0.81;0.54;0.56;0.59;0.61;1;0.96;0.96;0.92;1;0.51;0.64;0.98;0.9;0.53			Indirect_with_other_interactor	;
PAQosome	TRIM28/KAP1-transcription factor mediated	HCFC1	P51610	208.732	18;32		PIH1D1	Q9NWS0	1	1			MLL-HCF complex;HCF-1 complex;MLL1-WDR5 complex;MLL2 complex;MLL1 complex;Set1A complex;Set1B complex;NSL complex;HCF1-THAP11 complex;HCFC1-THAP11-ZNF143 complex;ASXL1-HCFC1-OGT complex	1256;2721;5386;6460;6462;6469;6470;7221;7224;7259;7354	AAAS;ACSL3;AGK;AHNAK;ANAPC2;AP2M1;AP3B1;AP3M1;APMAP;ASDURF;ATP1B1;ATP1B3;ATP2A2;ATP5PO;BAG2;BCKDK;CANX;CDC5L;CHD4;CISD2;CKAP4;CNOT1;DCTN1;DPM1;EEF1D;EFTUD2;FAR1;FKBP8;FLNA;GCN1;HADHA;HLA-A;HM13;HSD17B12;IRS4;KDM1A;KRT18;KRT8;KTN1;LETM1;LMNB1;MCM2;MED23;MRPS16;MRPS7;MT-CO2;MYH10;MYH9;MYL6;NDUFA4;NOP58;NUP205;NUP210;NUP93;PABPC4;PELP1;PIH1D1;POLR1A;POLR1C;POLR1D;POLR2B;POLR2H;POLR3A;POLR3B;POLR3E;P…	0.8;0.69;0.52;0.52;0.88;0.81;0.79;0.97;0.78;0.74;0.6;0.51;0.6;0.94;0.71;0.51;0.67;1;0.95;0.83;0.58;0.91;0.88;0.85;0.59;0.86;0.93;0.62;0.67;0.62;0.93;0.76;0.96;0.85;0.66;0.94;0.62;0.55;0.6;0.66;0.65;0.91;0.9;0.66;0.63;0.67;0.84;0.9;0.87;0.87;0.92;0.51;0.95;0.51;0.69;0.91;0.87;0.99;0.78;0.94;0.58;0.75;0.97;0.72;0.52;0.95;0.63;0.73;0.76;0.69;0.68;0.99;0.99;0.52;0.9;0.71;0.56;0.67;0.73;0.95;0.77;0.58…			Direct_PPI_prophet	;
PAQosome	TRIM28/KAP1-transcription factor mediated	HDAC1	Q13547	55.103	21;27		CCT5;CCT7;VBP1;CCT8;CCT4;CCT3;CCT2;RUVBL2;TCP1;PFDN6;PFDN2;CCT6B;PFDN4;PFDN1;PFDN5;CCT6A	P48643;Q99832;P61758;P50990;P50991;P49368;P78371;Q9Y230;P17987;O15212;Q9UHV9;Q92526;Q9NQP4;O60925;Q99471;P40227	16	20	PFDN1;PFDN4	2	Mi-2/NuRD-MTA3 complex;DNMT3B complex;SIN3 complex;Mi2/NuRD complex;MeCP1 complex;SNF2h-cohesin-NuRD complex;Mi2/NuRD-BCL6-MTA3 complex;SAP complex (Sin3-associated protein complex);SAP complex (Sin3-associated protein complex);SIN3-HDAC-SAP30-ARID4 complex;NRD complex (Nucleosome remodeling and deacetylation complex);CoREST-HDAC complex;LSD1 complex;Anti-HDAC2 complex;anti-BHC110 complex;XFIM co…	41;49;54;61;62;282;585;591;592;596;614;620;626;632;633;634;636;642;643;646;648;649;659;691;696;714;720;738;739;743;747;749;778;871;888;1159;1257;1471;1505;2721;2814;2851;3044;3048;3053;3149;3156;3167;3234;3263;3269;3961;5117;5118;5184;5609;5614;5695;5870;6237;6373;6421;6443;6444	ABI1;ANAPC2;ASDURF;CAD;CANX;CCT2;CCT3;CCT4;CCT5;CCT6A;CCT6B;CCT7;CCT8;CDC27;CDC5L;CHD4;CNOT1;COPB2;DCAF11;DDB2;DDX46;DEK;DNAJA1;EEF1D;EFTUD2;EIF3D;FLNA;GLUD1;GNB2;GPN1;HDAC2;IRS4;KDM1A;KIF5B;LARP1;LONP1;MRE11;MRPS17;MRPS7;MYH10;MYH9;MYL6;NUMA1;PABPC1;PDCD5;PDRG1;PFDN2;PFDN6;POLR1A;POLR1D;POLR2A;POLR2B;POLR3A;POLR3D;POLR3E;PRKDC;PRR14L;PSMB1;PSMB2;PSMB3;PSMD13;PYCR2;RAD50;RPAP2;RPS19;RPS27A;RPS3;R…	0.58;0.98;0.96;0.74;0.56;0.8;0.91;0.77;0.85;0.73;0.95;0.91;0.94;0.91;0.75;0.97;0.81;0.86;0.59;0.51;0.61;0.8;0.72;0.93;0.69;0.63;0.91;0.64;0.88;0.89;0.99;0.95;0.99;0.9;0.55;0.66;0.71;0.81;0.99;0.67;0.63;0.7;0.92;0.57;0.94;0.77;0.76;0.85;0.82;0.85;0.87;0.91;0.84;0.82;0.79;0.65;0.86;0.57;0.8;0.56;0.84;0.72;0.71;0.92;0.64;0.87;0.53;0.96;0.76;0.81;0.88;0.91;0.77;0.57;0.91;0.52;0.6;0.91;0.7;0.73;0.56;0…			Direct_PPI_prophet	;
PAQosome	TRIM28/KAP1-transcription factor mediated	HDAC2	Q92769	55.364	18;21;28;	18;22	TCP1;CCT3;CCT5;CCT6A;PFDN2;VBP1;PFDN5;RUVBL2	P17987;P49368;P48643;P40227;Q9UHV9;P61758;Q99471;Q9Y230	8	8			SIN3 complex;Mi2/NuRD complex;MeCP1 complex;SNF2h-cohesin-NuRD complex;NuRD.1 complex;SAP complex (Sin3-associated protein complex);SAP complex (Sin3-associated protein complex);SIN3-HDAC-SAP30-ARID4 complex;NRD complex (Nucleosome remodeling and deacetylation complex);CoREST-HDAC complex;Anti-HDAC2 complex;anti-BHC110 complex;XFIM complex;BHC complex;CtBP complex;CtBP core complex;HDAC2-asscocia…	54;61;62;282;587;591;592;596;614;620;632;633;634;636;642;643;650;659;691;696;713;714;738;739;743;745;749;778;803;806;871;886;888;889;1133;1134;1233;1257;1505;2657;2721;2814;2851;3048;3053;3054;3167;6243;6373;6421;6771;7225	AHNAK;CCAR2;CCT2;CCT3;CHD4;COPB2;DBT;DEK;DTL;GNB2;HADHA;HDAC1;KDM1A;MRPL37;MRPS7;MYL6;PABPC4;PDCD5;PIH1D1;POLR1A;POLR1D;POLR2B;POLR3A;POLR3D;POLR3E;PSMD13;RPAP2;RPS5;SNRNP40;TCP1;WDR18;WDR61	0.68;0.53;0.71;0.61;0.67;0.54;0.52;0.6;0.64;0.52;0.56;0.99;0.96;0.77;0.96;0.58;0.76;1;0.53;0.86;0.83;0.72;0.87;0.72;0.74;0.83;0.91;0.79;0.91;0.54;0.99;0.61	ACAA2;ACLY;ACTR1A;AIMP1;ASDURF;ATP2A2;ATP5F1A;ATP5F1C;ATP5MF;ATP5PB;ATP5PD;ATP5PO;CAD;CCAR2;CCT8;CHD4;CKAP4;CNOT1;COPA;COPB1;DAP3;DHX15;DHX9;DPCD;DPM1;EEA1;EEF1D;EIF3C;EIF3E;EIF3F;EPRS;FLNA;FLNB;GAPDH;GCN1;H4C1;HACD3;HADHA;HADHB;HAGH;HNRNPC;HNRNPR;HNRNPU;HNRNPUL2;HUWE1;IARS;IMMT;IRS4;KRT8;LANCL1;LBR;LSM12;MARS;MRPL12;MRPS16;MRPS17;MRPS2;MRPS22;MRPS23;MRPS34;MRPS35;NUFIP2;NUMA1;PABPC1;PABPC4;PABPN…	0.55;0.94;0.88;0.61;0.92;0.8;0.91;0.95;0.68;0.85;0.56;0.72;0.66;0.86;0.58;0.9;0.96;0.69;0.81;0.71;0.84;0.53;0.57;0.95;0.97;0.52;0.96;0.73;0.68;0.61;0.95;0.99;0.95;0.53;0.58;0.61;0.94;0.99;0.99;0.53;0.61;0.73;0.9;0.92;0.79;0.58;0.91;0.98;0.94;0.59;0.95;0.81;0.51;0.51;0.79;0.82;0.9;0.92;0.91;0.57;0.75;1;0.95;0.95;0.99;0.9;0.92;0.98;0.99;0.99;0.63;0.5;0.99;0.93;0.87;0.94;0.69;0.86;0.94;0.65;0.94;0.8…	Direct_PPI_prophet	;
PAQosome	pre-initiation complex with RNA Pol II	HNRNPA0	Q13151	30.841	14;18		CCT3	P49368	1	1					CLTA;HNRNPAB;HNRNPF;PHB;RPS3A	0.58;0.54;0.94;0.82;0.65	HNRNPDL	0.83	Indirect_with_other_interactor	;
PAQosome	pre-initiation complex with RNA Pol II	HNRNPA1	P09651	38.747	16;22	17	PIH1D1	Q9NWS0	1	1			C complex spliceosome;Nop56p-associated pre-rRNA complex	1181;3055	HNRNPA3;HNRNPK;PCBP2;PPIA;RPS28;STK26	0.84;0.86;0.65;0.58;0.5;0.99	CS;ELAVL1;HNRNPA2B1;HNRNPA3;HNRNPDL;HNRNPK;PCMT1	0.68;0.82;0.81;0.78;0.9;0.98;0.91	Indirect_with_other_interactor	;
PAQosome	pre-initiation complex with RNA Pol II	HNRNPA2B1	P22626	37.43	16;22	17	PIH1D1	Q9NWS0	1	1			p23 protein complex;C complex spliceosome	999;1181	HNRNPA3;HNRNPDL;SLC25A5;SYNCRIP;TPR	0.51;0.8;0.54;0.59;0.69	HNRNPA1;HNRNPA3;HNRNPH1;HNRNPK;PCMT1;SRSF7	0.81;0.7;0.87;0.59;0.51;0.51	Indirect_with_other_interactor	;
PAQosome	pre-initiation complex with RNA Pol II	HNRNPA3	P51991	39.595	16;22	17	PIH1D1	Q9NWS0	1	1			C complex spliceosome	1181	HNRNPA1;HNRNPA2B1	0.84;0.51	ELAVL1;HAGH;HNRNPA1;HNRNPA2B1;HNRNPAB;HNRNPD;HNRNPK;PCMT1;SF3B3;SRSF9;SYNCRIP;YBX1	0.7;0.86;0.78;0.7;0.8;0.62;0.51;0.51;0.56;0.67;0.58;0.53	Indirect_with_other_interactor	;
PAQosome	pre-initiation complex with RNA Pol II	HNRNPAB	Q99729	36.225	16;22	17	PIH1D1	Q9NWS0	1	1					ACTL6A;AIMP1;ANXA1;ATP5F1A;CAD;CLTA;CSTA;DHX9;EFTUD2;ELAVL1;FLNB;GPN1;HNRNPA0;HNRNPD;HNRNPF;HNRNPH3;HNRNPU;HNRNPUL2;IARS;KRT4;MAP1B;MRPL39;MRPS7;OGDH;PABPC1;PHB;PHB2;POLR1A;POLR3A;RALY;RPL19;RPL24;RPL27A;RPL8;RPS11;RPS13;RPS16;RPS2;RPS27;RPS3;RPS3A;RPS5;RUVBL1;RUVBL2;SLC25A6;SMARCA4;SMARCE1;SNRNP200;SPTBN1;TPR;UBR4;ZNHIT2	0.61;0.86;0.86;0.96;0.51;0.79;0.51;0.87;0.88;0.55;0.52;0.78;0.54;0.61;0.78;0.53;0.64;0.96;0.77;0.79;0.72;0.8;0.66;0.79;0.55;0.74;0.9;0.94;0.66;0.77;0.76;0.72;0.76;0.5;0.84;0.57;0.57;0.74;0.77;0.77;0.76;0.9;0.69;0.68;0.6;0.71;0.67;0.84;0.81;0.94;0.62;0.59	ACAA2;ACTL6A;ASDURF;ATP2A2;ATP5F1A;ATP5F1C;ATP5MG;ATP5PO;CAD;CKAP4;DDOST;DHX15;DHX9;HACD3;HADHB;HAGH;HNRNPA3;HNRNPC;HNRNPD;HNRNPH1;HNRNPL;HNRNPR;HNRNPU;ILF2;LSM12;MAP1B;MRPS22;PABPC1;PABPC4;PDRG1;PFDN2;PFDN6;PFKP;POLR1A;POLR3A;POLR3B;PPP1CC;RBMX;RPAP3;RUVBL1;RUVBL2;SEC61A1;SF3B1;SF3B3;SLC25A1;SLC25A3;SLC25A5;SLC25A6;SPTAN1;SYNCRIP;TECR;TRIM28;TUBB4B;URI1;UXT;VDAC2;WDR92	0.69;0.84;0.7;0.82;0.96;0.53;0.88;0.68;0.54;0.56;0.57;0.64;0.68;0.78;0.85;0.88;0.8;0.83;0.96;0.5;0.91;0.85;0.98;0.54;0.92;0.6;0.51;0.53;0.85;0.71;0.97;0.91;0.95;0.63;0.68;0.71;0.92;0.66;0.63;0.62;0.84;0.92;0.56;0.92;0.73;0.97;0.63;0.68;0.56;0.8;0.6;0.54;0.66;0.91;1;0.52;0.59	Direct_PPI_prophet	;
PAQosome	pre-initiation complex with RNA Pol II	HNRNPC	P07910	33.67	16;22	17	PIH1D1	Q9NWS0	1	1			LARC complex (LCR-associated remodeling complex);Toposome;C complex spliceosome	778;924;1181	AIMP1;ALDH3A2;ATP1A1;ATP1B1;ATP1B3;ATP5MG;ATP5PB;ATP5PO;BAG2;BYSL;CANX;CASP14;CCT3;CCT5;CCT6A;CCT7;DCAF11;DDX5;DHX15;DHX9;DPM1;EEF1E1;EPRS;H1-4;HACD3;HARS;HNRNPF;HNRNPH3;HNRNPL;HNRNPUL1;IARS;ILF2;ILF3;IRS4;KARS1;KPNB1;MACF1;MARS;MRPL15;MRPL28;NOP58;PA2G4;PFKL;PFKP;PGRMC2;PHB;QARS;RAB7A;RALY;RANBP9;RPL23;RPS10;RPS13;RPS14;RPS24;RPS3;RPS3A;RPS5;RUVBL1;RUVBL2;S100A14;SF3B1;SF3B3;SLC25A5;SLC25A6;SMAR…	0.66;0.74;0.73;0.66;0.53;0.58;0.59;0.53;0.78;0.77;0.84;0.6;0.6;0.69;0.72;0.56;0.63;0.53;0.54;0.81;0.7;0.66;0.61;0.61;0.57;0.76;0.68;0.58;0.78;0.6;0.51;0.84;0.78;0.73;0.58;0.74;0.62;0.73;0.66;0.53;0.71;0.61;0.61;0.54;0.82;0.62;0.52;0.56;0.77;0.67;0.94;0.7;0.52;0.87;0.63;0.87;0.76;0.86;0.87;0.63;0.82;0.67;0.58;0.92;0.59;0.54;0.5;0.88;0.85;0.9;0.7;0.54;0.76;0.75;0.68;0.6;0.51;0.87;0.54;0.57;0.59;0.5…	ACAA2;AIFM1;ATP2A2;ATP5F1A;ATP5F1B;ATP5F1C;ATP5MF;ATP5PO;CAD;DDOST;DHX9;DPCD;DPM1;FLNB;H4C1;HACD3;HADHB;HDAC2;HNRNPAB;HNRNPD;HNRNPL;HNRNPR;HNRNPU;HNRNPUL2;ILF2;ILF3;IRS4;KRT8;LBR;MATR3;NUFIP2;PABPC1;PFKP;PIH1D1;POLR1A;POLR2A;POLR2B;POLR2C;POLR3A;PPP1CC;RALY;RPAP3;RPN2;RUVBL1;RUVBL2;SEC61A1;SF3B3;SLC16A1;SLC25A1;SLC25A3;SLC25A5;SNRPD2;SNRPD3;SYNCRIP;TECR;TPI1;TRIM28;TUBA1B;TUBB;TUBB2B;UXT;VDAC2;WD…	0.65;0.73;0.9;0.71;0.71;0.98;0.66;0.75;0.66;0.95;0.9;0.55;0.71;0.55;0.55;0.94;0.61;0.61;0.83;0.68;0.75;0.84;0.94;0.84;0.69;0.91;0.91;0.63;0.87;0.73;0.64;0.99;0.85;0.99;0.95;0.58;0.68;0.56;0.96;0.71;0.87;0.97;0.76;0.99;0.99;0.94;0.54;0.87;0.79;0.97;0.57;0.87;0.89;0.68;0.79;0.61;0.97;0.69;0.68;0.61;0.59;0.91;0.94	Direct_PPI_prophet	;
PAQosome	pre-initiation complex with RNA Pol II	HNRNPD	Q14103	38.434	16	17	PDRG1;PIH1D1	Q9NUG6;Q9NWS0	2	2			Multiprotein complex (mRNA turnover);AUF1(p45)-ZFP36 complex;HNRNPD(p45)-ZFP36L1 complex;HNRNPD(p45)-ZFP36L2 complex	1307;7337;7338;7340	DDX5;ELAVL1;HNRNPAB;HNRNPH3;HNRNPL;RUVBL1;TPR	0.55;0.51;0.61;0.69;0.84;0.7;0.6	ACAT1;ATP2A2;ATP5F1A;ATP5MG;ATP5PO;ATXN2L;DDOST;EEF1G;HACD3;HADHB;HAGH;HNRNPA3;HNRNPAB;HNRNPC;HNRNPL;HNRNPR;HNRNPU;IRS4;KRT8;LSM12;MAP1B;NUP93;PABPC1;PFKP;PIH1D1;PKM;POLR1A;POLR1C;POLR2H;POLR3A;PPP1CA;RALY;RPAP3;RUVBL1;RUVBL2;SEC61A1;SLC16A1;SLC25A3;SNRPD2;SYNCRIP;TRIM28;U2AF2;VDAC2;WDR92	0.53;0.71;0.63;0.82;0.68;0.61;0.66;0.83;0.51;0.86;0.58;0.62;0.96;0.68;0.98;0.96;0.9;0.81;0.65;0.6;0.68;0.61;0.74;0.73;0.65;0.66;0.77;0.53;0.61;0.54;0.76;0.6;0.76;0.64;0.84;0.94;0.6;0.91;0.51;0.98;0.9;0.64;0.63;0.71	Direct_PPI_prophet	;
PAQosome	pre-initiation complex with RNA Pol II	HNRNPDL	O14979	46.438	18;22	18							Large Drosha complex	1332	DDX5;HNRNPA2B1;HNRNPL;TPR	0.79;0.8;0.53;0.58	ATP5MG;HNRNPA0;HNRNPA1;HNRNPH3;HNRNPK;SYNCRIP	0.58;0.83;0.9;0.75;0.79;0.62	Indirect_with_other_interactor	;
PAQosome	pre-initiation complex with RNA Pol II	HNRNPH1	P31943	49.229	18	17	WDR92;PFDN6;CCT4;CCT5;PIH1D1	Q96MX6;O15212;P50991;P48643;Q9NWS0	5	4			C complex spliceosome;Large Drosha complex;DGCR8 multiprotein complex;DCS complex	1181;1332;3082;7381	ATP5F1A;BCKDK;DDX5;DHX9;EEF1E1;EFTUD2;H1-4;H1FX;HNRNPK;HNRNPL;HNRNPU;IRS4;KARS1;PABPC4;PABPN1;RPL31;RPS10;RPS13;RPS14;RPS16;RPS18;RPS19;RPS24;RPS27;RPS4X;RPS5;RPS8;SLC25A3;SLC25A6;SPTBN1;SRSF7;URI1	0.68;0.57;0.7;0.58;0.6;0.55;0.68;0.57;0.54;0.59;0.67;0.75;0.63;0.56;0.6;0.59;0.78;0.55;0.71;0.73;0.85;0.64;0.74;0.78;0.51;0.66;0.54;0.56;0.63;0.51;0.56;0.69	ATP5F1A;ATP5F1B;DHX9;HAGH;HNRNPA2B1;HNRNPAB;HNRNPF;HNRNPK;HNRNPL;LBR;MAP1B;PCMT1;PFDN6;POLR2E;SEC61A1;SRSF3;SYNCRIP;YBX1	0.61;0.54;0.57;0.52;0.87;0.5;0.88;0.59;0.62;0.55;0.52;0.78;0.58;0.72;0.63;0.81;0.58;0.6	Direct_PPI_prophet	;
PAQosome	pre-initiation complex with RNA Pol II	HNRNPH3	P31942	36.926	18;29;36										AAAS;ACTL6A;AIMP1;AP3M1;AP3S1;ATP1A1;ATP1B3;ATP5F1A;BAG2;CANX;CDC5L;DHX9;DYNC1H1;DYNC1I2;ELAVL1;FKBP8;GPN1;HNRNPAB;HNRNPC;HNRNPD;HNRNPF;HNRNPL;HNRNPR;HNRNPUL2;IARS;ILF3;IRS4;MAP1B;MRPS30;MRPS7;NUP205;PA2G4;PABPC1;PABPN1;PHB2;PRPF40A;RALY;RBM25;RPL24;RPL31;RPS10;RPS14;RPS18;RPS19;RPS2;RPS20;RPS24;RPS3;RPS5;RPS8;RPS9;SLC25A5;SLC25A6;SMARCD1;SMARCE1;SNRNP200;SYNCRIP;TARSL2;TPR	0.64;0.71;0.87;0.6;0.56;0.51;0.63;0.63;0.7;0.66;0.8;0.95;0.54;0.63;0.64;0.54;0.52;0.53;0.58;0.69;0.59;0.6;0.54;0.98;0.76;0.75;0.72;0.55;0.83;0.82;0.92;0.6;0.62;0.54;0.75;0.61;1;0.91;0.56;0.65;0.99;0.65;0.57;0.51;0.52;0.56;0.53;0.61;1;0.77;0.58;0.59;0.52;0.75;0.53;0.56;0.9;0.68;0.93	ELAVL1;HNRNPDL;SYNCRIP	0.73;0.75;0.65	Indirect_with_other_interactor	;
PAQosome	pre-initiation complex with RNA Pol II	HNRNPK	P61978	50.976	16;22	17	PIH1D1	Q9NWS0	1	1			C complex spliceosome;Emerin complex 25;Emerin complex 52	1181;5613;5615	CAPZA2;EIF4A1;HNRNPA1;HNRNPH1;IARS;POLR2E;RPS5;SNRNP200	0.62;0.79;0.86;0.54;0.55;0.54;0.69;0.57	ACAT1;HNRNPA1;HNRNPA2B1;HNRNPA3;HNRNPDL;HNRNPH1;SRSF1	0.81;0.98;0.59;0.51;0.79;0.59;0.58	Indirect_with_other_interactor	;
PAQosome	pre-initiation complex with RNA Pol II	HNRNPL	P14866	64.133	14;40;64	17	PIH1D1;URI1	Q9NWS0;O94763	2	2			Emerin complex 52	5615	DHX9;HNRNPC;HNRNPD;HNRNPDL;HNRNPH1;HNRNPH3;HNRNPR;HNRNPU;ILF3;PABPN1;RALY;RPS18;RPS19;RPS24;RPS3;RPS5;SYNCRIP	0.55;0.78;0.84;0.53;0.59;0.6;0.59;0.75;0.53;0.77;0.75;0.62;0.6;0.53;0.78;0.51;0.72	ACAA2;ATP2A2;ATP5F1A;ATP5F1B;ATP5F1C;ATP5MG;ATP5PO;ATXN2L;COPA;DDOST;DHX9;DPCD;FLNA;H4C1;HACD3;HADHB;HAGH;HNRNPAB;HNRNPC;HNRNPD;HNRNPH1;HNRNPR;HNRNPU;HNRNPUL2;ILF2;ILF3;IRS4;LANCL1;LBR;LSM12;PABPC1;PABPC4;PFDN2;PFDN6;PFKP;PIH1D1;PKM;POLR1A;POLR3A;POLR3B;PPP1CA;PPP1CC;RALY;RPAP3;RPN1;RUVBL1;RUVBL2;SEC61A1;SLC16A1;SLC25A1;SLC25A3;SLC25A6;SNRPD2;SNRPD3;SYNCRIP;TECR;TRIM28;URI1;UXT;VDAC2;WDR92	0.73;0.98;0.98;0.64;0.84;0.97;0.81;0.71;0.5;0.85;0.87;0.54;0.59;0.54;0.94;0.9;0.53;0.91;0.75;0.98;0.62;0.86;0.98;0.76;0.6;0.67;0.73;0.56;0.9;0.88;0.88;0.87;0.89;0.71;0.95;0.99;0.56;0.75;0.82;0.51;0.77;0.94;0.74;0.99;0.59;0.99;0.99;0.98;0.77;0.56;0.97;0.78;0.86;0.94;0.85;0.51;0.64;0.58;1;0.85;0.92	Direct_PPI_prophet	;
PAQosome	pre-initiation complex with RNA Pol II	HNRNPR	O43390	70.943	14;64	17;21							C complex spliceosome;H2AX complex, isolated from cells without IR exposure;H2AX complex, isolated from cells without IR exposure;DGCR8 multiprotein complex	1181;1223;1223;3082	AGK;AIMP1;ALDH3A2;ATP1A1;ATP5MF;ATP5MG;BCAP31;BCKDK;CCT4;DARS;DDOST;DDX5;DHX15;EEF1E1;FBL;H1-4;HACD3;HARS;HNRNPH3;HNRNPL;HNRNPU;IARS;IRS4;LRRC59;PABPC1;PFKP;PHB2;RARS;RPL19;RPL23;RPL31;RPL38;RPN1;RPN2;RPS10;RPS11;RPS13;RPS14;RPS16;RPS18;RPS19;RPS2;RPS24;RPS27;RPS3;RPS3A;RPS4X;RPS5;RPS8;RPS9;SLC25A3;SLC25A6;SMARCD1;SMC3;SNRNP200;STT3A;SYNCRIP;TBL3;TECR;THOC2;TIMM50;VDAC1	0.56;0.82;0.53;0.55;0.58;0.72;0.51;0.72;0.54;0.64;0.71;0.86;0.59;0.79;0.6;0.9;0.74;0.53;0.54;0.59;0.57;0.89;0.84;0.68;0.79;0.54;0.56;0.66;0.7;0.64;1;0.66;0.75;0.66;0.84;0.5;0.98;0.99;0.99;0.71;0.85;1;0.98;0.75;0.96;0.7;0.54;0.59;0.69;1;0.59;0.53;0.69;0.62;0.66;0.74;1;0.52;0.5;0.74;0.57;0.68	ACAA2;ACAT1;ATP2A2;ATP5F1A;ATP5F1B;ATP5F1C;ATP5MG;ATP5PO;BCKDK;CAD;CKAP4;CNOT1;CORO1C;CYFIP1;DDOST;DDX5;DDX6;DHX15;DHX9;DPCD;DPM1;EEF1E1;FLNB;H4C1;HACD3;HADHA;HADHB;HAGH;HDAC2;HNRNPAB;HNRNPC;HNRNPD;HNRNPL;HNRNPU;HNRNPUL2;ILF2;ILF3;IRS4;KRT8;LANCL1;LBR;LSM12;MAP1B;MATR3;MRPS2;MRPS23;MRPS34;NUP93;PABPC1;PABPC4;PABPN1;PAICS;PFKP;PHB;PHB2;PIH1D1;POLR1A;POLR2A;POLR2B;POLR2H;POLR3A;POLR3B;PPP1CA;PPP1CC…	0.98;0.57;0.92;0.99;0.54;0.82;0.55;0.96;0.56;0.87;0.88;0.72;0.82;0.8;0.8;0.6;0.95;0.9;0.92;0.86;0.68;0.71;0.6;0.62;0.93;0.64;0.99;0.85;0.73;0.85;0.84;0.96;0.86;0.99;0.97;0.6;0.61;0.88;0.72;0.88;0.68;0.63;0.83;0.78;0.64;0.53;0.57;0.76;0.97;0.88;0.75;0.55;0.97;0.82;0.82;0.87;0.79;0.77;0.72;0.66;0.95;0.94;0.78;0.85;0.72;0.51;0.81;0.5;0.95;0.91;0.98;0.91;0.7;0.76;0.57;0.51;0.74;0.54;0.67;0.99;0.99;0.…	Direct_PPI_prophet	;
PAQosome	pre-initiation complex with RNA Pol II	HNRNPU	Q00839	90.584	18	16	PIH1D1;RUVBL2	Q9NWS0;Q9Y230	2	3			C complex spliceosome;Large Drosha complex;Nop56p-associated pre-rRNA complex;DGCR8 multiprotein complex;HNRNPU-NR3C1 complex;Actin-ribonucleoprotein complex (POLR2A, GTF2F1, HNRNPU);Emerin complex 24;Emerin complex 52;IGF2BP1 complex	1181;1332;3055;3082;4216;5363;5611;5615;6838	ACTL6A;ATP5F1A;BCKDK;DHX9;DYNC1H1;H1-4;HNRNPAB;HNRNPH1;HNRNPL;HNRNPR;HSPA1L;ILF2;ILF3;IRS4;MSN;RALY;RPL24;RPL31;RPS10;RPS13;RPS16;RPS18;RPS2;RPS24;RPS26;RPS27;RPS3;RPS3A;RPS5;RPS9;RUVBL1;RUVBL2;SLC25A5;SPTAN1;TPR;TUBB4B	0.69;0.67;0.54;0.87;0.71;0.79;0.64;0.67;0.75;0.57;0.52;0.73;0.53;0.56;0.59;0.59;0.51;0.5;0.65;0.78;0.78;0.51;0.53;0.62;0.71;0.54;0.5;0.6;0.7;0.63;0.59;0.61;0.52;0.66;0.9;0.53	ACLY;ACTL6A;ADAR;AIFM1;AIMP1;ALDOA;ASDURF;ATP5F1A;ATP5MF;ATP5PD;ATP5PO;BCKDK;CAD;CCAR2;CCT2;CCT8;CDK1;CKAP4;CLTC;CNOT1;COPB2;DBT;DDX17;DDX21;DHX15;DPM1;EEF1E1;EFTUD2;EIF3B;EIF4G1;HACD3;HADHA;HADHB;HDAC2;HNRNPAB;HNRNPC;HNRNPD;HNRNPL;HNRNPR;HNRNPUL2;HSPA8;HSPA9;IARS;ILF2;ILF3;IRS4;KARS1;KRT8;LRRC59;LSM12;MAP1B;MARS;MRPL1;MRPL11;MRPL12;MRPL19;MRPL40;MRPL41;MRPL47;MRPL48;MRPL49;MRPL58;MRPS16;MRPS2;MR…	0.99;0.87;0.6;0.88;0.73;0.72;0.99;0.57;0.94;0.5;0.59;0.97;0.78;0.79;0.59;0.71;0.55;0.86;0.69;0.91;0.51;0.72;0.79;0.92;0.89;0.96;0.59;0.89;0.6;0.76;0.56;0.93;0.96;0.9;0.98;0.94;0.9;0.98;0.99;1;0.58;0.57;0.6;0.63;0.59;0.81;0.81;0.81;0.56;0.89;0.96;0.78;0.64;0.6;0.53;0.62;0.51;0.62;0.51;0.58;0.72;0.53;0.64;0.6;0.6;0.72;0.91;0.58;0.79;0.56;0.81;0.94;0.92;0.94;0.62;0.7;0.6;0.52;0.51;0.58;0.99;0.75;0.7…	Direct_PPI_prophet	;
PAQosome	pre-initiation complex with RNA Pol II	HNRNPUL1	Q9BUJ2	95.739	17		PIH1D1	Q9NWS0	1	1			Large Drosha complex	1332	AAAS;ACSL3;AIMP2;ALDH3A2;ALDOA;ATP2A2;ATP5F1A;ATP5MF;BAG2;CANX;DDOST;DHX15;DPM1;ERLIN2;FBL;FKBP8;FLII;GOT1;HACD3;HEXB;HNRNPC;HSD17B12;IRS4;KPNB1;LRRC59;MKI67;MOV10;NOP56;NUP205;PFKL;PHB;PHB2;RALY;RPL38;RPN1;RPN2;RPS6;RRP12;SDHB;SFXN1;SLC25A3;SLC25A6;SLC3A2;SMARCA4;SMC4;SRRM2;TARSL2;TBL3;TECR;TMED10;TMX1;VDAC2;WDR5	0.91;0.52;0.55;0.58;0.78;0.66;0.75;0.54;0.67;0.78;0.59;0.65;0.61;0.58;0.56;0.56;0.53;0.62;0.69;0.71;0.6;0.59;0.76;0.67;0.61;0.53;0.51;0.68;0.72;0.56;0.57;0.71;0.64;0.57;0.65;0.59;0.53;0.71;0.67;0.75;0.55;0.62;0.9;0.5;0.67;0.53;0.77;0.58;0.84;0.6;0.69;0.55;0.56			Indirect_with_other_interactor	;
PAQosome	pre-initiation complex with RNA Pol II	HNRNPUL2	Q1KMD3	85.105	14;25	17									AIMP1;AIMP2;ALDOA;ANXA1;APMAP;ATP5F1A;ATP5PB;CANX;CNOT1;COPA;DBT;DHX30;DHX9;DYNC1H1;EFTUD2;ELAVL1;FKBP8;FLNA;GCN1;HARS;HNRNPAB;HNRNPF;HNRNPH3;IARS;IGF2BP1;IGHA1;IRS4;KRT4;LBR;LMAN2;MACF1;MED23;MKI67;MOV10;MRE11;MT-CO2;MYBBP1A;NNT;PABPC1;PHB2;POLR1A;POLR2B;PRPF40A;PRPF8;PYCR2;QARS;RAB2A;RAD50;RBBP5;RBM25;RPL19;RPL24;RPL27A;RPS10;RPS16;RPS18;RPS2;RPS27;RPS3A;RPS5;RUVBL1;SDHB;SEC16A;SEC22B;SEC63;SLC…	0.85;0.82;0.59;0.79;0.87;0.93;0.72;0.58;0.91;0.73;0.84;0.9;0.72;0.67;0.72;0.94;0.73;0.61;0.78;0.75;0.96;0.5;0.98;0.77;0.62;0.73;0.7;0.58;0.6;0.51;0.99;0.52;0.83;0.85;0.75;0.6;0.66;0.77;0.61;0.69;0.92;0.68;0.92;0.9;0.67;0.62;0.66;0.99;0.53;0.85;0.74;0.79;0.66;0.88;0.95;0.7;0.86;0.76;0.5;0.93;0.58;0.56;0.58;0.5;0.85;0.78;0.71;0.59;0.55;0.84;0.86;0.82;0.66;0.67;0.67;0.94;0.83;0.93;0.85;0.65;0.5;0.71…	ACAA2;ACTR1A;ALDOA;ASDURF;ATP2A2;ATP5F1A;ATP5F1B;ATP5F1C;ATP5MG;ATXN2L;CAD;CKAP4;DDOST;DDX6;DHX15;DHX9;DPCD;DPM1;EPRS;FLNA;FLNB;GAPDH;GCN1;H4C1;HACD3;HADHA;HADHB;HAGH;HDAC2;HNRNPC;HNRNPL;HNRNPR;HNRNPU;IARS;IRS4;LANCL1;LBR;LSM12;MRPS34;MYH10;MYL6;NUMA1;PABPC1;PABPC4;PABPN1;PDRG1;PFDN2;PFDN6;PFKP;PHB;PHB2;PIH1D1;POLR1A;POLR2A;POLR2C;POLR3A;POLR3B;POLR3D;PPP1CA;PPP1CC;RALY;RBMX;RPAP3;RPL11;RPL27A;RP…	0.97;0.74;0.53;0.59;0.98;0.94;0.55;0.9;0.93;0.63;0.87;0.77;0.78;0.57;0.57;0.78;0.84;0.84;0.71;0.96;0.94;0.85;0.55;0.54;0.8;0.8;0.98;0.86;0.92;0.84;0.76;0.97;1;0.58;0.98;0.57;0.71;0.92;0.73;0.76;0.85;0.81;0.96;0.98;0.65;0.64;0.9;0.89;0.97;0.72;0.72;0.8;0.92;0.55;0.6;0.86;0.84;0.94;0.76;0.7;0.7;0.54;0.98;0.53;0.65;0.7;0.79;0.65;0.95;0.94;0.96;0.98;0.82;0.95;0.95;0.67;0.95;0.98;0.87;0.93;0.93;0.68;0…	Direct_PPI_prophet	;
Adapter/HSP90 association	HSP90	HSP90AA1	P07900	84.66	48;49	48	RPAP3;PIH1D1;URI1;PDRG1;POLR2E;TCP1;CCT2	Q9H6T3;Q9NWS0;O94763;Q9NUG6;P19388;P17987;P78371	7	8	PIH1D1;RPAP3;RUVBL2;UXT	4	HCF-1 complex;HSP90-FKBP38-CAM-Ca(2+) complex;HSP90-FKBP38-CAM-Ca(2+) complex;Kinase maturation complex 1;Kinase maturation complex 2;IKBKB-CDC37-KIAA1967-HSP90AB1-HSP90AA1 complex;TNF-alpha/NF-kappa B signaling complex 6;TNF-alpha/NF-kappa B signaling complex 7;TNF-alpha/NF-kappa B signaling complex 8;TNF-alpha/NF-kappa B signaling complex 10;HSP90-CIP1-FKBPL complex;NOS3-HSP90 complex, VEGF ind…	2721;4158;4158;5199;5212;5234;5266;5268;5269;5286;5622;5716;5718;6399;6402;6512;6591;7284	AP3B1;HSP90AB1;HSP90AB4P;KPNA2;NUP205;PFKP;PIH1D1;PPP1CA;PPP1CC;RBBP7;RPAP3;RPS19;RPS28;SNRPD1;SNRPD3;SNRPE;TUBB;URI1	0.52;1;0.99;0.52;0.54;0.55;0.87;0.55;0.98;0.6;0.93;0.78;0.64;0.89;0.53;0.65;0.7;0.63	ATP2A2;HSP90AB1;PIH1D1;RPAP3;SHMT2;STOML2	0.85;1;0.86;0.87;0.55;0.55	Direct_PPI_prophet	;
Adapter/HSP90 association	HSP90	HSP90AB1	P08238	83.264	48;49	48	RPAP3;PIH1D1;POLR2E;TCP1;CCT2;CCT3	Q9H6T3;Q9NWS0;P19388;P17987;P78371;P49368	6	7			P2X7 receptor signalling complex;RNA-induced silencing complex, RISC;Kinase maturation complex 1;Kinase maturation complex 2;IKBKB-CDC37-KIAA1967-HSP90AB1-HSP90AA1 complex;TNF-alpha/NF-kappa B signaling complex 6;TNF-alpha/NF-kappa B signaling complex 7;TNF-alpha/NF-kappa B signaling complex 8;TNF-alpha/NF-kappa B signaling complex 9;TNF-alpha/NF-kappa B signaling complex 10;HSP90-CDC37-LRRK2 com…	725;3032;5199;5212;5234;5266;5268;5269;5285;5286;5849;6706	ACTB;ASDURF;HSP90AA1;HSP90AB4P;P4HB;PDRG1;PIH1D1;PPP1CC;RPAP3;RPS14;TUBB;TUBB2B;TUBB4B;UXT	0.76;0.58;1;1;0.52;0.68;0.78;0.8;0.81;0.74;0.84;0.59;0.52;0.61	DDOST;HSP90AA1;OGDH;RPAP3	0.52;1;0.7;0.62	Direct_PPI_prophet	;
Adapter/HSP90 association	HSP90	HSP90AB4P	Q58FF6	58.264	48;49		RPAP3;PIH1D1	Q9H6T3;Q9NWS0	2	1					HSP90AA1;HSP90AB1;KPNA2	0.99;1;0.65			Direct_PPI_prophet_with_HSP	;
Adapter/HSP90 association	HSP70	HSPA4	P34932	94.331	49;58	50	CCT2;RPAP3;RUVBL1;PIH1D1;TCP1	P78371;Q9H6T3;Q9Y265;Q9NWS0;P17987	5	6	RPAP3;PIH1D1	2	TLE1 corepressor complex (MASH1 promoter-corepressor complex);HCF-1 complex;TLE1 corepressor complex (MASH1 promoter-corepressor complex);Kinase maturation complex 1;MLL1-WDR5 complex;HSP70-BAG5-PARK2 complex	1729;2721;3135;5199;5386;5423	HSPA4L	0.77	ACTN4;UGGT1;WDR1	1;0.89;0.99	Direct_PPI_prophet_with_HSP	;
Adapter/HSP90 association	HSP70	HSPA4L	O95757	94.512	44;49	48	PIH1D1	Q9NWS0	1	1	RPAP3;PIH1D1	2			HSPA4;HSPBP1;HSPH1;SERBP1;VIM	0.77;0.82;0.94;0.52;0.56	ALDH18A1;ALDH2;HSPH1;KCTD12;PIH1D1;RPAP3;SEC61A1	0.86;1;0.75;1;0.57;0.8;0.62	Direct_PPI_prophet_with_HSP	;
Adapter/HSP90 association	HSP70	HSPA8	P11142	70.898	49;54;58	15;49;58	RUVBL2;CCT5;CCT4;RUVBL1;TCP1;POLR2E;PIH1D1	Q9Y230;P48643;P50991;Q9Y265;P17987;P19388;Q9NWS0	7	5			HMGB1-HMGB2-HSC70-ERP60-GAPDH complex;P2X7 receptor signalling complex;CEN complex;BCOR complex;CDC5L core complex;CDC5L complex;HCF-1 complex;Profilin 1 complex;CHIP-HSC70-TAU-UBCH5B complex;BAG1-HSC70 complex;DNJC3-DNAJB1-HSPA8 complex;DNAJC7-HSPA8-HSP90AA1 complex	280;725;929;1178;1182;1183;2721;2837;6037;6114;6396;6399	AGL;PDRG1;PIH1D1;RPAP3;RPS27A;URI1;UXT	0.93;0.86;0.64;0.73;0.63;0.68;0.71	CDK1;CLTC;CNOT1;CORO1C;CYFIP1;DARS;DDX6;DHX9;DYNC1LI1;EEF1E1;ERLIN2;GADD45GIP1;HACD3;HNRNPU;HSPA9;IARS;LANCL1;MAP1B;MATR3;MRPL11;MRPL12;MRPL13;MRPL15;MRPL17;MRPL18;MRPL19;MRPL2;MRPL20;MRPL21;MRPL22;MRPL23;MRPL24;MRPL28;MRPL3;MRPL34;MRPL37;MRPL38;MRPL39;MRPL4;MRPL40;MRPL41;MRPL43;MRPL44;MRPL45;MRPL46;MRPL50;MRPL55;MRPL58;MRPL9;MRPS17;MRPS30;MTHFD1;NME1;POLR3B;PRKDC;PRPF19;PRPF8;RARS;RPL19;RPS11;RP…	0.54;0.68;0.52;0.78;0.87;0.56;0.63;0.69;0.6;0.52;0.53;0.64;0.61;0.58;0.87;0.68;0.57;0.56;0.82;0.56;0.85;0.68;0.71;0.56;0.74;0.78;0.67;0.6;0.67;0.61;0.57;0.7;0.65;0.7;0.58;0.69;0.52;0.7;0.57;0.57;0.63;0.64;0.68;0.71;0.65;0.59;0.54;0.76;0.62;0.67;0.57;0.77;0.59;0.57;0.62;0.84;0.68;0.76;0.54;0.69;0.57;0.61;0.67;0.61;0.55;0.71;0.78;0.76;0.64	Direct_PPI_prophet	;
Adapter/HSP90 association	HSP70	HSPA9	P38646	73.68	49;58	15;52	PIH1D1	Q9NWS0	1	1			Frataxin complex;HSPA9-GRPEL1-GRPEL2 complex;HSPA9-GRPEL1 complex;HSPA9-GRPEL2 complex;HSPA9-GRPEL1-GRPEL2-TIMM44 complex	1094;7122;7124;7125;7126	TPM4	0.52	ACAT1;ATP2A2;CPOX;HNRNPU;HSPA8;PGK1;SHMT2;TIMM50	0.64;0.65;0.53;0.57;0.87;0.96;0.8;0.73	Direct_PPI_prophet_with_HSP	;
Adapter/HSP90 association	HSP interaction	HSPBP1	Q9NZL4	39.303	49;58		PIH1D1	Q9NWS0	1	1	RPAP3	1			ACLY;DLD;HSPA4L	0.54;0.51;0.82			Direct_PPI_prophet_with_HSP	;
Adapter/HSP90 association	HSP interaction	HSPH1	Q92598	96.865	40;49;54	49	CCT2;PIH1D1	P78371;Q9NWS0	2	2	RPAP3;PIH1D1	2			HSPA4L	0.94	ALDH18A1;ALDH2;HSPA4L;PSME1	0.94;0.99;0.75;0.78	Direct_PPI_prophet_with_HSP	;
PAQosome	RNA binding	ILF2	Q12905	43.062	18;49	17;21	RUVBL2;PIH1D1	Q9Y230;Q9NWS0	2	2			CDC5L complex;Large Drosha complex;Nop56p-associated pre-rRNA complex;DNA-PK-Ku-eIF2-NF90-NF45 complex	1183;1332;3055;5183	AAAS;ATAD3A;ATP5PB;DAD1;DARS;DDOST;DHX15;DNAJB11;EIF2S2;GCN1;HACD3;HNRNPC;HNRNPU;IGF2BP1;LRRC59;MT-CO2;PHB2;QARS;RALY;RPN1;RPN2;RPS16;RPS20;RRP12;RUVBL1;SFXN1;SMARCB1;SMARCC2;SMARCD1;SMARCD2;SMARCE1;STT3A;TP53BP1;VDAC1;VDAC2;XRN2	0.63;0.51;0.56;0.5;0.51;0.73;0.91;0.58;0.64;0.58;0.81;0.84;0.73;0.51;0.73;0.58;0.58;0.71;0.61;0.61;0.71;0.81;0.52;0.53;0.53;0.55;0.61;0.52;0.5;0.6;0.52;0.56;0.54;0.77;0.6;0.61	AIFM1;ATXN2L;DDOST;DHX9;HACD3;HADHB;HNRNPAB;HNRNPC;HNRNPL;HNRNPR;HNRNPU;ILF3;NUP93;PABPC1;PFKP;PIH1D1;RALY;RAN;RPAP3;RPN1;RUVBL1;RUVBL2;SEC61A1;SLC16A1;SLC25A3;SLC25A6;SNRPD3;SYNCRIP;TRIM28;VDAC2;WDR92	0.78;0.64;0.93;0.67;0.88;0.82;0.54;0.69;0.6;0.6;0.63;0.94;0.53;0.75;0.57;0.91;0.79;0.56;0.77;0.9;0.51;0.82;0.87;0.66;0.61;0.53;0.87;0.67;0.76;0.65;0.81	Direct_PPI_prophet	;
PAQosome	Unclassified coeluting PAQosome interactor	KPNB1	Q14974	97.17	18	18;23;54	RUVBL2;RUVBL1;PIH1D1	Q9Y230;Q9Y265;Q9NWS0	3	2			KPNA2-KPNB1 complex;KPNB1-RAN complex;KPNB1-SMN-SPN complex	6142;6143;7543	ACSL3;AGK;AIMP2;ALDH3A2;APMAP;ATAD3A;ATP1A1;ATP1B3;ATP5F1B;ATP5MF;ATP5MG;ATP5PB;ATP5PO;BYSL;CANX;COPA;CYB5R3;DAD1;DARS;DCTN1;DDOST;DDX5;DYNC1H1;EFTUD2;GCN1;HACD3;HLA-A;HM13;HNRNPC;HNRNPUL1;HSD17B12;IARS;IGF2BP1;IRS4;LBR;LRRC59;MACF1;MARS;MED23;MOV10;MRPS10;MRPS16;MRPS22;MRPS34;MT-CO2;NDUFS3;NUP210;PHB2;PPP1CC;RAB5C;RAB7A;RALY;RARS;RPN1;RPN2;RPS11;RPS16;RPS18;RPS20;RPS27A;RRP12;RUVBL1;SEC63;SF3B3;…	0.51;0.66;0.69;0.71;0.57;0.56;0.7;0.67;0.58;0.81;0.77;0.82;0.56;0.55;0.57;0.77;0.62;0.56;0.69;0.6;0.69;0.72;0.52;0.7;0.65;0.61;0.53;0.74;0.74;0.67;0.76;0.64;0.5;0.51;0.52;0.53;0.6;0.55;0.6;0.57;0.68;0.67;0.64;0.7;0.58;0.59;0.69;0.56;0.65;0.52;0.63;0.56;0.52;0.74;0.74;0.72;0.62;0.52;0.59;0.58;0.68;0.65;0.51;0.51;0.5;0.57;0.6;0.69;0.69;0.93;0.68;0.76;0.69;0.7;0.8;0.74;0.57;0.6;0.78;0.64;0.79;0.7;0.…	HSPE1;PDRG1;PFDN6;PHGDH;PIH1D1;RPAP3;SEC61A1;TRAP1;URI1	0.83;0.75;0.5;0.52;0.67;0.51;0.59;0.53;0.61	Direct_PPI_prophet	;
Adapter/HSP90 association	RNA binding	LARP1	Q6PKG0	123.51	47		UXT;PIH1D1	Q9UBK9;Q9NWS0	2	1			LARP1-PABPC1-RYDEN complex	7563	ANAPC2;AP1B1;BAG2;BCKDK;DDX21;EIF3A;EIF4G1;FLII;GLUD1;HDAC1;KRT8;MKI67;MYL6;MYO6;NUFIP2;NUP205;NUP93;POLR1A;POLR1C;POLR3A;PRPF40A;RBM25;RPAP2;RPAP3;RPS16;RUVBL2;SEC22B;SF3B1;SF3B3;SPTAN1;SRRM2;TARS1;TCOF1;TNPO1;TPR;ZW10	0.93;0.55;0.65;0.62;0.51;0.53;0.65;0.55;0.89;0.55;0.77;0.65;0.64;0.6;0.59;0.56;0.63;0.8;0.57;0.73;0.98;0.68;0.82;0.52;0.54;0.67;0.56;0.85;0.53;0.52;0.51;0.89;0.59;0.92;0.56;0.62			Direct_PPI_prophet	;
PAQosome	Cytoskeleton	MACF1	Q9UPN3	838.308	25	28					RPAP3	1			AIMP2;ALDOA;APMAP;ASDURF;ATP1A1;ATP1B1;ATP1B3;ATP2A2;ATP5MD;ATP5MG;ATP5PB;ATP5PO;CANX;CCT2;CCT3;CCT4;CCT5;CCT6A;CCT8;CDC5L;CHD4;CISD2;CKAP4;CSTF3;DAD1;DBT;DDOST;DHX30;DNAJA1;DPM1;DYNC1H1;EEF1E1;EFTUD2;EIF3B;EIF3C;EIF3D;EIF3E;EIF3F;EIF3M;FLII;FLNA;GCN1;GGCT;GLUD1;GOT2;GPI;H1-4;HACD3;HADHA;HADHB;HLA-A;HNRNPC;HNRNPUL2;IARS;IGF2BP1;IRS4;KDM1A;KIF11;KIF5B;KPNB1;KTN1;LBR;LMAN2;MED23;MKI67;MOV10;MRE11;M…	0.92;0.61;0.95;0.95;0.83;0.72;0.72;0.93;0.95;0.81;0.95;0.5;0.92;0.63;0.54;0.61;0.53;0.58;0.56;0.69;0.79;0.75;0.89;0.61;0.62;0.67;0.77;0.89;0.71;0.65;0.62;0.76;0.98;0.71;0.84;0.74;0.76;0.82;0.78;0.57;0.55;0.95;0.93;0.74;0.7;0.82;0.53;0.94;0.76;0.9;0.83;0.62;0.99;0.65;0.94;0.85;0.95;0.97;0.84;0.6;0.61;0.93;0.91;0.9;0.85;0.87;0.81;0.88;0.84;0.82;0.72;0.58;0.76;0.82;0.89;0.92;0.74;0.81;0.82;0.96;0.88…	CCT2;EEF1E1;MYH9;NUP107;NUP133;POLR3B;PRPF8;RPS4X;SNRNP200;TCP1;VDAC1	0.75;0.83;0.8;0.93;0.58;0.59;0.6;0.96;0.63;0.96;0.51	Direct_PPI_prophet	;
PAQosome	Cytoskeleton	MAP1B	P46821	270.634	14;18	18	RUVBL2	Q9Y230	1	1	RPAP3	1			AIMP1;ANXA1;CLTA;DHX9;DLST;DYNC1H1;HADHA;HADHB;HNRNPAB;HNRNPF;HNRNPH3;IARS;ILF3;KRT4;OGDH;PHB2;QARS;RPS10;RPS11;RPS16;SMARCA4;SMARCE1;SPTBN1;TOP2A;TP53BP1;TPR;UBR4;ZNHIT2	0.91;0.79;0.92;0.55;0.96;0.69;0.6;0.59;0.72;0.63;0.55;0.64;0.67;0.57;1;0.78;0.5;0.83;0.95;0.68;0.97;0.87;0.53;0.82;0.52;0.77;0.81;0.63	ACAA2;ACIN1;ACTL6A;ADAR;ATP2A2;ATP5F1A;ATP5F1B;ATP5F1C;ATP5PB;ATP5PO;CAD;CCAR2;CKAP4;CNOT1;COPA;CYFIP1;DAP3;DARS;DBT;DDOST;DDX6;DHX15;DPCD;DYNC1LI1;EEF1E1;EIF4A3;FBL;FLNA;FLNB;GADD45GIP1;H4C1;HACD3;HADHA;HADHB;HAGH;HNRNPAB;HNRNPD;HNRNPH1;HNRNPR;HNRNPU;HRNR;HSD17B12;HSPA8;IARS;IMMT;IRS4;ITPR3;LBR;MATR3;MRPS16;MRPS17;MRPS2;MRPS22;MRPS23;MRPS34;MRPS35;MRPS7;MYH10;MYL6;PABPC1;PABPC4;PAICS;PFDN2;PFKP;…	0.82;0.72;0.94;0.78;0.9;0.99;0.98;0.87;0.98;0.9;0.83;0.69;0.91;0.98;0.62;0.9;0.72;0.9;0.54;0.65;0.79;0.99;0.56;0.51;0.85;0.59;0.59;0.79;0.78;0.51;0.95;0.86;0.59;0.53;0.87;0.6;0.68;0.52;0.83;0.96;0.75;0.87;0.56;0.85;0.78;0.98;0.66;0.95;0.76;0.83;0.51;0.85;0.58;0.79;0.8;0.75;0.59;0.65;0.97;0.95;0.6;0.57;0.65;0.91;0.96;0.95;0.61;0.98;0.57;0.8;0.84;0.7;0.84;0.9;0.95;0.92;0.52;0.8;0.84;0.78;0.55;0.82;…	Direct_PPI_prophet	;
PAQosome	MRN Complex	MRE11	P49959	80.593	24	27	PIH1D1;URI1	Q9NWS0;O94763	2	1	RPAP3	1			ACTR1A;AHNAK;APMAP;ASDURF;ATP1A1;ATP1B1;ATP1B3;ATP2A2;ATP5MD;ATP5PB;BCKDK;CAD;CANX;CCT2;CCT3;CCT4;CCT5;CCT6A;CCT6B;CCT7;CCT8;CISD2;CKAP4;CNOT1;DARS2;DBT;DDOST;EEF1D;EFTUD2;EIF3A;EIF3B;EIF3C;EIF3D;EIF3E;EIF3F;EIF3H;EIF3K;EIF3L;EIF3M;FAR1;GCN1;GLUD1;HACD3;HADHB;HDAC1;HLA-A;HNRNPUL2;IGF2BP1;IRS4;KDM1A;KIF11;KIF5B;LBR;LMAN2;LMNB1;MACF1;MED23;MRPS16;MRPS21;MRPS22;MRPS23;MRPS7;MT-CO2;MTA1;MYH10;MYH9;MY…	0.81;0.6;0.68;0.51;0.65;0.66;0.7;0.92;0.93;0.7;0.92;0.73;0.86;0.75;0.65;0.68;0.66;0.59;0.58;0.63;0.75;0.86;0.89;0.94;0.52;0.77;0.58;0.57;0.96;0.95;0.97;0.99;0.87;0.81;0.97;0.75;0.82;0.8;0.74;0.69;0.73;0.87;0.6;0.5;0.71;0.95;0.75;0.92;0.75;0.99;0.95;0.55;0.57;0.69;0.5;0.81;0.85;0.57;0.56;0.61;0.5;0.87;0.71;0.51;0.94;0.84;0.8;0.96;0.58;0.7;0.53;0.61;0.7;0.56;0.51;0.64;0.98;0.8;0.55;0.85;0.9;0.55;0.…	BAG6;DPCD;HUWE1;MYH10;MYH9;NUP107;NUP133;NUP85;POLR1C;POLR3B;POLR3D;RAD50;SNRNP200	0.56;0.56;0.82;0.98;0.97;0.98;0.58;0.79;0.65;0.79;0.94;1;0.7	Direct_PPI_prophet	;
PAQosome	Interacts with RNA Pol I	MYBBP1A	Q9BQG0	148.855	18	17									AIMP2;APMAP;ATP5PB;DDX18;DPF2;EEF1E1;GADD45GIP1;GCN1;GNL3;GPI;GTF3C5;HARS;HNRNPUL2;IARS;LBR;MED23;MOV10;MRPL43;MRPL44;MRPL45;MT-CO2;NNT;NOP56;PHB;PHB2;POLR2B;PUM3;QARS;RAB2A;RALY;RARS;RPL35A;RPS11;RPS6;RSL1D1;SEC63;SLC16A1;SLC1A5;SMARCC2;SMARCD2;SRRM2;STAU1;THOC1;TMED10;VDAC2;WDR18	0.64;0.75;0.8;0.99;0.59;0.72;0.59;0.78;0.8;0.94;0.72;0.85;0.66;0.55;0.7;0.65;0.9;0.54;0.52;0.52;0.55;0.62;0.85;0.51;0.74;0.58;0.76;0.62;0.58;0.55;0.52;0.56;0.75;0.63;0.96;0.77;0.63;0.51;0.64;0.62;0.68;0.96;0.8;0.81;0.61;0.56	ACIN1;ATP5F1C;ATP5PB;ATP5PO;BCKDK;CKAP4;CYFIP1;DARS;DDX21;DDX6;EEF1E1;EIF4A3;HACD3;HNRNPU;IARS;IRS4;NCKAP1;PFKP;POLR1A;PRKDC;PRPF19;PRPF40A;PRPF8;QARS;RARS;RBMX;RPL11;RPS13;RPS15A;RPS18;RPS2;RPS20;RPS24;RPS25;RPS3;RPS4X;RPS7;SFPQ;SLC25A1;SLC25A3;SLC25A6;SNRNP200;TPR;TUBA1B;TUBB4B;U2AF2	0.92;0.67;0.73;0.67;0.93;0.88;0.65;0.88;0.56;0.51;0.85;0.84;0.71;0.91;0.91;0.96;0.9;0.7;0.8;0.77;0.89;0.7;0.94;0.8;0.88;0.61;0.79;0.74;0.77;0.56;0.7;0.86;0.91;0.55;0.7;0.87;0.79;0.51;0.62;0.95;0.65;0.9;0.74;0.51;0.51;0.52	Indirect_with_other_interactor	;
Adapter/HSP90 association	HSP interaction	NASP	P49321	85.238	47	49							Histone H3.1 complex;Histone H3.3 complex;ASF1-histone containing complex	1149;1150;2236	ACTN4;DBN1;HSP90AA4P;PRDX6;SERBP1;SHMT2;USP10	0.55;0.71;1;1;0.91;0.92;0.81			Direct_PPI_prophet_with_HSP	;
PAQosome	Box C/D snoRNP Assembly	NOP56	O00567	66.05	13;17								Nop56p-associated pre-rRNA complex;Nop56p-associated pre-rRNA complex	3055;3055	AAAS;AGK;AIMP2;ATAD3A;ATP1A1;ATP1B1;ATP2A2;ATP5MF;ATP5MG;ATP5PB;ATP5PO;BAG2;BYSL;CASP14;CISD2;CLINT1;CSE1L;CSNK1A1;CYB5R3;DARS;DDOST;DDX18;EEF1E1;EPRS;ERLIN2;EXOSC10;FBL;FKBP8;GCN1;GPI;H1-4;HACD3;HM13;HNRNPUL1;HSD17B12;IARS;KARS1;LARS;LBR;LETM1;LMAN2;LRRC59;MACF1;MARS;MED23;MT-CO2;MYBBP1A;NNT;PELP1;PGRMC2;PHB;PHB2;PUM3;QARS;RAB2A;RAB5C;RAB7A;RALY;RARS;RPL17;RPL19;RPL24;RPL27A;RPN1;RPN2;RPS11;RPS1…	0.57;0.99;1;0.92;0.86;0.94;0.74;0.98;0.93;0.65;0.55;0.85;0.51;0.92;0.6;0.79;0.64;0.94;0.94;0.99;0.74;0.6;0.97;0.71;0.99;0.92;0.93;0.76;0.59;1;0.79;0.99;0.86;0.68;0.94;0.96;0.91;0.52;0.86;0.53;0.52;0.99;0.53;0.99;0.6;0.67;0.85;0.51;0.96;0.82;0.94;0.99;0.73;1;0.96;0.97;0.89;1;0.97;0.54;0.75;0.85;0.56;0.94;0.96;0.61;0.77;0.72;0.52;0.69;0.85;1;0.52;0.9;0.98;0.59;0.98;0.88;0.63;0.93;0.87;0.86;0.58;0.6…			Indirect_with_other_interactor	;
PAQosome	Box C/D snoRNP Assembly	NOP58	Q9Y2X3	59.578	13;18;37;50;61		URI1;RUVBL2;RUVBL1;PIH1D1	O94763;Q9Y230;Q9Y265;Q9NWS0	4	7					AGK;ALDH3A2;AP3B1;AP3M1;ATP1B1;ATP1B3;BAG2;CANX;CKAP4;CYFIP1;EPRS;FKBP8;HCFC1;HNRNPC;IRS4;KTN1;MACF1;MRE11;MYL6;PFKP;PGRMC2;POLR2A;POLR2B;POLR3E;RPL38;RPS16;SEC16A;SEC22B;SF3B1;SRRM2;TARS1;TARSL2;TECR;TIMM50;WDR92;XPO1;ZW10	0.68;0.84;0.92;0.82;0.72;0.69;0.86;0.69;0.64;0.68;0.68;0.82;0.92;0.71;0.81;0.81;0.96;0.7;0.79;0.83;0.51;0.79;0.71;0.57;0.55;0.59;0.54;0.92;0.57;0.62;0.68;0.58;0.63;0.59;0.95;0.7;0.69			Indirect_with_other_interactor	;
Adapter/HSP90 association	Unclassified coeluting PAQosome interactor	NUDCD3	Q8IVD9	40.822	31;49		URI1	O94763	1	1			Dynein-2 complex, cytoplasmic	6236	RBM12	0.78			Indirect_with_other_interactor	;
PAQosome	Box C/D snoRNP Assembly	NUFIP2	Q7Z417	76.121	21;25;34	13;17;29							NUFIP2-Roquin1 complex	7111	AP3M1;ASDURF;CDC5L;CNOT1;DARS2;DCTN1;FLII;GLUD1;GPN1;KRT18;LARP1;MCM2;MYH10;NUP205;PARP1;PFKP;POLR1A;POLR1D;POLR2H;POLR3A;PPP1CC;PRPF40A;PYCR2;RBM25;RPAP2;RPAP3;RUVBL1;SF3B1;SF3B3;SNRPD1;SNRPE;TARS1;TARSL2;TNPO1;TPI1;TPR;URI1;WDR92;XPO1	0.65;0.65;0.98;0.86;0.64;0.69;0.69;0.91;0.74;0.84;0.59;0.87;0.64;0.67;0.57;0.59;0.96;0.79;0.97;0.73;0.69;0.61;0.79;0.96;0.88;0.99;0.52;0.99;0.88;0.68;0.56;0.71;0.74;0.73;0.75;0.98;0.6;0.94;0.61	ACAA2;ACAT1;ASDURF;ATP2A2;ATP5F1A;ATP5F1B;ATP5F1C;ATP5PB;ATP5PO;CAD;CKAP4;CYFIP1;DARS;DBT;DDX6;DHX15;DHX9;DPCD;FLNA;FLNB;HACD3;HADHB;HAGH;HDAC2;HNRNPC;IARS;IRS4;LANCL1;LBR;MATR3;MYH10;MYL6;PABPC1;PABPC4;PAICS;PARP1;PDRG1;PFDN2;PFDN6;PFKP;PHB;PHB2;POLR1A;POLR2B;POLR2E;POLR3A;POLR3B;POLR3D;PPP1CA;PPP1CC;PRKDC;PRPF19;PRPF40A;PRPF8;RAD50;RANGAP1;RARS;RBM25;RBMX;RPAP3;RPL11;RPL19;RPL22;RPL27A;RPN1;RPS…	0.77;0.68;0.65;0.84;0.97;0.93;1;0.87;0.94;0.92;0.89;0.54;0.67;0.56;0.89;0.71;0.75;0.99;0.81;0.95;0.98;0.94;0.53;1;0.64;0.75;0.8;0.82;0.99;0.79;0.85;0.99;0.82;0.98;0.81;0.63;0.81;0.88;0.94;0.79;0.9;0.91;1;0.98;0.57;1;0.86;0.88;0.96;0.95;0.94;0.57;0.75;0.74;0.8;0.57;0.67;0.68;0.65;0.63;0.93;0.93;0.8;0.92;0.93;0.83;0.56;0.92;0.62;0.55;0.59;0.97;0.81;0.9;0.85;0.88;0.97;0.53;0.93;0.89;0.84;0.75;0.68;0…	Direct_PPI_prophet	;
PAQosome	Cytoskeleton	NUMA1	Q14980	238.26	23	22	RUVBL1	Q9Y265	1	1			NuMA-LGN-G-alpha-i-1 complex	2966	ACTR1A;ADRM1;ANAPC1;ANAPC2;ATP1B3;BAG2;CANX;CDC16;CDC23;CDC27;CDC5L;CHD4;CNOT1;DCTN1;EEA1;EFTUD2;GLUD1;GPN1;GPN3;HDAC1;KDM1A;KIF11;MKI67;MRPS18B;MRPS21;MRPS23;MRPS30;MTA1;MYH10;POLR1C;POLR1D;POLR2B;POLR2H;POLR3E;PRPF40A;PRPF8;PSMC1;PSMC2;PSMC3;PSMC4;PSMC5;PSMD1;PSMD11;PSMD12;PSMD13;PSMD14;PSMD2;PSMD3;PSMD6;PSMD8;RAD50;RPAP2;SF3B3;SLC25A6;SMARCC2;SNAP23;TCOF1;XPO1;ZW10	0.66;0.97;0.88;0.67;0.59;0.66;0.82;0.78;0.59;0.84;0.95;0.66;0.9;0.52;0.72;0.62;0.83;0.55;0.99;0.92;0.8;0.81;0.86;0.97;0.68;0.6;0.73;1;0.66;0.81;0.58;0.74;0.63;0.83;0.55;0.91;0.92;0.62;0.74;0.81;0.53;0.82;0.79;0.6;0.99;0.96;0.98;0.95;1;0.92;0.67;0.97;0.76;0.62;0.53;0.59;0.85;0.59;0.52	ACAA2;ACTL6A;AIMP2;ATP2A2;ATP5F1A;ATP5F1B;ATP5F1C;ATP5PO;CAD;CKAP4;COG1;COPA;DAP3;DCTN2;DPCD;DPM1;EEA1;EPRS;FLNA;FLNB;GOLIM4;H4C1;HACD3;HADHB;HDAC2;HNRNPU;HNRNPUL2;IRS4;ITPR3;LBR;MRPS14;MRPS16;MRPS2;MRPS22;MRPS23;MRPS30;MRPS31;MRPS34;MRPS35;MRPS7;MYH10;MYH9;MYL6;PABPC1;PABPC4;PABPN1;PAICS;PDRG1;PFDN2;PFDN6;PFKP;PIH1D1;POLR1A;POLR3A;PPP1CA;PPP1CC;PRKDC;PRPF40A;PTCD3;RANBP9;RBM25;RPAP3;RPS8;RUVBL1;…	0.95;0.51;0.53;0.93;0.98;0.99;0.98;0.99;0.63;0.93;0.58;0.97;0.76;0.55;1;0.74;0.71;0.69;0.96;0.97;0.97;0.84;0.98;0.8;0.95;0.58;0.81;0.96;0.79;0.95;0.91;0.91;0.67;0.89;0.51;0.5;0.66;0.8;0.77;0.76;0.98;0.84;0.99;0.93;0.67;0.61;0.52;0.78;0.96;0.93;0.85;0.56;0.99;0.99;0.52;0.5;0.69;0.69;0.8;0.69;0.58;0.7;0.84;0.99;0.97;0.86;0.95;0.53;0.69;0.56;0.88;0.86;0.89;0.53;0.58;0.94;0.97;0.99;0.65	Direct_PPI_prophet	;
PAQosome	Interacts with RNA Pol II	PAF1	Q8N7H5	59.976	24		URI1;RUVBL1	O94763;Q9Y265	2	2			Paf complex	1167	AHNAK;CDC5L;CHD4;CNOT1;EIF3A;EIF3B;EIF3C;EIF3D;EIF3E;EIF3F;EIF3G;EIF3H;EIF3K;EIF3L;FLNA;GCC2;MRE11;MTA1;POLR1D;POLR3D;POLR3E;PRPF19;RPAP2;SF3B1	0.89;0.91;0.89;0.9;1;0.98;1;1;1;1;0.91;0.99;0.96;0.83;0.61;0.9;0.7;0.77;0.82;0.66;0.73;0.66;0.99;0.67			Indirect_with_other_interactor	;
PAQosome	Unclassified coeluting PAQosome interactor	PELP1	Q8IZL8	119.7	18		RUVBL1	Q9Y265	1	1	UXT	1	MLL1-WDR5 complex;5FMC (Friends of Methylated Chtop) complex;LAS1L-PELP1-TEX10-WDR18-NOL9-SENP3 complex	5386;6854;6855	ACSL3;ACTR1A;AGK;AIMP2;AP3B1;APMAP;ATP2A2;ATP5MF;CSNK1A1;DCAF11;DPM1;ERLIN2;FAR1;FBL;GCN1;HACD3;HARS;HCFC1;HLA-A;HM13;HSD17B12;LBR;LETM1;MED23;MTA1;MYH9;NOP56;NUP210;PHB;PHB2;POLR2B;POLR3E;QARS;RAB7A;RPL38;RPN1;RPN2;RRP12;SDHB;SEC22B;SEC61B;SEC63;SF3B3;SFXN1;SLC16A1;SLC1A5;SLC25A1;SLC25A13;SLC25A3;SLC25A6;SMARCA4;SMARCE1;SMC2;SNAP23;SNRNP40;SON;SSR1;STAU1;STT3B;SURF4;TARSL2;TBL3;TFRC;TMED10;WDR18…	0.5;0.83;0.98;0.99;0.89;0.66;0.52;0.73;0.85;0.97;0.53;0.68;0.96;0.58;0.68;0.72;0.64;0.91;0.82;0.93;0.97;0.6;0.78;0.96;0.72;0.8;0.96;0.97;0.72;0.53;0.89;0.58;0.51;0.73;0.83;0.61;0.58;0.94;0.57;0.81;0.6;0.61;0.69;0.85;0.56;0.51;0.63;0.82;0.51;0.54;0.65;0.54;0.63;0.73;0.75;0.52;0.65;0.87;0.92;0.63;0.54;0.93;0.64;0.91;0.63;0.91;0.74;0.86			Direct_PPI_prophet	;
PAQosome	PAQosome	PDRG1	Q9NUG6	15.511	18;24;36;59	17;21;38	PIH1D1;URI1;UXT;RUVBL1;RUVBL2;POLR2E;VBP1;PFDN2;PFDN4;PFDN5;RPAP3;WDR92	Q9NWS0;O94763;Q9UBK9;Q9Y265;Q9Y230;P19388;P61758;Q9UHV9;Q9NQP4;Q99471;Q9H6T3;Q96MX6	12	17	UXT;RPAP3;PFDN1;PIH1D1;PFDN4;PFDN2;RUVBL2;RUVBL1;PFDN5;VBP1	10	Kinase maturation complex 1;URI complex (Unconventional prefoldin RPB5 Interactor)	5199;781	ASDURF;ATP5F1A;CCT2;CCT3;CCT4;CCT5;CCT6A;CCT7;EFTUD2;GNB2;GPN1;HDAC1;HSP90AB1;HSPA1L;HSPA8;IPO7;PFDN1;PFDN2;PFDN4;PFDN5;PFDN6;PIH1D1;POLR2H;POLR3A;POLR3E;PPP1CA;PPP2CA;PRPF8;RPAP2;RPSA;RUVBL1;RUVBL2;SLC25A6;SNRNP40;TCP1;TUBB;TUBB4B;TUBB6;URI1;UXT;VBP1;WDR92	0.73;0.51;0.93;0.72;0.82;0.84;0.67;0.82;0.55;0.6;0.78;0.77;0.68;0.95;0.86;0.59;0.84;0.98;0.88;0.89;0.94;0.6;0.51;0.51;0.54;0.81;0.58;0.89;0.55;0.64;0.63;0.66;0.58;0.72;0.88;0.55;0.72;0.61;0.94;0.95;0.9;0.87	ACAA2;ACAT1;ADAR;ASDURF;ATP2A2;ATP5F1A;ATP5F1B;ATP5F1C;ATP5PD;ATP5PO;CAD;CCT8;CHD4;COG1;COPA;CORO1C;CYFIP1;DAP3;DCTN2;DDOST;DDX6;DHX9;DPCD;EEF1B2;EEF1D;EEF2;FLNA;FLNB;H4C1;HACD3;HAGH;HDAC2;HNRNPAB;HNRNPU;HNRNPUL2;ILF3;IMMT;IMPDH2;IRS4;ITPR3;KPNB1;KTN1;LBR;MRPS10;MRPS14;MRPS16;MRPS2;MRPS22;MRPS23;MRPS27;MRPS31;MRPS34;MRPS35;MRPS7;MYL6;NUFIP2;NUMA1;PABPC1;PABPN1;PFDN2;PFDN6;PFKP;PHB;PHB2;PIH1D1;POL…	0.78;0.6;0.94;1;0.94;0.99;0.93;1;0.54;0.99;0.55;0.72;0.85;0.75;0.55;0.61;0.56;0.71;0.65;0.91;0.53;0.86;1;0.88;0.66;0.85;0.99;0.97;0.74;1;0.9;0.98;0.71;0.94;0.64;0.72;0.85;0.93;0.97;0.6;0.75;0.6;0.95;0.57;0.9;0.74;0.73;0.64;0.71;0.72;0.64;0.82;0.78;0.7;0.55;0.81;0.78;1;0.61;1;1;0.96;0.75;0.7;1;1;0.94;0.81;0.87;0.99;0.85;1;0.74;0.79;0.98;0.78;0.69;0.82;0.79;0.78;0.77;0.83;0.7;0.84;0.62;0.82;0.78;0.…	Direct_PPI_prophet	;
PAQosome	Unclassified coeluting PAQosome interactor	PFKP	Q01813	85.596		16	PIH1D1	Q9NWS0	1	1					AAAS;ACSL3;AIMP2;ALDH3A2;ATP1B1;ATP5F1A;ATP5MF;ATP5PB;BAG2;BYSL;CISD2;CKAP4;GTF3C4;HLA-A;HNRNPC;HNRNPR;HSP90AA1;IRS4;LMAN2;MARS;MT-CO2;NDUFA4;NOP58;NUFIP2;RPL38;RPS10;RPS18;RPS3A;SEC63;SLC16A1;SLC1A5;SLC25A1;SLC3A2;SMC1A;SRRM2;SSR1;STT3B;TECR;TMED10;VIM;WDR92	0.53;0.72;0.85;0.55;0.69;0.68;0.65;0.51;0.52;0.76;0.51;0.59;0.51;0.58;0.54;0.54;0.55;0.66;0.64;0.56;0.58;0.8;0.83;0.59;0.61;0.54;0.55;0.51;0.7;0.56;0.61;0.57;0.74;0.61;0.74;0.63;0.54;0.55;0.62;0.55;0.79	ACAA2;ACLY;ACTL6A;ADAR;AIFM1;ASDURF;ATP2A2;ATP5F1A;ATP5F1C;ATP5MG;ATP5PD;ATXN2L;BCKDK;CAD;CKAP4;CLTC;CNOT1;COG1;COPA;COPB2;DAP3;DBT;DDOST;DDX21;DDX3X;DDX6;DHX15;DHX9;DPM1;EEF1E1;EEF1G;EIF3B;EIF4G1;ERLIN2;FLNA;GADD45GIP1;GCN1;HACD3;HADHA;HADHB;HDAC2;HNRNPAB;HNRNPC;HNRNPD;HNRNPL;HNRNPR;HNRNPU;HNRNPUL2;ILF2;IMPDH2;ITPR3;KARS1;KTN1;LBR;LSM12;MAP1B;MATR3;MRPL1;MRPL11;MRPL12;MRPL13;MRPL15;MRPL17;MRPL18…	0.94;0.98;0.94;0.9;0.55;0.96;0.73;0.63;0.73;0.7;0.79;0.73;0.76;0.66;0.61;0.7;0.91;0.68;0.55;0.63;0.75;0.98;0.75;0.8;0.83;0.77;0.83;0.88;0.92;0.61;0.91;0.72;0.63;0.71;0.53;0.78;0.91;0.91;0.63;0.57;0.63;0.95;0.85;0.73;0.95;0.97;0.62;0.97;0.57;0.77;0.77;0.54;0.86;0.76;0.85;0.91;0.54;0.79;0.89;0.95;0.83;0.88;0.84;0.8;0.9;0.78;0.87;0.85;0.79;0.92;0.8;0.87;0.83;0.89;0.83;0.89;0.89;0.89;0.9;0.82;0.85;0.…	Direct_PPI_prophet	;
PAQosome	PAQosome	PFDN2	Q9UHV9	16.648	18;24;36;59	17;21;38	UXT;URI1;PDRG1;POLR2E;VBP1;PFDN1;PFDN4;PFDN6;RPAP3;PFDN5;WDR92;PIH1D1;CCT3;CCT7;CCT8;RUVBL2	Q9UBK9;O94763;Q9NUG6;P19388;P61758;O60925;Q9NQP4;O15212;Q9H6T3;Q99471;Q96MX6;Q9NWS0;P49368;Q99832;P50990;Q9Y230	16	22	PFDN1;PFDN4;UXT;PIH1D1;VBP1;PFDN5;RPAP3;PDRG1;RUVBL2	9	Prefoldin complex;Kinase maturation complex 1;URI complex (Unconventional prefoldin RPB5 Interactor)	112;5199;781	ASDURF;DYNC1I2;FLNA;HDAC1;LONP1;MARCKSL1;MCM2;PDRG1;PFDN1;PFDN4;PFDN5;PFDN6;POLR1A;PPP1CA;RACK1;RPS21;RPSA;RUVBL1;SNRNP40;TUBA1B;TUBB;TUBB2B;TUBB4B;TUBB6;UXT;VBP1;WDR61;WDR92	0.96;0.71;0.75;0.76;0.83;0.63;0.69;0.98;0.96;0.99;0.99;0.99;0.67;0.76;0.93;0.69;0.99;0.5;0.87;0.89;0.84;0.82;0.76;0.52;0.94;0.93;0.69;0.59	ACAA2;ACTR1A;ADAR;ASDURF;ATP2A2;ATP5F1A;ATP5F1B;ATP5F1C;ATP5MG;ATP5PD;ATP5PO;CAD;CCT8;CHD4;CKAP4;COG1;DAP3;DCTN2;DDOST;DHX9;DPCD;DPM1;EEA1;EEF1B2;EEF1D;EEF1G;EEF2;EIF3L;FLNA;FLNB;GOLIM4;H4C1;HACD3;HADHA;HAGH;HDAC2;HNRNPAB;HNRNPL;HNRNPU;HNRNPUL2;ILF3;IMMT;IMPDH2;IRS4;ITPR3;LBR;MAP1B;MATR3;MRPL12;MRPL23;MRPL43;MRPL9;MRPS10;MRPS14;MRPS16;MRPS2;MRPS22;MRPS23;MRPS27;MRPS31;MRPS34;MRPS35;MRPS7;MYL6;NUF…	0.88;0.64;0.74;1;0.86;0.99;0.91;1;0.5;0.74;0.96;0.58;0.62;0.91;0.77;0.94;0.92;0.86;0.91;0.72;0.99;0.69;0.56;0.82;0.83;0.89;0.97;0.59;0.98;0.95;0.68;0.71;1;0.73;0.85;0.99;0.97;0.89;0.92;0.9;0.84;0.93;0.97;0.96;0.88;0.98;0.65;0.57;0.76;0.51;0.54;0.51;0.81;0.97;0.92;0.85;0.94;0.9;0.93;0.74;0.96;0.81;0.85;0.78;0.88;0.96;0.53;0.59;1;0.92;0.58;1;1;0.93;0.78;0.67;0.99;1;0.97;0.92;0.71;0.99;0.99;0.97;1;0…	Direct_PPI_prophet	;
PAQosome	PAQosome	PFDN6	O15212	14.583	18;24;36;59	17;21;38	POLR2E;VBP1;PFDN1;PFDN2;PFDN4;RPAP3;PFDN5;RPAP3;UXT;WDR92;PDRG1;PIH1D1;RUVBL2	P19388;P61758;O60925;Q9UHV9;Q9NQP4;Q9H6T3;Q99471;Q9H6T3;Q9UBK9;Q96MX6;Q9NUG6;Q9NWS0;Q9Y230	13	17	PFDN4;PFDN1;UXT;PIH1D1;PFDN2;PFDN5;RPAP3;VBP1;RUVBL2;PDRG1;RUVBL1	11	Prefoldin complex;URI complex (Unconventional prefoldin RPB5 Interactor)	112;781	ASDURF;DYNC1I2;GDI2;HDAC1;LDHB;MARCKSL1;PC;PDRG1;PFDN1;PFDN2;PFDN4;PFDN5;PNP;POLR1A;POLR1C;PPP1CA;PPP1CC;RACK1;RPS21;RPSA;RUVBL1;RUVBL2;SNRNP40;TUBA1B;TUBB;TUBB2B;TUBB4B;UBA1;UBA2;URI1;UXT;VBP1;WDR61;WDR92	0.79;0.57;0.78;0.85;0.89;0.57;0.62;0.94;1;0.99;1;1;0.54;0.73;0.58;0.54;0.56;0.73;0.92;0.96;0.7;0.63;0.92;0.6;0.74;0.72;0.59;0.92;0.55;0.69;0.93;1;0.86;0.6	ACAA2;ADAR;ASDURF;ATP2A2;ATP5F1A;ATP5F1B;ATP5F1C;ATP5MG;ATP5PD;ATP5PO;BCAP31;CAD;CCT8;CHD4;CKAP4;COG1;COPA;CORO1C;CYFIP1;DAP3;DCTN2;DDOST;DDX6;DHX9;DPCD;DPM1;EEF1B2;EEF1D;EEF1G;EEF2;EIF3L;EIF4G1;FLNA;FLNB;GCN1;H4C1;HACD3;HADHA;HAGH;HDAC2;HNRNPAB;HNRNPH1;HNRNPL;HNRNPU;HNRNPUL2;ILF3;IMMT;IMPDH2;IRS4;ITPR3;KPNB1;KTN1;LBR;MATR3;MRPL12;MRPL13;MRPL17;MRPL20;MRPL23;MRPL3;MRPL38;MRPL43;MRPL50;MRPL58;MRPL…	0.87;0.92;1;0.87;1;0.95;1;0.61;0.74;0.96;0.71;0.6;0.81;0.83;0.86;0.89;0.69;0.55;0.66;0.89;0.82;0.95;0.64;0.88;1;0.87;0.78;0.79;0.7;0.97;0.52;0.51;0.99;0.98;0.82;0.68;1;0.69;0.95;0.99;0.91;0.58;0.71;0.94;0.89;0.59;0.76;0.97;0.99;0.83;0.5;0.66;0.97;0.63;0.81;0.5;0.53;0.51;0.6;0.52;0.53;0.67;0.56;0.53;0.69;0.79;0.96;0.9;0.85;0.91;0.88;0.9;0.77;0.94;0.86;0.89;0.89;0.94;0.93;0.75;1;0.86;0.55;1;1;0.94;…	Direct_PPI_prophet	;
PAQosome	Prohibitin complexes	PHB	P35232	29.804		17;22	RUVBL1;RUVBL2;POLR2E;CCT4;CCT6A;TCP1;CCT8;CCT5;CCT3;CCT2;PIH1D1;CCT7	Q9Y265;Q9Y230;P19388;P50991;P40227;P17987;P50990;P48643;P49368;P78371;Q9NWS0;Q99832	12	2			prohibitin 2 complex, mitochondrial;Prohibitin-HIRA complex	6289;7382	ACSL3;AGK;AIMP1;AIMP2;ALDOA;APMAP;ATAD3A;ATP1B1;ATP1B3;ATP5F1A;ATP5MD;ATP5MF;ATP5MG;ATP5PB;ATP5PO;BAG2;CASP14;CISD2;CKAP4;CLINT1;COPA;CYB5R3;DAD1;DARS;DDOST;DDX5;DHX15;DHX9;DSP;DYNC1LI1;EEF1E1;ERLIN2;EXOSC10;FBL;GCN1;GPI;HACD3;HLA-A;HM13;HNRNPA0;HNRNPAB;HNRNPC;HNRNPF;HNRNPUL1;HSD17B12;IARS;KARS1;LARS;LAS1L;LBR;LETM1;LMAN2;LRRC59;MACF1;MARS;MED23;MRE11;MT-CO2;MYBBP1A;NDUFA4;NDUFS3;NNT;NOP56;NUP210…	1;1;0.99;0.99;0.75;0.96;1;0.87;0.52;0.74;0.65;0.99;0.88;1;0.55;0.71;0.62;0.96;0.72;0.67;0.63;1;0.99;0.99;0.95;0.69;0.56;0.62;0.5;0.9;0.96;1;0.58;0.99;1;0.56;1;0.95;0.97;0.82;0.74;0.62;1;0.57;1;0.98;0.51;0.75;0.69;1;1;1;1;0.64;0.99;0.63;0.56;1;0.51;0.96;0.52;1;0.94;0.97;0.72;1;1;0.58;0.51;1;1;0.95;1;1;0.94;0.67;0.55;0.71;0.81;0.83;0.99;1;0.59;0.88;0.83;0.99;0.81;0.59;0.57;0.82;1;0.63;1;1;0.73;1;1;…	ACAA2;ACTL6A;ADAR;AIMP1;AIMP2;ALDOA;ATP5F1A;ATP5F1B;ATP5PB;ATP5PD;ATP5PO;BAG6;CAD;CHD4;CKAP4;CNOT1;CYFIP1;DAP3;DBT;DDX5;DHX9;DLST;DPM1;DYNC1H1;DYNC1LI1;EFTUD2;FLNA;HADHA;HADHB;HNRNPR;HNRNPU;HNRNPUL2;IARS;IMMT;IRS4;LANCL1;LARS;MAP1B;MATR3;MRPL1;MRPL11;MRPL12;MRPL21;MRPL23;MRPL28;MRPL3;MRPL34;MRPL37;MRPL39;MRPL4;MRPL40;MRPL43;MRPL44;MRPL46;MRPL47;MRPL48;MRPL50;MRPL55;MRPL58;MRPS10;MRPS14;MRPS16;MRP…	0.8;0.79;0.73;0.62;0.89;0.65;0.75;0.88;0.58;0.62;0.69;0.67;0.76;0.6;0.98;0.67;0.58;0.54;0.98;0.58;0.52;0.64;0.86;0.6;0.65;0.82;0.83;0.87;0.56;0.82;0.7;0.72;0.78;0.85;0.97;0.59;0.55;0.96;0.51;0.53;0.64;0.57;0.57;0.5;0.6;0.58;0.62;0.55;0.81;0.72;0.56;0.59;0.55;0.56;0.77;0.53;0.6;0.57;0.57;0.55;0.64;0.69;0.52;0.61;0.55;0.57;0.95;0.9;0.64;0.66;0.56;0.75;0.78;0.86;0.79;1;0.85;0.78;0.75;0.55;0.92;0.79;…	Direct_PPI_prophet	;
PAQosome	Prohibitin complexes	PHB2	Q99623	33.296		17	PIH1D1	Q9NWS0	1	1			prohibitin 2 complex, mitochondrial	6289	AAAS;ACSL3;AGK;AIMP1;AIMP2;ALDH3A2;ALDOA;ANXA1;APMAP;ATAD3A;ATP1B1;ATP2A2;ATP5F1A;ATP5MD;ATP5MF;ATP5MG;ATP5PB;ATP5PO;BAG2;CASP14;CISD2;CKAP4;CLINT1;CLTA;COPA;CYB5R3;DAD1;DARS;DBT;DDOST;DDX5;DHX15;DLST;EEF1E1;ELAVL1;EPRS;ERLIN2;EXOSC10;FBL;GCN1;GOT1;H1-4;HACD3;HLA-A;HM13;HNRNPAB;HNRNPF;HNRNPH3;HNRNPR;HNRNPUL1;HNRNPUL2;HSD17B12;IARS;ILF2;KARS1;KPNB1;KRT4;LARS;LBR;LETM1;LMAN2;LRRC59;MACF1;MAP1B;MARS…	0.67;1;1;1;1;0.55;0.84;0.79;0.95;1;0.87;0.66;0.55;0.93;1;0.97;1;0.8;0.57;0.7;0.98;0.58;0.73;0.62;0.6;1;1;1;0.72;0.97;0.56;0.81;0.68;0.99;0.51;0.72;1;0.55;0.99;1;0.51;0.62;1;0.94;0.99;0.9;0.98;0.75;0.56;0.71;0.69;1;0.99;0.58;0.82;0.56;0.64;0.76;1;1;1;1;0.62;0.78;1;0.78;0.51;1;0.74;0.97;0.99;0.99;1;0.75;0.53;1;1;1;0.62;1;1;0.99;1;1;0.96;0.98;0.94;0.53;0.97;0.98;0.97;0.97;1;1;0.59;0.69;0.95;0.85;0.5…	ACAA2;ACTL6A;ADAR;AIMP1;AIMP2;ALDOA;ATP5F1A;ATP5F1B;ATP5PD;ATP5PO;BAG6;CAD;CHD4;CKAP4;CNOT1;DAP3;DBT;DDX5;DHX15;DLST;DPM1;DYNC1LI1;EFTUD2;ERLIN2;FLNA;GEMIN4;HADHA;HADHB;HDAC2;HNRNPR;HNRNPU;HNRNPUL2;IARS;IMMT;IRS4;ITPR3;LANCL1;MAP1B;MRPL1;MRPL11;MRPL12;MRPL15;MRPL18;MRPL2;MRPL20;MRPL21;MRPL23;MRPL24;MRPL28;MRPL3;MRPL34;MRPL37;MRPL39;MRPL4;MRPL40;MRPL43;MRPL44;MRPL45;MRPL46;MRPL47;MRPL48;MRPL50;MRP…	0.84;0.71;0.81;0.54;0.9;0.73;0.63;0.89;0.57;0.51;0.68;0.82;0.52;0.97;0.71;0.57;0.97;0.59;0.55;0.57;0.84;0.56;0.87;0.58;0.82;0.54;0.85;0.56;0.5;0.82;0.6;0.72;0.71;0.82;0.97;0.56;0.52;0.95;0.59;0.69;0.7;0.58;0.57;0.57;0.57;0.56;0.57;0.56;0.68;0.64;0.62;0.63;0.83;0.81;0.62;0.67;0.59;0.57;0.6;0.84;0.6;0.69;0.61;0.67;0.57;0.7;0.52;0.52;0.56;0.51;0.95;0.91;0.71;0.5;0.7;0.67;0.85;0.67;1;0.85;0.59;0.78;0…	Direct_PPI_prophet	;
PAQosome	RNA Pol I	POLR1A	O95602	194.811	18	17;26	URI1;PIH1D1;RUVBL1;PFDN2;POLR2E;RPAP3;UXT;PDRG1;WDR92;PFDN6;RUVBL2	O94763;Q9NWS0;Q9Y265;Q9UHV9;P19388;Q9H6T3;Q9UBK9;Q9NUG6;Q96MX6;O15212;Q9Y230	11	8	UXT;PIH1D1;RPAP3;RUVBL2	4	TNF-alpha/NF-kappa B signaling complex 5	5233	ABI1;ACACA;ACTR1A;AHNAK;ANAPC2;AP3M1;ASDURF;ATP5F1A;CAD;CCAR2;CCT2;CCT3;CCT4;CCT5;CCT6A;CCT6B;CCT7;CCT8;CDC23;CHD4;CLTA;CLTC;CNOT1;COPA;CTR9;CYFIP1;DBT;DCAF11;DNAJA2;DPCD;EEA1;EEF1D;EFTUD2;EIF3C;EIF3F;EIF4G3;FLNB;GLUD1;HADHA;HCFC1;HDAC1;HDAC2;HNRNPAB;HNRNPUL2;IRS4;KIF11;KIF5B;LARP1;MRE11;MRPL1;MRPL15;MRPL17;MRPL18;MRPL19;MRPL20;MRPL22;MRPL24;MRPL28;MRPL37;MRPL39;MRPL41;MRPL44;MRPL45;MRPL48;MRPL49…	0.81;0.85;0.76;0.96;0.94;0.83;0.91;0.86;0.76;0.67;0.75;0.99;0.98;0.57;0.96;0.99;0.94;0.99;0.9;0.78;0.64;0.66;0.82;0.71;0.58;0.92;0.99;0.88;0.68;0.83;0.86;0.99;0.98;0.61;0.97;0.98;0.74;0.51;0.86;0.99;0.82;0.86;0.94;0.92;0.94;0.62;0.97;0.8;0.64;0.81;0.94;0.88;0.89;0.87;0.9;0.74;0.83;0.82;0.7;0.91;0.59;0.54;1;0.6;0.8;0.67;0.98;0.8;0.96;0.95;0.76;0.95;0.56;0.94;0.85;0.77;0.96;0.89;0.64;0.62;0.57;0.67…	ACAA2;ACLY;ACTL6A;ACTR1A;ADAR;AIFM1;ARCN1;ASDURF;ATP1A1;ATP5F1A;ATP5F1B;ATP5F1C;ATP5MG;ATP5PB;ATP5PD;ATP5PO;ATXN2L;BAG6;BCAP31;BCKDK;CAP1;CCAR2;CCT2;CCT8;CDK1;CHD4;CKAP4;CLTC;CNOT1;COG1;COPA;COPB1;COPB2;CPSF6;DAP3;DBT;DCTN1;DCTN2;DDX21;DDX3X;DDX46;DPCD;DPM1;DSG1;EEA1;EEF1D;EEF1G;EIF3C;EIF3D;EIF3E;EIF3F;EIF3G;EIF3I;EIF3L;EIF4G1;EPRS;ERLIN2;FLNA;GADD45GIP1;GCN1;GOLIM4;HACD3;HADHA;HADHB;HAGH;HDAC2;H…	0.74;0.98;0.9;0.99;0.97;0.83;0.92;1;0.75;0.88;0.95;0.76;0.51;0.99;0.88;0.99;0.72;0.93;0.64;0.7;0.62;0.99;0.63;0.57;0.89;0.94;0.79;0.8;1;0.98;0.5;0.98;0.86;0.74;0.98;0.93;0.83;0.95;0.57;0.88;0.93;0.92;0.84;0.55;0.93;0.99;0.95;0.98;0.97;0.6;0.6;0.62;0.9;0.95;0.98;0.83;0.84;0.82;0.92;0.74;0.96;0.82;0.8;0.88;0.89;0.99;0.63;0.95;0.77;0.75;0.79;0.92;0.74;0.53;0.94;0.89;0.98;0.94;0.97;0.66;0.84;0.76;0.7…	Direct_PPI_prophet	;
PAQosome	Adaptor/Co-chaperone	PIH1D1	Q9NWS0	32.363	18;24;48;49	17;21;29;33;48	WDR92;RPAP3;RUVBL2;URI1;CCT3;CCT6A;RUVBL1;POLR2E;PDRG1;UXT;CCT4;CCT2;CCT8;CCT7;TCP1;CCT5	Q96MX6;Q9H6T3;Q9Y230;O94763;P49368;P40227;Q9Y265;P19388;Q9NUG6;Q9UBK9;P50991;P78371;P50990;Q99832;P17987;P48643	16	21	UXT;RUVBL2;RPAP3;RUVBL1;PFDN2;PDRG1	6	URI complex (Unconventional prefoldin RPB5 Interactor)	781	ACACA;ACTR2;AHNAK;ASDURF;ATP5F1A;CAD;CCT6B;CCT8;COPA;COPB1;COPB2;CST1;CST4;CYFIP1;DCAF11;DCXR;DDX46;DNAJA1;DSG1;EFTUD2;EIF3B;EIF3E;FLNA;FLNB;GART;GOT1;H4C1;HCFC1;HDAC2;HSP90AA1;HSP90AB1;HSPA8;IQGAP2;LSM12;MRPL12;MYH9;MYL6;NCKAP1;NUP205;PDCD5;PDRG1;POLR1A;POLR1D;POLR2A;POLR2B;POLR3A;POLR3B;PRDX6;PRPF3;PSMA4;PSMB5;PTPN14;RPAP2;RPAP3;RPS13;RPS16;RUVBL2;SEPTIN7;SF3B1;SLC25A5;SLC25A6;SMARCD1;SNRPA1;SN…	0.65;0.54;0.59;1;0.64;0.5;0.57;0.69;0.72;0.71;0.96;0.76;0.68;0.99;0.64;0.8;0.59;0.67;0.71;0.64;0.73;0.51;0.84;0.77;0.81;0.64;0.83;0.87;0.53;0.87;0.78;0.64;0.66;0.51;0.56;0.56;0.75;0.94;0.98;0.78;0.6;0.76;0.53;0.95;0.94;0.58;0.55;0.73;0.55;0.86;0.78;0.63;0.94;1;0.62;0.59;0.52;0.82;0.72;0.62;0.6;0.96;0.93;0.55;0.54;0.79;0.99;0.98;0.51;0.99;0.99;0.88;1;0.55	ACTL6A;ACTR1A;ALDOA;ARCN1;ASDURF;ATP1A1;ATP2A2;ATP5F1A;ATP5PB;ATP5PO;BCAP31;CCAR2;CCT2;CCT8;CHD4;CKAP4;COG1;COPA;DAP3;DCTN1;DDOST;DDX46;DHX9;DPCD;DPM1;EEF1B2;EEF1D;EIF3B;EIF3I;EIF3L;FLNA;HACD3;HADHB;HNRNPC;HNRNPD;HNRNPL;HNRNPR;HNRNPU;HNRNPUL2;HSP90AA1;HSPA4L;HSPE1;ILF2;ILF3;IMPDH2;IQGAP1;IRS4;ITPR3;KPNB1;KRT8;LBR;LSM12;MRPS16;MRPS17;MRPS2;MRPS22;MRPS23;MRPS27;MRPS34;MRPS35;MYL6;NME1;NPM1;NUDT21;N…	0.71;0.78;0.91;0.55;1;0.95;0.69;0.85;0.63;0.56;0.92;0.8;0.52;0.57;0.63;0.7;0.56;0.93;0.73;0.6;0.85;0.59;0.64;0.6;0.71;0.86;0.62;0.59;0.59;0.57;0.72;0.82;0.9;0.99;0.65;0.99;0.87;0.52;0.8;0.86;0.57;0.68;0.91;0.95;1;0.56;0.76;0.6;0.67;0.93;0.5;0.91;0.75;0.56;0.55;0.6;0.74;0.86;0.73;0.55;0.68;0.66;0.73;0.61;0.56;0.62;0.79;0.7;1;0.99;1;0.81;0.84;0.72;0.81;0.63;1;0.67;0.81;0.62;0.57;0.58;0.53;0.6;0.52;…	Direct_PPI_prophet	;
PAQosome	RNA Pol I	POLR1C	O15160	39.25	21;36	26	URI1;RUVBL1;RPAP3;WDR92;PDRG1;PFDN2;PFDN6;PIH1D1;CCT3	O94763;Q9Y265;Q9H6T3;Q96MX6;Q9NUG6;Q9UHV9;O15212;Q9NWS0;P49368	9	7	UXT;RPAP3;PIH1D1	3			ABI1;ACTR1A;ANAPC1;ANAPC2;AP3B1;ASDURF;ATP5F1A;CAD;CCT2;CCT3;CCT4;CCT5;CCT6A;CCT6B;CCT7;CCT8;CDC16;CDC23;CHD4;CNOT1;COPB1;COPB2;CSTF3;CTR9;CYFIP1;DNAJA2;EEA1;EEF1D;EFTUD2;EIF3C;EIF3D;EIF3E;EIF3F;EIF3H;EIF3M;EIF4G1;EIF4G3;FLNA;FLNB;GPN1;GPN3;HADHB;HCFC1;HLA-A;KDM1A;KIF11;KIF5B;LAMC1;LARP1;MACF1;MRE11;MRPL13;MRPL15;MRPL39;MRPL40;MRPL45;MRPL46;MRPL58;MRPS17;MRPS2;MRPS22;MRPS23;MRPS27;MRPS34;MRPS7;MR…	0.53;0.99;0.88;0.76;0.84;0.95;0.85;0.84;0.84;0.99;0.86;0.84;0.96;0.97;0.96;0.99;0.85;0.64;0.73;0.89;0.5;0.89;0.71;0.93;0.63;0.78;0.72;0.96;0.97;0.97;0.66;0.96;0.81;0.8;0.83;0.89;0.56;0.65;0.6;0.76;0.7;0.88;0.78;0.77;0.7;0.78;0.6;0.65;0.57;0.79;0.98;0.81;0.61;0.8;0.62;0.73;0.72;0.7;0.72;0.64;0.6;0.95;0.71;0.6;0.94;0.64;0.57;0.81;0.73;0.81;0.92;0.61;0.86;0.58;0.99;0.98;0.97;0.99;0.93;0.96;0.97;0.94…	ACAA2;AIMP1;ASDURF;ATP2A2;ATP5F1A;ATP5F1B;ATP5F1C;ATP5PO;BAG6;COPA;CYFIP1;DARS;DHX9;DPCD;DPM1;EEF1D;EEF1G;EIF3A;EIF3D;EIF3F;EIF3H;EIF3K;EIF3M;FLNA;FLNB;H4C1;HACD3;HADHB;HDAC2;HNRNPD;HUWE1;IRS4;LBR;MAP1B;MRE11;MRPS17;MRPS35;MYH10;MYH9;MYL6;PABPC1;PABPC4;PAICS;PARP1;PDRG1;PFDN2;PFDN6;PIH1D1;POLR1A;POLR2A;POLR2B;POLR2C;POLR3A;POLR3B;POLR3D;PRKDC;PRPF19;PRPF8;PSMC1;PSMD8;PTCD3;RBM25;RPAP3;RPN1;RUVBL1…	0.9;0.58;0.95;0.53;0.9;0.75;0.91;0.94;0.96;0.98;0.53;0.62;0.51;0.97;0.65;0.68;0.77;0.91;0.53;0.52;0.63;0.7;0.78;0.83;0.66;0.86;0.92;0.81;0.93;0.53;0.76;0.97;0.91;0.57;0.65;0.76;0.56;0.96;0.51;0.78;0.98;0.99;0.55;0.74;0.94;0.97;0.93;0.72;0.99;0.76;1;0.92;1;0.56;0.97;0.89;0.7;0.51;0.75;0.55;0.68;0.8;0.89;0.7;0.92;0.92;0.68;0.55;0.65;0.82;0.62;0.62;0.77;0.84;0.84;0.71;0.81;0.92;0.98;1;0.72;0.86;0.64	Direct_PPI_prophet	;
PAQosome	RNA Pol I	POLR1D	P0DPB6	15.237	21;37		URI1;PDRG1;PFDN2;WDR92;UXT;RPAP3;PIH1D1;PFDN6	O94763;Q9NUG6;Q9UHV9;Q96MX6;Q9UBK9;Q9H6T3;Q9NWS0;O15212	8	11	UXT	1			AAAS;ACACA;ACTR1A;AHNAK;ANAPC1;ANAPC2;ARCN1;ASDURF;ATP5PO;CAD;CCT2;CCT3;CCT4;CCT5;CCT6A;CCT6B;CCT7;CCT8;CDC16;CDC5L;CHD4;CLUH;CNOT1;CSE1L;DCTN1;EEF1D;EFTUD2;EIF3C;EIF3D;EIF3E;EIF3F;EIF3G;EIF3M;EIF4G3;GPN1;GPN3;HADHA;HCFC1;HDAC1;HDAC2;KDM1A;KIF11;KIF5B;MRE11;MRPL13;MRPL15;MRPL17;MRPL18;MRPL19;MRPL20;MRPL48;MRPL9;MRPS2;MRPS21;MRPS23;MRPS7;MYH10;MYL6;NUFIP2;NUMA1;NUP210;PAF1;PAICS;PDCD5;PIH1D1;POLR1…	0.82;0.58;0.92;0.73;0.72;0.86;0.84;0.86;0.7;0.6;0.98;0.99;0.97;0.95;0.98;0.98;0.98;0.99;0.72;0.8;0.73;0.56;0.89;0.58;0.75;0.98;0.66;0.8;0.92;0.51;0.98;0.58;0.85;0.59;0.68;0.89;0.91;0.94;0.85;0.83;0.97;0.62;0.97;0.8;0.84;0.56;0.53;0.53;0.6;0.52;0.54;0.55;0.77;0.59;0.65;0.64;0.95;0.96;0.79;0.58;0.81;0.82;0.84;0.76;0.53;0.99;0.98;0.81;0.71;0.95;0.66;0.87;0.76;0.72;0.91;0.86;0.77;0.98;0.78;0.75;0.9;0…			Direct_PPI_prophet	;
PAQosome	RNA Pol II	POLR2A	P24928	217.176	18;24	18;22	PIH1D1;URI1;RPAP3;UXT;WDR92;PDRG1;RUVBL2;PFDN2	Q9NWS0;O94763;Q9H6T3;Q9UBK9;Q96MX6;Q9NUG6;Q9Y230;Q9UHV9	8	14	PIH1D1;RPAP3;UXT	3	RNA polymerase II holoenzyme complex;RNA polymerase II core complex;CSA-POLIIa complex;Integrator-RNAPII complex;RNA pol II containing coactivator complex Tat-SF;SMN-PolII-RHA complex;CPSF6-ITCH-NUDT21-POLR2A-UBAP2L complex;CPSF6-EWSR1-ITCH-NUDT21-POLR2A-UBAP2L complex;CPSF6-ITCH-NUDT21-POLR2A complex;BRCA1-BARD1-POLR2A complex;POLR2A-CCNT1-CDK9-NCL-LEM6-CPSF2 complex;HES1 promoter corepressor co…	103;104;728;1155;1191;1749;1767;1768;1769;2213;2599;2638;2639;2685;2686;2825;3060;3062;3064;3066;3137;3142;5363;5736	ANAPC2;AP3M1;APMAP;ATP2A2;BCKDK;CAD;CCT2;CCT3;CCT6B;CCT8;CDC23;CDC27;CDC5L;CHD4;CISD2;CNOT1;COPA;CYFIP1;DARS2;DBT;DCTN1;EEF1D;EFTUD2;EIF3D;FAR1;FKBP8;GLUD1;HDAC1;IRS4;KDM1A;KRT18;LMNB1;MACF1;MCM2;MED23;MRPS15;MRPS16;MRPS17;MRPS23;MRPS30;MRPS7;MTA1;MYH10;MYH9;MYL6;NCKAP1;NOP58;NUP205;PABPC4;PIH1D1;POLR1A;POLR1C;POLR2H;POLR3A;POLR3B;POLR3D;POLR3E;PRKDC;PRPF40A;PRPF6;PRPF8;PSMC1;PSMD13;PSMD14;PTCD3;…	0.95;0.9;0.52;0.7;0.8;0.81;0.83;0.62;0.78;0.77;0.78;0.81;0.55;0.81;0.61;0.98;0.77;0.87;0.73;0.72;0.51;0.9;0.62;0.52;0.63;0.86;0.93;0.87;0.93;0.95;0.92;0.52;0.55;0.65;0.88;0.96;0.78;0.83;0.87;0.72;0.96;1;0.96;0.97;0.8;0.93;0.79;0.56;0.6;0.95;0.84;0.97;0.97;0.95;0.97;0.83;0.95;0.69;0.65;0.97;0.99;0.54;0.96;0.55;0.8;0.9;0.92;0.98;0.98;0.62;0.69;0.58;0.53;0.63;0.74;0.79;0.62;0.55;0.88;0.84;0.95;0.84;…	AIMP1;ATP5F1A;ATP5F1B;ATP5F1C;ATP5PB;ATP5PO;BAG6;CAD;CKAP4;COPA;DHX15;DHX9;DPCD;EEF1E1;FLNA;FLNB;H4C1;HACD3;HADHA;HADHB;HDAC2;HNRNPC;HNRNPR;HNRNPU;HNRNPUL2;IARS;IRS4;LBR;MYH10;MYL6;PABPC1;PABPN1;PFDN2;PFDN6;PHB;PHB2;PIH1D1;POLR1A;POLR1C;POLR2B;POLR2C;POLR3A;POLR3B;POLR3D;PPP1CA;PPP1CC;PRKDC;RPAP3;RPN1;RUVBL1;RUVBL2;SEC61A1;SF3B1;SF3B3;SLC25A1;SLC25A3;SLC25A6;SNRNP200;SNRPD2;SNRPD3;SNRPE;TECR;TUBA…	0.5;0.98;0.9;0.99;0.67;0.9;0.96;0.99;0.92;0.57;0.93;0.54;0.6;0.54;0.99;0.91;0.8;0.94;0.91;0.95;0.87;0.58;0.77;0.51;0.55;0.77;0.97;0.89;0.97;0.92;0.94;0.94;0.92;0.91;0.78;0.59;0.81;0.99;0.76;0.83;0.7;0.98;0.96;0.97;0.59;0.82;0.91;0.94;0.94;0.98;0.96;0.8;0.78;0.99;0.64;0.87;0.66;0.9;0.96;0.99;0.72;0.55;0.73;0.52;0.67;0.87;0.57;0.98;0.96;0.9;0.97;0.78	Direct_PPI_prophet	;
PAQosome	RNA Pol II	POLR2B	P30876	133.897	18;24;36	17	PIH1D1;URI1;RUVBL1;RUVBL2;RPAP3;WDR92;PDRG1	Q9NWS0;O94763;Q9Y265;Q9Y230;Q9H6T3;Q96MX6;Q9NUG6	7	9	PIH1D1;RPAP3;UXT;RUVBL2	4	RNA polymerase II holoenzyme complex;RNA polymerase II core complex;FCP1-associated protein complex;Integrator-RNAPII complex;Menin-associated histone methyltransferase complex;RNA polymerase II (RNAPII);BRCA1-core RNA polymerase II complex;RPAP1-RPB2-RPB3 complex;BRCA1-RNA polymerase II complex	103;104;811;1155;1254;2685;2686;2812;2825	ACTL6A;AHNAK;AIMP1;ANAPC2;AP3B1;AP3M1;APMAP;ATP2A2;ATP5F1A;ATP5MD;ATP5PB;BCKDK;BYSL;CAD;CCT2;CCT3;CCT4;CCT5;CCT6A;CCT6B;CCT7;CCT8;CDC23;CDC27;CDC5L;CHD4;CNOT1;CSE1L;DARS2;DCAF11;DCTN1;DDOST;DHX30;DIABLO;DYNC1H1;EEF1D;EFTUD2;EIF3A;EIF3B;EIF3C;EIF3D;EIF3G;EIF3M;EPRS;FAR1;FKBP8;FLNA;GCN1;GLUD1;GOT2;GPN1;H1-4;H1FX;HACD3;HADHB;HCFC1;HDAC1;HDAC2;HLA-A;HM13;HNRNPF;HNRNPUL2;HSD17B12;IRS4;KDM1A;KIF5B;KTN1…	0.57;0.9;0.63;0.98;0.54;0.77;0.96;0.98;0.87;0.77;0.77;0.99;0.55;0.85;0.97;0.96;0.95;0.96;0.95;0.96;0.94;0.95;0.62;0.87;0.82;0.74;1;0.58;0.53;0.62;0.63;0.51;0.75;0.76;0.92;0.9;0.96;0.71;0.85;0.87;0.78;0.56;0.78;0.5;0.52;0.92;0.55;0.7;0.79;0.57;0.82;0.61;0.6;0.77;0.76;0.58;0.91;0.72;0.93;0.7;0.7;0.68;0.55;0.9;0.97;0.55;0.61;0.67;0.84;0.61;0.75;0.67;0.85;0.98;0.55;0.53;0.6;0.56;0.55;0.55;0.97;0.82;0…	ACLY;ASDURF;ATP5F1A;ATP5F1B;ATP5F1C;ATP5MF;ATP5PD;ATP5PO;BAG6;CAD;CCAR2;CKAP4;COPB1;DHX9;DPCD;EEF1D;EEF1E1;EIF3A;EIF3C;EIF3E;EIF3F;EIF3L;EPPK1;FLNA;FLNB;GADD45GIP1;H4C1;HACD3;HADHB;HDAC2;HNRNPC;HNRNPR;HNRNPU;HUWE1;IRS4;KRT8;LANCL1;LSM12;MRPL49;MRPS17;MRPS2;MRPS22;MRPS23;MRPS27;MRPS34;MRPS35;MTA2;NCKAP1;NUFIP2;NUP107;PABPC1;PABPC4;PAICS;PDRG1;PFDN2;PFDN6;PHB;PHB2;POLR1A;POLR1C;POLR2A;POLR2C;POLR3A…	0.82;0.6;0.97;0.96;0.59;0.53;0.89;0.77;0.92;0.87;0.64;0.63;0.93;1;0.66;0.84;0.68;0.72;0.87;0.87;0.79;0.92;0.66;0.62;0.91;0.66;0.96;0.92;0.96;0.94;0.68;0.72;0.58;0.86;0.84;0.96;0.58;0.52;0.51;0.9;0.83;0.85;0.9;0.5;0.61;0.71;0.82;0.73;0.98;0.5;0.93;0.92;0.95;0.81;0.71;0.54;0.75;0.78;0.96;1;0.83;0.98;0.97;0.95;0.99;0.5;0.54;0.81;0.98;0.77;0.63;0.92;0.69;0.96;0.87;0.62;0.8;0.93;0.62;0.89;0.76;0.84;0.…	Direct_PPI_prophet	;
PAQosome	RNA Pol II	POLR2C	P19387	31.441	25;45	22	PIH1D1;RPAP3;WDR92;PDRG1;PFDN2;TCP1;CCT2;CCT3;CCT7;CCT8	Q9NWS0;Q9H6T3;Q96MX6;Q9NUG6;Q9UHV9;P17987;P78371;P49368;Q99832;P50990	10	9	PIH1D1;RPAP3	2	RNA polymerase II holoenzyme complex;RNA polymerase II core complex;RNA polymerase II (RNAPII);BRCA1-core RNA polymerase II complex;RPAP1-RPB2-RPB3 complex;BRCA1-RNA polymerase II complex	103;104;2685;2686;2812;2825	CDC23;CNOT1;FLNA;IRS4;MYL6;PABPC4;POLR2H;POLR3E;PRPF8;PSMD13;RPAP2;TRIM28;WDR92	0.72;0.53;0.83;0.78;0.94;0.56;0.82;0.85;0.99;0.56;0.71;0.54;0.59	ASDURF;ATP5F1A;ATP5F1B;ATP5F1C;ATP5PO;BAG6;CAD;CKAP4;COPA;FBL;FLNA;FLNB;H4C1;HACD3;HADHA;HADHB;HDAC2;HNRNPC;HNRNPUL2;HSD17B12;IARS;IRS4;LBR;MYH10;MYH9;MYL6;NUP210;PABPC1;PDRG1;PFDN2;PFDN6;PHB;PHB2;PIH1D1;POLR1A;POLR1C;POLR2A;POLR2B;POLR2E;POLR3A;POLR3B;POLR3D;PPP1CA;PPP1CC;PRKDC;RAD50;RPAP3;RUVBL1;RUVBL2;SEC61A1;SF3B3;SLC25A1;SLC25A3;SNRNP200;SNRPD2;SNRPD3;URI1;UXT;VDAC1;VDAC2;WDR92	0.66;0.99;0.95;0.96;0.99;0.98;0.92;0.74;0.78;0.6;0.97;0.87;0.97;0.92;0.75;0.93;0.69;0.56;0.6;0.88;0.51;0.64;0.82;0.99;0.94;0.89;0.65;0.91;0.87;0.99;0.87;0.55;0.5;0.63;0.95;0.92;0.7;0.98;0.67;0.93;0.93;0.97;0.56;0.53;0.95;0.89;0.85;0.93;0.94;0.58;0.97;0.85;0.65;0.67;0.85;0.97;0.97;0.99;0.57;0.68;0.98	Direct_PPI_prophet	;
PAQosome	RNA Pol II	POLR2H	P52434	17.143	18;24	19;26	RPAP3;RUVBL2;UXT;WDR92;PDRG1;PFDN2	Q9H6T3;Q9Y230;Q9UBK9;Q96MX6;Q9NUG6;Q9UHV9	6	6	UXT;PIH1D1;RPAP3	3	RNA polymerase II holoenzyme complex;RNA polymerase II core complex;RNA polymerase II (RNAPII);BRCA1-core RNA polymerase II complex;BRCA1-RNA polymerase II complex;TNF-alpha/NF-kappa B signaling complex 5	103;104;2685;2686;2825;5233	ABI1;ACTR1A;AHNAK;ANAPC1;AP3B1;AP3M1;ASDURF;CAD;CCT8;CDC16;CHD4;CLUH;CNOT1;COPB1;COPB2;CSTF3;CYFIP1;DARS;DNAJA2;EEF1D;EFTUD2;EIF3D;EIF3E;EIF3F;EIF3H;EIF3I;EIF3M;EIF4G1;EIF4G3;EPRS;FLNA;FLNB;GEMIN5;GPN1;HADHB;HCFC1;IRS4;MACF1;MARS;MRPL37;MRPL49;MRPS23;MRPS7;MYL6;NCKAP1;NUFIP2;NUMA1;NUP107;PABPC4;PAICS;PDRG1;POLR1A;POLR1C;POLR1D;POLR2A;POLR2B;POLR2C;POLR3A;POLR3D;POLR3E;PRPF19;PRPF8;PSMC4;PSMD1;PSM…	0.7;0.85;0.87;0.51;0.57;0.55;1;0.82;0.51;0.58;0.85;0.94;0.62;0.53;0.81;0.86;0.82;0.55;0.66;0.52;0.77;0.51;0.6;0.75;0.57;0.63;0.75;0.99;0.79;0.55;0.65;0.6;0.72;0.62;0.69;0.75;0.71;0.61;0.59;0.54;0.5;0.55;0.94;0.72;0.88;0.97;0.63;0.62;0.5;1;0.51;0.97;0.93;0.71;0.97;0.98;0.82;0.99;0.59;0.69;0.67;0.99;0.65;0.63;0.62;0.78;0.58;0.91;0.75;0.84;0.68;0.56;0.85;0.51;0.56;0.65;0.51;0.72;0.6;0.53;0.96;0.6;0.…	ATP5F1A;ATP5F1B;ATP5F1C;ATP5PB;ATP5PO;CAD;CKAP4;CYFIP1;DDX6;DHX15;DPCD;EEF1D;EEF1E1;FLNA;FLNB;HACD3;HADHB;HAGH;HNRNPD;HNRNPR;IARS;IRS4;MYH10;MYL6;PABPC1;PABPC4;PDRG1;PFDN2;PFDN6;PFKP;PHB;PHB2;POLR1A;POLR3B;POLR3D;PPP1CA;PPP1CC;PRKDC;PRPF8;RARS;RPAP3;RPS11;RPS15A;RPS2;RPS3;RUVBL1;RUVBL2;SEC61A1;SF3B3;SLC25A1;SLC25A3;SLC25A6;SNRNP200;URI1;UXT;WDR92	0.87;0.66;0.93;0.97;0.99;0.87;0.98;0.89;0.54;0.69;0.96;0.9;0.6;0.85;0.86;0.81;0.73;0.64;0.61;0.66;0.55;0.79;0.71;0.83;0.51;0.97;0.85;0.97;0.93;0.57;0.79;0.74;0.98;0.94;0.88;0.64;0.76;0.95;0.73;0.55;0.55;0.87;0.53;0.74;0.52;0.94;0.9;0.75;0.98;0.88;0.82;0.61;0.87;0.97;0.99;0.8	Direct_PPI_prophet	;
PAQosome	PAQosome	POLR2E	P19388	24.551	18;24;64	17;38	PIH1D1;URI1;RUVBL1;RUVBL2;RPAP3;UXT;WDR92;PDRG1;PFDN2;PFDN6	Q9NWS0;O94763;Q9Y265;Q9Y230;Q9H6T3;Q9UBK9;Q96MX6;Q9NUG6;Q9UHV9;O15212	10	15	UXT;RPAP3;PIH1D1;RUVBL2;RUVBL1;PFDN2;PDRG1	7	RNA polymerase II holoenzyme complex;RNA polymerase II core complex;RNA polymerase II (RNAPII);BRCA1-core RNA polymerase II complex;BRCA1-RNA polymerase II complex;URI complex (Unconventional prefoldin RPB5 Interactor)	103;104;2685;2686;2825;781	CCT6A;CCT6B;HNRNPK;PPP1CA	0.56;0.61;0.54;0.68	ACAA2;ACAT1;ARCN1;ASDURF;ATP2A2;ATP5F1A;ATP5F1B;ATP5F1C;ATP5MG;ATP5PB;ATP5PD;ATP5PO;BAG6;CAD;COPA;CORO1C;DARS;DDOST;DDX6;DHX9;DPCD;EEF1D;FLNA;FLNB;H4C1;HACD3;HADHB;HDAC2;HNRNPH1;HNRNPU;IARS;IMPDH2;IRS4;KTN1;LBR;LSM12;MYH10;MYL6;NUFIP2;PABPC1;PAICS;PDRG1;PFDN2;PFDN6;PFKP;PHB;PIH1D1;PKM;POLR1A;POLR2C;POLR3A;PPP1CA;PPP1CC;PRPF19;RAD50;RBMX;RPAP3;RPL11;RPL19;RPL27A;RPN1;RPS11;RPS15A;RPS16;RPS18;RPS2;…	0.97;0.57;0.65;0.97;0.99;1;0.99;1;0.75;0.79;0.75;0.99;0.79;0.64;0.99;0.71;0.56;0.93;0.76;0.91;1;0.81;1;0.99;0.78;1;0.78;0.86;0.72;0.99;0.52;0.91;0.95;0.76;0.99;0.61;0.85;0.99;0.57;1;0.68;0.99;0.99;0.99;0.99;0.92;1;0.5;1;0.67;1;0.72;0.89;0.56;0.93;0.58;1;0.89;0.72;0.61;0.9;0.63;0.55;0.66;0.61;0.61;0.61;1;1;1;0.91;0.99;0.78;0.9;0.83;0.61;0.65;0.98;0.85;0.74;0.57;0.67;0.98;0.99;0.6;1;0.71	Direct_PPI_prophet	;
PAQosome	RNA Pol III	POLR3A	O14802	155.641	18	17;35	PIH1D1;URI1;RUVBL1;RUVBL2;RPAP3;UXT;WDR92;PDRG1;PFDN2;PFDN6	Q9NWS0;O94763;Q9Y265;Q9Y230;Q9H6T3;Q9UBK9;Q96MX6;Q9NUG6;Q9UHV9;O15212	10	9	UXT;PIH1D1;RPAP3;RUVBL2;RUVBL1;PFDN2;PDRG1	7			ABI1;ACACA;ACTR1A;ANAPC1;ANAPC2;AP3M1;ARCN1;ASDURF;CAD;CCAR2;CCT2;CCT3;CCT4;CCT6A;CCT6B;CCT7;CCT8;CDC23;CHD4;CLTC;CNOT1;COPA;COPB1;COPB2;CSTF3;CYFIP1;DCAF11;DNAJA2;DPCD;DTL;DYNC1H1;EEA1;EEF1D;EIF3A;EIF3C;EIF3F;EIF3H;EIF4G3;FLNA;GPN1;GPN3;HADHA;HCFC1;HDAC1;HDAC2;HLA-A;HNRNPAB;KDM1A;KIF11;KIF5B;KRT18;LARP1;MACF1;MRE11;MRPL13;MRPL15;MRPL37;MRPL38;MRPL45;MRPL46;MRPL58;MRPS10;MRPS17;MRPS2;MRPS23;MRPS3…	0.88;0.81;0.98;0.65;0.94;0.67;0.87;0.96;1;0.92;0.94;0.98;0.95;0.98;0.98;0.83;0.99;0.72;0.67;0.55;0.9;0.71;0.58;0.86;0.94;0.96;0.58;0.83;0.82;0.7;0.69;0.71;0.99;0.64;0.75;0.95;0.71;0.84;0.89;0.84;0.65;0.53;0.97;0.84;0.87;0.76;0.66;0.88;0.63;0.95;0.51;0.73;0.69;0.85;0.76;0.57;0.58;0.56;0.96;0.51;0.59;0.62;0.9;0.76;0.79;0.67;0.72;0.96;0.74;0.88;0.73;0.95;0.65;0.93;0.63;0.51;0.58;0.97;0.96;0.95;0.95;…	ACAA2;ACLY;ACTL6A;ACTR1A;ADAR;AIFM1;ARCN1;ASDURF;ATP1A1;ATP5F1A;ATP5F1B;ATP5MF;ATP5MG;ATP5PB;ATP5PD;ATP5PO;BAG6;BCAP31;CCAR2;CCT2;CCT8;CDK1;CHD4;CKAP4;CNOT1;COG1;COPA;COPB1;COPB2;DAP3;DBT;DCTN1;DCTN2;DDX3X;DDX46;DPCD;DPM1;EEA1;EEF1D;EEF1G;EIF3I;EIF3L;EIF4G1;ERLIN2;FLNA;GADD45GIP1;GCN1;GOLIM4;HACD3;HADHA;HADHB;HDAC2;HNRNPAB;HNRNPC;HNRNPD;HNRNPL;HNRNPR;HNRNPUL2;HUWE1;ILF3;IMMT;IMPDH2;IQGAP1;IRS4;IT…	0.87;0.99;0.79;0.82;0.64;0.61;0.94;1;0.86;0.99;0.99;0.88;0.59;1;0.96;0.93;0.98;0.55;0.98;0.78;0.7;0.66;0.94;0.98;0.87;0.96;0.98;0.69;0.65;0.92;0.9;0.91;0.86;0.67;0.95;0.72;0.56;0.91;0.98;0.8;0.98;0.53;0.75;0.89;0.75;0.7;0.93;0.96;0.89;0.98;0.92;0.94;0.68;0.96;0.54;0.82;0.95;0.86;0.84;0.9;0.56;0.97;0.94;0.61;0.77;0.93;0.52;0.54;0.76;0.8;0.61;0.67;0.96;0.63;0.91;0.76;0.83;0.72;0.79;0.75;0.91;0.76;0…	Direct_PPI_prophet	;
PAQosome	RNA Pol III	POLR3B	Q9NW08	127.785	18;24	17;26	PIH1D1;URI1;RPAP3;UXT;WDR92;PDRG1;PFDN2;PFDN6	Q9NWS0;O94763;Q9H6T3;Q9UBK9;Q96MX6;Q9NUG6;Q9UHV9;O15212	8	6	UXT;RPAP3;PIH1D1	3			AAAS;AHNAK;AP3M1;CDC5L;CHD4;EIF3H;HCFC1;LAMC1;MRPS7;MYH10;MYH9;PA2G4;PIH1D1;POLR1D;POLR2A;POLR3D;PRPF8;RUVBL1;SEC16A;TTC37;XRCC5	0.67;0.75;0.51;0.55;0.78;0.59;0.72;0.99;0.57;0.74;0.51;0.53;0.55;0.66;0.97;0.96;0.55;0.82;0.95;0.78;0.57	ACAA2;ACIN1;ACTL6A;ACTR1A;ADAR;AIMP1;ATP5F1A;ATP5F1B;ATP5F1C;ATP5PB;ATP5PO;BAG6;BCKDK;CAD;CDK1;CHD4;CKAP4;CNOT1;COG1;COPA;COPB1;DARS;DBT;DDX21;DDX46;DDX5;DDX6;DHX15;DHX9;DPCD;DPM1;EEF1D;EEF1E1;GADD45GIP1;GCN1;GOLIM4;HACD3;HADHA;HADHB;HAGH;HDAC2;HNRNPAB;HNRNPL;HNRNPR;HNRNPU;HNRNPUL2;HRNR;HSPA8;HUWE1;IARS;ILF3;IMMT;IRS4;KTN1;MACF1;MAP1B;MRE11;MRPL11;MRPL12;MRPL13;MRPL15;MRPL17;MRPL20;MRPL21;MRPL22;…	0.78;0.67;0.77;0.75;0.96;0.62;0.95;0.68;0.78;0.84;0.93;0.86;0.71;0.78;0.69;0.9;0.55;0.85;0.59;0.97;0.61;0.76;0.71;0.58;0.53;0.72;0.86;0.6;0.54;0.83;0.82;0.96;0.51;0.54;0.86;0.51;0.84;0.98;0.78;0.91;0.65;0.71;0.51;0.94;0.75;0.84;0.69;0.57;0.88;0.63;0.59;0.84;0.91;0.89;0.59;0.84;0.79;0.73;0.86;0.59;0.68;0.58;0.65;0.61;0.56;0.68;0.64;0.54;0.64;0.72;0.66;0.62;0.56;0.57;0.62;0.64;0.65;0.76;0.64;0.52;0…	Direct_PPI_prophet	;
PAQosome	RNA Pol III	POLR3D	P05423	44.396	18	17;26	UXT;PIH1D1;RPAP3;WDR92;PDRG1;PFDN2;PFDN6	Q9UBK9;Q9NWS0;Q9H6T3;Q96MX6;Q9NUG6;Q9UHV9;O15212	7	6	UXT;RPAP3;PIH1D1	3			AAAS;ACTR1A;ANAPC1;ANAPC2;ARCN1;ASDURF;ATP5PO;CAD;CCT2;CCT3;CCT4;CCT5;CCT6A;CCT6B;CCT7;CCT8;CDC16;CNOT1;CSTF3;EEF1D;EIF3C;EIF3D;EIF3F;FAR1;GLUD1;GPN3;HDAC1;HDAC2;KDM1A;KIF5B;MRPS2;MRPS21;MYH10;NIPSNAP3A;NUP210;PAF1;PDCD5;POLR1A;POLR1C;POLR1D;POLR2A;POLR2B;POLR2H;POLR3A;POLR3B;POLR3E;PPP2R2A;PRPF8;PSMC1;PSMC3;PSMC4;PSMC5;PSMD1;PSMD12;PSMD13;PSMD6;PSMD8;PTCD3;RER1;RPAP2;RUVBL1;SEC61B;SF3B1;SF3B3;SL…	0.6;0.96;0.7;0.56;0.53;0.93;0.52;0.83;0.91;0.96;0.9;0.93;0.94;0.95;0.93;0.95;0.7;0.98;0.73;0.95;0.53;0.77;0.91;0.6;0.74;0.98;0.82;0.72;0.95;0.79;0.58;0.73;0.76;0.56;0.7;0.66;0.7;0.98;0.97;0.87;0.83;0.54;0.59;0.97;0.96;0.97;0.58;0.87;0.66;0.6;0.78;0.52;0.62;0.65;0.5;0.63;0.76;0.58;0.67;1;0.81;0.56;0.7;0.73;0.62;0.6;0.82;0.65;0.72;0.91;0.97;0.9;0.55;0.64;0.84;0.83;0.94;0.77	ACAA2;ACAT1;ACTR1A;ADAR;AIMP1;ARCN1;ATP5F1A;ATP5F1B;ATP5F1C;ATP5MG;ATP5PD;BAG6;CCAR2;CKAP4;COPA;DHX15;DPCD;EEF1D;EEF1G;EFTUD2;EIF3A;EIF3B;EIF3D;EIF3F;EIF3G;EIF3H;EIF3I;EIF3K;EIF3L;EIF3M;EPPK1;H4C1;HACD3;HADHA;HDAC2;HNRNPUL2;HUWE1;IRS4;LBR;MRE11;MRPS17;MRPS22;MYH10;MYH9;MYL6;NUFIP2;NUP107;NUP133;NUP210;NUP98;PABPC1;PABPC4;PABPN1;PHB;PHB2;PIH1D1;PODXL;POLR1A;POLR1C;POLR2A;POLR2B;POLR2C;POLR2H;POLR3…	0.86;0.62;0.64;0.51;0.57;0.63;0.82;0.64;0.92;0.78;0.73;0.95;0.78;0.52;0.78;0.51;0.74;0.89;0.9;0.67;0.83;0.82;0.54;0.61;0.58;0.6;0.72;0.79;0.68;0.69;0.65;0.92;0.99;0.59;0.94;0.94;0.94;0.93;0.97;0.94;0.76;0.51;0.86;0.53;0.54;0.88;0.91;0.93;0.64;0.64;0.89;0.8;0.89;0.58;0.55;0.67;0.62;1;0.97;0.97;0.99;0.97;0.88;0.72;0.61;0.58;0.8;0.82;0.6;0.7;0.68;0.87;0.79;0.86;0.83;0.73;0.68;0.82;0.58;0.9;0.87;0.95…	Direct_PPI_prophet	;
PAQosome	RNA Pol III	POLR3E	Q9NVU0	79.898	24		PIH1D1;URI1;PDRG1;RPAP3;PFDN2;PFDN6;UXT;WDR92;PDRG1;RUVBL2	Q9NWS0;O94763;Q9NUG6;Q9H6T3;Q9UHV9;O15212;Q9UBK9;Q96MX6;Q9NUG6;Q9Y230	10	15	UXT;RPAP3;PIH1D1	3			ABI1;ACACA;ACTR1A;ANAPC1;ANAPC2;ANAPC4;ARCN1;ASDURF;ATP5PO;CAD;CANX;CCT2;CCT3;CCT4;CCT5;CCT6A;CCT6B;CCT7;CCT8;CDC16;CNOT1;CSTF3;EEA1;EEF1D;EFTUD2;EIF3A;EIF3C;EIF3D;EIF3E;EIF3F;FAR1;FLNA;GLUD1;GPN3;HADHA;HCFC1;HDAC1;HDAC2;HM13;HSD17B12;KDM1A;KIF5B;KRT8;MKI67;MRPL1;MRPL13;MRPL15;MRPL17;MRPL18;MRPL19;MRPL20;MRPL24;MRPL28;MRPL9;MRPS10;MRPS2;MRPS21;MRPS22;MRPS23;MRPS27;MRPS34;MRPS35;MRPS9;MYH10;MYL6;N…	0.58;0.6;0.98;0.93;0.88;0.59;0.71;0.98;0.72;0.54;0.51;0.81;0.9;0.76;0.83;0.85;0.9;0.85;0.87;0.91;0.97;0.88;0.66;0.96;0.53;0.81;0.59;0.91;0.5;0.97;0.89;0.6;0.77;0.98;0.52;0.52;0.79;0.74;0.65;0.64;0.95;0.91;0.7;0.74;0.63;0.68;0.79;0.73;0.79;0.77;0.82;0.57;0.56;0.82;0.77;0.84;0.9;0.55;0.74;0.68;0.72;0.5;0.62;0.91;0.68;0.7;0.57;0.83;0.88;0.73;0.54;0.58;0.98;0.94;0.76;0.95;0.81;0.85;0.69;0.93;0.97;0.6…			Direct_PPI_prophet	;
PAQosome	PP1-gamma subunits	PPP1CA	P62136	37.512	18;24;28	17;22	PIH1D1;RPAP3;PFDN6;PDRG1;WDR92;RUVBL1;POLR2E;UXT;PFDN2;CCT6A;URI1;RUVBL2	Q9NWS0;Q9H6T3;O15212;Q9NUG6;Q96MX6;Q9Y265;P19388;Q9UBK9;Q9UHV9;P40227;O94763;Q9Y230	12	13	UXT;PIH1D1;RPAP3	3	PNUTS-PP1 complex;KCNQ1 macromolecular complex;CDC5L complex;PPP1CA-PPP1R13L complex	180;520;1183;7423	AGL;ASDURF;GAPDH;HSP90AA1;LSM12;PDRG1;PFDN2;PFDN6;POLR2E;PRDX1;RPS14;RPS27A;RUVBL2;SF3A3;SLC25A6;SSBP1;TUBB;TUBB2B;TUBB4B;URI1;UXT;WDR92	0.58;0.96;0.82;0.55;0.68;0.81;0.76;0.54;0.68;0.59;0.75;0.79;0.58;0.66;0.85;0.68;0.5;0.68;0.66;0.69;0.79;0.77	ACAT1;ACLY;ACTL6A;ADAR;ATP5F1A;ATP5F1B;ATP5F1C;ATP5PO;CAD;CHD4;CKAP4;CNOT1;COG1;COPA;DAP3;DBT;DDX6;DHX15;DPCD;DPM1;EEF1D;EIF3B;FLNA;FLNB;GAPDH;GCN1;HACD3;HAGH;HDAC2;HNRNPD;HNRNPL;HNRNPR;HNRNPU;HNRNPUL2;IMMT;ITPR3;KTN1;LBR;LSM12;MAP1B;MRPL11;MRPL12;MRPL15;MRPL19;MRPL20;MRPL23;MRPL37;MRPL38;MRPL39;MRPL4;MRPL40;MRPL41;MRPL43;MRPL44;MRPL47;MRPL48;MRPL50;MRPL55;MRPL58;MRPL9;MRPS10;MRPS14;MRPS16;MRPS2;…	0.55;0.99;0.9;0.85;0.8;0.88;0.89;0.66;0.64;0.51;0.68;0.65;0.54;0.75;0.62;0.95;0.61;0.63;0.92;0.85;0.73;0.58;0.82;0.82;0.65;0.59;0.81;0.66;0.86;0.76;0.77;0.78;0.72;0.76;0.59;0.66;0.77;0.89;0.96;0.7;0.55;0.85;0.53;0.71;0.57;0.57;0.52;0.58;0.56;0.56;0.58;0.53;0.55;0.52;0.94;0.56;0.51;0.54;0.59;0.54;0.72;0.71;0.8;0.51;0.69;0.62;0.6;0.52;0.57;0.75;0.88;0.64;0.64;0.96;0.52;0.82;0.8;0.59;0.5;0.91;0.79;0…	Direct_PPI_prophet	;
PAQosome	PP1-gamma subunits	PPP1CC	P36873	36.984	18	17;21	RPAP3;POLR2E;PDRG1;WDR92;RUVBL2;PFDN2;UXT;URI1;RUVBL1;PIH1D1;PFDN6;CCT2	Q9H6T3;P19388;Q9NUG6;Q96MX6;Q9Y230;Q9UHV9;Q9UBK9;O94763;Q9Y265;Q9NWS0;O15212;P78371	12	17					ATXN2L;CAD;CCT3;CCT4;CCT6A;DBT;DCTN1;DDX6;EEF1D;FLNA;GAPDH;HSP90AA1;HSP90AB1;KPNB1;LSM12;MATR3;MRPS23;MYL6;NUFIP2;PABPC1;PFDN6;POLR1A;POLR1C;POLR2B;PRKDC;PSMA4;PTCD3;RPL23;RPS5;SLC25A5;SLC25A6;SNRNP40;TCP1;TUBB;TUBB2B;TUBB4B;TUBB6;VIM;WDR92;ZNHIT2	0.7;0.78;0.81;0.82;0.77;0.71;0.74;0.88;0.6;0.67;0.95;0.98;0.8;0.65;0.9;0.58;0.73;0.98;0.69;0.86;0.56;0.57;0.72;0.86;0.52;0.63;0.79;0.86;0.62;0.83;0.97;0.71;0.79;0.82;0.6;0.66;0.63;0.74;0.93;0.55	ACAA2;ACAT1;ACLY;ACTL6A;ADAR;ASDURF;ATP5F1A;ATP5F1B;ATP5F1C;ATP5PB;ATP5PD;ATP5PO;CAD;CHD4;CKAP4;CNOT1;COG1;COPA;COPB2;DAP3;DBT;DDX6;DHX15;DPCD;DPM1;EEF1D;EIF3B;FLNA;FLNB;GADD45GIP1;GAPDH;GCN1;HACD3;HADHA;HADHB;HAGH;HDAC2;HNRNPAB;HNRNPC;HNRNPL;HNRNPR;HNRNPUL2;IMMT;IRS4;ITPR3;KTN1;LBR;LSM12;MAP1B;MATR3;MRPL1;MRPL11;MRPL12;MRPL13;MRPL15;MRPL17;MRPL18;MRPL19;MRPL2;MRPL20;MRPL21;MRPL22;MRPL23;MRPL24;M…	0.58;0.65;0.99;0.96;0.93;0.98;0.83;0.95;0.86;0.84;0.64;0.7;0.92;0.61;0.88;0.68;0.59;0.95;0.77;0.85;0.98;0.63;0.73;0.89;0.84;0.71;0.74;0.86;0.82;0.63;0.67;0.55;0.64;0.66;0.73;0.75;0.98;0.92;0.71;0.94;0.85;0.7;0.79;0.91;0.84;0.87;0.83;0.69;0.84;0.81;0.54;0.69;0.93;0.65;0.75;0.64;0.65;0.82;0.61;0.77;0.55;0.67;0.76;0.62;0.59;0.71;0.66;0.75;0.72;0.74;0.71;0.72;0.71;0.84;0.7;0.61;0.64;0.95;0.67;0.71;0.…	Direct_PPI_prophet	;
PAQosome	TRIM28/KAP1-transcription factor mediated	PPP2R2A	P63151	51.692	17;24;58	22;29;35	CCT7;CCT6A;CCT5;CCT8;CCT2;TCP1;PIH1D1;CCT4;CCT3	Q99832;P40227;P48643;P50990;P78371;P17987;Q9NWS0;P50991;P49368	9	3	UXT	1	RAF1-PPP2-PIN1 complex;PP2A-NR3A complex	5211;7005	POLR1D;POLR3D;PSMD1	0.72;0.58;0.57	ATP2A2;ATP5F1A;ATP5F1B;ATP5F1C;ATP5PB;ATP5PO;CAD;COPA;CYFIP1;DDX6;DPCD;FBL;FLNA;FLNB;HACD3;HADHB;HAGH;LBR;MYH10;MYL6;PABPC1;PAICS;PDRG1;PFDN2;PFDN6;PFKP;PIH1D1;PNN;POLR1A;POLR3A;PPP1CA;PPP1CC;PRKDC;PRPF40A;RPAP3;RPL11;RPL27A;RPN1;RPS3;RUVBL1;RUVBL2;SF3B1;SF3B3;SLC25A1;SLC25A3;SLC25A6;TECR;TUBB4B;URI1;UXT;WDR92	0.55;0.78;0.95;0.99;0.97;0.57;0.71;0.95;0.88;0.91;0.95;0.52;0.99;1;0.98;0.68;0.98;1;0.89;0.73;0.86;0.8;0.78;0.83;0.89;0.97;0.81;0.64;0.98;1;0.9;0.97;0.72;0.94;0.84;0.69;0.7;0.85;0.57;0.91;0.98;0.64;0.74;0.65;0.72;0.82;0.77;0.52;0.91;0.97;0.85	Direct_PPI_prophet	;
PAQosome	PRPF19-complex	PRPF19	Q9UMS4	55.181	23	16;36	PFDN1;VBP1;PFDN5	O60925;P61758;Q99471	3	1	PFDN1;PFDN4;UXT;RPAP3	4	Spliceosome;C complex spliceosome;CDC5L core complex;CDC5L complex	351;1181;1182;1183	ACTR1A;AHNAK;ANAPC2;AP3M1;ATP2A2;ATP5PO;CAD;CCAR2;CCT2;CCT3;CCT4;CCT5;CCT6A;CCT6B;CCT7;CCT8;CDC27;CDC5L;CNOT1;DIABLO;DPCD;EEF1D;EFTUD2;EIF3A;EIF3B;EIF3C;EIF3D;EIF3E;EIF3F;EIF3H;EIF3L;EIF3M;FKBP8;FLNA;HLA-A;KIF5B;KRT18;MACF1;MED23;MRPS7;MYH10;MYH9;MYL6;NUP205;PAF1;PAICS;POLR1A;POLR1C;POLR1D;POLR2B;POLR2H;POLR3A;POLR3E;PRKDC;PSMB1;PSMC1;PSMC2;PSMD1;PSMD14;PSMD3;RAB5C;RAD50;RANGAP1;RER1;RPAP2;RPS16;…	0.65;0.94;0.98;0.71;0.73;0.52;0.52;0.51;0.94;0.98;0.83;0.85;0.87;0.98;0.87;1;0.8;0.77;0.86;0.71;0.63;1;0.88;0.73;0.57;0.91;0.78;0.62;0.91;0.94;0.97;0.83;0.51;0.79;0.64;0.97;0.61;0.61;0.57;0.9;0.75;0.74;0.9;0.62;0.66;0.56;0.92;0.82;0.86;0.67;0.67;0.92;0.67;0.73;0.78;0.6;0.54;0.72;0.63;0.62;0.69;0.74;0.53;0.95;0.81;0.65;0.71;0.71;0.65;0.87;0.97;0.58;0.61;0.57;0.81;0.62;0.9;0.59;0.51;0.8;0.75;0.72;0…	ACLY;ACTL6A;AHCY;AIMP2;ATP5F1A;ATP5F1B;ATP5F1C;ATP5PB;ATP5PO;BAG6;BCKDK;CDK1;CLTA;CLTB;CLTC;COPA;DBT;DCTN1;DDX21;DDX6;DHX15;DLST;DPM1;EIF4G1;FLNA;GADD45GIP1;GCN1;HADHA;HDAC2;HNRNPR;HNRNPU;HSD17B12;HSPA8;HUWE1;ITGB1;KARS1;KRT8;LANCL1;LRRC59;LSM12;LUC7L2;MATR3;MRPL1;MRPL11;MRPL12;MRPL13;MRPL15;MRPL17;MRPL20;MRPL21;MRPL22;MRPL23;MRPL28;MRPL3;MRPL38;MRPL39;MRPL4;MRPL41;MRPL46;MRPL47;MRPL49;MRPL50;MRP…	0.9;0.82;0.51;0.87;0.63;0.8;0.89;0.5;0.56;0.81;0.92;0.77;0.63;0.53;0.99;0.66;0.7;0.56;0.65;0.58;0.56;0.51;0.6;0.83;0.57;0.9;0.95;0.88;0.83;0.51;0.63;0.52;0.84;0.56;0.65;0.62;0.53;0.57;0.63;0.51;0.63;0.57;0.75;0.85;0.84;0.86;0.88;0.81;0.81;0.53;0.8;0.54;0.78;0.57;0.83;0.87;0.73;0.85;0.62;0.79;0.53;0.63;0.91;0.79;0.54;0.9;0.72;0.89;0.84;0.89;0.57;0.61;0.66;0.55;0.7;0.81;0.56;1;0.83;0.97;0.94;0.75;0…	Direct_PPI_prophet	;
PAQosome	U5 snRNP	PRPF8	Q6P2Q9	273.6	18;24	16;25	CCT7;URI1;PIH1D1;RUVBL2;RUVBL1;TCP1;CCT8;WDR92;CCT5;CCT3;PDRG1;UXT;CCT2;POLR2E;RPAP3;CCT4;PFDN2	Q99832;O94763;Q9NWS0;Q9Y230;Q9Y265;P17987;P50990;Q96MX6;P48643;P49368;Q9NUG6;Q9UBK9;P78371;P19388;Q9H6T3;P50991;Q9UHV9	17	4	RPAP3;PIH1D1;UXT;RUVBL2;RUVBL1	5	Spliceosome;18S U11/U12 snRNP;Toposome;C complex spliceosome;Exon junction complex (mRNA splicing-dependent)	351;430;924;1181;1195	AAR2;ABI1;ACTR1A;ADRM1;AHNAK;ANAPC1;ANAPC2;AP3B1;APMAP;ARCN1;ASDURF;ATP2A2;ATP5F1A;ATP5PB;CAD;CANX;CCAR2;CCT2;CCT3;CCT4;CCT6A;CCT6B;CCT7;CCT8;CDC16;CDC5L;CHD4;CISD2;COPA;COPB2;CSTF3;CTR9;CYFIP1;DBT;DHX30;DPF2;DPM1;DYNC1LI1;EEA1;EEF1D;EFTUD2;EIF3C;EIF3D;EIF3E;EIF3F;EIF3H;EIF3K;EIF3M;FLII;FLNA;FLNB;GCN1;GOT2;GPI;GPN1;GRIPAP1;HADHA;HADHB;HCFC1;HLA-A;HNRNPUL2;IGF2BP1;KDM1A;KIF11;LAMC1;MACF1;MED23;MRE…	0.84;0.75;0.96;0.55;0.67;0.91;0.61;0.8;0.79;0.67;1;0.53;0.57;0.77;0.85;0.55;0.8;0.69;0.88;0.9;0.88;0.86;0.75;0.53;0.89;0.65;0.94;0.74;0.69;0.77;0.71;0.89;0.91;0.57;0.53;0.55;0.75;0.62;0.59;0.54;0.87;0.68;0.7;0.94;0.78;0.78;0.69;0.76;0.59;0.84;0.75;0.63;0.61;0.69;0.7;0.59;0.96;0.64;0.76;0.82;0.9;0.79;0.84;0.99;0.85;0.81;0.53;0.9;0.8;0.69;0.67;0.75;0.56;0.91;0.84;0.9;0.86;0.56;0.51;0.63;0.7;0.53;0.…	ACAA2;ACIN1;ACLY;ACTL6A;ADAR;AIMP2;ATP5PB;BCKDK;CAD;CDK1;CLTA;CNOT1;COPA;COPB2;CORO1C;DARS;DBT;DDX21;DDX5;DDX6;DHX15;DPM1;DYNC1H1;EEF1E1;EIF4A3;ERLIN2;FBL;GADD45GIP1;GCN1;HADHA;HSD17B12;HSPA8;IARS;KTN1;LANCL1;LBR;MACF1;MAP1B;MARS;MATR3;MRPL1;MRPL11;MRPL12;MRPL13;MRPL15;MRPL17;MRPL18;MRPL19;MRPL2;MRPL20;MRPL21;MRPL22;MRPL23;MRPL24;MRPL28;MRPL3;MRPL34;MRPL37;MRPL38;MRPL39;MRPL4;MRPL40;MRPL41;MRPL43…	0.59;1;0.98;0.93;0.96;0.55;0.79;0.92;0.91;0.97;0.56;0.87;0.64;0.79;0.52;1;0.82;0.82;0.88;0.7;0.79;0.71;0.55;0.51;0.9;0.7;0.98;0.96;0.93;0.83;0.73;0.68;1;0.83;0.96;0.74;0.6;0.92;0.56;1;0.65;0.93;0.99;0.96;0.94;0.96;0.66;0.55;0.68;0.94;0.74;0.94;0.7;0.71;0.93;0.68;0.66;0.68;0.95;0.94;0.72;0.78;0.96;0.74;0.73;0.68;0.63;0.7;0.71;0.85;0.76;0.74;0.96;0.95;0.52;0.88;0.95;0.81;0.87;0.57;0.94;0.74;0.74;0.…	Direct_PPI_prophet	;
PAQosome	PP1-gamma subunits	PRR14L	Q5THK1	237.3	21;24						PIH1D1;RPAP3;UXT	3			ACTR1A;ANAPC2;ASNA1;EIF3A;EIF3B;EIF3F;EIF3L;GPN3;HDAC1;KDM1A;MRPL9;MRPS21;MTA1;MYH10;PSMA3;PSMA6;PSMC3;PSMC4;PSMC5;PSMD1;PSMD4;RPAP2;RPAP3;SNRNP40;SNRPD1	0.56;0.8;0.54;0.8;0.75;0.56;0.61;0.67;0.86;0.97;0.54;0.66;0.59;0.7;0.53;0.55;0.81;0.59;0.59;0.74;0.79;0.77;0.52;0.91;0.66			Direct_PPI_prophet	;
PAQosome	MRN Complex	RAD50	Q92878	153.892	25	19;21;37	PIH1D1	Q9NWS0	1	1	RPAP3	1	MRN complex (MRE11-RAD50-NBN complex);R/M complex (RAD50-MRE11 complex);BASC complex (BRCA1-associated genome surveillance complex);MRN-TRRAP complex (MRE11A-RAD50-NBN-TRRAP complex);BRCA1-RAD50-MRE11-NBS1 complex;DNA double-strand break end-joining complex;Rap1 complex;Rap1 complex;TLE1 corepressor complex (MASH1 promoter-corepressor complex);MDC1-MRN-ATM-FANCD2 complex;MDC1-MRE11-RAD50-NBS1 com…	173;264;433;627;964;1189;1193;1204;1729;2217;2218;2766;2776;2815;3135;5197	AIMP2;ALDOA;AP3M1;APMAP;ASDURF;ATP1A1;ATP2A2;ATP5MD;ATP5PB;BCKDK;CAD;CANX;CCAR2;CDC5L;CHD4;CNOT1;DHX30;DNAJA1;DYNC1H1;EEF1E1;EFTUD2;EIF3M;FLII;FLNA;GCN1;GNB2;HACD3;HADHB;HDAC1;HLA-A;HNRNPUL2;IGF2BP1;KDM1A;LBR;LMAN2;LMNB1;MACF1;MED23;MKI67;MOV10;MRE11;MRPS7;MT-CO2;MYH10;MYH9;MYL6;NDUFA4;NNT;NUMA1;PABPC4;PDCD5;POLR1C;POLR1D;POLR3A;PRPF19;PRPF8;PSMD13;PTCD3;QARS;RAB2A;RANGAP1;RER1;RPAP2;SEC22B;SEC63…	0.83;0.71;0.73;0.95;0.84;0.53;0.7;0.85;0.91;0.68;0.77;0.77;0.82;0.9;0.9;0.9;0.9;0.65;0.81;0.58;0.89;0.63;0.59;0.8;0.93;0.66;0.89;0.77;0.71;0.71;0.99;0.7;0.99;0.72;0.89;0.84;0.87;0.92;0.6;0.78;0.67;0.91;0.93;0.78;0.72;0.69;0.98;0.96;0.67;0.57;0.65;0.97;0.71;0.76;0.74;0.9;0.7;0.56;0.51;0.74;0.77;0.61;0.98;0.85;0.9;0.56;0.75;0.97;0.91;0.83;0.97;0.78;0.95;0.72;0.52;0.84;0.52;0.92;0.67;0.66;0.52;0.7;0…	ACTR1A;ATP5F1B;BAG6;CCT2;CCT8;COPA;COPB2;EEF1D;EIF3C;EIF3H;HUWE1;IRS4;MRE11;MYH10;MYH9;MYL6;NSF;NUFIP2;NUP107;NUP98;PABPC4;PAICS;PDRG1;PFDN6;PODXL;POLR2C;POLR2E;POLR3D;RANBP2;RANGAP1;RPS11;RPS27;SF3B1;SNRNP70;TCP1;TUBB6;URI1;VARS	0.56;0.69;0.95;0.99;0.58;0.56;0.86;0.59;0.5;0.54;1;0.72;1;0.95;1;0.81;0.52;0.8;1;0.95;0.63;0.78;0.66;0.62;0.72;0.89;0.93;0.9;0.81;0.89;0.87;0.51;0.69;0.58;0.81;0.92;0.64;0.91	Direct_PPI_prophet	;
Adapter/HSP90 association	Unclassified coeluting PAQosome interactor	RBM12	Q9NTZ6	97.395	49										DBN1;FH;NUDCD3	0.91;0.52;0.78			Indirect_with_other_interactor	;
PAQosome	Interacts with RNA Pol II	RPAP2	Q8IXW5	69.509	18;31		WDR92;PIH1D1;UXT;POLR2E;TCP1;RUVBL2;RPAP3;PDRG1;CCT5;URI1	Q96MX6;Q9NWS0;Q9UBK9;P19388;P17987;Q9Y230;Q9H6T3;Q9NUG6;P48643;O94763	10	9	PIH1D1;RPAP3;UXT	3			ABI1;ACTR1A;ACTR3;AHNAK;ANAPC1;ANAPC4;ANAPC7;AP1G1;AP3M1;ASDURF;ASNA1;ATP1B3;ATP5F1A;BAG2;BCKDK;CAD;CCAR2;CCT2;CCT3;CCT4;CCT5;CCT6A;CCT6B;CCT7;CCT8;CDC16;CDC23;CDC27;CHD4;CLUH;COPA;COPB1;COPB2;CSTF3;DAP3;DARS2;DBT;DCTN1;DNAJA2;DPF2;EEA1;EEF1D;EFTUD2;EIF2A;EIF3A;EIF3B;EIF3C;EIF3D;EIF3E;EIF3F;EIF3G;EIF3H;EIF3K;EIF3M;EIF4G1;EIF4G3;FLNA;GADD45GIP1;GID8;GLUD1;GPN1;GPN3;GTF2I;HCFC1;HDAC1;HDAC2;KDM1A;KI…	0.61;1;0.81;0.79;0.99;0.86;0.76;0.96;0.51;1;0.77;0.51;0.54;0.64;0.78;0.73;0.86;0.96;0.99;0.97;0.99;0.99;0.99;0.99;0.98;0.99;0.98;0.93;0.96;0.98;0.86;0.9;0.91;0.73;0.77;0.74;0.9;0.94;0.59;0.9;0.97;0.9;0.93;0.81;0.97;0.99;0.99;0.99;1;0.97;0.96;0.99;0.91;0.57;0.8;0.83;0.99;0.91;0.52;0.78;0.77;0.98;0.62;0.9;0.92;0.91;0.91;0.99;0.86;0.96;0.82;0.53;0.85;0.96;0.86;0.67;0.99;1;0.88;0.5;0.71;0.84;0.93;0.9…			Direct_PPI_prophet	;
PAQosome	Adaptor/Co-chaperone	RPAP3	Q9H6T3	75.719	18;24;48;49	17;21;29;33;39;46	RUVBL2;URI1;WDR92;UXT;RUVBL1;PDRG1;PIH1D1;PFDN6;CCT5;PFDN2;POLR2E	Q9Y230;O94763;Q96MX6;Q9UBK9;Q9Y265;Q9NUG6;Q9NWS0;O15212;P48643;Q9UHV9;P19388	11	19	PIH1D1;UXT;RUVBL2;RUVBL1;PFDN2;PDRG1	6	URI complex (Unconventional prefoldin RPB5 Interactor)	781	AGL;ANAPC2;AP1B1;ASDURF;CCT2;CCT3;CCT4;CCT5;CCT6A;CCT6B;CCT7;CCT8;CLUH;COPB2;CST1;CST4;DDX21;DDX6;DNAJA1;DNAJA2;EEF1D;EFTUD2;EIF3A;EIF3B;EIF3C;EIF3D;EIF3E;EIF3F;EIF3H;EIF4G1;EIF4G3;FLNA;GAPDH;GART;GLUD1;H4C1;HSP90AA1;HSP90AB1;HSP90B1;HSPA8;IQGAP2;KDM1A;KIF5B;LARP1;MACF1;MCM7;MLEC;MRPS31;MYH9;MYL6;NUFIP2;NUP205;PDCD5;PIH1D1;PKM;POLR2A;POLR2B;POLR3A;PRDX4;PRDX6;PRPF3;PRPF8;PRR14L;PSMA2;PSMA3;PSMA4;…	0.52;0.99;0.66;0.81;0.63;0.94;0.75;0.87;0.93;0.93;0.78;0.91;0.86;0.75;0.87;0.55;0.76;0.56;0.51;0.78;0.66;0.6;0.76;0.51;0.82;0.86;0.84;0.9;0.9;0.69;0.84;0.94;0.88;0.93;0.94;0.88;0.93;0.81;0.86;0.73;0.54;0.8;0.89;0.52;0.63;0.95;0.65;0.56;0.58;0.84;0.99;0.97;0.74;1;0.56;0.98;0.77;0.74;0.85;0.66;0.54;0.51;0.52;0.9;0.94;0.88;0.75;0.65;0.9;0.59;0.51;0.74;0.52;0.72;0.89;0.57;0.76;0.51;0.99;0.69;0.87;0.9…	ACLY;ACTL6A;ACTR1A;ADAR;AHCY;ALDOA;ARCN1;ASDURF;ATP1A1;ATP2A2;ATP5F1A;ATP5F1B;ATP5PB;ATP5PD;ATP5PO;ATXN2L;BAG6;BCAP31;CCAR2;CCT2;CCT8;CHD4;CNOT1;COPA;COPB1;COPB2;CPSF6;DAP3;DBT;DCTN1;DCTN2;DDOST;DPCD;EEF1B2;EEF1D;EIF3B;EIF3I;EIF3L;EIF4G1;FLNA;GADD45GIP1;GOLIM4;HACD3;HADHB;HM13;HNRNPAB;HNRNPC;HNRNPD;HNRNPL;HNRNPR;HNRNPUL2;HSP90AA1;HSP90AB1;HSPA4L;HSPE1;HUWE1;ILF2;ILF3;IMMT;IQGAP1;ITPR3;KPNB1;KTN1;…	0.99;0.9;0.92;0.91;0.53;0.98;0.75;1;0.98;0.84;0.96;0.67;0.67;0.94;0.78;0.93;0.67;0.95;0.71;0.78;0.71;0.58;0.61;0.93;0.62;0.72;0.61;0.85;0.76;0.54;0.92;0.67;0.87;0.99;0.98;0.91;0.98;0.77;0.55;0.81;0.55;0.51;0.8;0.58;0.53;0.63;0.97;0.76;0.99;0.98;0.98;0.87;0.62;0.8;0.65;0.81;0.77;0.85;0.53;0.61;0.89;0.51;0.67;0.88;0.89;0.82;0.67;0.65;0.82;0.57;0.64;0.58;0.54;0.73;0.53;0.63;0.59;0.6;0.76;0.57;0.63;0…	Direct_PPI_prophet	;
PAQosome	Unclassified coeluting PAQosome interactor	RSL1D1	O76021	54.973	17						RPAP3	1	Nop56p-associated pre-rRNA complex	3055	C7orf50;CKMT1A;DDX54;DPF2;GCN1;GNL3;H1-4;H1FX;HARS;LBR;MOV10;MYBBP1A;NNT;PHB2;PPAN;PUM3;RPL10;RPL13A;RPL17;RPL19;RPL23A;RPL24;RPL27;RPL27A;RPL35A;RPL36;RPL37A;RPL6;RPL9;RPS13;RPS15A;RPS26;RPS4X;RPS8;RRP15;SEC63;SMARCC2;SMARCD2;SRP9;TOP1	0.97;0.51;1;0.67;0.55;0.99;0.74;0.62;0.74;0.61;0.56;0.96;0.52;0.57;0.99;0.97;1;1;0.86;0.54;0.88;0.69;1;1;1;0.85;0.77;0.93;0.53;0.85;0.77;0.7;0.62;0.73;0.98;0.58;0.51;0.59;0.67;0.94			Indirect_with_other_interactor	;
PAQosome	PAQosome	RUVBL1	Q9Y265	50.228	18;24;32	17;21;34	PIH1D1;URI1;PDRG1;RPAP3;UXT;WDR92;RUVBL2;PFDN2;PFDN6	Q9NWS0;O94763;Q9NUG6;Q9H6T3;Q9UBK9;Q96MX6;Q9Y230;Q9UHV9;O15212	9	24	RUVBL2;RPAP3;PIH1D1;UXT	4	INO80 chromatin remodeling complex;SRCAP-associated chromatin remodeling complex;TIP60 histone acetylase complex;NuA4/Tip60-HAT complex;NuA4/Tip60-HAT complex;NuA4/Tip60-HAT complex B;NuA4/Tip60-HAT complex A;DMAP1-associated complex;p400-associated complex;c-MYC-ATPase-helicase complex;TIP49-TIP48-BAF53 complex;NuA4/Tip60 HAT complex;NuA4/Tip60 HAT complex;MLL1-WDR5 complex;URI complex (Unconven…	302;304;525;528;529;787;798;799;1166;1170;1173;2856;2857;5386;781	ASDURF;ATP5F1A;ATXN2L;CAD;CCAR2;CCT3;CCT4;CCT5;CCT6A;CCT6B;CCT7;CCT8;CLTA;CLTC;CYFIP1;DHX9;EEF1B2;EEF1D;EFTUD2;FLNB;GAPDH;GGCT;GLUD1;HCFC1;HDAC1;HNRNPAB;HNRNPC;HNRNPD;HNRNPU;HNRNPUL2;ILF2;ILF3;KIF5B;KPNB1;KRT18;LSM12;MRPS23;MRPS7;MYL6;NUFIP2;PABPN1;PDCD5;PDRG1;PFDN2;PFDN6;POLR1A;POLR1C;POLR2H;POLR3A;POLR3B;POLR3D;PRPF19;PRPF40A;PRPF8;PSMD1;PSMD11;PSMD3;PTCD3;RPL23;RPS3;RUVBL2;SLC25A6;SNRNP40;SSBP…	0.76;0.56;0.53;0.87;0.91;1;1;0.58;1;1;0.98;0.99;0.51;0.58;0.73;0.57;0.89;0.99;0.63;0.5;0.93;0.76;0.81;0.67;0.96;0.69;0.87;0.7;0.59;0.58;0.53;0.5;0.88;0.65;0.69;0.88;0.5;0.54;0.94;0.52;0.75;0.99;0.63;0.5;0.7;0.56;0.55;0.6;0.55;0.82;0.81;0.87;0.55;0.86;0.67;0.68;0.56;0.61;0.98;0.57;0.77;0.98;0.97;0.89;0.56;0.68;1;0.92;0.76;0.89;0.7;0.66;0.7;0.8;0.66;0.77	ACAA2;ACLY;ACTL6A;ACTR1A;ADAR;ARCN1;ASDURF;ATP5F1A;ATP5F1B;ATP5F1C;ATP5PB;ATP5PD;ATP5PO;BAG6;CAPRIN1;CCT8;CHD4;CLTC;CNOT1;COG1;COPA;COPB1;COPB2;CPSF6;DAP3;DBT;DCTN2;DDX46;DPCD;EEA1;EEF1B2;EEF1D;EEF1G;EIF3B;EIF3I;EIF3L;EIF4G1;ERLIN2;FLNA;GADD45GIP1;GOLIM4;GPS1;HADHA;HADHB;HDAC2;HNRNPAB;HNRNPC;HNRNPD;HNRNPL;HNRNPR;HNRNPUL2;HSD17B12;ILF2;ILF3;IMMT;IMPDH2;IQGAP1;ITGB1;ITPR3;KRT8;KTN1;LBR;LMAN1;LSM12;…	0.89;0.89;0.97;0.59;0.64;0.89;0.98;0.98;0.97;0.84;0.93;0.63;0.85;0.66;0.53;0.56;0.97;0.62;0.91;0.86;0.81;0.81;0.93;0.57;0.98;0.84;0.91;0.66;0.89;0.95;0.89;1;0.65;0.66;0.66;0.64;0.86;0.68;0.95;0.8;0.99;0.51;0.8;0.94;0.83;0.62;0.99;0.64;0.99;0.99;0.95;0.79;0.51;0.96;0.93;0.99;0.99;0.64;0.99;0.54;0.81;0.55;0.52;0.73;0.92;0.69;0.66;0.78;0.84;0.93;0.78;0.81;0.81;0.76;0.6;0.77;0.86;0.76;0.8;0.88;0.79;0…	Direct_PPI_prophet	;
PAQosome	PAQosome	RUVBL2	Q9Y230	51.157	18;24;32	17;21;34	URI1;RUVBL1;POLR2E;PIH1D1;WDR92;UXT;PDRG1;RPAP3;PFDN6;PFDN2	O94763;Q9Y265;P19388;Q9NWS0;Q96MX6;Q9UBK9;Q9NUG6;Q9H6T3;O15212;Q9UHV9	10	39	RUVBL1;RPAP3;UXT;PIH1D1	4	INO80 chromatin remodeling complex;SRCAP-associated chromatin remodeling complex;TIP60 histone acetylase complex;NuA4/Tip60-HAT complex;NuA4/Tip60-HAT complex;NuA4/Tip60-HAT complex B;NuA4/Tip60-HAT complex A;DMAP1-associated complex;p400-associated complex;c-MYC-ATPase-helicase complex;TIP49-TIP48-BAF53 complex;NuA4/Tip60 HAT complex;URI complex (Unconventional prefoldin RPB5 Interactor)	302;304;525;528;529;787;798;799;1166;1170;1173;2857;781	ABI1;ASDURF;CAD;CCT2;CCT3;CCT4;CCT6A;CCT6B;CCT7;CCT8;CYFIP1;DBT;EEF1B2;EEF1D;EIF5B;GAPDH;GLUD1;GPN1;HCFC1;HNRNPAB;HNRNPC;HNRNPU;IRS4;KIF5B;KRT18;LARP1;MRPS7;MYL6;PDCD5;PDRG1;PFDN6;PIH1D1;POLR1A;POLR2A;POLR2B;PPP1CA;PRPF19;RPAP3;RPL23;RPS28;RPS3;RUVBL1;SLC25A5;SLC25A6;SNRNP40;SSBP1;TARS1;TCP1;TECR;TPR;TUBA1B;TUBB;URI1;UXT;WDR92;YBX1	0.79;0.7;0.91;0.53;0.98;0.95;0.99;0.93;0.74;0.95;0.85;0.76;0.57;0.88;0.52;0.52;0.58;0.76;0.73;0.68;0.63;0.61;0.57;0.68;0.6;0.67;0.57;0.51;0.92;0.66;0.63;0.52;0.69;0.62;0.69;0.58;0.97;0.74;0.89;0.51;0.66;0.77;0.87;0.96;0.53;0.52;0.64;0.96;0.6;0.64;0.58;0.71;0.8;0.78;0.89;0.53	ACLY;ACTL6A;ACTR1A;ADAR;AHCY;ARCN1;ASDURF;ATP5F1A;ATP5F1B;ATP5F1C;ATP5PB;ATP5PD;ATP5PO;CCAR2;CCT8;CHD4;CNOT1;COG1;COPB1;COPB2;DAP3;DBT;DCTN2;DHX15;DPCD;EEA1;EEF1B2;EEF1D;EEF1G;EIF3B;EIF3D;EIF3I;EIF4G1;ERLIN2;FLNA;GOLIM4;HADHA;HADHB;HAGH;HDAC2;HNRNPAB;HNRNPC;HNRNPD;HNRNPL;HNRNPR;HNRNPUL2;HSD17B12;ILF2;ILF3;IMMT;IMPDH2;IQGAP1;ITPR3;KTN1;LBR;LMAN1;LSM12;MAP1B;MCM6;MRPL1;MRPL12;MRPL15;MRPL18;MRPL2;MR…	0.69;0.99;0.8;0.73;0.52;0.99;1;0.99;0.83;0.84;0.7;0.68;0.86;0.62;0.79;0.98;0.69;0.94;0.92;0.89;0.98;0.69;0.79;0.58;0.96;0.82;0.62;1;0.7;0.74;0.67;0.63;0.6;0.68;0.88;0.57;0.75;0.63;0.6;0.97;0.84;0.99;0.84;0.99;0.99;0.94;0.79;0.82;0.92;0.94;0.99;0.76;0.99;0.89;0.55;0.83;0.55;0.95;0.54;0.78;0.86;0.65;0.76;0.8;0.64;0.75;0.92;0.8;0.76;0.86;0.81;0.64;0.6;0.87;0.91;0.56;0.86;0.83;0.73;0.71;0.88;0.88;0.8…	Direct_PPI_prophet	;
PAQosome	U2 snRNP	SF3B1	O75533	145.83	19;25;31;37	18	CCT6A;PIH1D1	P40227;Q9NWS0	2	2			Spliceosome;18S U11/U12 snRNP;C complex spliceosome;CDC5L complex;SF3b complex;17S U2 snRNP;B-WICH complex;B-WICH complex	351;430;1181;1183;1737;2755;6194;6302	ABI1;ACACA;ACTR1A;AIMP2;AP3B1;AP3M1;ASDURF;ATP1B3;ATP5F1A;BAG2;BCAS2;BCKDK;CAD;CANX;CCT2;CCT3;CCT4;CCT5;CCT6A;CCT6B;CCT7;CCT8;CST1;CYFIP1;DBT;DCAF11;DCTN1;DDX17;EEA1;EEF1D;EFTUD2;EIF2A;EIF3B;EIF3C;EIF3D;EIF3F;EIF3H;EIF4G3;FLII;GART;GGCT;GYS1;H1FX;H2AFY;HADHA;HCFC1;HDAC1;HNRNPC;KIF5B;KRT18;LARP1;MACF1;MCM2;MKI67;MRPL1;MRPL15;MRPL17;MRPL18;MRPL19;MRPL20;MRPL22;MRPL24;MRPL28;MRPL37;MRPL38;MRPL39;MRP…	0.6;0.62;0.58;0.58;0.88;0.61;0.54;0.77;0.5;0.87;0.56;0.8;0.72;0.7;0.93;0.99;0.97;0.97;0.98;0.97;0.98;0.98;0.81;0.79;0.68;0.92;0.64;1;0.71;0.89;0.75;0.58;0.7;0.84;0.96;0.87;0.63;0.77;0.8;0.6;0.56;0.5;0.83;0.77;0.55;0.58;0.81;0.67;0.91;0.62;0.85;0.64;0.89;0.55;0.91;0.97;0.91;0.92;0.91;0.95;0.6;0.8;0.95;0.7;0.62;0.75;0.73;0.72;0.66;0.68;0.56;0.54;0.53;0.64;0.95;0.9;0.98;0.96;0.53;0.75;0.6;0.98;0.78;…	ACAA2;ACTR1A;ADAR;AIMP2;ATP2A2;ATP5F1A;ATP5F1B;ATP5F1C;ATP5PB;ATP5PO;CAD;CKAP4;CNOT1;COPA;CYFIP1;DAP3;DARS;DBT;DDOST;DDX6;DHX15;DHX9;DPCD;DPM1;EIF3D;FBL;FLNA;FLNB;H4C1;HACD3;HADHB;HAGH;HDAC2;HNRNPAB;HNRNPU;HSD17B12;IARS;IMMT;IRS4;ITPR3;KTN1;LBR;MAP1B;MATR3;MRPL12;MRPL43;MRPL45;MRPS10;MRPS14;MRPS16;MRPS2;MRPS22;MRPS23;MRPS27;MRPS31;MRPS34;MRPS35;MRPS7;MYH10;MYL6;PABPC1;PABPC4;PABPN1;PAICS;PFDN2;PF…	0.99;0.77;0.83;0.7;0.95;0.99;0.97;0.97;0.98;0.99;0.93;0.96;0.67;0.62;0.82;0.84;0.77;0.65;0.67;0.68;0.9;0.52;0.83;0.9;0.52;0.79;0.91;0.94;0.93;0.91;0.6;0.94;0.81;0.56;0.92;0.84;0.82;0.62;0.99;0.71;0.73;0.99;0.55;0.59;0.63;0.52;0.56;0.61;0.8;0.7;0.73;0.85;0.97;0.65;0.54;0.97;0.74;0.57;0.68;0.94;0.9;0.59;0.67;0.77;0.59;0.86;0.64;0.67;0.8;0.63;0.99;0.78;0.95;0.97;0.87;0.64;0.64;0.96;0.81;0.85;0.71;0.…	Direct_PPI_prophet	;
PAQosome	U2 snRNP	SF3B3	Q15393	135.577	19	17	PIH1D1;CCT2	Q9NWS0;P78371	2	2			Spliceosome;18S U11/U12 snRNP;TFTC complex (TATA-binding protein-free TAF-II-containing complex);TFTC complex (TATA-binding protein-free TAF-II-containing complex);STAGA complex;TFTC complex (TATA-binding protein-free TAF-II-containing complex);C complex spliceosome;NCOR1 complex;SF3b complex;17S U2 snRNP	351;430;445;470;476;513;1181;1413;1737;2755	ACTR1A;AHNAK;ANAPC2;AP3B1;APMAP;ATP5MF;ATP5PO;BAG2;BCKDK;CCT2;CCT3;CCT4;CCT5;CCT6A;CCT6B;CCT7;CCT8;CDC23;CDC5L;CHD4;CNOT1;DHX15;DPM1;EEA1;EEF1D;EFTUD2;EIF3A;EIF3B;EIF3C;EIF3D;EIF3F;EIF3G;EIF3H;FKBP8;FLII;GGCT;HADHA;HCFC1;HDAC1;HNRNPC;HSD17B12;KIF11;KPNB1;LARP1;LONP1;MACF1;MKI67;MRE11;MRPL15;MRPL18;MRPL48;MRPL58;MRPL9;MRPS2;MRPS21;MRPS30;MRPS34;MRPS7;MYH10;MYH9;MYL6;NUFIP2;NUMA1;PAICS;PELP1;POLR1A…	0.53;0.71;0.97;0.97;0.84;0.65;0.82;0.93;0.58;0.97;0.95;0.96;1;0.98;0.88;0.98;0.98;0.53;0.58;0.67;0.64;0.6;0.96;0.59;0.85;0.85;0.71;0.65;0.85;0.84;0.69;0.64;0.78;0.81;0.8;0.52;0.63;0.93;0.88;0.58;0.57;0.51;0.51;0.53;0.69;0.98;0.68;0.96;0.66;0.5;0.57;0.69;0.53;0.63;0.51;0.65;0.61;0.55;0.53;0.61;0.68;0.88;0.76;0.8;0.69;0.61;0.72;0.73;0.85;0.92;0.57;0.55;0.5;0.51;0.5;0.74;0.79;0.75;0.62;0.69;0.62;0.7…	ACAA2;ACLY;ACTL6A;ACTR1A;ADAR;ARCN1;ASDURF;ATP5F1A;ATP5F1B;ATP5F1C;ATP5MF;ATP5PB;ATP5PD;ATP5PO;BAG6;CAD;CCAR2;CCT8;CHD4;CKAP4;CLTC;CNOT1;COPA;COPB1;DAP3;DARS;DBT;DCTN1;DHX15;DPCD;DPM1;EEF1D;EEF1G;EIF3B;EIF3L;EIF4G1;EPRS;GCN1;HADHA;HADHB;HAGH;HDAC2;HNRNPA3;HNRNPAB;HNRNPC;HNRNPR;HNRNPU;HNRNPUL2;HUWE1;IARS;ILF3;IMMT;IQGAP1;IRS4;ITPR3;KTN1;MAP1B;MATR3;MRPL1;MRPL12;MRPL47;MRPL50;MRPS14;MRPS16;MRPS17;M…	0.76;0.99;0.88;0.65;0.74;0.93;0.91;0.85;0.61;0.69;0.54;0.88;0.98;0.54;0.59;0.75;0.89;0.57;0.88;0.99;0.85;0.73;0.61;0.78;0.99;0.62;0.73;0.59;0.59;0.96;0.92;0.96;0.58;0.64;0.54;0.64;0.84;0.73;0.97;0.78;0.9;0.93;0.56;0.92;0.54;0.82;0.88;0.98;0.59;0.63;0.58;1;0.79;0.91;0.98;0.99;0.91;0.63;0.76;0.67;0.72;0.63;0.97;0.99;0.65;0.99;0.99;1;0.94;0.95;0.97;0.87;0.69;0.62;0.62;0.85;0.86;0.54;0.58;0.7;0.92;0.…	Direct_PPI_prophet	;
PAQosome	Unclassified coeluting PAQosome interactor	SLMAP	Q14BN4	95.198		17	PFDN6;PFDN4;PFDN2	O15212;Q9NQP4;Q9UHV9	3	1							ACTL6A;ATP2A2;ATP5F1A;ATP5F1B;ATP5F1C;ATP5PB;ATP5PO;CDK1;CKAP4;COG1;COPA;CYFIP1;DARS;DDX46;DHX15;DPCD;FLNA;FLNB;H4C1;HACD3;HAGH;IARS;LBR;MRPL12;MRPL15;MRPL17;MRPL2;MRPL21;MRPL38;MRPL45;MRPS10;MRPS16;MRPS22;MRPS23;MRPS27;MRPS31;MRPS34;MRPS35;MRPS7;MYH10;MYL6;PABPC1;PFDN2;PFDN6;PFKP;POLR1A;POLR3A;POLR3B;PPP1CA;PPP1CC;PRKDC;PRPF40A;PRPF8;RPL27A;RPL31;RPN1;RPS11;RPS15A;RPS2;RUVBL1;RUVBL2;SF3B1;SLC25A…	0.72;0.66;0.86;0.95;0.97;0.97;0.99;1;0.84;0.9;0.63;0.7;0.56;1;0.95;0.93;0.6;0.93;0.87;0.96;0.63;0.75;0.99;0.61;0.76;0.51;0.5;0.65;0.6;0.51;0.9;0.55;0.91;0.52;0.99;1;0.59;0.98;0.95;0.9;0.94;0.69;0.74;0.68;0.91;0.99;0.91;0.54;0.83;0.9;0.91;0.69;0.65;0.95;0.82;0.73;0.84;0.77;0.51;0.81;0.9;0.75;0.73;0.95;0.88;0.78;0.82;0.81;0.82;0.76;0.56;0.53;0.68;0.83	Direct_PPI_prophet	;
PAQosome	U5 snRNP	SNRNP200	O75643	244.508	15;18;24	17;26	RUVBL1;RUVBL2;WDR92;PDRG1;PIH1D1	Q9Y265;Q9Y230;Q96MX6;Q9NUG6;Q9NWS0	5	5	RPAP3;PIH1D1;UXT	3	Spliceosome;C complex spliceosome	351;1181	ACTR1A;ALDH3A2;ANAPC1;ASDURF;ATP5F1A;CAD;CCAR2;CCT3;CCT4;CCT5;CCT6A;CCT6B;CCT8;CDC16;CYFIP1;DBT;DNAJA1;DPCD;EFTUD2;EIF3K;ENO2;GAPDH;HNRNPAB;HNRNPH3;HNRNPK;HNRNPR;HNRNPUL2;IRS4;KDM1A;LMNB1;MRE11;MRPL38;MYL6;POLR1A;POLR1C;POLR2B;POLR2H;PRPF19;PRPF8;PSMA4;PTCD3;RAB5C;RPAP2;RPL31;RPS10;RPS14;RPS16;RPS18;RPS20;RPS24;RPS27;RPS9;SNRNP40;SNRPA1;SYNCRIP;TPI1;TPR;TTC37;XPO1;XRCC5;XRCC6;ZNHIT2;ZNRD2	0.67;0.7;0.61;0.51;0.84;0.69;0.71;0.81;0.76;0.76;0.85;0.7;0.6;0.7;0.93;0.83;0.54;0.62;0.68;0.54;0.98;0.93;0.84;0.56;0.57;0.66;0.66;0.85;0.57;0.78;0.88;0.77;0.62;0.97;0.93;0.82;0.6;0.8;0.54;0.94;0.54;0.58;0.77;0.8;0.74;0.61;0.91;0.85;0.69;0.79;0.7;0.63;0.78;0.58;0.63;0.78;0.58;0.69;0.75;0.87;0.82;0.59;0.59	ACLY;ACTL6A;ADAR;AIMP2;ALDOA;ATP5F1A;ATP5F1B;ATP5F1C;ATP5MF;ATP5PB;ATP5PO;BCKDK;CAD;CCAR2;CDK1;CHD4;CKAP4;CNOT1;COG1;COPA;COPB2;DBT;DDX21;DHX15;DHX9;DPM1;EEF1D;EEF1E1;EFTUD2;ERLIN2;FLNA;GADD45GIP1;GCN1;HACD3;HADHA;HDAC2;HNRNPR;HNRNPU;HNRNPUL2;IMMT;IRS4;KTN1;LBR;LUC7L2;MACF1;MAP1B;MARS;MRE11;MRPL11;MRPL12;MRPL13;MRPL15;MRPL17;MRPL18;MRPL2;MRPL20;MRPL21;MRPL22;MRPL23;MRPL24;MRPL28;MRPL3;MRPL34;MRPL…	0.98;0.94;0.99;0.5;0.67;0.76;0.78;0.97;0.68;0.53;0.83;0.86;0.95;0.86;0.79;0.77;0.99;0.81;0.72;0.98;0.94;0.78;0.86;0.84;0.83;0.9;0.79;0.64;0.53;0.51;0.57;0.87;0.91;0.98;0.96;0.92;0.72;0.53;0.67;0.76;0.78;0.7;0.9;0.57;0.63;0.93;0.5;0.7;0.78;0.97;0.87;0.85;0.85;0.57;0.56;0.87;0.55;0.84;0.63;0.57;0.74;0.61;0.58;0.57;0.85;0.82;0.65;0.65;0.88;0.57;0.62;0.57;0.54;0.6;0.56;0.55;0.62;0.9;0.91;0.64;0.56;0.…	Direct_PPI_prophet	;
PAQosome	U5 snRNP	SNRNP40	Q96DI7	39.311	13;18;28	16;26	PFDN1;PFDN2	O60925;Q9UHV9	2	2			Spliceosome;C complex spliceosome;CUL4A-DDB1-WDR57 complex	351;1181;6493	ACTB;ACTR1A;AHNAK;AIMP1;ALDOA;ANAPC2;APMAP;ASDURF;ATP2A2;ATP5F1A;BCKDHB;BCKDK;CAD;CANX;CCAR2;CCT2;CCT3;CCT4;CCT5;CCT6A;CCT6B;CCT7;CCT8;CDC23;CDC27;CDC5L;CHD4;CNOT1;COPB2;DARS2;DCAF11;DCTN1;DEK;DHX9;DNAJA1;DNAJA2;EEF1D;EIF3A;EIF3B;EIF3C;EIF3D;EIF3E;EIF3F;EIF3H;EIF3M;EPRS;FAR1;FKBP8;FLII;FLNA;GLUD1;GNB2;GPN1;HADHA;HDAC1;HDAC2;IARS;IRS4;KDM1A;KIF5B;LMNB1;MACF1;MATR3;MED23;MRPS7;MYH10;MYH9;MYL6;PABPC…	0.76;0.71;0.54;0.73;0.76;1;0.56;0.67;0.55;0.92;0.5;0.94;0.52;0.8;0.78;0.96;0.99;1;0.96;1;0.99;0.99;0.97;0.56;0.59;0.84;0.91;0.87;0.88;0.66;0.92;0.65;0.89;0.81;0.56;0.67;0.99;0.8;0.83;0.95;0.95;0.93;0.83;0.95;0.53;0.65;0.9;0.51;0.67;1;0.81;0.73;0.59;0.73;0.91;0.91;0.73;0.95;0.99;0.98;0.88;0.81;0.84;0.9;0.96;0.95;0.79;0.95;0.57;0.81;0.71;0.98;0.72;0.75;0.87;0.65;0.92;0.71;0.7;0.93;0.95;0.77;0.78;0.…	ACAA2;ACIN1;ACTL6A;ADAR;AIMP1;AIMP2;CKAP4;CLTA;CLTB;CORO1C;DAP3;DARS;DBT;DDX3X;DDX46;DDX5;DLST;DYNC1H1;DYNC1LI1;EFTUD2;EIF3A;EIF3K;EIF4A3;EPRS;ERLIN2;GCN1;GEMIN4;HNRNPM;IARS;IMMT;IRS4;ITPR3;KRT34;LUC7L2;MRPL1;MRPL11;MRPL12;MRPL15;MRPL17;MRPL18;MRPL19;MRPL2;MRPL21;MRPL22;MRPL23;MRPL24;MRPL3;MRPL34;MRPL37;MRPL38;MRPL39;MRPL4;MRPL40;MRPL41;MRPL43;MRPL44;MRPL45;MRPL46;MRPL47;MRPL48;MRPL50;MRPL55;MRPL…	0.64;0.9;0.8;0.6;0.71;0.86;0.62;0.88;0.85;0.58;0.53;1;0.98;0.69;0.7;0.96;0.55;1;1;0.92;0.69;0.5;0.78;0.58;0.98;0.64;0.93;0.87;1;0.79;0.63;0.75;0.55;0.84;0.98;0.84;0.9;0.89;0.84;0.98;0.53;0.98;0.97;0.9;0.97;0.98;0.99;0.97;0.98;0.8;0.84;0.98;0.98;0.82;0.99;0.98;0.98;0.96;0.85;0.98;0.97;0.98;0.88;0.54;0.67;0.58;0.78;0.86;0.76;0.75;0.77;0.84;0.67;0.9;0.62;0.67;0.86;0.5;0.7;0.59;0.6;0.57;1;0.86;0.82;0…	Direct_PPI_prophet	;
PAQosome	U2 snRNP	SNRPA1	P09661	28.416		17	PIH1D1	Q9NWS0	1	1			Spliceosome;C complex spliceosome;CDC5L complex;SRm160/300 complex;17S U2 snRNP	351;1181;1183;1261;2755	AAAS;CNOT1;EIF3A;EIF3B;GART;HSP90B1;KRT19;MCM5;MRPL12;MRPL53;MYO6;PFKL;PIH1D1;PNPT1;RBBP7;RPAP3;SF3B3;SNRNP200;SNRPB2;SNRPD1;SNRPE	0.66;0.93;0.62;0.81;0.58;0.58;0.7;0.54;0.86;0.69;0.67;0.53;0.93;0.59;0.54;0.89;0.81;0.58;0.83;0.88;0.6	ACAA2;ACTL6A;ADAR;ARCN1;ATP2A2;ATP5F1A;ATP5F1B;ATP5F1C;ATP5PB;ATP5PO;CAD;CCAR2;CKAP4;CNOT1;COG1;COPA;DAP3;DARS;DDX46;DDX5;DDX6;DHX15;DPCD;DPM1;EEF1D;FLNA;FLNB;GOLIM4;H4C1;HACD3;HAGH;IMMT;IRS4;ITPR3;KTN1;LANCL1;LBR;LUC7L2;MAP1B;MATR3;MRPL1;MRPL49;MRPS14;MRPS16;MRPS2;MRPS22;MRPS23;MRPS27;MRPS31;MRPS34;MRPS35;MRPS7;MYH10;MYL6;NUMA1;PABPC1;PARP1;PFDN2;PFKP;POLR1A;POLR3A;POLR3B;PPP1CA;PPP1CC;PRDX2;PRK…	0.95;0.97;0.77;0.6;0.93;0.98;0.96;0.98;0.92;0.99;0.54;0.71;0.86;0.66;0.93;0.97;1;0.53;0.73;0.51;0.94;0.87;0.96;0.59;0.74;0.83;0.78;0.54;0.9;0.98;0.88;0.79;0.77;0.99;0.64;0.78;0.91;0.53;0.54;0.58;0.52;0.66;0.69;1;0.99;1;1;0.98;0.92;1;0.89;0.82;0.73;0.97;0.88;0.98;0.67;0.74;0.94;0.96;0.91;0.85;0.97;0.95;0.59;0.81;0.85;0.95;1;0.77;0.89;0.52;0.86;0.87;0.93;0.66;0.69;0.59;0.62;0.82;0.57;0.97;0.98;0.86…	Direct_PPI_prophet	;
PAQosome	6S pICln-Sm complex	SNRPD1	P62314	13.282	18;40	18;42	PIH1D1;RUVBL1	Q9NWS0;Q9Y265	2	2			Spliceosome;18S U11/U12 snRNP;20S methylosome-SmD complex;6S methyltransferase complex;20S methylosome and RG-containing Sm protein complex;6S methyltransferase and RG-containing Sm proteins complex;12S U11 snRNP;SMN complex;C complex spliceosome;CDC5L complex;SMN complex;SMN containing complex;17S U2 snRNP;SMN1-SIP1-SNRP complex;Emerin complex 25;Emerin complex 52	351;430;819;833;834;835;1068;1143;1181;1183;1745;1746;2755;3118;5613;5615	ACTR2;ATXN2L;CCT2;CCT3;CCT4;CCT5;CCT6A;CCT6B;CCT7;CCT8;CDC23;DCAF11;DDX46;DNAJA2;DNMT1;EEA1;EEF1D;EIF3A;EIF3B;EIF3C;EIF3D;EIF3F;EIF3G;EIF3H;GAPDH;GART;GTF2I;HDAC1;HSP90AA1;HSP90B1;KRT8;LSM12;MCM3;MRPL1;MRPL15;MRPL17;MRPL18;MRPL19;MRPL20;MRPL9;MRPS2;MRPS31;MRPS34;MYO6;NUFIP2;NUP93;PIH1D1;PRR14L;PSMC5;PSMD3;RPLP0;SF3A1;SNRNP40;SNRPA1;SNRPB2;SRCAP;TCP1;ZNHIT2	0.85;0.55;0.64;0.86;0.81;0.68;0.69;0.75;0.68;0.53;0.55;0.57;0.74;0.69;0.7;0.72;0.85;0.95;0.98;0.7;0.78;0.7;0.82;0.61;0.96;0.83;0.98;0.52;0.89;0.61;0.61;0.94;0.84;0.55;0.56;0.5;0.56;0.53;0.59;0.69;0.5;0.96;0.52;0.86;0.68;0.51;0.55;0.66;0.56;0.63;0.68;0.94;0.75;0.88;0.55;0.52;0.67;0.69	ATP5F1A;HACD3;LANCL1;LBR;NME1;PABPC1;PIH1D1;POLR1A;POLR3A;PPP1CC;RPAP3;SEC61A1;SLC25A3;SLC25A6;SNRNP70;SNRPA;SNRPD2;SNRPD3;VDAC1	0.51;0.65;0.51;0.54;0.57;0.64;0.78;0.83;0.56;0.92;0.56;0.71;0.81;0.69;0.84;0.97;0.98;0.99;0.52	Direct_PPI_prophet	;
PAQosome	6S pICln-Sm complex	SNRPD2	P62316	13.527	18;25;41;46	17;34	PIH1D1	Q9NWS0	1	1			Spliceosome;18S U11/U12 snRNP;20S methylosome and RG-containing Sm protein complex;6S methyltransferase and RG-containing Sm proteins complex;12S U11 snRNP;SMN complex;C complex spliceosome;CDC5L complex;SMN complex;SMN containing complex;17S U2 snRNP;SMN1-SIP1-SNRP complex	351;430;834;835;1068;1143;1181;1183;1745;1746;2755;3118	KRT8;MRPL12;MSH6;NUP93;RTCB;SNRPD3	0.9;0.69;0.56;0.68;0.75;0.89	ACLY;ACTL6A;AIFM1;ASDURF;ATP5F1A;ATP5PD;ATP5PO;CAPRIN1;COPA;CPSF6;DAP3;HADHA;HADHB;HDAC2;HNRNPC;HNRNPD;HNRNPL;HNRNPR;HNRNPUL2;ILF3;IQGAP1;LSM12;MCM4;MCM7;MRPL1;MRPS2;MRPS27;MRPS35;NPM1;NUDT21;NUMA1;PABPC4;PABPN1;PARP1;POLR1C;POLR2A;POLR2C;PPP1CA;PRDX4;PTCD3;RALY;RBM39;RPN1;RPN2;SHMT2;SLC16A1;SMARCC2;SMARCE1;SNRNP70;SNRPA;SNRPA1;SNRPD1;SNRPD3;SNRPE;TFRC;VDAC2	0.75;0.68;0.87;0.65;0.79;0.53;0.67;0.56;0.69;0.99;0.71;0.67;0.86;0.74;0.87;0.51;0.86;0.56;0.95;0.59;0.96;0.61;0.55;0.62;0.51;0.64;0.74;0.59;0.8;0.87;0.86;0.84;0.94;0.52;0.77;0.96;0.85;0.87;0.94;0.62;0.98;0.51;0.71;0.68;0.6;0.61;0.52;0.67;1;0.99;0.61;0.98;1;0.86;0.52;0.7	Direct_PPI_prophet	;
PAQosome	6S pICln-Sm complex	SNRPD3	P62318	13.916	18;41;46	18;34	PIH1D1	Q9NWS0	1	1			Spliceosome;18S U11/U12 snRNP;20S methylosome-SmD complex;6S methyltransferase complex;20S methylosome and RG-containing Sm protein complex;6S methyltransferase and RG-containing Sm proteins complex;12S U11 snRNP;SMN complex;C complex spliceosome;CDC5L complex;SMN complex;SMN containing complex;17S U2 snRNP;SMN complex, U7 snRNA specific;SMN1-SIP1-SNRP complex	351;430;819;833;834;835;1068;1143;1181;1183;1745;1746;2755;2757;3118	ABI1;AIMP1;CCT3;CCT4;CCT6B;DDX46;GART;GOT1;H1FX;HSP90AA1;KRT8;MARS;MCM3;MRPS10;MRPS7;MYO6;PHB;PHB2;RPL19;RPL24;RPL27A;RPS13;RPS18;RPS26;RPS27;RPS4X;RPS8;SNRNP70;SNRPD2;SNRPE;SNRPF;SPTAN1;SRSF7;THOC2	0.54;0.79;0.69;0.56;0.66;0.61;0.5;0.63;0.64;0.53;0.69;0.99;0.75;0.66;0.75;0.88;0.83;0.73;0.99;0.85;0.89;0.98;0.74;0.95;0.51;0.89;0.96;1;0.89;0.7;0.95;0.6;0.95;0.72	ACAA2;ACLY;ACTL6A;ADAR;AHCY;AIFM1;ASDURF;ATP2A2;ATP5F1A;ATP5PO;BCAP31;CDK1;COPA;CPSF6;DAP3;DBT;DCTN2;DDX3X;DDX46;EEF1D;EIF3B;ERLIN2;H4C1;HADHA;HADHB;HDAC2;HNRNPC;HNRNPL;HNRNPUL2;ILF2;ILF3;IMMT;IMPDH2;IQGAP1;ITPR3;LBR;LSM12;MAP1B;MCM6;ME2;MRPL1;MRPL12;MRPL15;MRPL18;MRPL19;MRPL2;MRPL20;MRPL21;MRPL23;MRPL24;MRPL28;MRPL3;MRPL34;MRPL37;MRPL38;MRPL39;MRPL4;MRPL40;MRPL41;MRPL43;MRPL44;MRPL45;MRPL46;MRPL…	0.58;0.82;0.92;0.57;0.59;0.8;0.82;0.88;0.95;0.52;0.76;0.74;0.73;0.73;0.91;0.83;0.64;0.54;0.75;0.73;0.69;0.51;0.63;0.91;0.84;0.91;0.89;0.94;0.98;0.87;0.7;0.61;0.87;0.97;0.91;0.58;0.88;0.8;0.57;0.57;0.68;0.77;0.53;0.66;0.89;0.6;0.55;0.64;0.77;0.63;0.51;0.77;0.71;0.76;0.51;0.56;0.71;0.7;0.53;0.81;0.7;0.64;0.58;0.64;0.67;0.66;0.61;0.57;0.67;0.8;0.87;0.85;0.76;0.9;0.91;0.69;0.89;0.63;0.68;0.89;0.89;0.…	Direct_PPI_prophet	;
PAQosome	6S pICln-Sm complex	SNRPE	P62304	10.804	18;24;41;45	17;42							Spliceosome;18S U11/U12 snRNP;6S methyltransferase and RG-containing Sm proteins complex;12S U11 snRNP;SMN complex;C complex spliceosome;(E.F.G) complex;SMN complex;17S U2 snRNP;SMN complex, U7 snRNA specific;SMN1-SIP1-SNRP complex	351;430;835;1068;1143;1181;1743;1745;2755;2757;3118	DDX46;GART;GOT1;GPN1;HSP90AA1;KRT18;KRT8;LSM12;MCM3;MRPL12;MRPL15;MRPL18;MRPL37;MRPL38;MRPL45;MRPL46;MRPS10;MYO6;NUFIP2;NUP93;PIH1D1;RBBP7;SF3B2;SMARCE1;SNRNP40;SNRPA1;SNRPD3;WDR26	0.68;0.83;0.67;0.87;0.65;0.77;0.91;0.94;0.73;0.64;0.54;0.5;0.76;0.64;0.53;0.5;0.88;0.6;0.56;0.58;0.54;0.54;0.6;0.55;0.6;0.6;0.7;0.58	HADHA;HADHB;MRPS27;NUMA1;PABPC4;POLR2A;SNRNP70;SNRPA;SNRPD2;SNRPD3	0.75;0.63;0.52;0.53;0.75;0.72;0.56;0.61;0.86;0.85	Direct_PPI_prophet	;
PAQosome	6S pICln-Sm complex	SNRPF	P62306	9.725	18;24;41;45								Spliceosome;18S U11/U12 snRNP;6S methyltransferase and RG-containing Sm proteins complex;12S U11 snRNP;SMN complex;C complex spliceosome;(E.F.G) complex;SMN complex;17S U2 snRNP;SMN complex, U7 snRNA specific	351;430;835;1068;1143;1181;1743;1745;2755;2757	DCTN1;GAPDH;PHB;PIH1D1;RPAP3;RPLP0;SF3A1;SNRNP70;SNRPA;SNRPD3;SPTAN1;SRSF7;THOC2;TUBB	0.55;0.72;0.61;0.79;0.76;0.52;0.99;0.92;0.94;0.95;0.71;0.99;0.62;0.68			Direct_PPI_prophet	;
PAQosome	SCRAP complex	SRCAP	Q6ZRS2	343.555	16;24		RUVBL2;RUVBL1	Q9Y230;Q9Y265	2	4	RUVBL2;RUVBL1;PIH1D1	3	SRCAP-associated chromatin remodeling complex;DMAP1-associated complex;NCOR1 complex	304;799;1413	AAAS;ACSL3;ACTR1A;ALDOA;ATP1B3;ATP5PO;CAD;CDC23;CNOT1;COPA;DBT;DIABLO;DNAJA1;DPF2;DYNC1H1;EFTUD2;EIF2A;ERLIN2;FAR1;FLII;GID8;GLUD1;HARS;HM13;HNRNPC;HSD17B12;IRS4;KDM1A;LETM1;MRPL19;MRPL22;MRPL24;MRPL41;MRPL49;MRPL50;MRPL55;MRPS2;MRPS30;MRPS31;MRPS34;NIPSNAP3A;NUP210;PABPC1;PFKL;PIGR;POLR1A;POLR1C;POLR1D;POLR3A;POLR3D;POLR3E;PRPF40A;PRPF8;PYCR2;RAB5C;RER1;RPAP2;RPS17;RRP12;SEC61B;SF3B1;SF3B3;SLC25…	0.82;0.59;0.51;0.56;0.8;0.8;0.73;0.5;0.99;0.5;0.75;0.82;0.57;0.66;0.97;0.58;0.64;0.57;0.65;0.72;0.92;0.7;0.63;0.74;0.85;0.68;0.56;0.63;0.84;0.54;0.64;0.61;0.63;0.57;0.6;0.61;0.64;0.8;0.55;0.67;0.92;0.84;0.65;0.78;0.63;0.96;0.96;0.76;0.78;0.65;0.92;0.57;0.74;0.56;0.61;0.86;0.99;0.75;0.6;0.76;0.96;0.67;0.93;0.95;0.89;0.92;0.52;0.78;0.73;0.71;0.52;0.72;0.61;0.53;0.97;0.85;0.51;0.59;0.72;0.75;0.51;0.…			Direct_PPI_prophet	;
PAQosome	Cytoskeleton	TANGO6	Q9C0B7	120.748	18;24		RUVBL2;URI1;RPAP3;WDR92;RUVBL1	Q9Y230;O94763;Q9H6T3;Q96MX6;Q9Y265	5	1	RPAP3;PIH1D1;UXT;RUVBL2	4			CHD4;FLNA;GLUD1;HADHB;KIF11;MACF1;MRE11;MRPS16;MYL6;POLR1C;POLR1D;POLR2H;POLR3A;POLR3D;POLR3E;PRKDC;PRPF40A;PRPF8;RPAP2;RUVBL1	0.6;0.58;0.95;0.71;0.65;0.52;0.55;0.7;0.86;0.92;0.75;0.95;0.73;0.72;0.95;0.65;0.58;0.99;0.9;0.56			Direct_PPI_prophet	;
PAQosome	RNA binding	TOP1	P11387	90.726	17						RPAP3	1	RC complex during S-phase of cell cycle;RC complex during G2/M-phase of cell cycle;TFIIIC containing-TOP1-SUB1 complex;DNA synthesome complex (17 subunits);Nop56p-associated pre-rRNA complex	1004;1005;1106;1111;3055	ATP1B3;BCAP31;CKMT1A;DPM1;GNL3;H1-4;H1FX;PA2G4;RPL10;RPL17;RPL19;RPL23;RPL23A;RPL24;RPL27A;RPL35;RPS13;RPS15A;RPS23;RPS26;RPS4X;RPS8;RPS9;RSL1D1;SMARCA4;SMARCC1;TARSL2;YARS2	0.6;0.51;0.58;0.65;0.83;0.67;0.95;0.81;0.62;0.97;0.67;0.94;0.95;0.94;0.93;0.93;0.95;1;0.94;1;0.86;0.58;0.92;0.94;0.54;0.75;0.74;0.83			Indirect_with_other_interactor	;
PAQosome	TRIM28/KAP1-transcription factor mediated	TRIM28	Q13263	88.55	18;36;50	16;36	PFDN5;CCT2;RUVBL1;PIH1D1;URI1;CCT4;CCT6A;POLR2E;CCT8;RUVBL2;CCT3;TCP1	Q99471;P78371;Q9Y265;Q9NWS0;O94763;P50991;P40227;P19388;P50990;Q9Y230;P49368;P17987	12	10			NCOR1 complex;Emerin complex 32;ZNF304-corepressor complex;FOXP3-TRIM28-ZFP90 complex	1413;5614;6345;6931	ACACA;ASDURF;ATP5F1A;BAG2;CAD;CCT2;CCT3;CCT4;CCT5;CCT6A;CCT6B;CCT7;CNOT1;CST4;CYFIP1;DCTN1;EFTUD2;FLNA;GPN1;HCFC1;IMPDH2;KIF5B;MACF1;NUDT21;PDCD5;POLR2C;POLR2H;POLR3A;PRPF40A;PRPF8;PYCR2;RUVBL1;SLC25A3;SLC25A5;SLC25A6;TCP1;TECR;TUBA1B;TUBB4B;URI1;UXT;WDR18;WDR92	0.59;0.51;0.8;0.56;0.83;0.62;0.84;0.79;0.51;0.92;0.76;0.93;0.73;0.73;0.63;0.63;0.53;0.56;0.9;0.72;0.82;0.63;0.87;0.65;0.65;0.54;0.92;0.95;0.55;0.53;0.77;0.76;0.83;0.61;0.7;0.78;0.86;0.5;0.52;0.68;0.55;0.63;0.98	ACAA2;ACAT1;ATP2A2;ATP5F1A;ATP5PO;CYFIP1;DDOST;DDX6;DHX9;DPCD;FLNA;FLNB;HACD3;HADHB;HDAC2;HNRNPAB;HNRNPC;HNRNPD;HNRNPL;HNRNPR;HNRNPU;ILF2;IRS4;LANCL1;LBR;LSM12;MATR3;NCKAP1;PABPC1;PAICS;PFKP;POLR3A;PPP1CC;PRKDC;PRPF19;PRPF40A;RPAP3;RPL11;RPN1;RPS3;RUVBL1;RUVBL2;SEC61A1;SF3B3;SHMT2;SLC25A1;SLC25A3;SLC25A5;SLC25A6;SYNCRIP;TECR;TUBA1B;TUBB;TUBB4B;URI1;UXT;WDR92	0.8;0.95;0.82;0.82;0.52;0.94;0.94;0.94;0.99;0.87;0.78;0.51;0.73;0.99;0.66;0.54;0.97;0.9;0.64;0.97;0.98;0.76;0.56;0.87;0.62;0.93;0.9;0.51;0.8;0.56;0.73;0.87;0.65;0.59;0.97;0.97;0.8;0.7;0.57;0.55;0.92;0.7;0.95;0.81;0.92;0.87;0.88;0.59;0.94;0.76;0.7;0.86;0.65;0.53;0.72;0.86;0.7	Direct_PPI_prophet	;
PAQosome	PAQosome	URI1	O94763	59.832	18;24;36	17;21;38	PFDN5;PIH1D1;RUVBL1;PFDN2;WDR92;PFDN6;UXT;RUVBL2;RPAP3;PFDN4;POLR2E;PDRG1;ASDURF	Q99471;Q9NWS0;Q9Y265;Q9UHV9;Q96MX6;O15212;Q9UBK9;Q9Y230;Q9H6T3;Q9NQP4;P19388;Q9NUG6;L0R819	13	20	UXT;RPAP3;PIH1D1;RUVBL2;PFDN2;RUVBL1;PDRG1	7	URI complex (Unconventional prefoldin RPB5 Interactor)	781	ACTR1A;ASDURF;ATP2A2;BCKDK;CAD;CCT2;CCT4;CCT5;CCT6A;CCT6B;CCT8;CDC23;CLUH;CNOT1;CYFIP1;DPCD;EEF1D;EIF3H;EIF4G1;GAPDH;GLUD1;GPN1;GTF2I;HADHA;HCFC1;HDAC1;HNRNPH1;HSP90AA1;HSPA8;IMPDH2;KIF5B;KRT18;KRT8;LONP1;LSM12;MACF1;MAP4;MCM2;MRE11;MRPS7;MYH10;MYH9;NCKAP1;NUFIP2;PABPC4;PAICS;PARP1;PDRG1;PFDN6;PIH1D1;POLR1A;POLR1C;POLR1D;POLR2B;POLR2H;POLR3A;POLR3D;POLR3E;PPP1CA;PRPF19;PRPF3;PRPF40A;PRPF8;PSMD13;…	0.75;0.96;0.64;0.9;0.89;0.88;0.7;0.5;0.6;0.62;0.65;0.68;0.62;0.89;0.69;0.62;0.79;0.77;0.83;0.68;0.84;0.96;0.59;1;0.5;0.56;0.69;0.63;0.68;0.65;0.54;0.95;0.76;0.68;0.56;0.51;0.79;0.6;0.51;0.95;0.54;0.73;0.59;0.6;0.98;0.64;0.78;0.94;0.69;0.99;0.91;0.89;0.56;0.65;1;0.95;0.9;0.97;0.69;0.8;0.66;0.69;0.98;0.75;0.53;0.73;1;0.97;0.7;0.8;0.54;0.61;0.58;0.77;0.59;0.56;0.99;0.68;0.51;0.94;0.92	ACAA2;ACAT1;ACTR1A;ADAR;AIFM1;ASDURF;ATP2A2;ATP5F1A;ATP5F1B;ATP5F1C;ATP5MG;ATP5PD;ATP5PO;BCAP31;CAD;CCT8;CHD4;CKAP4;CNOT1;COG1;COPA;CYFIP1;DAP3;DCTN2;DDOST;DDX6;DHX9;DPCD;DPM1;EEA1;EEF1B2;EEF1D;EEF1G;EEF2;EIF3D;EIF3L;FLNA;FLNB;GCN1;H4C1;HACD3;HADHA;HAGH;HDAC2;HNRNPAB;HNRNPL;HNRNPU;HNRNPUL2;ILF3;IMMT;IMPDH2;IRS4;ITPR3;KPNB1;KTN1;LARS;LBR;MRPS10;MRPS14;MRPS16;MRPS2;MRPS22;MRPS23;MRPS27;MRPS31;MRPS3…	0.91;0.66;0.77;0.94;0.5;1;0.94;1;0.94;1;0.83;0.7;0.98;0.55;0.62;0.9;0.95;0.94;0.58;0.91;0.58;0.62;0.92;0.85;0.9;0.55;0.73;1;0.92;0.5;0.9;0.88;0.7;0.92;0.58;0.65;0.99;0.98;0.89;0.66;1;0.77;0.91;0.99;0.91;0.58;0.94;0.92;0.9;0.87;0.97;0.98;0.9;0.61;0.78;0.6;0.98;0.77;0.97;0.93;0.92;0.93;0.93;0.92;0.8;0.96;0.9;0.89;0.66;0.87;0.96;0.97;1;0.62;0.97;0.51;1;1;1;0.92;0.86;0.85;1;1;0.98;0.87;0.97;0.97;0.98…	Direct_PPI_prophet	;
PAQosome	PAQosome	UXT	Q9UBK9	18.246	18;24;36	17;21;38	RUVBL1;RPAP3;URI1;PIH1D1;PFDN6;PDRG1;WDR92;PFDN4;RUVBL2;PFDN2;POLR2E;ASDURF	Q9Y265;Q9H6T3;O94763;Q9NWS0;O15212;Q9NUG6;Q96MX6;Q9NQP4;Q9Y230;Q9UHV9;P19388;L0R819	12	14	RPAP3;PIH1D1;RUVBL2;PFDN2;PDRG1;RUVBL1	6	URI complex (Unconventional prefoldin RPB5 Interactor)	781	ACTR1A;ASDURF;CAD;CCT2;CCT3;CCT4;CCT5;CCT6A;CCT6B;CCT7;CCT8;CLUH;CNOT1;DARS2;EEF1D;EIF3A;EIF3B;EIF3D;EIF3H;GAPDH;GART;GLUD1;GPN1;HDAC1;HSP90AB1;HSPA8;IMPDH2;KIF5B;KRT18;KRT8;LONP1;LSM12;MACF1;MCM2;MCM3;MCM7;MYH10;NAA15;PAICS;PARP1;PDCD5;PDRG1;PFDN1;PFDN2;PFDN4;PFDN5;PFDN6;PIH1D1;POLR1A;POLR1C;POLR2H;POLR3A;POLR3E;PPP1CA;PRPF8;RAD50;RPAP2;RPAP3;RPL38;RPS18;RPS27A;RUVBL1;RUVBL2;SLC25A1;SLC25A5;SNRN…	0.71;0.98;0.87;0.99;0.97;0.99;0.92;0.87;0.9;0.98;0.82;0.73;0.87;0.87;0.97;0.74;0.92;0.83;0.93;0.93;0.62;0.7;0.69;0.97;0.61;0.71;0.64;0.69;0.95;0.56;0.97;0.54;0.88;0.5;0.79;0.63;0.68;0.65;0.77;0.9;0.62;0.95;0.69;0.94;0.92;0.8;0.93;0.99;0.72;0.79;0.98;0.87;0.69;0.79;0.98;0.7;0.98;0.97;0.5;0.51;0.74;0.8;0.78;0.66;0.78;0.86;0.99;0.76;0.55;0.6;0.9;0.91;0.97;0.94;0.76;0.85	ACAA2;ACAT1;ACLY;ACTL6A;ACTR1A;ADAR;AIFM1;ARCN1;ASDURF;ATP1A1;ATP2A2;ATP5F1A;ATP5F1B;ATP5F1C;ATP5MF;ATP5MG;ATP5PB;ATP5PD;ATP5PO;BAG6;BCAP31;CCAR2;CCT2;CCT8;CHD4;CKAP4;CNOT1;COG1;DAP3;DBT;DCTN2;DDOST;DHX9;DPCD;DPM1;EEA1;EEF1B2;EEF1D;EEF1G;EEF2;EIF3B;EIF3D;EIF3I;EIF3L;EIF4G1;ERLIN2;FLNA;FLNB;GADD45GIP1;GCN1;GOLIM4;H4C1;HACD3;HADHA;HDAC2;HNRNPAB;HNRNPC;HNRNPL;HNRNPR;HNRNPU;HNRNPUL2;ILF3;IMMT;IMPDH2;…	0.57;0.62;0.73;0.84;0.91;0.99;0.96;0.54;0.99;0.61;0.6;0.94;0.96;1;0.6;0.96;0.93;0.88;0.52;0.61;0.62;0.57;0.81;0.92;0.97;0.87;0.74;0.98;0.97;0.64;0.94;0.57;0.77;1;0.84;0.8;0.92;0.97;0.95;0.84;0.79;0.86;0.56;0.8;0.91;0.76;0.99;0.91;0.83;0.75;0.52;0.5;1;0.97;1;1;0.59;1;0.97;0.84;0.99;0.98;0.95;0.99;0.97;0.97;0.88;0.63;0.96;0.93;0.8;0.78;0.98;0.9;0.83;0.91;0.86;0.72;0.83;0.89;0.81;0.88;0.91;0.85;0.85…	Direct_PPI_prophet	;
PAQosome	PAQosome	WDR92	Q96MX6	39.74	18;24;32	17;21;34	PIH1D1;PFDN6;POLR2E;RPAP3;PFDN2;UXT;RUVBL1;PDRG1;CCT8;URI1;CCT3;CCT7;CCT6B;TCP1;CCT2;CCT4;CCT5;RUVBL2;CCT6A	Q9NWS0;O15212;P19388;Q9H6T3;Q9UHV9;Q9UBK9;Q9Y265;Q9NUG6;P50990;O94763;P49368;Q99832;Q92526;P17987;P78371;P50991;P48643;Q9Y230;P40227	19	16	UXT;RPAP3;PIH1D1;RUVBL2;RUVBL1;PFDN2;PDRG1	7	URI complex (Unconventional prefoldin RPB5 Interactor)	781	ABI1;ACTR1A;AHNAK;ANAPC1;ANAPC2;ANAPC7;APMAP;ARCN1;ASDURF;ATP1A1;ATP1B3;ATP2A2;ATP5F1A;ATP5MD;ATP5MG;ATP5PO;BAG2;BCKDK;CAD;CCT2;CCT3;CCT4;CCT5;CCT6A;CCT6B;CCT7;CCT8;CDC16;CDC27;CHD4;CLUH;CNOT1;COPB1;COPB2;CSTF3;DAP3;DBT;DCTN1;DDOST;DPCD;EEF1B2;EEF1D;EFTUD2;EIF3C;EIF3D;EIF3F;EIF3H;EIF4G1;EIF4G3;FKBP8;FLNA;GAPDH;GLUD1;HADHA;HARS;HCFC1;HDAC1;HLA-A;HM13;HSD17B12;IMPDH2;KIF5B;KPNB1;KRT18;LMNB1;LONP1;L…	0.85;0.97;0.58;0.93;0.99;0.89;0.64;0.76;0.95;0.52;0.54;0.9;0.6;0.6;0.55;0.81;0.66;0.98;0.7;0.9;0.96;0.93;0.84;0.96;0.88;0.9;0.96;0.86;0.5;0.97;0.68;0.92;0.56;0.85;0.8;0.64;0.72;0.6;0.52;0.71;0.85;0.97;0.82;0.53;0.79;0.62;0.96;0.97;0.91;0.52;0.62;0.7;0.98;0.99;0.58;0.92;0.75;0.66;0.6;0.61;0.64;0.89;0.71;0.92;0.63;0.73;0.9;0.55;0.91;0.77;0.77;0.54;0.67;0.83;0.75;0.74;0.81;0.83;0.56;0.54;0.81;0.57;0…	ACTR1A;ADAR;ARCN1;ASDURF;ATP2A2;ATP5F1A;ATP5F1B;ATP5F1C;ATP5MG;ATP5PB;ATP5PD;ATP5PO;ATXN2L;BAG6;CCAR2;CHD4;COPA;COPB1;DPCD;DPM1;EEF1D;EEF1G;FLNA;FLNB;HACD3;HADHA;HADHB;HDAC2;HNRNPAB;HNRNPC;HNRNPD;HNRNPL;HNRNPR;HNRNPUL2;ILF2;IMMT;IQGAP1;IRS4;ITPR3;KRT8;KTN1;LSM12;MCM5;MRPS35;MTA2;MYL6;NUFIP2;NUP107;NUP98;PABPC1;PABPC4;PABPN1;PDRG1;PFDN2;PFDN6;PFKP;PIH1D1;PODXL;POLR1A;POLR1C;POLR2A;POLR2B;POLR2C;PO…	0.63;0.59;0.82;0.99;0.54;0.85;0.74;0.9;0.51;0.8;0.5;0.85;0.63;0.98;0.95;0.92;0.71;0.51;0.59;0.7;0.96;0.71;0.78;0.56;0.82;0.62;0.88;0.93;0.59;0.94;0.71;0.92;0.98;0.92;0.81;0.83;0.63;0.61;0.53;0.95;0.5;0.55;0.59;0.52;0.75;0.65;0.93;0.68;0.9;0.99;0.93;0.84;1;1;0.99;0.54;0.8;0.98;0.98;0.86;0.97;0.59;0.98;1;0.8;0.89;0.55;0.66;0.85;0.5;0.68;0.62;0.52;0.92;0.67;0.61;0.52;0.62;0.78;0.98;0.99;0.98;0.82;0.…	Direct_PPI_prophet	;
PAQosome	RNA binding	YBX1	P67809	35.924	16	17	PIH1D1;CCT4	Q9NWS0;P50991	2	2			18S U11/U12 snRNP;12S U11 snRNP;Nop56p-associated pre-rRNA complex;IGF2BP1 complex;CTNNB1-FERMT2-YBX1 complex	430;1068;3055;6838;6908	DHX9;EIF5B;RPS28;RUVBL2	0.7;0.72;0.78;0.53	CAD;CKAP4;HNRNPA3;HNRNPF;HNRNPH1;HSPA8;NUP93;PFKP;PKM;PPP1CC;PRKDC;PRPF40A;RBMX;RPL19;SNRNP200;SYNCRIP	0.64;0.76;0.53;0.55;0.6;0.64;0.6;0.58;0.57;0.52;0.6;0.61;0.58;0.59;0.63;0.69	Direct_PPI_prophet	;
PAQosome	Scaffold of snRNAs	ZNHIT2	Q9UHR6	42.884	17;21		RUVBL2;PIH1D1;RUVBL1;RPAP3;URI1;WDR92;PFDN2	Q9Y230;Q9NWS0;Q9Y265;Q9H6T3;O94763;Q96MX6;Q9UHV9	7	8	RUVBL1;RUVBL2;RPAP3;PIH1D1;UXT	5			AAR2;ACTR1A;AIMP1;ANAPC2;ATP5F1A;CAD;CCT2;CCT4;CCT8;CDC23;CDC5L;CLTA;CNOT1;DAP3;DBT;DCTN1;DLD;GLUD1;GPN3;HNRNPAB;HNRNPF;IARS;KDM1A;KPNB1;MAP1B;MRPS10;MRPS17;MRPS2;MRPS21;MRPS22;MRPS23;MRPS35;MYH9;PFKL;PHB2;POLR1A;POLR1C;POLR1D;POLR2B;POLR2H;POLR3A;POLR3D;POLR3E;PPP1CC;PRPF8;PSMC1;PTCD3;PYCR2;RER1;RPAP2;RPL19;RPL24;RPL27A;RPS11;RPS2;SEC16A;SF3B1;SF3B3;SLC25A6;SMARCA4;SMARCC1;SMARCE1;SNRNP200;SNRPD…	0.63;0.75;0.94;0.52;0.65;0.7;0.51;0.55;0.54;0.5;0.59;0.97;0.99;0.57;0.64;0.62;0.79;0.69;0.53;0.59;0.76;0.75;0.87;0.63;0.63;0.78;0.91;0.82;0.59;0.91;0.74;0.77;0.56;0.53;0.79;0.88;0.96;0.74;0.51;0.54;0.84;0.94;0.9;0.55;0.94;0.71;0.55;0.62;0.57;0.99;0.89;0.91;0.99;0.64;0.77;0.88;0.87;0.79;0.75;1;0.62;1;0.59;0.69;0.74;0.69;0.72;0.86;1;0.52;0.86;0.85;0.92;0.5			Direct_PPI_prophet	;
		AARS	P49588	106.81	58	60	PFDN5;PIH1D1	Q99471;Q9NWS0	2	2					HK1	1	CARM1;MAT2B;PFAS;RPA1;UBA1	0.78;1;1;0.88;0.92		;
		AARS2	Q5JTZ9	107.34	58		PFDN5;VBP1	Q99471;P61758	2	3					HK1;RPA1	0.78;0.53				;
		AASS	Q9UDR5	102.132	36		HSP90AA1;HSP90AB1	P07900;P08238	2	1					PRIM1	0.59				;
		ABI1	Q8IZP0	55.081	34		TUBB4B;TUBB;TUBA1B	P68371;P07437;P68363	3	1			Wave-2 complex;SOS1-ABI1-EPS8 complex;SOS1-ABI1-EPS8L1 complex;SOS1-ABI1-EPS8L2 complex;SOS1-ABI1-EPS8L3 complex;c-Abl-CAS-Abi1 complex	186;6499;6501;6503;6504;6592	AHNAK;AP2M1;APMAP;ARCN1;ATP2A2;ATP5MD;ATP5PO;BAG2;BCKDK;BRK1;CCT2;CCT3;CCT5;CCT6A;CCT6B;CCT7;CCT8;CDC5L;CNOT1;CSTF3;CYFIP1;DAD1;DCTN1;DIABLO;EIF4G1;FLNA;HADHA;HADHB;HDAC1;HLA-A;KIF5B;MED23;MYH10;MYH9;MYL6;NCKAP1;NDUFA4;NUP205;NUP210;PABPC4;PDCD5;POLR1A;POLR1C;POLR2H;POLR3A;POLR3E;PRPF40A;PRPF8;RAB7A;RBM25;RER1;RPAP2;RUVBL2;SF3B1;SLC16A1;SLC25A1;SLC25A13;SMC2;SMC4;SND1;SNRPD3;SON;SSR1;TARSL2;TCP1;…	0.7;0.62;0.76;0.53;0.67;0.79;0.66;0.63;0.65;0.98;0.62;0.53;0.7;0.75;0.78;0.77;0.78;0.61;0.7;0.84;1;0.55;0.97;0.64;0.54;0.77;0.98;0.53;0.58;0.89;0.83;0.72;0.8;0.94;0.57;1;0.59;0.88;0.67;0.88;0.95;0.81;0.53;0.7;0.88;0.58;0.62;0.75;0.61;0.91;0.8;0.61;0.79;0.6;0.69;0.78;0.78;0.87;0.63;0.62;0.54;0.81;0.61;0.57;0.51;0.53;0.51;0.53;0.71;0.82;0.69;0.7;0.95;0.95;0.55;0.85				;
		ABRAXAS2	Q15018	46.901	37								ABRAXAS2-SHMT1 complex;ABRAXAS2-SHMT2 complex	7113;7114						;
		ACAD11	Q709F0	87.264	41										RAB3GAP2	0.88				;
		ACADM	P11310	46.588	51	51	CCT6B	Q92526	1	1					ASS1;CTH;EZR;ISYNA1;TRMT1;TSN;TXNRD1	0.62;0.97;0.55;1;0.99;0.91;0.79	CTH;ECHS1;ECI1;HYOU1;ISYNA1;WARS	0.52;0.93;1;0.61;1;1		;
		ACBD3	Q9H3P7	60.593		59									BCKDHB;NPLOC4;TXNRD2;UBA2	0.63;0.67;0.6;0.53	ALDH9A1;CRTAP;P3H1;PNP;PPIB	0.87;0.97;0.96;0.5;0.65		;
		ACLY	P53396	120.839	34	32	PIH1D1	Q9NWS0	1	1					BRK1;CST1;CYFIP1;CYFIP2;DCTN1;DYNC1H1;EIF4G1;EPS15L1;EXOSC2;HSPBP1;KTN1;PSMA6;PSMB4;SMARCC1;WASF2	0.99;0.63;0.83;0.94;0.62;0.66;0.99;0.97;0.94;0.54;0.97;0.9;0.95;0.57;0.58	ACAA2;ATP2A2;ATP5F1A;ATP5F1B;ATP5PB;ATP5PO;CAD;CKAP4;CYFIP1;DDX5;DDX6;DHX15;DPCD;FLNB;H4C1;HACD3;HADHA;HADHB;HDAC2;HNRNPU;IARS;IRS4;LANCL1;LARS;LBR;MATR3;MYL6;NCKAP1;PABPC1;PAICS;PFKP;POLR1A;POLR2B;POLR3A;PPP1CA;PPP1CC;PRKDC;PRPF19;PRPF40A;PRPF8;RBMX;RPAP3;RPL11;RPL23;RPL24;RPN1;RPS11;RPS16;RPS18;RPS2;RPS26;RPS3;RPS8;RUVBL1;RUVBL2;SEC61A1;SF3B3;SHMT2;SLC25A1;SLC25A3;SLC25A5;SLC25A6;SNRNP200;SNRPD…	0.96;0.95;0.88;0.91;0.75;0.76;0.98;0.98;1;0.96;0.97;0.98;0.96;0.86;0.66;0.96;0.76;0.64;0.94;0.99;0.99;0.67;0.89;0.83;0.99;0.94;0.9;0.99;0.71;0.69;0.98;0.98;0.82;0.99;0.99;0.99;0.99;0.9;0.97;0.98;0.97;0.99;0.84;0.91;0.99;0.86;0.99;0.9;0.96;0.91;0.92;0.98;0.9;0.89;0.69;0.62;0.99;0.61;0.98;0.96;0.96;0.97;0.98;0.75;0.82;0.99;0.99;0.9;0.96;0.81;0.73;0.9		;
		ACOX3	O15254	77.629	42															;
		ACPP	P15309	44.566	26															;
		ACTN1	P12814	103.058	26;50	49	PIH1D1	Q9NWS0	1	1			ACTN1-PARVB complex;Polycystin-1 multiprotein complex (ACTN1, CDH1, SRC, JUP, VCL, CTNNB1, PXN, BCAR1, PKD1, PTK2, TLN1)	4025;5177	A2ML1;AHCY;DBN1;GAPDH;SHMT1;TPI1	0.51;0.99;0.89;0.51;0.99;0.51				;
		ACTN4	O43707	104.854	25;48;55;59	50							P2X7 receptor signalling complex;Ternary complex (LRRC7, CAMK2a, ACTN4);CART complex;NHE3-NHERF2-ACTN4, Ca(2+) induced;SLC9A3R1-ACTN4 complex	725;5655;6083;6787;6788	EIF3A;EIF3C;EIF3F;NASP	0.64;0.56;0.54;0.55	HSPA4;UGGT1;WDR1	1;0.93;0.91		;
		ACTR1A	P61163	42.614	20;28;36	21;24;28	RPAP3;PIH1D1;PFDN4;PFDN6;CCT2;CCT3;CCT7;CCT8	Q9H6T3;Q9NWS0;Q9NQP4;O15212;P78371;P49368;Q99832;P50990	1	1					ANAPC2;AP3M1;APMAP;ASDURF;ATP2A2;ATP5MD;ATP5PO;BCKDK;CAD;CDC23;CDC27;CDC5L;CHD4;CNOT1;CSTF2T;EFTUD2;FAR1;FLNA;GLUD1;HADHB;HLA-A;HM13;KDM1A;LMAN2;LMNB1;LONP1;MCM2;MRE11;MRPL28;MRPS16;MRPS17;MRPS2;MRPS21;MRPS34;MRPS7;MTA1;MYH10;MYH9;MYL6;NDUFA4;NUMA1;NUP205;NUP88;PABPC4;PELP1;POLR1A;POLR1C;POLR1D;POLR2H;POLR3A;POLR3D;POLR3E;PRKDC;PRPF19;PRPF40A;PRPF6;PRPF8;PRR14L;PSMA4;PSMC1;PSMC2;PSMD13;PSMD14;PTC…	0.99;0.62;0.89;0.95;0.98;0.92;0.65;1;0.97;0.98;0.93;0.6;0.93;0.99;0.55;0.7;0.65;0.96;0.75;0.67;0.96;0.75;0.99;0.84;0.66;0.51;0.86;0.81;0.64;0.83;0.97;0.71;0.7;0.88;1;0.95;0.92;0.89;0.91;0.91;0.66;0.63;0.64;0.71;0.83;0.76;0.99;0.92;0.85;0.98;0.96;0.98;0.84;0.65;0.83;0.51;0.96;0.56;0.5;0.76;0.65;1;0.63;0.81;0.83;0.89;1;0.64;0.94;0.85;0.58;0.53;0.85;0.88;0.59;0.76;0.7;0.98;0.92;0.6;0.68;0.67;0.71;0.…	ACTL6A;ATP2A2;ATP5F1A;ATP5F1B;ATP5F1C;ATP5PB;ATP5PO;BAG6;COPA;DHX15;DPCD;EPRS;FLNA;FLNB;HACD3;HDAC2;HNRNPUL2;IRS4;LBR;MYH10;MYL6;PABPC1;PABPC4;PFDN2;PIH1D1;POLR1A;POLR3A;POLR3B;POLR3D;PRKDC;QARS;RAD50;RPAP3;RUVBL1;RUVBL2;SEC61A1;SF3B1;SF3B3;SLC25A3;TUBB6;URI1;UXT;WDR92	0.56;0.81;0.93;0.68;0.95;0.85;0.83;0.66;0.8;0.65;0.53;0.82;0.95;0.78;0.7;0.88;0.74;0.62;0.85;0.77;0.63;0.82;0.81;0.64;0.78;0.99;0.82;0.75;0.64;0.56;0.6;0.56;0.92;0.59;0.8;0.53;0.77;0.65;0.62;0.77;0.77;0.91;0.63		;
		ACTR2	P61160	44.761	36		TCP1;CCT2;CCT3;CCT4;CCT5;CCT6A;CCT6A;CCT7;CCT8;PFDN2;PIH1D1;RUVBL1	P17987;P78371;P49368;P50991;P48643;P40227;P40227;Q99832;P50990;Q9UHV9;Q9NWS0;Q9Y265	12	4			Arp2/3 protein complex	27	ARPC4;DNMT1;GAPDH;IQGAP1;KRT8;MCM5;PIH1D1;PRPF3;SMC1A;SNRPD1;SNX2;UFL1	0.81;0.51;0.8;0.73;0.54;0.61;0.54;0.62;0.56;0.85;0.54;0.7				;
		ACTR3	P61158	47.371	17;29;37;43		VBP1;PFDN2;PFDN4;TCP1;CCT2;CCT4;CCT3;CCT6A;CCT7	P61758;Q9UHV9;Q9NQP4;P17987;P78371;P50991;P49368;P40227;Q99832	9	3			Arp2/3 protein complex;ARP3-WHAMM complex	27;6725	RPAP2;TNPO1	0.81;0.51				;
		ADRM1	Q16186	42.153	20										GPN3;MRPS15;MRPS18B;MTA1;NUMA1;PRPF8;PSMC3;PSMD2;PSMD6;PSMD8	0.66;0.93;0.97;0.8;0.97;0.55;0.59;0.51;0.75;0.59				;
		ADSL	P30566	54.889	52										ECI1;ESD;GORASP2;MARCKS	0.51;0.52;0.67;0.51				;
		ADSS2	P30520	50.097		62	CCT8	P50990	1	1					ATPAF1;IDH1;LTA4H;LUC7L3;MTAP;NHLRC2;PEPD;PGM3;RAD23A;SUMF2;SUPV3L1;TPM3	0.54;1;1;0.78;0.56;0.68;1;0.93;0.89;1;0.78;1	IDH1;LTA4H;MAT2B;MDH1;PSAT1;UBA1;UBA3;XPNPEP1	0.99;1;0.64;1;0.76;0.96;1;1		;
		AFDN	P55196	206.804	39										AP1S1;MAD1L1	0.83;0.66				;
		AHCY	P23526	47.716	49	49	PIH1D1	Q9NWS0	1	1					ACTN1;ALDH1B1;CARS;DBN1;SHMT1	0.99;0.99;0.65;0.81;0.98	ATP5F1C;CCAR2;FLNB;HACD3;PABPC1;PRPF19;RPAP3;RUVBL2;SLC25A3;SMARCE1;SNRPD3	0.59;0.57;0.59;0.8;0.79;0.51;0.53;0.52;0.75;0.58;0.59		;
		AHNAK	Q09666	629.101	20;24;29		RUVBL1;RUVBL2;PIH1D1;CCT5	Q9Y265;Q9Y230;Q9NWS0;P48643	4	2			DNA ligase IV-XRCC4-AHNK complex	336	ABI1;ANAPC1;ANAPC2;ASDURF;CAD;CCT2;CCT3;CCT4;CCT5;CCT6A;CCT6B;CCT7;CCT8;CDC16;CLUH;CTR9;EEF1D;EIF3A;EIF3B;EIF3C;EIF3D;EIF3E;EIF3F;EIF3G;EIF3H;FAR1;GPN1;GPN3;H1FX;HADHA;HCFC1;HDAC2;KDM1A;KIF11;MCM7;MRE11;MRPS2;MRPS23;MRPS27;MRPS9;MYH10;MYL6;NCKAP1;PAF1;PAICS;PDCD5;PIH1D1;POLR1A;POLR1D;POLR2B;POLR2H;POLR3B;PRKDC;PRPF19;PRPF8;PSMA1;PSMA2;PSMA3;PSMA6;PSMB1;PSMB3;PSMC1;PSMC2;PSMC3;PSMC4;PSMC5;PSMC6;PS…	0.7;0.73;0.53;0.53;0.72;0.82;0.99;0.97;0.75;0.99;0.99;0.89;0.93;0.6;0.51;0.61;0.9;0.68;0.52;0.95;0.97;0.87;0.99;0.64;0.62;0.63;0.66;0.66;0.54;0.95;0.52;0.68;0.91;0.85;0.83;0.6;0.78;0.65;0.52;0.54;0.78;0.8;0.7;0.89;0.59;0.84;0.59;0.96;0.73;0.9;0.87;0.75;0.99;0.94;0.67;0.8;0.92;0.52;0.89;0.59;0.84;0.9;0.97;0.92;0.81;0.6;0.9;0.81;0.81;0.73;0.98;0.79;0.98;0.73;0.81;0.53;0.79;0.86;0.79;0.61;0.57;0.71;…				;
		AIFM1	O95831	66.901		17;23;33	PIH1D1	Q9NWS0	1	1			AIF-CYPA-DNA complex	5843			ATP2A2;ATP5F1C;COPA;DDOST;DHX9;H4C1;HNRNPC;HNRNPU;ILF2;LANCL1;LBR;LSM12;MATR3;PFKP;POLR1A;POLR3A;RPN1;SEC61A1;SLC25A1;SLC25A3;SNRPD2;SNRPD3;URI1;UXT	0.91;0.81;0.52;0.6;0.74;0.96;0.73;0.88;0.78;0.53;0.9;0.54;0.74;0.55;0.83;0.61;0.89;0.96;0.79;0.52;0.87;0.8;0.5;0.96		;
		AIMP1	Q12904	34.353		17;23;33	PIH1D1	Q9NWS0	1	1			Multisynthetase complex	3040	ACTL6A;AGK;AIMP2;ALDOA;ANXA1;AP2M1;ATP1A1;ATP1B1;ATP2A2;ATP5F1A;ATP5F1C;ATP5MF;ATP5MG;ATP5PO;BAG2;BYSL;CASP14;CCAR2;CISD2;CLTA;CSE1L;CST4;DAD1;DARS;DBT;DDOST;DDX5;DHX15;DLST;EEF1E1;ELAVL1;EPRS;ERLIN2;EXOSC10;GOT2;H1-4;H1FX;HACD3;HNRNPAB;HNRNPC;HNRNPF;HNRNPH3;HNRNPR;HNRNPUL2;HSD17B12;IARS;KARS1;KRT4;LARS;LRRC59;MAP1B;MARS;NUP210;OGDH;PA2G4;PHB;PHB2;POLR2B;PRKDC;QARS;RAB5C;RAB7A;RALY;RARS;RBMX;RPL1…	0.82;0.77;0.82;0.55;0.7;0.61;0.95;0.75;0.81;0.75;0.74;0.81;0.98;0.89;0.74;0.52;0.74;0.64;0.71;0.87;0.79;0.53;0.96;1;0.85;0.94;0.62;0.8;0.82;1;0.61;0.92;0.91;0.67;0.71;0.85;0.59;0.98;0.86;0.66;1;0.87;0.82;0.85;0.69;1;0.94;0.51;0.7;0.77;0.91;1;0.51;0.81;0.55;0.99;1;0.63;1;1;0.9;0.54;0.9;1;0.93;0.93;0.86;0.99;1;0.53;0.58;0.92;0.92;0.89;0.97;0.64;0.83;0.98;1;0.99;0.68;0.7;0.69;1;0.62;1;0.96;0.95;0.54…	ACAA2;ACIN1;AIMP2;BAG6;CCAR2;CNOT1;COPA;DARS;DBT;DDX17;DDX21;DHX15;DYNC1H1;DYNC1LI1;EEF1E1;EFTUD2;GAPDH;GEMIN4;HADHA;HDAC2;HNRNPU;HSD17B12;HUWE1;IARS;IRS4;LARS;MARS;MRPL13;MRPL20;MRPL23;MRPL28;MRPL3;MRPL37;MRPL4;MRPL43;MRPL48;MRPL49;MRPL50;MRPL9;MRPS17;MRPS2;MYH10;NUP210;PHB;PHB2;PNN;POLR1C;POLR2A;POLR3B;POLR3D;RALY;RANBP9;RARS;RBM25;RBMX;RNPS1;RPL19;SMARCA4;SMC4;SNRNP40;SPTAN1;SPTBN1;TPR;TUBB;TU…	0.9;0.98;0.63;0.86;0.56;0.67;0.83;0.97;0.62;0.57;0.57;0.62;0.57;0.75;0.97;0.58;0.7;0.57;0.7;0.61;0.73;0.51;0.92;0.98;0.59;0.81;0.98;0.64;0.65;0.56;0.61;0.63;0.6;0.63;0.67;0.54;0.69;0.73;0.64;0.7;0.66;0.87;0.62;0.62;0.54;0.81;0.58;0.5;0.62;0.57;0.6;0.69;1;0.99;0.73;0.52;0.81;0.57;0.59;0.71;0.57;0.78;0.61;0.86;0.63;0.55		;
		AIMP2	Q13155	35.349		16	TCP1;CCT7;CCT6A;PIH1D1;CCT2	P17987;Q99832;P40227;Q9NWS0;P78371	5	2			Multisynthetase complex	3040	AAAS;ACSL3;AGK;AIMP1;ALDOA;AP3B1;APMAP;ATAD3A;ATP1A1;ATP1B1;ATP1B3;ATP2A2;ATP5F1A;ATP5F1C;ATP5MD;ATP5MF;ATP5MG;ATP5PB;ATP5PO;BAG2;CANX;CASP14;CISD2;CYB5R3;DAD1;DARS;DDOST;DHX15;DHX30;DPF2;DPM1;EEF1E1;ERLIN2;EXOSC10;FBL;FKBP8;GCN1;H1-4;HACD3;HARS;HLA-A;HM13;HNRNPUL1;HNRNPUL2;HSD17B12;IARS;KARS1;KPNB1;KTN1;LBR;LETM1;LMAN2;LRRC59;MACF1;MARS;MED23;MRPS30;MT-CO2;MYBBP1A;MYH9;NDUFA4;NNT;NOP56;NUP210;OG…	0.69;0.74;0.99;0.82;0.88;0.56;0.92;0.95;0.83;0.8;0.63;0.9;0.67;0.57;0.87;1;0.88;0.91;0.79;0.65;0.84;0.64;0.73;0.81;0.82;1;0.98;0.77;0.84;0.64;0.63;1;1;0.65;0.6;0.9;0.96;0.51;1;0.8;0.95;0.98;0.55;0.82;1;1;0.67;0.69;0.57;0.83;0.82;0.67;1;0.92;1;0.96;0.83;0.78;0.64;0.53;0.96;0.76;1;0.99;0.95;0.99;0.85;0.98;0.99;1;0.99;0.86;0.93;1;0.83;0.89;1;1;0.56;0.73;1;1;0.57;0.59;1;0.99;0.69;0.92;0.58;1;0.78;1;0…	ACTL6A;AIMP1;ATP5F1A;BAG6;CAD;CCAR2;CKAP4;CLTA;CLTB;CNOT1;CYFIP1;DAP3;DARS;DBT;DPCD;DYNC1H1;DYNC1LI1;DYNC1LI2;EPRS;ERLIN2;GADD45GIP1;H4C1;HADHB;IARS;IMMT;IRS4;ITPR3;KIF5B;MRPL11;MRPL12;MRPL13;MRPL15;MRPL19;MRPL21;MRPL22;MRPL23;MRPL24;MRPL28;MRPL3;MRPL34;MRPL39;MRPL4;MRPL40;MRPL41;MRPL43;MRPL44;MRPL46;MRPL47;MRPL48;MRPL49;MRPL55;MRPL58;MRPL9;MRPS14;MRPS17;MRPS22;MRPS23;MRPS30;MRPS7;MYL6;NUMA1;PHB;…	0.74;0.63;0.58;0.94;0.8;0.99;0.83;0.64;0.62;0.93;0.63;0.65;0.88;0.52;0.53;0.95;0.93;0.86;0.81;0.79;0.87;0.52;0.56;0.81;0.65;0.73;0.69;0.94;0.61;0.57;0.61;0.7;0.8;0.7;0.73;0.73;0.69;0.55;0.62;0.63;0.67;0.67;0.72;0.72;0.84;0.51;0.78;0.64;0.53;0.57;0.74;0.75;0.65;0.58;0.8;0.77;0.54;0.69;0.67;0.8;0.53;0.89;0.9;0.65;0.87;0.55;0.9;0.66;0.82;0.51;0.77;0.51;0.51;0.68;0.7;0.53;0.61;0.91;0.87;0.5;0.86;0.87…		;
		AKAP12	Q02952	191.482	25															;
		ALDH1A2	O94788	56.724		41											DPYSL2;FTL	1;0.98		;
		ALDH1B1	P30837	57.206	49		VBP1;PFDN4	P61758;Q9NQP4	2	1					AHCY;CARS;DBN1;DDX46;SHMT1	0.99;0.99;0.98;0.51;0.75	ALDH2;KCTD12	0.6;0.87		;
		ALDH2	P05091	56.381	50		VBP1;PFDN4	P61758;Q9NQP4	2	1					CARS;FH;ISYNA1	0.82;0.99;0.75	ALDH18A1;ALDH1B1;HSPA4L;HSPH1;KCTD12	0.91;0.6;1;0.99;0.98		;
		ALDH5A1	P51649	57.215	45										CUL1;CUL4B;HACL1;PLOD2;PNPT1;PUF60;SEC24C;SNRPB2;SUPT6H	0.87;0.76;1;0.84;0.58;0.99;0.86;0.9;0.95				;
		ALDH7A1	P49419	58.487	39										NOLC1	0.89				;
		ALDH9A1	P49189	53.802	60										HMGCS1;NAE1;PPP1R7	1;1;0.99	ACBD3;BASP1;BCKDHB;CLTA;CLTB;CNDP2;DDX6;ERLIN2;MRPL18;MRPL2;MRPL21;MRPL23;MRPL24;MRPL3;MRPL34;MRPL37;MRPL4;MRPL40;MRPL43;MRPL44;MRPL45;MRPL46;MRPL48;MRPL50;MRPL55;P3H1;PC;PFDN5;PGD;SRRT;XRCC6	0.87;0.89;1;0.79;0.86;0.65;0.55;0.51;0.68;0.63;0.92;0.89;0.71;0.75;0.89;0.69;0.88;0.89;0.64;0.82;0.66;0.62;0.81;0.68;0.94;0.51;0.8;1;0.52;0.6;0.83		;
		ALDOA	P04075	39.42	27;58		PIH1D1	Q9NWS0	1	1					AAAS;ACSL3;AIMP1;AIMP2;ALDH3A2;APMAP;ASDURF;ATAD3A;ATP1A1;ATP1B1;ATP1B3;ATP2A2;ATP5MD;ATP5PB;ATP5PO;AZGP1;BCKDK;CISD2;CKAP4;COPA;CSE1L;CYB5R3;DAD1;DARS;DDOST;DHX15;DHX30;DIABLO;DNAJB11;DSP;DYNC1H1;DYNC1I2;DYNC1LI1;EEF2;ENO1;ENO2;GCN1;GLUD1;GNL3;GOT1;GPI;HACD3;HLA-A;HM13;HNRNPUL1;HNRNPUL2;HSD17B12;IARS;IGF2BP1;IRS4;KRT33A;LARS;LBR;LMAN2;LRRC59;MACF1;MCM5;MED23;MOV10;MRPL44;MRPL45;MRPL46;MRPL58;MRP…	0.69;0.52;0.55;0.88;0.79;0.86;0.62;0.71;0.62;0.65;0.7;0.63;0.85;0.97;0.52;0.98;0.55;0.93;0.75;0.53;0.79;0.83;0.61;0.67;0.92;0.91;0.74;0.68;0.89;0.92;0.89;0.74;0.71;0.61;0.66;0.95;0.98;0.52;0.67;0.89;0.65;0.91;0.92;0.72;0.78;0.59;0.75;0.89;0.52;0.76;0.97;0.84;0.76;0.59;0.84;0.61;0.97;0.91;0.87;0.55;0.52;0.71;0.56;0.76;0.93;0.62;0.72;0.72;0.76;0.82;0.5;0.75;0.84;0.52;0.51;0.7;0.71;0.84;0.66;0.96;0.…	ACTL6A;ATP5F1A;ATP5F1B;CASP14;CKAP4;DBT;DDX5;DYNC1H1;EEF1E1;EEF2;EIF4A3;FBL;H4C1;HACD3;HNRNPM;HNRNPU;HNRNPUL2;HRNR;LARS;MRPL47;MYL6;NUP210;PGAM5;PHB;PHB2;PIH1D1;RBMX;RNPS1;RPAP3;RPL27A;RPL31;RPS11;RPS14;RPS15A;RPS18;RPS19;RPS2;RPS25;RPS26;RPS27;RPS3;RPS9;SAFB;SFPQ;SLC25A3;SLC25A6;SNRNP200;THOC6;TPR;TUBA1B;TUBB;U2AF2;VDAC2	0.58;0.6;0.56;0.81;0.73;0.58;0.62;0.63;0.69;0.81;0.96;0.99;0.62;0.76;0.85;0.72;0.53;0.6;0.65;0.9;0.79;0.51;0.95;0.65;0.73;0.91;0.88;0.97;0.98;0.56;0.99;0.83;0.98;0.98;0.98;0.97;1;0.99;0.99;0.62;0.63;1;0.95;0.89;0.76;0.51;0.67;0.9;0.5;0.96;0.86;0.6;0.8		;
		ANXA11	P50995	54.39	13;65										PITPNB;TBCE;TRA2A	0.51;0.72;0.59				;
		ANXA6	P08133	75.873	64								LRP-1-Alpha-2-M-annexin VI complex	2710						;
		AP1B1	Q10567	104.637	16;39								AP1 adaptor complex;Gamma-BAR-AP1 complex;AP1B1-AP1G2-AP1M-1AP1S1 complex	36;144;7476	AP1M1;GAPDH;GOT1;HEXB;LARP1;MCM3;MCM5;RPAP3;SF3A1;TNPO1;UFL1	0.51;0.54;0.5;0.73;0.55;0.65;0.65;0.66;0.66;0.8;0.64				;
		AP1G1	O43747	91.351	39								AP1 adaptor complex;Gamma-BAR-AP1 complex;APLG1-Rababtin5 complex;AP1G1-PACS1-FURIN complex	36;144;1090;5165	AP1S1;AP3B1;CDC5L;CISD2;NUP205;PFKL;PRPF40A;RBM25;RPAP2;SLC25A5;TNPO1;UBR5;XPO1	0.74;0.79;0.67;0.7;0.53;0.63;0.52;0.87;0.96;0.66;0.63;0.94;0.87				;
		AP1M1	Q9BXS5	48.587	40								AP1 adaptor complex;Gamma-BAR-AP1 complex;AP1B1-AP1G2-AP1M-1AP1S1 complex	36;144;7476	AP1B1	0.51				;
		AP1S1	P61966	18.733	40								AP1 adaptor complex;Gamma-BAR-AP1 complex;AP1B1-AP1G2-AP1M-1AP1S1 complex	36;144;7476	AFDN;AP1G1;IDH3G	0.83;0.74;0.57				;
		AP3D1	O14617	130.158	33								AP3 adaptor complex;AP3-BLOC1 complex	59;652	CDC5L;CISD2;CKAP4;CNOT1;RBM25;TARSL2;UBR5;XPO1	0.91;0.96;0.74;0.67;0.87;0.52;0.92;0.96				;
		AP3M1	Q9Y2T2	46.939	32								AP3 adaptor complex;AP3-BLOC1 complex	59;652	AAAS;ACTR1A;ANAPC1;APMAP;ARCN1;ATP2A2;ATP5MD;ATP5PB;BCKDK;CDC16;CDC5L;CISD2;CNOT1;COPB1;COPB2;CSTF3;CTR9;CYFIP1;DAP3;DBT;DIABLO;DPF2;DPM1;EEF1D;EIF3A;EIF3C;EIF3E;EIF3H;EIF3M;EIF4G1;EIF4G3;FAR1;GADD45GIP1;GART;GCN1;HADHA;HADHB;HCFC1;HLA-A;HNRNPH3;KDM1A;KIF11;KIF5B;LAMC1;LMAN2;MED23;MRPL13;MRPL2;MRPL23;MRPL3;MRPL37;MRPL39;MRPL40;MRPL43;MRPL44;MRPL45;MRPL46;MRPL47;MRPL48;MRPL58;MRPL9;MRPS14;MRPS15;M…	0.71;0.62;0.78;0.88;0.92;0.9;0.52;0.74;0.51;0.81;1;0.9;0.65;0.53;0.79;0.73;0.58;0.93;0.75;0.63;0.56;0.9;0.67;0.99;0.66;0.89;0.91;0.8;0.65;0.61;0.73;0.73;0.9;0.53;0.8;0.77;0.6;0.97;0.8;0.6;0.83;0.69;0.97;0.73;0.86;0.97;0.75;0.72;0.94;0.56;0.52;0.94;0.74;0.77;0.73;0.81;0.72;0.87;0.51;0.76;0.54;0.88;0.78;0.68;0.92;0.96;0.81;0.89;0.93;0.9;0.9;0.87;0.92;0.75;0.52;0.88;0.98;0.86;0.94;0.62;0.51;0.82;0.6…				;
		APEH	P13798	81.225	27	50									AAAS;ASNS;AZGP1;KRT33A;NT5DC2;PDCL3;PEX7;SLC25A30;TXNDC9;WDR18	1;1;0.77;0.81;1;0.99;0.99;0.99;0.99;0.97				;
		API5	Q9BZZ5	59.005	64								FIF-FGR2 complex;Emerin complex 52	1069;5615	RACK1	0.83				;
		APMAP	Q9HDC9	46.48	18										ABI1;ACSL3;ACTR1A;AGK;AIMP2;ALDOA;AP3M1;ATAD3A;ATP1A1;ATP1B1;ATP2A2;ATP5F1A;ATP5F1C;ATP5MD;ATP5MF;ATP5MG;ATP5PB;ATP5PO;BAG2;CHD4;CISD2;COPA;CYB5R3;DAD1;DARS;DDOST;DPF2;EEF1E1;ERLIN2;FKBP8;FLNA;GCN1;GPI;HACD3;HCFC1;HLA-A;HM13;HNRNPUL2;HSD17B12;IARS;IRS4;KPNB1;LAS1L;LBR;LETM1;LMAN2;LRRC59;MACF1;MED23;MKI67;MOV10;MRE11;MRPL23;MRPL39;MRPL46;MRPS30;MT-CO2;MYBBP1A;MYH9;NDUFA4;NNT;NUP210;PELP1;PGRMC2;PH…	0.76;1;0.89;0.79;0.92;0.86;0.88;0.93;0.81;0.86;0.56;0.61;0.5;0.96;0.91;0.96;1;0.95;0.94;0.77;0.96;0.72;0.96;0.99;0.68;0.99;0.6;0.73;0.99;0.65;0.66;1;0.72;1;0.78;1;0.96;0.87;1;0.78;0.51;0.57;0.81;1;0.99;1;0.79;0.95;1;0.79;0.88;0.68;0.51;0.5;0.51;0.84;0.98;0.75;0.71;0.99;1;1;0.66;0.94;0.96;0.95;0.52;0.96;0.79;0.86;0.99;0.64;1;0.95;0.76;0.5;0.51;0.86;0.74;0.98;1;1;0.95;0.92;0.99;0.84;1;0.72;0.99;0.9…				;
		ARCN1	P48444	57.21	31	31;36									ABI1;ACACA;ANAPC2;AP3M1;ASDURF;BYSL;CCT3;CCT4;CCT5;CCT6A;CCT6B;CCT7;CCT8;CDC23;CDC5L;CHD4;COPA;COPB1;COPB2;CYFIP1;EEF1D;EIF3D;GLUD1;HADHA;KIF5B;LMNB1;MYH10;MYH9;MYL6;NCKAP1;NUP205;PABPC4;PDCD5;POLR1D;POLR3A;POLR3D;POLR3E;PRPF40A;PRPF8;PSMB1;PSMB3;PSMD13;RBM25;RER1;SMC1A;SMC2;SPTAN1;SPTBN1;TCP1;TIMM50;TOP2A;TPI1;TPR;TUBGCP3;WASF2;WDR92;ZW10	0.53;0.72;0.87;0.92;0.73;0.59;0.85;0.69;0.53;0.85;0.89;0.83;0.89;0.52;0.95;0.91;0.98;0.98;1;0.82;0.6;0.6;0.81;0.55;0.94;0.68;0.7;0.64;0.64;0.83;0.95;0.83;0.95;0.84;0.87;0.53;0.71;0.67;0.67;0.51;0.51;0.66;0.77;0.68;0.58;0.71;0.92;0.86;0.66;0.63;0.82;0.97;0.88;0.62;0.75;0.76;0.65	ACAA2;ATP5F1A;ATP5F1B;ATP5F1C;ATP5PB;ATP5PD;ATP5PO;CAD;CKAP4;COPA;COPB2;DPCD;FLNA;FLNB;HACD3;HADHB;IRS4;KTN1;LANCL1;LBR;MYL6;PABPC1;PIH1D1;POLR1A;POLR2E;POLR3A;POLR3D;PRKDC;RPAP3;RPL11;RPL23;RPN1;RPS5;RUVBL1;RUVBL2;SEC61A1;SF3B3;SLC25A1;SLC25A3;SLC25A6;SNRPA1;TECR;USP21;UXT;VDAC1;VDAC2;WDR92	0.68;0.98;0.97;0.99;0.96;0.97;0.86;0.91;0.97;0.66;0.62;0.85;0.81;0.76;0.93;0.62;0.95;0.97;0.74;0.98;0.92;0.75;0.55;0.92;0.65;0.94;0.63;0.76;0.75;0.53;0.51;0.78;0.61;0.89;0.99;0.58;0.93;0.77;0.95;0.82;0.6;0.68;0.82;0.54;0.69;0.55;0.82		;
		ARG1	P05089	34.735	26															;
		ARG2	P78540	38.578	57										ACADSB;ACOX1;ATIC;BCKDHA;CTTN;ECHS1;EIF4B;HIBADH;IARS2;RAD23B	0.53;0.86;1;0.57;0.73;0.76;0.91;1;1;0.87				;
		ARID1A	O14497	242.045	16								NUMAC complex (nucleosomal methylation activator complex);BAF complex;SWI-SNF chromatin remodeling-related-BRCA1 complex;p300-CBP-p270-SWI/SNF complex;p300-CBP-p270 complex;BRG1-SIN3A complex;BRM-SIN3A complex;SIN3-ING1b complex II;LARC complex (LCR-associated remodeling complex);BRG1-SIN3A-HDAC containing SWI/SNF remodeling complex I;BRM-SIN3A-HDAC complex;WINAC complex;BAF complex;EBAFa complex…	86;189;238;570;571;713;714;739;778;803;806;1230;1237;1252;7372	DBT;DLST;DPF2;DYNC1H1;DYNC1LI2;GADD45GIP1;GID8;GPI;MRPL20;MRPL23;MRPL49;MRPL9;PTBP1;RANBP9;SMARCA4;SMARCB1;SMARCC1;SMARCC2;SMARCE1;SPTAN1;UBR4	0.97;0.66;1;0.97;0.94;0.8;0.98;0.98;0.54;0.62;0.76;0.82;0.98;0.68;1;1;0.91;1;1;0.86;0.94				;
		ARL2	P36404	20.878	54								ARL2-TBCD complex;TBCD-ARL2-tubulin(beta) complex;TBCD-ARL2-tubulin(beta)-TBCE complex	6455;6713;6715						;
		ARPC3	O15145	20.547	43		PIH1D1	Q9NWS0	1	1			Arp2/3 protein complex	27	DNAJA1;KRT8;RTCB;SF3B2	0.95;0.67;0.68;0.7				;
		ASAH1	Q13510	44.66	26								ASAH1-NR5A1 complex;ASAH1-NR5A1-SAPD complex	7098;7099						;
		ASPRV1	Q53RT3	36.991	26															;
		ASS1	P00966	46.53	28;56		RUVBL2	Q9Y230	1	1					ACADM;CTH;ISYNA1;NIF3L1;TRMT1	0.62;0.98;0.67;0.89;0.99				;
		ATF7IP	Q6VMQ6	136.394	16								MBD1-MCAF1-SETDB1 complex;SETDB1-containing HMTase complex;MBD1-MCAF complex	2238;2749;2759	ACSL3;ATP5PO;BCKDHB;CLTA;CLTB;CLTC;CNOT1;DDX18;DIABLO;DPF2;DYNC1LI1;ERLIN2;FAR1;HM13;HRNR;HSD17B12;LETM1;MRPL15;MRPL17;MRPL18;MRPL28;NIPSNAP3A;NUP210;PIGR;PPAN;RER1;RRP12;SEC61B;SMARCE1;SMC2;SMC4;SPTAN1;STT3B;SURF4;TBL3;TECR;UBR4;UBR5;XPOT	0.7;0.52;0.64;0.57;0.64;0.57;0.91;0.91;0.53;0.77;0.96;0.73;0.52;0.86;0.63;0.9;0.95;0.79;0.67;0.6;0.84;0.69;0.94;0.88;0.78;0.58;0.91;0.91;0.71;0.9;0.58;0.65;0.84;0.67;0.51;0.89;0.92;0.69;0.9				;
		ATIC	P31939	64.616	57										ACOX1;ARG2;BCKDHA;CTTN;ECHS1;EIF4B;HIBADH;IARS2;RAD23B;TXNRD2	1;1;0.65;0.87;0.93;1;1;0.86;1;0.67	FKBP10;IPO5;P4HA1;PFAS;RPA1;XPO1	1;0.87;0.67;0.65;0.97;0.77		;
		ATP5F1A	P25705	59.751		31	PIH1D1	Q9NWS0	1	1					AAAS;ACSL3;ACTL6A;AIMP1;AIMP2;ALDH3A2;APMAP;ATAD3A;ATP1A1;ATP1B1;ATP1B3;ATP2A2;ATP5F1B;ATP5MD;ATP5MG;ATP5PB;ATP5PO;ATXN2L;BAG2;BCAP31;BCKDK;CAD;CANX;CCT3;CCT4;CCT6A;CCT6B;CCT7;CCT8;CKAP4;CLTA;COPA;CYB5R3;CYFIP1;DAD1;DARS;DBT;DDOST;DDX21;DHX15;DPCD;EEF1B2;EEF1D;EEF1E1;EFTUD2;ELAVL1;EPRS;FAR1;FKBP8;GAPDH;GCN1;GOT1;H1-4;HACD3;HARS;HLA-A;HM13;HNRNPAB;HNRNPH1;HNRNPH3;HNRNPU;HNRNPUL1;HNRNPUL2;HSD17B12;…	0.78;0.68;0.72;0.75;0.67;0.8;0.61;0.8;0.81;0.75;0.56;0.75;0.71;0.53;0.74;0.87;0.82;0.57;0.84;0.55;0.74;0.71;0.88;0.98;0.99;0.98;0.98;0.83;0.79;0.73;0.68;0.53;0.67;0.86;0.74;0.56;0.91;0.69;0.61;0.6;0.74;0.55;0.85;0.59;0.85;0.74;0.74;0.55;0.73;0.97;0.82;0.7;0.66;0.73;0.83;0.56;0.54;0.96;0.68;0.63;0.67;0.75;0.93;0.58;0.77;0.88;0.67;0.59;0.79;0.72;0.72;0.55;0.54;0.65;0.84;0.67;0.89;0.77;0.6;0.51;0.68…	ACAA2;ACAT1;ACLY;ACTL6A;ACTR1A;ADAR;AIMP2;ALDOA;ARCN1;ASDURF;ATP1A1;ATP5F1B;ATP5F1C;ATP5MG;ATP5PB;ATP5PD;ATP5PO;BAG6;CAD;CCAR2;CCT2;CDK1;CHD4;CKAP4;CNOT1;COG1;COPA;COPB1;COPB2;DAP3;DBT;DCTN1;DCTN2;DDOST;DDX46;DHX9;DPCD;DPM1;EEA1;EEF1B2;EEF1D;EEF1G;EIF3D;EIF3I;EIF3L;ERLIN2;FLNB;GADD45GIP1;GCN1;GOLIM4;HACD3;HADHA;HADHB;HDAC2;HNRNPAB;HNRNPC;HNRNPD;HNRNPH1;HNRNPL;HNRNPR;HNRNPU;HNRNPUL2;HSD17B12;HUWE1…	0.68;0.85;0.88;0.98;0.93;0.7;0.58;0.6;0.98;0.99;0.81;0.95;0.98;0.85;0.98;0.95;0.89;0.72;0.61;0.84;0.81;0.67;0.98;0.92;0.97;0.96;0.93;0.91;0.88;0.99;0.92;0.69;0.78;0.54;0.86;0.7;0.7;0.73;0.75;0.93;0.94;0.8;0.9;0.73;0.79;0.94;0.88;0.93;0.83;0.83;0.98;0.96;0.92;0.91;0.96;0.71;0.63;0.61;0.98;0.99;0.57;0.94;0.67;0.62;0.73;0.74;1;0.99;0.93;0.99;0.8;0.75;0.94;0.77;0.99;0.95;0.91;0.99;0.97;0.97;0.97;0.97…		;
		ATP5F1B	P06576	56.56		31	PIH1D1	Q9NWS0	1	1					ALDH3A2;AP3B1;ATP1A1;ATP1B3;ATP5F1A;BAG2;CKAP4;HACD3;IRS4;KPNB1;MKI67;RBM25;RPL23;RPL38;RPS16;RPS18;SLC25A5;SLC25A6;TARSL2;TMPO;WDR18	0.51;0.6;0.77;0.51;0.71;0.66;0.84;0.51;0.66;0.58;0.68;0.66;0.7;0.5;0.54;0.63;0.61;0.6;0.71;0.63;0.63	ACLY;ACTL6A;ACTR1A;ALDOA;ARCN1;ASDURF;ATP1A1;ATP5F1A;ATP5F1C;ATP5PB;ATP5PD;ATP5PO;BAG6;CAD;CCAR2;CCT2;CCT8;CHD4;CKAP4;CNOT1;COG1;COPA;COPB1;COPB2;DAP3;DARS;DBT;DCTN2;DPCD;DPM1;EEA1;EEF1D;EIF3A;EIF3C;EIF3E;EIF3F;EIF3G;EIF3I;EPRS;FASN;FLNA;FLNB;GADD45GIP1;GCN1;GOLIM4;HACD3;HADHA;HADHB;HAGH;HNRNPC;HNRNPH1;HNRNPL;HNRNPR;HNRNPUL2;HUWE1;IARS;IRS4;ITPR3;KTN1;LARS;LBR;LSM12;MAP1B;MRPL1;MRPL11;MRPL12;MRPL…	0.91;0.92;0.68;0.56;0.97;0.84;0.93;0.95;0.96;0.95;0.74;0.91;0.75;0.69;0.99;0.97;0.82;0.98;0.87;0.87;0.97;0.8;0.98;0.89;0.99;0.7;0.94;0.62;0.95;0.83;0.72;0.97;0.53;0.75;0.86;0.82;0.73;0.87;0.86;0.68;0.89;0.97;0.81;0.73;0.82;0.92;0.98;0.76;0.83;0.71;0.54;0.64;0.54;0.55;0.83;0.69;0.95;0.99;0.82;0.62;0.76;0.56;0.98;0.95;0.75;0.96;0.86;0.82;0.88;0.96;0.8;0.95;0.87;0.89;0.88;0.98;0.95;0.72;0.97;0.93;0.…		;
		ATP5F1C	P36542	32.996		31									AIMP1;AIMP2;APMAP;ATP1A1;ATP1B1;ATP2A2;ATP5MD;ATP5MF;ATP5MG;ATP5PO;BAG2;CKAP4;DAP3;DARS;DDOST;DHX15;EEF1E1;EPRS;FBL;GCN1;HACD3;IARS;KARS1;LRRC59;MARS;MRPS10;MRPS16;MRPS17;MRPS21;MRPS23;MRPS27;MRPS33;MRPS34;MRPS35;MRPS9;PGRMC2;QARS;RAB5C;RARS;RPL24;RPL27A;RPN1;RPN2;RPS11;RPS13;RPS18;RPS2;RPS9;SEC16A;SEC22B;SLC1A5;SLC25A3;SLC25A5;SLC25A6;SMARCD1;SMC3;SMC4;SNAP23;TARSL2;TECR;TIMM50;TMX1;UBR5;VDAC1;X…	0.74;0.57;0.5;0.85;0.95;0.77;0.56;0.65;0.66;0.74;0.72;0.9;0.8;0.97;0.76;0.69;0.95;0.91;0.59;0.66;0.86;0.91;0.66;0.76;0.98;0.74;0.92;0.64;0.76;0.52;0.57;0.92;0.96;0.81;0.94;0.83;0.84;0.66;0.94;0.52;0.55;0.89;0.85;0.52;0.61;0.64;0.72;0.59;0.51;0.65;0.65;0.81;0.93;0.5;0.66;0.85;0.7;0.59;0.56;0.53;0.83;0.77;0.71;0.81;0.74;0.79	ACAA2;ACTL6A;ACTR1A;ADAR;AHCY;AIFM1;ARCN1;ASDURF;ATP1A1;ATP2A2;ATP5F1A;ATP5F1B;ATP5MG;ATP5PB;ATP5PD;ATP5PO;ATXN2L;BAG6;BCAP31;BCKDK;CCAR2;CCT2;CDK1;CHD4;CKAP4;CNOT1;COG1;COPA;COPB1;COPB2;DAP3;DBT;DCTN1;DCTN2;DDOST;DDX21;DDX46;DDX6;DPCD;DPM1;EEA1;EEF1D;EEF1G;EIF3D;EIF3L;EIF4G1;FLNA;FLNB;GCN1;GOLIM4;HACD3;HADHA;HADHB;HDAC2;HNRNPAB;HNRNPC;HNRNPL;HNRNPR;HNRNPUL2;ILF3;IRS4;ITPR3;KTN1;LBR;LMAN1;LSM12;M…	0.88;0.9;0.95;0.84;0.59;0.81;0.99;1;0.98;0.79;0.98;0.96;0.62;0.99;0.99;0.93;0.54;0.89;0.86;0.72;0.97;0.57;0.95;0.9;0.94;0.77;0.91;0.97;0.92;0.91;0.99;0.53;0.93;0.82;0.87;0.63;0.98;0.59;0.93;0.77;0.75;0.9;0.78;0.87;0.67;0.92;0.6;0.76;0.7;0.92;0.54;0.96;0.76;0.95;0.53;0.98;0.84;0.82;0.9;0.75;0.68;0.87;0.76;0.91;0.78;0.7;0.87;0.5;0.91;0.62;0.54;0.81;0.64;0.55;0.79;0.61;0.55;0.54;0.63;0.66;0.61;0.64;…		;
		ATP5PB	P24539	28.909		18;31									AAAS;ACSL3;AGK;AIMP2;ALDH3A2;ALDOA;AP3M1;APMAP;ATAD3A;ATP1A1;ATP1B1;ATP1B3;ATP5F1A;ATP5MD;ATP5MF;ATP5MG;ATP5PO;BAG2;BCKDK;BYSL;CANX;CHD4;CISD2;CNOT1;COPA;CYB5R3;DAD1;DARS;DDOST;DPF2;DPM1;EEF1E1;ERLIN2;FBL;FLNA;GCN1;GOT1;GPI;HACD3;HARS;HLA-A;HM13;HNRNPC;HNRNPUL2;HSD17B12;IARS;ILF2;IRS4;KPNB1;LARS;LBR;LETM1;LMAN2;LRRC59;MACF1;MARS;MED23;MOV10;MRE11;MRPL39;MRPL43;MRPL45;MRPL46;MRPS30;MT-CO2;MYBBP1A;…	0.73;0.99;0.98;0.91;0.55;0.97;0.74;1;0.89;0.93;0.9;0.83;0.87;1;1;1;0.97;0.98;0.5;0.51;0.61;0.66;0.98;0.53;0.75;1;1;1;1;0.88;0.51;0.99;1;0.97;0.52;1;0.7;0.92;1;0.74;1;1;0.59;0.72;1;1;0.56;0.74;0.82;0.54;1;0.96;0.98;1;0.95;0.95;0.99;0.9;0.7;0.55;0.55;0.63;0.72;0.94;0.99;0.8;0.81;0.98;0.65;1;0.51;1;1;1;0.77;0.77;0.98;1;0.98;1;0.91;1;0.98;0.67;0.7;1;1;0.67;0.54;1;1;0.95;0.97;1;0.99;1;0.99;0.99;0.99;0…	ACAT1;ACLY;ACTL6A;ACTR1A;ADAR;ARCN1;ATP1A1;ATP2A2;ATP5F1A;ATP5F1B;ATP5F1C;ATP5PD;ATP5PO;BAG6;BCAP31;BCKDK;CCAR2;CDK1;CHD4;CKAP4;CNOT1;COG1;COPA;COPB1;COPB2;DAP3;DDOST;DDX21;DHX15;DHX9;DPCD;EEA1;EEF1D;EIF3B;EIF3I;EIF4G1;EPRS;FLNA;FLNB;GADD45GIP1;GCN1;H4C1;HACD3;HAGH;HDAC2;IARS;IMMT;IRS4;ITPR3;KIF5B;KTN1;LBR;MAP1B;MRPL11;MRPL12;MRPL13;MRPL15;MRPL17;MRPL20;MRPL22;MRPL23;MRPL28;MRPL3;MRPL37;MRPL38;MR…	0.59;0.75;0.95;0.85;0.98;0.96;0.54;0.65;0.98;0.95;0.99;0.97;0.78;0.94;0.62;0.7;0.94;0.59;0.74;0.87;0.89;0.98;0.53;0.89;0.51;0.81;0.65;0.56;0.75;0.5;0.66;0.89;0.94;0.98;0.54;0.5;0.79;0.91;0.99;0.79;0.82;0.61;0.98;0.84;0.85;0.59;0.96;0.98;0.83;0.62;0.9;0.99;0.98;0.81;0.96;0.9;0.89;0.89;0.86;0.93;0.8;0.89;0.54;0.52;0.87;0.84;0.86;0.72;0.53;0.66;0.91;0.93;0.97;0.85;0.82;0.7;0.69;0.84;0.61;0.85;0.79;0…		;
		ATP5PD	O75947	18.491		18;31											ARCN1;ATP5F1A;ATP5F1B;ATP5F1C;ATP5PB;ATP5PO;CAD;DBT;DPCD;FLNA;FLNB;H4C1;HACD3;HDAC2;HNRNPU;IRS4;KTN1;LBR;MYH10;MYH9;MYL6;PABPC1;PDRG1;PFDN2;PFDN6;PFKP;PHB;PHB2;POLR1A;POLR2B;POLR2E;POLR3A;POLR3D;PPP1CC;PRKDC;PRPF40A;RPAP3;RPL11;RPN1;RUVBL1;RUVBL2;SF3B3;SLC25A1;SLC25A3;SNRPD2;TUBB6;URI1;UXT;WDR92	0.97;0.95;0.74;0.99;0.97;0.98;0.95;0.5;0.84;0.96;0.98;0.55;0.88;0.56;0.5;0.51;1;0.99;0.97;0.86;0.93;0.57;0.54;0.74;0.74;0.79;0.62;0.57;0.88;0.89;0.75;0.96;0.73;0.64;0.93;0.9;0.94;0.85;0.86;0.63;0.68;0.98;0.9;0.91;0.53;0.95;0.7;0.88;0.5		;
		ATP5PO	P48047	23.277		31	PIH1D1	Q9NWS0	1	1					ABI1;ACTR1A;AIMP1;AIMP2;ALDOA;APMAP;ATF7IP;ATP1A1;ATP1B1;ATP1B3;ATP2A2;ATP5F1A;ATP5F1C;ATP5MD;ATP5MF;ATP5MG;ATP5PB;BAG2;BCKDK;CANX;CHD4;CISD2;CKAP4;CKMT1A;CNOT1;COPA;CSE1L;DAD1;DARS;DCAF11;DDOST;DHX15;DPM1;EEF1E1;EIF2A;EPRS;ERLIN2;FBL;FLNA;GCN1;GOT2;H1-4;HACD3;HADHB;HARS;HCFC1;HLA-A;HM13;HNRNPC;HSD17B12;IARS;IRS4;KARS1;KPNB1;KRT8;LMAN2;LRRC59;MACF1;MARS;MKI67;MOV10;MTA1;MYH9;NOP56;NUP210;PGRMC2;P…	0.66;0.65;0.89;0.79;0.52;0.95;0.52;0.89;0.78;0.8;1;0.82;0.74;0.97;0.91;1;0.97;0.87;0.71;0.61;0.88;0.9;0.91;0.72;0.98;0.83;0.8;0.93;0.92;0.9;1;0.84;0.91;1;0.52;0.67;0.68;0.7;0.68;0.91;0.79;0.85;1;0.74;0.67;0.94;0.96;0.79;0.53;0.87;1;0.68;0.82;0.56;0.5;0.87;0.92;0.5;0.8;0.62;0.88;0.69;0.91;0.55;0.75;0.59;0.55;0.8;0.7;0.52;0.72;0.52;0.52;0.71;0.96;0.59;0.77;0.62;0.95;0.98;0.6;0.62;1;0.95;0.55;0.77;0…	ACAA2;ACLY;ACTL6A;ACTR1A;ADAR;ARCN1;ASDURF;ATP1A1;ATP2A2;ATP5F1A;ATP5F1B;ATP5F1C;ATP5MF;ATP5MG;ATP5PB;ATP5PD;BAG6;BCKDK;CAD;CCAR2;CCT2;CDK1;CHD4;CKAP4;CNOT1;COG1;COPA;COPB1;DAP3;DBT;DCTN2;DDOST;DDX21;DDX3X;DDX46;DPCD;DPM1;EEA1;EEF1D;EIF3I;ERLIN2;FBL;FLNA;FLNB;GADD45GIP1;GCN1;GOLIM4;HACD3;HADHA;HADHB;HAGH;HDAC2;HNRNPAB;HNRNPC;HNRNPD;HNRNPL;HNRNPR;HNRNPU;HUWE1;IARS;ILF3;IMMT;IRS4;ITPR3;KARS1;KRT8;K…	0.87;0.76;0.94;0.83;0.94;0.86;0.97;0.58;0.8;0.89;0.91;0.93;0.61;0.6;0.78;0.98;0.57;0.98;0.81;0.74;0.74;0.63;0.95;0.87;0.99;0.93;0.9;0.98;0.99;0.88;0.88;0.65;0.82;0.86;0.7;0.69;0.79;0.64;0.89;0.93;0.87;0.64;0.92;0.97;0.78;0.53;0.93;0.98;0.71;0.66;0.61;0.72;0.68;0.75;0.68;0.81;0.96;0.59;0.51;0.57;0.54;0.89;0.81;0.99;0.63;0.54;0.9;0.73;0.81;0.9;0.66;0.89;0.84;0.97;0.89;0.93;0.86;0.92;0.7;0.9;0.88;0.…		;
		ATPAF1	Q5TC12	36.437	62										ADSS2;GSTO1;IDH1;LTA4H;LUC7L3;MTAP;PGM3;SUMF2	0.54;0.77;0.52;0.75;0.71;0.99;1;0.86				;
		ATXN2L	Q8WWM7	113.374	40	35;49									AGL;ATP5F1A;DARS2;EFTUD2;MCM3;PPP1CC;PRPF3;PSMA4;RBBP4;RUVBL1;SNRPD1	0.83;0.57;0.55;0.72;0.56;0.7;0.59;0.59;0.64;0.53;0.55	ATP1A1;ATP2A2;ATP5F1C;BCAP31;DDOST;HNRNPD;HNRNPL;HNRNPUL2;ILF2;PABPC1;PFKP;POLR1A;PRDX4;RPAP3;RPN2;SEC61A1;SNAP23;SNRPA;SYNCRIP;WDR92	0.62;0.56;0.54;0.83;0.74;0.61;0.71;0.63;0.64;0.89;0.73;0.72;0.83;0.93;0.86;0.69;0.94;0.55;0.68;0.63		;
		AZGP1	P25311	34.259	26								ZAG-PIP complex	6822	ALDOA;APEH;ENO1;ENO2;GAPDH;GNB2;HSD17B4;TXN	0.98;0.77;0.84;0.89;0.97;0.66;0.87;0.77				;
		BAG6	P46379	119.409		27							Bag6-Ubl4A-Trc35 Complex;BAG6-AMFR-FAF2 complex	6862;6873	DNMT1;IGF2BP1;MYO6;PABPC4;PUF60;RPL23;SYNCRIP;TPR	0.51;0.71;0.59;0.72;0.63;0.58;0.56;0.73	ACTR1A;AIMP1;AIMP2;ATP5F1A;ATP5F1B;ATP5F1C;ATP5PB;ATP5PO;CCAR2;CKAP4;CNOT1;COPB1;DAP3;DARS;DPCD;DPM1;EEF1D;EIF3A;EIF3C;EIF3D;EIF3E;EIF3F;EIF3G;EIF3L;FLNA;FLNB;GADD45GIP1;HACD3;HADHA;HADHB;HUWE1;IARS;IRS4;ITPR3;LBR;MARS;MRE11;MRPL1;MRPL11;MRPL12;MRPL13;MRPL15;MRPL17;MRPL2;MRPL20;MRPL21;MRPL23;MRPL28;MRPL3;MRPL34;MRPL37;MRPL39;MRPL4;MRPL40;MRPL41;MRPL43;MRPL44;MRPL45;MRPL47;MRPL49;MRPL50;MRPL58;MRP…	0.66;0.86;0.94;0.72;0.75;0.89;0.94;0.57;0.88;0.69;0.5;0.93;0.69;0.86;1;0.91;0.98;0.93;0.97;0.91;0.99;0.99;0.98;0.81;0.86;0.96;0.82;0.7;0.77;0.73;0.99;0.95;0.97;0.58;0.94;0.83;0.56;0.62;0.6;0.91;0.68;0.67;0.53;0.66;0.7;0.5;0.72;0.62;0.57;0.54;0.67;0.65;0.57;0.52;0.61;0.51;0.69;0.69;0.83;0.78;0.57;0.65;0.53;0.89;0.86;0.63;0.59;0.5;0.7;0.98;0.73;0.94;0.86;0.59;0.51;0.65;0.67;0.68;0.93;0.96;0.96;0.92…		;
		BASP1	P80723	22.693	54	58	PIH1D1	Q9NWS0	1	1					BTF3L4;GLS;MTREX;SAE1;SLIRP;UBA2	1;0.98;0.5;0.79;0.99;0.54	ALDH9A1;P3H1;SRRT;XRCC6	0.89;0.54;0.54;0.59		;
		BCAP31	P51572	27.992		17;35;46									AP2M1;ATP5F1A;CASP14;GEMIN5;HARS;HNRNPR;MOV10;PYCR2;RPL7A;RPS10;RPS16;RPS18;RPS3A;RPS9;SSR1;SYNCRIP;TECR;TOP1	0.51;0.55;0.67;0.75;0.53;0.51;0.67;0.59;0.6;0.55;0.73;0.63;0.51;0.77;0.56;0.58;0.55;0.51	ATP1A1;ATP2A2;ATP5F1C;ATP5PB;ATXN2L;DDOST;H4C1;HACD3;IRS4;LBR;LSM12;PABPC1;PFDN6;PIH1D1;POLR1A;POLR3A;RPAP3;RPN1;SEC61A1;SNAP23;SNRPD3;URI1;UXT	0.8;0.6;0.86;0.62;0.83;0.88;0.81;0.51;0.55;0.54;0.5;0.63;0.71;0.92;0.64;0.55;0.95;0.76;0.95;0.64;0.76;0.55;0.62		;
		BCKDHA	P12694	50.471	18;46;57										ACO2;ACOX1;ARG2;ATIC;BCKDHB;CPOX;CTTN;EIF4B;FUBP1;HIBADH;HSP90B2P;IARS2;IPO5;LDHA;MRPL1;MRPL17;MRPL18;MRPL2;MRPL23;MRPL28;MRPL3;MRPL37;MRPL48;MRPL53;MRPS14;MRPS18A;MRPS22;MRPS5;MRPS6;P4HA1;PHGDH;PIGR;WARS	0.56;0.84;0.57;0.65;1;0.55;0.96;0.9;0.71;0.99;0.66;1;0.53;0.7;0.68;0.58;0.51;0.83;0.75;0.64;0.54;0.51;0.59;0.61;0.58;0.79;0.55;0.72;0.69;0.76;0.86;0.82;1				;
		BCKDHB	P21953	43.122	18;46;57										ACBD3;ACOX1;ATF7IP;BCKDHA;DBT;DPF2;DYNC1LI1;GADD45GIP1;HIBADH;HSP90B2P;IARS2;IPO9;LDHA;MRPL1;MRPL12;MRPL15;MRPL2;MRPL23;MRPL24;MRPL28;MRPL3;MRPL37;MRPL38;MRPL39;MRPL40;MRPL41;MRPL45;MRPL46;MRPL48;MRPL53;MRPL55;MRPL58;MRPS18A;MRPS22;MRPS27;MRPS5;NSUN2;P4HA1;PC;PHGDH;PIGR;SNRNP40;UBR4;WARS	0.63;0.84;0.64;1;0.65;0.53;0.78;0.61;0.73;0.64;0.96;0.57;0.53;0.64;0.58;0.59;0.63;0.51;0.71;0.84;0.8;0.77;0.65;0.84;0.62;0.62;0.87;0.73;0.93;0.67;0.71;0.84;0.59;0.75;0.63;0.65;0.78;0.52;0.68;0.9;0.84;0.5;0.84;0.52	ALDH9A1;PFDN4;PFDN5	1;0.73;0.99		;
		BCKDK	O14874	46.36	16	16	PFDN5	Q99471	1	1					AAAS;ABI1;ACTL6A;ACTR1A;ALDH3A2;ALDOA;AP3B1;AP3M1;ASDURF;ATP1A1;ATP1B1;ATP1B3;ATP2A2;ATP5F1A;ATP5MG;ATP5PB;ATP5PO;BAG2;CCAR2;CCT3;CCT4;CCT6A;CCT6B;CKAP4;CNOT1;COPA;COPB2;CSE1L;CSTF3;DBT;DCAF11;DDOST;DHX15;DYNC1H1;EEF1E1;FLNA;GLUD1;GOT1;H1-4;H1FX;HACD3;HCFC1;HLA-A;HNRNPH1;HNRNPR;HNRNPU;IRS4;KARS1;KRT18;LARP1;LYZ;MRE11;MRPS23;MRPS34;MRPS7;MYL6;PA2G4;PABPC1;PAICS;PGRMC2;POLR2A;POLR2B;PRPF6;PTCD3;RAD…	0.67;0.65;0.63;1;0.57;0.55;0.61;0.51;0.88;0.68;0.63;0.53;0.89;0.74;0.63;0.5;0.71;0.89;0.51;0.91;0.78;0.88;0.93;0.57;0.71;0.86;0.81;0.63;0.51;0.62;0.95;0.84;0.56;0.69;0.57;0.61;0.8;0.62;0.95;0.88;0.64;0.51;0.73;0.57;0.72;0.54;0.76;0.84;0.9;0.62;0.53;0.92;0.6;0.56;0.5;0.64;0.89;0.63;0.96;0.51;0.8;0.99;0.54;0.66;0.68;0.57;0.78;0.67;0.79;0.51;0.82;0.7;0.88;0.6;0.94;0.65;0.91;0.77;0.57;0.91;0.61;0.5;0…	ACIN1;ADAR;ATP5F1C;ATP5MF;ATP5PB;ATP5PO;CAD;CKAP4;DARS;DDX21;DHX15;DYNC1I2;EEF1E1;EIF4A3;HACD3;HNRNPR;HNRNPU;IARS;IRS4;LARS;MYBBP1A;NCKAP1;PABPC1;PFKP;POLR1A;POLR3B;PRKDC;PRPF19;PRPF40A;PRPF8;RARS;RBM39;RNPS1;RPL11;RPL17;RPS11;RPS13;RPS15A;RPS18;RPS2;RPS20;RPS24;RPS3;RPS4X;RPS7;SEC61A1;SFPQ;SLC25A1;SLC25A3;SNRNP200;TPR;TUBB6;U2AF2	0.91;0.69;0.72;0.75;0.7;0.98;0.55;0.96;0.93;0.93;0.69;0.56;0.93;0.89;0.86;0.56;0.97;0.92;0.99;0.5;0.93;0.96;0.78;0.76;0.7;0.71;0.86;0.92;0.69;0.92;0.88;0.71;0.52;0.89;0.61;0.81;0.84;0.95;0.53;0.67;0.96;0.83;0.66;0.88;0.84;0.52;0.53;0.96;0.98;0.86;0.72;0.75;0.87		;
		BICD2	Q8TD16	93.533	39		RPAP3	Q9H6T3	1	1			BICD2-dynein-dynactin complex	6960						;
		BIRC6	Q9NR09	530.255	23;54		PIH1D1	Q9NWS0	1	1					AAR2;KIF11;PRPF6;PSMC4;PSMD12;PSMD8;RNF40	0.56;0.56;0.77;0.53;0.63;0.76;0.66				;
		BLMH	Q13867	52.562	26	48														;
		BRCC3	P46736	36.072	37								BRCC complex	5400						;
		BRK1	Q8WUW1	8.745	34		PFDN1	O60925	1	1			Wave-2 complex	186	ABI1;ACLY;CYFIP2;DCTN1;EIF4G1;EPS15L1;KTN1;NCKAP1;PABPC4;PSMA1;PSMB3;WASF2	0.98;0.99;0.62;0.8;0.57;0.78;0.55;0.99;0.61;0.73;0.63;1				;
		BTF3	O00478	65.002	57		PDRG1	Q9NUG6	1	1					NPLOC4	0.6				;
		BTF3L4	Q96K17	17.271	55										BASP1;GLS;IPO4;SLIRP;UBA2	1;0.85;0.96;0.66;0.86				;
		BUB3	O43684	37.155	28;56		CCT5;CCT6B;PIH1D1;CCT3;CCT2;CCT7;CCT4;TCP1;CCT6A;CCT8	P48643;Q92526;Q9NWS0;P49368;P78371;Q99832;P50991;P17987;P40227;P50990	10	8			Mitotic checkpoint complex (MCC);BUB1-BUB3 complex	190;1851	CCT2;GNB2;TCP1;THOC3;TUBB;TUBB6;TYMS	0.52;0.55;0.63;0.62;0.66;0.68;0.57				;
		BYSL	Q13895	49.601	23;54		PIH1D1	Q9NWS0	1	1					AAAS;AIMP1;ALDH3A2;ARCN1;ATP1A1;ATP1B3;ATP5MG;ATP5PB;BAG2;CANX;COPA;DAD1;DDOST;DYNC1I2;EEF1E1;FBL;GCN1;GEMIN5;GYS1;HACD3;HM13;HNRNPC;IARS;IRS4;KARS1;KPNB1;LRRC59;MED23;MKI67;MT-CO2;NOP56;NUP210;PFKL;PFKP;POLR2B;PRPF40A;RAB5C;RAB7A;RALY;RARS;RPL31;RPN1;RPN2;RPS16;RPS18;RPS2;SDHB;SFXN1;SLC16A1;SLC25A13;SLC25A3;SLC25A6;SLC3A2;SMARCC2;SMARCD1;SMARCD2;SPTAN1;SSR1;STOML2;STT3A;TBL3;TECR;TIMM50;TMPO;TMX…	0.68;0.52;0.69;0.59;0.81;0.53;0.74;0.51;0.76;0.6;0.53;0.58;0.64;0.59;0.59;0.66;0.59;0.52;0.6;0.62;0.6;0.77;0.56;0.76;0.54;0.55;0.57;0.52;0.59;0.56;0.51;0.67;0.8;0.76;0.55;0.7;0.74;0.51;0.68;0.66;0.61;0.64;0.6;0.8;0.59;0.65;0.61;0.5;0.53;0.52;0.74;0.64;0.63;0.7;0.77;0.64;0.63;0.64;0.52;0.64;0.56;0.73;0.72;0.6;0.59;0.6;0.51				;
		CACYBP	Q9HB71	26.21	62		URI1;RPAP3;PIH1D1	O94763;Q9H6T3;Q9NWS0	3	2			Ubiquitin E3 ligase (SIAH1, SIP, SKP1A, TBL1X)	1255						;
		CALML3	P27482	16.891	27															;
		CALML5	Q9NZT1	15.893	27										CSTA;KRT2	0.93;0.58				;
		CAND1	Q86VP6	136.376	46;54	43	RUVBL1;PIH1D1	Q9Y265;Q9NWS0	2	2			CAND1-CUL1-RBX1 complex;CAND1-CUL2-RBX1 complex;CAND1-CUL3-RBX1 complex;CAND1-CUL4A-RBX1 complex;CAND1-CUL4B-RBX1 complex	219;221;222;223;224	CUL1;CUL4B;MRPL12;NUP205;PUF60;SEC24C;SUPT6H;UFL1	0.98;0.97;0.55;0.61;0.99;1;0.72;0.54				;
		CAP1	Q01518	51.901	38	35							Cofilin-actin-CAP1 complex	2255			MATR3;POLR1A	0.74;0.62		;
		CAP2	P40123	52.824	38															;
		CAPN2	P17655	79.995	26;65															;
		CAPNS1	P04632	28.316	65		RUVBL1;PIH1D1	Q9Y265;Q9NWS0	2	2			Calpain 1	6710						;
		CAPRIN1	Q14444	78.366	37	40	PIH1D1	Q9NWS0	1	1			CF IIAm complex (Cleavage factor IIAm complex)	1141			RUVBL1;SLC25A3;SNRPD2	0.53;0.52;0.56		;
		CAPZB	P47756	31.35	28		RPAP3;PIH1D1	Q9H6T3;Q9NWS0	2	2			RICH1/AMOT polarity complex, Flag-Rich1 precipitated;CAPZalpha-CAPZbeta complex;WASH-CAPZalpa/beta complex;PI4K2A-WASH complex;CAPZA3-CAPZB complex	846;6483;6484;6671;7002	AAAS;DTL;GNB2;PDCD5;PDCL3;PPAT;WDR18	0.97;0.92;0.58;0.54;1;1;1				;
		CARM1	Q86X55	65.854	49	40;60							NUMAC complex (nucleosomal methylation activator complex)	86			AARS;MAT2B;PFAS;RPA1	0.78;0.72;0.94;0.5		;
		CARS	P49589	85.473	37	40	PIH1D1	Q9NWS0	1	1					AHCY;ALDH1B1;ALDH2;DBN1;KCTD12;LEO1	0.65;0.99;0.82;1;0.64;0.54				;
		CASP14	P31944	27.68	28		PFDN5	Q99471	1	1					ACACA;AIMP1;AIMP2;ALDH3A2;ANAPC2;ATP5MF;ATP5MG;BCAP31;CKAP4;COPA;DARS;DDOST;DHX30;DSG1;EEF1E1;EXOSC10;GEMIN5;GGCT;GYS1;HADHA;HNRNPC;IARS;IGF2BP1;IRS4;LRRC59;MARS;MKI67;MOV10;NCKAP1;NOP56;PABPC4;PHB;PHB2;PRPF40A;PYCR2;QARS;RALY;RARS;RPN1;RPS11;RPS16;RPS18;RPS2;S100A14;SLC25A3;SMARCA4;SMC4;SND1;TCOF1;THOC2;TKT;TTC37;UBR5;ZNF326	0.72;0.74;0.64;0.56;0.59;0.54;0.96;0.67;0.56;0.78;0.67;0.74;0.67;0.73;0.61;0.72;0.67;0.92;0.73;0.78;0.6;0.88;0.64;0.56;0.54;0.97;0.75;0.67;0.52;0.92;0.54;0.62;0.7;0.87;0.66;0.56;0.6;0.64;0.6;0.65;0.91;0.53;0.9;0.78;0.64;0.53;0.52;0.96;0.57;0.66;0.8;0.53;0.81;0.81	ALDOA	0.81		;
		CASP8	Q14790	55.391	69								BAR-BCL2-CASP8 complex;CASP8-FADD-MALT1-BCL10 complex;CASP8-CHUK-IKBKB-MALT1-BCL10 complex;DISC complex (FAS, FADD, CASP8);MRIT complex;Death induced signaling complex II (FADD, CASP8, CFLAR), cytosolic, CD95L induced;DISC complex (FAS, FADD, CASP8, CFLAR), membrane-associated, CD95L induced;DISC complex (CD95, FADD, CASP8);FAS-FADD-CASP8-CASP10 complex;LRRK2-FADD-CASP8 complex;RIPK1-FADD-caspase…	1062;2054;2055;5473;5749;5798;5799;5808;5859;5991;6414	BPNT1;TRNT1	0.63;0.71				;
		CAT	P04040	59.756	26										CPSF6	0.57				;
		CCAR1	Q8IX12	132.821	28	29;31							TNF-alpha/NF-kappa B signaling complex 10	5286	CCT2;CDC42;EPS15;PDCD5	0.73;0.54;0.92;0.51	CKAP4;CYFIP1;FLNB;MYH9;RPS27	0.58;0.56;0.56;0.65;0.77		;
		CCAR2	Q8N163	102.902	27	19;29	RUVBL2	Q9Y230	1	2			IKBKB-CDC37-KIAA1967-HSP90AB1-HSP90AA1 complex;NIF-1-DBC1-EMSY complex;DBC1-SIRT1 complex;DBIRD complex	5234;6844;6846;6847	ACTL6A;AIMP1;BCKDK;CAD;CHD4;CNOT1;CST1;DYNC1H1;EFTUD2;EPS15;FLNA;GID8;HADHA;HDAC2;IRS4;KDM1A;MRPS7;MYH9;MYL6;PABPC1;PABPC4;PDCD5;POLR1A;POLR3A;PRPF19;PRPF8;RAD50;RALY;RPAP2;RPS15A;RPS3;RPS3A;RPS5;RPS9;RUVBL1;SLC25A3;SMARCC1;SMARCC2;SNRNP200;SNRNP40;SPTAN1;THOC2;TP53BP1;TPR;WDR61;XPO1;ZNF326;ZW10	0.59;0.64;0.51;0.5;0.55;0.94;0.6;0.96;0.82;0.79;0.91;0.76;0.92;0.53;0.68;0.79;0.84;0.54;0.73;0.82;0.77;0.94;0.67;0.92;0.51;0.8;0.82;0.54;0.86;0.64;0.62;0.66;0.78;0.6;0.91;0.69;0.99;0.62;0.71;0.78;0.79;0.64;0.74;0.69;0.74;0.74;0.92;0.55	ACTL6A;AHCY;AIMP1;AIMP2;ATP5F1A;ATP5F1B;ATP5F1C;ATP5PB;ATP5PO;BAG6;CAD;CKAP4;COPA;DBT;DHX15;DPCD;DPM1;EPRS;FLNA;FLNB;HADHB;HDAC2;HNRNPU;IARS;IRS4;LBR;MAP1B;MARS;MRPS34;MYH10;MYH9;PABPC1;PAICS;PIH1D1;POLR1A;POLR2B;POLR3A;POLR3D;PRKDC;QARS;RBM25;RPAP3;RPS11;RPS27;RUVBL2;SF3B3;SLC25A1;SLC25A6;SNRNP200;SNRPA1;SPTAN1;TUBA1B;TUBB;TUBB6;UXT;VDAC1;WDR92	0.74;0.57;0.56;0.99;0.84;0.99;0.97;0.94;0.74;0.88;0.68;0.71;0.79;0.73;0.84;0.99;0.75;0.6;0.54;0.72;0.88;0.86;0.79;0.82;0.99;0.97;0.69;0.98;0.55;0.8;0.63;0.74;0.94;0.8;0.99;0.64;0.98;0.78;0.78;0.97;0.71;0.71;0.69;0.6;0.62;0.89;0.84;0.81;0.86;0.71;0.53;0.73;0.66;0.97;0.57;0.66;0.95		;
		CCT2	P78371	57.488	28	27	TCP1;CCT3;CCT4;CCT5;CCT6A;CCT6B;CCT7;CCT8;VBP1;WDR92;PIH1D1	P17987;P49368;P50991;P48643;P40227;Q92526;Q99832;P50990;P61758;Q96MX6;Q9NWS0	11	17	PFDN2;VBP1	2	CCT complex (chaperonin containing TCP1 complex);BBS-chaperonin complex	126;6247	ABI1;AHNAK;ASDURF;ATP1A1;ATP2A2;BAG2;BUB3;CAD;CANX;CCAR1;CCT3;CCT4;CCT5;CCT6A;CCT6B;CCT7;CCT8;CDC23;CDC5L;CHD4;CNOT1;COPA;COPB2;CYFIP1;DCAF11;DEK;DNAJA1;DTL;DYNC1I2;EEF1D;EFTUD2;FAR1;FKBP8;FLII;FLNA;GLUD1;GNB2;GPN1;HADHA;HDAC1;HDAC2;IRS4;KRT8;LONP1;MACF1;MCM2;MRE11;MRPS7;MYH10;MYL6;NCKAP1;PABPC4;PAICS;PDCD5;PDRG1;PFKL;POLR1A;POLR1C;POLR1D;POLR2A;POLR2B;POLR3A;POLR3D;POLR3E;PRPF19;PRPF40A;PRPF6;PR…	0.62;0.82;0.98;0.62;0.86;0.75;0.52;0.96;0.96;0.73;1;1;1;1;1;1;1;0.65;0.93;1;0.82;0.51;0.87;0.86;0.63;0.75;0.96;0.79;0.91;1;0.98;0.7;0.63;0.98;0.99;0.9;0.6;0.89;0.9;0.8;0.71;0.75;0.53;0.68;0.63;0.89;0.75;0.98;0.98;0.97;0.59;0.97;0.86;0.92;0.93;0.52;0.75;0.84;0.98;0.83;0.97;0.94;0.91;0.81;0.94;0.54;0.93;0.69;0.76;0.66;0.96;0.63;0.98;0.67;0.82;0.87;0.61;0.53;0.76;0.8;0.93;0.97;0.51;0.66;0.89;0.6;0.9…	ATP5F1A;ATP5F1B;ATP5F1C;ATP5PO;CCT8;COPA;DPCD;DPM1;FLNA;FLNB;HACD3;HNRNPU;IRS4;LBR;MACF1;PABPC1;PIH1D1;POLR1A;POLR3A;RAD50;RPAP3;RPN1;SLC25A1;SLC25A6;TCP1;TUBA1B;TUBB2B;TUBB6;UXT	0.81;0.97;0.57;0.74;1;0.68;0.75;0.7;0.98;0.84;0.79;0.59;0.92;0.6;0.75;0.99;0.52;0.63;0.78;0.99;0.78;0.63;0.93;0.82;1;0.72;0.69;0.53;0.81		;
		CCT3	P49368	60.534	28	27	TCP1;CCT2;CCT4;CCT5;CCT6A;CCT6B;CCT7;CCT8;WDR92;PFDN2;VBP1;PFDN4;PFDN5;PIH1D1	P17987;P78371;P50991;P48643;P40227;Q92526;Q99832;P50990;Q96MX6;Q9UHV9;P61758;Q9NQP4;Q99471;Q9NWS0	14	14	PFDN2	1	CCT complex (chaperonin containing TCP1 complex);BBS-chaperonin complex	126;6247	ABI1;AHNAK;ARCN1;ASDURF;ATP1A1;ATP1B3;ATP2A2;ATP5F1A;BCKDK;CAD;CANX;CCT2;CCT4;CCT5;CCT6A;CCT6B;CCT7;CCT8;CDC23;CDC5L;CHD4;CNOT1;COPB2;CYFIP1;DCAF11;DDX17;DDX21;DEK;DNAJA1;DTL;DYNC1I2;EEF1D;EFTUD2;FAR1;FKBP8;FLII;FLNA;GLUD1;GPN1;H1-4;H1FX;HADHA;HDAC1;HDAC2;HNRNPC;IRS4;KRT18;KRT8;LONP1;MACF1;MCM2;MRE11;MRPS7;MTA1;MYH10;MYH9;MYL6;NCKAP1;PABPC1;PABPC4;PDCD5;PDCL;PDRG1;POLR1A;POLR1C;POLR1D;POLR2A;POLR…	0.53;0.99;0.85;0.8;0.79;0.57;0.92;0.98;0.91;0.97;0.98;1;1;1;1;1;1;1;0.73;0.99;1;0.84;0.9;0.64;0.59;0.98;0.55;0.66;0.98;0.97;0.9;1;0.98;0.72;0.6;0.96;1;0.71;0.99;0.88;0.97;0.96;0.91;0.61;0.6;1;0.72;0.56;0.9;0.54;0.93;0.65;0.99;0.83;0.98;0.93;1;0.84;0.93;0.99;1;0.89;0.72;0.99;0.99;0.99;0.62;0.96;0.98;0.96;0.9;0.81;0.91;0.98;0.88;0.92;0.85;0.99;0.94;0.85;0.73;0.69;0.61;0.76;0.56;0.93;0.88;0.68;0.74;…				;
		CCT4	P50991	57.924	28	27	TCP1;CCT2;CCT3;CCT5;CCT6A;CCT6B;CCT7;CCT8;WDR92;PFDN2;VBP1;PFDN4;PFDN5;PIH1D1	P17987;P78371;P49368;P48643;P40227;Q92526;Q99832;P50990;Q96MX6;Q9UHV9;P61758;Q9NQP4;Q99471;Q9NWS0	14	13	PFDN2	1	CCT complex (chaperonin containing TCP1 complex);BBS-chaperonin complex	126;6247	AHNAK;ARCN1;ASDURF;ATP1A1;ATP1B3;ATP5F1A;BCKDK;CAD;CANX;CCT2;CCT3;CCT5;CCT6A;CCT6B;CCT7;CCT8;CDC23;CDC5L;CHD4;CNOT1;COPB2;CST1;CYFIP1;DCAF11;DDX17;DDX21;DEK;DHX9;DNAJA1;DNAJA2;DTL;EEF1D;EFTUD2;EIF3M;FAR1;FLII;FLNA;FLNB;GLUD1;GNB2;GPN1;H1-4;H1FX;HADHA;HDAC1;HNRNPR;IRS4;KRT18;LONP1;MACF1;MCM2;MRE11;MRPS7;MYH10;MYH9;MYL6;NCKAP1;PABPC1;PABPC4;PAICS;PDCD5;PDCL;PDRG1;POLR1A;POLR1C;POLR1D;POLR2B;POLR3A;…	0.97;0.69;0.89;0.69;0.56;0.99;0.78;0.95;0.97;1;1;1;1;1;1;1;0.6;0.85;0.99;0.78;0.74;0.96;0.55;0.6;0.94;0.9;0.77;0.77;0.97;0.68;0.98;1;0.94;0.74;0.61;0.98;1;0.51;0.77;0.71;0.99;0.91;0.9;0.9;0.77;0.54;1;0.59;0.64;0.61;0.92;0.68;0.98;0.97;0.91;1;0.73;0.97;0.98;0.74;1;0.86;0.82;0.98;0.86;0.97;0.95;0.95;0.9;0.76;0.82;0.74;0.83;0.55;0.9;0.58;0.9;0.74;0.97;0.75;0.88;0.9;0.55;0.87;0.58;0.9;0.98;0.8;0.79;0…				;
		CCT5	P48643	59.671	28	27	TCP1;CCT2;CCT3;CCT4;CCT6A;CCT6B;CCT7;CCT8;RPAP3;WDR92;VBP1;PFDN5;PIH1D1	P17987;P78371;P49368;P50991;P40227;Q92526;Q99832;P50990;Q9H6T3;Q96MX6;P61758;Q99471;Q9NWS0	13	13	PFDN2	1	CCT complex (chaperonin containing TCP1 complex);BBS-chaperonin complex	126;6247	ABI1;AHNAK;ARCN1;ASDURF;ATP2A2;BAG2;CAD;CANX;CCT2;CCT3;CCT4;CCT6A;CCT6B;CCT7;CCT8;CDC23;CDC5L;CHD4;CNOT1;COPB2;DCAF11;DEK;DNAJA1;DTL;EEF1D;EIF3M;FAR1;FKBP8;FLII;FLNA;GLUD1;GNB2;GPN1;HADHA;HDAC1;HNRNPC;IRS4;KRT18;LONP1;MACF1;MCM2;MRE11;MRPS7;NCKAP1;PABPC4;PAICS;PDCD5;PDCL;PDRG1;POLR1A;POLR1C;POLR1D;POLR2B;POLR3D;POLR3E;PRPF19;PYCR2;RBBP4;RPAP2;RPAP3;RPS16;RUVBL1;SF3B1;SF3B3;SLC25A5;SNRNP200;SNRNP4…	0.7;0.75;0.53;0.79;0.9;0.64;0.55;0.9;1;1;1;1;1;1;1;0.68;0.88;0.99;0.77;0.88;0.68;0.7;0.77;0.97;1;0.54;0.71;0.73;0.9;0.99;0.81;0.87;0.93;0.88;0.85;0.69;0.51;0.59;0.85;0.53;0.94;0.66;0.97;0.6;0.82;0.62;0.99;0.99;0.84;0.57;0.84;0.95;0.96;0.93;0.83;0.85;0.95;0.64;0.99;0.87;0.67;0.58;0.97;1;0.63;0.76;0.96;0.68;0.55;0.9;0.79;1;0.8;0.61;0.94;0.51;0.58;0.58;0.91;0.69;0.5;0.92;0.52;0.84;0.91;0.73;0.96;0.9				;
		CCT6A	P40227	58.024	28	27	TCP1;CCT2;CCT3;CCT4;CCT5;CCT6B;CCT7;CCT8;WDR92;PFDN2;VBP1;PFDN5;PIH1D1	P17987;P78371;P49368;P50991;P48643;Q92526;Q99832;P50990;Q96MX6;Q9UHV9;P61758;Q99471;Q9NWS0	13	13	PFDN2	1	CCT complex (chaperonin containing TCP1 complex)	126	ABI1;AHNAK;ARCN1;ASDURF;ATP1A1;ATP1B3;ATP2A2;ATP5F1A;BAG2;BCKDK;CAD;CANX;CCT2;CCT3;CCT4;CCT5;CCT6B;CCT7;CCT8;CDC23;CDC5L;CHD4;CNOT1;COPB2;CYFIP1;DARS2;DCAF11;DDX17;DDX21;DDX5;DEK;DHX9;DNAJA1;DNAJA2;DSP;DTL;EEF1D;EFTUD2;FAR1;FKBP8;FLII;FLNA;GLUD1;GNB2;GPN1;H1-4;HADHA;HADHB;HDAC1;HNRNPC;IRS4;KRT18;LAS1L;LONP1;MACF1;MCM2;MRE11;MRPS7;MTA1;MYH10;MYH9;MYL6;NCKAP1;PABPC1;PABPC4;PDCD5;PDCL;PDRG1;POLR1A;P…	0.75;0.99;0.85;0.87;0.53;0.5;0.93;0.98;0.59;0.88;0.85;0.96;1;1;1;1;1;1;1;0.64;0.97;1;0.81;0.78;0.51;0.55;0.52;0.97;0.8;0.5;0.76;0.5;0.97;0.69;0.72;0.97;1;0.92;0.65;0.76;0.83;1;0.81;0.71;0.98;0.92;0.92;0.51;0.73;0.72;1;0.67;0.64;0.88;0.58;0.91;0.59;0.99;0.52;0.96;0.91;1;0.77;0.97;0.99;1;0.79;0.67;0.96;0.96;0.98;0.95;0.56;0.98;0.94;0.85;0.53;0.77;0.89;0.87;0.88;0.72;0.93;0.99;0.93;0.88;0.82;0.85;0.…				;
		CCT6B	Q92526	57.821	28	27	TCP1;CCT2;CCT3;CCT4;CCT5;CCT6A;CCT7;CCT8;WDR92	P17987;P78371;P49368;P50991;P48643;P40227;Q99832;P50990;Q96MX6	9	11					ABI1;AHNAK;ARCN1;ASDURF;ATP1A1;ATP5F1A;BCKDK;CAD;CANX;CCT2;CCT3;CCT4;CCT5;CCT6A;CCT7;CCT8;CDC23;CDC5L;CHD4;CNOT1;COPA;COPB2;CSTF3;CYFIP1;DARS2;DCAF11;DDX21;DEK;DNAJA1;DSP;DTL;EEF1D;EFTUD2;FAR1;FLII;FLNA;GLUD1;GNB2;GPN1;H1-4;HADHA;HADHB;HDAC1;IRS4;KRT18;KRT8;LONP1;MCM2;MRE11;MRPS7;MTA1;MYH9;MYL6;NCKAP1;PABPC1;PABPC4;PAICS;PDCD5;PDCL;PFKL;PIH1D1;POLR1A;POLR1C;POLR1D;POLR2A;POLR2B;POLR2E;POLR3A;POLR…	0.78;0.99;0.89;0.78;0.83;0.98;0.93;0.96;0.97;1;1;1;1;1;1;1;0.73;1;1;0.85;0.54;0.92;0.51;0.79;0.62;0.6;0.62;0.52;0.98;0.53;0.99;1;0.94;0.71;0.96;1;0.7;0.54;0.96;0.89;0.95;0.52;0.95;1;0.72;0.58;0.91;0.97;0.58;0.98;0.92;0.9;1;0.95;0.88;0.99;0.63;1;0.76;0.53;0.57;0.99;0.97;0.98;0.78;0.96;0.61;0.98;0.95;0.9;0.96;0.98;0.86;0.95;0.74;0.55;0.99;0.93;0.86;0.74;0.58;0.67;0.64;0.69;0.87;0.89;0.77;1;0.93;0.9…				;
		CCT7	Q99832	59.367	28	27	TCP1;CCT2;CCT3;CCT4;CCT5;CCT6A;CCT6B;CCT8;WDR92;PFDN2;VBP1;PFDN4;PIH1D1	P17987;P78371;P49368;P50991;P48643;P40227;Q92526;P50990;Q96MX6;Q9UHV9;P61758;Q9NQP4;Q9NWS0	13	14	PFDN2	1	CCT complex (chaperonin containing TCP1 complex)	126	ABI1;AHNAK;ARCN1;ASDURF;ATP2A2;ATP5F1A;BAG2;CAD;CANX;CCT2;CCT3;CCT4;CCT5;CCT6A;CCT6B;CCT8;CDC23;CDC5L;CHD4;CNOT1;COPB2;DARS2;DCAF11;DDX17;DEK;DHX9;DNAJA1;DTL;DYNC1I2;EEF1D;EFTUD2;EIF3M;ENO1;FAR1;FLII;FLNA;GLUD1;GNB2;GPN1;H1-4;HADHA;HDAC1;HNRNPC;IRS4;KRT18;LONP1;MCM2;MRE11;MRPS7;MTA1;MYL6;NCKAP1;PABPC4;PAICS;PDCD5;PDCL;PDRG1;POLR1A;POLR1C;POLR1D;POLR2B;POLR3A;POLR3D;POLR3E;PPAT;PRPF19;PRPF8;PSMA4;…	0.77;0.89;0.83;0.89;0.93;0.83;0.59;0.85;0.9;1;1;1;1;1;1;1;0.67;0.96;1;0.82;0.86;0.67;0.59;0.53;0.77;0.63;0.67;0.99;0.78;1;0.98;0.59;0.78;0.52;0.99;1;0.77;0.67;0.88;0.73;0.96;0.91;0.56;0.94;0.63;0.88;0.91;0.63;0.97;0.71;0.98;0.83;0.93;0.62;1;1;0.82;0.94;0.96;0.98;0.94;0.83;0.93;0.85;0.52;0.87;0.75;0.54;0.91;0.59;0.99;0.78;0.92;0.94;0.88;0.98;0.74;0.81;0.98;0.98;0.99;0.88;0.57;0.99;0.68;0.88;0.87;1…				;
		CCT8	P50990	59.621	28	27	TCP1;CCT2;CCT3;CCT4;CCT5;CCT6A;CCT6B;CCT7;VBP1;PFDN2;PFDN5;WDR92;PFDN4;PIH1D1	P17987;P78371;P49368;P50991;P48643;P40227;Q92526;Q99832;P61758;Q9UHV9;Q99471;Q96MX6;Q9NQP4;Q9NWS0	13	14	PFDN2	1	CCT complex (chaperonin containing TCP1 complex);BBS-chaperonin complex	126;6247	ABI1;AHNAK;ARCN1;ASDURF;ATP1A1;ATP2A2;ATP5F1A;CAD;CANX;CCT2;CCT3;CCT4;CCT5;CCT6A;CCT6B;CCT7;CDC23;CDC5L;CHD4;CNOT1;COPA;COPB2;CSTF3;CYFIP1;DEK;DNAJA1;DTL;DYNC1I2;EEF1D;EFTUD2;FAR1;FLII;FLNA;GLUD1;GNB2;GPN1;HADHA;HDAC1;IRS4;LONP1;MACF1;MCM2;MRE11;MRPS7;MTA1;MYH10;MYL6;NCKAP1;PABPC4;PAICS;PDCD5;PDCL;PIH1D1;POLR1A;POLR1C;POLR1D;POLR2A;POLR2B;POLR2H;POLR3A;POLR3D;POLR3E;PRPF19;PRPF40A;PRPF8;PSMD7;PYC…	0.78;0.93;0.89;0.79;0.66;0.93;0.79;0.98;0.94;1;1;1;1;1;1;1;0.72;1;1;0.88;0.6;0.86;0.65;0.75;0.63;0.91;0.92;0.93;1;0.73;0.53;0.91;1;0.84;0.77;0.95;0.98;0.94;0.97;0.89;0.56;0.99;0.75;0.99;0.95;0.99;0.99;0.87;0.99;0.79;0.98;0.87;0.69;0.99;0.99;0.99;0.77;0.95;0.51;0.99;0.95;0.87;1;0.6;0.53;0.61;0.92;0.65;0.98;0.91;0.56;0.5;0.83;0.73;0.99;0.95;0.94;0.98;0.98;0.98;0.55;0.74;0.81;0.89;0.6;0.97;0.53;0.57…	ASDURF;ATP5F1B;CCT2;COPA;DPCD;FLNB;GCN1;HACD3;HDAC2;HNRNPU;IRS4;LARS;MYH9;PABPC1;PDRG1;PFDN2;PFDN6;PIH1D1;POLR1A;POLR3A;RAD50;RPAP3;RPN1;RPS11;RPS20;RUVBL1;RUVBL2;SF3B3;SLC25A1;TCP1;TUBB6;URI1;UXT	0.6;0.82;1;0.93;0.9;0.58;0.92;0.87;0.58;0.71;0.91;0.57;0.88;0.85;0.72;0.62;0.81;0.57;0.57;0.7;0.58;0.71;0.53;0.86;0.53;0.56;0.79;0.57;0.95;1;0.5;0.9;0.92		;
		CD2AP	Q9Y5K6	71.451	33		PFDN2	Q9UHV9	1	1			RICH1/AMOT polarity complex, Flag-Rich1 precipitated	846						;
		CDC37	Q16543	44.468	43		URI1;RPAP3	O94763;Q9H6T3	2	1	PIH1D1;RPAP3	2	Kinase maturation complex 1;Kinase maturation complex 2;IKBKB-CDC37-KIAA1967-HSP90AB1-HSP90AA1 complex;TNF-alpha/NF-kappa B signaling complex 6;TNF-alpha/NF-kappa B signaling complex 7;TNF-alpha/NF-kappa B signaling complex 8;TNF-alpha/NF-kappa B signaling complex 9;TNF-alpha/NF-kappa B signaling complex 10;Emerin complex 25;HSP90-CDC37-LRRK2 complex;ILK-HSP90-CDC37 complex	5199;5212;5234;5266;5268;5269;5285;5286;5613;5849;6512	DPYSL3	0.5				;
		CDC42	P60953	21.259	27;69		RUVBL1	Q9Y265	1	1			APC-IQGAP1-Cdc42 complex;PAR6-CDC42 complex;ACK1 signaling complex	3012;5558;6164	ARHGDIA;CCAR1;PDCL;PDCL3	0.64;0.54;0.64;0.73				;
		CDK1	P06493	34.095		16;27	URI1;TCP1;CCT4;CCT5;CCT7	O94763;P17987;P50991;P48643;Q99832	5	3			RalBP1-CDC2-CCNB1 complex;Cell cycle kinase complex CDC2;RC complex during G2/M-phase of cell cycle;CCNB2-CDC2 complex;CCNB1-CDC2 complex;CDC2-PCNA-CCNB1-GADD45A complex;CDC2-PCNA-CCNB1-GADD45B complex;CDC2-PCNA-CCNB1-GADD45G complex;CDK1-CCNB1-CCNF complex;CDC2-CCNB1-PTCH1 complex;CDC2-CCNA2 complex;CDC2-CCNA2-CDK2 complex;ESPL1-CDC2 complex	243;310;1005;5542;5543;5544;5545;5546;5550;5551;5557;5559;5643			ACAA2;ACIN1;ACTL6A;ATP5F1A;ATP5F1C;ATP5PB;ATP5PO;CAD;CKAP4;CYFIP1;DARS;DBT;DDX46;DDX5;DDX6;DHX15;DYNC1H1;DYNC1I2;EEF1E1;EIF4A3;FBL;FLNB;GADD45GIP1;H4C1;HACD3;HNRNPU;HSPA8;IARS;IRS4;LANCL1;LBR;MATR3;MRPL11;MRPL13;MRPL17;MRPL20;MRPL23;MRPL28;MRPL3;MRPL37;MRPL39;MRPL4;MRPL41;MRPL43;MRPL48;MRPL49;MRPL50;MRPL9;MRPS10;MRPS22;MRPS27;MRPS31;MRPS35;MRPS7;NCKAP1;PABPC1;PAICS;PNN;POLR1A;POLR3A;POLR3B;PRKDC;…	0.57;0.98;0.55;0.67;0.95;0.59;0.63;0.56;0.63;0.78;0.77;0.86;0.98;0.54;0.68;0.71;0.62;0.8;0.62;0.87;0.66;0.79;0.59;0.85;0.94;0.55;0.54;0.77;0.75;0.53;0.98;0.85;0.55;0.69;0.61;0.85;0.76;0.9;0.68;0.79;0.6;0.71;0.51;0.95;0.77;0.79;0.94;0.86;0.97;0.8;0.9;0.81;0.68;0.99;0.83;0.61;0.66;0.72;0.89;0.66;0.69;0.83;0.77;0.92;0.97;0.88;0.94;0.64;0.88;0.52;0.69;0.81;0.6;0.59;0.83;0.55;0.93;0.78;0.53;0.71;0.74;…		;
		CFL1	P23528	18.502	60;64		PIH1D1	Q9NWS0	1	1			Cofilin-actin-CAP1 complex	2255						;
		CHMP4B	Q9H444	24.95	63		CCT2;RUVBL2	P78371;Q9Y230	2	1			ESCRT-III complex	1186						;
		CISD2	Q8N5K1	15.278	13;37								BCL2-CISD2 complex	7275	AAAS;ACACA;ACSL3;AGK;AIMP1;AIMP2;ALDOA;AP1G1;AP3B1;AP3D1;AP3M1;APMAP;ATAD3A;ATP1A1;ATP1B1;ATP1B3;ATP2A2;ATP5MD;ATP5MF;ATP5MG;ATP5PB;ATP5PO;BAG2;CHD4;CKAP4;CNOT1;COPA;CSTF3;CYB5R3;CYFIP1;DAD1;DARS;DDOST;DSP;DYNC1LI1;EEF1E1;ERLIN2;EXOSC10;FBL;FKBP8;GCN1;GOT1;GOT2;GPI;HACD3;HCFC1;HLA-A;HSD17B12;IARS;IRS4;KTN1;LBR;LETM1;LMAN2;LRRC59;MACF1;MARS;MED23;MRE11;MRPL58;MRPS30;MT-CO2;MYH9;NDUFA4;NNT;NOP56;NU…	0.83;0.65;0.8;0.96;0.71;0.73;0.93;0.7;0.75;0.96;0.9;0.96;0.99;0.98;0.98;0.62;0.94;1;0.93;0.99;0.98;0.9;0.97;0.71;0.94;0.58;0.93;0.6;0.99;0.6;0.99;0.98;0.98;0.68;0.77;0.94;0.9;0.54;0.73;0.84;0.99;0.66;0.77;0.53;1;0.83;0.97;0.98;0.98;0.7;0.99;0.97;0.81;1;0.99;0.75;0.95;0.51;0.86;0.75;0.54;0.62;0.58;0.88;0.82;0.6;0.93;0.59;0.51;0.99;0.96;0.98;0.61;0.53;0.74;0.94;0.97;0.97;0.99;0.7;0.79;0.53;1;0.99;0…				;
		CLIC4	Q9Y696	28.772	54												DCTPP1	0.99		;
		CLIP1	P30622	162.246	28								APC-IQGAP1-CLIP-170 complex	1845						;
		CLPP	Q16740	30.18	49								ClpXP complex	3992						;
		CLTA	P09496	27.077	15	15									AIMP1;ATF7IP;ATP5F1A;CLTB;CLTC;CNOT1;DDX18;DIABLO;DLST;DYNC1LI1;ERLIN2;FAR1;FLII;FLNB;GPN1;HM13;HNRNPA0;HNRNPAB;HNRNPF;HRNR;HSD17B12;LETM1;MAP1B;NUP210;OGDH;PHB2;PIGR;POLR1A;PPAN;RER1;RPL19;RPL24;RPL27A;RPS11;RRP12;RUVBL1;SEC61B;SMARCA4;SMARCE1;SMC2;SPTBN1;STT3B;SURF4;TECR;TPR;UBR4;XPOT;ZNHIT2	0.87;0.57;0.68;1;1;0.52;0.84;0.59;0.73;0.71;0.69;0.56;0.5;0.53;0.65;0.64;0.58;0.79;0.69;0.64;0.66;0.93;0.92;0.56;0.59;0.62;0.69;0.64;0.78;0.64;0.55;0.51;0.81;1;0.68;0.51;0.54;1;1;0.84;0.67;0.5;0.62;0.57;0.6;1;0.91;0.97	AIMP2;ALDH9A1;CAD;CLTB;CLTC;DBT;DHX15;DLST;DPCD;DSG1;DYNC1H1;DYNC1LI1;EEF1E1;ERLIN2;GADD45GIP1;MRPL11;MRPL12;MRPL13;MRPL20;MRPL21;MRPL3;MRPL34;MRPL37;MRPL4;MRPL40;MRPL43;MRPL44;MRPL46;MRPL48;MRPL49;MRPL50;MRPL55;MRPL9;MRPS17;MRPS30;NUP210;PRPF19;PRPF8;RANBP9;RPL10;RPL19;RPL27A;RPS8;SMARCA4;SMC2;SMC4;SNRNP40;STOML2;TPR;TUFM	0.64;0.79;0.62;1;1;0.89;0.9;0.57;0.63;0.79;0.61;0.96;0.52;0.59;0.6;0.56;0.57;0.57;0.63;0.89;0.68;0.59;0.55;0.64;0.61;0.52;0.65;0.94;0.65;0.67;0.67;0.78;0.64;0.63;0.59;0.63;0.63;0.56;0.59;0.82;0.89;0.89;0.56;0.78;0.72;0.97;0.88;0.63;0.89;0.77		;
		CLTB	P09497	25.19	15	15									ATF7IP;CLTA;CLTC;DDX18;DYNC1LI1;ERLIN2;HM13;HRNR;HSD17B12;LETM1;MRPL28;NUP210;PIGR;PPAN;RER1;RRP12;SEC61B;SMC2;STT3B;SURF4;UBR4;XPOT	0.64;1;0.99;0.87;0.81;0.71;0.63;0.6;0.7;0.94;0.62;0.61;0.51;0.76;0.52;0.74;0.55;0.76;0.52;0.58;0.85;0.91	AIMP2;ALDH9A1;CAD;CLTA;CLTC;DBT;DPCD;DSG1;DYNC1H1;DYNC1LI1;EPRS;GADD45GIP1;MRPL11;MRPL12;MRPL17;MRPL21;MRPL34;MRPL4;MRPL40;MRPL41;MRPL46;MRPL55;MRPS17;MRPS30;PRPF19;RPL19;RPL23A;RPL27A;SMC2;SMC3;SMC4;SMCHD1;SNRNP40;STOML2;TUFM	0.62;0.86;0.54;1;1;0.88;0.67;0.84;0.57;0.94;0.58;0.58;0.62;0.6;0.5;0.74;0.57;0.54;0.74;0.58;0.93;0.67;0.52;0.55;0.53;0.87;0.66;0.87;0.63;0.87;0.95;0.52;0.85;0.76;0.77		;
		CLTC	Q00610	191.615	15	15	PIH1D1;CCT3;CCT6B	Q9NWS0;P49368;Q92526	3	3			Profilin 1 complex;ACAP1-CHC-Glut4 complex;PI4K2A-WASH complex;CLTC-PI4K2A complex;p532-Clathrin-HSP70 complex	2837;6080;6671;6691;7269	AP3S1;ATF7IP;CLTA;CLTB;CUL4B;CUL5;DDX46;DIABLO;DYNC1H1;DYNC1I2;DYNC1LI1;DYNC1LI2;HSP90AA4P;KCTD12;LMNB1;MRPS7;PABPC1;PNPT1;POLR1A;POLR3A;RPS11;RPS3A;RPS5;RUVBL1;SLC25A5;SMARCA4;SPTBN1;SSRP1;SUPT6H;THOC3;TPR;UBR4	0.51;0.57;1;0.99;0.59;0.68;0.66;0.64;0.81;0.58;0.82;0.96;0.6;0.52;0.54;0.58;0.98;0.54;0.66;0.55;0.91;0.73;0.52;0.58;0.52;0.77;0.91;0.61;0.52;0.65;0.79;0.91	ACAA2;CLTA;CLTB;CORO1C;CYFIP1;DBT;DDX5;DDX6;DHX9;DPCD;DYNC1LI1;GADD45GIP1;HACD3;HNRNPU;HSPA8;LANCL1;MATR3;MRPL11;MRPL18;MRPL2;MRPL21;MRPL22;MRPL24;MRPL3;MRPL34;MRPL37;MRPL4;MRPL40;MRPL41;MRPL44;MRPL45;MRPL46;MRPL48;MRPL50;MRPL55;MRPS30;NCKAP1;PABPC1;PFKP;POLR1A;PRPF19;PRPF40A;RPL11;RPL24;RPL27A;RPS18;RPS2;RPS26;RPS3;RUVBL1;SF3B3;SLC25A1;SLC25A3;SLC25A5;SLC25A6;TECR;TIMM50;TPR;TUBA1B;TUBB;TUBB4B	0.7;1;1;0.62;0.5;0.57;0.52;0.97;0.64;0.68;0.78;0.58;0.54;0.69;0.68;0.84;0.99;0.6;0.87;0.71;0.84;0.63;0.85;0.8;0.65;0.8;0.76;0.77;0.83;0.8;0.85;0.98;0.58;0.59;0.74;0.74;0.95;0.51;0.7;0.8;0.99;0.96;0.88;0.74;0.52;0.7;0.55;0.92;0.55;0.62;0.85;0.92;0.73;0.87;0.95;0.93;0.54;0.75;0.92;0.97;0.94		;
		CLUH	O75153	146.67	33;38		PIH1D1	Q9NWS0	1	1					AHNAK;ASDURF;CDC5L;CNOT1;GPN1;MYH10;POLR1D;POLR2H;RPAP2;RPAP3;URI1;UXT;WDR92;XPO1	0.51;0.64;0.86;0.69;0.6;0.91;0.56;0.94;0.98;0.86;0.62;0.73;0.68;0.59				;
		CNDP2	Q96KP4	52.878	43;54	55									DLD;SAE1	0.54;0.69	ALDH9A1;CRTAP;NUDC;P3H1;PC;PFDN4;PFDN5;PNP;XRCC5;XRCC6	0.65;0.53;1;0.7;0.65;0.83;1;1;0.95;0.93		;
		CNOT1	A5YKK6	266.939	31	61							CNOT1-CNOT2-CNOT3 complex;4E-T-DDX6-CNOT1 complex;CCR4-NOT complex;CCR4-NOT-CNOT7-CNOT6 complex;CCR4-NOT-CNOT7-CNOT6L complex;CCR4-NOT-CNOT8-CNOT6 complex;CCR4-NOT-CNOT8-CNOT6L complex	6394;6395;6765;7192;7214;7215;7216	ABI1;ACACA;ACTR1A;ANAPC1;ANAPC2;ANAPC7;AP3B1;AP3D1;AP3M1;ASDURF;ASNA1;ATF7IP;ATP2A2;ATP5MG;ATP5PB;ATP5PO;BAG2;BCKDK;CAD;CCAR2;CCT2;CCT3;CCT4;CCT5;CCT6A;CCT6B;CCT7;CCT8;CDC16;CDC23;CDC27;CHD4;CISD2;CKAP4;CLTA;CLUH;COPA;COPB2;CSE1L;CSTF3;CYFIP1;DAD1;DBT;DDOST;DHX30;DNAJA2;DPF2;DYNC1LI1;EEA1;EEF1D;EFTUD2;EIF2A;EIF3A;EIF3B;EIF3C;EIF3D;EIF3E;EIF3F;EIF3G;EIF3H;EIF3K;EIF3M;EIF4G1;EIF4G3;FLNA;GADD45GIP1;…	0.7;0.93;0.99;0.95;0.98;0.66;0.83;0.67;0.65;0.99;0.97;0.91;0.83;0.71;0.53;0.98;0.51;0.71;0.69;0.94;0.82;0.84;0.78;0.77;0.81;0.85;0.82;0.88;0.94;0.97;0.94;0.93;0.58;0.63;0.52;0.69;0.96;0.87;0.74;0.97;0.83;0.63;0.86;0.53;0.56;0.57;0.71;0.86;0.64;0.79;0.58;0.97;0.82;0.96;0.97;0.98;0.92;0.89;0.83;0.99;0.74;0.86;0.94;0.84;0.98;0.75;0.67;0.84;0.87;0.82;0.66;0.57;0.88;0.91;0.81;0.68;0.91;0.75;0.82;0.94;…	ACAA2;ACIN1;AIMP1;AIMP2;ATP2A2;ATP5F1A;ATP5F1B;ATP5F1C;ATP5PB;ATP5PO;BAG6;CAD;CKAP4;CYFIP1;DARS;DDX21;DDX5;DDX6;DHX15;DPCD;DPM1;EEF1E1;EIF4A3;EPRS;FLNA;FLNB;H4C1;HACD3;HADHB;HDAC2;HNRNPR;HNRNPU;HSPA8;IARS;IRS4;LBR;MAP1B;MATR3;MRPL47;MRPS23;MRPS34;MYH10;MYL6;NCKAP1;PABPC1;PFKP;PHB;PHB2;POLR1A;POLR3A;POLR3B;PPP1CA;PPP1CC;PRKDC;PRPF40A;PRPF8;QARS;RARS;RBM25;RBMX;RPAP3;RPL11;RPL19;RPL23A;RPL24;RPN1;R…	0.73;0.77;0.67;0.93;0.86;0.97;0.87;0.77;0.89;0.99;0.5;0.86;0.98;0.95;0.92;0.59;0.51;0.86;0.87;0.94;0.72;0.65;0.55;0.72;0.77;0.63;0.78;0.91;0.8;0.69;0.72;0.91;0.52;0.97;0.99;0.94;0.98;0.73;0.65;0.52;0.69;0.77;0.94;0.72;0.91;0.91;0.67;0.71;1;0.87;0.85;0.65;0.68;0.98;0.91;0.87;0.73;0.87;0.57;0.52;0.61;0.87;0.55;0.68;0.89;0.51;0.97;0.86;0.78;0.61;0.67;0.82;0.62;0.91;0.69;0.54;0.67;0.73;0.91;0.98;0.98…		;
		COG1	Q8WTW3	108.978		17;21							COG complex;COG1-COG8 subcomplex;COG1-COG8-COG2-COG3-COG4 subcomplex;COG1-COG8-COG5-COG6-COG7 subcomplex	162;3532;3551;3552			ACTL6A;ATP2A2;ATP5F1A;ATP5F1B;ATP5F1C;ATP5PB;ATP5PO;CKAP4;COPA;DAP3;DBT;DDX46;DHX15;DPCD;FLNA;FLNB;HACD3;ITPR3;LBR;MRPS10;MRPS14;MRPS16;MRPS17;MRPS22;MRPS23;MRPS27;MRPS31;MRPS35;MRPS7;MYH10;MYL6;NUMA1;PABPC1;PDRG1;PFDN2;PFDN6;PFKP;PIH1D1;POLR1A;POLR3A;POLR3B;PPP1CA;PPP1CC;PRKDC;PTCD3;RPN1;RPS11;RUVBL1;RUVBL2;SLC25A1;SLC25A3;SLC25A6;SLMAP;SMARCA4;SMARCC2;SMARCE1;SNRNP200;SNRPA1;TUBB4B;URI1;UXT	0.77;0.97;0.96;0.97;0.91;0.98;0.93;0.65;0.53;1;0.68;0.95;0.73;0.93;0.63;0.85;0.9;0.84;0.85;1;1;0.89;0.7;0.99;0.63;0.92;1;0.96;0.97;0.76;0.91;0.58;0.51;0.75;0.94;0.89;0.68;0.56;0.98;0.96;0.59;0.54;0.59;0.52;0.59;0.72;0.58;0.86;0.94;0.54;0.8;0.69;0.9;0.52;0.69;0.9;0.72;0.93;0.68;0.91;0.98		;
		COPA	P53621	138.346	18;24;31	30;41	TCP1;CCT3;PIH1D1	P17987;P49368;Q9NWS0	3	3					AAAS;ACACA;ACTL6A;AGK;ALDOA;ANAPC2;AP3B1;APMAP;ARCN1;ATAD3A;ATP1A1;ATP2A2;ATP5F1A;ATP5MD;ATP5MF;ATP5MG;ATP5PB;ATP5PO;BAG2;BCKDK;BYSL;CASP14;CCT2;CCT6B;CCT8;CISD2;CKAP4;CNOT1;COPB1;COPB2;DAD1;DDOST;DIABLO;DPM1;EIF2A;FKBP8;GCN1;GLUD1;GOT2;HACD3;HADHB;HARS;HLA-A;HM13;HNRNPUL2;HSD17B12;IRS4;KPNB1;KTN1;LETM1;LRRC59;MCM5;MED23;MRPL15;MRPL17;MRPL19;MRPL20;MRPL9;MT-CO2;MYH10;MYH9;MYL6;NCKAP1;NUP205;NUP21…	0.94;0.91;0.61;0.58;0.53;0.63;0.82;0.72;0.98;0.58;0.78;0.96;0.53;0.78;0.58;0.76;0.75;0.83;0.53;0.86;0.53;0.78;0.51;0.54;0.6;0.93;0.73;0.96;0.79;0.96;0.51;0.69;0.52;0.69;0.67;0.82;0.72;0.76;0.59;0.81;0.92;0.87;0.82;0.69;0.73;0.85;0.62;0.77;0.69;0.53;0.56;0.73;0.82;0.58;0.51;0.66;0.54;0.53;0.61;0.93;0.91;0.5;0.57;0.52;0.85;0.71;0.73;0.63;0.6;0.72;0.71;0.77;0.71;0.98;0.69;0.57;0.54;0.56;0.57;0.56;0.…	ACAT1;ACIN1;ACTL6A;ACTR1A;AIFM1;AIMP1;ARCN1;ASDURF;ATP1A1;ATP5F1A;ATP5F1B;ATP5F1C;ATP5MG;ATP5PB;ATP5PO;CAD;CCAR2;CCT2;CCT8;CHD4;CKAP4;COG1;DAP3;DARS;DCTN2;DDOST;DDX46;DHX15;DHX9;DPCD;DYNC1H1;DYNC1I2;DYNC1LI1;EEA1;EEF1B2;EEF1D;EEF1E1;EIF3D;EIF3I;FLNA;FLNB;GCN1;GOLIM4;HACD3;HADHB;HAGH;HDAC2;HNRNPL;IARS;ILF3;IRS4;ITPR3;LANCL1;LBR;MAP1B;MRPL1;MRPS10;MRPS14;MRPS16;MRPS2;MRPS22;MRPS23;MRPS27;MRPS31;MRP…	0.79;0.9;0.82;0.8;0.52;0.83;0.66;0.86;0.85;0.93;0.8;0.97;0.91;0.53;0.9;0.63;0.79;0.68;0.93;0.9;0.64;0.53;0.95;0.52;0.89;0.66;0.71;0.68;0.65;0.68;0.52;0.53;0.56;0.73;0.78;0.77;0.66;0.7;0.65;0.91;0.92;0.58;0.71;0.98;0.54;0.67;0.81;0.5;0.79;0.56;0.93;0.67;0.86;0.94;0.62;0.6;0.76;0.66;0.81;0.89;0.82;0.92;0.86;0.76;0.87;0.64;0.66;0.56;0.63;0.77;0.97;0.97;0.88;0.95;0.55;0.69;0.55;0.83;0.93;0.57;0.5;0.9…		;
		COPB1	P53618	107.142	18;22;31	23;31									AP3M1;ARCN1;COPA;COPB2;COPG1;DCAF11;FAR1;GLUD1;GPHN;KDM1A;MED23;MRPS16;MRPS30;MRPS7;PIH1D1;POLR1C;POLR2H;POLR3A;PRKDC;PSMA2;PSMD13;PTCD3;RBM25;RPAP2;RRM2B;SIN3A;SMARCA4;SMARCB1;SMARCC2;SMARCD1;SMARCD2;SPAG9;SPTBN1;UBR5;WDR5;WDR92	0.53;0.98;0.79;1;1;0.73;0.65;0.56;0.98;0.69;0.68;0.72;0.56;0.51;0.71;0.5;0.53;0.58;0.73;0.65;0.61;0.56;0.89;0.9;0.69;0.8;0.71;0.53;0.87;0.54;0.76;1;0.9;0.9;0.55;0.56	ATP5F1A;ATP5F1B;ATP5F1C;ATP5PB;ATP5PO;BAG6;CKAP4;CYFIP1;DHX15;DPCD;FLNA;FLNB;GCN1;HACD3;HADHA;HAGH;HDAC2;LANCL1;LBR;PABPC4;POLR1A;POLR2B;POLR3A;POLR3B;RPAP3;RPN1;RUVBL1;RUVBL2;SF3B3;SLC25A1;SLC25A3;SLC25A6;WDR92	0.91;0.98;0.92;0.89;0.98;0.93;0.84;0.71;0.52;1;0.82;0.75;0.51;0.74;0.83;0.57;0.71;0.53;0.5;0.58;0.98;0.93;0.69;0.61;0.62;0.78;0.81;0.92;0.78;0.59;0.6;0.64;0.51		;
		COPB2	P35606	102.487	33;38		PIH1D1	Q9NWS0	1	1			CHUK-NFKB2-REL-IKBKG-SPAG9-NFKB1-NFKBIE-COPB2-TNIP1-NFKBIA-RELA-TNIP2 complex	5230	ANAPC2;AP3M1;ARCN1;BCKDK;CCT2;CCT3;CCT4;CCT5;CCT6A;CCT6B;CCT7;CCT8;CDC27;CNOT1;COPA;COPB1;DCTN1;EEF1D;EIF3D;FAR1;GLUD1;GPHN;HDAC1;HDAC2;KDM1A;MED23;MRPL1;MRPL15;MRPL17;MRPL18;MRPL20;MRPL41;MRPL49;MRPL50;MRPL55;MRPL9;MRPS16;MRPS17;MRPS2;MRPS5;MRPS7;NUP205;PARK7;PDCD5;PIGR;PIH1D1;POLR1C;POLR2H;POLR3A;PRKDC;PRPF40A;PRPF6;PRPF8;PSMA1;PSMA2;PSMA3;PSMA4;PSMA5;PSMA6;PSMB1;PSMB2;PSMB3;PSMB4;PSMB5;PSMC1;P…	0.85;0.79;1;0.81;0.87;0.9;0.74;0.88;0.78;0.92;0.86;0.86;0.76;0.87;0.96;1;0.68;0.79;0.8;0.61;0.85;0.66;0.86;0.54;0.96;0.8;0.79;0.68;0.75;0.66;0.83;0.75;0.81;0.78;0.71;0.78;0.71;0.66;0.6;0.74;0.89;0.85;0.78;0.72;0.7;0.96;0.89;0.81;0.86;0.86;0.68;0.56;0.77;0.91;0.95;0.93;0.97;0.85;0.97;0.86;0.91;0.97;0.59;0.67;0.78;0.68;0.56;0.58;0.75;0.71;0.81;0.89;0.84;0.91;0.75;0.8;0.91;0.74;0.63;0.84;0.9;0.88;0.…	ACAA2;ARCN1;ATP2A2;ATP5F1A;ATP5F1B;ATP5F1C;ATP5PB;CKAP4;CYFIP1;DPCD;FLNA;FLNB;HACD3;HNRNPU;KTN1;LANCL1;MYL6;PFKP;POLR1A;POLR3A;PPP1CC;PRKDC;PRPF8;RAD50;RPAP3;RPL22;RUVBL1;RUVBL2;SLC25A1;SLC25A6;SNRNP200;TECR;USP21	0.79;0.62;0.94;0.88;0.89;0.91;0.51;0.79;0.77;0.7;0.72;0.72;0.68;0.51;0.54;0.74;0.65;0.63;0.86;0.65;0.77;0.87;0.79;0.86;0.72;0.81;0.93;0.89;0.87;0.79;0.94;0.96;0.5		;
		COPE	O14579	34.482	31		RUVBL2;CCT8	Q9Y230;P50990	2	1										;
		COPG1	Q9Y678	97.718	31	31	TCP1	P17987	1	1					COPB1	1	DHX15	0.7		;
		COPS2	P61201	51.597	38	42							DDB2 complex;CSA complex;CSA-POLIIa complex;COP9 signalosome complex;CUL4B-DDB1-DTL-CSN complex	726;727;728;2174;6482						;
		COPS3	Q9UNS2	47.873	33;39	34;42							DDB2 complex;CSA complex;CSA-POLIIa complex;COP9 signalosome complex	726;727;728;2174	COPS5;COPS6;GPS1	1;0.99;0.99				;
		COPS4	Q9BT78	46.269	34;40	32;39;46							DDB2 complex;CSA complex;CSA-POLIIa complex;COP9 signalosome complex	726;727;728;2174			FLNB;GPS1;IMPDH2	0.8;0.87;0.56		;
		COPS5	Q92905	37.579	39	37	PFDN2;CCT4;CCT8;POLR2E;CCT2;TCP1;RUVBL1	Q9UHV9;P50991;P50990;P19388;P78371;P17987;Q9Y265	7	3			DDB2 complex;CSA complex;CSA-POLIIa complex;COP9 signalosome complex	726;727;728;2174	COPS3;COPS6;GPS1	1;1;0.89				;
		COPS6	Q7L5N1	36.163	32;39	39							DDB2 complex;CSA complex;CSA-POLIIa complex;COP9 signalosome complex	726;727;728;2174	COPS3;COPS5;GPS1	0.99;1;0.93				;
		COPS7A	Q9UBW8	30.277	32;38								DDB2 complex;CSA complex;CSA-POLIIa complex;COP9 signalosome complex	726;727;728;2174						;
		COPS8	Q99627	23.226	33;38								DDB2 complex;CSA complex;CSA-POLIIa complex;COP9 signalosome complex;Ubiquitin E3 ligase (CSN1, CSN8, HRT1, SKP1, SKP2, CUL1, CUL2, CUL3)	726;727;728;2174;2715	GPS1;PTER	0.95;0.74				;
		COQ8A	Q8NI60	71.95	20										ANAPC7;CDC23;CDC27;DBT;DCTN1;GID8;PFKL	0.9;0.67;0.6;0.61;0.96;0.72;0.56				;
		CORO1C	Q9ULV4	53.249	52	49									DLD;HPRT1;UGGT1	0.52;0.96;0.91	CAD;CLTC;DARS;DBT;DDX3X;DDX6;EEF2;ERLIN2;GADD45GIP1;H4C1;HNRNPR;HSPA8;LARS;LBR;MATR3;MRPL1;MRPL11;MRPL12;MRPL13;MRPL15;MRPL17;MRPL18;MRPL19;MRPL2;MRPL20;MRPL21;MRPL22;MRPL23;MRPL24;MRPL28;MRPL3;MRPL34;MRPL37;MRPL38;MRPL39;MRPL4;MRPL40;MRPL41;MRPL43;MRPL44;MRPL45;MRPL46;MRPL47;MRPL48;MRPL50;MRPL55;MRPL58;MRPL9;MRPS27;MRPS30;NUP93;PDRG1;PFDN6;POLR2E;PRPF40A;PRPF8;RANBP9;RBM25;RPL24;RPL27A;RPS11;RPS…	0.62;0.62;0.53;0.89;0.9;0.71;0.62;0.69;0.67;0.51;0.82;0.78;0.61;0.75;0.79;0.69;0.56;0.95;0.74;0.69;0.79;0.73;0.62;0.73;0.76;0.62;0.63;0.67;0.77;0.72;0.79;0.61;0.74;0.64;0.7;0.64;0.69;0.8;0.75;0.64;0.72;0.57;0.8;0.77;0.76;0.66;0.72;0.8;0.51;0.66;0.52;0.61;0.55;0.71;0.5;0.52;0.53;0.87;0.53;0.81;0.56;0.62;0.6;0.67;0.71;0.95;0.56;0.57;0.58;0.65;0.51;0.51		;
		CPA4	Q9UI42	47.351	26															;
		CPNE1	Q99829	59.059	26															;
		CPOX	P36551	50.152	57	52									BCKDHA	0.55	CHERP;ECHS1;ECI1;HSPA9;HYOU1;XPO1	0.58;0.74;0.61;0.53;0.78;0.91		;
		CPSF6	Q16630	59.21	42	41							Spliceosome;CF IIAm complex (Cleavage factor IIAm complex);CPSF6-ITCH-NUDT21-POLR2A-UBAP2L complex;CPSF6-EWSR1-ITCH-NUDT21-POLR2A-UBAP2L complex;CPSF6-ITCH-NUDT21-POLR2A complex	351;1141;1767;1768;1769	CAT	0.57	POLR1A;RPAP3;RUVBL1;SNRPA;SNRPD2;SNRPD3	0.74;0.61;0.57;0.54;0.99;0.73		;
		CPVL	Q9H3G5	54.164	50;55										DRG1;MTREX;SRRT;ZC3H15	0.93;0.99;0.55;0.69				;
		CRMP1	Q14194	62.184	43		CCT7	Q99832	1	1			CRMP-MICAL-PlexinA1 complex, induced by SEMA3A	5762	DPYSL2;DPYSL3	1;0.98				;
		CRTAP	O75718	46.562	54	55											ACBD3;CNDP2;P3H1;PPIB	0.97;0.53;1;1		;
		CS	O75390	51.712	18;54;63	17;51;68							CS-MAP3K7IP1-MAP3K7IP2 complex	5215	IDH1;NADK2;NHLRC2;SUMF2;SUPV3L1;TPM4	0.72;0.8;0.91;0.69;0.61;0.95	HNRNPA1;PCMT1	0.68;0.64		;
		CSDE1	O75534	88.885	29;54								Multiprotein complex (mRNA turnover)	1307						;
		CSE1L	P55060	110.417	33;38		PIH1D1	Q9NWS0	1	1					AIMP1;ALDOA;ATP1A1;ATP2A2;ATP5MG;ATP5PO;BAG2;BCKDK;CAD;CHD4;CKAP4;CNOT1;DAD1;DARS;DDOST;DHX15;DPM1;DYNC1H1;EEF1E1;EPRS;EXOSC10;GEMIN5;GNL3;GOT2;H1-4;HACD3;HADHB;HARS;IARS;KARS1;LARS;LRRC59;MARS;MKI67;MOV10;MRPS7;NOP56;PA2G4;PAICS;POLR1D;POLR2B;PRKDC;PRPF40A;QARS;RAB5C;RARS;RPL19;RPL23;RPL24;RPL31;RPN1;RPN2;RPS11;RPS13;RPS15A;RPS16;RPS18;RPS2;RPS3;RPS9;SEC16A;SLC25A13;SLC25A3;SLC25A5;SLC25A6;SMARC…	0.79;0.79;0.92;0.98;0.92;0.8;0.93;0.63;0.72;0.84;0.69;0.74;0.53;0.89;0.97;0.94;0.95;0.7;0.91;0.89;0.66;0.75;0.87;0.93;0.8;0.73;0.81;0.75;0.97;0.81;0.74;0.71;0.86;0.55;0.98;0.75;0.64;0.51;0.59;0.58;0.58;0.55;0.59;0.69;0.83;0.91;0.8;0.61;0.68;0.65;0.95;0.75;0.97;0.71;0.71;0.81;0.93;0.98;0.63;0.63;0.74;0.56;0.79;0.78;0.86;0.82;0.8;0.5;0.87;0.67;0.78;0.96;0.61;0.76;0.99;0.65;0.57;0.6;0.59;0.93;0.88;0…				;
		CSK	P41240	50.704	61															;
		CST1	P01037	16.388	19;33;40										ACLY;ACTL6A;AMY1A;CCAR2;CCT4;CST4;DDOST;DDX17;DYNC1H1;MRPS31;PIGR;PIH1D1;RPAP3;RPL23;RPL24;RPS10;RPS13;RPS26;RPS8;SF3B1;SLC25A6;SPTAN1;SRRM2;SRSF7;TCP1;TECR	0.63;0.69;0.81;0.6;0.96;1;0.67;0.93;0.68;0.73;1;0.76;0.87;0.88;0.65;0.51;0.65;0.55;0.74;0.81;0.85;0.96;0.52;0.88;0.91;0.51				;
		CST4	P01036	16.214	40										ACTL6A;AIMP1;CST1;GAPDH;MARS;PIH1D1;RPAP3;RPL23;RPS26;RPS8;SF3A1;SNRNP70;SPTAN1;SRSF7;THOC2;TRIM28	0.74;0.53;1;0.57;0.58;0.68;0.55;0.73;0.62;0.51;0.65;0.52;0.98;0.74;0.92;0.73				;
		CSTA	P01040	11.006	26										ANXA1;CALML5;DSG1;EFTUD2;FLG2;HNRNPAB;KRT13;KRT14;KRT2;KRT5;TXN	0.66;0.93;0.58;0.6;0.68;0.51;0.58;0.78;0.79;0.72;0.81				;
		CSTF2T	Q9H0L4	64.437	21;33										ACTR1A;DYNC1LI1;RPP30	0.55;0.61;0.92				;
		CSTF3	Q12996	82.922	13;34								Cleavage stimulation factor;Polyadenylation complex (CSTF1, CSTF2, CSTF3, SYMPK CPSF1, CPSF2, CPSF3);BARD1-BRCA1-CSTF complex	1146;1147;2211	ABI1;AP3M1;ATP2A2;BCKDK;CCT6B;CCT8;CDC23;CHD4;CISD2;CNOT1;CYFIP1;EPS15L1;GLUD1;HADHB;HLA-A;KDM1A;KRT18;MACF1;MRPS7;MYH10;MYH9;MYL6;NCKAP1;NUP205;PDCD5;POLR1C;POLR2H;POLR3A;POLR3D;POLR3E;PRPF40A;PRPF8;PSMD13;RBM25;RPAP2;SEC22B;TIMM50;TOP2A;TPI1;TPR;UBR5;WASF2;WDR92	0.84;0.73;0.57;0.51;0.51;0.65;0.61;0.7;0.6;0.97;0.83;0.52;0.98;0.56;0.57;0.65;0.77;0.61;0.53;0.95;0.99;0.55;0.98;0.76;0.52;0.71;0.86;0.94;0.73;0.88;0.94;0.71;0.85;0.91;0.73;0.86;0.55;0.56;0.71;0.93;0.96;0.91;0.8				;
		CTH	P32929	44.508	33;38		PIH1D1	Q9NWS0	1	1					ACADM;ANP32E;ASS1;NIF3L1;SLIRP;TRMT1	0.97;0.63;0.98;0.96;0.5;1	ACADM;ECI1;TSN	0.52;0.93;0.72		;
		CTPS1	P17812	66.69	33;38		PIH1D1	Q9NWS0	1	1					RPSA	0.74				;
		CTSA	P10619	54.466	26								GALNS-lysosomal hydrolase 1.27 MDa complex	1379						;
		CTSB	P07858	37.822	21;26															;
		CTSD	P07339	44.552	26		PIH1D1	Q9NWS0	1	1										;
		CTSV	O60911	37.329	26															;
		CTTN	Q14247	61.586	26		PIH1D1	Q9NWS0	1	1			Hip1R-cortactin complex;DDEF1-CTTN-PXN complex;c-Abl-cortactin-nmMLCK complex;G alpha-13-Hax-1-cortactin-Rac complex;CTTN-FER-PTK2 complex	1130;5318;6076;6282;6916	ARG2;ATIC;BCKDHA;EIF4B;HIBADH;IARS2	0.73;0.87;0.96;0.98;1;0.67				;
		CUL1	Q13616	89.679	45		CCT2;CCT4;CCT8;RUVBL2	P78371;P50991;P50990;Q9Y230	4	2			Ubiquitin E3 ligase (SKP1A, SKP2, CUL1, RBX1);CAND1-CUL1-RBX1 complex;Ubiquitin E3 ligase (SKP1A, SKP2, CUL1);Ubiquitin E3 ligase (SKP1A, BTRC, CUL1);Ubiquitin E3 ligase (SKP1A, FBXW2, CUL1);Ubiquitin E3 ligase (FBXO31, SKP1A, CUL1, RBX1);Ubiquitin E3 ligase (FBXW11, SKP1A, CUL1, RBX1);Ubiquitin E3 ligase (FBXW7, CUL1, SKP1A, RBX1);Neddylin ligase (FBXO11, SKP1, CUL1, RBX1);Ubiquitin E3 ligase (C…	80;219;226;227;390;729;1052;1215;1260;2170;2188;2189;2191;2192;2714;2715;2724;2725;2772;2773;2880;2881;3015;3036;4072;5196;5233;6658;6900;6901;6902;6903;6904	ALDH5A1;CAND1;CUL4B;CUL5;DYNC1I2;HACL1;PLOD2;PUF60;SEC24C;SNRPB2;SUPT6H	0.87;0.98;0.9;0.82;0.52;0.95;0.6;0.97;0.98;0.58;0.99				;
		CUL3	Q13618	88.93	12;18;45		CCT2;RUVBL1;CCT4;CCT8;CCT5;POLR2E;CCT6A;CCT3;RUVBL2;RPAP3;TCP1;CCT7	P78371;Q9Y265;P50991;P50990;P48643;P19388;P40227;P49368;Q9Y230;Q9H6T3;P17987;Q99832	12	2			CAND1-CUL3-RBX1 complex;Ubiquitin E3 ligase (BMI1, SPOP, CUL3);Ubiquitin E3 ligase (H2AFY, SPOP, CUL3);Ubiquitin E3 ligase (SPOP, DAXX, CUL3);Ubiquitin E3 ligase (CSN1, CSN8, HRT1, SKP1, SKP2, CUL1, CUL2, CUL3);Ubiquitin E3 ligase (CUL3, KLHL3, WNK1);Ubiquitin E3 ligase (CUL3, KLHL3, WNK4);Ubiquitin E3 ligase (CUL3, KLHL3);Ubiquitin E3 ligase (CCDC22, COMMD8, CUL3);DRD4-KLHL12-CUL3 complex;Ubiqui…	222;1224;1225;1243;2715;6233;6266;6267;6659;6815;7368;7370;7371;7517;7518;7522;7523;7524;7525;7526;7533						;
		CUL4B	Q13620	103.982	32;45								CAND1-CUL4B-RBX1 complex;Ubiquitin E3 ligase (DDB1, DDB2, CUL4A, CUL4B, RBX1);Ubiquitin E3 ligase (AHR, ARNT, DDB1, TBL3, CUL4B, RBX1);CUL4B-DDB1-DTL-CSN complex;CUL4B-DDB1-TLE2 complex;CUL4B-DDB1-WDR26 complex;CUL4B-DDB1-GRWD1 complex;CUL4B-DDB1-TLE3 complex	224;1162;1211;6482;6487;6490;6495;6553	ALDH5A1;CAND1;CLTC;CUL1;CUL5;DNM1L;DNMT1;DPYSL3;IWS1;PNPT1;PUF60;PYGB;SEC24C;SNRPB2;SUPT6H	0.76;0.97;0.59;0.9;0.94;0.57;0.57;0.6;0.61;0.71;1;0.58;0.75;0.99;0.99				;
		CUL5	Q93034	90.955	45		CCT4	P50991	1	1			Ubiquitin E3 ligase (ASB2, TCEB1, TCEB2, CUL5, RNF7);Ubiquitin E3 ligase (ASB1, TCEB1, TCEB2, CUL5, RNF7);Ubiquitin E3 ligase (ASB6, TCEB1, TCEB2, CUL5, RNF7);Ubiquitin E3 ligase (ASB7, TCEB1, TCEB2, CUL5, RNF7);Ubiquitin E3 ligase (ASB12, TCEB1, TCEB2, CUL5, RNF7);Ubiquitin E3 ligase (WSB1, TCEB1, TCEB2, CUL5, RBX1);Cullin-RING E3 ubiquitin ligase complex	207;208;209;210;211;214;6268	CLTC;CUL1;CUL4B;DNMT1;HSP90B2P;PNPT1;PUF60;PYGB;SNRPB2;SUPT6H	0.68;0.82;0.94;0.67;0.67;1;0.99;0.56;1;0.55				;
		CYB5R3	P00387	34.235	45										ACSL3;AGK;AIMP2;ALDOA;APMAP;ATAD3A;ATP1A1;ATP1B1;ATP2A2;ATP5F1A;ATP5MD;ATP5MF;ATP5MG;ATP5PB;BAG2;CISD2;DAD1;DARS;DDOST;DHX15;DSP;DYNC1I2;EEF1E1;ERLIN2;FBL;FKBP8;GCN1;GOT1;HACD3;HARS;HLA-A;HSD17B12;IARS;KPNB1;LAS1L;LBR;LETM1;LMAN2;LRRC59;MARS;MED23;MRPS30;MT-CO2;NDUFA4;NDUFS3;NNT;NOP56;NUP210;PGRMC2;PHB;PHB2;QARS;RAB2A;RAB5C;RAB7A;RALY;RARS;RPN1;RPN2;RRP12;SDHB;SEC61B;SEC63;SFXN1;SLC16A1;SLC1A5;SL…	1;1;0.81;0.83;0.96;0.99;0.68;0.94;0.72;0.67;0.98;0.95;0.8;1;0.79;0.99;0.99;0.93;0.99;0.59;0.55;0.75;0.92;0.98;0.99;0.52;1;0.68;1;0.67;0.98;1;0.98;0.62;0.73;1;0.99;1;0.99;0.96;0.94;0.56;1;1;0.54;1;0.94;0.98;1;1;1;0.95;1;0.92;1;1;0.96;1;1;0.99;0.85;1;1;1;1;1;1;0.73;0.73;0.85;0.58;0.6;0.64;0.94;1;0.7;0.89;0.99;0.87;0.99;0.61;0.7;0.56;1;0.7;1;0.82;0.8;1;1;0.75;0.74;0.83;0.52				;
		CYFIP1	Q7L576	145.182	26		PIH1D1	Q9NWS0	1	1	RPAP3	1	Wave-2 complex;ABI3-WAVE2-CYFIP1 complex	186;6991	AAAS;ABI1;ACLY;ANAPC2;AP3M1;ARCN1;ATP5F1A;CCT2;CCT3;CCT4;CCT6A;CCT6B;CCT8;CDC5L;CISD2;CNOT1;CSTF3;DARS2;DCTN1;EEF1D;EFTUD2;EIF3C;EIF3H;EIF4G1;FLNA;FLNB;GLUD1;GPN1;HADHA;IRS4;KDM1A;KIF5B;KRT18;MCM2;MED23;MRPS16;MRPS7;MYH10;MYH9;MYL6;NCKAP1;NOP58;PABPC1;PIH1D1;POLR1A;POLR1C;POLR2A;POLR2H;POLR3A;PRPF40A;PRPF6;PRPF8;PSMA4;PSMA6;PSMB3;PSMB5;RBM25;RER1;RPL27A;RPL31;RPS18;RPS19;RPS23;RPS26;RPS27;RPS3A;R…	0.77;1;0.83;0.92;0.93;0.82;0.86;0.86;0.64;0.55;0.51;0.79;0.75;0.98;0.6;0.83;0.83;0.92;0.97;0.97;0.94;0.5;0.57;0.89;0.71;0.81;0.65;0.56;0.82;0.95;0.51;0.66;0.51;0.7;0.63;0.68;0.98;0.77;0.9;0.82;0.99;0.68;0.57;0.99;0.92;0.63;0.87;0.82;0.96;0.55;0.63;0.91;0.63;0.56;0.59;0.83;0.97;0.86;0.52;0.76;0.94;0.82;0.88;0.86;0.99;0.85;0.93;0.73;0.85;0.79;0.54;0.58;0.61;0.62;0.51;0.55;0.84;0.96;0.93;0.84;0.59;0…	ACLY;ACTL6A;ADAR;AIMP2;ATP5MF;CCAR1;CDK1;CKAP4;CLTC;CNOT1;COPB1;COPB2;DBT;DDX21;DDX3X;DDX46;DDX6;DIAPH1;DPM1;EIF4A3;ERLIN2;FBL;GADD45GIP1;GAPDH;GCN1;HADHA;HNRNPR;HSD17B12;HSPA8;ITGB1;ITPR3;KARS1;KIF5B;KTN1;LANCL1;LBR;LUC7L2;MAP1B;MATR3;MRPL1;MRPL11;MRPL12;MRPL13;MRPL15;MRPL17;MRPL18;MRPL2;MRPL20;MRPL21;MRPL22;MRPL23;MRPL24;MRPL28;MRPL3;MRPL34;MRPL37;MRPL38;MRPL39;MRPL4;MRPL40;MRPL41;MRPL43;MRPL44…	1;0.58;0.92;0.63;0.69;0.56;0.78;0.53;0.5;0.95;0.71;0.77;0.86;0.62;0.93;0.72;0.79;0.64;0.9;0.62;0.89;0.67;0.82;0.81;0.81;0.72;0.8;0.65;0.87;0.64;0.8;0.56;0.66;0.99;0.68;0.78;0.6;0.9;0.56;0.87;0.72;0.96;0.84;0.79;0.8;0.94;0.92;0.76;0.91;0.85;0.94;0.94;0.77;0.95;0.9;0.93;0.71;0.76;0.92;0.94;0.81;0.92;0.92;0.93;0.89;0.8;0.94;0.57;0.94;0.94;0.84;0.83;0.57;0.81;0.61;0.9;0.86;0.78;0.6;0.85;0.8;0.62;0.65…		;
		CYFIP2	Q96F07	148.399	34										ACLY;BRK1;DYNC1LI1;EPS15L1;EXOSC2;KTN1;NCKAP1;SAFB;UBR5	0.94;0.62;0.52;1;1;0.99;0.63;0.56;0.52				;
		DAD1	P61803	12.497	13								Oligosaccharyltransferase complex (Stt3A variant);Oligosaccharyltransferase complex (Stt3B variant)	1199;1200	AAAS;ABI1;ACSL3;AGK;AIMP1;AIMP2;ALDOA;APMAP;ATAD3A;ATP1A1;ATP1B1;ATP1B3;ATP2A2;ATP5F1A;ATP5MD;ATP5MF;ATP5MG;ATP5PB;ATP5PO;BAG2;BYSL;CISD2;CNOT1;COPA;CSE1L;CYB5R3;DARS;DDOST;DHX15;DPM1;DSP;EEF1E1;ERLIN2;FBL;GCN1;GEMIN5;HACD3;HARS;HLA-A;HM13;HSD17B12;IARS;ILF2;KPNB1;LAMC1;LBR;LETM1;LMAN2;LRRC59;MACF1;MARS;MED23;MRPS30;MT-CO2;MYH9;NNT;NUP210;PGRMC2;PHB;PHB2;PYCR2;QARS;RAB2A;RAB5C;RAB7A;RALY;RARS;RPN…	0.8;0.55;0.85;0.68;0.96;0.82;0.61;0.99;0.83;0.85;0.56;0.69;0.95;0.74;1;1;0.96;1;0.93;0.95;0.58;0.99;0.63;0.51;0.53;0.99;1;1;0.55;0.86;0.81;1;0.98;0.99;1;0.54;1;0.65;0.97;0.95;1;1;0.5;0.56;0.55;0.97;0.58;1;1;0.62;0.99;0.93;0.58;0.89;0.96;0.91;0.99;1;0.99;1;0.78;0.99;1;1;0.98;1;1;1;1;0.53;0.98;0.99;1;0.68;1;0.91;1;0.89;0.98;1;0.69;0.93;0.99;1;0.86;0.63;0.97;1;0.77;0.88;0.67;0.95;0.85;0.94;1;0.53;0.…				;
		DARS	P14868	57.136		16;23	VBP1;PFDN5	P61758;Q99471	2	1			Multisynthetase complex	3040	AAAS;ACSL3;ACTL6A;AGK;AIMP1;AIMP2;ALDOA;AMY1A;AP2M1;APMAP;ATAD3A;ATP1A1;ATP1B1;ATP2A2;ATP5F1A;ATP5F1C;ATP5MD;ATP5MF;ATP5MG;ATP5PB;ATP5PO;BAG2;CAD;CASP14;CISD2;CKAP4;CSE1L;CYB5R3;DAD1;DDOST;DHX15;DPM1;DYNC1H1;EEF1E1;EPRS;ERLIN2;EXOSC10;FBL;GCN1;GOT2;GPI;H1-4;H1FX;HACD3;HLA-A;HM13;HNRNPF;HNRNPR;HSD17B12;IARS;ILF2;IRS4;KARS1;KPNB1;LARS;LBR;LMAN2;LRRC59;MARS;MRPL45;NNT;NOP56;NUP210;PA2G4;PGRMC2;PHB;P…	0.58;0.52;0.71;0.94;1;1;0.67;0.69;0.55;0.68;0.98;0.96;0.87;0.93;0.56;0.97;0.91;0.99;0.99;1;0.92;0.82;0.51;0.67;0.98;0.77;0.89;0.93;1;1;0.8;0.85;0.9;1;0.97;1;0.93;0.98;0.99;0.91;0.99;0.77;0.52;0.99;0.85;0.8;0.7;0.64;0.75;1;0.51;0.62;0.92;0.69;0.74;0.88;0.63;1;1;0.64;0.67;0.99;0.66;0.76;0.8;0.99;1;0.55;0.98;0.5;1;0.97;0.97;0.98;1;1;0.64;0.87;0.8;1;0.98;0.59;0.62;0.99;0.99;0.85;0.94;1;0.98;0.91;0.81…	ACIN1;ACTL6A;ADAR;AIMP1;AIMP2;ATP5F1B;BAG6;BCKDK;CAD;CDK1;CNOT1;COPA;CORO1C;DBT;DDX21;DDX5;DDX6;DHX15;DPM1;DYNC1H1;DYNC1LI1;EEF1E1;EIF4A3;FLNA;GADD45GIP1;GCN1;GEMIN4;HADHA;HNRNPM;HSPA8;HUWE1;IARS;LUC7L2;MAP1B;MARS;MATR3;MRPL1;MRPL11;MRPL12;MRPL13;MRPL15;MRPL17;MRPL19;MRPL2;MRPL20;MRPL21;MRPL22;MRPL24;MRPL28;MRPL38;MRPL39;MRPL40;MRPL41;MRPL44;MRPL45;MRPL49;MRPL58;MRPL9;MRPS17;MRPS2;MRPS30;MRPS34;M…	1;0.79;0.98;0.97;0.88;0.7;0.86;0.93;0.8;0.77;0.92;0.52;0.53;0.87;0.89;0.95;0.71;0.79;0.71;1;0.84;0.8;0.96;0.55;0.94;0.66;0.52;0.71;0.88;0.56;0.89;1;0.7;0.9;0.98;0.9;0.68;0.94;0.99;0.94;0.95;0.94;0.53;0.56;0.94;0.54;0.9;0.57;0.94;0.94;0.95;0.52;0.95;0.51;0.52;0.67;0.97;0.96;0.93;0.51;0.93;0.62;0.7;0.88;0.67;0.67;0.6;0.62;0.56;0.76;1;1;0.62;0.85;1;0.56;0.97;0.99;0.68;0.86;1;0.89;1;0.95;1;0.98;1;0.9…		;
		DBN1	Q16643	71.429	49	51									ACTN1;AHCY;ALDH1B1;CARS;FH;HSD17B4;ISOC1;NASP;PRDX6;RBM12;SERBP1;SHMT1;SHMT2	0.89;0.81;0.98;1;0.98;0.53;0.54;0.71;0.81;0.91;1;0.99;0.62	HPRT1	0.89		;
		DBT	P11182	53.487	17	17									ACACA;AIMP1;ALDH3A2;ANXA1;AP3M1;ARID1A;ATP5F1A;BCKDHB;BCKDK;CAD;CKAP4;CNOT1;COQ8A;DAP3;DCTN1;DDX17;DPF2;DYNC1H1;EEA1;EFTUD2;GADD45GIP1;GID8;GLUD1;GPI;GPN1;H1FX;HDAC2;HNRNPF;HNRNPUL2;IARS;IRS4;KPNA6;MACF1;MRE11;MRPL1;MRPL13;MRPL15;MRPL19;MRPL20;MRPL22;MRPL23;MRPL24;MRPL28;MRPL3;MRPL34;MRPL37;MRPL38;MRPL39;MRPL4;MRPL41;MRPL43;MRPL44;MRPL45;MRPL47;MRPL48;MRPL49;MRPL50;MRPL53;MRPL58;MRPL9;MRPS14;MRPS…	0.52;0.85;0.5;0.57;0.63;0.97;0.91;0.65;0.62;0.67;0.88;0.86;0.61;0.54;0.84;0.58;0.97;0.95;0.56;0.98;1;0.61;0.96;0.78;0.6;0.57;0.52;0.65;0.84;0.63;0.56;0.92;0.67;0.77;0.67;0.84;0.6;1;1;0.86;1;0.62;0.57;0.74;0.66;0.85;0.86;0.85;0.87;0.71;0.86;0.5;1;0.67;1;1;0.67;0.99;0.93;1;0.51;0.98;0.59;0.83;0.77;0.65;0.9;0.79;0.74;0.51;0.93;0.92;0.72;0.62;0.57;0.88;0.57;0.96;0.72;0.99;0.72;0.71;0.57;0.79;1;0.9;0.…	ACAA2;ACIN1;ACTL6A;AIMP1;AIMP2;ALDOA;ATP5F1A;ATP5F1B;ATP5F1C;ATP5PD;ATP5PO;CAD;CCAR2;CDK1;CHERP;CKAP4;CLTA;CLTB;CLTC;COG1;CORO1C;CYFIP1;DARS;DDX21;DDX46;DDX5;DDX6;DHX15;DHX9;DLST;DPCD;DSG1;DYNC1H1;DYNC1LI1;ERLIN2;FBL;FLNB;GADD45GIP1;GAPDH;H4C1;HACD3;HADHA;HNRNPU;HRNR;IARS;IMMT;IRS4;ITPR3;KIF5B;KTN1;LANCL1;LARS;MAP1B;MATR3;MRPL1;MRPL11;MRPL12;MRPL13;MRPL15;MRPL17;MRPL18;MRPL19;MRPL2;MRPL20;MRPL21;…	0.84;0.52;0.78;0.62;0.52;0.58;0.92;0.94;0.53;0.5;0.88;0.99;0.73;0.86;0.6;0.93;0.89;0.88;0.57;0.68;0.89;0.86;0.87;0.56;0.85;0.95;0.87;0.72;0.84;0.62;0.95;0.55;0.93;0.93;0.93;0.5;0.65;0.91;0.55;0.89;0.96;0.7;0.72;0.85;0.88;0.57;0.84;0.52;0.54;0.72;0.91;0.67;0.54;0.81;0.94;0.92;1;0.92;0.98;0.99;0.96;0.9;0.99;0.98;0.96;0.57;0.95;0.95;0.98;0.98;0.97;0.98;0.98;0.99;0.97;0.95;0.86;0.97;0.98;0.96;0.94;0.…		;
		DCAF1	Q9Y4B6	169.007	28										KDM1A	0.67				;
		DCAF11	Q8TEB1	61.67	28		CCT6A;CCT4;TCP1;CCT3;CCT6B;CCT7;CCT5;CCT2	P40227;P50991;P17987;P49368;Q92526;Q99832;P48643;P78371	8	2					ANAPC2;AP2M1;ATP2A2;ATP5MG;ATP5PO;BCKDK;CANX;CCT2;CCT3;CCT4;CCT5;CCT6A;CCT6B;CCT7;COPB1;DEK;DPM1;EEF1D;FAR1;GNB2;HADHA;HDAC1;HLA-A;HM13;HNRNPC;HRNR;MED23;MYL6;NUP210;PABPC4;PELP1;PIH1D1;POLR1A;POLR2B;POLR3A;PRKDC;RBM25;RER1;SF3B1;SLC25A13;SMC2;SNRNP40;SNRPD1;SPAG9;SPTAN1;TCP1;TIMM50;TMED10;TMX1;UBR5;XPO1;ZW10	0.9;0.62;0.64;0.58;0.9;0.95;0.57;0.63;0.59;0.6;0.68;0.52;0.6;0.59;0.73;0.81;0.64;0.53;0.98;0.53;0.91;0.59;0.76;0.9;0.63;0.94;0.97;0.77;0.8;0.79;0.97;0.64;0.88;0.62;0.58;0.81;0.66;0.88;0.92;0.68;0.63;0.92;0.57;0.72;0.99;0.6;0.56;0.52;0.59;0.95;0.56;0.96				;
		DCAF8	Q5TAQ9	66.852	27		TCP1;CCT4;CCT6B;CCT7;CCT2;CCT5;CCT3	P17987;P50991;Q92526;Q99832;P78371;P48643;P49368	7	2										;
		DCD	P81605	11.284	26;59										KRT1;KRT14;KRT2	0.65;0.78;0.73	KRT14	0.59		;
		DCTN2	Q13561	44.231	23;31;49	21;49	RUVBL1	Q9Y265	1	1					CDC27;PSMA3;PSMB3	0.69;0.78;0.55	ATP5F1A;ATP5F1B;ATP5F1C;ATP5PO;COPA;DPCD;EEA1;FLNA;FLNB;GOLIM4;HACD3;LBR;MYH10;MYL6;NUMA1;PABPC4;PDRG1;PFDN2;PFDN6;POLR1A;POLR3A;PSMC3;PSMD1;PSMD2;PSMD8;RPAP3;RUVBL1;RUVBL2;SLC25A3;SNRPD3;URI1;UXT	0.78;0.62;0.82;0.88;0.89;0.84;0.99;0.76;0.9;0.68;0.93;0.89;0.76;0.68;0.55;0.71;0.65;0.86;0.82;0.95;0.86;0.69;0.99;0.85;0.72;0.92;0.91;0.79;0.59;0.64;0.85;0.94		;
		DCTN4	Q9UJW0	52.337	22;31										CDC27	0.71				;
		DCXR	Q7Z4W1	25.913	17;24;49										DDX46;ISOC1;PIH1D1	0.66;0.53;0.8				;
		DDB1	Q16531	126.968	26		PIH1D1	Q9NWS0	1	1			Ubiquitin E3 ligase (DDB1, CUL4A, RBX1);DDB2 complex;CSA complex;CSA-POLIIa complex;DDB complex;CEN complex;Ubiquitin E3 ligase (DDB1, DDB2, CUL4A, CUL4B, RBX1);Ubiquitin E3 ligase (AHR, ARNT, DDB1, TBL3, CUL4B, RBX1);Ubiquitin E3 ligase (DET1, DDB1, CUL4A, RBX1, COP1);Ubiquitin E3 ligase (CDT1, DDB1, CUL4A, RBX1);Ubiquitin E3 ligase (DDB1, DYRK2, EDD, VPRBP);Ubiquitin E3 ligase (DDIT4, DDB1, BTR…	391;726;727;728;790;929;1162;1211;1214;2172;6290;6291;6482;6486;6487;6488;6489;6490;6491;6492;6493;6494;6495;6550;6553;6875			HMGCS1;NAE1;PFDN4;PNP;SERBP1;XPNPEP1;XRCC5	0.74;0.7;0.71;0.74;0.74;0.62;0.99		;
		DDB2	Q92466	47.864	27		PDRG1;CCT3;CCT5;PFDN2;CCT2;PFDN4;CCT8;CCT4;PFDN5;TCP1;CCT7;CCT6A	Q9NUG6;P49368;P48643;Q9UHV9;P78371;Q9NQP4;P50990;P50991;Q99471;P17987;Q99832;P40227	12	4			DDB2 complex;DDB complex;Ubiquitin E3 ligase (DDB1, DDB2, CUL4A, CUL4B, RBX1)	726;790;1162	HDAC1;PDCL3;TXNDC9	0.51;0.99;0.9				;
		DDT	P30046	12.712	45															;
		DDX1	Q92499	82.432	19;34;46		PIH1D1	Q9NWS0	1	1			Large Drosha complex	1332	ELP1	0.63				;
		DDX17	Q92841	80.272		17	PIH1D1	Q9NWS0	1	2			Spliceosome;Large Drosha complex;DGCR8 multiprotein complex	351;1332;3082	ACTL6A;ALYREF;CCT3;CCT4;CCT6A;CCT7;CST1;DBT;GAPDH;H1-4;H1FX;PABPC1;RPL19;RPL23;RPL24;RPL27A;RPS10;RPS13;RPS18;RPS2;RPS26;RPS27;RPS4X;RPS8;RPS9;SF3B1;SLC25A6;SPTAN1;SRSF7;TCP1;TECR	0.62;0.8;0.98;0.94;0.97;0.53;0.93;0.58;0.52;0.61;0.95;0.89;1;0.87;0.97;0.82;0.54;0.97;0.66;0.51;0.92;0.51;0.89;0.99;0.56;1;0.95;0.85;0.61;0.91;0.59	AIMP1;DDX6;FBL;GAPDH;HACD3;HNRNPU;IRS4;LRRC59;RPL27A;RPS24;RPS25;SLC25A1;SLC25A3;TUBB2B	0.57;0.52;0.72;0.6;0.59;0.79;0.91;0.5;0.54;0.66;0.66;0.52;0.71;0.51		;
		DDX21	Q9NR30	87.344	14;31		PIH1D1	Q9NWS0	1	2			Toposome;Nop56p-associated pre-rRNA complex;B-WICH complex;B-WICH complex	924;3055;6194;6302	ATP1B3;ATP5F1A;CCT3;CCT4;CCT6A;CCT6B;EIF2S2;EPRS;HARS;IGF2BP1;IRS4;LARP1;LSM12;MKI67;MRPS31;PPIB;RPAP3;RPL23;RPL31;RPS11;RPS24;RPS25;RPS4X;S100A14;TCP1;VARS;ZW10	0.56;0.61;0.55;0.9;0.8;0.62;0.59;0.58;0.62;0.67;0.65;0.51;0.55;0.61;0.94;0.57;0.76;0.66;0.85;0.72;0.63;0.55;0.79;0.59;0.93;0.57;0.6	ACIN1;AIMP1;ATP5F1C;ATP5MF;ATP5PB;ATP5PO;BCKDK;CKAP4;CNOT1;CYFIP1;DARS;DBT;DLST;DYNC1H1;DYNC1I2;EEF1E1;EIF4A3;HACD3;HNRNPU;IARS;IRS4;LUC7L2;MYBBP1A;MYL6;NCKAP1;PABPC1;PFKP;PNN;POLR1A;POLR3B;PRKDC;PRPF19;PRPF40A;PRPF8;RARS;RBM39;RPL11;RPS13;RPS15A;RPS2;RPS20;RPS24;RPS5;RPS7;SLC25A1;SLC25A3;SLC25A6;SNRNP200;TPR;U2AF2	0.86;0.57;0.63;0.55;0.56;0.82;0.93;0.94;0.59;0.62;0.89;0.56;0.66;0.72;0.51;0.83;0.85;0.8;0.92;0.86;0.86;0.59;0.56;0.52;0.98;0.56;0.8;0.56;0.57;0.58;0.73;0.65;0.77;0.82;0.77;0.75;0.88;0.52;0.89;0.58;0.93;0.8;0.83;0.7;0.96;0.96;0.51;0.86;0.5;0.63		;
		DDX23	Q9BUQ8	95.583	54								Spliceosome;C complex spliceosome	351;1181	MMUT;PAPOLA;PAWR;VPS26A;VPS35	1;0.97;0.76;0.58;0.56				;
		DDX39A	O00148	49.13	49;58;64								Emerin complex 52	5615	PRPS2	0.96				;
		DDX39B	Q13838	48.991	58;64								Spliceosome;TREX complex;Exon junction complex	351;770;785						;
		DDX3X	O00571	73.243	25;61	16;52	PIH1D1	Q9NWS0	1	1			Spliceosome;Large Drosha complex;TNF-alpha/Nf-kappa B signaling complex (RPL6, RPL30, RPS13, CHUK, DDX3X, NFKB2, NFKBIB, REL, IKBKG, NFKB1, MAP3K8, RELB, GLG1, NFKBIA, RELA, TNIP2, GTF2I)	351;1332;5232	MDH2	0.57	ACAA2;ATP2A2;ATP5PO;CAD;CKAP4;CORO1C;CYFIP1;DDX5;DDX6;DPCD;EEF2;ERLIN2;GADD45GIP1;KHSRP;MATR3;MRPL1;MRPL12;MRPL13;MRPL15;MRPL17;MRPL18;MRPL2;MRPL20;MRPL21;MRPL22;MRPL23;MRPL24;MRPL28;MRPL3;MRPL34;MRPL37;MRPL38;MRPL39;MRPL4;MRPL40;MRPL41;MRPL43;MRPL44;MRPL45;MRPL46;MRPL47;MRPL48;MRPL50;MRPL55;MRPL58;MRPL9;MRPS30;MYL6;PFKP;POLR1A;POLR3A;PPIB;PRDX2;PRKDC;PRPF40A;RANBP9;RBMX;RPL18A;RPL19;RPL24;RPL27A…	0.89;0.51;0.86;0.64;0.86;0.9;0.93;0.9;0.94;0.68;0.8;0.97;0.59;0.68;0.82;0.98;0.99;0.89;0.68;0.84;0.98;0.98;0.73;0.96;0.58;0.97;0.98;0.86;0.94;0.96;0.96;0.6;0.58;0.98;0.98;0.78;0.81;0.97;0.98;0.92;0.63;0.98;0.99;0.98;0.82;0.99;0.72;0.75;0.83;0.88;0.67;0.87;0.52;0.96;0.71;0.92;0.55;1;0.9;0.77;0.91;0.9;0.82;0.92;0.72;0.87;0.7;0.56;0.95;0.77;0.69;0.54;0.9;0.81;0.58;0.83		;
		DDX42	Q86XP3	102.975	45		RUVBL2;RUVBL1	Q9Y230;Q9Y265	2	1			SF3b complex	1737						;
		DDX5	P17844	69.148	15;49;64	17;52	PIH1D1	Q9NWS0	1	1			Spliceosome;snRNP-free U1A (SF-A) complex;C complex spliceosome;Large Drosha complex;DGCR8 multiprotein complex;CTNNB1-DDX5-HDGF complex	351;1148;1181;1332;3082;7318	AIMP1;ALDH3A2;ATAD3A;ATP1B1;ATP5MG;CCT6A;CKAP4;DDOST;FBL;HNRNPC;HNRNPD;HNRNPDL;HNRNPH1;HNRNPR;IRS4;KPNB1;LRRC59;MARS;PHB;PHB2;RPL19;RPL23;RPL24;RPL27A;RPL31;RPN2;RPS13;RPS16;RPS18;RPS2;RPS24;RPS26;RPS27;RPS3A;RPS4X;RPS8;RPS9;SLC25A5;SLC3A2;SPTAN1;SPTBN1;SYNCRIP;THOC2;TMPO;TMX1;TPR	0.62;0.76;0.54;0.52;0.73;0.5;0.58;0.66;0.6;0.53;0.55;0.79;0.7;0.86;0.72;0.72;0.53;0.75;0.69;0.56;0.68;0.53;0.67;0.57;0.7;0.56;0.8;0.62;0.88;0.8;0.67;0.62;0.73;0.7;0.61;0.56;0.66;0.53;0.52;0.7;0.6;0.77;0.7;0.51;0.55;0.72	ACIN1;ACLY;ACTL6A;ALDOA;CAD;CDK1;CKAP4;CLTC;CNOT1;DARS;DBT;DDX3X;DDX6;DHX15;DPM1;DYNC1H1;EEF2;ERLIN2;GADD45GIP1;GCN1;HNRNPM;HNRNPR;IARS;LANCL1;LARS;MATR3;MRPL1;MRPL11;MRPL12;MRPL13;MRPL15;MRPL17;MRPL18;MRPL2;MRPL20;MRPL21;MRPL23;MRPL24;MRPL28;MRPL3;MRPL37;MRPL38;MRPL39;MRPL4;MRPL40;MRPL41;MRPL43;MRPL44;MRPL45;MRPL47;MRPL48;MRPL50;MRPL55;MRPL58;MRPL9;MRPS30;NCKAP1;PAICS;PHB;PHB2;POLR3B;PRKDC;PRPF8…	0.85;0.96;0.58;0.62;0.71;0.54;0.83;0.52;0.51;0.95;0.95;0.9;0.99;0.5;0.61;0.53;0.98;0.67;0.64;0.66;0.53;0.6;0.94;0.96;0.62;0.96;0.69;0.63;0.94;0.62;0.61;0.68;0.6;0.67;0.65;0.56;0.66;0.7;0.57;0.68;0.58;0.72;0.64;0.6;0.72;0.69;0.64;0.67;0.63;0.73;0.71;0.67;0.65;0.65;0.66;0.62;0.8;0.92;0.58;0.59;0.72;0.91;0.88;0.57;0.61;0.92;0.73;0.85;0.99;0.5;0.71;0.97;1;0.9;0.95;0.96;0.82;0.88;0.93;0.72;0.97;0.97;0…		;
		DDX6	P26196	54.417	30;41;64	16;35							Decapping complex;4E-T-DDX6-CNOT1 complex	559;6395	EFTUD2;MCM5;PPP1CC;RPAP3;SNX2;SPTBN4;TCP1	0.61;0.53;0.88;0.56;0.5;0.55;0.66	ACAA2;ACIN1;ACLY;ACTL6A;ADAR;ALDH9A1;ATP5F1C;ATP5MG;CDK1;CHERP;CKAP4;CLTC;CNOT1;CORO1C;CYFIP1;DARS;DBT;DDX17;DDX3X;DDX5;DHX15;DPM1;EIF4G1;ERLIN2;FBL;GADD45GIP1;GCN1;H4C1;HADHA;HNRNPR;HNRNPUL2;HSPA8;IARS;IMMT;IMPDH2;KTN1;LANCL1;LBR;MAP1B;MATR3;MRPL1;MRPL11;MRPL12;MRPL13;MRPL15;MRPL17;MRPL18;MRPL19;MRPL2;MRPL20;MRPL21;MRPL22;MRPL23;MRPL24;MRPL28;MRPL3;MRPL34;MRPL37;MRPL38;MRPL39;MRPL4;MRPL40;MRPL41…	0.75;0.54;0.97;0.92;0.72;0.55;0.59;0.69;0.68;0.89;0.88;0.97;0.86;0.71;0.79;0.71;0.87;0.52;0.94;0.99;0.54;0.65;0.81;0.72;0.63;0.95;0.73;0.85;0.64;0.95;0.57;0.63;0.67;0.5;0.94;0.78;1;0.83;0.79;1;0.71;0.94;0.99;0.96;0.94;0.97;0.71;0.83;0.72;0.96;0.62;0.91;0.7;0.77;0.96;0.8;0.54;0.69;0.97;0.94;0.58;0.66;0.97;0.78;0.67;0.73;0.95;0.74;0.53;0.8;0.6;0.95;0.97;0.67;0.58;0.88;0.94;0.71;0.77;0.68;0.51;0.89;…		;
		DEK	P35659	42.674	28;62								Splicing-associated factors complex;B-WICH complex;B-WICH complex	5449;6194;6302	CCT2;CCT3;CCT4;CCT5;CCT6A;CCT6B;CCT7;CCT8;DCAF11;EEF1D;GNB2;HDAC1;HDAC2;NT5DC2;SNRNP40;TCP1;THOC3;TUBB;TUBB2B	0.75;0.66;0.77;0.7;0.76;0.52;0.77;0.63;0.81;0.7;0.52;0.8;0.6;0.57;0.89;0.77;0.58;0.52;0.56				;
		DFFA	O00273	36.522	31;57										NPLOC4	0.53				;
		DHTKD1	Q96HY7	103.077	54										GLS;TBCD	0.52;0.99				;
		DHX15	O43143	90.933		17	PIH1D1	Q9NWS0	1	1			Spliceosome;18S U11/U12 snRNP;Large Drosha complex;17S U2 snRNP;C2ORF3-Prp43-TFIP11 complex	351;430;1332;2755;6957	AGK;AIMP1;AIMP2;ALDH3A2;ALDOA;AP2M1;AP3B1;ATP1A1;ATP2A2;ATP5F1A;ATP5F1C;ATP5MF;ATP5MG;ATP5PO;BAG2;BCKDK;CKAP4;CSE1L;CYB5R3;DAD1;DARS;DDOST;DDX18;DHX30;DPM1;EEF1E1;EIF2S2;EIF4A3;EPRS;ERLIN2;EXOSC10;FBL;H1-4;HACD3;HARS;HNRNPC;HNRNPR;HNRNPUL1;IARS;ILF2;IRS4;KARS1;LARS;LRRC59;MARS;MKI67;MOV10;MSN;PGRMC2;PHB;PHB2;QARS;RALY;RARS;RPL19;RPL23;RPL24;RPL31;RPL38;RPN1;RPN2;RPS11;RPS2;RPS27;RPS6;RPS9;RRP12;S…	0.69;0.8;0.77;0.62;0.91;0.61;0.57;0.72;0.74;0.6;0.69;0.88;0.89;0.84;0.9;0.56;0.72;0.94;0.59;0.55;0.8;0.8;0.81;0.78;0.93;0.62;0.53;0.52;0.82;0.6;0.57;0.77;0.72;0.57;0.96;0.54;0.59;0.65;0.72;0.91;0.77;0.76;0.72;0.87;0.76;0.59;0.78;0.73;0.87;0.56;0.81;0.76;0.79;0.6;0.91;0.69;0.52;0.63;0.77;0.79;0.82;0.72;0.94;0.82;0.88;0.72;0.73;0.92;0.6;0.53;0.76;0.92;0.6;0.87;0.71;0.72;0.62;0.68;0.67;0.56;0.76;0.6…	ACIN1;ACLY;ACTL6A;ACTR1A;ADAR;AIMP1;ATP5PB;BCKDK;CAD;CCAR2;CDK1;CHD4;CKAP4;CLTA;CNOT1;COG1;COPA;COPB1;COPG1;DAP3;DARS;DBT;DDX5;DDX6;DLST;DPCD;EEA1;EEF1D;EEF1E1;ERLIN2;GADD45GIP1;GCN1;HACD3;HADHA;HADHB;HAGH;HDAC2;HNRNPAB;HNRNPR;HNRNPU;HNRNPUL2;HSD17B12;IARS;IMMT;IRS4;ITPR3;KTN1;MAP1B;MRPL1;MRPL11;MRPL12;MRPL13;MRPL15;MRPL17;MRPL18;MRPL19;MRPL2;MRPL20;MRPL21;MRPL22;MRPL23;MRPL24;MRPL28;MRPL3;MRPL34…	0.58;0.98;0.92;0.65;0.97;0.62;0.75;0.69;0.66;0.84;0.71;0.73;0.99;0.9;0.87;0.73;0.68;0.52;0.7;0.88;0.79;0.72;0.5;0.54;0.7;0.94;0.62;0.7;0.54;0.55;0.8;0.9;0.7;0.94;0.5;0.92;0.53;0.64;0.9;0.89;0.57;0.76;0.84;0.98;0.84;0.93;0.99;0.99;0.61;0.82;0.93;0.84;0.92;0.77;0.7;0.79;0.65;0.89;0.53;0.79;0.71;0.71;0.86;0.73;0.66;0.77;0.77;0.94;0.73;0.56;0.86;0.89;0.62;0.72;0.82;0.64;0.74;0.88;0.67;0.53;0.92;0.85;…		;
		DHX30	Q7L2E3	133.938	13		PIH1D1	Q9NWS0	1	1	PIH1D1;UXT;RPAP3	3	H2AX complex I;protein complex (DDX28; DHX30; GRSF1; FASTKD2; FASTKD5)	1226;6308	AIMP2;ALDOA;ATP1A1;ATP1B1;BAG2;CASP14;CHD4;CNOT1;DDX18;DHX15;DPF2;EXOSC10;GCN1;GOT1;HARS;HNRNPUL2;KARS1;MACF1;POLR2B;PRPF8;PYCR2;QARS;RAD50;RBBP5;RBM25;RPL24;RPS16;RPS18;RPS2;RPS9;SDHB;SEC16A;SEC63;SLC25A5;SMARCB1;SMARCC2;SMARCD2;SMC3;SRRM2;TARSL2;TECR;THOC2;TMED10;UBR4;VDAC2;WDR18;WDR5	0.84;0.74;0.53;0.61;0.7;0.67;0.54;0.56;0.61;0.78;0.53;0.73;0.53;0.53;0.72;0.9;0.63;0.89;0.75;0.53;0.55;0.93;0.9;0.73;0.53;0.53;0.82;0.95;0.56;0.73;0.51;0.82;0.57;0.61;0.93;0.83;0.84;0.97;0.53;0.73;0.59;0.87;0.55;0.8;0.81;0.59;0.94				;
		DHX9	Q08211	140.958	56	16	PIH1D1	Q9NWS0	1	1			Spliceosome;Toposome;SMN-PolII-RHA complex;Nop56p-associated pre-rRNA complex;DGCR8 multiprotein complex;DHX9-ADAR-vigilin-DNA-PK-Ku antigen complex;STAT6-p100-RHA complex;GammaH2AFX-NDHII-Ku70-DNA complex;IGF2BP1 complex	351;924;1749;3055;3082;3102;3129;3618;6838	ACTL6A;CCT4;CCT6A;CCT7;DLD;DYNC1H1;ELAVL1;HNRNPAB;HNRNPC;HNRNPH1;HNRNPH3;HNRNPL;HNRNPU;HNRNPUL2;MAP1B;MYH10;PHB;RALY;RPS10;RPS14;RPS20;RPS28;RPS3;RPS5;RUVBL1;SLC25A6;SMARCC1;SNRNP40;SYNCRIP;TCP1;TPR;TUBB;TUBB2B;TUBB4B;YBX1	0.79;0.77;0.5;0.63;0.9;0.93;0.8;0.87;0.81;0.58;0.95;0.55;0.87;0.72;0.55;0.57;0.62;0.82;0.94;0.77;0.58;0.63;0.85;0.71;0.57;0.72;0.52;0.81;0.65;0.87;0.85;0.77;0.76;0.7;0.7	ACAA2;ACAT1;ACTL6A;AIFM1;ASDURF;ATP2A2;ATP5F1A;ATP5MF;ATP5PB;CLTC;COPA;DBT;DDOST;DPM1;DSP;EFTUD2;EIF4G1;GCN1;HACD3;HADHA;HADHB;HDAC2;HNRNPAB;HNRNPC;HNRNPH1;HNRNPL;HNRNPR;HNRNPUL2;HSPA8;ILF2;ILF3;IMPDH2;KRT8;LBR;LRRC59;LSM12;NME1;NUFIP2;PABPN1;PDRG1;PFDN2;PFDN6;PFKP;PHB;PIH1D1;POLR1C;POLR2A;POLR2B;POLR2E;POLR3B;RALY;RBM25;RPN1;SF3A3;SF3B1;SF3B2;SFPQ;SLC16A1;SLC25A5;SNRNP200;TIMM50;TRIM28;URI1;UXT;…	0.78;0.56;0.57;0.74;0.91;0.53;0.7;0.77;0.5;0.64;0.65;0.84;0.51;0.51;0.61;0.51;0.72;0.55;0.77;0.93;0.76;0.57;0.68;0.9;0.57;0.87;0.92;0.78;0.69;0.67;0.77;0.72;0.82;0.81;0.67;0.7;0.85;0.75;0.51;0.86;0.72;0.88;0.88;0.52;0.64;0.51;0.54;1;0.91;0.54;0.83;0.98;0.66;0.51;0.52;0.66;0.69;0.86;0.62;0.83;0.88;0.99;0.73;0.77;0.87;0.58;0.7		;
		DIAPH1	O60610	141.347	28	30							LGR4-RSPO supercomplex	7557			CYFIP1	0.64		;
		DIS3	Q9Y2L1	109.003	45;57								Exosome	789	KHSRP;NCL;PC;UBA2	0.77;0.75;0.99;0.6				;
		DLAT	P10515	68.997		4									PDHX	0.89	DYNC1LI2;RPL17	0.51;0.51		;
		DLD	P09622	54.177	17;21;57	12	CCT8;RUVBL2;RUVBL1;CCT2;CCT7	P50990;Q9Y230;Q9Y265;P78371;Q99832	5	1			KAT2A-Oxoglutarate dehydrogenase complex	7267	CNDP2;CORO1C;DHX9;DRG1;DYNC1H1;DYNC1I2;GNB2;HSPBP1;KHSRP;LRPPRC;MRPL28;MRPL48;MRPL58;MTREX;NCL;NIPSNAP3A;RPRD1B;SAE1;SMARCA4;SMARCC1;SMARCE1;SRRT;TUBB;TUBB2B;TUBB6;U2AF2;UBR4;XRN2;ZC3H15;ZNHIT2	0.54;0.52;0.9;0.93;0.54;0.52;0.84;0.51;0.55;0.77;0.54;0.59;0.52;0.57;0.65;0.52;0.78;0.79;0.98;0.99;0.95;0.75;0.67;0.77;0.61;0.67;0.96;0.73;0.85;0.79	ACAA2;GEMIN4	0.97;0.57		;
		DLST	P36957	48.755	13	13	CCT7;CCT2	Q99832;P78371	2	2			KAT2A-Oxoglutarate dehydrogenase complex	7267	AIMP1;ANXA1;ARID1A;CLTA;DPF2;DYNC1H1;FLII;GPN1;MAP1B;MRPS36;OGDH;PHB2;QARS;RPS11;SMARCA4;SMARCB1;SMARCC1;SMARCE1;SPTBN1;TUBGCP2	0.82;0.68;0.66;0.73;0.7;0.69;0.94;0.59;0.96;1;1;0.68;0.9;0.94;0.69;0.71;0.79;0.59;0.67;1	CAD;CLTA;DBT;DDX21;DHX15;DYNC1I2;DYNC1LI1;DYNC1LI2;OGDH;PAICS;PHB;PHB2;PNN;PRPF19;RPL27;SFPQ;SMC2;SMC4;SNRNP40;TPR	0.51;0.57;0.62;0.66;0.7;0.86;0.76;0.66;0.62;0.81;0.64;0.57;0.85;0.51;0.9;0.5;0.6;0.52;0.55;0.68		;
		DNAJA1	P31689	44.868	37		CCT2;CCT3;CCT6A;CCT6B;PIH1D1	P78371;P49368;P40227;Q92526;Q9NWS0	5	3					ARPC3;CCT2;CCT3;CCT4;CCT5;CCT6A;CCT6B;CCT7;CCT8;DIABLO;GOT1;HDAC1;KRT18;KRT8;MACF1;MRPL37;OGDH;PDCD5;PIH1D1;PRDX4;PTCD3;RAD50;RPAP3;RPLP2;RPS3;RTCB;SF3B2;SMARCB1;SMARCD2;SMARCE1;SNRNP200;SNRNP40;SRCAP;TCP1	0.95;0.96;0.98;0.97;0.77;0.97;0.98;0.67;0.91;0.51;0.71;0.72;0.62;0.6;0.71;0.58;0.59;0.7;0.67;0.74;0.57;0.65;0.51;0.66;0.78;0.61;0.55;0.63;0.57;0.64;0.54;0.56;0.57;0.63				;
		DNAJB11	Q9UBS4	40.514	52	17;45									ALDOA;ILF2;KDM1A;NUP205;PRPF3;SHMT2	0.89;0.58;0.66;0.72;0.54;0.93	IRS4;SLC25A3;SLC25A6	0.59;0.91;0.85		;
		DNAJC2	Q99543	71.996	49										IVD;NUP155	0.7;0.61				;
		DNM1L	O00429	81.877	45		RUVBL1;RUVBL2;CCT2;PFDN2;CCT7;CCT8;POLR2E	Q9Y265;Q9Y230;P78371;Q9UHV9;Q99832;P50990;P19388	7	3			DNM1L-FIS1 complex;PRKAR2A-GSKIP-GSK3B-DNM1L complex	4200;7130	CUL4B;IWS1	0.57;0.51				;
		DNM2	P50570	98.064	32;45;54		CCT7;RUVBL2	Q99832;Q9Y230	2	1			PI4K2A-WASH complex	6671						;
		DNMT1	P26358	183.165	17;45;48								DNMT1-EHMT2-PCNA complex;DNMT1-EHMT2 complex;RBL2 complex (DNMT1, E2F4, E2F5, HDAC1, SUV39H1, RBL2);TIP5-DNMT-HDAC1 complex;ZNF304-corepressor complex	860;862;5117;5695;6345	ACTR2;BAG6;CANX;CUL4B;CUL5;HSP90AA4P;PNPT1;PUF60;PYGB;SNRPB2;SNRPD1;TCOF1;UFL1	0.51;0.51;0.54;0.57;0.67;0.51;0.97;0.57;0.99;0.92;0.7;0.63;0.65				;
		DPF2	Q92785	44.155	16		POLR2E;URI1	P19388;O94763	2	2			LARC complex (LCR-associated remodeling complex)	778	AIMP2;AP3M1;APMAP;ARID1A;ATF7IP;ATP5PB;BCKDHB;CNOT1;DBT;DHX30;DIABLO;DLST;DYNC1H1;DYNC1LI2;EZR;GADD45GIP1;GCN1;GID8;GPI;IGHA1;LBR;MED23;MIA3;MOV10;MRPL1;MRPL11;MRPL12;MRPL15;MRPL17;MRPL18;MRPL19;MRPL2;MRPL20;MRPL23;MRPL3;MRPL37;MRPL39;MRPL44;MRPL45;MRPL46;MRPL49;MRPL50;MRPL53;MRPL9;MRPS18A;MT-CO2;MYBBP1A;NIPSNAP3A;NNT;PRPF8;PTBP1;RANBP9;RBM25;RPAP2;RPS17;RSL1D1;SEC22B;SEC63;SIN3A;SLC16A1;SMARCA4;…	0.64;0.9;0.6;1;0.77;0.88;0.53;0.71;0.97;0.53;0.5;0.7;0.98;0.78;0.61;0.83;0.9;0.99;0.96;0.75;0.76;0.97;0.92;0.58;0.55;0.61;0.5;0.6;0.65;0.68;0.77;0.68;0.67;0.9;0.98;0.5;0.97;0.69;0.96;0.97;0.81;0.51;0.79;0.87;0.93;0.87;0.59;0.89;0.64;0.55;0.96;0.79;0.96;0.9;0.59;0.67;0.65;0.8;0.77;0.94;1;1;0.95;1;0.61;1;0.89;0.66;0.84;0.63;0.98;0.59;0.73				;
		DPM1	O60762	29.634		16							Dolichol-phosphate mannose (DPM) synthase	5244	AIMP2;AP3B1;AP3M1;ATAD3A;ATP1A1;ATP1B3;ATP2A2;ATP5MD;ATP5MF;ATP5MG;ATP5PB;ATP5PO;BAG2;CANX;CHD4;CKAP4;COPA;CSE1L;DAD1;DARS;DCAF11;DDOST;DDX18;DHX15;DNAJA2;EEF1E1;EFTUD2;EPRS;FKBP8;FLII;GCN1;HACD3;HCFC1;HLA-A;HNRNPC;HNRNPUL1;HSD17B12;IARS;IRS4;KTN1;LRRC59;MACF1;MARS;MOV10;MRPS7;NUP210;PELP1;PRPF8;PYCR2;QARS;RAB5C;RAB7A;RBM25;RPL23;RPN1;RPN2;RPS16;RPS2;RPS6;RRBP1;RRP12;S100A14;SDHB;SF3B3;SLC25A3;SL…	0.63;0.63;0.67;0.79;0.94;0.92;0.98;0.71;0.88;0.94;0.51;0.91;0.77;0.8;0.85;0.91;0.69;0.95;0.86;0.85;0.64;0.87;0.53;0.93;0.73;0.84;0.72;0.65;0.52;0.53;0.54;0.91;0.85;0.58;0.7;0.61;0.84;0.79;0.57;0.67;0.75;0.65;0.81;0.69;0.8;0.63;0.53;0.75;0.66;0.91;0.53;0.69;0.7;0.93;0.83;0.87;0.84;0.85;0.51;0.53;0.52;0.52;0.73;0.96;1;0.97;0.93;0.85;0.56;0.69;0.64;0.54;0.96;0.65;0.7;0.78;0.8;0.71;0.99;0.88;0.58;0.9…	ACAA2;ACTL6A;ATP5F1A;ATP5F1B;ATP5F1C;ATP5PO;BAG6;CCAR2;CCT2;CKAP4;CNOT1;CYFIP1;DARS;DDX5;DDX6;DHX9;DPCD;EEF1D;EEF1E1;EIF3B;EPRS;GCN1;HADHB;HDAC2;HNRNPC;HNRNPR;HNRNPU;HNRNPUL2;IARS;IRS4;LANCL1;LSM12;MATR3;MRPS16;MRPS22;MRPS23;MRPS34;MYH10;NUMA1;PABPC1;PABPC4;PFDN2;PFDN6;PFKP;PHB;PHB2;PIH1D1;POLR1A;POLR1C;POLR3A;POLR3B;PPP1CA;PPP1CC;PRKDC;PRPF19;PRPF8;PSMD13;QARS;RARS;RBMX;RPL11;RPL24;RPN1;RPS11;RP…	0.86;0.71;0.73;0.83;0.77;0.79;0.91;0.75;0.7;0.98;0.72;0.9;0.71;0.61;0.65;0.51;0.72;0.51;0.99;0.66;0.86;0.73;0.8;0.97;0.71;0.68;0.96;0.84;0.86;0.98;0.61;0.74;0.78;0.7;0.65;0.84;0.86;0.7;0.74;0.85;0.98;0.69;0.87;0.92;0.86;0.84;0.71;0.84;0.65;0.56;0.82;0.85;0.84;0.96;0.6;0.71;0.51;0.88;0.83;0.91;0.97;0.9;0.52;0.89;0.54;0.73;0.88;0.94;0.82;0.97;0.88;0.54;0.92;0.62;0.55;0.9;0.92;0.99;0.82;0.79;0.73;0.…		;
		DPP3	Q9NY33	82.589	38															;
		DPYSL2	Q16555	62.294	43-44	42									CRMP1;DPYSL3	1;0.73	ALDH1A2	1		;
		DPYSL3	Q14195	61.963	43										CDC37;CRMP1;CUL4B;DPYSL2;TCERG1	0.5;0.98;0.6;0.73;0.5				;
		DPYSL5	Q9BPU6	61.421	45										PRDX4	0.68				;
		DRG1	Q9Y295	40.542	54										CPVL;DLD;LRPPRC;MTREX;SLIRP;ZC3H15	0.93;0.93;0.61;1;0.96;0.85				;
		DSC1	Q08554	99.987	26															;
		DSC3	Q14574	99.969	26															;
		DSG1	Q02413	113.748	26;57	49;63	RUVBL1	Q9Y265	1	1					CAD;CASP14;CSTA;EFTUD2;KRT14;KRT2;KRT5;KRT6B;PABPC4;PIH1D1;RPL23;RPS2;SLC25A6	0.68;0.73;0.58;0.78;0.9;0.94;0.96;0.95;0.93;0.71;0.86;0.51;0.72	ACIN1;CLTA;CLTB;DBT;DSP;KRT1;KRT14;KRT2;KRT6B;KRT6C;KRT9;MRPL21;MRPL23;MRPL34;MRPL40;MRPL44;MRPL55;POLR1A;PPIB	0.67;0.79;0.84;0.55;0.96;0.94;0.88;0.96;0.96;0.94;0.65;0.63;0.64;0.72;0.5;0.55;0.52;0.55;0.91		;
		DSP	P15924	331.774	26;32;38	9;63	PIH1D1	Q9NWS0	1	1					AAAS;ALDOA;AP2M1;ATP1A1;CCT6A;CCT6B;CISD2;CYB5R3;DAD1;ENO2;EPRS;HACD3;PGRMC2;PHB;RPS2;SLC25A3;SLC25A5;SLC25A6;WDR18	0.62;0.92;0.71;0.51;0.72;0.53;0.68;0.55;0.81;0.72;0.53;0.64;0.91;0.5;0.6;0.62;0.66;0.73;0.87	DHX9;DSG1;KRT14;KRT6C	0.61;0.96;1;0.93		;
		DTL	Q9NZJ0	79.468	27		PFDN2;TCP1;CCT2;CCT3;CCT4;CCT5;CCT6B;CCT7;CCT8	Q9UHV9;P17987;P78371;P49368;P50991;P48643;Q92526;Q99832;P50990	9	2			CUL4B-DDB1-DTL-CSN complex;CUL4A-DDB1-DTL complex	6482;6486	AAAS;CAPZB;CCT2;CCT3;CCT4;CCT5;CCT6A;CCT6B;CCT7;CCT8;EEF1D;HDAC2;IRS4;MRPS7;PDCD5;PDCL3;POLR3A;PPAT;RPS5;TCP1;TXNDC9	0.6;0.92;0.79;0.97;0.98;0.97;0.97;0.99;0.99;0.92;0.73;0.64;0.56;0.82;0.69;0.96;0.7;0.93;0.93;0.98;0.63				;
		DYNC1H1	Q14204	532.408	26;32;38	9;63	PIH1D1;RUVBL2	Q9NWS0;Q9Y230	2	2			CDC5L complex;Dynein complex;Dynein-dynactin complex	1183;6038;6039	AAAS;ACLY;ACTL6A;ALDOA;ARID1A;BCKDK;CCAR2;CLTC;CSE1L;CST1;DARS;DBT;DDOST;DHX9;DLD;DLST;DPF2;DYNC1I2;DYNC1LI2;ENO2;EPRS;GADD45GIP1;GID8;GOT1;HARS;HNRNPH3;HNRNPU;HNRNPUL2;IGF2BP1;KPNB1;KRT5;MACF1;MAP1B;MARS;MRPL20;MRPL23;MRPL45;MRPL48;MRPL49;MRPL9;MRPS7;PA2G4;PABPC1;POLR2B;POLR3A;PRKDC;QARS;RAB2A;RAD50;RANBP9;RARS;RPL19;RPL23;RPL31;RPS10;RPS16;RPS18;RPS20;RPS26;RPS27;RPS3;RPS3A;RPS4X;RPS5;RPS9;SLC2…	0.71;0.66;0.66;0.89;0.97;0.69;0.96;0.81;0.7;0.68;0.9;0.95;0.88;0.93;0.54;0.69;0.98;0.92;0.8;0.96;0.94;0.9;0.97;0.65;0.86;0.54;0.71;0.67;0.54;0.52;0.52;0.62;0.69;0.85;0.85;0.61;0.87;0.91;0.87;0.89;0.96;0.81;0.88;0.92;0.69;0.66;0.86;0.5;0.81;0.96;0.97;0.68;0.58;0.57;0.62;0.58;0.57;0.7;0.94;0.57;0.67;0.94;0.96;0.78;0.66;0.7;0.7;0.98;0.97;1;0.93;0.59;0.98;0.97;0.8;0.81;0.97;0.53;0.95;0.85;0.64;0.9	ACAA2;ACIN1;AIMP1;AIMP2;ALDOA;CDK1;CLTA;CLTB;COPA;DARS;DBT;DCTN1;DDX21;DDX5;DYNC1LI1;DYNC1LI2;EFTUD2;EIF4A3;ERLIN2;FBL;GADD45GIP1;GEMIN4;HNRNPM;HSD17B12;IARS;MRPL1;MRPL13;MRPL18;MRPL2;MRPL20;MRPL21;MRPL23;MRPL24;MRPL28;MRPL3;MRPL34;MRPL37;MRPL4;MRPL40;MRPL43;MRPL44;MRPL45;MRPL46;MRPL48;MRPL49;MRPL50;MRPL55;MRPL9;MRPS10;MRPS17;PHB;PNN;PRPF8;RANBP9;RARS;RBM25;RNPS1;RPL19;RPL23;RPL24;RPL27A;RPL31;RP…	0.83;0.66;0.57;0.95;0.63;0.62;0.61;0.57;0.52;1;0.93;0.53;0.72;0.53;1;0.65;0.9;1;0.94;0.87;0.64;0.92;0.85;0.55;1;0.91;0.79;0.91;0.94;0.82;0.86;0.8;0.94;0.75;0.9;0.85;0.89;0.89;0.91;0.82;0.88;0.92;0.91;0.93;0.82;0.88;0.9;0.78;0.54;0.75;0.6;0.67;0.55;0.82;0.96;0.95;1;0.99;0.77;0.66;1;0.64;0.63;0.6;0.84;1;0.73;0.5;0.88;0.88;0.98;0.52;0.99;0.55;0.9;0.79;1;1;0.71;0.63;0.94;1;0.86;0.75;0.92		;
		DYNC1I2	Q13409	71.457	16;37;46	13	RUVBL1;PFDN1;PFDN2;VBP1;PFDN6;TCP1;CCT2;CCT3;CCT7;CCT8	Q9Y265;O60925;Q9UHV9;P61758;O15212;P17987;P78371;P49368;Q99832;P50990	10	2					AAAS;ACTL6A;AGK;ALDH3A2;ALDOA;ATP1A1;ATP1B1;ATP1B3;BYSL;CCT2;CCT3;CCT7;CCT8;CLTC;CUL1;CYB5R3;DIABLO;DLD;DYNC1H1;DYNC1LI2;FBL;GID8;HARS;HNRNPH3;IRS4;KRT8;MRPS36;NDUFA4;NUP205;PFDN2;PFDN6;PFKL;PGRMC2;PUF60;RAB5C;RAB7A;RARS;RPL23;RPL38;RPS16;RPS18;RPS3;SLC25A3;SLC25A5;SLC25A6;SMARCB1;SMARCC1;SMARCC2;SMARCD1;SMARCD2;SMARCE1;SNAP23;SPCS3;SRRM2;TCOF1;TCP1;TECR;UBR4;UBR5;VBP1;XPO1;YBX3;ZW10	0.98;0.52;0.56;0.96;0.74;0.86;0.71;0.72;0.59;0.91;0.9;0.78;0.93;0.58;0.52;0.75;0.68;0.52;0.92;0.67;0.75;0.62;0.71;0.63;0.82;0.6;0.71;0.55;0.53;0.71;0.57;0.8;0.84;0.63;0.99;0.88;0.66;0.7;0.56;0.55;0.71;0.84;0.57;0.74;0.99;0.68;0.94;0.63;0.86;0.52;0.67;0.83;0.53;0.57;0.9;0.92;0.72;0.68;0.51;0.62;0.66;0.84;0.95	BCKDK;CDK1;COPA;DDX21;DLST;DYNC1LI2;HUWE1;LUC7L2;MRPL1;MRPL11;MRPL12;MRPL13;MRPL15;MRPL58;MRPL9;QARS;RBM25;RPL13A;RPL17;RPL18A;RPS27;SFN;SFPQ;SMC1A;SMCHD1;TUBB6	0.56;0.8;0.53;0.51;0.86;0.71;0.84;0.86;0.62;0.52;0.72;0.51;0.58;0.67;0.57;0.55;0.8;0.54;0.61;0.56;0.94;0.62;0.7;0.7;0.64;0.93		;
		DYNC1LI1	Q9Y6G9	56.579	16;33	14							Dynein complex;Dynein-dynactin complex	6038;6039	AAAS;ALDOA;AP2M1;AP3B1;ATF7IP;ATP1B1;ATP2A2;ATP5MD;ATXN10;BCKDHB;CDC5L;CISD2;CKAP4;CLTA;CLTB;CLTC;CNOT1;CSTF2T;CYFIP2;DDOST;DIABLO;FAR1;FKBP8;GCN1;HLA-A;HM13;LETM1;LRRC59;MIA3;MT-CO2;NIPSNAP3A;NNT;NUP205;NUP210;PHB;PRPF40A;PRPF8;RAB5C;RBM25;RRBP1;SEC22B;SEC61B;SLC16A1;SLC1A5;SLC25A1;SLC25A13;SLC25A6;SMARCA4;SMARCE1;SNAP23;SPTBN1;TARSL2;TOP2A;UBR4;UBR5;WASF2;WDR5;XPO1;ZW10	0.91;0.71;0.56;0.61;0.96;0.69;0.61;0.78;0.88;0.78;0.53;0.77;0.61;0.71;0.81;0.82;0.86;0.61;0.52;0.7;0.93;0.55;0.76;0.55;0.94;0.55;0.61;0.67;0.53;0.7;0.86;0.66;0.58;0.57;0.9;0.74;0.62;0.55;0.87;0.84;0.63;0.51;0.51;0.85;0.6;0.64;0.59;0.68;0.9;0.84;0.72;0.79;0.59;0.5;0.98;0.53;0.93;0.64;0.74	ACAA2;AIMP1;AIMP2;CLTA;CLTB;CLTC;COPA;DARS;DBT;DCTN1;DLST;DYNC1H1;DYNC1LI2;EFTUD2;EIF4A3;EPRS;ERLIN2;GADD45GIP1;GCN1;GEMIN4;HNRNPM;HSD17B12;HSPA8;IARS;ITPR3;LUC7L2;MAP1B;MRPL1;MRPL13;MRPL18;MRPL2;MRPL20;MRPL21;MRPL23;MRPL24;MRPL28;MRPL3;MRPL34;MRPL37;MRPL4;MRPL40;MRPL43;MRPL44;MRPL45;MRPL46;MRPL47;MRPL48;MRPL49;MRPL50;MRPL55;MRPL9;MRPS10;MRPS17;MRPS34;PHB;PHB2;PNN;RANBP9;RARS;RBM25;RNPS1;RPL19;RP…	0.9;0.75;0.93;0.96;0.94;0.78;0.56;0.84;0.93;0.64;0.76;1;0.61;0.93;0.94;0.64;0.98;0.53;0.57;0.8;0.77;0.69;0.6;0.7;0.53;0.68;0.51;0.97;0.65;0.97;0.98;0.66;0.97;0.94;0.98;0.58;0.96;0.96;0.95;0.97;0.97;0.93;0.97;0.98;0.98;0.78;0.97;0.73;0.94;0.97;0.61;0.55;0.87;0.61;0.65;0.56;0.82;0.76;0.76;0.97;0.73;0.98;0.51;0.98;0.74;0.62;0.84;0.59;0.88;1;1;0.85;0.87;0.83;0.99;0.52;0.95		;
		DYNC1LI2	O43237	54.099	15	14									ARID1A;CLTC;DPF2;DYNC1H1;DYNC1I2;GID8;SMARCA4;SMARCC1;SMARCE1	0.94;0.96;0.78;0.8;0.67;0.56;0.67;0.81;1	AIMP2;DCTN1;DLAT;DLST;DYNC1H1;DYNC1I2;DYNC1LI1;GEMIN4;PNN;RNPS1;RPS20;SFPQ;ZNF326	0.86;0.54;0.51;0.66;0.65;0.71;0.61;0.55;0.67;0.72;0.53;0.53;0.73		;
		ECH1	Q13011	35.816	26;32;38	9;63	PIH1D1	Q9NWS0	1	1										;
		ECHS1	P30084	31.387	56	49									ACOX1;ARG2;ATIC;FKBP10;RAD23B;TXNRD2;WDR61	0.99;0.76;0.93;0.88;1;0.74;0.59	ACADM;CPOX;ECI1;HYOU1;ISYNA1;TSN;WARS	0.93;0.74;1;0.97;0.7;1;1		;
		ECI1	P42126	32.816	53	51									ADSL;EZR;PAPOLA;TSN;TXNRD1	0.51;0.77;0.73;0.71;0.61	ACADM;CPOX;CTH;ECHS1;HDAC6;HYOU1;ISYNA1;PRKCSH;TSN;UGGT1;WARS	1;0.61;0.93;1;0.89;1;1;0.8;0.97;0.64;1		;
		ECM1	Q16610	60.674	26										ANXA2;FLG2;KPRP;KRT10	0.94;0.58;0.58;0.59				;
		EEF1B2	P24534	24.764	18;27;42;54		PIH1D1	Q9NWS0	1	1					ATP5F1A;EEF1G;EFTUD2;FLNA;MRPS25;PSMA4;RPS27;RUVBL1;RUVBL2;SLC25A6;WDR92	0.55;0.65;0.6;0.5;0.85;0.58;0.74;0.89;0.57;0.86;0.85	ASDURF;ATP5F1A;COPA;DDOST;FLNA;FLNB;H4C1;KRT84;LBR;PABPC1;PDRG1;PFDN2;PFDN6;PIH1D1;RPAP3;RUVBL1;RUVBL2;SEC61A1;URI1;UXT	0.61;0.93;0.78;0.66;0.52;0.7;0.56;0.69;0.53;0.65;0.88;0.82;0.78;0.86;0.99;0.89;0.62;0.94;0.9;0.92		;
		EEF1D	P29692	31.122	28	27	CCT2;CCT6A;CCT7;PIH1D1	P78371;P40227;Q99832;Q9NWS0	4	4					AHNAK;AP3M1;ARCN1;ASDURF;ATP2A2;ATP5F1A;CAD;CANX;CCT2;CCT3;CCT4;CCT5;CCT6A;CCT6B;CCT7;CCT8;CDC23;CDC5L;CHD4;CNOT1;COPB2;CYFIP1;DCAF11;DEK;DTL;EFTUD2;EIF3F;EPS15;FAR1;FLII;FLNA;GLUD1;GNB2;GPN1;HADHA;HCFC1;HDAC1;IRS4;LONP1;MRE11;MRPS7;MTA1;MYH10;MYL6;NCKAP1;NT5DC2;PABPC4;PAICS;PDCD5;POLR1A;POLR1C;POLR1D;POLR2A;POLR2B;POLR2H;POLR3A;POLR3D;POLR3E;PPP1CC;PRPF19;PRPF8;PSMA4;PSMD7;PYCR2;RBM25;RPAP2;RPAP…	0.9;0.99;0.6;0.95;0.78;0.85;0.66;0.93;1;1;1;1;1;1;1;1;0.92;1;1;0.79;0.79;0.97;0.53;0.7;0.73;0.94;0.61;0.61;0.88;0.82;0.95;0.7;0.61;0.88;0.96;0.59;0.93;0.97;0.91;0.57;1;0.98;0.84;0.99;0.76;0.54;0.98;0.85;1;0.99;0.96;0.98;0.9;0.9;0.52;0.99;0.95;0.96;0.6;1;0.54;0.55;0.81;0.78;0.79;0.9;0.66;0.56;0.83;0.54;0.62;0.99;0.88;0.96;0.52;0.89;0.85;0.98;0.56;0.99;0.85;0.79;0.92;1;0.89;0.57;0.79;0.97;0.97;0.56…	ACAA2;ACTL6A;ASDURF;ATP2A2;ATP5F1A;ATP5F1B;ATP5F1C;ATP5PB;ATP5PO;BAG6;CKAP4;COPA;DHX15;DPCD;DPM1;FLNA;FLNB;H4C1;HACD3;HADHB;HAGH;HDAC2;IRS4;LBR;MYH10;MYL6;PABPC1;PABPC4;PDRG1;PFDN2;PFDN6;PIH1D1;POLR1A;POLR1C;POLR2B;POLR2E;POLR2H;POLR3A;POLR3B;POLR3D;PPP1CA;PPP1CC;PRKDC;RAD50;RPAP3;RPN1;RPS11;RPS3;RUVBL1;RUVBL2;SEC61A1;SF3B3;SLC25A1;SLC25A3;SLC25A6;SNRNP200;SNRPA1;SNRPD3;TUBA1B;TUBB2B;TUBB4B;URI1;…	0.6;0.57;0.58;0.75;0.94;0.97;0.9;0.94;0.89;0.98;0.7;0.77;0.7;0.98;0.51;0.83;0.96;0.58;0.98;0.85;0.6;0.96;0.97;0.51;0.98;0.97;0.79;0.57;0.66;0.83;0.79;0.62;0.99;0.68;0.84;0.81;0.9;0.98;0.96;0.89;0.73;0.71;0.61;0.59;0.98;0.91;0.87;0.6;1;1;0.86;0.96;0.93;0.66;0.83;0.79;0.74;0.73;0.8;0.62;0.53;0.88;0.97;0.61;0.96		;
		EEF1E1	O43324	19.811	26;32;38	9;63	PIH1D1	Q9NWS0	1	1			Multisynthetase complex	3040	AAAS;ACTL6A;AGK;AIMP1;AIMP2;APMAP;ATAD3A;ATP1A1;ATP1B1;ATP2A2;ATP5F1A;ATP5F1C;ATP5MD;ATP5MF;ATP5MG;ATP5PB;ATP5PO;BAG2;BCKDK;BYSL;CASP14;CISD2;CKAP4;CSE1L;CYB5R3;DAD1;DARS;DDOST;DDX18;DHX15;DPM1;EPRS;ERLIN2;EXOSC10;FBL;GCN1;GOT2;GPI;H1-4;H1FX;HACD3;HLA-A;HM13;HNRNPC;HNRNPH1;HNRNPR;HSD17B12;IARS;KARS1;LBR;LMAN2;LRRC59;MACF1;MARS;MYBBP1A;NNT;NOP56;NUP210;PGRMC2;PHB;PHB2;QARS;RAB2A;RAB5C;RAB7A;RAD50;…	0.61;0.94;0.89;1;1;0.73;0.86;0.93;0.83;0.94;0.59;0.95;0.85;1;1;0.99;1;0.89;0.57;0.59;0.61;0.94;0.72;0.91;0.92;1;1;1;0.51;0.62;0.84;0.91;1;0.85;0.97;0.97;0.82;0.9;0.87;0.52;0.99;0.73;0.67;0.66;0.6;0.79;0.99;1;0.97;0.95;0.83;1;0.76;1;0.72;0.9;0.97;0.72;0.97;0.96;0.99;1;0.86;0.94;0.76;0.58;0.99;1;0.93;0.62;0.91;0.74;1;1;0.62;0.84;0.95;0.99;0.51;0.99;0.66;0.66;0.65;0.87;0.99;0.64;1;0.78;0.98;0.53;0.9…	ADAR;AIMP1;ALDOA;ATP5MF;BCKDK;CDK1;CKAP4;CLTA;CNOT1;COPA;DARS;DDX21;DHX15;DPM1;EFTUD2;GADD45GIP1;GAPDH;GCN1;GEMIN4;HADHA;HNRNPR;HNRNPU;HSPA8;HUWE1;IARS;LUC7L2;MACF1;MAP1B;MARS;MRPL12;MRPL15;MRPL39;MRPL41;MRPL58;MRPL9;MRPS17;MRPS30;MRPS34;MRPS35;MYBBP1A;NUP98;PFKP;POLR2A;POLR2B;POLR2H;POLR3B;PRPF8;QARS;RARS;RBM25;RPL11;RPL13A;RPL17;RPS20;RPS24;RPS27;RPS4X;SHMT2;SNRNP200;SPTAN1;SPTBN1;TUBB6;WRNIP1;…	0.96;0.97;0.69;0.97;0.93;0.62;0.54;0.52;0.65;0.66;0.8;0.83;0.54;0.99;0.92;0.53;0.56;0.83;0.63;0.95;0.71;0.59;0.52;0.52;0.91;0.7;0.83;0.85;0.88;0.65;0.59;0.54;0.53;0.66;0.53;0.58;0.5;0.54;0.51;0.85;0.68;0.61;0.54;0.68;0.6;0.51;0.51;0.59;0.98;0.97;0.9;0.76;0.82;0.96;0.57;0.91;0.78;0.53;0.64;0.54;0.81;0.98;0.76;0.73		;
		EEF1G	P26641	50.119	24;37;49;54	26;51;64	CCT3;PIH1D1	P49368;Q9NWS0	2	2					EEF1B2	0.65	ATP5F1A;ATP5F1C;ATP5MG;DDOST;DPCD;FLNA;FLNB;HADHB;HNRNPD;MYL6;PABPC1;PABPC4;PFDN2;PFDN6;PFKP;POLR1A;POLR1C;POLR3A;POLR3D;RUVBL1;RUVBL2;SF3B3;SYNCRIP;URI1;UXT;WDR92	0.8;0.78;0.6;0.56;0.63;0.69;0.78;0.61;0.83;0.77;0.51;0.59;0.89;0.7;0.91;0.95;0.77;0.8;0.9;0.65;0.7;0.58;0.8;0.7;0.95;0.71		;
		EEF2	P13639	95.338		52	CCT2;PIH1D1	P78371;Q9NWS0	2	2			Nop56p-associated pre-rRNA complex	3055	ALDOA;EIF5A;HSPD1;PFN1;PGD;PTBP1;TUBB;UBA1	0.61;0.94;0.97;0.59;0.67;0.59;0.62;0.75	ALDOA;ASDURF;ATP2A2;CORO1C;DDX3X;DDX5;EIF4A3;GAPDH;HNRNPM;IARS;LANCL1;PDRG1;PFDN2;PFDN6;RPL22;RPL24;RPL27A;RPN1;RPS11;RPS14;RPS18;RPS19;RPS2;RPS26;RPS9;SSBP1;TUBA1B;TUBB;URI1;UXT	0.81;0.95;0.55;0.62;0.8;0.98;0.52;0.57;0.59;0.57;0.61;0.85;0.97;0.97;0.95;0.86;0.66;0.96;0.51;0.78;0.85;0.84;0.5;0.59;0.88;0.51;0.94;0.71;0.92;0.84		;
		EIF2A	Q9BY44	64.99	26;32;38	9;63	PIH1D1	Q9NWS0	1	1					ATP5PO;CNOT1;COPA;HM13;HSD17B12;MRPL1;MRPL15;MRPL17;MRPL18;MRPL19;MRPL20;MRPL22;MRPL23;MRPL24;MRPL28;MRPL37;MRPL39;MRPL41;MRPL43;MRPL44;MRPL45;MRPL46;MRPL47;MRPL48;MRPL49;MRPL50;MRPL55;MRPL9;MRPS2;MRPS22;MRPS5;NIPSNAP3A;NUP210;RANBP9;RBM25;RPAP2;RRP12;SEC61B;SF3B1;SLC25A6;SMARCE1;SMC2;SRCAP;TECR;UBR5	0.52;0.97;0.67;0.62;0.73;1;0.99;0.99;0.99;1;0.99;1;0.57;0.53;0.99;0.7;0.69;0.99;0.94;0.78;0.92;0.99;0.88;0.75;1;0.98;0.93;0.99;0.51;0.52;0.97;0.82;0.84;0.84;0.68;0.81;0.69;0.66;0.58;0.51;0.6;0.71;0.64;0.86;0.59				;
		EIF3A	Q14152	166.569	25	25	PIH1D1	Q9NWS0	1	1			eIF3 complex (EIF3S6, EIF3S5, EIF3S4, EIF3S3, EIF3S6IP, EIF3S2, EIF3S9, EIF3S12, EIF3S10, EIF3S8, EIF3S1, EIF3S7, PCID1);EIF3 core complex (EIF3A, EIF3B, EIF3G, EIF3I);EIF3 complex (EIF3A, EIF3B, EIF3G, EIF3I, EIF3C);EIF3 complex (EIF3A, EIF3B, EIF3G, EIF3I, EIF3J)	1097;4389;4392;4403	ACTN4;AHNAK;AP3M1;ASDURF;CANX;CDC23;CDC27;CHD4;CNOT1;EFTUD2;EIF3B;EIF3C;EIF3D;EIF3E;EIF3F;EIF3G;EIF3H;EIF3K;EIF3L;FLNA;GCC2;GPN1;LARP1;LEO1;MRE11;MRPS7;MTA1;PABPC4;PAF1;POLR2B;POLR3A;POLR3E;PRPF19;PRR14L;PYCR2;RPAP2;RPAP3;SEPTIN7;SF3B3;SNRNP40;SNRPA1;SNRPD1;UXT	0.64;0.68;0.66;0.78;0.81;0.6;0.58;0.64;0.82;0.76;1;1;1;1;1;1;1;1;1;0.91;0.56;0.5;0.53;0.84;0.95;0.59;0.58;0.53;1;0.71;0.64;0.81;0.73;0.8;0.76;0.97;0.76;0.71;0.71;0.8;0.62;0.95;0.74	ATP5F1B;BAG6;DPCD;EIF3C;EIF3D;EIF3E;EIF3F;EIF3G;EIF3H;EIF3I;EIF3K;EIF3L;EIF3M;EPPK1;FLNA;IRS4;MYH10;POLR1C;POLR2B;POLR3D;SLC25A3;SNRNP40;TUBB6	0.53;0.93;0.8;1;0.99;1;1;1;1;0.99;1;0.99;1;0.92;0.69;0.89;0.87;0.91;0.72;0.83;0.52;0.69;0.58		;
		EIF3B	P55884	92.482	25	25	PIH1D1	Q9NWS0	1	1			eIF3 complex (EIF3S6, EIF3S5, EIF3S4, EIF3S3, EIF3S6IP, EIF3S2, EIF3S9, EIF3S12, EIF3S10, EIF3S8, EIF3S1, EIF3S7, PCID1);EIF3 core complex (EIF3A, EIF3B, EIF3G, EIF3I);EIF3 complex (EIF3A, EIF3B, EIF3G, EIF3I, EIF3C);EIF3 complex (EIF3B, EIF3G, EIF3I);EIF3 complex (EIF3B, EIF3J, EIF3I);EIF3 complex (EIF3A, EIF3B, EIF3G, EIF3I, EIF3J);PRT1-RGP1 complex	1097;4389;4392;4395;4399;4403;7296	AHNAK;CANX;CHD4;CNOT1;EFTUD2;EIF3A;EIF3C;EIF3D;EIF3E;EIF3F;EIF3G;EIF3H;EIF3I;EIF3K;EIF3L;EIF3M;FLNA;GCC2;GPN1;KDM1A;KRT18;KRT8;MACF1;MRE11;PAF1;PIH1D1;POLR2B;PRPF19;PRR14L;PYCR2;RANGAP1;RPAP2;RPAP3;SF3B1;SF3B3;SNRNP40;SNRPA1;SNRPD1;UXT	0.52;0.63;0.74;0.96;0.54;1;1;1;1;1;1;1;1;0.99;1;0.66;0.91;0.56;0.81;0.54;0.78;0.52;0.71;0.97;0.98;0.73;0.85;0.57;0.75;0.55;0.73;0.99;0.51;0.7;0.65;0.83;0.81;0.98;0.92	ATP5PB;CAD;DPM1;EIF3D;EIF3I;EIF3L;EPPK1;HAGH;HNRNPU;IRS4;MYH10;MYL6;PABPC4;PFKP;PIH1D1;POLR3D;PPP1CA;PPP1CC;RPAP3;RUVBL1;RUVBL2;SF3B3;SNRPD3;TUBA1B;TUBB;TUBB6;UXT	0.98;0.57;0.66;0.61;1;1;1;0.81;0.6;0.9;0.95;0.53;0.96;0.72;0.59;0.82;0.58;0.74;0.91;0.66;0.74;0.64;0.69;0.5;0.5;0.87;0.79		;
		EIF3C	Q99613	105.344	24	25	PIH1D1	Q9NWS0	1	2			eIF3 complex (EIF3S6, EIF3S5, EIF3S4, EIF3S3, EIF3S6IP, EIF3S2, EIF3S9, EIF3S12, EIF3S10, EIF3S8, EIF3S1, EIF3S7, PCID1);EIF3 complex (EIF3A, EIF3B, EIF3G, EIF3I, EIF3C)	1097;4392	ACTN4;AHNAK;AP3M1;ASDURF;BAG2;CAD;CANX;CDC5L;CHD4;CNOT1;CYFIP1;EFTUD2;EIF3A;EIF3B;EIF3D;EIF3E;EIF3F;EIF3G;EIF3H;EIF3I;EIF3K;EIF3L;FLNA;GCC2;HADHA;IGF2BP1;KDM1A;LEO1;MACF1;MRE11;MRPS7;MTA1;PABPC4;PAF1;POLR1A;POLR1C;POLR1D;POLR2B;POLR3A;POLR3D;POLR3E;PRPF19;PRPF8;PSMD13;RANGAP1;RBM25;RPAP2;RPAP3;SEPTIN7;SF3B1;SF3B3;SNRNP40;SNRPD1;TPR;WDR92	0.56;0.95;0.89;0.7;0.61;0.8;0.62;0.85;0.96;0.97;0.5;0.77;1;1;1;1;1;1;1;1;1;1;0.87;0.88;0.52;0.54;0.73;0.98;0.84;0.99;0.75;0.71;0.52;1;0.61;0.97;0.8;0.87;0.75;0.53;0.59;0.91;0.68;0.52;0.7;0.63;0.99;0.82;0.51;0.84;0.85;0.95;0.7;0.66;0.53	ATP5F1B;BAG6;DPCD;EIF3A;EIF3D;EIF3E;EIF3F;EIF3G;EIF3H;EIF3I;EIF3K;EIF3L;EIF3M;FLNA;FLNB;HADHB;HDAC2;IRS4;MYH10;POLR1A;POLR2B;PRKDC;RAD50;SLC25A3;SLC25A6;TUBA1B;TUBB;TUBB6	0.75;0.97;0.96;1;0.91;1;1;1;1;0.99;1;1;0.96;0.79;0.59;0.66;0.73;0.98;0.9;0.98;0.87;0.85;0.5;0.88;0.76;0.6;0.54;0.9		;
		EIF3D	O15371	63.973	24	17;25							eIF3 complex (EIF3S6, EIF3S5, EIF3S4, EIF3S3, EIF3S6IP, EIF3S2, EIF3S9, EIF3S12, EIF3S10, EIF3S8, EIF3S1, EIF3S7, PCID1)	1097	AHNAK;ARCN1;ASDURF;CANX;CDC23;CDC5L;CHD4;CNOT1;COPB2;EFTUD2;EIF3A;EIF3B;EIF3C;EIF3E;EIF3F;EIF3G;EIF3H;EIF3I;EIF3K;EIF3L;FAR1;FLNA;GCC2;GPN1;HDAC1;LEO1;MACF1;MRE11;MRPS7;MYH10;PABPC4;PAF1;POLR1C;POLR1D;POLR2A;POLR2B;POLR2H;POLR3D;POLR3E;PRPF19;PRPF6;PRPF8;PYCR2;RANGAP1;RBM25;RPAP2;RPAP3;SEC22B;SEPTIN7;SF3B1;SF3B3;SNRNP40;SNRPD1;TCOF1;UXT;WDR92	0.97;0.6;0.77;0.53;0.64;0.93;0.91;0.98;0.8;0.59;1;1;1;1;1;1;1;1;1;1;0.55;0.94;0.95;0.55;0.63;1;0.74;0.87;0.77;0.55;0.61;1;0.66;0.92;0.52;0.78;0.51;0.77;0.91;0.78;0.54;0.7;0.86;0.83;0.6;0.99;0.86;0.58;0.75;0.96;0.84;0.95;0.78;0.55;0.83;0.79	ATP5F1A;ATP5F1C;BAG6;COPA;EIF3A;EIF3B;EIF3C;EIF3E;EIF3F;EIF3G;EIF3H;EIF3I;EIF3K;EIF3L;EIF3M;EPPK1;FLNB;HACD3;LBR;POLR1A;POLR1C;POLR3D;PSMC6;PSMD4;RUVBL2;SF3B1;URI1;UXT	0.9;0.87;0.91;0.7;0.99;0.61;0.91;0.99;0.99;0.9;1;0.84;1;0.53;0.94;0.93;0.75;0.86;0.94;0.97;0.53;0.54;0.59;0.56;0.67;0.52;0.58;0.86		;
		EIF3E	P60228	52.221	25	25	PIH1D1	Q9NWS0	1	1			eIF3 complex (EIF3S6, EIF3S5, EIF3S4, EIF3S3, EIF3S6IP, EIF3S2, EIF3S9, EIF3S12, EIF3S10, EIF3S8, EIF3S1, EIF3S7, PCID1)	1097	AHNAK;AP3M1;CAD;CDC5L;CHD4;CNOT1;CTR9;EFTUD2;EIF3A;EIF3B;EIF3C;EIF3D;EIF3F;EIF3G;EIF3H;EIF3I;EIF3K;EIF3L;FLNA;GCC2;GLUD1;KDM1A;KRT18;LEO1;MACF1;MRE11;MRPS7;MYH10;PAF1;PIH1D1;POLR1C;POLR1D;POLR2H;POLR3E;PRPF19;PRPF8;RPAP2;RPAP3;SEPTIN7;SIN3A;SNRNP40	0.87;0.91;0.51;0.74;0.66;0.92;0.93;0.65;1;1;1;1;1;1;1;1;1;1;0.59;0.74;0.63;0.7;0.62;1;0.76;0.81;0.83;0.83;1;0.51;0.96;0.51;0.6;0.5;0.62;0.94;1;0.84;0.74;0.66;0.93	ATP5F1B;BAG6;CKAP4;DPCD;EIF3A;EIF3C;EIF3D;EIF3F;EIF3G;EIF3H;EIF3I;EIF3K;EIF3L;EIF3M;FLNA;FLNB;HADHA;HDAC2;IRS4;MYH10;POLR1A;POLR2B;RPS27;SLC25A3;SLC25A6;TUBB6	0.86;0.99;0.62;0.89;1;1;0.99;1;1;1;0.96;1;0.99;0.99;0.87;0.58;0.72;0.68;0.91;0.54;0.6;0.87;0.56;0.76;0.7;0.79		;
		EIF3F	O00303	37.564	25	18;25							eIF3 complex (EIF3S6, EIF3S5, EIF3S4, EIF3S3, EIF3S6IP, EIF3S2, EIF3S9, EIF3S12, EIF3S10, EIF3S8, EIF3S1, EIF3S7, PCID1)	1097	ACTN4;AHNAK;CAD;CANX;CDC27;CDC5L;CHD4;CNOT1;EEF1D;EFTUD2;EIF3A;EIF3B;EIF3C;EIF3D;EIF3E;EIF3G;EIF3H;EIF3I;EIF3K;EIF3L;EIF3M;FLNA;FLNB;GCC2;HADHA;KDM1A;KRT18;MACF1;MCM2;MRE11;MRPS17;MRPS7;MTA1;MYH10;PABPC4;PAF1;POLR1A;POLR1C;POLR1D;POLR2H;POLR3A;POLR3D;POLR3E;PRPF19;PRPF8;PRR14L;PYCR2;RANGAP1;RPAP2;RPAP3;SEC22B;SF3B1;SF3B3;SLC25A13;SNRNP40;SNRPD1;TPR;WDR61;WDR92	0.54;0.99;0.82;0.88;0.72;0.86;0.99;0.89;0.61;0.84;1;1;1;1;1;1;1;1;1;1;0.82;0.94;0.82;0.92;0.88;0.84;0.7;0.82;0.65;0.97;0.73;0.66;0.61;0.82;0.5;1;0.97;0.81;0.98;0.75;0.95;0.91;0.97;0.91;0.78;0.56;0.68;0.76;0.97;0.9;0.69;0.87;0.69;0.51;0.83;0.7;0.94;0.53;0.62	ATP5F1B;BAG6;CKAP4;DPCD;EIF3A;EIF3C;EIF3D;EIF3E;EIF3G;EIF3H;EIF3I;EIF3K;EIF3L;EIF3M;EPPK1;FLNA;FLNB;HADHA;HDAC2;IRS4;MYH10;POLR1A;POLR1C;POLR2B;POLR3D;RPS27;SLC25A3;TUBB6	0.82;0.99;0.58;0.82;1;1;0.99;1;1;1;0.96;1;0.88;1;0.62;0.87;0.51;0.64;0.61;0.93;0.76;0.6;0.52;0.79;0.61;0.78;0.67;0.75		;
		EIF3G	O75821	35.611	25	25	PIH1D1	Q9NWS0	1	1			eIF3 complex (EIF3S6, EIF3S5, EIF3S4, EIF3S3, EIF3S6IP, EIF3S2, EIF3S9, EIF3S12, EIF3S10, EIF3S8, EIF3S1, EIF3S7, PCID1);EIF3 core complex (EIF3A, EIF3B, EIF3G, EIF3I);EIF3 complex (EIF3A, EIF3B, EIF3G, EIF3I, EIF3C);EIF3 complex (EIF3B, EIF3G, EIF3I);EIF3 complex (EIF3A, EIF3B, EIF3G, EIF3I, EIF3J)	1097;4389;4392;4395;4403	AHNAK;CANX;CDC5L;CHD4;CNOT1;EIF3A;EIF3B;EIF3C;EIF3D;EIF3E;EIF3F;EIF3H;EIF3I;EIF3K;EIF3L;FLNA;GCC2;GPN1;LEO1;PABPC4;PAF1;POLR1D;POLR2B;PYCR2;RPAP2;SF3B3;SNRPD1	0.64;0.63;0.52;0.73;0.83;1;1;1;1;1;1;1;1;1;1;0.69;0.86;0.52;0.99;0.51;0.91;0.58;0.56;0.6;0.96;0.64;0.82	ATP5F1B;BAG6;DPCD;EIF3A;EIF3C;EIF3D;EIF3E;EIF3F;EIF3H;EIF3I;EIF3K;EIF3L;EIF3M;EPPK1;IRS4;MYH10;POLR1A;POLR3D;SLC25A3;SLC25A6	0.73;0.98;0.83;1;1;0.9;1;1;1;0.91;1;1;0.97;0.79;0.72;0.97;0.62;0.58;0.6;0.65		;
		EIF3H	O15372	39.93	24	25							eIF3 complex (EIF3S6, EIF3S5, EIF3S4, EIF3S3, EIF3S6IP, EIF3S2, EIF3S9, EIF3S12, EIF3S10, EIF3S8, EIF3S1, EIF3S7, PCID1)	1097	AHNAK;AP3M1;ASDURF;CAD;CANX;CDC5L;CHD4;CNOT1;CYFIP1;EIF3A;EIF3B;EIF3C;EIF3D;EIF3E;EIF3F;EIF3G;EIF3I;EIF3K;EIF3L;FLNA;GCC2;GLUD1;GPN1;KDM1A;KRT18;MCM2;MRE11;MRPS7;MYH9;PABPC4;PAF1;POLR1C;POLR2H;POLR3A;POLR3B;PRPF19;PRPF40A;PRPF8;PYCR2;RANGAP1;RBM25;RPAP2;RPAP3;SEC16A;SEPTIN7;SF3B1;SF3B3;SNRNP40;SNRPD1;URI1;UXT;WDR92	0.62;0.8;0.79;0.61;0.78;0.74;0.8;0.99;0.57;1;1;1;1;1;1;1;1;1;1;0.64;0.5;0.76;0.62;0.61;0.76;0.68;0.75;0.97;0.7;0.51;0.99;0.8;0.57;0.71;0.59;0.94;0.84;0.78;0.53;0.79;0.54;0.99;0.9;0.84;0.62;0.63;0.78;0.95;0.61;0.77;0.93;0.96	EIF3A;EIF3C;EIF3D;EIF3E;EIF3F;EIF3G;EIF3I;EIF3K;EIF3L;EIF3M;EPPK1;MYH9;POLR1C;POLR3D;RAD50	1;1;1;1;1;1;0.99;1;0.94;1;0.72;0.91;0.63;0.6;0.54		;
		EIF3I	Q13347	36.502	25	25							eIF3 complex (EIF3S6, EIF3S5, EIF3S4, EIF3S3, EIF3S6IP, EIF3S2, EIF3S9, EIF3S12, EIF3S10, EIF3S8, EIF3S1, EIF3S7, PCID1);EIF3 core complex (EIF3A, EIF3B, EIF3G, EIF3I);EIF3 complex (EIF3A, EIF3B, EIF3G, EIF3I, EIF3C);EIF3 complex (EIF3B, EIF3G, EIF3I);EIF3 complex (EIF3B, EIF3J, EIF3I);EIF3 complex (EIF3A, EIF3B, EIF3G, EIF3I, EIF3J)	1097;4389;4392;4395;4399;4403	EIF3B;EIF3C;EIF3D;EIF3E;EIF3F;EIF3G;EIF3H;EIF3L;MYH10;POLR2H	1;1;1;1;1;1;1;1;0.91;0.63	ACAA2;ATP2A2;ATP5F1A;ATP5F1B;ATP5PB;ATP5PO;COPA;EIF3A;EIF3B;EIF3C;EIF3D;EIF3E;EIF3F;EIF3G;EIF3H;EIF3K;EIF3L;EIF3M;EPPK1;FLNA;FLNB;HACD3;HADHB;LBR;MYH10;MYL6;PABPC1;PABPC4;PIH1D1;POLR1A;POLR3A;POLR3D;RPAP3;RUVBL1;RUVBL2;SLC25A3;SLC25A6;UXT	0.59;0.63;0.73;0.87;0.54;0.93;0.65;0.99;1;0.99;0.84;0.96;0.96;0.91;0.99;0.9;0.99;0.91;1;0.52;0.58;0.65;0.58;0.84;0.83;1;0.64;0.51;0.59;0.9;0.98;0.72;0.98;0.66;0.63;0.9;0.6;0.56		;
		EIF3K	Q9UBQ5	25.06	18;24	25							eIF3 complex (EIF3S6, EIF3S5, EIF3S4, EIF3S3, EIF3S6IP, EIF3S2, EIF3S9, EIF3S12, EIF3S10, EIF3S8, EIF3S1, EIF3S7, PCID1)	1097	CNOT1;EIF3A;EIF3B;EIF3C;EIF3D;EIF3E;EIF3F;EIF3G;EIF3H;EIF3L;FLNA;GCC2;KDM1A;LEO1;MRE11;PAF1;PRPF8;RPAP2;SNRNP200;TPI1	0.74;1;0.99;1;1;1;1;1;1;1;0.72;0.91;0.79;0.85;0.82;0.96;0.69;0.91;0.54;0.62	EIF3A;EIF3C;EIF3D;EIF3E;EIF3F;EIF3G;EIF3H;EIF3I;EIF3M;MYH10;MYH9;POLR1C;POLR3D;SNRNP40	1;1;1;1;1;1;1;0.9;1;0.6;0.8;0.7;0.79;0.5		;
		EIF3L	Q9Y262	66.727	24;59	25							eIF3 complex (EIF3S6, EIF3S5, EIF3S4, EIF3S3, EIF3S6IP, EIF3S2, EIF3S9, EIF3S12, EIF3S10, EIF3S8, EIF3S1, EIF3S7, PCID1);H2AX complex, isolated from cells without IR exposure	1097;1223	EIF3A;EIF3B;EIF3C;EIF3D;EIF3E;EIF3F;EIF3G;EIF3H;EIF3I;EIF3K;EIF3M;FLNA;GCC2;KDM1A;KIF11;LEO1;MRE11;PAF1;PC;PFDN4;PFDN5;PRPF19;PRR14L;RANGAP1;VBP1	1;1;1;1;1;1;1;1;1;1;0.74;0.88;0.81;0.54;0.94;0.63;0.8;0.83;0.62;0.6;0.68;0.97;0.61;0.7;0.5	ATP5F1A;ATP5F1C;BAG6;EIF3A;EIF3B;EIF3C;EIF3D;EIF3E;EIF3F;EIF3G;EIF3H;EIF3I;EIF3M;EPPK1;FLNB;H4C1;HACD3;LBR;MYH10;MYH9;PFDN2;PFDN6;PIH1D1;POLR1A;POLR2B;POLR3A;POLR3D;RPAP3;RUVBL1;SF3B3;URI1;UXT	0.79;0.67;0.81;0.99;1;1;0.53;0.99;0.88;1;0.94;0.99;0.62;1;0.53;0.62;0.79;0.87;0.59;0.7;0.59;0.52;0.57;0.95;0.92;0.53;0.68;0.77;0.64;0.54;0.65;0.8		;
		EIF3M	Q7L2H7	42.503	19;24;37	25							eIF3 complex (EIF3S6, EIF3S5, EIF3S4, EIF3S3, EIF3S6IP, EIF3S2, EIF3S9, EIF3S12, EIF3S10, EIF3S8, EIF3S1, EIF3S7, PCID1)	1097	AP3M1;CCT4;CCT5;CCT7;CDC5L;CHD4;CNOT1;EFTUD2;EIF3B;EIF3F;EIF3L;FLNA;MACF1;MRE11;MRPS7;PABPC4;POLR1C;POLR1D;POLR2B;POLR2H;PRPF19;PRPF8;RAD50;RANGAP1;RPAP2;RPS3;SNRNP40;TARSL2;TPI1;TPR;WDR61;XRCC5	0.65;0.74;0.54;0.59;0.78;0.74;0.86;0.94;0.66;0.82;0.74;0.63;0.78;0.74;0.67;0.66;0.83;0.85;0.78;0.75;0.83;0.76;0.63;0.54;0.57;0.6;0.53;0.79;0.63;0.53;0.81;0.59	EIF3A;EIF3C;EIF3D;EIF3E;EIF3F;EIF3G;EIF3H;EIF3I;EIF3K;EIF3L;EPPK1;MYH10;MYH9;POLR1C;POLR3D	1;0.96;0.94;0.99;1;0.97;1;0.91;1;0.62;0.94;0.73;0.62;0.78;0.69		;
		EIF4B	P23588	69.151	57		CCT6B;CCT6A	Q92526;P40227	2	2					ACOX1;ARG2;ATIC;BCKDHA;CTTN;HIBADH;IARS2;PHGDH;RAD23B;WARS	0.98;0.91;1;0.9;0.98;1;1;0.74;0.66;0.84				;
		EIF4G1	Q04637	175.491	37	17;32;51							MNK1-eIF4F complex	5253	ABI1;ACLY;AP3M1;ASDURF;BRK1;CAD;CDC5L;CNOT1;CYFIP1;EIF4G3;GPN1;LARP1;LONP1;MCM2;MRPS7;MYH10;NCKAP1;NUP205;POLR1C;POLR2H;PRPF40A;PSMA1;PSMA3;PSMA6;PSMB1;PSMB2;PSMB3;PSMB4;PSMB5;RBM25;RPAP2;RPAP3;SEC16A;TPI1;URI1;WASF2;WDR92;XPO1	0.54;0.99;0.61;0.72;0.57;0.93;0.94;0.94;0.89;0.56;0.98;0.65;0.54;0.8;0.79;0.51;0.65;0.52;0.89;0.99;0.83;0.99;0.93;0.98;0.51;0.85;0.96;1;0.77;0.76;0.8;0.69;0.71;0.94;0.83;0.99;0.97;0.56	ACAA2;ATP2A2;ATP5F1C;ATP5PB;DDX6;DHX9;DPCD;HACD3;HADHA;HADHB;HNRNPU;LANCL1;MATR3;NCKAP1;PABPC1;PFDN6;PFKP;POLR1A;POLR3A;PRPF19;PRPF40A;RPAP3;RPL11;RUVBL1;RUVBL2;SF3B3;SHMT2;SLC25A1;SLC25A3;SLC25A5;SLC25A6;TECR;TUBB4B;UXT	0.75;0.58;0.92;0.5;0.81;0.72;0.88;0.74;0.6;0.83;0.76;0.61;0.58;0.58;0.59;0.51;0.63;0.98;0.75;0.83;0.96;0.55;0.89;0.86;0.6;0.64;0.83;0.99;0.96;0.56;0.84;0.97;0.7;0.91		;
		EIF4G3	O43432	176.652	33										AP2M1;AP3M1;ASDURF;CDC5L;CNOT1;DARS2;EIF4G1;FAR1;GLUD1;HADHA;KRT18;MCM2;MRPS7;NUP205;PARP1;POLR1A;POLR1C;POLR1D;POLR2H;POLR3A;RBM25;RPAP2;RPAP3;SF3B1;SLC25A13;TARSL2;TPI1;TPR;UBR5;WASF2;WDR92	0.53;0.73;0.83;0.99;0.84;0.73;0.56;0.57;0.74;0.99;0.63;0.9;0.87;0.53;0.54;0.98;0.56;0.59;0.79;0.84;0.82;0.83;0.84;0.77;0.71;0.85;0.57;0.9;0.65;0.54;0.91				;
		EIF5	P55010	49.223	57										U2AF2	0.54				;
		EIF5A	P63241	16.832	17;64										EEF2;GPI;HSPD1;PFN1;PTBP1;UBA1	0.94;0.97;1;0.99;0.71;0.96				;
		ELAVL1	Q15717	36.092	18;25	18	PFDN2;RUVBL1	Q9UHV9;Q9Y265	2	2			IGF2BP1 complex	6838	ACTL6A;AIMP1;ANXA1;ATP5F1A;BAG2;DHX9;GPN1;HNRNPAB;HNRNPD;HNRNPH3;HNRNPUL2;IARS;KRT4;OGDH;PHB2;RALY;RPS10;TPR	0.53;0.61;0.78;0.74;0.62;0.8;0.67;0.55;0.51;0.64;0.94;0.61;0.66;0.62;0.51;0.99;0.64;0.92	HNRNPA1;HNRNPA3;HNRNPH3	0.82;0.7;0.73		;
		ELP1	O95163	150.254	44;54		PIH1D1;CCT5	Q9NWS0;P48643	2	2					DDX1;USO1	0.63;0.96				;
		ELP3	Q9H9T3	62.259	45								Elongator holo complex	1380						;
		ENO1	P06733	47.169	25	25	CCT7;PIH1D1	Q99832;Q9NWS0	2	2					ALDOA;AZGP1;CAPN1;CCT7;ENO2;GAPDH;HSD17B4;TPI1	0.66;0.84;0.51;0.78;0.97;0.83;0.57;0.77	ENO2	1		;
		EPB41	P11171	97.017	45;55										MRPL12;PRDX6	0.66;0.93				;
		EPB41L2	O43491	112.588	42										EPB41L3	0.9				;
		EPB41L3	Q9Y2J2	120.678	45								CADM1-4.1B-MPP3 complex	6616	EPB41L2	0.9				;
		EPPK1	P58107	555.658	25	25	PIH1D1	Q9NWS0	1	1					GCC2;UTRN	0.93;0.59	EIF3A;EIF3B;EIF3D;EIF3F;EIF3G;EIF3H;EIF3I;EIF3L;EIF3M;NUP210;POLR2B;POLR3D	0.92;1;0.93;0.62;0.79;0.72;1;1;0.94;0.8;0.66;0.65		;
		EPRS	P07814	170.591		13;48	TCP1;VBP1;PIH1D1	P17987;P61758;Q9NWS0	3	2			Multisynthetase complex;GAIT complex	3040;5385	ACTL6A;AIMP1;ATP1A1;ATP1B1;ATP1B3;ATP2A2;ATP5F1A;ATP5F1C;ATP5MF;ATP5MG;ATP5PO;BAG2;CKAP4;CSE1L;DARS;DDOST;DDX21;DHX15;DPM1;DSP;DYNC1H1;EEF1E1;EXOSC10;FBL;GNL3;GOT2;H1-4;H1FX;HACD3;HLA-A;HNRNPC;HNRNPF;IARS;IRS4;KARS1;LRRC59;MARS;NOP56;NOP58;PA2G4;PHB2;POLR2B;POLR2H;PRKDC;PSMA4;QARS;RAB5C;RALY;RARS;RPL10;RPL19;RPL23;RPL24;RPL27A;RPL31;RPL35;RPL7A;RPN1;RPN2;RPS11;RPS13;RPS15A;RPS18;RPS2;RPS23;RPS25;…	0.82;0.92;0.91;0.77;0.75;0.77;0.74;0.91;0.76;0.94;0.67;0.88;0.92;0.89;0.97;0.98;0.58;0.82;0.65;0.53;0.94;0.91;0.64;0.69;0.55;0.65;0.94;0.77;0.77;0.57;0.61;0.89;0.8;0.63;0.95;0.95;0.97;0.71;0.68;0.6;0.72;0.5;0.55;0.99;0.84;0.54;0.66;0.52;0.96;0.86;0.89;0.73;0.95;0.92;0.62;0.83;0.61;0.72;0.95;0.89;0.97;0.85;0.62;0.93;0.81;0.63;0.97;0.58;0.99;0.81;0.7;0.7;0.98;0.78;0.91;0.71;0.95;0.92;0.92;0.94;0.65…	ACAA2;ACTR1A;AIMP2;ATP5F1B;ATP5PB;CCAR2;CHD4;CKAP4;CLTB;CNOT1;DAP3;DPM1;DYNC1LI1;EFTUD2;FLNA;FLNB;GADD45GIP1;GAPDH;H4C1;HDAC2;HNRNPUL2;IRS4;MRPL40;MRPS16;MRPS2;MRPS22;MRPS23;NUMA1;POLR1A;PTCD3;SAFB;SF3B2;SF3B3;SLC25A1;SLC25A3;SLC25A6;SMCHD1;SNRNP40;TUBA1B;TUBB2B;TUBB6;ZNF326	0.93;0.82;0.81;0.86;0.79;0.6;0.54;0.95;0.58;0.72;0.64;0.86;0.64;0.51;0.99;0.77;0.51;0.78;0.6;0.95;0.71;0.96;0.56;0.75;0.56;0.71;0.79;0.69;0.83;0.53;0.7;0.56;0.84;0.61;0.8;0.79;0.62;0.58;0.75;0.8;0.97;0.69		;
		EPS15	P42566	98.656	29		CCT3	P49368	1	1			Eps15-stonin2 complex;PARK2-EPS15-EGFR complex	3231;6036	CCAR1;CCAR2;EEF1D;KIF5B;LONP1;RNF20;RNF40;RPP30;SPAG9	0.92;0.79;0.61;0.77;0.88;0.66;0.94;0.51;0.58				;
		EPS15L1	Q9UBC2	94.255	34										ACLY;BRK1;CSTF3;CYFIP2;EXOSC2;KTN1;NCKAP1;RRM2B	0.97;0.78;0.52;1;1;1;0.68;0.65				;
		ERCC8	Q13216	44.055	28;56		PFDN1;PFDN2;VBP1;PFDN4;PFND5;PFDN6;RUVBL2;TCP1;CCT2;CCT3;CCT4;CCT5;CCT6A;CCT7;CCT8	O60925;Q9UHV9;P61758;Q9NQP4;Q99471;O15212;Q9Y230;P17987;P78371;P49368;P50991;P48643;P40227;Q99832;P50990	14	4			CSA complex;CSA-POLIIa complex	727;728						;
		ERLIN2	O94905	37.84		17	CCT2;TCP1	P78371;P17987	2	2			erlin1/2-RNF170 complex;HRD1 complex;AMFR-ERLIN2-TMUB1 complex	6476;6859;6866	AAAS;ACSL3;AGK;AIMP1;AIMP2;APMAP;ATAD3A;ATF7IP;ATP2A2;ATP5MD;ATP5MF;ATP5MG;ATP5PB;ATP5PO;C7orf50;CISD2;CLTA;CLTB;CSNK1A1;CYB5R3;DAD1;DARS;DDOST;DDX18;DHX15;EEF1E1;FBL;GCN1;HACD3;HLA-A;HM13;HNRNPUL1;HSD17B12;IARS;LAS1L;LBR;LETM1;LMAN2;LRRC59;MARS;MED23;MT-CO2;NDUFS3;NNT;NOP56;NUP210;PELP1;PGRMC2;PHB;PHB2;PPAN;PYCR2;QARS;RAB2A;RAB5C;RAB7A;RALY;RARS;RPL23;RPL3;RPN1;RPN2;RRP12;RRP15;SDHB;SEC61B;SEC63…	0.54;1;0.97;0.91;1;0.99;0.89;0.73;0.69;0.67;1;0.94;1;0.68;0.64;0.9;0.69;0.71;0.97;0.98;0.98;1;0.94;0.91;0.6;1;0.99;1;1;0.87;0.93;0.58;1;1;0.72;1;0.98;0.98;1;1;0.79;0.86;0.55;1;0.99;1;0.68;0.99;1;1;0.51;0.53;1;1;0.91;1;1;1;0.51;0.57;1;1;1;0.69;0.93;0.84;0.99;1;0.67;0.99;0.75;0.69;0.79;0.67;0.78;0.86;0.66;0.5;0.99;0.57;0.68;0.57;1;0.93;0.98;0.93;0.99;0.92;0.68;1;0.86;0.8;0.54;1;1;0.97;0.93	AIMP2;ALDH9A1;ATP5F1A;ATP5PO;CAD;CKAP4;CLTA;CORO1C;CYFIP1;DBT;DDX3X;DDX5;DDX6;DHX15;DPCD;DYNC1H1;DYNC1LI1;GADD45GIP1;H4C1;HACD3;HADHB;HSPA8;IARS;LANCL1;MATR3;MRPL1;MRPL11;MRPL12;MRPL13;MRPL15;MRPL17;MRPL18;MRPL19;MRPL2;MRPL20;MRPL21;MRPL22;MRPL23;MRPL24;MRPL28;MRPL3;MRPL34;MRPL37;MRPL38;MRPL39;MRPL4;MRPL40;MRPL41;MRPL43;MRPL44;MRPL45;MRPL46;MRPL47;MRPL48;MRPL50;MRPL55;MRPL58;MRPL9;MRPS17;MRPS30;M…	0.79;0.51;0.94;0.87;0.91;0.83;0.59;0.69;0.89;0.93;0.97;0.67;0.72;0.55;0.82;0.94;0.98;0.98;0.89;0.74;0.6;0.53;0.56;0.78;0.71;1;0.91;1;1;0.99;1;1;0.99;1;1;1;0.95;1;1;0.98;1;0.99;1;0.99;1;1;1;1;1;1;1;1;1;1;1;1;0.98;1;0.51;0.98;0.97;0.58;0.87;0.71;0.58;0.84;0.89;0.94;0.89;0.86;0.7;0.54;0.52;0.97;0.56;0.98;0.52;0.53;0.61;0.51;0.68;0.88;0.68;0.68;0.52;0.71;0.64;0.74;0.68;0.78;0.95;0.99;0.51;0.98;0.51;0…		;
		ESD	P10768	31.463	52										ADSL;EZR;IVD;PAWR;TSN;TSNAX;TXNRD1;VPS26A	0.52;0.84;0.54;0.82;0.81;0.66;0.95;0.65				;
		ESYT1	Q9BSJ8	122.856		27;52							ESYT1-ESYT2 complex;ESYT1-ESYT3 complex	7313;7314						;
		ETF1	P62495	49.031	59								SMG-1-UPF-ERF1-ERF3 complex (SURF);eRF1-eRF3-GTP-Mg(2+) complex	784;809						;
		ETFB	P38117	27.844	58										ETFA;IPO5	1;0.93				;
		EZR	P15311	69.413	25	25	PIH1D1	Q9NWS0	1	1			C-CFTR-NHERF-ezrin complex;CLIC5A-EZR-PODXL complex;SCHIP1-EZR-NHERF2 complex;NHERF1-NPT2A-EZR complex;PDZK1-NHERF1-EZR complex	682;6783;6784;6791;6793	ACADM;DPF2;ECI1;ESD;MMUT;OXCT1;SHMT2;TSN;TSNAX;TXNRD1;VPS26A;VPS35;XRN2	0.55;0.61;0.77;0.84;0.75;0.62;0.81;0.94;0.57;0.86;0.54;0.71;0.68				;
		FABP5	Q01469	15.164	26;27															;
		FAM98B	Q52LJ0	45.547	37;44															;
		FAR1	Q8WVX9	59.357	18;22										ACTR1A;AHNAK;AP3M1;ATF7IP;ATP2A2;ATP5F1A;ATP5MF;CCT2;CCT3;CCT4;CCT5;CCT6A;CCT6B;CCT7;CCT8;CHD4;CLTA;COPB1;COPB2;CSNK1A1;DCAF11;DYNC1LI1;EEA1;EEF1D;EIF3D;EIF4G3;HCFC1;HM13;HSD17B12;KIF5B;LAMC1;MRE11;MRPS17;NUP107;NUP210;PELP1;PGRMC2;POLR2A;POLR2B;POLR3D;POLR3E;PSMA6;PSMB2;PSMB4;PSMB5;RAB5C;RER1;RPN1;RRP12;SDHB;SEC22B;SIN3A;SLC25A3;SLC25A6;SMARCA4;SMARCB1;SMARCD1;SMARCD2;SMARCE1;SNRNP40;SRCAP;STT3A…	0.65;0.63;0.73;0.52;0.52;0.55;0.65;0.7;0.72;0.61;0.71;0.65;0.71;0.52;0.53;0.52;0.56;0.65;0.61;0.52;0.98;0.55;0.6;0.88;0.55;0.57;0.93;0.95;0.7;0.79;0.93;0.69;0.56;0.87;0.59;0.96;0.72;0.63;0.52;0.6;0.89;0.69;0.82;0.74;0.9;0.82;0.73;0.62;0.54;0.64;0.59;0.62;0.55;0.63;0.9;0.62;0.68;0.61;0.81;0.9;0.65;0.87;0.52;0.74;0.89;0.57;0.76;0.5				;
		FARSA	Q9Y285	57.564	25	25	CCT6B;PIH1D1	Q92526;Q9NWS0	2	2										;
		FARSB	Q9NSD9	66.116	52															;
		FASN	P49327	273.427	25	25	PIH1D1;CCT6A;CCT6B	Q9NWS0;P40227;Q92526	3	2					ACACA;DCTN1	0.63;0.94	ATP5F1B	0.68		;
		FH	P07954	54.637	50	43	VBP1	P61758	1	1					ALDH2;DBN1;GNPDA1;ISYNA1;RBM12;SHMT1	0.99;0.98;0.65;0.67;0.52;0.83	VCL	0.63		;
		FKBP10	Q96AY3	64.245	58	59							PLOD2-FKBP10 complex	7000	ACOX1;ECHS1;TXNRD2;WDR61	0.56;0.88;1;0.54	ATIC;IPO5;NUDC;P4HA1;P4HB;RPA1;XPO1	1;0.71;0.52;0.72;0.55;0.99;0.78		;
		FKBP4	Q02790	51.805		57									RRM1	0.74				;
		FLG	P20930	435.17	26	45														;
		FLG2	Q5D862	248.073	26										ANXA2;CSTA;ECM1;KRT1;KRT10;KRT17;KRT2;KRT5;TGM1	0.56;0.68;0.58;0.56;0.81;0.69;0.7;0.57;0.89	KRT17;KRT2;KRT6B;S100A8	1;0.66;0.53;0.99		;
		FLII	Q13045	144.751	18;24;37						PIH1D1;UXT;RPAP3	3			AAAS;ANAPC2;AP3B1;CANX;CCT2;CCT3;CCT4;CCT5;CCT6A;CCT6B;CCT7;CCT8;CLTA;DCTN1;DDX46;DLST;DNAJA2;DPM1;EEF1D;FKBP8;HNRNPUL1;IRS4;KIF5B;LARP1;MACF1;MCM3;MRPS30;MYL6;MYO6;NUFIP2;PABPC4;PRDX4;PRPF8;PTCD3;RAD50;RBBP5;S100A14;SF3B1;SF3B3;SLC25A1;SMARCE1;SNRNP40;SRCAP;TCP1;THOC6;VIM;WDR26	0.61;0.62;0.59;0.53;0.98;0.96;0.98;0.9;0.83;0.96;0.99;0.91;0.5;0.82;0.83;0.94;0.64;0.53;0.82;0.64;0.53;0.73;0.86;0.55;0.57;0.71;0.51;0.63;0.73;0.69;0.56;0.66;0.59;0.54;0.59;0.6;0.84;0.8;0.8;0.54;0.82;0.67;0.72;0.81;0.51;0.58;0.78				;
		FLNB	O75369	278.164	24	23;33	VBP1;PIH1D1	P61758;Q9NWS0	2	2					CCT4;CLTA;CYFIP1;DPCD;EIF3F;FLNA;HNRNPAB;MYL6;PIH1D1;POLR1A;POLR1C;POLR2H;PRPF8;PSMD7;RPL23;RPS11;RPS3A;RUVBL1;SLC25A6;SMARCA4;SSBP1	0.51;0.53;0.81;0.51;0.82;0.62;0.52;0.64;0.77;0.74;0.6;0.6;0.75;0.94;0.53;0.51;0.67;0.5;0.55;0.55;0.71	ACAA2;ACLY;ACTL6A;ACTR1A;ADAR;AHCY;ARCN1;ASDURF;ATP1A1;ATP5F1A;ATP5F1B;ATP5F1C;ATP5PB;ATP5PD;ATP5PO;BAG6;CCAR1;CCAR2;CCT2;CCT8;CDK1;CHD4;CNOT1;COG1;COPA;COPB1;COPB2;COPS4;DAP3;DBT;DCTN2;DDX46;DPCD;EEA1;EEF1B2;EEF1D;EEF1G;EIF3C;EIF3D;EIF3E;EIF3F;EIF3I;EIF3L;EPRS;FLNA;GADD45GIP1;GCN1;GOLIM4;GPS1;HADHA;HDAC2;HNRNPC;HNRNPR;HNRNPUL2;IMMT;IQGAP1;IRS4;ITGB1;ITPR3;LBR;LSM12;MAP1B;MRPL11;MRPL12;MRPL13;MRP…	0.77;0.86;0.81;0.78;0.94;0.59;0.76;0.87;0.94;0.88;0.97;0.76;0.99;0.98;0.97;0.96;0.56;0.72;0.84;0.58;0.79;0.99;0.63;0.85;0.92;0.75;0.72;0.8;0.94;0.65;0.9;0.93;1;0.97;0.7;0.96;0.78;0.59;0.75;0.58;0.51;0.58;0.53;0.77;0.96;0.71;0.69;1;0.73;0.84;0.95;0.55;0.6;0.94;0.73;0.91;0.6;0.61;0.91;0.61;0.74;0.78;0.78;0.92;0.72;0.78;0.79;0.66;0.77;0.58;0.67;0.73;0.52;0.75;0.53;0.5;0.77;0.76;0.63;0.71;0.79;0.6;0.…		;
		FNTA	P49354	44.409	22;63								Farnesyltransferase	419	GMPS;NADK2;SET;SUPV3L1;USP5	0.67;0.66;0.67;0.93;0.62				;
		FTH1	P02794	21.226	41	42														;
		FTL	P02792	20.02	42	39-40									TPR	0.66	ALDH1A2	0.98		;
		FUBP1	Q96AE4	67.56	61	59									BCKDHA;NAE1;PPP1R7	0.71;0.99;0.72	NSUN2	0.51		;
		FUS	P35637	53.426	58;64		CCT3;CCT6A;CCT8;CCT4;TCP1;CCT5;CCT7;CCT2;PIH1D1	P49368;P40227;P50990;P50991;P17987;P48643;Q99832;P78371;Q9NWS0	9	2			Large Drosha complex;DGCR8 multiprotein complex	1332;3082						;
		G3BP1	Q13283	52.164	48		CCT3;TCP1;PFDN4;PIH1D1;CCT6A	P49368;P17987;Q9NQP4;Q9NWS0;P40227	5	2			Emerin complex 25	5613						;
		GADD45GIP1	Q8TAE8	25.384	17	16									ACACA;AP3M1;ARID1A;BCKDHB;CNOT1;DBT;DCTN1;DPF2;DYNC1H1;GID8;GPI;KPNA6;MED23;MRPL1;MRPL11;MRPL13;MRPL15;MRPL17;MRPL18;MRPL19;MRPL2;MRPL20;MRPL22;MRPL23;MRPL24;MRPL28;MRPL3;MRPL34;MRPL37;MRPL38;MRPL39;MRPL4;MRPL40;MRPL41;MRPL43;MRPL44;MRPL45;MRPL46;MRPL48;MRPL49;MRPL50;MRPL53;MRPL55;MRPL58;MRPL9;MRPS16;MRPS18A;MRPS27;MRPS5;MRPS6;MYBBP1A;NIPSNAP3A;NT5DC1;PFKL;PTBP1;RANBP9;RBM25;RPAP2;SIN3A;SLC16A1;S…	0.75;0.9;0.8;0.61;0.75;1;0.79;0.83;0.9;0.96;0.98;0.73;0.71;1;0.99;0.97;0.87;0.96;0.77;0.92;1;1;1;1;1;0.67;1;1;0.98;1;1;0.91;0.72;1;0.97;0.87;1;0.98;1;1;1;1;0.91;1;1;0.54;1;0.72;0.6;0.62;0.59;0.61;0.75;0.83;0.97;1;0.91;0.91;0.85;0.55;0.86;0.88;0.89;0.83;0.79;0.8;0.7;0.51;0.77	ACIN1;ACTL6A;AIMP2;ATP2A2;ATP5F1A;ATP5F1B;ATP5PB;ATP5PO;BAG6;CAD;CDK1;CKAP4;CLTA;CLTB;CLTC;CORO1C;CYFIP1;DARS;DBT;DDX3X;DDX5;DDX6;DHX15;DPCD;DYNC1H1;DYNC1LI1;EEF1E1;EIF4A3;EPRS;ERLIN2;FLNA;FLNB;H4C1;HACD3;HSPA8;IARS;LANCL1;LBR;MAP1B;MATR3;MRPL1;MRPL11;MRPL12;MRPL13;MRPL15;MRPL17;MRPL18;MRPL19;MRPL2;MRPL20;MRPL21;MRPL22;MRPL23;MRPL24;MRPL28;MRPL3;MRPL34;MRPL37;MRPL38;MRPL39;MRPL4;MRPL40;MRPL41;MRP…	0.88;0.85;0.87;0.85;0.93;0.81;0.79;0.78;0.82;0.61;0.59;0.69;0.6;0.58;0.58;0.67;0.82;0.94;0.91;0.59;0.64;0.95;0.8;0.84;0.64;0.53;0.53;0.68;0.51;0.98;0.71;0.71;0.68;0.63;0.64;0.91;0.5;0.69;0.51;0.92;0.97;1;1;1;1;1;1;1;1;1;1;1;1;1;1;1;1;1;1;1;1;1;1;1;1;1;1;0.9;1;1;1;1;1;1;0.89;1;0.94;0.96;0.52;0.77;0.84;0.78;0.52;0.92;0.66;0.7;0.54;0.63;0.82;0.9;0.97;0.96;1;0.95;0.55;0.66;0.52;0.97;0.64;0.89;0.8;0.5…		;
		GANAB	Q14697	106.874		51	TCP1;CCT2;CCT3;CCT4;CCT5;CCT6A;CCT7	P17987;P78371;P49368;P50991;P48643;P40227;Q99832	7	2							IDE;P4HB;PRKCSH;UGGT1	0.82;0.67;0.94;0.92		;
		GAPDH	P04406	36.053	26		PIH1D1	Q9NWS0	1	1			HMGB1-HMGB2-HSC70-ERP60-GAPDH complex;Ecsit complex (ECSIT, MT-CO2, GAPDH, TRAF6, NDUFAF1);GAIT complex	280;2936;5385	ACTN1;ACTR2;ALDH3A2;AP1B1;ASDURF;ATP5F1A;AZGP1;CST4;DDX17;EFTUD2;ENO1;FLNA;KIF2A;KRT8;NUP205;PPP1CA;PPP1CC;RPAP3;RPL23;RPS10;RPS14;RPS19;RPS28;RUVBL1;RUVBL2;SLC25A5;SLC25A6;SNRNP200;SNRPD1;SNRPF;SYNCRIP;TPR;URI1;UXT;WDR92	0.51;0.8;0.52;0.54;0.52;0.97;0.97;0.57;0.52;0.59;0.83;0.91;0.67;0.79;0.76;0.82;0.95;0.88;0.72;0.51;0.91;0.96;0.54;0.93;0.52;0.69;0.67;0.93;0.96;0.72;0.81;0.59;0.68;0.93;0.7	AIMP1;ATP5MF;CKAP4;CYFIP1;DBT;DDX17;EEF1E1;EEF2;EPRS;FBL;HADHA;HDAC2;HNRNPUL2;KARS1;KRT13;LANCL1;MRPS34;PPP1CA;PPP1CC;RALY;RBMX;RPN1;RPS25;RPS27;RPS3;SLC25A1;SLC25A3;TUBA1B;TUBB	0.7;0.9;0.51;0.81;0.55;0.6;0.56;0.57;0.78;0.56;0.72;0.53;0.85;0.66;0.68;0.52;0.57;0.65;0.67;0.8;0.59;0.52;0.51;0.6;0.58;0.6;0.74;0.69;0.74		;
		GARS1	P41250	83.166	52		PIH1D1;VBP1	Q9NWS0;P61758	2	2										;
		GART	P22102	107.767	25	25	PIH1D1	Q9NWS0	1	1					AP3B1;AP3M1;ASDURF;CANX;GLUD1;GPN1;GTF2I;KRT8;MCM2;MCM3;MRPL12;NUP205;PIH1D1;PRDX6;PRPF40A;RPAP3;SF3B1;SNRPA1;SNRPD1;SNRPD3;SNRPE;TARS1;TNPO1;UXT	0.5;0.53;0.84;0.7;0.69;0.7;0.59;0.66;0.64;0.6;0.72;0.78;0.81;0.51;0.78;0.93;0.6;0.58;0.83;0.5;0.83;0.66;0.75;0.62				;
		GBA	P04062	59.716	26;54		TCP1;CCT3;CCT8	P17987;P49368;P50990	3	3										;
		GCC2	Q8IWJ2	195.91	25;57										EIF3A;EIF3B;EIF3C;EIF3D;EIF3E;EIF3F;EIF3G;EIF3H;EIF3K;EIF3L;EPPK1;LEO1;PAF1;UTRN	0.56;0.56;0.88;0.95;0.74;0.92;0.86;0.5;0.91;0.81;0.93;0.98;0.9;0.81				;
		GCLC	P48506	72.766	58								Glutamate-cysteine ligase	7186						;
		GCN1	Q92616	292.758		16;27	PIH1D1	Q9NWS0	1	1			CDC5L core complex;CDC5L complex	1182;1183	ACSL3;AGK;AIMP2;ALDOA;AP3M1;APMAP;ATAD3A;ATP1A1;ATP1B1;ATP1B3;ATP2A2;ATP5F1A;ATP5F1C;ATP5MD;ATP5MF;ATP5MG;ATP5PB;ATP5PO;BAG2;BYSL;CHD4;CISD2;COPA;CYB5R3;DAD1;DARS;DDOST;DHX30;DPF2;DPM1;DYNC1LI1;EEF1E1;ERLIN2;FBL;FKBP8;GOT1;GPI;HACD3;HARS;HCFC1;HLA-A;HM13;HNRNPUL2;HSD17B12;IARS;ILF2;IRS4;KPNB1;LAS1L;LBR;LETM1;LMAN2;LRRC59;MACF1;MARS;MED23;MOV10;MRE11;MRPL39;MRPL45;MRPL46;MRPS30;MT-CO2;MYBBP1A;NCKA…	1;0.99;0.96;0.98;0.8;1;1;0.82;0.96;0.56;0.75;0.82;0.66;0.99;1;0.97;1;0.91;0.94;0.59;0.59;0.99;0.72;1;1;0.99;1;0.53;0.9;0.54;0.55;0.97;1;0.66;0.65;0.74;0.7;1;0.69;0.62;1;1;0.78;1;0.98;0.58;0.55;0.65;0.88;1;1;1;0.99;0.95;0.85;1;0.76;0.73;0.57;0.61;0.68;0.96;1;0.78;0.54;0.99;0.61;1;0.59;1;0.68;1;1;1;0.7;0.63;0.95;1;1;1;0.93;1;0.96;0.57;0.66;0.7;1;1;0.75;1;0.55;0.99;0.98;1;1;1;1;0.96;0.99;0.95;0.86;0…	ACAA2;ACIN1;ASDURF;ATP2A2;ATP5F1A;ATP5F1B;ATP5F1C;ATP5PB;ATP5PO;CAD;CCT8;CKAP4;COPA;COPB1;CYFIP1;DARS;DDX5;DDX6;DHX15;DHX9;DPM1;DYNC1LI1;EEF1E1;FBL;FLNB;HACD3;HADHB;HAGH;HDAC2;HNRNPUL2;IARS;IRS4;LANCL1;LBR;MATR3;MYL6;NCKAP1;NUP107;PABPC1;PABPC4;PAICS;PFDN6;PFKP;POLR1A;POLR3A;POLR3B;PPP1CA;PPP1CC;PRKDC;PRPF19;PRPF40A;PRPF8;RARS;RBMX;RPL11;RPL23;RPL24;RPL27A;RPN1;RPS11;RPS13;RPS15A;RPS16;RPS18;RPS2…	0.67;0.95;0.7;0.64;0.83;0.73;0.7;0.82;0.53;0.66;0.92;0.94;0.58;0.51;0.81;0.66;0.66;0.73;0.9;0.55;0.73;0.57;0.83;0.64;0.69;0.91;0.94;0.96;0.58;0.55;0.74;0.67;0.94;0.98;0.83;0.67;0.94;0.56;0.97;0.78;0.81;0.82;0.91;0.74;0.93;0.86;0.59;0.55;0.94;0.95;0.99;0.93;0.82;0.62;0.98;0.99;0.81;0.78;0.9;0.5;0.58;0.73;0.84;0.67;0.62;0.58;0.83;0.94;0.6;0.58;0.69;0.54;0.53;0.73;0.62;0.66;0.9;0.75;0.93;0.67;0.91;0…		;
		GDI2	P50395	50.663	58	52-54									PFDN4;PFDN5;PFDN6	0.66;0.68;0.78	PGK1;XRCC6	0.78;0.58		;
		GEMIN4	P57678	120.037		8;29	CCT3	P49368	1	1			Retrotranslocation complex;Anti-Sm protein complex;SMN complex;SMN complex;SMN containing complex;SMN-PolII-RHA complex;PPP4C-PPP4R2-Gemin3-Gemin4 complex;SMN complex;SMN complex;SMN complex (GEMIN2, GEMIN3, GEMIN4, GEMIN5, SMN);SMN complex (GEMIN5,4,3), SMN-independent intermediate	156;832;1143;1745;1746;1749;1750;1751;1752;3284;3296			AIMP1;CAD;DARS;DLD;DYNC1H1;DYNC1LI1;DYNC1LI2;EEF1E1;EFTUD2;HNRNPM;IMMT;PAICS;PHB2;PRDX1;RACK1;RARS;RBM25;RPL19;RPL22;RPL23;RPL27A;RPL9;RPS14;SAFB;SMC4;SNRNP40;THOC6;TPR	0.57;0.54;0.52;0.57;0.92;0.8;0.55;0.63;0.93;1;0.5;0.56;0.54;0.51;0.92;0.67;0.67;0.87;0.53;0.63;0.89;0.71;0.78;0.74;0.93;0.93;0.62;0.77		;
		GEMIN5	Q8TEQ6	168.589	37		PFDN1;PIH1D1;RUVBL1	O60925;Q9NWS0;Q9Y265	3	3					AAAS;ACSL3;AGK;AP2M1;ATP5MG;BAG2;BCAP31;BYSL;CASP14;CDC5L;CNOT1;CSE1L;DAD1;DIABLO;GYS1;HADHA;HM13;LETM1;MCM2;NUP205;NUP210;PGRMC2;POLR2H;PRKDC;PRPF40A;RAB5C;RBM25;RER1;RPN2;RPS18;RPS2;SEC61B;SLC25A10;SLC25A13;SLC25A3;SLC25A5;SLC25A6;SLC3A2;SMC2;SMC3;SMC4;SPCS3;STT3B;SURF4;TECR;TFRC;THOC6;TMX1;TPR;UBR5;VDAC1;XPO1;XPOT	0.88;0.54;0.94;0.96;0.67;0.79;0.75;0.52;0.67;0.55;0.67;0.75;0.54;0.73;0.84;0.99;0.78;0.61;0.51;0.55;0.69;0.62;0.72;0.84;0.53;0.68;0.96;0.91;0.65;0.79;0.74;0.79;0.57;0.85;0.87;0.71;0.93;0.59;0.75;0.64;0.6;0.55;0.72;0.51;0.75;0.73;0.56;0.54;0.74;0.85;0.71;0.75;0.74				;
		GGCT	O75223	21.008	26;34										AP2M1;AP3B1;CASP14;CHD4;CKAP4;EXOSC10;KPRP;MACF1;MKI67;PAICS;PDCD5;PRPF40A;RUVBL1;S100A14;SF3B1;SF3B3;SLC25A5;SMARCD1;SRRM2;TCOF1	0.51;0.81;0.92;0.53;0.61;0.69;0.62;0.93;0.65;0.63;0.5;0.93;0.76;0.89;0.56;0.52;0.63;0.51;0.58;0.8				;
		GID8	Q9NWU2	26.749	16;21								RANBPM-Muskelin-TWA1-HSMpp8 complex;CTNNB1-GID8 complex;AXIN1-GID8-GSK3B complex	639;6961;6963	ARID1A;CCAR2;CKAP4;COQ8A;DBT;DCTN1;DDOST;DPF2;DYNC1H1;DYNC1I2;DYNC1LI2;EEA1;EFTUD2;GADD45GIP1;GPI;KPNA6;MRPL13;MRPL15;MRPL19;MRPL20;MRPL23;MRPL37;MRPL38;MRPL39;MRPL43;MRPL45;MRPL48;MRPL49;MRPL9;MRPS17;MRPS28;MRPS5;PABPC1;PFKL;PTBP1;QARS;RANBP9;RPAP2;RPL17;SLC25A6;SMARCA4;SMARCB1;SMARCC1;SMARCC2;SMARCE1;SMC2;SMC4;SPTAN1;SRCAP;TUBGCP3;UBR4	0.98;0.76;0.9;0.72;0.61;0.7;0.79;0.99;0.97;0.62;0.56;0.5;0.79;0.96;0.78;0.81;0.51;0.54;0.57;0.93;0.93;0.55;0.5;0.54;0.59;0.92;0.92;0.96;0.96;0.53;0.7;0.66;0.9;0.85;0.8;0.59;0.96;0.52;0.72;0.61;0.98;0.97;0.97;0.96;0.96;0.86;0.59;0.93;0.92;0.74;0.56				;
		GLA	P06280	48.767	52															;
		GLUD1	P00367	61.398	25										ACTR1A;ALDOA;ANAPC1;AP3B1;ARCN1;ASDURF;BCKDK;CAD;CCT2;CCT3;CCT4;CCT5;CCT6A;CCT6B;CCT7;CCT8;CDC16;CNOT1;COPA;COPB1;COPB2;CSTF3;CYFIP1;DBT;EEF1D;EIF3E;EIF3H;EIF4G3;FLNA;GART;HADHA;HADHB;HDAC1;KRT18;KRT8;LARP1;MACF1;MRE11;MRPL12;MRPL15;MRPL18;MRPL19;MRPL20;MRPL24;MRPL28;MRPL37;MRPL38;MRPL39;MRPL44;MRPL45;MRPL46;MRPL58;MRPL9;MRPS17;MRPS2;MRPS21;MRPS22;MRPS23;MRPS27;MRPS33;MRPS34;MRPS35;MRPS7;MRPS9;NC…	0.75;0.52;0.74;0.7;0.81;0.93;0.8;0.94;0.9;0.71;0.77;0.81;0.81;0.7;0.77;0.84;0.8;0.84;0.76;0.56;0.85;0.98;0.65;0.96;0.7;0.63;0.76;0.74;0.56;0.69;0.84;0.7;0.64;0.81;0.57;0.89;0.74;0.87;0.64;0.65;0.55;0.55;0.51;0.71;0.52;0.68;0.76;0.82;0.74;0.83;0.81;0.91;0.57;0.87;0.77;0.77;0.82;0.89;0.87;0.54;0.7;0.52;1;0.56;0.79;0.91;0.83;0.97;0.57;0.51;0.93;0.79;0.74;0.77;0.78;0.54;0.79;0.79;0.83;0.7;0.82;0.77;0…				;
		GNB2	P62879	37.331	28-29;57		PFDN1;PFDN2;VBP1;PFDN4;PFDN5;PFDN6;PDRG1;TCP1;CCT2;CCT3;CCT4;CCT5;CCT6A;CCT6B;CCT7;CCT8;PDRG1	O60925;Q9UHV9;P61758;Q9NQP4;Q99471;O15212;Q9NUG6;P17987;P78371;P49368;P50991;P48643;P40227;Q92526;Q99832;P50990;Q9NUG6	17	5	PFDN1;PFDN2	2	GNAI1-GNB2-GNGT1 complex;GNAI1-GNB2-GNG2 complex;GNAI1-GNB2-GNG3 complex;GNAI1-GNB2-GNG4 complex;GNAI1-GNB2-GNG5 complex;GNAI1-GNB2-GNG7 complex;GNAI1-GNB2-GNG8 complex;GNAI1-GNB2-GNG10 complex;GNAI1-GNB2-GNG11 complex;GNAI1-GNB2-GNG12 complex;GNAI1-GNB2-GNG13 complex;GNAS-L-GNB2-GNG1 complex;GNAS-L-GNB2-GNG2 complex;GNAS-L-GNB2-GNG3 complex;GNAS-L-GNB2-GNG4 complex;GNAS-L-GNB2-GNG5 complex;GNAS-…	7015;7020;7025;7032;7037;7067;7072;7077;7082;7087;7093;7143;7148;7153;7161;7166;7171;7176;7188;7199;7205;7210	AZGP1;BUB3;CAPZB;CCT2;CCT4;CCT5;CCT6A;CCT6B;CCT7;CCT8;DCAF11;DEK;DLD;EEF1D;HDAC1;HDAC2;HSP90B1;KDM1A;KIF5B;LDHA;LRPPRC;P4HB;PDCD5;PDRG1;PFDN1;PFDN4;PFDN5;RAD50;RANGAP1;SNRNP40;TCP1;THOC3;TUBB;TUBB2B;TUBB4B;TUBB6;UBA2;VBP1;WDR61;XRN2;ZNF207	0.66;0.55;0.58;0.6;0.71;0.87;0.71;0.54;0.67;0.77;0.53;0.52;0.84;0.61;0.88;0.52;0.68;0.86;0.85;0.55;0.74;0.5;0.57;0.6;0.62;0.57;0.67;0.66;0.62;0.73;0.83;0.88;0.68;0.7;0.61;0.69;0.74;0.71;0.71;0.82;0.87				;
		GOLIM4	O00461	81.88		21											ATP5F1A;ATP5F1B;ATP5F1C;ATP5PO;COPA;DCTN2;DPCD;EEA1;FLNA;FLNB;H4C1;HACD3;LBR;MRPS14;MYH10;MYH9;MYL6;NUMA1;PABPC4;PFDN2;POLR1A;POLR3A;POLR3B;RPAP3;RUVBL1;RUVBL2;SNRPA1;UXT;ZNF326	0.83;0.82;0.92;0.93;0.71;0.68;0.96;0.99;0.8;1;0.57;0.72;0.94;0.59;0.9;0.82;0.96;0.97;0.55;0.68;0.96;0.96;0.51;0.51;0.99;0.57;0.54;0.52;0.62		;
		GOT1	P17174	46.248	28;48										AAAS;ALDH3A2;ALDOA;AP1B1;ATAD3A;ATP1B1;ATP1B3;ATP2A2;ATP5F1A;ATP5MD;ATP5PB;BAG2;BCKDK;CANX;CISD2;CYB5R3;DDOST;DHX30;DIABLO;DNAJA1;DYNC1H1;FBL;GCN1;H1-4;HACD3;HARS;HM13;HNRNPUL1;HSPA1L;IRS4;LBR;LMNB1;MED23;MKI67;MOV10;MSN;MT-CO2;MYH9;NDUFA4;NNT;NUP205;PHB2;PIH1D1;RAB5C;RALY;RPL23;RPN1;RPS16;SEC63;SFXN1;SLC16A1;SLC25A1;SLC25A5;SMARCA4;SMARCC2;SMARCD2;SNAP23;SNRNP70;SNRPD3;SNRPE;SPCS3;SPTAN1;SPTBN1;…	0.54;0.9;0.89;0.5;0.55;0.56;0.61;0.98;0.7;0.65;0.7;0.93;0.62;0.95;0.66;0.68;0.54;0.53;0.88;0.71;0.65;0.61;0.74;0.52;0.56;0.52;0.55;0.62;0.66;0.87;0.6;0.57;0.88;0.59;0.64;0.6;0.84;0.62;0.72;0.6;0.69;0.51;0.64;0.62;0.67;0.53;0.51;0.87;0.68;0.75;0.81;0.72;0.85;0.58;0.96;0.69;0.66;0.84;0.63;0.67;0.53;0.92;0.76;0.8;0.65;0.64;0.97;0.58;0.63;0.72;0.54;0.98;0.74;0.89;0.83;0.53;0.83				;
		GPHN	Q9NQX3	79.748	32										COPB1;COPB2	0.98;0.66				;
		GPS1	Q13098	55.537	39	32;39;44							DDB2 complex;CSA complex;CSA-POLIIa complex;COP9 signalosome complex;Ubiquitin E3 ligase (CSN1, CSN8, HRT1, SKP1, SKP2, CUL1, CUL2, CUL3);CUL4B-DDB1-DTL-CSN complex	726;727;728;2174;2715;6482	COPS3;COPS5;COPS6;COPS8	0.99;0.89;0.93;0.95	COPS4;FLNB;RUVBL1	0.87;0.73;0.51		;
		GRPEL1	Q9HAV7	24.279		58	PFDN4	Q9NQP4	1	1			HSPA9-GRPEL1-GRPEL2 complex;GRPEL1-GRPEL2 complex;HSPA9-GRPEL1 complex;HSPA9-GRPEL1-GRPEL2-TIMM44 complex	7122;7123;7124;7126			XRCC5	0.51		;
		GSDMA	Q96QA5	49.365	26															;
		GSS	P48637	52.385		60														;
		GSTO1	P78417	27.566	49;60	55-57									ATPAF1;MAT2A	0.77;0.6				;
		GSTP1	P09211	23.356	26		RUVBL1	Q9Y265	1	1										;
		GTF2I	P78347	112.416	40		CCT2;TCP1;PIH1D1;CCT3	P78371;P17987;Q9NWS0;P49368	4	2			Anti-HDAC2 complex;anti-BHC110 complex;XFIM complex;TNF-alpha/Nf-kappa B signaling complex (RPL6, RPL30, RPS13, CHUK, DDX3X, NFKB2, NFKBIB, REL, IKBKG, NFKB1, MAP3K8, RELB, GLG1, NFKBIA, RELA, TNIP2, GTF2I)	632;633;634;5232	GART;IMPDH2;MCM3;PYCR2;RPAP2;SNRPD1;URI1	0.59;0.92;0.69;0.68;0.62;0.98;0.59				;
		GTF3C5	Q9Y5Q8	59.571	27								transcription factor IIIC multisubunit complex;TFIIIC containing-TOP1-SUB1 complex;5S-DNA-TFIIIA-TFIIIC2 subcomplex;5S-DNA-TFIIIA-TFIIIC2-TFIIIB subcomplex	1105;1106;1113;1114	MYBBP1A	0.72				;
		GTPBP4	Q9BZE4	73.964	16															;
		GYS1	P13807	83.786	38						RPAP3;PIH1D1	2			ACTL6A;AGK;BYSL;CASP14;CNOT1;GEMIN5;HADHA;PABPC4;PRPF40A;RBM25;SF3B1;SMARCC2;SPTAN1;TFRC;TPR;UBR5;WDR5	0.66;0.96;0.6;0.73;0.82;0.84;0.9;0.6;0.87;0.95;0.5;0.62;0.93;0.58;0.92;0.88;0.51				;
		H1-4	P10412	21.865	17										AAAS;ACACA;AIMP1;AIMP2;ALDH3A2;AP2M1;ATP1A1;ATP1B1;ATP1B3;ATP2A2;ATP5F1A;ATP5MF;ATP5MG;ATP5PO;BAG2;BCKDK;CCT3;CCT4;CCT6A;CCT6B;CCT7;CKAP4;CSE1L;DARS;DDOST;DDX17;DDX54;DHX15;DPCD;EEF1E1;EPRS;FBL;FKBP8;GNL3;GOT1;GOT2;H1FX;HACD3;HARS;HNRNPC;HNRNPH1;HNRNPR;HNRNPU;IARS;IRS4;KARS1;LRRC59;MACF1;MARS;MOV10;MRPS7;NOP56;PA2G4;PABPN1;PDCD5;PHB2;POLR2B;PPAN;PRKDC;RARS;RPL10;RPL17;RPL19;RPL24;RPL27A;RPL31;RPL…	0.79;0.54;0.85;0.51;0.52;0.67;0.62;0.76;0.87;0.87;0.66;0.55;0.74;0.85;0.89;0.95;0.88;0.91;0.92;0.89;0.73;0.86;0.8;0.77;0.8;0.61;0.77;0.72;0.74;0.87;0.94;0.78;0.51;0.94;0.52;0.77;0.98;0.59;0.98;0.61;0.68;0.9;0.79;0.87;0.79;1;0.74;0.53;0.84;0.74;0.84;0.79;0.97;0.56;0.63;0.62;0.61;0.81;0.66;0.83;0.94;0.87;0.88;0.98;0.9;0.98;0.56;0.62;0.77;0.8;0.61;1;0.97;0.91;0.99;0.99;0.79;0.9;0.99;0.81;0.79;0.95;0…				;
		H1FX	Q92522	22.487	18										AHNAK;AIMP1;ATP1A1;ATP1B3;ATP5MG;BAG2;BCKDK;CAD;CCT3;CCT4;CKMT1A;DARS;DBT;DDX17;EEF1E1;EIF2S2;EPRS;GNL3;GOT2;H1-4;HARS;HNRNPH1;KARS1;KPRP;MARS;PA2G4;POLR2B;PRKDC;PSMB3;RPL10;RPL17;RPL19;RPL23;RPL23A;RPL24;RPL27A;RPL31;RPL35;RPL38;RPS10;RPS11;RPS13;RPS15A;RPS16;RPS18;RPS2;RPS23;RPS24;RPS26;RPS27;RPS3;RPS4X;RPS6;RPS8;RPS9;RSL1D1;SF3B1;SLC25A3;SLC25A5;SLC25A6;SMC3;SNRPD3;SPTAN1;SRP9;SRSF7;SYNCRIP;TC…	0.54;0.59;0.57;0.77;0.58;0.8;0.88;0.62;0.97;0.9;0.77;0.52;0.57;0.95;0.52;0.51;0.77;0.79;0.5;0.98;0.8;0.57;0.97;0.64;0.97;0.89;0.6;0.5;0.5;0.84;0.93;0.98;0.76;0.94;1;0.97;0.86;0.98;0.77;0.84;0.94;1;1;0.91;0.62;0.96;0.98;0.73;1;0.78;0.62;0.98;0.85;0.99;0.98;0.62;0.83;0.66;0.94;0.92;0.76;0.64;1;0.87;0.94;0.54;0.96;0.51;0.62;0.95;0.96				;
		HACD3	Q9P035	43.16		17;30									AAAS;ACSL3;AGK;AIMP1;AIMP2;ALDOA;AP3B1;APMAP;ATAD3A;ATP1A1;ATP1B1;ATP1B3;ATP2A2;ATP5F1A;ATP5F1B;ATP5F1C;ATP5MD;ATP5MF;ATP5MG;ATP5PB;ATP5PO;BAG2;BCKDK;BYSL;CISD2;CNOT1;COPA;CSE1L;CYB5R3;DAD1;DARS;DDOST;DHX15;DPM1;DSP;EEF1E1;EPRS;ERLIN2;FBL;GCN1;GOT1;GOT2;GPI;H1-4;HARS;HLA-A;HM13;HNRNPC;HNRNPR;HNRNPUL1;HSD17B12;IARS;ILF2;KARS1;KPNB1;LARS;LBR;LETM1;LMAN2;LRRC59;MACF1;MARS;MED23;MRE11;MRPS30;MT-CO2;N…	0.81;1;1;0.98;1;0.91;0.55;1;1;0.9;0.93;0.61;0.5;0.73;0.51;0.86;1;1;1;1;1;0.86;0.64;0.62;1;0.66;0.81;0.73;1;1;0.99;1;0.57;0.91;0.64;0.99;0.77;1;1;1;0.56;0.61;0.94;0.59;0.75;1;1;0.57;0.74;0.69;1;1;0.81;0.81;0.61;0.64;1;0.99;1;1;0.94;0.98;0.92;0.6;0.88;1;0.67;1;0.99;1;0.52;0.72;1;1;1;0.77;0.55;1;1;0.99;1;0.89;1;1;0.89;0.87;0.68;0.61;1;1;0.57;0.58;0.61;0.93;0.78;1;1;0.98;1;1;1;1;1;1;1;0.81;0.54;0.59;…	ACAA2;ACAT1;ACLY;ACTL6A;ACTR1A;ADAR;AHCY;ALDOA;ARCN1;ASDURF;ATP1A1;ATP2A2;ATP5F1A;ATP5F1B;ATP5F1C;ATP5MF;ATP5MG;ATP5PB;ATP5PD;ATP5PO;BAG6;BCAP31;BCKDK;CCT2;CCT8;CDK1;CHD4;CLTC;CNOT1;COG1;COPA;COPB1;COPB2;DAP3;DBT;DCTN1;DCTN2;DDOST;DDX17;DDX21;DDX46;DHX15;DHX9;DPCD;EEA1;EEF1D;EIF3D;EIF3I;EIF3L;EIF4G1;ERLIN2;FLNA;GADD45GIP1;GCN1;GOLIM4;HADHA;HADHB;HAGH;HDAC2;HNRNPAB;HNRNPC;HNRNPD;HNRNPL;HNRNPR;HNRN…	0.89;0.63;0.96;0.99;0.7;0.9;0.8;0.76;0.93;1;0.94;0.71;0.98;0.92;0.54;0.96;0.9;0.98;0.88;0.98;0.7;0.51;0.86;0.79;0.87;0.94;0.8;0.54;0.91;0.9;0.98;0.74;0.68;0.98;0.96;0.8;0.93;0.71;0.59;0.8;0.96;0.7;0.77;0.87;0.85;0.98;0.86;0.65;0.79;0.74;0.74;0.62;0.63;0.91;0.72;0.94;0.81;0.75;0.94;0.78;0.94;0.51;0.94;0.93;0.56;0.8;0.61;0.88;0.73;0.77;0.54;1;0.99;0.93;0.72;0.85;0.76;0.65;0.98;0.86;0.52;0.83;0.95;0…		;
		HACL1	Q9UJ83	63.729	13;45										ALDH5A1;CKAP5;CUL1;PLOD2;SUPT6H	1;0.54;0.95;0.65;0.81				;
		HADHA	P40939	83	16;21;34;41	16	PIH1D1	Q9NWS0	1	1			3-Hydroxyacyl CoA dehydrogenase	7262	ABI1;ACACA;AHNAK;AP3M1;ARCN1;ASDURF;ATP1B3;CAD;CASP14;CCAR2;CCT2;CCT3;CCT4;CCT5;CCT6A;CCT6B;CCT7;CCT8;CHD4;CNOT1;CYFIP1;DCAF11;DNAJA2;EEF1D;EIF3C;EIF3F;EIF4G3;GEMIN5;GLUD1;GYS1;HARS;HCFC1;HDAC2;KIF5B;KPRP;KRT18;MACF1;MAP1B;PA2G4;PABPC4;PAICS;POLR1A;POLR1D;POLR3A;POLR3E;PRKDC;PRPF40A;PRPF8;PSMD14;PYCR2;RPL17;RPL24;RPS13;RPS15A;RPS16;RPS9;SEC16A;SF3B1;SF3B3;SLC25A13;SLC25A6;SND1;SNRNP40;SSR1;TECR;T…	0.98;0.85;0.95;0.77;0.55;1;0.65;0.78;0.78;0.92;0.9;0.96;0.9;0.88;0.92;0.95;0.96;0.98;1;0.57;0.82;0.91;0.6;0.96;0.52;0.88;0.99;0.99;0.84;0.9;0.52;0.93;0.56;0.98;0.73;0.65;0.76;0.6;0.98;0.68;0.81;0.86;0.91;0.53;0.52;0.64;0.75;0.96;0.79;0.94;0.55;0.81;0.63;0.61;0.58;0.81;0.79;0.55;0.63;0.5;0.87;0.76;0.73;0.63;0.86;0.73;0.5;1;0.99;0.69	ACAA2;ACIN1;ACLY;AIMP1;ATP5F1A;ATP5F1B;ATP5F1C;ATP5MF;ATP5PO;BAG6;CAD;CHD4;CKAP4;COPB1;CYFIP1;DARS;DBT;DDX6;DHX15;DHX9;DPCD;EEF1E1;EIF3E;EIF3F;EIF4G1;FBL;FLNA;FLNB;GAPDH;H4C1;HACD3;HADHB;HDAC2;HNRNPR;HNRNPU;HNRNPUL2;IARS;IRS4;KRT8;LANCL1;LBR;LSM12;MAP1B;MARS;MATR3;MRPL1;MRPL12;MRPL15;MRPL17;MRPL2;MRPL20;MRPL28;MRPL37;MRPL38;MRPL39;MRPL44;MRPL48;MRPL49;MRPL50;MRPS17;MRPS2;MRPS22;MRPS23;MRPS27;MRPS…	0.65;0.64;0.76;0.7;0.96;0.98;0.96;0.62;0.71;0.77;1;0.96;0.94;0.83;0.72;0.71;0.7;0.64;0.94;0.93;0.8;0.95;0.72;0.64;0.6;0.91;0.76;0.84;0.72;0.87;0.94;0.99;0.99;0.64;0.93;0.8;0.74;0.87;0.91;0.7;0.55;0.52;0.59;0.9;0.94;0.78;0.69;0.81;0.68;0.79;0.8;0.77;0.74;0.7;0.8;0.78;0.69;0.55;0.76;0.87;0.65;0.59;0.66;0.82;0.79;0.82;0.86;0.97;0.96;0.73;0.69;0.63;0.87;0.85;0.76;0.8;0.91;0.75;0.98;0.98;0.59;0.66;0.9…		;
		HADHB	P55084	51.294		16							3-Hydroxyacyl CoA dehydrogenase	7262	ABI1;ACTR1A;AP3M1;ATP5PO;CCT6A;CCT6B;CKAP4;CKMT1A;CNOT1;COPA;CSE1L;CSTF3;FLNA;GLUD1;IGF2BP1;KIF5B;MACF1;MAP1B;MRE11;MYH9;NCKAP1;PA2G4;POLR1C;POLR2B;POLR2H;PRPF40A;PRPF8;PSMD7;RAD50;RPL24;RPS9;SEC16A;SLC25A5;SMC4;SRRM2;TANGO6;WDR18	0.53;0.67;0.6;0.74;0.51;0.52;0.6;0.58;0.88;0.92;0.81;0.56;0.53;0.7;0.62;0.57;0.9;0.59;0.5;0.87;0.9;0.71;0.88;0.76;0.69;0.81;0.64;0.66;0.77;0.69;0.73;0.98;0.7;0.62;0.57;0.71;0.51	ACLY;AIMP2;ARCN1;ASDURF;ATP5F1A;ATP5F1B;ATP5F1C;ATP5MG;ATP5PO;BAG6;CAD;CCAR2;CHD4;CKAP4;CNOT1;COPA;DAP3;DHX15;DHX9;DPCD;DPM1;EEF1D;EEF1G;EFTUD2;EIF3C;EIF3I;EIF4G1;ERLIN2;GCN1;HACD3;HADHA;HDAC2;HNRNPAB;HNRNPC;HNRNPD;HNRNPL;HNRNPR;HNRNPU;HNRNPUL2;ILF2;ILF3;IMMT;IRS4;ITPR3;KARS1;KRT8;KTN1;LSM12;MAP1B;MATR3;MRPL1;MRPL11;MRPL18;MRPL2;MRPL21;MRPL23;MRPL24;MRPL3;MRPL34;MRPL37;MRPL4;MRPL40;MRPL43;MRPL44;…	0.64;0.56;0.62;0.64;0.92;0.76;0.76;0.78;0.66;0.73;0.97;0.88;0.92;0.85;0.8;0.54;0.81;0.5;0.76;0.72;0.8;0.85;0.61;0.65;0.66;0.58;0.83;0.6;0.94;0.81;0.99;0.99;0.85;0.61;0.86;0.9;0.99;0.96;0.98;0.82;0.6;0.7;0.99;0.87;0.92;0.64;0.81;0.54;0.53;0.62;0.67;0.56;0.62;0.65;0.58;0.54;0.58;0.58;0.65;0.7;0.66;0.64;0.69;0.65;0.63;0.71;0.59;0.61;0.55;0.55;0.86;0.93;0.89;0.91;0.66;0.94;0.8;0.86;0.94;0.69;0.57;0.5…		;
		HAGH	Q16775	33.806		17	PIH1D1	Q9NWS0	1	1							ACAA2;ACTL6A;ADAR;ATP5F1B;ATP5PB;ATP5PO;CAD;CKAP4;COPA;COPB1;DAP3;DDX46;DHX15;DPCD;EEF1D;EIF3B;FLNA;GCN1;HACD3;HDAC2;HNRNPA3;HNRNPAB;HNRNPD;HNRNPH1;HNRNPL;HNRNPR;HNRNPUL2;IMMT;ITPR3;KTN1;LBR;LSM12;MAP1B;MRPL47;MRPS10;MRPS2;MRPS22;MRPS23;MRPS27;MRPS31;MRPS35;MRPS7;NUFIP2;PABPC4;PABPN1;PAICS;PDRG1;PFDN2;PFDN6;POLR1A;POLR2H;POLR3B;PPP1CA;PPP1CC;PPP2R2A;PRKDC;PRPF40A;PSMA1;PSMA2;PSMA3;PSMA4;PSMB5;RAL…	0.68;0.83;0.92;0.83;0.84;0.61;0.8;0.85;0.67;0.57;0.5;0.56;0.92;0.79;0.6;0.81;0.61;0.96;0.75;0.53;0.86;0.88;0.58;0.52;0.53;0.85;0.86;0.81;0.57;0.77;0.53;0.61;0.87;0.66;0.61;0.52;0.82;0.51;0.68;0.71;0.57;0.57;0.53;0.66;0.65;0.55;0.9;0.85;0.95;0.89;0.64;0.91;0.66;0.75;0.98;0.57;0.64;0.99;0.81;0.74;0.65;0.52;0.65;0.66;0.57;0.6;0.98;0.95;0.94;0.92;0.9;0.77;0.76;0.69;0.63;0.53;0.53;0.88;0.55;0.52;0.52;…		;
		HAL	P42357	72.698	26		PFDN5	Q99471	1	1										;
		HARS	P12081	57.411	26		PFDN1	O60925	1	1					AGK;AIMP2;ALDH3A2;ATP1B3;ATP2A2;ATP5F1A;ATP5MF;ATP5MG;ATP5PB;ATP5PO;BAG2;BCAP31;CANX;CKAP4;CKMT1A;COPA;CSE1L;CYB5R3;DAD1;DDOST;DDX18;DDX21;DDX54;DHX15;DHX30;DYNC1H1;DYNC1I2;FBL;GCN1;GNL3;GOT1;GOT2;H1-4;H1FX;HACD3;HADHA;HM13;HNRNPC;HNRNPR;HNRNPUL2;HSD17B12;IARS;KARS1;LRRC59;MARS;MOV10;MYBBP1A;NME2;NUP210;PA2G4;PELP1;PPAN;QARS;RAB7A;RPL10;RPL23;RPL24;RPL27A;RPL31;RPN1;RPN2;RPS11;RPS13;RPS15A;RPS16;…	0.77;0.8;0.57;0.59;0.73;0.83;0.84;0.66;0.74;0.67;0.62;0.53;0.59;0.75;0.76;0.87;0.75;0.67;0.65;0.92;0.56;0.62;0.55;0.96;0.72;0.86;0.71;0.85;0.69;0.66;0.52;0.57;0.98;0.8;0.75;0.52;0.64;0.76;0.53;0.75;0.89;0.64;0.98;0.78;0.57;0.96;0.85;0.57;0.72;0.93;0.64;0.7;0.65;0.61;0.52;0.9;0.54;0.74;0.62;0.83;0.8;0.68;0.69;0.95;0.66;0.51;0.55;0.92;0.53;0.56;0.94;0.69;0.74;0.6;0.58;0.69;0.9;0.94;0.79;0.87;0.9;0.…				;
		HDAC6	Q9UBN7	131.419		29;51	PIH1D1;RUVBL1;CCT6B;CCT5;RUVBL2;CCT3;TCP1;CCT7	Q9NWS0;Q9Y265;Q92526;P48643;Q9Y230;P49368;P17987;Q99832	8	5			TCF4-CTNNB1-SUMO1-EP300-HADAC6 complex;AURKA-HDAC6 cilia-disassembly complex	5260;6412			ALDH18A1;ECI1;HYOU1	0.89;0.89;0.85		;
		HDLBP	Q00341	141.456	16;43		PIH1D1	Q9NWS0	1	1			Vigilin-DNA-PK-Ku antigen complex;DHX9-ADAR-vigilin-DNA-PK-Ku antigen complex	1571;3102	KRT8;UFL1	0.9;0.67				;
		HECTD1	Q9ULT8	289.384	41		CCT6B	Q92526	1	1										;
		HIBADH	P31937	35.329		51									ACOX1;ARG2;ATIC;BCKDHA;BCKDHB;CTTN;EIF4B;IARS2;PFAS;RAD23B;WARS	0.99;1;1;0.99;0.73;1;1;0.94;0.62;0.97;0.59				;
		HM13	Q8TCT9	41.488		48									AAAS;ACACA;ACSL3;ACTR1A;AGK;AIMP2;ALDOA;APMAP;ATAD3A;ATF7IP;ATP1A1;ATP1B1;ATP1B3;ATP2A2;ATP5F1A;ATP5MD;ATP5MF;ATP5MG;ATP5PB;ATP5PO;BAG2;BYSL;CDC23;CHD4;CLTA;CLTB;CNOT1;COPA;DAD1;DARS;DCAF11;DDOST;DYNC1LI1;EEA1;EEF1E1;EIF2A;ERLIN2;FAR1;FBL;GCN1;GEMIN5;GOT1;GPI;HACD3;HARS;HCFC1;HLA-A;HSD17B12;IARS;IRS4;KPNB1;LAS1L;LBR;LETM1;LMAN2;LRRC59;MARS;MED23;MKI67;MRPL1;MRPL15;MRPL17;MRPL18;MRPL19;MRPL20;MRPL…	0.97;0.76;0.95;0.75;1;0.98;0.72;0.96;0.92;0.86;0.83;0.79;0.8;0.76;0.54;0.98;0.99;0.57;1;0.79;0.75;0.6;0.52;0.56;0.64;0.63;0.68;0.69;0.95;0.8;0.9;0.86;0.55;0.6;0.67;0.62;0.93;0.95;0.97;1;0.78;0.55;0.57;1;0.64;0.96;0.98;0.99;0.78;0.83;0.74;0.54;0.72;0.98;0.88;0.98;0.61;1;0.6;0.51;0.54;0.56;0.57;0.63;0.59;0.62;0.52;0.57;0.64;0.64;0.55;0.81;0.54;0.99;0.88;0.71;0.8;0.86;1;0.91;0.93;0.67;0.97;0.97;0.99…	HSPE1;RPAP3	0.63;0.53		;
		HMGB2	P26583	24.034	28								HMGB1-HMGB2-HSC70-ERP60-GAPDH complex	280						;
		HMGCS1	Q01581	57.294	61										ALDH9A1;NAE1;PPP1R7	1;1;1	DDB1;LTA4H;NAE1;SERBP1;UBA1;UBA3;XPNPEP1	0.74;0.69;1;0.99;0.74;1;1		;
		HPRT1	P00492	24.579	16;22	17	PIH1D1	Q9NWS0	1	1					CORO1C;KDM1A;MTHFD1;NUP155;NUP205	0.96;0.64;0.52;0.87;0.81	DBN1;HSPE1;LAMP2;PGK1;STAT3;WARS	0.89;0.65;0.5;0.65;0.56;0.51		;
		HRNR	Q86YZ3	282.39	36										ATF7IP;ATP5MF;CLTA;CLTB;DCAF11;DDX18;HSD17B12;LETM1;MRPL1;MRPL15;MRPL17;MRPL24;MRPL28;MRPS2;MRPS34;MRPS5;PPAN;RAB5C;RPS2;SLC25A3;SMARCE1;SMC2;TECR	0.63;0.57;0.64;0.6;0.94;0.74;0.78;0.56;0.58;0.54;0.52;0.54;0.74;0.79;0.74;0.62;0.51;0.67;0.59;0.79;0.69;0.84;0.58	ALDOA;DBT;KRT14;KRT6A;KRT84;MAP1B;MRPL15;MRPL22;MRPL50;POLR3B;SMARCA4;SMARCC2;SPTBN1;UBR4	0.6;0.85;1;0.94;0.99;0.75;0.78;0.52;0.79;0.69;0.51;0.71;0.81;0.65		;
		HSD17B10	Q99714	26.923	54;61		POLR2E;CCT8;CCT2;CCT7;RUVBL2;RUVBL1;PIH1D1	P19388;P50990;P78371;Q99832;Q9Y230;Q9Y265;Q9NWS0	7	3			mtRNase P;HSD17B10-TRMT10C complex	7428;7429						;
		HSD17B12	Q53GQ0	34.324	13;18										AAAS;ACSL3;AGK;AIMP1;AIMP2;ALDOA;AP3B1;APMAP;ATAD3A;ATF7IP;ATP1A1;ATP1B1;ATP1B3;ATP2A2;ATP5F1A;ATP5MD;ATP5MF;ATP5MG;ATP5PB;ATP5PO;CANX;CHD4;CISD2;CKAP4;CLTA;CLTB;COPA;CSNK1A1;CYB5R3;DAD1;DARS;DDOST;DDX18;DPM1;EEF1E1;EIF2A;ERLIN2;FAR1;FBL;GCN1;HACD3;HARS;HCFC1;HLA-A;HM13;HNRNPUL1;HRNR;IARS;KPNB1;LBR;LETM1;LMAN2;LRRC59;MARS;MED23;MOV10;MRPL1;MRPL15;MRPL17;MRPL18;MRPL19;MRPL20;MRPL22;MRPL28;MRPL49;M…	0.77;1;0.99;0.69;1;0.75;0.54;1;1;0.9;0.84;0.77;0.68;0.94;0.58;0.99;1;0.98;1;0.87;0.64;0.71;0.98;0.64;0.66;0.7;0.85;0.91;1;1;0.75;0.98;0.57;0.84;0.99;0.73;1;0.7;0.99;1;1;0.89;0.85;1;0.99;0.59;0.78;0.95;0.76;1;1;1;1;0.99;0.99;0.52;0.52;0.71;0.61;0.58;0.69;0.66;0.56;0.58;0.56;0.62;0.59;1;0.9;0.98;0.55;1;0.94;1;0.97;0.6;1;1;1;0.63;0.55;0.64;0.86;0.89;1;0.99;1;0.99;0.72;0.95;0.51;0.83;1;1;0.59;1;0.98;…	ACTL6A;AIMP1;ATP5F1A;CYFIP1;DCTN1;DHX15;DYNC1H1;DYNC1LI1;HUWE1;IARS;MAP1B;MYL6;NUP98;PABPC1;POLR1A;POLR2C;PRPF19;PRPF40A;PRPF8;RUVBL1;RUVBL2;SF3B1;TPR;TUBB6;VARS	0.59;0.51;0.67;0.65;0.52;0.76;0.55;0.69;0.61;0.58;0.87;0.59;0.59;0.89;0.74;0.88;0.52;0.64;0.73;0.79;0.79;0.84;0.69;0.59;0.62		;
		HSD17B4	P51659	79.686	26										AZGP1;CAPN1;DBN1;EIF2S3;ENO1;NAA15;SERBP1;TUBB4B	0.87;0.98;0.53;0.54;0.57;0.55;0.51;0.61				;
		HSP90AB2P	Q58FF8	44.349	48;49	48	RPAP3;PIH1D1	Q9H6T3;Q9NWS0	2	1										;
		HSPA1L	P34931	70.375	49;58		RUVBL1;RUVBL2	Q9Y265;Q9Y230	2	2					GOT1;HNRNPU;MARCKSL1;PDRG1;RPS21;RPS27A;TUBB	0.66;0.52;0.64;0.95;0.53;0.54;0.51				;
		HSPA5	P11021	72.333	49;58	12;69	RUVBL2;PIH1D1	Q9Y230;Q9NWS0	2	4			CEN complex;H2AX complex, isolated from cells without IR exposure;H2AX complex I;H2AX complex II;HCF-1 complex;DGCR8 multiprotein complex;HRD1 complex	929;1223;1226;1227;2721;3082;6859	RPA1	0.51				;
		HSPA6	P17066	71.028	49;58	15	PIH1D1;RPAP3	Q9NWS0;Q9H6T3	2	2					THOC3;TUBB;TUBB2B	0.87;0.77;0.6				;
		HSPB1	P04792	22.783	26	45	RUVBL1;RUVBL2;RPAP3;PFDN2;PIH1D1	Q9Y265;Q9Y230;Q9H6T3;Q9UHV9;Q9NWS0	5	4										;
		HSPD1	P10809	61.055	44;61;64	40;49;63	PIH1D1	Q9NWS0	1	1			Frataxin complex;17S U2 snRNP	1094;2755	EEF2;EIF5A;GPI;LRRC47;PARP1;PFN1;UBA1	0.97;1;0.83;0.52;0.55;1;0.73	DDOST	0.58		;
		HSPE1	P61604	10.932	61;64	21;51	CCT2;CCT3;CCT4;CCT5	P78371;P49368;P50991;P48643	4	2					ACO2;PDHB;SERBP1	0.8;0.91;0.74	HM13;HPRT1;KPNB1;PGK1;PIH1D1;RPAP3;STAT3;TRAP1	0.63;0.65;0.83;0.54;0.68;0.65;0.91;0.67		;
		HUWE1	Q7Z6Z7	481.891	27	27	CCT3;PIH1D1;CCT7;TCP1;CCT2;CCT5;RUVBL1;RUVBL2;CCT6A;CCT8;CCT4	P49368;Q9NWS0;Q99832;P17987;P78371;P48643;Q9Y265;Q9Y230;P40227;P50990;P50991	11	2			ARF-Mule complex	220	MYH10;MYH9	0.71;0.81	AIMP1;ATP5F1A;ATP5F1B;ATP5PO;BAG6;DARS;DPCD;DYNC1I2;EEF1E1;HDAC2;HSD17B12;IARS;IRS4;LBR;MRE11;MYH10;MYH9;NUP107;PABPC1;POLR1A;POLR1C;POLR2B;POLR3A;POLR3B;POLR3D;PRPF19;RAD50;RARS;RPAP3;RPS19;RPS7;SEC61A1;SF3B3;SLC25A1;SLC25A6;TUBA1B;TUBB6	0.92;0.62;0.83;0.51;0.99;0.89;0.97;0.84;0.52;0.79;0.61;0.62;0.93;0.71;0.82;0.89;0.97;0.93;0.75;0.53;0.76;0.86;0.84;0.88;0.94;0.56;1;0.76;0.81;0.7;0.55;0.59;0.59;0.54;0.76;0.63;0.84		;
		HYOU1	Q9Y4L1	111.335	50	50									GNPDA1	0.91	ACADM;CPOX;ECHS1;ECI1;HDAC6;ISYNA1;PRKCSH;UGGT1;WARS;WDR1	0.61;0.78;0.97;1;0.85;0.53;0.88;1;0.97;1		;
		IARS	P41252	144.498		16;24	VBP1;PFDN5;PIH1D1;CCT5	P61758;Q99471;Q9NWS0;P48643	4	4			Multisynthetase complex	3040	AAAS;AGK;AIMP1;AIMP2;ALDH3A2;ALDOA;APMAP;ATAD3A;ATP1A1;ATP1B1;ATP2A2;ATP5F1A;ATP5F1C;ATP5MD;ATP5MF;ATP5MG;ATP5PB;ATP5PO;BAG2;BYSL;CASP14;CISD2;CKAP4;CSE1L;CYB5R3;DAD1;DARS;DBT;DDOST;DDX18;DHX15;DPM1;EEF1E1;ELAVL1;EPRS;ERLIN2;EXOSC10;FBL;FKBP8;GCN1;GOT2;GPI;H1-4;HACD3;HARS;HLA-A;HM13;HNRNPAB;HNRNPC;HNRNPF;HNRNPH3;HNRNPK;HNRNPR;HNRNPUL2;HSD17B12;KARS1;KPNB1;LBR;LMAN2;LRRC59;MACF1;MAP1B;MARS;MYBBP1A…	0.52;0.96;1;1;0.54;0.89;0.78;0.96;0.9;0.91;0.9;0.77;0.91;0.94;1;1;1;1;0.92;0.56;0.88;0.98;0.56;0.97;0.98;1;1;0.63;1;0.51;0.72;0.79;1;0.61;0.8;1;0.74;0.97;0.62;0.98;0.73;0.83;0.87;1;0.64;0.9;0.78;0.77;0.51;0.94;0.76;0.55;0.89;0.77;0.95;0.95;0.64;0.94;0.66;1;0.65;0.64;1;0.55;0.85;0.96;0.76;0.97;0.98;0.99;0.93;1;0.77;0.97;0.91;1;1;0.68;0.99;0.8;1;0.99;0.58;0.95;0.93;1;1;0.75;0.93;1;0.52;0.57;1;1;0.5…	ACAA2;ACIN1;ACLY;ACTL6A;ADAR;AIMP1;AIMP2;ATP5F1B;ATP5PB;ATP5PO;BAG6;BCKDK;CAD;CCAR2;CDK1;CHD4;CKAP4;CNOT1;COPA;DARS;DBT;DDX21;DDX5;DDX6;DHX15;DPM1;DYNC1H1;DYNC1LI1;EEF1E1;EEF2;EIF4A3;ERLIN2;FBL;FLNA;GADD45GIP1;GCN1;HADHA;HDAC2;HNRNPM;HNRNPU;HNRNPUL2;HSD17B12;HSPA8;HUWE1;IRS4;KTN1;LANCL1;LARS;LBR;LUC7L2;MAP1B;MARS;MATR3;MRPL1;MRPL11;MRPL12;MRPL13;MRPL15;MRPL17;MRPL18;MRPL19;MRPL2;MRPL20;MRPL21;MRP…	0.9;1;0.99;0.71;0.98;0.98;0.81;0.69;0.59;0.57;0.95;0.92;0.93;0.82;0.77;0.62;0.74;0.97;0.79;1;0.88;0.86;0.94;0.67;0.84;0.86;1;0.7;0.91;0.57;0.99;0.56;0.95;0.84;0.91;0.74;0.74;0.58;0.78;0.6;0.58;0.58;0.68;0.62;0.55;0.62;0.71;0.6;0.62;0.51;0.85;1;0.99;0.53;0.88;0.99;0.92;0.93;0.92;0.55;0.55;0.55;0.92;0.68;0.86;0.69;0.6;0.87;0.75;0.58;0.74;0.91;0.92;0.76;0.7;0.94;0.82;0.67;0.57;0.56;0.86;0.68;0.8;0.8…		;
		IARS2	Q9NSE4	113.792	57		VBP1;PFDN5	P61758;Q99471	2	2					ACADSB;ARG2;ATIC;BCKDHA;BCKDHB;CTTN;EIF4B;HIBADH;KHSRP;LDHB;PHGDH;PNP;WARS	0.56;1;0.86;1;0.96;0.67;1;0.94;0.52;0.94;0.99;1;0.89				;
		IDE	P14735	117.968	26;51												GANAB;UGGT1	0.82;0.98		;
		IDH1	O75874	46.659		60									ADSS2;ATPAF1;CS;LTA4H;NADK2;NHLRC2;PEPD;PGM3;RAD23A;SUCLA2;SUMF2;SUPV3L1;TPM3;TPM4	1;0.52;0.72;1;0.57;1;0.91;0.77;0.96;0.83;1;0.92;1;0.87	ADSS2;LTA4H;MAT2B;UBA1;UBA3;XPNPEP1	0.99;1;1;1;1;1		;
		IDH3A	P50213	39.592	40		CCT6A;CCT6B;CCT8;PIH1D1	P40227;Q92526;P50990;Q9NWS0	4	2			Isocitrate dehydrogenase [NAD], mitochondrial	6949	SHTN1;WDR77	0.57;0.65				;
		IDH3G	P51553	42.794	40								Isocitrate dehydrogenase [NAD], mitochondrial	6949	AP1S1	0.57				;
		IGF2BP1	Q9NZI8	63.481	18										ALDOA;BAG6;CASP14;DDX21;DYNC1H1;EFTUD2;EIF3C;GTF3C4;HADHB;HNRNPUL2;ILF2;KPNB1;LYZ;MACF1;MRE11;PABPC4;PRPF8;RAD50;RANGAP1;RPS10;RPS16;RPS18;RPS19;RPS20;RPS3;RPS9;TARS1;TPR	0.52;0.71;0.64;0.67;0.54;0.91;0.54;0.65;0.62;0.62;0.51;0.5;0.52;0.94;0.92;0.62;0.79;0.7;0.79;0.68;0.87;0.61;0.78;0.53;0.54;0.6;0.56;0.72				;
		IGHA1	P01876	37.655	20										DPF2;HNRNPUL2;MRPL39;MRPL44;MRPL46;MRPS18A;SMARCB1;SMARCC2;SMARCD2;UBR4	0.75;0.73;0.51;0.87;0.61;0.53;0.8;0.6;0.7;0.62				;
		IGHG1	P01857	36.106	26															;
		IMPDH1	P20839	55.406	40	39									IMPDH2	0.79	HACD3;IMPDH2;MATR3	0.54;0.99;0.62		;
		IMPDH2	P12268	55.805	40;49	38									ALDH3A2;AP3B1;ASDURF;DNAJA2;GTF2I;IMPDH1;IQGAP1;NUP205;PRPF40A;TRIM28;URI1;UXT;WDR92	0.75;0.53;0.85;0.61;0.92;0.79;0.51;0.75;0.87;0.82;0.65;0.64;0.64	ASDURF;ATP1A1;ATP2A2;ATP5F1A;COPS4;DDOST;DDX6;DHX9;H4C1;HACD3;IMPDH1;LBR;MATR3;PABPC1;PDRG1;PFDN2;PFDN6;PFKP;PIH1D1;POLR2E;POLR3A;RPS26;RUVBL1;RUVBL2;SEC61A1;SHMT2;SLC25A3;SLC25A5;SLC25A6;SNRPD3;SYNCRIP;URI1;UXT	0.93;0.55;0.98;1;0.56;0.69;0.94;0.72;0.5;1;0.99;0.99;0.6;0.99;0.93;0.97;0.97;0.77;1;0.91;0.97;0.52;0.99;0.99;0.86;0.53;1;0.76;0.8;0.87;0.54;0.97;0.99		;
		IPO4	Q8TEX9	118.715	55		RUVBL2	Q9Y230	1	2			Histone H3.1 complex;Histone H3.3 complex;Codanin-1-Asf1\u2013histone H3.1-histone H4\u2013importin-4 complex, cytosolic	1149;1150;6149	BTF3L4;KHSRP;LRPPRC;MTREX;NARS1;NPLOC4	0.96;0.84;0.6;0.63;0.99;0.53				;
		IPO5	O00410	123.63	49;58		PIH1D1	Q9NWS0	1	1					BCKDHA;ETFB;LDHB;P4HB;PHGDH;PNP;RACK1	0.53;0.93;0.8;0.81;0.55;0.85;0.6	ATIC;FKBP10	0.87;0.71		;
		IPO9	Q96P70	115.963	60										BCKDHB;NSUN2	0.57;0.67				;
		IQGAP1	P46940	189.252	36;42		RUVBL1;CCT2;PIH1D1	Q9Y265;P78371;Q9NWS0	3	3			APC-IQGAP1 complex;APC-IQGAP1-CLIP-170 complex;60S APC containing complex;APC-IQGAP1-Rac1 complex;APC-IQGAP1-Cdc42 complex;Emerin complex 52;IQGAP1-CXCR2 complex;LGR4-RSPO supercomplex	1844;1845;3008;3011;3012;5615;6729;7557	ACTR2;IMPDH2;LSM12;MYO6;TXLNA	0.73;0.51;0.55;0.59;0.5	ATP5F1A;FLNA;FLNB;HACD3;LBR;PIH1D1;POLR1A;POLR3A;RPAP3;RUVBL1;RUVBL2;SEC61A1;SF3B3;SNRPD2;SNRPD3;WDR92	0.99;0.68;0.91;0.99;0.91;0.56;0.98;0.94;0.61;0.99;0.76;0.65;0.79;0.96;0.97;0.63		;
		IQGAP2	Q13576	180.578	37;41;45								CHUK-IQGAP2-AKAP8L-RELA-TNIP2 complex;TNF-alpha/NF-kappa B signaling complex 5	5220;5233	PIH1D1;RPAP3	0.66;0.54				;
		IRS4	O14654	133.768	18;24	17									AAAS;ACSL3;ALDH3A2;ALDOA;ANAPC2;AP3B1;APMAP;ATAD3A;ATP1A1;ATP1B1;ATP1B3;ATP2A2;ATP5F1A;ATP5F1B;ATP5MD;ATP5MF;ATP5MG;ATP5PB;ATP5PO;BAG2;BCAS2;BCKDK;BYSL;CAD;CANX;CASP14;CCAR2;CCT2;CCT3;CCT4;CCT5;CCT6A;CCT6B;CCT7;CCT8;CISD2;CKAP4;COPA;CYFIP1;DARS;DBT;DCTN1;DDOST;DDX21;DDX5;DHX15;DIABLO;DPCD;DPM1;DTL;DYNC1I2;EEF1D;EFTUD2;EPRS;FBL;FKBP8;FLII;GCN1;GNL3;GOT1;H1-4;HCFC1;HDAC1;HLA-A;HM13;HNRNPC;HNRNPH1;H…	0.58;0.62;0.94;0.76;0.55;0.87;0.51;0.82;0.99;0.87;0.99;0.52;0.88;0.66;0.58;0.63;0.58;0.74;0.68;0.99;0.5;0.76;0.76;0.92;1;0.56;0.68;0.75;1;1;0.51;1;1;0.94;0.97;0.7;0.86;0.62;0.95;0.62;0.56;0.83;0.91;0.65;0.72;0.77;0.72;0.85;0.57;0.56;0.82;0.97;0.7;0.63;0.64;0.92;0.73;0.55;0.64;0.87;0.79;0.66;0.95;0.66;0.83;0.73;0.75;0.72;0.84;0.56;0.76;0.7;0.51;0.66;0.85;0.59;0.6;0.8;0.75;0.53;0.71;0.54;0.59;0.56;…	ACAA2;ACLY;ACTL6A;ACTR1A;ADAR;AIMP1;AIMP2;ARCN1;ASDURF;ATP5F1A;ATP5F1B;ATP5F1C;ATP5MF;ATP5PB;ATP5PD;ATP5PO;BAG6;BCAP31;BCKDK;CCAR2;CCT2;CCT8;CDK1;CHD4;CKAP4;CNOT1;COPA;DAP3;DBT;DDX17;DDX21;DHX15;DNAJB11;DPCD;DPM1;EEA1;EEF1D;EFTUD2;EIF3A;EIF3B;EIF3C;EIF3E;EIF3F;EIF3G;EPRS;FLNA;FLNB;GCN1;HADHA;HADHB;HDAC2;HNRNPC;HNRNPD;HNRNPL;HNRNPR;HNRNPU;HNRNPUL2;HUWE1;IARS;ILF3;IMMT;KARS1;LBR;LRRC59;LSM12;MAP1B;…	0.75;0.67;0.95;0.62;0.86;0.59;0.73;0.95;0.96;0.93;0.95;0.68;0.83;0.98;0.51;0.81;0.97;0.55;0.99;0.99;0.92;0.91;0.75;0.72;0.88;0.99;0.93;0.73;0.84;0.91;0.86;0.84;0.59;0.73;0.98;0.65;0.97;0.89;0.89;0.9;0.98;0.91;0.93;0.72;0.96;0.9;0.6;0.67;0.87;0.99;0.98;0.91;0.81;0.73;0.88;0.81;0.98;0.93;0.55;0.83;0.74;0.81;0.58;0.84;0.68;0.98;0.97;0.6;0.59;0.57;0.66;0.58;0.8;0.52;0.63;0.74;0.79;0.89;0.95;0.53;0.94…		;
		ISOC1	Q96CN7	32.237	48		PIH1D1	Q9NWS0	1	1					DBN1;DCXR;DDX46;RBM10	0.54;0.53;0.99;0.85				;
		ISYNA1	Q9NPH2	61.068	51	51									ACADM;ALDH2;ASS1;FH;GNPDA1;NIF3L1	1;0.75;0.67;0.67;1;0.65	ACADM;ECHS1;ECI1;HYOU1;WARS	1;0.7;1;0.53;1		;
		ITGB1	P05556	88.415	49;58		PIH1D1	Q9NWS0	1	1			ITGA5-ITGB1-FN1-TGM2 complex;ITGA5-ITGB1-ADAM15 complex;ITGA5-ITGB4 complex;CD98-LAT2-ITGB1 complex;ITGA7-ITGB1-CD151 complex;ITGA3-ITGB1-BSG complex;ITGA3-ITGB1-CD63 complex;ITGA3-ITGB1-CD151 complex;ITGA3-ITGB1-THBS1 complex;ITGA3-ITGB1 complex;ITGA6-ITGB1-CD151 complex;ITGA6-ITGB1 complex;ITGB1-RAP1A-PKD1 complex;ITGA4-ITGB1-EMILIN1 complex;ITGA4-ITGB1 complex;ITGA4-ITGB1-CD81 complex;ITGA4-IT…	2383;2384;2385;2390;2395;2398;2399;2400;2401;2406;2411;2413;2416;2417;2418;2419;2420;2421;2422;2423;2426;2428;2429;2430;2431;2432;2434;2435;2436;2437;2440;2442;2443;2444;2445;2446;2447;2850;2853;2885;2971;2972;2989;3035;3057;3058;3059;3104;3111;3112;6951;7012			CYFIP1;FLNB;POLR3A;PRPF19;RUVBL1	0.64;0.61;0.77;0.65;0.64		;
		ITPR3	Q14573	304.106		18							HOMER3-IP3R-TRPC1 complex;TRP1-G alpha-11-IP3R3-CAV1 signaling complex	74;557			ACTL6A;AIMP2;ATP5F1A;ATP5F1B;ATP5F1C;ATP5PB;ATP5PO;BAG6;CAD;CKAP4;COG1;COPA;CYFIP1;DAP3;DBT;DDOST;DDX46;DHX15;DPCD;DYNC1LI1;FLNA;FLNB;H4C1;HACD3;HADHB;HAGH;LBR;MAP1B;MRPL1;MRPL12;MRPL13;MRPL15;MRPL2;MRPL20;MRPL28;MRPL37;MRPL44;MRPL47;MRPL48;MRPL50;MRPS10;MRPS14;MRPS16;MRPS17;MRPS2;MRPS22;MRPS23;MRPS27;MRPS31;MRPS34;MRPS35;MRPS7;MYH9;MYL6;NCKAP1;NUMA1;PABPC1;PDRG1;PFDN2;PFDN6;PFKP;PHB2;PIH1D1;PNN;…	0.96;0.69;0.99;0.99;0.87;0.83;0.99;0.58;0.91;0.77;0.84;0.67;0.8;1;0.52;0.67;0.88;0.93;1;0.53;0.91;0.91;0.89;0.93;0.87;0.57;0.96;0.66;0.71;0.56;0.66;0.58;0.6;0.66;0.62;0.69;0.67;0.78;0.58;0.75;0.97;0.99;1;0.63;0.95;1;1;1;0.94;1;0.93;1;0.84;0.99;0.52;0.79;0.94;0.6;0.88;0.83;0.77;0.56;0.6;0.69;0.97;0.93;0.66;0.84;0.63;0.75;1;0.91;0.89;0.88;0.55;0.94;0.94;0.99;0.99;0.71;0.98;0.64;0.91;0.83;0.67;0.99;…		;
		IVD	P26440	46.651	52										DNAJC2;ESD;MARCKS;NUP155;OXCT1;PAWR;SDF2L1	0.7;0.54;0.76;0.61;0.87;0.98;0.93				;
		IWS1	Q96ST2	91.955	46		RUVBL2	Q9Y230	1	1					CUL4B;DNM1L;PNPT1;SNRPA;SNRPB2;SUPT6H	0.61;0.51;0.54;0.57;0.8;0.51				;
		JUP	P14923	81.745	26		PIH1D1;RUVBL2	Q9NWS0;Q9Y230	2	2			Polycystin-1 multiprotein complex (ACTN1, CDH1, SRC, JUP, VCL, CTNNB1, PXN, BCAR1, PKD1, PTK2, TLN1)	5177	KRT13;RPS3A;SERPINB3	0.78;0.5;0.54				;
		KARS1	Q15046	68.048	17	15	VBP1;CCT8;PIH1D1	P61758;P50990;Q9NWS0	3	2					AAAS;AIMP1;AIMP2;AP2M1;ATP1A1;ATP1B1;ATP1B3;ATP2A2;ATP5F1C;ATP5MF;ATP5MG;ATP5PO;BAG2;BCKDK;BYSL;CANX;CKAP4;CSE1L;DARS;DDOST;DDX54;DHX15;DHX30;EEF1E1;EPRS;FBL;GNL3;GOT2;H1-4;H1FX;HACD3;HARS;HNRNPC;HNRNPH1;IARS;LRRC59;MARS;MOV10;MRPL12;MRPS7;NOP56;PA2G4;PABPC1;PHB;PHB2;PPAN;PRKDC;QARS;RARS;RPL10;RPL17;RPL19;RPL24;RPL27A;RPL31;RPL35;RPL7A;RPN1;RPN2;RPS11;RPS13;RPS15A;RPS16;RPS18;RPS19;RPS2;RPS23;RPS…	0.87;0.94;0.67;0.62;0.6;0.64;0.84;0.67;0.66;0.57;0.79;0.82;0.72;0.84;0.54;0.62;0.94;0.81;0.92;0.83;0.56;0.76;0.63;0.97;0.95;0.75;0.95;0.98;1;0.97;0.81;0.98;0.58;0.63;0.95;0.79;0.91;0.81;0.54;0.69;0.91;0.97;0.58;0.51;0.82;0.56;0.64;0.67;0.94;0.93;0.83;0.82;0.98;0.88;0.89;0.61;0.67;0.83;0.74;1;0.98;0.99;0.94;0.94;0.82;1;0.76;0.52;0.97;0.76;0.81;0.85;0.82;0.72;0.99;0.76;0.73;0.73;0.96;0.88;0.95;0.76…	ACAA2;ATP5F1A;ATP5PO;CAD;CKAP4;CYFIP1;EFTUD2;GAPDH;H4C1;HACD3;HADHB;HNRNPU;IRS4;MYL6;PABPC1;PFKP;POLR1A;PRPF19;PRPF40A;QARS;RPS11;RRP12;SLC25A1;SLC25A3;SLC25A5;SMC4;VDAC2;WRNIP1	0.51;0.8;0.63;0.5;0.57;0.56;0.89;0.66;0.6;0.72;0.92;0.81;0.81;0.52;0.88;0.54;0.66;0.62;0.52;0.69;0.53;0.7;0.89;0.93;0.56;0.51;0.91;0.52		;
		KATNA1	O75449	55.965	25;42		CCT7;PFDN1;PFDN4;CCT5;CCT2	Q99832;O60925;Q9NQP4;P48643;P78371	5	2	PFDN1	1	KATNA1-KATNAL1-KATNB1-KATNBL1 complex	7366	GFPT1	0.63				;
		KATNAL1	Q9BW62	55.392	43		PFDN1;CCT2	O60925;P78371	2	1			KATNA1-KATNAL1-KATNB1-KATNBL1 complex	7366						;
		KATNB1	Q9BVA0	72.334	40		CCT7;PFDN4;PFDN1;PFDN2;CCT2;CCT5	Q99832;Q9NQP4;O60925;Q9UHV9;P78371;P48643	6	2	PFDN1	1	KATNA1-KATNAL1-KATNB1-KATNBL1 complex	7366						;
		KCTD12	Q96CX2	35.701	41;48	48							KCTD12-GNB1-GNG2 complex	6391	CARS;CLTC;HSP90AA4P;RPL23	0.64;0.52;0.52;0.51	ALDH1B1;ALDH2;HSPA4L;PUF60;SFPQ;UGGT1	0.87;0.98;1;0.63;0.55;0.5		;
		KHDRBS1	Q07666	48.227	54								ASPP1-SAM68 complex;Sam68-p85 P13K-IRS-1-IR signaling complex;Sam68-p120GAP complex;FYN-KHDRBS1-PLCG1 complex	644;2577;2578;7379						;
		KHSRP	Q92945	73.115	57	57	PIH1D1	Q9NWS0	1	1			DCS complex	7381	DIS3;DLD;IARS2;IPO4;LDHA;LRPPRC;NARS1;NCL;U2AF2;UBA2	0.77;0.55;0.52;0.84;0.51;0.78;0.79;1;0.67;0.52	DDX3X;RBM39;XRCC5	0.68;0.62;0.5		;
		KIF11	P52732	119.159	24;21								Kaiso-NCOR complex;KAT2B-KIF11-MYSM1 complex	2183;7437	AHNAK;AP3M1;BIRC6;CHD4;CNOT1;CTR9;EFTUD2;EIF3L;KDM1A;MACF1;MED23;MRE11;MRPS16;MRPS7;MYH10;NUMA1;POLR1A;POLR1C;POLR1D;POLR3A;PRPF6;PRPF8;PSMC4;PSMD1;PSMD12;PSMD13;PSMD4;PSMD8;PTCD3;RPAP2;SF3B3;SIN3A;SMARCC2;SMARCD2;SPTBN1;TANGO6	0.85;0.69;0.56;0.7;0.75;0.96;0.93;0.94;0.99;0.97;0.61;0.95;0.52;0.78;0.52;0.81;0.62;0.78;0.62;0.63;1;0.99;0.84;0.61;0.88;0.92;0.66;0.79;0.85;0.99;0.51;0.97;0.72;0.74;0.79;0.65				;
		KIF1A	Q12756	191.064	34;44															;
		KIF5B	P33176	109.685	29	17;31							PLEKHM2-KIF5B complex;KIF5B-SPG33 complex	5401;6552	AAAS;ABI1;ACACA;AP2M1;AP3M1;ARCN1;ASDURF;ATP1A1;CAD;CDC27;CDC5L;CHD4;CNOT1;CYFIP1;DCTN1;EFTUD2;EPS15;FAR1;FLII;GNB2;HADHA;HADHB;HDAC1;KDM1A;LAS1L;LONP1;MACF1;MCM2;MCM3;MRE11;MRPS7;MYL6;NCKAP1;PABPC4;POLR1A;POLR1C;POLR1D;POLR2B;POLR3A;POLR3D;POLR3E;PRPF19;PYCR2;RAB5C;RBM25;RPAP2;RPAP3;RPS16;RUVBL1;RUVBL2;SEC16A;SF3B1;SLC25A13;SLC25A3;SLC25A6;SNAP23;SNRNP40;TCOF1;TCP1;TECR;TNPO1;TOP2A;TPR;TRIM28;TU…	0.6;0.83;0.7;0.68;0.97;0.94;0.88;0.58;0.54;0.77;0.99;0.99;0.82;0.66;0.72;0.65;0.77;0.79;0.86;0.85;0.98;0.57;0.9;0.93;0.66;0.88;0.84;0.99;0.65;0.55;0.99;0.88;0.81;0.93;0.97;0.6;0.97;0.55;0.95;0.79;0.91;0.97;0.85;0.85;0.98;0.86;0.89;0.68;0.88;0.68;0.76;0.91;0.93;0.59;0.65;0.74;0.98;0.54;0.57;0.68;0.9;0.96;0.98;0.63;0.73;0.54;0.69;0.78;0.89;0.56;0.68	AIMP2;ATP5PB;CYFIP1;DBT;NCKAP1;TUBB6	0.94;0.62;0.66;0.54;0.55;0.81		;
		KLC1	Q07866	65.31	30								RAB27A-SLP3-KLC1 transport complex	6307						;
		KPRP	Q5T749	64.136	26										ECM1;GGCT;H1FX;HADHA;KRT13;PA2G4;RPL34;S100A8;SERPINB3	0.58;0.62;0.64;0.73;0.83;0.7;0.55;0.62;0.82				;
		KTN1	Q86UP2	156.275	34						PIH1D1;UXT;RPAP3	3	TNF-alpha/NF-kappa B signaling complex 8	5269	ACLY;AIMP2;AP3B1;ATAD3A;BRK1;CISD2;CKAP4;COPA;CYFIP2;DPM1;EPS15L1;EXOSC2;HCFC1;MACF1;NOP58;POLR2B;RRBP1;RRM2B;S100A14;SLC25A1;SMARCA4;SSR1;UBR5;WDR18	0.97;0.57;0.53;0.61;0.55;0.99;0.63;0.69;0.99;0.67;1;1;0.6;0.61;0.81;0.61;0.59;0.66;0.88;0.54;0.78;0.82;0.67;0.92	ACIN1;ACTL6A;ARCN1;ATP5F1A;ATP5F1B;ATP5F1C;ATP5PB;ATP5PD;ATP5PO;CAD;CKAP4;COPB2;CYFIP1;DBT;DDX6;DHX15;DPCD;HACD3;HADHB;HAGH;IARS;LANCL1;LBR;MARS;MATR3;MYL6;NCKAP1;PABPC1;PABPC4;PDRG1;PFDN6;PFKP;POLR1A;POLR2E;POLR3A;POLR3B;PPP1CA;PPP1CC;PRKDC;PRPF40A;PRPF8;RPAP3;RPL22;RPL23;RPL27A;RPN1;RPS11;RPS15A;RPS16;RPS20;RPS3;RUVBL1;RUVBL2;SF3B1;SF3B3;SLC25A1;SLC25A3;SLC25A6;SMC4;SNRNP200;SNRPA1;TECR;TUBA1B;…	0.87;0.77;0.97;0.75;0.82;0.76;0.9;1;0.9;0.92;0.99;0.54;0.99;0.72;0.78;0.99;0.97;0.76;0.81;0.77;0.62;0.88;0.74;0.66;0.8;0.73;0.58;0.66;0.62;0.6;0.66;0.86;0.84;0.76;0.52;0.89;0.77;0.87;0.96;0.66;0.83;0.67;0.97;0.75;0.59;0.8;0.82;0.64;0.74;0.81;0.63;0.81;0.89;0.73;0.99;0.72;0.87;0.86;0.58;0.7;0.64;0.69;0.85;0.77;0.65;0.78;0.88;0.91;0.5		;
		LAMC1	P11047	177.603	26;34		CCT7;CCT3	Q99832;P49368	2	1			ITGA6-ITGB4-Laminin10/12 complex;ITGA6-ITGB4-Laminin10/12 complex	2318;2319	AAAS;AP3M1;ATP1A1;ATP5MD;CNOT1;DAD1;DIABLO;FAR1;FKBP8;KDM1A;MYH9;PGRMC2;POLR1C;POLR3B;PRPF40A;PRPF8;RER1;SEC22B;SMC4;SNAP23;SPTBN1;TIMM50;TMX1;TOP2A;UBR5;WDR5	0.7;0.73;0.56;0.93;0.94;0.55;0.95;0.93;0.62;0.96;0.5;0.64;0.65;0.99;0.66;0.85;0.91;0.58;0.68;0.5;0.66;0.89;0.88;0.69;0.9;0.96				;
		LAMP1	P11279	44.882	27															;
		LAMP2	P13473	44.961		52									KDM1A;PRPF3;RBBP4	0.85;0.54;0.53	HPRT1;LGALS3BP;PGK1;SRRT	0.5;0.68;0.8;0.53		;
		LANCL1	O43813	45.283		16	PIH1D1	Q9NWS0	1	1							ACAA2;ACIN1;ACLY;AIFM1;ARCN1;ATP5MF;CDK1;CKAP4;CLTC;COPA;COPB1;COPB2;CYFIP1;DBT;DDX5;DDX6;DPM1;EEF2;EIF4G1;ERLIN2;FBL;GADD45GIP1;GAPDH;GCN1;HADHA;HDAC2;HNRNPL;HNRNPR;HNRNPUL2;HSPA8;IARS;KTN1;LBR;MATR3;MRPL1;MRPL11;MRPL12;MRPL13;MRPL15;MRPL17;MRPL18;MRPL2;MRPL20;MRPL21;MRPL23;MRPL24;MRPL28;MRPL3;MRPL34;MRPL37;MRPL38;MRPL39;MRPL4;MRPL40;MRPL41;MRPL43;MRPL44;MRPL45;MRPL46;MRPL47;MRPL48;MRPL50;MRPL55…	0.98;0.71;0.89;0.53;0.74;0.96;0.53;0.76;0.84;0.86;0.53;0.74;0.68;0.91;0.96;1;0.61;0.61;0.61;0.78;0.82;0.5;0.52;0.94;0.7;0.59;0.56;0.88;0.57;0.57;0.71;0.88;0.55;1;0.82;0.58;0.83;0.52;0.62;0.57;0.73;0.77;0.51;0.8;0.83;0.8;0.58;0.81;0.71;0.7;0.56;0.6;0.76;0.83;0.56;0.78;0.84;0.76;0.65;0.82;0.79;0.81;0.76;0.66;0.57;0.6;0.82;0.94;0.59;0.52;0.58;0.99;0.57;0.67;0.96;0.73;0.98;0.79;0.97;1;0.96;0.75;0.99;…		;
		LAP3	P28838	56.166	41										RAB3GAP1	0.99				;
		LARS	Q9P2J5	134.466	48	15;48	PIH1D1;CCT8;CCT6A;HSP90AB1;RUVBL2	Q9NWS0;P50990;P40227;P08238;Q9Y230	5	2			Multisynthetase complex	3040	AAAS;AIMP1;ALDOA;ATAD3A;ATP1A1;ATP1B1;ATP1B3;ATP5PB;BAG2;CKAP4;CSE1L;DARS;DDOST;DHX15;EIF2S2;FBL;GPI;HACD3;IRS4;LGALS3BP;LRRC59;MSN;NOP56;PHB;PHB2;QARS;RALY;RPL23;RPS26;S100A14;SLC25A5;SLC3A2;SPTAN1;SRRM2;TCOF1;THOC2;VIM;WDR18;WRAP73;ZNF326	0.79;0.7;0.84;0.56;0.56;0.59;0.61;0.54;0.56;0.64;0.74;0.74;0.8;0.72;0.55;0.63;0.52;0.64;0.66;0.52;0.7;0.51;0.52;0.75;0.76;0.56;0.83;0.79;0.69;0.7;0.58;0.71;0.71;0.53;0.82;0.61;0.87;0.88;0.55;0.55	ACAA2;ACLY;AIMP1;ALDOA;ATP5F1B;BCKDK;CCT8;CKAP4;CORO1C;DBT;DDX5;IARS;MRPL12;MRPL19;MYH10;P4HB;PABPC4;PHB;PRKDC;PRPF40A;QARS;RARS;RBM25;RBMX;RNPS1;RPL23;RPL27A;RPS11;RPS19;RPS2;RPS26;RPS3;RPS4X;RRP12;SF3A3;SLC25A1;TUBA1B;TUBB2B;TUBB6;TUFM;URI1;UXT	0.88;0.83;0.81;0.65;0.62;0.5;0.57;0.64;0.61;0.67;0.62;0.6;0.53;0.62;0.55;0.64;0.61;0.55;0.52;0.82;0.51;0.65;0.9;0.86;0.52;0.54;0.7;0.89;0.58;0.58;0.86;0.55;0.81;0.88;0.7;0.69;0.8;0.63;0.5;0.86;0.6;0.63		;
		LBR	Q14739	70.703		17;31									ACSL3;AGK;AIMP2;ALDOA;APMAP;ATAD3A;ATP1B1;ATP5F1A;ATP5MD;ATP5MF;ATP5MG;ATP5PB;BAG2;CISD2;CLINT1;CYB5R3;DAD1;DARS;DDOST;DPF2;EEF1E1;ERLIN2;FBL;GCN1;GOT1;GPI;HACD3;HLA-A;HM13;HNRNPUL2;HSD17B12;IARS;KPNB1;LAS1L;LETM1;LMAN2;LRRC59;MACF1;MARS;MED23;MOV10;MRE11;MRPS30;MT-CO2;MYBBP1A;NDUFA4;NNT;NOP56;NUP210;PELP1;PGRMC2;PHB;PHB2;PUM3;QARS;RAB2A;RAB5C;RAB7A;RAD50;RALY;RARS;RBBP5;RNPS1;RPN1;RPN2;RRP12;RSL…	1;1;0.83;0.76;1;1;0.85;0.67;0.76;0.76;0.61;1;0.76;0.97;0.79;1;0.97;0.88;0.82;0.76;0.95;1;0.81;1;0.6;0.78;1;0.95;0.72;0.6;1;0.94;0.52;0.75;1;1;0.99;0.93;0.74;0.98;0.58;0.57;0.82;1;0.7;0.98;1;0.86;0.96;0.6;1;1;1;0.58;0.94;1;0.7;1;0.72;0.98;0.95;0.51;0.56;0.99;1;1;0.61;0.65;0.99;1;1;1;1;0.99;0.57;0.75;0.73;0.77;0.79;0.99;0.52;1;0.77;0.94;1;1;0.56;0.68;0.5;1;0.75;0.8;1;0.94;0.55;0.59;0.61;1;1;0.67;0.…	ACAA2;ACLY;ACTL6A;ACTR1A;AIFM1;ARCN1;ASDURF;ATP1A1;ATP2A2;ATP5F1A;ATP5F1B;ATP5F1C;ATP5PB;ATP5PD;ATP5PO;BAG6;BCAP31;CCAR2;CCT2;CDK1;CHD4;CKAP4;CNOT1;COG1;COPA;COPB1;CORO1C;CYFIP1;DAP3;DCTN1;DCTN2;DDOST;DDX46;DDX6;DHX9;DPCD;EEA1;EEF1B2;EEF1D;EIF3D;EIF3I;EIF3L;FLNA;FLNB;GADD45GIP1;GCN1;GOLIM4;HACD3;HADHA;HAGH;HDAC2;HNRNPC;HNRNPH1;HNRNPL;HNRNPR;HNRNPUL2;HUWE1;IARS;ILF3;IMPDH2;IQGAP1;IRS4;ITPR3;KTN1;L…	0.83;0.99;0.94;0.85;0.9;0.98;0.99;0.77;0.91;0.94;0.76;0.91;0.99;0.99;0.73;0.94;0.54;0.97;0.6;0.98;0.98;0.68;0.94;0.85;0.94;0.5;0.75;0.78;0.98;0.55;0.89;0.67;0.99;0.83;0.81;1;0.91;0.53;0.51;0.94;0.84;0.87;0.54;0.61;0.69;0.98;0.94;0.65;0.55;0.53;0.95;0.87;0.55;0.9;0.68;0.71;0.71;0.62;0.79;0.99;0.91;0.58;0.96;0.74;0.55;0.95;0.95;0.61;0.65;0.8;0.82;0.8;0.75;0.88;0.64;0.83;0.87;0.76;0.66;0.84;0.75;0.8…		;
		LCN2	P80188	22.588	26															;
		LCP1	P13796	70.288	26;64										ACSS1;ARIH2;MRI1;PDIA4;PLS1;PLS3	0.94;0.68;0.68;0.86;0.87;0.87				;
		LDHA	P00338	36.689	28;59		CCT3;CCT6B;PIH1D1	P49368;Q92526;Q9NWS0	3	3					BCKDHA;BCKDHB;GNB2;KHSRP;PC;RPA1;SLIRP;WARS;XRN2	0.7;0.53;0.55;0.51;1;0.95;0.5;0.69;0.72				;
		LDHB	P07195	36.638	64		CCT3;CCT6A;CCT6B;PIH1D1	P49368;P40227;Q92526;Q9NWS0	4	3					EIF4A1;IARS2;IPO5;PC;PFAS;PFDN1;PFDN6;PFN1;PHGDH;PNP;PTBP1;SRSF1	0.95;0.94;0.8;0.71;0.55;1;0.89;0.98;0.65;1;0.84;1				;
		LGALS3BP	Q08380	65.331		13;49	CCT2;CCT7;CCT4;CCT6A;TCP1;CCT3;CCT5;CCT8	P78371;Q99832;P50991;P40227;P17987;P49368;P48643;P50990	8	2					LARS;S100A14;SNRNP70	0.52;0.66;0.54	LAMP2	0.68		;
		LGALS7	P47929	15.075	27															;
		LMAN1	P49257	57.549		36	PIH1D1;RPAP3;PIH1D1	Q9NWS0;Q9H6T3;Q9NWS0	3	3							ATP5F1C;DPCD;POLR3A;RUVBL1;RUVBL2	0.78;0.6;0.54;0.52;0.83		;
		LONP1	P36776	106.489	29;59	46;59	PIH1D1	Q9NWS0	1	1					ACTR1A;CCT2;CCT3;CCT4;CCT5;CCT6A;CCT6B;CCT7;CCT8;EEF1D;EFTUD2;EIF4G1;EPS15;HDAC1;KIF5B;PAICS;PFDN2;PFDN5;POLR2B;PPP2CA;RPAP2;SF3B3;TCP1;TUBA1B;TUBB6;URI1;UXT;WDR61;WDR92	0.51;0.68;0.9;0.64;0.85;0.88;0.91;0.88;0.89;0.91;0.52;0.54;0.88;0.66;0.88;0.83;0.83;0.51;0.61;0.52;0.53;0.69;0.83;0.61;0.58;0.68;0.97;0.68;0.73	PFAS;STAT3	0.54;0.54		;
		LRPPRC	P42704	157.905	54	17;54	UXT;PIH1D1;POLR2E;URI1	Q9UBK9;Q9NWS0;P19388;O94763	4	4			TNF-alpha/NF-kappa B signaling complex 5	5233	DLD;DRG1;GNB2;IPO4;KHSRP;MTREX;NCL;RANGAP1;RBBP4;RPRD1B;SARS;SLIRP;SRRT;TUBB2B;U2AF2	0.77;0.61;0.74;0.6;0.78;0.58;0.62;0.89;0.6;0.99;0.82;0.96;0.92;0.68;0.55	SLIRP	0.84		;
		LRRC59	Q96AG4	34.93		16	PIH1D1;RUVBL1	Q9NWS0;Q9Y265	2	2					AAAS;ACSL3;AGK;AIMP1;AIMP2;ALDH3A2;ALDOA;APMAP;ATAD3A;ATP1A1;ATP1B1;ATP2A2;ATP5F1C;ATP5MD;ATP5MF;ATP5MG;ATP5PB;ATP5PO;BAG2;BYSL;CASP14;CISD2;CKAP4;COPA;CSE1L;CYB5R3;DAD1;DARS;DDOST;DDX5;DHX15;DPM1;DYNC1LI1;EEF1E1;EPRS;ERLIN2;EXOSC10;FBL;GCN1;H1-4;HACD3;HARS;HLA-A;HM13;HNRNPR;HNRNPUL1;HSD17B12;IARS;ILF2;KARS1;KPNB1;LARS;LBR;LETM1;LMAN2;MARS;MRPS30;MT-CO2;NDUFA4;NNT;NOP56;NUP210;PGRMC2;PHB;PHB2;QAR…	0.83;0.78;1;0.77;1;0.51;0.84;0.79;1;0.92;0.97;0.87;0.76;0.99;1;1;1;0.92;0.6;0.57;0.54;0.99;0.88;0.56;0.71;0.99;1;1;0.99;0.53;0.87;0.75;0.67;1;0.95;1;0.79;1;0.99;0.74;1;0.78;0.97;0.98;0.68;0.61;1;1;0.73;0.79;0.53;0.7;0.99;0.63;0.97;0.99;0.57;0.91;0.88;0.73;0.99;0.95;1;1;1;1;1;1;1;0.97;0.99;0.63;0.88;0.61;1;1;0.87;0.57;0.89;1;0.99;0.71;0.96;1;0.92;1;0.95;0.91;1;0.96;0.97;0.54;0.73;1;0.99;0.97;1;0.8…	DDX17;DHX9;HNRNPU;IRS4;NCKAP1;PRPF19;PRPF40A;QARS;RPL11;RPS10;RPS13;RPS25;RPS3;SLC25A3;SSBP1	0.5;0.67;0.56;0.84;0.64;0.63;0.53;0.55;0.75;0.54;0.75;0.77;0.62;0.6;0.79		;
[truncated: 544 more rows]
