# Supplementary material for: DIP-MS: ultra-deep interaction proteomics for the deconvolution of protein complexes
Source: Nat Methods. 2024 Mar 26;21(4):635–47. doi: 10.1038/s41592-024-02211-y (PMC11009110; doi:10.1038/s41592-024-02211-y)
Supplement: Supplementary file 24 — Statistical source data. [file 41592_2024_2211_MOESM24_ESM.xlsx]

## Sheet: Ext_data_Fig2_Legend
	SHEET DESCRIPTION		COLUMNS DETAILS
Sheet	Short Description		Column	Description
Ext_data_Fig2_prep	Definition of coelution groups		Ext_data_Fig2_prep: Definition of coelution groups
Ext_data_Fig2_coelution_groups	Coelution group profile data for visualization		Complex_grouping	Complex and sub-complex assignment was derived from cofractionation protein profiles within DIP-MS and cross-checked by literature.
Ext_data_Fig2_overview	Overivew of coelution groups		Coeluion_group	Coelution group of core-subunits indicated also used in the visualization.
			Gene_Name_(subunits)	Gene Name/Symbol obtained from UniProtKB database.
			UniProtKB_accession_(subunits)	Unique and stable UniProtKB accession identifier obtained from UniProtKB database.
			Subunit_MW_(kDa)	Molecular weight/ mass in kilo Dalton as reported for the major isoform in UniProtKB.
			Peak_Fraction_DIP-MS_PFDN2	Protein coelution group extracted from the re-aligend elution profiles of PFDN2
			Peak_Fraction_DIP-MS_UXT	Protein coelution group extracted from the re-aligend elution profiles of UXT
			Coelution_group_Peak_Fraction	Protein coelution group extracted from the re-aligned elution profiles of the UXT and PFDN2 DIP-MS experiment.
			Coelution_group_Apparent_MW_[kDa]	Correpsonding apprent MW from each protein coelution group extracted from the re-aligned elution profiles of the UXT and PFDN2 DIP-MS experiment.
			Literature_derived_Stochiometry	Stochiometries of complexes and subcomplexes were derived from literature. Further it was checked if the MW standard calibration curve was in agreement with the stochiometries.
			Module/Complex_MW_(kDa)	Summed of Molecular weight/ mass in kilo Dalton for the coelution groups respectively protein compelxes and modules identified within the DIP-MS experiments.
			Reference_for_stochiometry_(PMID)	Indicates PubMed ID with reported stochiometires
			Ext_data_Fig2_coelution_groups: Coelution group profile data for visualization
			Coelution_group	Coelution group of core-subunits indicated also used in the visualization.
			Complex_grouping	Complex and sub-complex assignment was derived from cofractionation protein profiles within DIP-MS and cross-checked by literature.
			Coelution_group_Apparent_MW_[kDa]	Correpsonding apprent MW from each protein co-elution group extracted from the re-aligned elution profiles of the UXT and PFDN2 DIP-MS experiment.
			Coelution_group_Peak_Fraction	Protein coelution group extracted from the re-aligned elution profiles of the UXT and PFDN2 DIP-MS experiment.
			DIP-MS_experiment	Indicates if data was derived from the PFDN2 or UXT DIP-MS experiment.
			Gene_Name_(subunits)	Gene Name/Symbol obtained from UniProtKB database.
			UniProtKB_accession_(subunits)	Unique and stable UniProtKB accession identifier obtained from UniProtKB database.
			Fraction	Indicates slice/fraction.
			Normalized_protein_intensity	Normalized protein intensity per protein and fraction.
			Apparent_MW_calibration_[kDA]	The apparent MW inferred from the MW calibration curve.
			MW_STD	MW standard obtained after the PAGE-separation. Fraction/ gel slice was estimated taking into consideration all DIP-MS experiments. As peaks are aligned in pre-processing, this can be only treated as estimatation.
			Ext_data_Fig2_overview: Overivew of coelution groups
				Overview table indicating the co-elution groups of the core-subunits across the size-deminsion of the native PAGE experiments. The data are extracted from the DIP-MS experiments of UXT and PFDN2.

## Sheet: Ext_data_Fig2_prep
Complex_grouping	Coeluion_group	Gene_Name	UniProtKB_Accession	Subunit_MW_(kDa)	Peak_Fraction_DIP-MS_PFDN2	Peak_Fraction_DIP-MS_UXT	Coelution_group_Peak_Fraction	Coelution_group_Apparent_MW_[kDa]	Literature_derived_Stochiometry	Module/Complex_MW_(kDa)	Reference_for_stochiometry_(PMID)
Prefoldin	Coelution group 1	VBP1	P61758	22.626	47, 58		58	156.554	1	100.709	30484157;30955883;9630229;9878052
Prefoldin	Coelution group 1	PFDN2	Q9UHV9	16.648	46, 57	36	58	156.554	1	100.709	30484157;30955883;9630229;9878052
Prefoldin	Coelution group 1	PFDN5	Q99471	16.648	58	54	58	156.554	1	100.709	30484157;30955883;9630229;9878052
Prefoldin	Coelution group 1	PFDN4	Q9NQP4	15.314	46, 58	54	58	156.554	1	100.709	30484157;30955883;9630229;9878052
Prefoldin	Coelution group 1	PFDN6	O15212	14.583	46, 58	37	58	156.554	1	100.709	30484157;30955883;9630229;9878052
Prefoldin	Coelution group 1	PFDN1	O60925	14.21	46, 57	17;21;38	58	156.554	1	100.709	30484157;30955883;9630229;9878052
Prefoldin-like	Coelution group 2	URI1	O94763	59.832	18;24;36		37	522.296	1	160.621	31738558;14615539
Prefoldin-like	Coelution group 2	POLR2E	P19388	24.551	16, 35, 47, 63	36	37	522.296	1	160.621	31738558;14615539
Prefoldin-like	Coelution group 2	UXT	Q9UBK9	18.246	35, 46, 57	36	37	522.296	1	160.621	31738558;14615539
Prefoldin-like	Coelution group 2	PFDN2	Q9UHV9	16.648	46, 57	36	37	522.296	1	160.621	31738558;14615539
Prefoldin-like	Coelution group 2	PDRG1	Q9NUG6	15.511	20, 37, 46, 57	36	37	522.296	1	160.621	31738558;14615539
Prefoldin-like	Coelution group 2	PFDN6	O15212	14.583	46, 58	37	37	522.296	1	160.621	31738558;14615539
Prefoldin-like	Coelution group 2	ASDURF	L0R819	11.25	35, 57, 63	9, 37	37	522.296	1	160.621	31738558;14615539
R2TP-core	Coelution group 3	RUVBL2	Q9Y230	51.157	18, 35	19, 33	32	642.553	6	608.31	29662061
R2TP-core	Coelution group 3	RUVBL1	Q9Y265	50.228	17, 29, 36	20, 34	32	642.553	6	608.31	29662061
Adaptors	Coelution group 4	RPAP3	Q9H6T3	75.719	18, 27, 47	20, 26, 45	45	356.425	1 or 2	216.17 | 183.80 | 108.08	32384603;29662061;30033218
Adaptors	Coelution group 4	PIH1D1	Q9NWS0	32.363	18, 27, 47	21, 27, 46	45	356.425	1 or 2	216.17 | 183.80 | 108.08	32384603;29662061;30033218
Adaptors	Coelution group 5	RPAP3	Q9H6T3	75.719	18, 27, 47	20, 26, 45	29	720.832	1 or 2	216.17 | 183.80 | 108.08	32384603;29662061;30033218
Adaptors	Coelution group 5	PIH1D1	Q9NWS0	32.363	18, 27, 47	21, 27, 46	29	720.832	1 or 2	216.17 | 183.80 | 108.08	32384603;29662061;30033218
CCT/TRiC-Prefoldin	Coelution group 6	CCT6A | CCT6B	P40227 | Q92526	58.024 | 57.82	27 | 27	26	26	803.705	2	1046.25	22503819;30955883;34158536;9630229;9878052
CCT/TRiC-Prefoldin	Coelution group 6	CCT3	P49368	60.534	27	26	26	803.705	2	1046.25	22503819;30955883;34158536;9630229;9878052
CCT/TRiC-Prefoldin	Coelution group 6	TCP1	P17987	60.344	27	26	26	803.705	2	1046.25	22503819;30955883;34158536;9630229;9878052
CCT/TRiC-Prefoldin	Coelution group 6	CCT5	P48643	59.671	27, 57	26	26	803.705	2	1046.25	22503819;30955883;34158536;9630229;9878052
CCT/TRiC-Prefoldin	Coelution group 6	CCT8	P50990	59.621	26	26	26	803.705	2	1046.25	22503819;30955883;34158536;9630229;9878052
CCT/TRiC-Prefoldin	Coelution group 6	CCT7	Q99832	59.367	27	26	26	803.705	2	1046.25	22503819;30955883;34158536;9630229;9878052
CCT/TRiC-Prefoldin	Coelution group 6	CCT4	P50991	57.924	27	26	26	803.705	2	1046.25	22503819;30955883;34158536;9630229;9878052
CCT/TRiC-Prefoldin	Coelution group 6	CCT2	P78371	57.488	27	26	26	803.705	2	1046.25	22503819;30955883;34158536;9630229;9878052
CCT/TRiC-Prefoldin	Coelution group 6	VBP1	P61758	22.626	47, 58		26	803.705	1	1046.25	30955883;9630229;9878052
CCT/TRiC-Prefoldin	Coelution group 6	PFDN2	Q9UHV9	17.328	46, 57	36	26	803.705	1	1046.25	30955883;9630229;9878052
CCT/TRiC-Prefoldin	Coelution group 6	PFDN5	Q99471	16.648	58	54	26	803.705	1	1046.25	30955883;9630229;9878052
CCT/TRiC-Prefoldin	Coelution group 6	PFDN4	Q9NQP4	15.314	46, 58	54	26	803.705	1	1046.25	30955883;9630229;9878052
CCT/TRiC-Prefoldin	Coelution group 6	PFDN6	O15212	14.583	46, 58	37	26	803.705	1	1046.25	30955883;9630229;9878052
CCT/TRiC-Prefoldin	Coelution group 6	PFDN1	O60925	14.21	46, 57		26	803.705	1	1046.25	30955883;9630229;9878052
PAQosome	Coelution group 7	RPAP3	Q9H6T3	75.719	18, 27, 47	20, 26, 45	19	1014.94	2	720.68	29662061;31738558;14615539
PAQosome	Coelution group 7	URI1	O94763	59.832	18;24;36	17;21;38	19	1014.94	1	720.68	31738558;14615539
PAQosome	Coelution group 7	RUVBL2	Q9Y230	51.157	18, 35	19, 33	19	1014.94	3	720.68	29662061;31738558;14615539
PAQosome	Coelution group 7	RUVBL1	Q9Y265	50.228	17, 29, 36	20, 34	19	1014.94	3	720.68	29662061;31738558;14615539
PAQosome	Coelution group 7	WDR92	Q96MX6	39.74	29	21, 30	19	1014.94	1	720.68	31738558;14615539
PAQosome	Coelution group 7	PIH1D1	Q9NWS0	32.363	18, 27, 47	21, 27, 46	19	1014.94	2	720.68	29662061;31738558;14615539
PAQosome	Coelution group 7	POLR2E	P19388	24.551	16, 35, 47, 63	36	19	1014.94	1	720.68	31738558;14615539
PAQosome	Coelution group 7	UXT	Q9UBK9	18.246	35, 46, 57	36	19	1014.94	1	720.68	31738558;14615539
PAQosome	Coelution group 7	PFDN2	Q9UHV9	16.648	46, 57	36	19	1014.94	1	720.68	31738558;14615539
PAQosome	Coelution group 7	PDRG1	Q9NUG6	15.511	20, 37, 46, 57	36	19	1014.94	1	720.68	31738558;14615539
PAQosome	Coelution group 7	PFDN6	O15212	14.583	46, 58	37	19	1014.94	1	720.68	31738558;14615539
PAQosome	Coelution group 7	ASDURF	L0R819	11.25	35, 57, 63	9, 37	19	1014.94	1	720.68	31738558;14615539

## Sheet: Ext_data_Fig2_coelution_groups
Coelution_group	Complex_Grouping	Coelution_group_Apparent_MW_[kDa]	Coelution_group_Peak_Fraction	DIP-MS_experiment	Gene_Name_(subunits)	UniProtKB_accession_(eluting_proteins)	Fraction	Normalized_protein_intensity	Apparent_MW_calibration_[kDA]	MW_STD
Coelution group 1	Prefoldin	157	58	DIP-MS PFDN2	PDRG1	Q9NUG6	1	0.132335	1672.95
Coelution group 1	Prefoldin	157	58	DIP-MS PFDN2	PFDN1	O60925	1	0.00551446	1672.95
Coelution group 1	Prefoldin	157	58	DIP-MS PFDN2	PFDN2	Q9UHV9	1	0.0142968	1672.95
Coelution group 1	Prefoldin	157	58	DIP-MS PFDN2	PFDN4	Q9NQP4	1	0.00583132	1672.95
Coelution group 1	Prefoldin	157	58	DIP-MS PFDN2	PFDN5	Q99471	1	0.00483466	1672.95
Coelution group 1	Prefoldin	157	58	DIP-MS PFDN2	PFDN6	O15212	1	0.0154655	1672.95
Coelution group 1	Prefoldin	157	58	DIP-MS PFDN2	VBP1	P61758	1	0.00275889	1672.95
Coelution group 1	Prefoldin	157	58	DIP-MS PFDN2	PDRG1	Q9NUG6	2	0.104771	1632.05
Coelution group 1	Prefoldin	157	58	DIP-MS PFDN2	PFDN1	O60925	2	0.00550616	1632.05
Coelution group 1	Prefoldin	157	58	DIP-MS PFDN2	PFDN2	Q9UHV9	2	0.010344	1632.05
Coelution group 1	Prefoldin	157	58	DIP-MS PFDN2	PFDN4	Q9NQP4	2	0.0050327	1632.05
Coelution group 1	Prefoldin	157	58	DIP-MS PFDN2	PFDN5	Q99471	2	0.00402179	1632.05
Coelution group 1	Prefoldin	157	58	DIP-MS PFDN2	PFDN6	O15212	2	0.0120439	1632.05
Coelution group 1	Prefoldin	157	58	DIP-MS PFDN2	VBP1	P61758	2	0.0020959	1632.05
Coelution group 1	Prefoldin	157	58	DIP-MS PFDN2	PDRG1	Q9NUG6	3	0.0829497	1591.67
Coelution group 1	Prefoldin	157	58	DIP-MS PFDN2	PFDN1	O60925	3	0.00498851	1591.67
Coelution group 1	Prefoldin	157	58	DIP-MS PFDN2	PFDN2	Q9UHV9	3	0.0072515	1591.67
Coelution group 1	Prefoldin	157	58	DIP-MS PFDN2	PFDN4	Q9NQP4	3	0.00433394	1591.67
Coelution group 1	Prefoldin	157	58	DIP-MS PFDN2	PFDN5	Q99471	3	0.00330717	1591.67
Coelution group 1	Prefoldin	157	58	DIP-MS PFDN2	PFDN6	O15212	3	0.00917657	1591.67
Coelution group 1	Prefoldin	157	58	DIP-MS PFDN2	VBP1	P61758	3	0.00154444	1591.67
Coelution group 1	Prefoldin	157	58	DIP-MS PFDN2	PDRG1	Q9NUG6	4	0.0432991	1551.79
Coelution group 1	Prefoldin	157	58	DIP-MS PFDN2	PFDN1	O60925	4	0.00415737	1551.79
Coelution group 1	Prefoldin	157	58	DIP-MS PFDN2	PFDN2	Q9UHV9	4	0.00145132	1551.79
Coelution group 1	Prefoldin	157	58	DIP-MS PFDN2	PFDN4	Q9NQP4	4	0.00308751	1551.79
Coelution group 1	Prefoldin	157	58	DIP-MS PFDN2	PFDN5	Q99471	4	0.00210105	1551.79
Coelution group 1	Prefoldin	157	58	DIP-MS PFDN2	PFDN6	O15212	4	0.00447481	1551.79
Coelution group 1	Prefoldin	157	58	DIP-MS PFDN2	VBP1	P61758	4	0.000511355	1551.79
Coelution group 1	Prefoldin	157	58	DIP-MS PFDN2	PDRG1	Q9NUG6	5	0.0306153	1512.43
Coelution group 1	Prefoldin	157	58	DIP-MS PFDN2	PFDN1	O60925	5	0.004106	1512.43
Coelution group 1	Prefoldin	157	58	DIP-MS PFDN2	PFDN2	Q9UHV9	5	0.00100178	1512.43
Coelution group 1	Prefoldin	157	58	DIP-MS PFDN2	PFDN4	Q9NQP4	5	0.00313851	1512.43
Coelution group 1	Prefoldin	157	58	DIP-MS PFDN2	PFDN5	Q99471	5	0.00198353	1512.43
Coelution group 1	Prefoldin	157	58	DIP-MS PFDN2	PFDN6	O15212	5	0.00316216	1512.43
Coelution group 1	Prefoldin	157	58	DIP-MS PFDN2	VBP1	P61758	5	0.000181993	1512.43
Coelution group 1	Prefoldin	157	58	DIP-MS PFDN2	PDRG1	Q9NUG6	6	0.023978	1473.58
Coelution group 1	Prefoldin	157	58	DIP-MS PFDN2	PFDN1	O60925	6	0.00295613	1473.58
Coelution group 1	Prefoldin	157	58	DIP-MS PFDN2	PFDN2	Q9UHV9	6	0	1473.58
Coelution group 1	Prefoldin	157	58	DIP-MS PFDN2	PFDN4	Q9NQP4	6	0.00273338	1473.58
Coelution group 1	Prefoldin	157	58	DIP-MS PFDN2	PFDN5	Q99471	6	0.00163951	1473.58
Coelution group 1	Prefoldin	157	58	DIP-MS PFDN2	PFDN6	O15212	6	0.00163324	1473.58
Coelution group 1	Prefoldin	157	58	DIP-MS PFDN2	VBP1	P61758	6	0	1473.58
Coelution group 1	Prefoldin	157	58	DIP-MS PFDN2	PDRG1	Q9NUG6	7	0.020697	1435.24
Coelution group 1	Prefoldin	157	58	DIP-MS PFDN2	PFDN1	O60925	7	0.00281127	1435.24
Coelution group 1	Prefoldin	157	58	DIP-MS PFDN2	PFDN2	Q9UHV9	7	0.000171728	1435.24
Coelution group 1	Prefoldin	157	58	DIP-MS PFDN2	PFDN4	Q9NQP4	7	0.00329475	1435.24
Coelution group 1	Prefoldin	157	58	DIP-MS PFDN2	PFDN5	Q99471	7	0.00160213	1435.24
Coelution group 1	Prefoldin	157	58	DIP-MS PFDN2	PFDN6	O15212	7	0.00214529	1435.24
Coelution group 1	Prefoldin	157	58	DIP-MS PFDN2	VBP1	P61758	7	0.000139691	1435.24
Coelution group 1	Prefoldin	157	58	DIP-MS PFDN2	PDRG1	Q9NUG6	8	0.016096	1397.4
Coelution group 1	Prefoldin	157	58	DIP-MS PFDN2	PFDN1	O60925	8	0.0034729	1397.4
Coelution group 1	Prefoldin	157	58	DIP-MS PFDN2	PFDN2	Q9UHV9	8	0.000514373	1397.4
Coelution group 1	Prefoldin	157	58	DIP-MS PFDN2	PFDN4	Q9NQP4	8	0.00374885	1397.4
Coelution group 1	Prefoldin	157	58	DIP-MS PFDN2	PFDN5	Q99471	8	0.00168388	1397.4
Coelution group 1	Prefoldin	157	58	DIP-MS PFDN2	PFDN6	O15212	8	0.00216758	1397.4
Coelution group 1	Prefoldin	157	58	DIP-MS PFDN2	VBP1	P61758	8	0.000269037	1397.4
Coelution group 1	Prefoldin	157	58	DIP-MS PFDN2	PDRG1	Q9NUG6	9	0.0234713	1360.08
Coelution group 1	Prefoldin	157	58	DIP-MS PFDN2	PFDN1	O60925	9	0.00447763	1360.08
Coelution group 1	Prefoldin	157	58	DIP-MS PFDN2	PFDN2	Q9UHV9	9	0.00129977	1360.08
Coelution group 1	Prefoldin	157	58	DIP-MS PFDN2	PFDN4	Q9NQP4	9	0.00428448	1360.08
Coelution group 1	Prefoldin	157	58	DIP-MS PFDN2	PFDN5	Q99471	9	0.00182534	1360.08
Coelution group 1	Prefoldin	157	58	DIP-MS PFDN2	PFDN6	O15212	9	0.00236769	1360.08
Coelution group 1	Prefoldin	157	58	DIP-MS PFDN2	VBP1	P61758	9	0.000344206	1360.08
Coelution group 1	Prefoldin	157	58	DIP-MS PFDN2	PDRG1	Q9NUG6	10	0.0307699	1323.27
Coelution group 1	Prefoldin	157	58	DIP-MS PFDN2	PFDN1	O60925	10	0.00512816	1323.27
Coelution group 1	Prefoldin	157	58	DIP-MS PFDN2	PFDN2	Q9UHV9	10	0.0032738	1323.27
Coelution group 1	Prefoldin	157	58	DIP-MS PFDN2	PFDN4	Q9NQP4	10	0.00494713	1323.27
Coelution group 1	Prefoldin	157	58	DIP-MS PFDN2	PFDN5	Q99471	10	0.00221913	1323.27
Coelution group 1	Prefoldin	157	58	DIP-MS PFDN2	PFDN6	O15212	10	0.00323902	1323.27
Coelution group 1	Prefoldin	157	58	DIP-MS PFDN2	VBP1	P61758	10	0.000867475	1323.27
Coelution group 1	Prefoldin	157	58	DIP-MS PFDN2	PDRG1	Q9NUG6	11	0.0453463	1286.97
Coelution group 1	Prefoldin	157	58	DIP-MS PFDN2	PFDN1	O60925	11	0.00588777	1286.97
Coelution group 1	Prefoldin	157	58	DIP-MS PFDN2	PFDN2	Q9UHV9	11	0.00519436	1286.97
Coelution group 1	Prefoldin	157	58	DIP-MS PFDN2	PFDN4	Q9NQP4	11	0.00551717	1286.97
Coelution group 1	Prefoldin	157	58	DIP-MS PFDN2	PFDN5	Q99471	11	0.00262831	1286.97
Coelution group 1	Prefoldin	157	58	DIP-MS PFDN2	PFDN6	O15212	11	0.00486203	1286.97
Coelution group 1	Prefoldin	157	58	DIP-MS PFDN2	VBP1	P61758	11	0.001542	1286.97
Coelution group 1	Prefoldin	157	58	DIP-MS PFDN2	PDRG1	Q9NUG6	12	0.0613612	1251.18
Coelution group 1	Prefoldin	157	58	DIP-MS PFDN2	PFDN1	O60925	12	0.00633718	1251.18
Coelution group 1	Prefoldin	157	58	DIP-MS PFDN2	PFDN2	Q9UHV9	12	0.00723129	1251.18
Coelution group 1	Prefoldin	157	58	DIP-MS PFDN2	PFDN4	Q9NQP4	12	0.00575054	1251.18
Coelution group 1	Prefoldin	157	58	DIP-MS PFDN2	PFDN5	Q99471	12	0.0031398	1251.18
Coelution group 1	Prefoldin	157	58	DIP-MS PFDN2	PFDN6	O15212	12	0.00659127	1251.18
Coelution group 1	Prefoldin	157	58	DIP-MS PFDN2	VBP1	P61758	12	0.00233276	1251.18
Coelution group 1	Prefoldin	157	58	DIP-MS PFDN2	PDRG1	Q9NUG6	13	0.0738118	1215.9
Coelution group 1	Prefoldin	157	58	DIP-MS PFDN2	PFDN1	O60925	13	0.00590823	1215.9
Coelution group 1	Prefoldin	157	58	DIP-MS PFDN2	PFDN2	Q9UHV9	13	0.00794852	1215.9
Coelution group 1	Prefoldin	157	58	DIP-MS PFDN2	PFDN4	Q9NQP4	13	0.00569844	1215.9
Coelution group 1	Prefoldin	157	58	DIP-MS PFDN2	PFDN5	Q99471	13	0.00331042	1215.9
Coelution group 1	Prefoldin	157	58	DIP-MS PFDN2	PFDN6	O15212	13	0.00800592	1215.9
Coelution group 1	Prefoldin	157	58	DIP-MS PFDN2	VBP1	P61758	13	0.00277027	1215.9
Coelution group 1	Prefoldin	157	58	DIP-MS PFDN2	PDRG1	Q9NUG6	14	0.0887525	1181.13	1236
Coelution group 1	Prefoldin	157	58	DIP-MS PFDN2	PFDN1	O60925	14	0.00612809	1181.13	1236
Coelution group 1	Prefoldin	157	58	DIP-MS PFDN2	PFDN2	Q9UHV9	14	0.00962269	1181.13	1236
Coelution group 1	Prefoldin	157	58	DIP-MS PFDN2	PFDN4	Q9NQP4	14	0.00606881	1181.13	1236
Coelution group 1	Prefoldin	157	58	DIP-MS PFDN2	PFDN5	Q99471	14	0.00365299	1181.13	1236
Coelution group 1	Prefoldin	157	58	DIP-MS PFDN2	PFDN6	O15212	14	0.010513	1181.13	1236
Coelution group 1	Prefoldin	157	58	DIP-MS PFDN2	VBP1	P61758	14	0.0036012	1181.13	1236
Coelution group 1	Prefoldin	157	58	DIP-MS PFDN2	PDRG1	Q9NUG6	15	0.107265	1146.87
Coelution group 1	Prefoldin	157	58	DIP-MS PFDN2	PFDN1	O60925	15	0.00715299	1146.87
Coelution group 1	Prefoldin	157	58	DIP-MS PFDN2	PFDN2	Q9UHV9	15	0.011549	1146.87
Coelution group 1	Prefoldin	157	58	DIP-MS PFDN2	PFDN4	Q9NQP4	15	0.00690278	1146.87
Coelution group 1	Prefoldin	157	58	DIP-MS PFDN2	PFDN5	Q99471	15	0.0041992	1146.87
Coelution group 1	Prefoldin	157	58	DIP-MS PFDN2	PFDN6	O15212	15	0.0120359	1146.87
Coelution group 1	Prefoldin	157	58	DIP-MS PFDN2	VBP1	P61758	15	0.00423822	1146.87
Coelution group 1	Prefoldin	157	58	DIP-MS PFDN2	PDRG1	Q9NUG6	16	0.127727	1113.12
Coelution group 1	Prefoldin	157	58	DIP-MS PFDN2	PFDN1	O60925	16	0.00803356	1113.12
Coelution group 1	Prefoldin	157	58	DIP-MS PFDN2	PFDN2	Q9UHV9	16	0.0146069	1113.12
Coelution group 1	Prefoldin	157	58	DIP-MS PFDN2	PFDN4	Q9NQP4	16	0.00818227	1113.12
Coelution group 1	Prefoldin	157	58	DIP-MS PFDN2	PFDN5	Q99471	16	0.00494328	1113.12
Coelution group 1	Prefoldin	157	58	DIP-MS PFDN2	PFDN6	O15212	16	0.0130338	1113.12
Coelution group 1	Prefoldin	157	58	DIP-MS PFDN2	VBP1	P61758	16	0.00484309	1113.12
Coelution group 1	Prefoldin	157	58	DIP-MS PFDN2	PDRG1	Q9NUG6	17	0.157756	1079.88
Coelution group 1	Prefoldin	157	58	DIP-MS PFDN2	PFDN1	O60925	17	0.00948596	1079.88
Coelution group 1	Prefoldin	157	58	DIP-MS PFDN2	PFDN2	Q9UHV9	17	0.0178452	1079.88
Coelution group 1	Prefoldin	157	58	DIP-MS PFDN2	PFDN4	Q9NQP4	17	0.00958222	1079.88
Coelution group 1	Prefoldin	157	58	DIP-MS PFDN2	PFDN5	Q99471	17	0.0061025	1079.88
Coelution group 1	Prefoldin	157	58	DIP-MS PFDN2	PFDN6	O15212	17	0.0152708	1079.88
Coelution group 1	Prefoldin	157	58	DIP-MS PFDN2	VBP1	P61758	17	0.00589256	1079.88
Coelution group 1	Prefoldin	157	58	DIP-MS PFDN2	PDRG1	Q9NUG6	18	0.184284	1047.16	1048
Coelution group 1	Prefoldin	157	58	DIP-MS PFDN2	PFDN1	O60925	18	0.0109077	1047.16	1048
Coelution group 1	Prefoldin	157	58	DIP-MS PFDN2	PFDN2	Q9UHV9	18	0.0208527	1047.16	1048
Coelution group 1	Prefoldin	157	58	DIP-MS PFDN2	PFDN4	Q9NQP4	18	0.0108379	1047.16	1048
Coelution group 1	Prefoldin	157	58	DIP-MS PFDN2	PFDN5	Q99471	18	0.00666307	1047.16	1048
Coelution group 1	Prefoldin	157	58	DIP-MS PFDN2	PFDN6	O15212	18	0.0174396	1047.16	1048
Coelution group 1	Prefoldin	157	58	DIP-MS PFDN2	VBP1	P61758	18	0.00657663	1047.16	1048
Coelution group 1	Prefoldin	157	58	DIP-MS PFDN2	PDRG1	Q9NUG6	19	0.197657	1014.94
Coelution group 1	Prefoldin	157	58	DIP-MS PFDN2	PFDN1	O60925	19	0.0109086	1014.94
Coelution group 1	Prefoldin	157	58	DIP-MS PFDN2	PFDN2	Q9UHV9	19	0.0216072	1014.94
Coelution group 1	Prefoldin	157	58	DIP-MS PFDN2	PFDN4	Q9NQP4	19	0.0110206	1014.94
Coelution group 1	Prefoldin	157	58	DIP-MS PFDN2	PFDN5	Q99471	19	0.00664199	1014.94
Coelution group 1	Prefoldin	157	58	DIP-MS PFDN2	PFDN6	O15212	19	0.0179503	1014.94
Coelution group 1	Prefoldin	157	58	DIP-MS PFDN2	VBP1	P61758	19	0.00674793	1014.94
Coelution group 1	Prefoldin	157	58	DIP-MS PFDN2	PDRG1	Q9NUG6	20	0.194408	983.23
Coelution group 1	Prefoldin	157	58	DIP-MS PFDN2	PFDN1	O60925	20	0.010704	983.23
Coelution group 1	Prefoldin	157	58	DIP-MS PFDN2	PFDN2	Q9UHV9	20	0.0270712	983.23
Coelution group 1	Prefoldin	157	58	DIP-MS PFDN2	PFDN4	Q9NQP4	20	0.0103554	983.23
Coelution group 1	Prefoldin	157	58	DIP-MS PFDN2	PFDN5	Q99471	20	0.0065384	983.23
Coelution group 1	Prefoldin	157	58	DIP-MS PFDN2	PFDN6	O15212	20	0.0183163	983.23
Coelution group 1	Prefoldin	157	58	DIP-MS PFDN2	VBP1	P61758	20	0.00793634	983.23
Coelution group 1	Prefoldin	157	58	DIP-MS PFDN2	PDRG1	Q9NUG6	21	0.19801	952.033
Coelution group 1	Prefoldin	157	58	DIP-MS PFDN2	PFDN1	O60925	21	0.0108885	952.033
Coelution group 1	Prefoldin	157	58	DIP-MS PFDN2	PFDN2	Q9UHV9	21	0.0279258	952.033
Coelution group 1	Prefoldin	157	58	DIP-MS PFDN2	PFDN4	Q9NQP4	21	0.0102825	952.033
Coelution group 1	Prefoldin	157	58	DIP-MS PFDN2	PFDN5	Q99471	21	0.00642708	952.033
Coelution group 1	Prefoldin	157	58	DIP-MS PFDN2	PFDN6	O15212	21	0.018843	952.033
Coelution group 1	Prefoldin	157	58	DIP-MS PFDN2	VBP1	P61758	21	0.00851176	952.033
Coelution group 1	Prefoldin	157	58	DIP-MS PFDN2	PDRG1	Q9NUG6	22	0.183613	921.347
Coelution group 1	Prefoldin	157	58	DIP-MS PFDN2	PFDN1	O60925	22	0.0110839	921.347
Coelution group 1	Prefoldin	157	58	DIP-MS PFDN2	PFDN2	Q9UHV9	22	0.0292946	921.347
Coelution group 1	Prefoldin	157	58	DIP-MS PFDN2	PFDN4	Q9NQP4	22	0.0109716	921.347
Coelution group 1	Prefoldin	157	58	DIP-MS PFDN2	PFDN5	Q99471	22	0.00673431	921.347
Coelution group 1	Prefoldin	157	58	DIP-MS PFDN2	PFDN6	O15212	22	0.0194429	921.347
Coelution group 1	Prefoldin	157	58	DIP-MS PFDN2	VBP1	P61758	22	0.00878259	921.347
Coelution group 1	Prefoldin	157	58	DIP-MS PFDN2	PDRG1	Q9NUG6	23	0.18882	891.171
Coelution group 1	Prefoldin	157	58	DIP-MS PFDN2	PFDN1	O60925	23	0.0137968	891.171
Coelution group 1	Prefoldin	157	58	DIP-MS PFDN2	PFDN2	Q9UHV9	23	0.0327458	891.171
Coelution group 1	Prefoldin	157	58	DIP-MS PFDN2	PFDN4	Q9NQP4	23	0.0138771	891.171
Coelution group 1	Prefoldin	157	58	DIP-MS PFDN2	PFDN5	Q99471	23	0.00943119	891.171
Coelution group 1	Prefoldin	157	58	DIP-MS PFDN2	PFDN6	O15212	23	0.0219936	891.171
Coelution group 1	Prefoldin	157	58	DIP-MS PFDN2	VBP1	P61758	23	0.0114788	891.171
Coelution group 1	Prefoldin	157	58	DIP-MS PFDN2	PDRG1	Q9NUG6	24	0.198211	861.505
Coelution group 1	Prefoldin	157	58	DIP-MS PFDN2	PFDN1	O60925	24	0.0169424	861.505
Coelution group 1	Prefoldin	157	58	DIP-MS PFDN2	PFDN2	Q9UHV9	24	0.0341693	861.505
Coelution group 1	Prefoldin	157	58	DIP-MS PFDN2	PFDN4	Q9NQP4	24	0.0167382	861.505
Coelution group 1	Prefoldin	157	58	DIP-MS PFDN2	PFDN5	Q99471	24	0.0119003	861.505
Coelution group 1	Prefoldin	157	58	DIP-MS PFDN2	PFDN6	O15212	24	0.0227431	861.505
Coelution group 1	Prefoldin	157	58	DIP-MS PFDN2	VBP1	P61758	24	0.0137237	861.505
Coelution group 1	Prefoldin	157	58	DIP-MS PFDN2	PDRG1	Q9NUG6	25	0.229518	832.35
Coelution group 1	Prefoldin	157	58	DIP-MS PFDN2	PFDN1	O60925	25	0.0230979	832.35
Coelution group 1	Prefoldin	157	58	DIP-MS PFDN2	PFDN2	Q9UHV9	25	0.0344564	832.35
Coelution group 1	Prefoldin	157	58	DIP-MS PFDN2	PFDN4	Q9NQP4	25	0.0221188	832.35
Coelution group 1	Prefoldin	157	58	DIP-MS PFDN2	PFDN5	Q99471	25	0.0171485	832.35
Coelution group 1	Prefoldin	157	58	DIP-MS PFDN2	PFDN6	O15212	25	0.0275343	832.35
Coelution group 1	Prefoldin	157	58	DIP-MS PFDN2	VBP1	P61758	25	0.0175406	832.35
Coelution group 1	Prefoldin	157	58	DIP-MS PFDN2	PDRG1	Q9NUG6	26	0.260657	803.705
Coelution group 1	Prefoldin	157	58	DIP-MS PFDN2	PFDN1	O60925	26	0.0294448	803.705
Coelution group 1	Prefoldin	157	58	DIP-MS PFDN2	PFDN2	Q9UHV9	26	0.0434866	803.705
Coelution group 1	Prefoldin	157	58	DIP-MS PFDN2	PFDN4	Q9NQP4	26	0.0279982	803.705
Coelution group 1	Prefoldin	157	58	DIP-MS PFDN2	PFDN5	Q99471	26	0.0222961	803.705
Coelution group 1	Prefoldin	157	58	DIP-MS PFDN2	PFDN6	O15212	26	0.034089	803.705
Coelution group 1	Prefoldin	157	58	DIP-MS PFDN2	VBP1	P61758	26	0.0226108	803.705
Coelution group 1	Prefoldin	157	58	DIP-MS PFDN2	PDRG1	Q9NUG6	27	0.311394	775.57
Coelution group 1	Prefoldin	157	58	DIP-MS PFDN2	PFDN1	O60925	27	0.0329389	775.57
Coelution group 1	Prefoldin	157	58	DIP-MS PFDN2	PFDN2	Q9UHV9	27	0.047729	775.57
Coelution group 1	Prefoldin	157	58	DIP-MS PFDN2	PFDN4	Q9NQP4	27	0.0304321	775.57
Coelution group 1	Prefoldin	157	58	DIP-MS PFDN2	PFDN5	Q99471	27	0.0243837	775.57
Coelution group 1	Prefoldin	157	58	DIP-MS PFDN2	PFDN6	O15212	27	0.0380875	775.57
Coelution group 1	Prefoldin	157	58	DIP-MS PFDN2	VBP1	P61758	27	0.0242987	775.57
Coelution group 1	Prefoldin	157	58	DIP-MS PFDN2	PDRG1	Q9NUG6	28	0.360291	747.946
Coelution group 1	Prefoldin	157	58	DIP-MS PFDN2	PFDN1	O60925	28	0.0321038	747.946
Coelution group 1	Prefoldin	157	58	DIP-MS PFDN2	PFDN2	Q9UHV9	28	0.0495759	747.946
Coelution group 1	Prefoldin	157	58	DIP-MS PFDN2	PFDN4	Q9NQP4	28	0.029681	747.946
Coelution group 1	Prefoldin	157	58	DIP-MS PFDN2	PFDN5	Q99471	28	0.0234623	747.946
Coelution group 1	Prefoldin	157	58	DIP-MS PFDN2	PFDN6	O15212	28	0.0406509	747.946
Coelution group 1	Prefoldin	157	58	DIP-MS PFDN2	VBP1	P61758	28	0.0235697	747.946
Coelution group 1	Prefoldin	157	58	DIP-MS PFDN2	PDRG1	Q9NUG6	29	0.377117	720.832
Coelution group 1	Prefoldin	157	58	DIP-MS PFDN2	PFDN1	O60925	29	0.0302909	720.832
Coelution group 1	Prefoldin	157	58	DIP-MS PFDN2	PFDN2	Q9UHV9	29	0.0527021	720.832
Coelution group 1	Prefoldin	157	58	DIP-MS PFDN2	PFDN4	Q9NQP4	29	0.0288106	720.832
Coelution group 1	Prefoldin	157	58	DIP-MS PFDN2	PFDN5	Q99471	29	0.0221975	720.832
Coelution group 1	Prefoldin	157	58	DIP-MS PFDN2	PFDN6	O15212	29	0.0440819	720.832
Coelution group 1	Prefoldin	157	58	DIP-MS PFDN2	VBP1	P61758	29	0.0223132	720.832
Coelution group 1	Prefoldin	157	58	DIP-MS PFDN2	PDRG1	Q9NUG6	30	0.383742	694.229
Coelution group 1	Prefoldin	157	58	DIP-MS PFDN2	PFDN1	O60925	30	0.0254881	694.229
Coelution group 1	Prefoldin	157	58	DIP-MS PFDN2	PFDN2	Q9UHV9	30	0.0544433	694.229
Coelution group 1	Prefoldin	157	58	DIP-MS PFDN2	PFDN4	Q9NQP4	30	0.0262449	694.229
Coelution group 1	Prefoldin	157	58	DIP-MS PFDN2	PFDN5	Q99471	30	0.0187364	694.229
Coelution group 1	Prefoldin	157	58	DIP-MS PFDN2	PFDN6	O15212	30	0.0415106	694.229
Coelution group 1	Prefoldin	157	58	DIP-MS PFDN2	VBP1	P61758	30	0.0185253	694.229
Coelution group 1	Prefoldin	157	58	DIP-MS PFDN2	PDRG1	Q9NUG6	31	0.379544	668.136	720
Coelution group 1	Prefoldin	157	58	DIP-MS PFDN2	PFDN1	O60925	31	0.0201901	668.136	720
Coelution group 1	Prefoldin	157	58	DIP-MS PFDN2	PFDN2	Q9UHV9	31	0.0518103	668.136	720
Coelution group 1	Prefoldin	157	58	DIP-MS PFDN2	PFDN4	Q9NQP4	31	0.0216256	668.136	720
Coelution group 1	Prefoldin	157	58	DIP-MS PFDN2	PFDN5	Q99471	31	0.0151539	668.136	720
Coelution group 1	Prefoldin	157	58	DIP-MS PFDN2	PFDN6	O15212	31	0.0377862	668.136	720
Coelution group 1	Prefoldin	157	58	DIP-MS PFDN2	VBP1	P61758	31	0.015873	668.136	720
Coelution group 1	Prefoldin	157	58	DIP-MS PFDN2	PDRG1	Q9NUG6	32	0.420909	642.553
Coelution group 1	Prefoldin	157	58	DIP-MS PFDN2	PFDN1	O60925	32	0.0191179	642.553
Coelution group 1	Prefoldin	157	58	DIP-MS PFDN2	PFDN2	Q9UHV9	32	0.0555521	642.553
Coelution group 1	Prefoldin	157	58	DIP-MS PFDN2	PFDN4	Q9NQP4	32	0.0220257	642.553
Coelution group 1	Prefoldin	157	58	DIP-MS PFDN2	PFDN5	Q99471	32	0.0154424	642.553
Coelution group 1	Prefoldin	157	58	DIP-MS PFDN2	PFDN6	O15212	32	0.0394171	642.553
Coelution group 1	Prefoldin	157	58	DIP-MS PFDN2	VBP1	P61758	32	0.0163258	642.553
Coelution group 1	Prefoldin	157	58	DIP-MS PFDN2	PDRG1	Q9NUG6	33	0.409822	617.481
Coelution group 1	Prefoldin	157	58	DIP-MS PFDN2	PFDN1	O60925	33	0.0196183	617.481
Coelution group 1	Prefoldin	157	58	DIP-MS PFDN2	PFDN2	Q9UHV9	33	0.0563975	617.481
Coelution group 1	Prefoldin	157	58	DIP-MS PFDN2	PFDN4	Q9NQP4	33	0.0228521	617.481
Coelution group 1	Prefoldin	157	58	DIP-MS PFDN2	PFDN5	Q99471	33	0.0155029	617.481
Coelution group 1	Prefoldin	157	58	DIP-MS PFDN2	PFDN6	O15212	33	0.0413365	617.481
Coelution group 1	Prefoldin	157	58	DIP-MS PFDN2	VBP1	P61758	33	0.0155664	617.481
Coelution group 1	Prefoldin	157	58	DIP-MS PFDN2	PDRG1	Q9NUG6	34	0.452165	592.919
Coelution group 1	Prefoldin	157	58	DIP-MS PFDN2	PFDN1	O60925	34	0.0314725	592.919
Coelution group 1	Prefoldin	157	58	DIP-MS PFDN2	PFDN2	Q9UHV9	34	0.0671099	592.919
Coelution group 1	Prefoldin	157	58	DIP-MS PFDN2	PFDN4	Q9NQP4	34	0.0330736	592.919
Coelution group 1	Prefoldin	157	58	DIP-MS PFDN2	PFDN5	Q99471	34	0.0240572	592.919
Coelution group 1	Prefoldin	157	58	DIP-MS PFDN2	PFDN6	O15212	34	0.0542664	592.919
Coelution group 1	Prefoldin	157	58	DIP-MS PFDN2	VBP1	P61758	34	0.0254799	592.919
Coelution group 1	Prefoldin	157	58	DIP-MS PFDN2	PDRG1	Q9NUG6	35	0.488671	568.868
Coelution group 1	Prefoldin	157	58	DIP-MS PFDN2	PFDN1	O60925	35	0.0395043	568.868
Coelution group 1	Prefoldin	157	58	DIP-MS PFDN2	PFDN2	Q9UHV9	35	0.0773414	568.868
Coelution group 1	Prefoldin	157	58	DIP-MS PFDN2	PFDN4	Q9NQP4	35	0.0401797	568.868
Coelution group 1	Prefoldin	157	58	DIP-MS PFDN2	PFDN5	Q99471	35	0.0283283	568.868
Coelution group 1	Prefoldin	157	58	DIP-MS PFDN2	PFDN6	O15212	35	0.0651346	568.868
Coelution group 1	Prefoldin	157	58	DIP-MS PFDN2	VBP1	P61758	35	0.0293506	568.868
Coelution group 1	Prefoldin	157	58	DIP-MS PFDN2	PDRG1	Q9NUG6	36	0.541097	545.327
Coelution group 1	Prefoldin	157	58	DIP-MS PFDN2	PFDN1	O60925	36	0.0439131	545.327
Coelution group 1	Prefoldin	157	58	DIP-MS PFDN2	PFDN2	Q9UHV9	36	0.0852805	545.327
Coelution group 1	Prefoldin	157	58	DIP-MS PFDN2	PFDN4	Q9NQP4	36	0.0460105	545.327
Coelution group 1	Prefoldin	157	58	DIP-MS PFDN2	PFDN5	Q99471	36	0.0321579	545.327
Coelution group 1	Prefoldin	157	58	DIP-MS PFDN2	PFDN6	O15212	36	0.0711361	545.327
Coelution group 1	Prefoldin	157	58	DIP-MS PFDN2	VBP1	P61758	36	0.0326939	545.327
Coelution group 1	Prefoldin	157	58	DIP-MS PFDN2	PDRG1	Q9NUG6	37	0.539978	522.296
Coelution group 1	Prefoldin	157	58	DIP-MS PFDN2	PFDN1	O60925	37	0.0455406	522.296
Coelution group 1	Prefoldin	157	58	DIP-MS PFDN2	PFDN2	Q9UHV9	37	0.0856999	522.296
Coelution group 1	Prefoldin	157	58	DIP-MS PFDN2	PFDN4	Q9NQP4	37	0.0470929	522.296
Coelution group 1	Prefoldin	157	58	DIP-MS PFDN2	PFDN5	Q99471	37	0.0330642	522.296
Coelution group 1	Prefoldin	157	58	DIP-MS PFDN2	PFDN6	O15212	37	0.0751873	522.296
Coelution group 1	Prefoldin	157	58	DIP-MS PFDN2	VBP1	P61758	37	0.0349856	522.296
Coelution group 1	Prefoldin	157	58	DIP-MS PFDN2	PDRG1	Q9NUG6	38	0.583477	499.776
Coelution group 1	Prefoldin	157	58	DIP-MS PFDN2	PFDN1	O60925	38	0.0477657	499.776
Coelution group 1	Prefoldin	157	58	DIP-MS PFDN2	PFDN2	Q9UHV9	38	0.0921894	499.776
Coelution group 1	Prefoldin	157	58	DIP-MS PFDN2	PFDN4	Q9NQP4	38	0.0502247	499.776
Coelution group 1	Prefoldin	157	58	DIP-MS PFDN2	PFDN5	Q99471	38	0.0364147	499.776
Coelution group 1	Prefoldin	157	58	DIP-MS PFDN2	PFDN6	O15212	38	0.0764821	499.776
Coelution group 1	Prefoldin	157	58	DIP-MS PFDN2	VBP1	P61758	38	0.0364455	499.776
Coelution group 1	Prefoldin	157	58	DIP-MS PFDN2	PDRG1	Q9NUG6	39	0.523323	477.766
Coelution group 1	Prefoldin	157	58	DIP-MS PFDN2	PFDN1	O60925	39	0.0378206	477.766
Coelution group 1	Prefoldin	157	58	DIP-MS PFDN2	PFDN2	Q9UHV9	39	0.0832352	477.766
Coelution group 1	Prefoldin	157	58	DIP-MS PFDN2	PFDN4	Q9NQP4	39	0.0425758	477.766
Coelution group 1	Prefoldin	157	58	DIP-MS PFDN2	PFDN5	Q99471	39	0.0304776	477.766
Coelution group 1	Prefoldin	157	58	DIP-MS PFDN2	PFDN6	O15212	39	0.0645672	477.766
Coelution group 1	Prefoldin	157	58	DIP-MS PFDN2	VBP1	P61758	39	0.0292418	477.766
Coelution group 1	Prefoldin	157	58	DIP-MS PFDN2	PDRG1	Q9NUG6	40	0.455846	456.267
Coelution group 1	Prefoldin	157	58	DIP-MS PFDN2	PFDN1	O60925	40	0.0433052	456.267
Coelution group 1	Prefoldin	157	58	DIP-MS PFDN2	PFDN2	Q9UHV9	40	0.0867862	456.267
Coelution group 1	Prefoldin	157	58	DIP-MS PFDN2	PFDN4	Q9NQP4	40	0.0472732	456.267
Coelution group 1	Prefoldin	157	58	DIP-MS PFDN2	PFDN5	Q99471	40	0.0361014	456.267
Coelution group 1	Prefoldin	157	58	DIP-MS PFDN2	PFDN6	O15212	40	0.0630524	456.267
Coelution group 1	Prefoldin	157	58	DIP-MS PFDN2	VBP1	P61758	40	0.0363325	456.267
Coelution group 1	Prefoldin	157	58	DIP-MS PFDN2	PDRG1	Q9NUG6	41	0.346043	435.278	480
Coelution group 1	Prefoldin	157	58	DIP-MS PFDN2	PFDN1	O60925	41	0.0510744	435.278	480
Coelution group 1	Prefoldin	157	58	DIP-MS PFDN2	PFDN2	Q9UHV9	41	0.0984397	435.278	480
Coelution group 1	Prefoldin	157	58	DIP-MS PFDN2	PFDN4	Q9NQP4	41	0.0561035	435.278	480
Coelution group 1	Prefoldin	157	58	DIP-MS PFDN2	PFDN5	Q99471	41	0.0437549	435.278	480
Coelution group 1	Prefoldin	157	58	DIP-MS PFDN2	PFDN6	O15212	41	0.0617055	435.278	480
Coelution group 1	Prefoldin	157	58	DIP-MS PFDN2	VBP1	P61758	41	0.041872	435.278	480
Coelution group 1	Prefoldin	157	58	DIP-MS PFDN2	PDRG1	Q9NUG6	42	0.272463	414.799
Coelution group 1	Prefoldin	157	58	DIP-MS PFDN2	PFDN1	O60925	42	0.0547185	414.799
Coelution group 1	Prefoldin	157	58	DIP-MS PFDN2	PFDN2	Q9UHV9	42	0.105328	414.799
Coelution group 1	Prefoldin	157	58	DIP-MS PFDN2	PFDN4	Q9NQP4	42	0.0610498	414.799
Coelution group 1	Prefoldin	157	58	DIP-MS PFDN2	PFDN5	Q99471	42	0.0507219	414.799
Coelution group 1	Prefoldin	157	58	DIP-MS PFDN2	PFDN6	O15212	42	0.0573696	414.799
Coelution group 1	Prefoldin	157	58	DIP-MS PFDN2	VBP1	P61758	42	0.0479229	414.799
Coelution group 1	Prefoldin	157	58	DIP-MS PFDN2	PDRG1	Q9NUG6	43	0.202066	394.831
Coelution group 1	Prefoldin	157	58	DIP-MS PFDN2	PFDN1	O60925	43	0.059362	394.831
Coelution group 1	Prefoldin	157	58	DIP-MS PFDN2	PFDN2	Q9UHV9	43	0.117799	394.831
Coelution group 1	Prefoldin	157	58	DIP-MS PFDN2	PFDN4	Q9NQP4	43	0.0670353	394.831
Coelution group 1	Prefoldin	157	58	DIP-MS PFDN2	PFDN5	Q99471	43	0.0604236	394.831
Coelution group 1	Prefoldin	157	58	DIP-MS PFDN2	PFDN6	O15212	43	0.063485	394.831
Coelution group 1	Prefoldin	157	58	DIP-MS PFDN2	VBP1	P61758	43	0.0568022	394.831
Coelution group 1	Prefoldin	157	58	DIP-MS PFDN2	PDRG1	Q9NUG6	44	0.191511	375.373
Coelution group 1	Prefoldin	157	58	DIP-MS PFDN2	PFDN1	O60925	44	0.0753509	375.373
Coelution group 1	Prefoldin	157	58	DIP-MS PFDN2	PFDN2	Q9UHV9	44	0.142835	375.373
Coelution group 1	Prefoldin	157	58	DIP-MS PFDN2	PFDN4	Q9NQP4	44	0.0896893	375.373
Coelution group 1	Prefoldin	157	58	DIP-MS PFDN2	PFDN5	Q99471	44	0.0802232	375.373
Coelution group 1	Prefoldin	157	58	DIP-MS PFDN2	PFDN6	O15212	44	0.0821507	375.373
Coelution group 1	Prefoldin	157	58	DIP-MS PFDN2	VBP1	P61758	44	0.0746033	375.373
Coelution group 1	Prefoldin	157	58	DIP-MS PFDN2	PDRG1	Q9NUG6	45	0.172961	356.425
Coelution group 1	Prefoldin	157	58	DIP-MS PFDN2	PFDN1	O60925	45	0.0839971	356.425
Coelution group 1	Prefoldin	157	58	DIP-MS PFDN2	PFDN2	Q9UHV9	45	0.161864	356.425
Coelution group 1	Prefoldin	157	58	DIP-MS PFDN2	PFDN4	Q9NQP4	45	0.104798	356.425
Coelution group 1	Prefoldin	157	58	DIP-MS PFDN2	PFDN5	Q99471	45	0.0935165	356.425
Coelution group 1	Prefoldin	157	58	DIP-MS PFDN2	PFDN6	O15212	45	0.0914241	356.425
Coelution group 1	Prefoldin	157	58	DIP-MS PFDN2	VBP1	P61758	45	0.0855404	356.425
Coelution group 1	Prefoldin	157	58	DIP-MS PFDN2	PDRG1	Q9NUG6	46	0.179266	337.988
Coelution group 1	Prefoldin	157	58	DIP-MS PFDN2	PFDN1	O60925	46	0.0926209	337.988
Coelution group 1	Prefoldin	157	58	DIP-MS PFDN2	PFDN2	Q9UHV9	46	0.179237	337.988
Coelution group 1	Prefoldin	157	58	DIP-MS PFDN2	PFDN4	Q9NQP4	46	0.117	337.988
Coelution group 1	Prefoldin	157	58	DIP-MS PFDN2	PFDN5	Q99471	46	0.104688	337.988
Coelution group 1	Prefoldin	157	58	DIP-MS PFDN2	PFDN6	O15212	46	0.111379	337.988
Coelution group 1	Prefoldin	157	58	DIP-MS PFDN2	VBP1	P61758	46	0.0993292	337.988
Coelution group 1	Prefoldin	157	58	DIP-MS PFDN2	PDRG1	Q9NUG6	47	0.196659	320.061
Coelution group 1	Prefoldin	157	58	DIP-MS PFDN2	PFDN1	O60925	47	0.102476	320.061
Coelution group 1	Prefoldin	157	58	DIP-MS PFDN2	PFDN2	Q9UHV9	47	0.20036	320.061
Coelution group 1	Prefoldin	157	58	DIP-MS PFDN2	PFDN4	Q9NQP4	47	0.131688	320.061
Coelution group 1	Prefoldin	157	58	DIP-MS PFDN2	PFDN5	Q99471	47	0.117549	320.061
Coelution group 1	Prefoldin	157	58	DIP-MS PFDN2	PFDN6	O15212	47	0.132057	320.061
Coelution group 1	Prefoldin	157	58	DIP-MS PFDN2	VBP1	P61758	47	0.11215	320.061
Coelution group 1	Prefoldin	157	58	DIP-MS PFDN2	PDRG1	Q9NUG6	48	0.196313	302.645
Coelution group 1	Prefoldin	157	58	DIP-MS PFDN2	PFDN1	O60925	48	0.100867	302.645
Coelution group 1	Prefoldin	157	58	DIP-MS PFDN2	PFDN2	Q9UHV9	48	0.193795	302.645
Coelution group 1	Prefoldin	157	58	DIP-MS PFDN2	PFDN4	Q9NQP4	48	0.127931	302.645
Coelution group 1	Prefoldin	157	58	DIP-MS PFDN2	PFDN5	Q99471	48	0.115131	302.645
Coelution group 1	Prefoldin	157	58	DIP-MS PFDN2	PFDN6	O15212	48	0.129332	302.645
Coelution group 1	Prefoldin	157	58	DIP-MS PFDN2	VBP1	P61758	48	0.114989	302.645
Coelution group 1	Prefoldin	157	58	DIP-MS PFDN2	PDRG1	Q9NUG6	49	0.179991	285.739
Coelution group 1	Prefoldin	157	58	DIP-MS PFDN2	PFDN1	O60925	49	0.0884107	285.739
Coelution group 1	Prefoldin	157	58	DIP-MS PFDN2	PFDN2	Q9UHV9	49	0.180785	285.739
Coelution group 1	Prefoldin	157	58	DIP-MS PFDN2	PFDN4	Q9NQP4	49	0.110925	285.739
Coelution group 1	Prefoldin	157	58	DIP-MS PFDN2	PFDN5	Q99471	49	0.105953	285.739
Coelution group 1	Prefoldin	157	58	DIP-MS PFDN2	PFDN6	O15212	49	0.11327	285.739
Coelution group 1	Prefoldin	157	58	DIP-MS PFDN2	VBP1	P61758	49	0.105414	285.739
Coelution group 1	Prefoldin	157	58	DIP-MS PFDN2	PDRG1	Q9NUG6	50	0.164565	269.344	242
Coelution group 1	Prefoldin	157	58	DIP-MS PFDN2	PFDN1	O60925	50	0.0836802	269.344	242
Coelution group 1	Prefoldin	157	58	DIP-MS PFDN2	PFDN2	Q9UHV9	50	0.172421	269.344	242
Coelution group 1	Prefoldin	157	58	DIP-MS PFDN2	PFDN4	Q9NQP4	50	0.101259	269.344	242
Coelution group 1	Prefoldin	157	58	DIP-MS PFDN2	PFDN5	Q99471	50	0.104521	269.344	242
Coelution group 1	Prefoldin	157	58	DIP-MS PFDN2	PFDN6	O15212	50	0.102285	269.344	242
Coelution group 1	Prefoldin	157	58	DIP-MS PFDN2	VBP1	P61758	50	0.100206	269.344	242
Coelution group 1	Prefoldin	157	58	DIP-MS PFDN2	PDRG1	Q9NUG6	51	0.158784	253.459
Coelution group 1	Prefoldin	157	58	DIP-MS PFDN2	PFDN1	O60925	51	0.0916818	253.459
Coelution group 1	Prefoldin	157	58	DIP-MS PFDN2	PFDN2	Q9UHV9	51	0.183637	253.459
Coelution group 1	Prefoldin	157	58	DIP-MS PFDN2	PFDN4	Q9NQP4	51	0.104392	253.459
Coelution group 1	Prefoldin	157	58	DIP-MS PFDN2	PFDN5	Q99471	51	0.116218	253.459
Coelution group 1	Prefoldin	157	58	DIP-MS PFDN2	PFDN6	O15212	51	0.0938029	253.459
Coelution group 1	Prefoldin	157	58	DIP-MS PFDN2	VBP1	P61758	51	0.097854	253.459
Coelution group 1	Prefoldin	157	58	DIP-MS PFDN2	PDRG1	Q9NUG6	52	0.169366	238.084
Coelution group 1	Prefoldin	157	58	DIP-MS PFDN2	PFDN1	O60925	52	0.128506	238.084
Coelution group 1	Prefoldin	157	58	DIP-MS PFDN2	PFDN2	Q9UHV9	52	0.244765	238.084
Coelution group 1	Prefoldin	157	58	DIP-MS PFDN2	PFDN4	Q9NQP4	52	0.135243	238.084
Coelution group 1	Prefoldin	157	58	DIP-MS PFDN2	PFDN5	Q99471	52	0.158017	238.084
Coelution group 1	Prefoldin	157	58	DIP-MS PFDN2	PFDN6	O15212	52	0.112891	238.084
Coelution group 1	Prefoldin	157	58	DIP-MS PFDN2	VBP1	P61758	52	0.125417	238.084
Coelution group 1	Prefoldin	157	58	DIP-MS PFDN2	PDRG1	Q9NUG6	53	0.223405	223.219
Coelution group 1	Prefoldin	157	58	DIP-MS PFDN2	PFDN1	O60925	53	0.189767	223.219
Coelution group 1	Prefoldin	157	58	DIP-MS PFDN2	PFDN2	Q9UHV9	53	0.320445	223.219
Coelution group 1	Prefoldin	157	58	DIP-MS PFDN2	PFDN4	Q9NQP4	53	0.178994	223.219
Coelution group 1	Prefoldin	157	58	DIP-MS PFDN2	PFDN5	Q99471	53	0.224744	223.219
Coelution group 1	Prefoldin	157	58	DIP-MS PFDN2	PFDN6	O15212	53	0.145763	223.219
Coelution group 1	Prefoldin	157	58	DIP-MS PFDN2	VBP1	P61758	53	0.177538	223.219
Coelution group 1	Prefoldin	157	58	DIP-MS PFDN2	PDRG1	Q9NUG6	54	0.348237	208.865
Coelution group 1	Prefoldin	157	58	DIP-MS PFDN2	PFDN1	O60925	54	0.298883	208.865
Coelution group 1	Prefoldin	157	58	DIP-MS PFDN2	PFDN2	Q9UHV9	54	0.438888	208.865
Coelution group 1	Prefoldin	157	58	DIP-MS PFDN2	PFDN4	Q9NQP4	54	0.270469	208.865
Coelution group 1	Prefoldin	157	58	DIP-MS PFDN2	PFDN5	Q99471	54	0.334436	208.865
Coelution group 1	Prefoldin	157	58	DIP-MS PFDN2	PFDN6	O15212	54	0.207575	208.865
Coelution group 1	Prefoldin	157	58	DIP-MS PFDN2	VBP1	P61758	54	0.269062	208.865
Coelution group 1	Prefoldin	157	58	DIP-MS PFDN2	PDRG1	Q9NUG6	55	0.552269	195.022
Coelution group 1	Prefoldin	157	58	DIP-MS PFDN2	PFDN1	O60925	55	0.429138	195.022
Coelution group 1	Prefoldin	157	58	DIP-MS PFDN2	PFDN2	Q9UHV9	55	0.580597	195.022
Coelution group 1	Prefoldin	157	58	DIP-MS PFDN2	PFDN4	Q9NQP4	55	0.414595	195.022
Coelution group 1	Prefoldin	157	58	DIP-MS PFDN2	PFDN5	Q99471	55	0.470293	195.022
Coelution group 1	Prefoldin	157	58	DIP-MS PFDN2	PFDN6	O15212	55	0.320711	195.022
Coelution group 1	Prefoldin	157	58	DIP-MS PFDN2	VBP1	P61758	55	0.38192	195.022
Coelution group 1	Prefoldin	157	58	DIP-MS PFDN2	PDRG1	Q9NUG6	56	0.823278	181.689
Coelution group 1	Prefoldin	157	58	DIP-MS PFDN2	PFDN1	O60925	56	0.68061	181.689
Coelution group 1	Prefoldin	157	58	DIP-MS PFDN2	PFDN2	Q9UHV9	56	0.768524	181.689
Coelution group 1	Prefoldin	157	58	DIP-MS PFDN2	PFDN4	Q9NQP4	56	0.631048	181.689
Coelution group 1	Prefoldin	157	58	DIP-MS PFDN2	PFDN5	Q99471	56	0.674968	181.689
Coelution group 1	Prefoldin	157	58	DIP-MS PFDN2	PFDN6	O15212	56	0.555717	181.689
Coelution group 1	Prefoldin	157	58	DIP-MS PFDN2	VBP1	P61758	56	0.592796	181.689
Coelution group 1	Prefoldin	157	58	DIP-MS PFDN2	PDRG1	Q9NUG6	57	0.988883	168.866
Coelution group 1	Prefoldin	157	58	DIP-MS PFDN2	PFDN1	O60925	57	0.960032	168.866
Coelution group 1	Prefoldin	157	58	DIP-MS PFDN2	PFDN2	Q9UHV9	57	0.959417	168.866
Coelution group 1	Prefoldin	157	58	DIP-MS PFDN2	PFDN4	Q9NQP4	57	0.898747	168.866
Coelution group 1	Prefoldin	157	58	DIP-MS PFDN2	PFDN5	Q99471	57	0.901497	168.866
Coelution group 1	Prefoldin	157	58	DIP-MS PFDN2	PFDN6	O15212	57	0.80624	168.866
Coelution group 1	Prefoldin	157	58	DIP-MS PFDN2	VBP1	P61758	57	0.845937	168.866
Coelution group 1	Prefoldin	157	58	DIP-MS PFDN2	PDRG1	Q9NUG6	58	1	156.554
Coelution group 1	Prefoldin	157	58	DIP-MS PFDN2	PFDN1	O60925	58	1	156.554
Coelution group 1	Prefoldin	157	58	DIP-MS PFDN2	PFDN2	Q9UHV9	58	1	156.554
Coelution group 1	Prefoldin	157	58	DIP-MS PFDN2	PFDN4	Q9NQP4	58	0.994555	156.554
Coelution group 1	Prefoldin	157	58	DIP-MS PFDN2	PFDN5	Q99471	58	0.981801	156.554
Coelution group 1	Prefoldin	157	58	DIP-MS PFDN2	PFDN6	O15212	58	0.9201	156.554
Coelution group 1	Prefoldin	157	58	DIP-MS PFDN2	VBP1	P61758	58	0.953954	156.554
Coelution group 1	Prefoldin	157	58	DIP-MS PFDN2	PDRG1	Q9NUG6	59	0.860277	144.752
Coelution group 1	Prefoldin	157	58	DIP-MS PFDN2	PFDN1	O60925	59	0.89372	144.752
Coelution group 1	Prefoldin	157	58	DIP-MS PFDN2	PFDN2	Q9UHV9	59	0.965547	144.752
Coelution group 1	Prefoldin	157	58	DIP-MS PFDN2	PFDN4	Q9NQP4	59	1	144.752
Coelution group 1	Prefoldin	157	58	DIP-MS PFDN2	PFDN5	Q99471	59	1	144.752
Coelution group 1	Prefoldin	157	58	DIP-MS PFDN2	PFDN6	O15212	59	1	144.752
Coelution group 1	Prefoldin	157	58	DIP-MS PFDN2	VBP1	P61758	59	1	144.752
Coelution group 1	Prefoldin	157	58	DIP-MS PFDN2	PDRG1	Q9NUG6	60	0.601618	133.46
Coelution group 1	Prefoldin	157	58	DIP-MS PFDN2	PFDN1	O60925	60	0.686372	133.46
Coelution group 1	Prefoldin	157	58	DIP-MS PFDN2	PFDN2	Q9UHV9	60	0.820663	133.46
Coelution group 1	Prefoldin	157	58	DIP-MS PFDN2	PFDN4	Q9NQP4	60	0.867248	133.46
Coelution group 1	Prefoldin	157	58	DIP-MS PFDN2	PFDN5	Q99471	60	0.887423	133.46
Coelution group 1	Prefoldin	157	58	DIP-MS PFDN2	PFDN6	O15212	60	0.958288	133.46
Coelution group 1	Prefoldin	157	58	DIP-MS PFDN2	VBP1	P61758	60	0.911915	133.46
Coelution group 1	Prefoldin	157	58	DIP-MS PFDN2	PDRG1	Q9NUG6	61	0.316275	122.679	146
Coelution group 1	Prefoldin	157	58	DIP-MS PFDN2	PFDN1	O60925	61	0.359857	122.679	146
Coelution group 1	Prefoldin	157	58	DIP-MS PFDN2	PFDN2	Q9UHV9	61	0.581653	122.679	146
Coelution group 1	Prefoldin	157	58	DIP-MS PFDN2	PFDN4	Q9NQP4	61	0.617051	122.679	146
Coelution group 1	Prefoldin	157	58	DIP-MS PFDN2	PFDN5	Q99471	61	0.650638	122.679	146
Coelution group 1	Prefoldin	157	58	DIP-MS PFDN2	PFDN6	O15212	61	0.735124	122.679	146
Coelution group 1	Prefoldin	157	58	DIP-MS PFDN2	VBP1	P61758	61	0.69159	122.679	146
Coelution group 1	Prefoldin	157	58	DIP-MS PFDN2	PDRG1	Q9NUG6	62	0.170376	112.408
Coelution group 1	Prefoldin	157	58	DIP-MS PFDN2	PFDN1	O60925	62	0.072604	112.408
Coelution group 1	Prefoldin	157	58	DIP-MS PFDN2	PFDN2	Q9UHV9	62	0.378462	112.408
Coelution group 1	Prefoldin	157	58	DIP-MS PFDN2	PFDN4	Q9NQP4	62	0.37457	112.408
Coelution group 1	Prefoldin	157	58	DIP-MS PFDN2	PFDN5	Q99471	62	0.414705	112.408
Coelution group 1	Prefoldin	157	58	DIP-MS PFDN2	PFDN6	O15212	62	0.570125	112.408
Coelution group 1	Prefoldin	157	58	DIP-MS PFDN2	VBP1	P61758	62	0.466371	112.408
Coelution group 1	Prefoldin	157	58	DIP-MS PFDN2	PDRG1	Q9NUG6	63	0.131613	102.647
Coelution group 1	Prefoldin	157	58	DIP-MS PFDN2	PFDN1	O60925	63	0.0277031	102.647
Coelution group 1	Prefoldin	157	58	DIP-MS PFDN2	PFDN2	Q9UHV9	63	0.306063	102.647
Coelution group 1	Prefoldin	157	58	DIP-MS PFDN2	PFDN4	Q9NQP4	63	0.274682	102.647
Coelution group 1	Prefoldin	157	58	DIP-MS PFDN2	PFDN5	Q99471	63	0.28905	102.647
Coelution group 1	Prefoldin	157	58	DIP-MS PFDN2	PFDN6	O15212	63	0.469789	102.647
Coelution group 1	Prefoldin	157	58	DIP-MS PFDN2	VBP1	P61758	63	0.344364	102.647
Coelution group 1	Prefoldin	157	58	DIP-MS PFDN2	PDRG1	Q9NUG6	64	0.117902	93.3974
Coelution group 1	Prefoldin	157	58	DIP-MS PFDN2	PFDN1	O60925	64	0.0095117	93.3974
Coelution group 1	Prefoldin	157	58	DIP-MS PFDN2	PFDN2	Q9UHV9	64	0.207672	93.3974
Coelution group 1	Prefoldin	157	58	DIP-MS PFDN2	PFDN4	Q9NQP4	64	0.157925	93.3974
Coelution group 1	Prefoldin	157	58	DIP-MS PFDN2	PFDN5	Q99471	64	0.147062	93.3974
Coelution group 1	Prefoldin	157	58	DIP-MS PFDN2	PFDN6	O15212	64	0.303918	93.3974
Coelution group 1	Prefoldin	157	58	DIP-MS PFDN2	VBP1	P61758	64	0.209176	93.3974
Coelution group 1	Prefoldin	157	58	DIP-MS PFDN2	PDRG1	Q9NUG6	65	0.120217	84.6578
Coelution group 1	Prefoldin	157	58	DIP-MS PFDN2	PFDN1	O60925	65	0.00638176	84.6578
Coelution group 1	Prefoldin	157	58	DIP-MS PFDN2	PFDN2	Q9UHV9	65	0.162907	84.6578
Coelution group 1	Prefoldin	157	58	DIP-MS PFDN2	PFDN4	Q9NQP4	65	0.0945153	84.6578
Coelution group 1	Prefoldin	157	58	DIP-MS PFDN2	PFDN5	Q99471	65	0.0822771	84.6578
Coelution group 1	Prefoldin	157	58	DIP-MS PFDN2	PFDN6	O15212	65	0.176413	84.6578
Coelution group 1	Prefoldin	157	58	DIP-MS PFDN2	VBP1	P61758	65	0.14195	84.6578
Coelution group 1	Prefoldin	157	58	DIP-MS PFDN2	PDRG1	Q9NUG6	66	0.11092	76.4285
Coelution group 1	Prefoldin	157	58	DIP-MS PFDN2	PFDN1	O60925	66	0.0057524	76.4285
Coelution group 1	Prefoldin	157	58	DIP-MS PFDN2	PFDN2	Q9UHV9	66	0.14716	76.4285
Coelution group 1	Prefoldin	157	58	DIP-MS PFDN2	PFDN4	Q9NQP4	66	0.0647288	76.4285
Coelution group 1	Prefoldin	157	58	DIP-MS PFDN2	PFDN5	Q99471	66	0.0515897	76.4285
Coelution group 1	Prefoldin	157	58	DIP-MS PFDN2	PFDN6	O15212	66	0.114218	76.4285
Coelution group 1	Prefoldin	157	58	DIP-MS PFDN2	VBP1	P61758	66	0.08846	76.4285
Coelution group 1	Prefoldin	157	58	DIP-MS PFDN2	PDRG1	Q9NUG6	67	0.0911587	68.7097
Coelution group 1	Prefoldin	157	58	DIP-MS PFDN2	PFDN1	O60925	67	0.00446019	68.7097
Coelution group 1	Prefoldin	157	58	DIP-MS PFDN2	PFDN2	Q9UHV9	67	0.0969281	68.7097
Coelution group 1	Prefoldin	157	58	DIP-MS PFDN2	PFDN4	Q9NQP4	67	0.0125769	68.7097
Coelution group 1	Prefoldin	157	58	DIP-MS PFDN2	PFDN5	Q99471	67	0.0127681	68.7097
Coelution group 1	Prefoldin	157	58	DIP-MS PFDN2	PFDN6	O15212	67	0.0249904	68.7097
Coelution group 1	Prefoldin	157	58	DIP-MS PFDN2	VBP1	P61758	67	0.0314829	68.7097
Coelution group 1	Prefoldin	157	58	DIP-MS PFDN2	PDRG1	Q9NUG6	68	0.0846018	61.5012
Coelution group 1	Prefoldin	157	58	DIP-MS PFDN2	PFDN1	O60925	68	0.00430977	61.5012
Coelution group 1	Prefoldin	157	58	DIP-MS PFDN2	PFDN2	Q9UHV9	68	0.0900205	61.5012
Coelution group 1	Prefoldin	157	58	DIP-MS PFDN2	PFDN4	Q9NQP4	68	0.00492627	61.5012
Coelution group 1	Prefoldin	157	58	DIP-MS PFDN2	PFDN5	Q99471	68	0.00725251	61.5012
Coelution group 1	Prefoldin	157	58	DIP-MS PFDN2	PFDN6	O15212	68	0.0120418	61.5012
Coelution group 1	Prefoldin	157	58	DIP-MS PFDN2	VBP1	P61758	68	0.0263609	61.5012
Coelution group 1	Prefoldin	157	58	DIP-MS PFDN2	PDRG1	Q9NUG6	69	0.078944	54.8031
Coelution group 1	Prefoldin	157	58	DIP-MS PFDN2	PFDN1	O60925	69	0.0040451	54.8031
Coelution group 1	Prefoldin	157	58	DIP-MS PFDN2	PFDN2	Q9UHV9	69	0.0907507	54.8031
Coelution group 1	Prefoldin	157	58	DIP-MS PFDN2	PFDN4	Q9NQP4	69	0.00340781	54.8031
Coelution group 1	Prefoldin	157	58	DIP-MS PFDN2	PFDN5	Q99471	69	0.00592383	54.8031
Coelution group 1	Prefoldin	157	58	DIP-MS PFDN2	PFDN6	O15212	69	0.00738932	54.8031
Coelution group 1	Prefoldin	157	58	DIP-MS PFDN2	VBP1	P61758	69	0.0231641	54.8031
Coelution group 1	Prefoldin	157	58	DIP-MS PFDN2	PDRG1	Q9NUG6	70	0.0782603	48.6154	66
Coelution group 1	Prefoldin	157	58	DIP-MS PFDN2	PFDN1	O60925	70	0.00257422	48.6154	66
Coelution group 1	Prefoldin	157	58	DIP-MS PFDN2	PFDN2	Q9UHV9	70	0.0900695	48.6154	66
Coelution group 1	Prefoldin	157	58	DIP-MS PFDN2	PFDN4	Q9NQP4	70	0.00237185	48.6154	66
Coelution group 1	Prefoldin	157	58	DIP-MS PFDN2	PFDN5	Q99471	70	0.00563881	48.6154	66
Coelution group 1	Prefoldin	157	58	DIP-MS PFDN2	PFDN6	O15212	70	0.00718325	48.6154	66
Coelution group 1	Prefoldin	157	58	DIP-MS PFDN2	VBP1	P61758	70	0.0202033	48.6154	66
Coelution group 1	Prefoldin	157	58	DIP-MS PFDN2	PDRG1	Q9NUG6	71	0.0892674	42.9381
Coelution group 1	Prefoldin	157	58	DIP-MS PFDN2	PFDN1	O60925	71	0.00196309	42.9381
Coelution group 1	Prefoldin	157	58	DIP-MS PFDN2	PFDN2	Q9UHV9	71	0.0814471	42.9381
Coelution group 1	Prefoldin	157	58	DIP-MS PFDN2	PFDN4	Q9NQP4	71	0.00211021	42.9381
Coelution group 1	Prefoldin	157	58	DIP-MS PFDN2	PFDN5	Q99471	71	0.00593292	42.9381
Coelution group 1	Prefoldin	157	58	DIP-MS PFDN2	PFDN6	O15212	71	0.00848558	42.9381
Coelution group 1	Prefoldin	157	58	DIP-MS PFDN2	VBP1	P61758	71	0.0212497	42.9381
Coelution group 1	Prefoldin	157	58	DIP-MS PFDN2	PDRG1	Q9NUG6	72	0.0852663	37.7712
Coelution group 1	Prefoldin	157	58	DIP-MS PFDN2	PFDN1	O60925	72	0.00169238	37.7712
Coelution group 1	Prefoldin	157	58	DIP-MS PFDN2	PFDN2	Q9UHV9	72	0.0747241	37.7712
Coelution group 1	Prefoldin	157	58	DIP-MS PFDN2	PFDN4	Q9NQP4	72	0.00194158	37.7712
Coelution group 1	Prefoldin	157	58	DIP-MS PFDN2	PFDN5	Q99471	72	0.00548994	37.7712
Coelution group 1	Prefoldin	157	58	DIP-MS PFDN2	PFDN6	O15212	72	0.00889437	37.7712
Coelution group 1	Prefoldin	157	58	DIP-MS PFDN2	VBP1	P61758	72	0.0205887	37.7712
Coelution group 1	Prefoldin	157	58	DIP-MS PFDN2	PDRG1	Q9NUG6	73	0.0643485	33.1147
Coelution group 1	Prefoldin	157	58	DIP-MS PFDN2	PFDN1	O60925	73	0.000880867	33.1147
Coelution group 1	Prefoldin	157	58	DIP-MS PFDN2	PFDN2	Q9UHV9	73	0.0539564	33.1147
Coelution group 1	Prefoldin	157	58	DIP-MS PFDN2	PFDN4	Q9NQP4	73	0.00143092	33.1147
Coelution group 1	Prefoldin	157	58	DIP-MS PFDN2	PFDN5	Q99471	73	0.0042489	33.1147
Coelution group 1	Prefoldin	157	58	DIP-MS PFDN2	PFDN6	O15212	73	0.00750299	33.1147
Coelution group 1	Prefoldin	157	58	DIP-MS PFDN2	VBP1	P61758	73	0.0156517	33.1147
Coelution group 1	Prefoldin	157	58	DIP-MS PFDN2	PDRG1	Q9NUG6	74	0.0421097	28.9686
Coelution group 1	Prefoldin	157	58	DIP-MS PFDN2	PFDN1	O60925	74	0.000632952	28.9686
Coelution group 1	Prefoldin	157	58	DIP-MS PFDN2	PFDN2	Q9UHV9	74	0.035656	28.9686
Coelution group 1	Prefoldin	157	58	DIP-MS PFDN2	PFDN4	Q9NQP4	74	0.000798167	28.9686
Coelution group 1	Prefoldin	157	58	DIP-MS PFDN2	PFDN5	Q99471	74	0.00289017	28.9686
Coelution group 1	Prefoldin	157	58	DIP-MS PFDN2	PFDN6	O15212	74	0.0056762	28.9686
Coelution group 1	Prefoldin	157	58	DIP-MS PFDN2	VBP1	P61758	74	0.0108389	28.9686
Coelution group 1	Prefoldin	157	58	DIP-MS PFDN2	PDRG1	Q9NUG6	75	0.0280235	25.3329	20
Coelution group 1	Prefoldin	157	58	DIP-MS PFDN2	PFDN1	O60925	75	0.000446351	25.3329	20
Coelution group 1	Prefoldin	157	58	DIP-MS PFDN2	PFDN2	Q9UHV9	75	0.0198242	25.3329	20
Coelution group 1	Prefoldin	157	58	DIP-MS PFDN2	PFDN4	Q9NQP4	75	0.000708757	25.3329	20
Coelution group 1	Prefoldin	157	58	DIP-MS PFDN2	PFDN5	Q99471	75	0.00164802	25.3329	20
Coelution group 1	Prefoldin	157	58	DIP-MS PFDN2	PFDN6	O15212	75	0.00380319	25.3329	20
Coelution group 1	Prefoldin	157	58	DIP-MS PFDN2	VBP1	P61758	75	0.00858486	25.3329	20
Coelution group 1	Prefoldin	157	58	DIP-MS PFDN2	PDRG1	Q9NUG6	76	0	22.2075
Coelution group 1	Prefoldin	157	58	DIP-MS PFDN2	PFDN1	O60925	76	0	22.2075
Coelution group 1	Prefoldin	157	58	DIP-MS PFDN2	PFDN2	Q9UHV9	76	0.00515675	22.2075
Coelution group 1	Prefoldin	157	58	DIP-MS PFDN2	PFDN4	Q9NQP4	76	0	22.2075
Coelution group 1	Prefoldin	157	58	DIP-MS PFDN2	PFDN5	Q99471	76	0	22.2075
Coelution group 1	Prefoldin	157	58	DIP-MS PFDN2	PFDN6	O15212	76	0	22.2075
Coelution group 1	Prefoldin	157	58	DIP-MS PFDN2	VBP1	P61758	76	0.00188641	22.2075
Coelution group 1	Prefoldin	157	58	DIP-MS UXT	PDRG1	Q9NUG6	1	0.0815388	1672.95
Coelution group 1	Prefoldin	157	58	DIP-MS UXT	PFDN2	Q9UHV9	1	0.108862	1672.95
Coelution group 1	Prefoldin	157	58	DIP-MS UXT	PFDN4	Q9NQP4	1	0	1672.95
Coelution group 1	Prefoldin	157	58	DIP-MS UXT	PFDN5	Q99471	1	0	1672.95
Coelution group 1	Prefoldin	157	58	DIP-MS UXT	PFDN6	O15212	1	0.0867496	1672.95
Coelution group 1	Prefoldin	157	58	DIP-MS UXT	PDRG1	Q9NUG6	2	0.0727524	1632.05
Coelution group 1	Prefoldin	157	58	DIP-MS UXT	PFDN2	Q9UHV9	2	0.0967731	1632.05
Coelution group 1	Prefoldin	157	58	DIP-MS UXT	PFDN4	Q9NQP4	2	1.59937e-10	1632.05
Coelution group 1	Prefoldin	157	58	DIP-MS UXT	PFDN5	Q99471	2	2.49877e-30	1632.05
Coelution group 1	Prefoldin	157	58	DIP-MS UXT	PFDN6	O15212	2	0.0755881	1632.05
Coelution group 1	Prefoldin	157	58	DIP-MS UXT	PDRG1	Q9NUG6	3	0.0660469	1591.67
Coelution group 1	Prefoldin	157	58	DIP-MS UXT	PFDN2	Q9UHV9	3	0.0900139	1591.67
Coelution group 1	Prefoldin	157	58	DIP-MS UXT	PFDN4	Q9NQP4	3	1.65426e-10	1591.67
Coelution group 1	Prefoldin	157	58	DIP-MS UXT	PFDN5	Q99471	3	7.49612e-30	1591.67
Coelution group 1	Prefoldin	157	58	DIP-MS UXT	PFDN6	O15212	3	0.0689561	1591.67
Coelution group 1	Prefoldin	157	58	DIP-MS UXT	PDRG1	Q9NUG6	4	0.0575614	1551.79
Coelution group 1	Prefoldin	157	58	DIP-MS UXT	PFDN2	Q9UHV9	4	0.0800065	1551.79
Coelution group 1	Prefoldin	157	58	DIP-MS UXT	PFDN4	Q9NQP4	4	2.07424e-09	1551.79
Coelution group 1	Prefoldin	157	58	DIP-MS UXT	PFDN5	Q99471	4	3.91289e-29	1551.79
Coelution group 1	Prefoldin	157	58	DIP-MS UXT	PFDN6	O15212	4	0.0616391	1551.79
Coelution group 1	Prefoldin	157	58	DIP-MS UXT	PDRG1	Q9NUG6	5	0.052899	1512.43
Coelution group 1	Prefoldin	157	58	DIP-MS UXT	PFDN2	Q9UHV9	5	0.0761908	1512.43
Coelution group 1	Prefoldin	157	58	DIP-MS UXT	PFDN4	Q9NQP4	5	2.56461e-09	1512.43
Coelution group 1	Prefoldin	157	58	DIP-MS UXT	PFDN5	Q99471	5	1.16587e-28	1512.43
Coelution group 1	Prefoldin	157	58	DIP-MS UXT	PFDN6	O15212	5	0.056591	1512.43
Coelution group 1	Prefoldin	157	58	DIP-MS UXT	PDRG1	Q9NUG6	6	0.0532215	1473.58
Coelution group 1	Prefoldin	157	58	DIP-MS UXT	PFDN2	Q9UHV9	6	0.0807202	1473.58
Coelution group 1	Prefoldin	157	58	DIP-MS UXT	PFDN4	Q9NQP4	6	2.91509e-08	1473.58
Coelution group 1	Prefoldin	157	58	DIP-MS UXT	PFDN5	Q99471	6	5.57271e-28	1473.58
Coelution group 1	Prefoldin	157	58	DIP-MS UXT	PFDN6	O15212	6	0.0624045	1473.58
Coelution group 1	Prefoldin	157	58	DIP-MS UXT	PDRG1	Q9NUG6	7	0.0579139	1435.24
Coelution group 1	Prefoldin	157	58	DIP-MS UXT	PFDN2	Q9UHV9	7	0.0842411	1435.24
Coelution group 1	Prefoldin	157	58	DIP-MS UXT	PFDN4	Q9NQP4	7	3.59809e-08	1435.24
Coelution group 1	Prefoldin	157	58	DIP-MS UXT	PFDN5	Q99471	7	1.63583e-27	1435.24
Coelution group 1	Prefoldin	157	58	DIP-MS UXT	PFDN6	O15212	7	0.0690669	1435.24
Coelution group 1	Prefoldin	157	58	DIP-MS UXT	PDRG1	Q9NUG6	8	0.0601376	1397.4
Coelution group 1	Prefoldin	157	58	DIP-MS UXT	PFDN2	Q9UHV9	8	0.0895609	1397.4
Coelution group 1	Prefoldin	157	58	DIP-MS UXT	PFDN4	Q9NQP4	8	4.0628e-07	1397.4
Coelution group 1	Prefoldin	157	58	DIP-MS UXT	PFDN5	Q99471	8	7.76688e-27	1397.4
Coelution group 1	Prefoldin	157	58	DIP-MS UXT	PFDN6	O15212	8	0.073131	1397.4
Coelution group 1	Prefoldin	157	58	DIP-MS UXT	PDRG1	Q9NUG6	9	0.062018	1360.08
Coelution group 1	Prefoldin	157	58	DIP-MS UXT	PFDN2	Q9UHV9	9	0.096601	1360.08
Coelution group 1	Prefoldin	157	58	DIP-MS UXT	PFDN4	Q9NQP4	9	5.01409e-07	1360.08
Coelution group 1	Prefoldin	157	58	DIP-MS UXT	PFDN5	Q99471	9	2.27701e-26	1360.08
Coelution group 1	Prefoldin	157	58	DIP-MS UXT	PFDN6	O15212	9	0.0751082	1360.08
Coelution group 1	Prefoldin	157	58	DIP-MS UXT	PDRG1	Q9NUG6	10	0.0647948	1323.27
Coelution group 1	Prefoldin	157	58	DIP-MS UXT	PFDN2	Q9UHV9	10	0.099534	1323.27
Coelution group 1	Prefoldin	157	58	DIP-MS UXT	PFDN4	Q9NQP4	10	5.65923e-06	1323.27
Coelution group 1	Prefoldin	157	58	DIP-MS UXT	PFDN5	Q99471	10	1.08307e-25	1323.27
Coelution group 1	Prefoldin	157	58	DIP-MS UXT	PFDN6	O15212	10	0.077671	1323.27
Coelution group 1	Prefoldin	157	58	DIP-MS UXT	PDRG1	Q9NUG6	11	0.0700984	1286.97
Coelution group 1	Prefoldin	157	58	DIP-MS UXT	PFDN2	Q9UHV9	11	0.102137	1286.97
Coelution group 1	Prefoldin	157	58	DIP-MS UXT	PFDN4	Q9NQP4	11	0.00176531	1286.97
Coelution group 1	Prefoldin	157	58	DIP-MS UXT	PFDN5	Q99471	11	3.17781e-25	1286.97
Coelution group 1	Prefoldin	157	58	DIP-MS UXT	PFDN6	O15212	11	0.0816168	1286.97
Coelution group 1	Prefoldin	157	58	DIP-MS UXT	PDRG1	Q9NUG6	12	0.0740585	1251.18
Coelution group 1	Prefoldin	157	58	DIP-MS UXT	PFDN2	Q9UHV9	12	0.10231	1251.18
Coelution group 1	Prefoldin	157	58	DIP-MS UXT	PFDN4	Q9NQP4	12	0.00405241	1251.18
Coelution group 1	Prefoldin	157	58	DIP-MS UXT	PFDN5	Q99471	12	1.51021e-24	1251.18
Coelution group 1	Prefoldin	157	58	DIP-MS UXT	PFDN6	O15212	12	0.0848427	1251.18
Coelution group 1	Prefoldin	157	58	DIP-MS UXT	PDRG1	Q9NUG6	13	0.0849578	1215.9
Coelution group 1	Prefoldin	157	58	DIP-MS UXT	PFDN2	Q9UHV9	13	0.106326	1215.9
Coelution group 1	Prefoldin	157	58	DIP-MS UXT	PFDN4	Q9NQP4	13	0.00472856	1215.9
Coelution group 1	Prefoldin	157	58	DIP-MS UXT	PFDN5	Q99471	13	4.42796e-24	1215.9
Coelution group 1	Prefoldin	157	58	DIP-MS UXT	PFDN6	O15212	13	0.094379	1215.9
Coelution group 1	Prefoldin	157	58	DIP-MS UXT	PDRG1	Q9NUG6	14	0.0942561	1181.13	1236
Coelution group 1	Prefoldin	157	58	DIP-MS UXT	PFDN2	Q9UHV9	14	0.116684	1181.13	1236
Coelution group 1	Prefoldin	157	58	DIP-MS UXT	PFDN4	Q9NQP4	14	0.00473421	1181.13	1236
Coelution group 1	Prefoldin	157	58	DIP-MS UXT	PFDN5	Q99471	14	2.10191e-23	1181.13	1236
Coelution group 1	Prefoldin	157	58	DIP-MS UXT	PFDN6	O15212	14	0.11157	1181.13	1236
Coelution group 1	Prefoldin	157	58	DIP-MS UXT	PDRG1	Q9NUG6	15	0.10684	1146.87
Coelution group 1	Prefoldin	157	58	DIP-MS UXT	PFDN2	Q9UHV9	15	0.138511	1146.87
Coelution group 1	Prefoldin	157	58	DIP-MS UXT	PFDN4	Q9NQP4	15	0.00406096	1146.87
Coelution group 1	Prefoldin	157	58	DIP-MS UXT	PFDN5	Q99471	15	6.16055e-23	1146.87
Coelution group 1	Prefoldin	157	58	DIP-MS UXT	PFDN6	O15212	15	0.131269	1146.87
Coelution group 1	Prefoldin	157	58	DIP-MS UXT	PDRG1	Q9NUG6	16	0.114538	1113.12
Coelution group 1	Prefoldin	157	58	DIP-MS UXT	PFDN2	Q9UHV9	16	0.152819	1113.12
Coelution group 1	Prefoldin	157	58	DIP-MS UXT	PFDN4	Q9NQP4	16	0.00181424	1113.12
Coelution group 1	Prefoldin	157	58	DIP-MS UXT	PFDN5	Q99471	16	3.59155e-06	1113.12
Coelution group 1	Prefoldin	157	58	DIP-MS UXT	PFDN6	O15212	16	0.143178	1113.12
Coelution group 1	Prefoldin	157	58	DIP-MS UXT	PDRG1	Q9NUG6	17	0.116465	1079.88
Coelution group 1	Prefoldin	157	58	DIP-MS UXT	PFDN2	Q9UHV9	17	0.16127	1079.88
Coelution group 1	Prefoldin	157	58	DIP-MS UXT	PFDN4	Q9NQP4	17	0.000793042	1079.88
Coelution group 1	Prefoldin	157	58	DIP-MS UXT	PFDN5	Q99471	17	6.1373e-06	1079.88
Coelution group 1	Prefoldin	157	58	DIP-MS UXT	PFDN6	O15212	17	0.147607	1079.88
Coelution group 1	Prefoldin	157	58	DIP-MS UXT	PDRG1	Q9NUG6	18	0.116028	1047.16	1048
Coelution group 1	Prefoldin	157	58	DIP-MS UXT	PFDN2	Q9UHV9	18	0.159475	1047.16	1048
Coelution group 1	Prefoldin	157	58	DIP-MS UXT	PFDN4	Q9NQP4	18	0.00207146	1047.16	1048
Coelution group 1	Prefoldin	157	58	DIP-MS UXT	PFDN5	Q99471	18	8.78246e-06	1047.16	1048
Coelution group 1	Prefoldin	157	58	DIP-MS UXT	PFDN6	O15212	18	0.145182	1047.16	1048
Coelution group 1	Prefoldin	157	58	DIP-MS UXT	PDRG1	Q9NUG6	19	0.123402	1014.94
Coelution group 1	Prefoldin	157	58	DIP-MS UXT	PFDN2	Q9UHV9	19	0.162142	1014.94
Coelution group 1	Prefoldin	157	58	DIP-MS UXT	PFDN4	Q9NQP4	19	0.00244189	1014.94
Coelution group 1	Prefoldin	157	58	DIP-MS UXT	PFDN5	Q99471	19	9.06731e-06	1014.94
Coelution group 1	Prefoldin	157	58	DIP-MS UXT	PFDN6	O15212	19	0.146609	1014.94
Coelution group 1	Prefoldin	157	58	DIP-MS UXT	PDRG1	Q9NUG6	20	0.126317	983.23
Coelution group 1	Prefoldin	157	58	DIP-MS UXT	PFDN2	Q9UHV9	20	0.162001	983.23
Coelution group 1	Prefoldin	157	58	DIP-MS UXT	PFDN4	Q9NQP4	20	0.00312498	983.23
Coelution group 1	Prefoldin	157	58	DIP-MS UXT	PFDN5	Q99471	20	8.12138e-06	983.23
Coelution group 1	Prefoldin	157	58	DIP-MS UXT	PFDN6	O15212	20	0.151004	983.23
Coelution group 1	Prefoldin	157	58	DIP-MS UXT	PDRG1	Q9NUG6	21	0.133388	952.033
Coelution group 1	Prefoldin	157	58	DIP-MS UXT	PFDN2	Q9UHV9	21	0.171924	952.033
Coelution group 1	Prefoldin	157	58	DIP-MS UXT	PFDN4	Q9NQP4	21	0.0145622	952.033
Coelution group 1	Prefoldin	157	58	DIP-MS UXT	PFDN5	Q99471	21	3.90888e-06	952.033
Coelution group 1	Prefoldin	157	58	DIP-MS UXT	PFDN6	O15212	21	0.161065	952.033
Coelution group 1	Prefoldin	157	58	DIP-MS UXT	PDRG1	Q9NUG6	22	0.143179	921.347
Coelution group 1	Prefoldin	157	58	DIP-MS UXT	PFDN2	Q9UHV9	22	0.184064	921.347
Coelution group 1	Prefoldin	157	58	DIP-MS UXT	PFDN4	Q9NQP4	22	0.0166979	921.347
Coelution group 1	Prefoldin	157	58	DIP-MS UXT	PFDN5	Q99471	22	1.83861e-06	921.347
Coelution group 1	Prefoldin	157	58	DIP-MS UXT	PFDN6	O15212	22	0.173498	921.347
Coelution group 1	Prefoldin	157	58	DIP-MS UXT	PDRG1	Q9NUG6	23	0.146466	891.171
Coelution group 1	Prefoldin	157	58	DIP-MS UXT	PFDN2	Q9UHV9	23	0.191341	891.171
Coelution group 1	Prefoldin	157	58	DIP-MS UXT	PFDN4	Q9NQP4	23	0.016803	891.171
Coelution group 1	Prefoldin	157	58	DIP-MS UXT	PFDN5	Q99471	23	2.31792e-18	891.171
Coelution group 1	Prefoldin	157	58	DIP-MS UXT	PFDN6	O15212	23	0.183153	891.171
Coelution group 1	Prefoldin	157	58	DIP-MS UXT	PDRG1	Q9NUG6	24	0.156051	861.505
Coelution group 1	Prefoldin	157	58	DIP-MS UXT	PFDN2	Q9UHV9	24	0.200955	861.505
Coelution group 1	Prefoldin	157	58	DIP-MS UXT	PFDN4	Q9NQP4	24	0.0169634	861.505
Coelution group 1	Prefoldin	157	58	DIP-MS UXT	PFDN5	Q99471	24	1.10024e-17	861.505
Coelution group 1	Prefoldin	157	58	DIP-MS UXT	PFDN6	O15212	24	0.18649	861.505
Coelution group 1	Prefoldin	157	58	DIP-MS UXT	PDRG1	Q9NUG6	25	0.16939	832.35
Coelution group 1	Prefoldin	157	58	DIP-MS UXT	PFDN2	Q9UHV9	25	0.213189	832.35
Coelution group 1	Prefoldin	157	58	DIP-MS UXT	PFDN4	Q9NQP4	25	0.0175949	832.35
Coelution group 1	Prefoldin	157	58	DIP-MS UXT	PFDN5	Q99471	25	3.22928e-17	832.35
Coelution group 1	Prefoldin	157	58	DIP-MS UXT	PFDN6	O15212	25	0.198159	832.35
Coelution group 1	Prefoldin	157	58	DIP-MS UXT	PDRG1	Q9NUG6	26	0.175536	803.705
Coelution group 1	Prefoldin	157	58	DIP-MS UXT	PFDN2	Q9UHV9	26	0.223629	803.705
Coelution group 1	Prefoldin	157	58	DIP-MS UXT	PFDN4	Q9NQP4	26	0.0072566	803.705
Coelution group 1	Prefoldin	157	58	DIP-MS UXT	PFDN5	Q99471	26	1.53479e-16	803.705
Coelution group 1	Prefoldin	157	58	DIP-MS UXT	PFDN6	O15212	26	0.203533	803.705
Coelution group 1	Prefoldin	157	58	DIP-MS UXT	PDRG1	Q9NUG6	27	0.202979	775.57
Coelution group 1	Prefoldin	157	58	DIP-MS UXT	PFDN2	Q9UHV9	27	0.251884	775.57
Coelution group 1	Prefoldin	157	58	DIP-MS UXT	PFDN4	Q9NQP4	27	0.007512	775.57
Coelution group 1	Prefoldin	157	58	DIP-MS UXT	PFDN5	Q99471	27	4.50086e-16	775.57
Coelution group 1	Prefoldin	157	58	DIP-MS UXT	PFDN6	O15212	27	0.230688	775.57
Coelution group 1	Prefoldin	157	58	DIP-MS UXT	PDRG1	Q9NUG6	28	0.227433	747.946
Coelution group 1	Prefoldin	157	58	DIP-MS UXT	PFDN2	Q9UHV9	28	0.276259	747.946
Coelution group 1	Prefoldin	157	58	DIP-MS UXT	PFDN4	Q9NQP4	28	0.00665228	747.946
Coelution group 1	Prefoldin	157	58	DIP-MS UXT	PFDN5	Q99471	28	2.1352e-15	747.946
Coelution group 1	Prefoldin	157	58	DIP-MS UXT	PFDN6	O15212	28	0.249324	747.946
Coelution group 1	Prefoldin	157	58	DIP-MS UXT	PDRG1	Q9NUG6	29	0.235481	720.832
Coelution group 1	Prefoldin	157	58	DIP-MS UXT	PFDN2	Q9UHV9	29	0.288957	720.832
Coelution group 1	Prefoldin	157	58	DIP-MS UXT	PFDN4	Q9NQP4	29	0.00400452	720.832
Coelution group 1	Prefoldin	157	58	DIP-MS UXT	PFDN5	Q99471	29	6.26238e-15	720.832
Coelution group 1	Prefoldin	157	58	DIP-MS UXT	PFDN6	O15212	29	0.264393	720.832
Coelution group 1	Prefoldin	157	58	DIP-MS UXT	PDRG1	Q9NUG6	30	0.251999	694.229
Coelution group 1	Prefoldin	157	58	DIP-MS UXT	PFDN2	Q9UHV9	30	0.303278	694.229
Coelution group 1	Prefoldin	157	58	DIP-MS UXT	PFDN4	Q9NQP4	30	8.55653e-08	694.229
Coelution group 1	Prefoldin	157	58	DIP-MS UXT	PFDN5	Q99471	30	2.97235e-14	694.229
Coelution group 1	Prefoldin	157	58	DIP-MS UXT	PFDN6	O15212	30	0.274564	694.229
Coelution group 1	Prefoldin	157	58	DIP-MS UXT	PDRG1	Q9NUG6	31	0.283589	668.136	720
Coelution group 1	Prefoldin	157	58	DIP-MS UXT	PFDN2	Q9UHV9	31	0.325823	668.136	720
Coelution group 1	Prefoldin	157	58	DIP-MS UXT	PFDN4	Q9NQP4	31	6.93305e-08	668.136	720
Coelution group 1	Prefoldin	157	58	DIP-MS UXT	PFDN5	Q99471	31	8.72353e-14	668.136	720
Coelution group 1	Prefoldin	157	58	DIP-MS UXT	PFDN6	O15212	31	0.301235	668.136	720
Coelution group 1	Prefoldin	157	58	DIP-MS UXT	PDRG1	Q9NUG6	32	0.31344	642.553
Coelution group 1	Prefoldin	157	58	DIP-MS UXT	PFDN2	Q9UHV9	32	0.354988	642.553
Coelution group 1	Prefoldin	157	58	DIP-MS UXT	PFDN4	Q9NQP4	32	6.19753e-09	642.553
Coelution group 1	Prefoldin	157	58	DIP-MS UXT	PFDN5	Q99471	32	4.13891e-13	642.553
Coelution group 1	Prefoldin	157	58	DIP-MS UXT	PFDN6	O15212	32	0.327177	642.553
Coelution group 1	Prefoldin	157	58	DIP-MS UXT	PDRG1	Q9NUG6	33	0.362574	617.481
Coelution group 1	Prefoldin	157	58	DIP-MS UXT	PFDN2	Q9UHV9	33	0.408574	617.481
Coelution group 1	Prefoldin	157	58	DIP-MS UXT	PFDN4	Q9NQP4	33	5.0488e-09	617.481
Coelution group 1	Prefoldin	157	58	DIP-MS UXT	PFDN5	Q99471	33	1.21563e-12	617.481
Coelution group 1	Prefoldin	157	58	DIP-MS UXT	PFDN6	O15212	33	0.377729	617.481
Coelution group 1	Prefoldin	157	58	DIP-MS UXT	PDRG1	Q9NUG6	34	0.44642	592.919
Coelution group 1	Prefoldin	157	58	DIP-MS UXT	PFDN2	Q9UHV9	34	0.493422	592.919
Coelution group 1	Prefoldin	157	58	DIP-MS UXT	PFDN4	Q9NQP4	34	1.44202e-09	592.919
Coelution group 1	Prefoldin	157	58	DIP-MS UXT	PFDN5	Q99471	34	5.77183e-12	592.919
Coelution group 1	Prefoldin	157	58	DIP-MS UXT	PFDN6	O15212	34	0.456492	592.919
Coelution group 1	Prefoldin	157	58	DIP-MS UXT	PDRG1	Q9NUG6	35	0.594578	568.868
Coelution group 1	Prefoldin	157	58	DIP-MS UXT	PFDN2	Q9UHV9	35	0.644027	568.868
Coelution group 1	Prefoldin	157	58	DIP-MS UXT	PFDN4	Q9NQP4	35	1.59577e-09	568.868
Coelution group 1	Prefoldin	157	58	DIP-MS UXT	PFDN5	Q99471	35	1.69053e-11	568.868
Coelution group 1	Prefoldin	157	58	DIP-MS UXT	PFDN6	O15212	35	0.589797	568.868
Coelution group 1	Prefoldin	157	58	DIP-MS UXT	PDRG1	Q9NUG6	36	0.86454	545.327
Coelution group 1	Prefoldin	157	58	DIP-MS UXT	PFDN2	Q9UHV9	36	0.884585	545.327
Coelution group 1	Prefoldin	157	58	DIP-MS UXT	PFDN4	Q9NQP4	36	1.42468e-08	545.327
Coelution group 1	Prefoldin	157	58	DIP-MS UXT	PFDN5	Q99471	36	8.03467e-11	545.327
Coelution group 1	Prefoldin	157	58	DIP-MS UXT	PFDN6	O15212	36	0.838301	545.327
Coelution group 1	Prefoldin	157	58	DIP-MS UXT	PDRG1	Q9NUG6	37	1	522.296
Coelution group 1	Prefoldin	157	58	DIP-MS UXT	PFDN2	Q9UHV9	37	1	522.296
Coelution group 1	Prefoldin	157	58	DIP-MS UXT	PFDN4	Q9NQP4	37	1.75745e-08	522.296
Coelution group 1	Prefoldin	157	58	DIP-MS UXT	PFDN5	Q99471	37	2.35876e-10	522.296
Coelution group 1	Prefoldin	157	58	DIP-MS UXT	PFDN6	O15212	37	0.995378	522.296
Coelution group 1	Prefoldin	157	58	DIP-MS UXT	PDRG1	Q9NUG6	38	0.991771	499.776
Coelution group 1	Prefoldin	157	58	DIP-MS UXT	PFDN2	Q9UHV9	38	0.987293	499.776
Coelution group 1	Prefoldin	157	58	DIP-MS UXT	PFDN4	Q9NQP4	38	1.98308e-07	499.776
Coelution group 1	Prefoldin	157	58	DIP-MS UXT	PFDN5	Q99471	38	1.11937e-09	499.776
Coelution group 1	Prefoldin	157	58	DIP-MS UXT	PFDN6	O15212	38	1	499.776
Coelution group 1	Prefoldin	157	58	DIP-MS UXT	PDRG1	Q9NUG6	39	0.852572	477.766
Coelution group 1	Prefoldin	157	58	DIP-MS UXT	PFDN2	Q9UHV9	39	0.846947	477.766
Coelution group 1	Prefoldin	157	58	DIP-MS UXT	PFDN4	Q9NQP4	39	2.44745e-07	477.766
Coelution group 1	Prefoldin	157	58	DIP-MS UXT	PFDN5	Q99471	39	3.28284e-09	477.766
Coelution group 1	Prefoldin	157	58	DIP-MS UXT	PFDN6	O15212	39	0.876746	477.766
Coelution group 1	Prefoldin	157	58	DIP-MS UXT	PDRG1	Q9NUG6	40	0.598179	456.267
Coelution group 1	Prefoldin	157	58	DIP-MS UXT	PFDN2	Q9UHV9	40	0.603783	456.267
Coelution group 1	Prefoldin	157	58	DIP-MS UXT	PFDN4	Q9NQP4	40	2.76236e-06	456.267
Coelution group 1	Prefoldin	157	58	DIP-MS UXT	PFDN5	Q99471	40	1.55875e-08	456.267
Coelution group 1	Prefoldin	157	58	DIP-MS UXT	PFDN6	O15212	40	0.643824	456.267
Coelution group 1	Prefoldin	157	58	DIP-MS UXT	PDRG1	Q9NUG6	41	0.268917	435.278	480
Coelution group 1	Prefoldin	157	58	DIP-MS UXT	PFDN2	Q9UHV9	41	0.299958	435.278	480
Coelution group 1	Prefoldin	157	58	DIP-MS UXT	PFDN4	Q9NQP4	41	3.40913e-06	435.278	480
Coelution group 1	Prefoldin	157	58	DIP-MS UXT	PFDN5	Q99471	41	4.57204e-08	435.278	480
Coelution group 1	Prefoldin	157	58	DIP-MS UXT	PFDN6	O15212	41	0.322487	435.278	480
Coelution group 1	Prefoldin	157	58	DIP-MS UXT	PDRG1	Q9NUG6	42	0.118026	414.799
Coelution group 1	Prefoldin	157	58	DIP-MS UXT	PFDN2	Q9UHV9	42	0.150343	414.799
Coelution group 1	Prefoldin	157	58	DIP-MS UXT	PFDN4	Q9NQP4	42	3.8475e-05	414.799
Coelution group 1	Prefoldin	157	58	DIP-MS UXT	PFDN5	Q99471	42	2.17102e-07	414.799
Coelution group 1	Prefoldin	157	58	DIP-MS UXT	PFDN6	O15212	42	0.139192	414.799
Coelution group 1	Prefoldin	157	58	DIP-MS UXT	PDRG1	Q9NUG6	43	0.0685239	394.831
Coelution group 1	Prefoldin	157	58	DIP-MS UXT	PFDN2	Q9UHV9	43	0.0912249	394.831
Coelution group 1	Prefoldin	157	58	DIP-MS UXT	PFDN4	Q9NQP4	43	4.74834e-05	394.831
Coelution group 1	Prefoldin	157	58	DIP-MS UXT	PFDN5	Q99471	43	6.368e-07	394.831
Coelution group 1	Prefoldin	157	58	DIP-MS UXT	PFDN6	O15212	43	0.0803219	394.831
Coelution group 1	Prefoldin	157	58	DIP-MS UXT	PDRG1	Q9NUG6	44	0.0517633	375.373
Coelution group 1	Prefoldin	157	58	DIP-MS UXT	PFDN2	Q9UHV9	44	0.0748871	375.373
Coelution group 1	Prefoldin	157	58	DIP-MS UXT	PFDN4	Q9NQP4	44	0.000535888	375.373
Coelution group 1	Prefoldin	157	58	DIP-MS UXT	PFDN5	Q99471	44	3.02384e-06	375.373
Coelution group 1	Prefoldin	157	58	DIP-MS UXT	PFDN6	O15212	44	0.0594833	375.373
Coelution group 1	Prefoldin	157	58	DIP-MS UXT	PDRG1	Q9NUG6	45	0.0518734	356.425
Coelution group 1	Prefoldin	157	58	DIP-MS UXT	PFDN2	Q9UHV9	45	0.0715372	356.425
Coelution group 1	Prefoldin	157	58	DIP-MS UXT	PFDN4	Q9NQP4	45	0.000661358	356.425
Coelution group 1	Prefoldin	157	58	DIP-MS UXT	PFDN5	Q99471	45	8.86948e-06	356.425
Coelution group 1	Prefoldin	157	58	DIP-MS UXT	PFDN6	O15212	45	0.0553855	356.425
Coelution group 1	Prefoldin	157	58	DIP-MS UXT	PDRG1	Q9NUG6	46	0.0567713	337.988
Coelution group 1	Prefoldin	157	58	DIP-MS UXT	PFDN2	Q9UHV9	46	0.0821135	337.988
Coelution group 1	Prefoldin	157	58	DIP-MS UXT	PFDN4	Q9NQP4	46	0.0108658	337.988
Coelution group 1	Prefoldin	157	58	DIP-MS UXT	PFDN5	Q99471	46	4.21167e-05	337.988
Coelution group 1	Prefoldin	157	58	DIP-MS UXT	PFDN6	O15212	46	0.0589769	337.988
Coelution group 1	Prefoldin	157	58	DIP-MS UXT	PDRG1	Q9NUG6	47	0.0604007	320.061
Coelution group 1	Prefoldin	157	58	DIP-MS UXT	PFDN2	Q9UHV9	47	0.0850476	320.061
Coelution group 1	Prefoldin	157	58	DIP-MS UXT	PFDN4	Q9NQP4	47	0.0311558	320.061
Coelution group 1	Prefoldin	157	58	DIP-MS UXT	PFDN5	Q99471	47	0.000123536	320.061
Coelution group 1	Prefoldin	157	58	DIP-MS UXT	PFDN6	O15212	47	0.0592512	320.061
Coelution group 1	Prefoldin	157	58	DIP-MS UXT	PDRG1	Q9NUG6	48	0.0592795	302.645
Coelution group 1	Prefoldin	157	58	DIP-MS UXT	PFDN2	Q9UHV9	48	0.0795727	302.645
Coelution group 1	Prefoldin	157	58	DIP-MS UXT	PFDN4	Q9NQP4	48	0.0502849	302.645
Coelution group 1	Prefoldin	157	58	DIP-MS UXT	PFDN5	Q99471	48	0.00058661	302.645
Coelution group 1	Prefoldin	157	58	DIP-MS UXT	PFDN6	O15212	48	0.0560769	302.645
Coelution group 1	Prefoldin	157	58	DIP-MS UXT	PDRG1	Q9NUG6	49	0.0566823	285.739
Coelution group 1	Prefoldin	157	58	DIP-MS UXT	PFDN2	Q9UHV9	49	0.0733943	285.739
Coelution group 1	Prefoldin	157	58	DIP-MS UXT	PFDN4	Q9NQP4	49	0.0698677	285.739
Coelution group 1	Prefoldin	157	58	DIP-MS UXT	PFDN5	Q99471	49	0.00251801	285.739
Coelution group 1	Prefoldin	157	58	DIP-MS UXT	PFDN6	O15212	49	0.0509178	285.739
Coelution group 1	Prefoldin	157	58	DIP-MS UXT	PDRG1	Q9NUG6	50	0.0480181	269.344	242
Coelution group 1	Prefoldin	157	58	DIP-MS UXT	PFDN2	Q9UHV9	50	0.0602967	269.344	242
Coelution group 1	Prefoldin	157	58	DIP-MS UXT	PFDN4	Q9NQP4	50	0.124266	269.344	242
Coelution group 1	Prefoldin	157	58	DIP-MS UXT	PFDN5	Q99471	50	0.029451	269.344	242
Coelution group 1	Prefoldin	157	58	DIP-MS UXT	PFDN6	O15212	50	0.0431883	269.344	242
Coelution group 1	Prefoldin	157	58	DIP-MS UXT	PDRG1	Q9NUG6	51	0.0352754	253.459
Coelution group 1	Prefoldin	157	58	DIP-MS UXT	PFDN2	Q9UHV9	51	0.0408048	253.459
Coelution group 1	Prefoldin	157	58	DIP-MS UXT	PFDN4	Q9NQP4	51	0.24612	253.459
Coelution group 1	Prefoldin	157	58	DIP-MS UXT	PFDN5	Q99471	51	0.0970626	253.459
Coelution group 1	Prefoldin	157	58	DIP-MS UXT	PFDN6	O15212	51	0.0318905	253.459
Coelution group 1	Prefoldin	157	58	DIP-MS UXT	PDRG1	Q9NUG6	52	0.026026	238.084
Coelution group 1	Prefoldin	157	58	DIP-MS UXT	PFDN2	Q9UHV9	52	0.030662	238.084
Coelution group 1	Prefoldin	157	58	DIP-MS UXT	PFDN4	Q9NQP4	52	0.424775	238.084
Coelution group 1	Prefoldin	157	58	DIP-MS UXT	PFDN5	Q99471	52	0.268117	238.084
Coelution group 1	Prefoldin	157	58	DIP-MS UXT	PFDN6	O15212	52	0.0255702	238.084
Coelution group 1	Prefoldin	157	58	DIP-MS UXT	PDRG1	Q9NUG6	53	0.0190855	223.219
Coelution group 1	Prefoldin	157	58	DIP-MS UXT	PFDN2	Q9UHV9	53	0.0235437	223.219
Coelution group 1	Prefoldin	157	58	DIP-MS UXT	PFDN4	Q9NQP4	53	0.704701	223.219
Coelution group 1	Prefoldin	157	58	DIP-MS UXT	PFDN5	Q99471	53	0.580299	223.219
Coelution group 1	Prefoldin	157	58	DIP-MS UXT	PFDN6	O15212	53	0.018982	223.219
Coelution group 1	Prefoldin	157	58	DIP-MS UXT	PDRG1	Q9NUG6	54	0.0148281	208.865
Coelution group 1	Prefoldin	157	58	DIP-MS UXT	PFDN2	Q9UHV9	54	0.0239594	208.865
Coelution group 1	Prefoldin	157	58	DIP-MS UXT	PFDN4	Q9NQP4	54	0.940165	208.865
Coelution group 1	Prefoldin	157	58	DIP-MS UXT	PFDN5	Q99471	54	0.849052	208.865
Coelution group 1	Prefoldin	157	58	DIP-MS UXT	PFDN6	O15212	54	0.0180987	208.865
Coelution group 1	Prefoldin	157	58	DIP-MS UXT	PDRG1	Q9NUG6	55	0.0123676	195.022
Coelution group 1	Prefoldin	157	58	DIP-MS UXT	PFDN2	Q9UHV9	55	0.0252419	195.022
Coelution group 1	Prefoldin	157	58	DIP-MS UXT	PFDN4	Q9NQP4	55	1	195.022
Coelution group 1	Prefoldin	157	58	DIP-MS UXT	PFDN5	Q99471	55	1	195.022
Coelution group 1	Prefoldin	157	58	DIP-MS UXT	PFDN6	O15212	55	0.0184691	195.022
Coelution group 1	Prefoldin	157	58	DIP-MS UXT	PDRG1	Q9NUG6	56	0.0154164	181.689
Coelution group 1	Prefoldin	157	58	DIP-MS UXT	PFDN2	Q9UHV9	56	0.0266278	181.689
Coelution group 1	Prefoldin	157	58	DIP-MS UXT	PFDN4	Q9NQP4	56	0.92011	181.689
Coelution group 1	Prefoldin	157	58	DIP-MS UXT	PFDN5	Q99471	56	0.958144	181.689
Coelution group 1	Prefoldin	157	58	DIP-MS UXT	PFDN6	O15212	56	0.0203008	181.689
Coelution group 1	Prefoldin	157	58	DIP-MS UXT	PDRG1	Q9NUG6	57	0.0168265	168.866
Coelution group 1	Prefoldin	157	58	DIP-MS UXT	PFDN2	Q9UHV9	57	0.0244269	168.866
Coelution group 1	Prefoldin	157	58	DIP-MS UXT	PFDN4	Q9NQP4	57	0.752306	168.866
Coelution group 1	Prefoldin	157	58	DIP-MS UXT	PFDN5	Q99471	57	0.765233	168.866
Coelution group 1	Prefoldin	157	58	DIP-MS UXT	PFDN6	O15212	57	0.0200713	168.866
Coelution group 1	Prefoldin	157	58	DIP-MS UXT	PDRG1	Q9NUG6	58	0.0180865	156.554
Coelution group 1	Prefoldin	157	58	DIP-MS UXT	PFDN2	Q9UHV9	58	0.0222008	156.554
Coelution group 1	Prefoldin	157	58	DIP-MS UXT	PFDN4	Q9NQP4	58	0.488551	156.554
Coelution group 1	Prefoldin	157	58	DIP-MS UXT	PFDN5	Q99471	58	0.461557	156.554
Coelution group 1	Prefoldin	157	58	DIP-MS UXT	PFDN6	O15212	58	0.019917	156.554
Coelution group 1	Prefoldin	157	58	DIP-MS UXT	PDRG1	Q9NUG6	59	0.0158659	144.752
Coelution group 1	Prefoldin	157	58	DIP-MS UXT	PFDN2	Q9UHV9	59	0.0134552	144.752
Coelution group 1	Prefoldin	157	58	DIP-MS UXT	PFDN4	Q9NQP4	59	0.285651	144.752
Coelution group 1	Prefoldin	157	58	DIP-MS UXT	PFDN5	Q99471	59	0.243852	144.752
Coelution group 1	Prefoldin	157	58	DIP-MS UXT	PFDN6	O15212	59	0.015945	144.752
Coelution group 1	Prefoldin	157	58	DIP-MS UXT	PDRG1	Q9NUG6	60	0.0148331	133.46
Coelution group 1	Prefoldin	157	58	DIP-MS UXT	PFDN2	Q9UHV9	60	0.0100561	133.46
Coelution group 1	Prefoldin	157	58	DIP-MS UXT	PFDN4	Q9NQP4	60	0.181767	133.46
Coelution group 1	Prefoldin	157	58	DIP-MS UXT	PFDN5	Q99471	60	0.107338	133.46
Coelution group 1	Prefoldin	157	58	DIP-MS UXT	PFDN6	O15212	60	0.0129426	133.46
Coelution group 1	Prefoldin	157	58	DIP-MS UXT	PDRG1	Q9NUG6	61	0.0138645	122.679	146
Coelution group 1	Prefoldin	157	58	DIP-MS UXT	PFDN2	Q9UHV9	61	0.0107021	122.679	146
Coelution group 1	Prefoldin	157	58	DIP-MS UXT	PFDN4	Q9NQP4	61	0.0968942	122.679	146
Coelution group 1	Prefoldin	157	58	DIP-MS UXT	PFDN5	Q99471	61	0.06556	122.679	146
Coelution group 1	Prefoldin	157	58	DIP-MS UXT	PFDN6	O15212	61	0.0128715	122.679	146
Coelution group 1	Prefoldin	157	58	DIP-MS UXT	PDRG1	Q9NUG6	62	0.0137868	112.408
Coelution group 1	Prefoldin	157	58	DIP-MS UXT	PFDN2	Q9UHV9	62	0.0100895	112.408
Coelution group 1	Prefoldin	157	58	DIP-MS UXT	PFDN4	Q9NQP4	62	0.0351883	112.408
Coelution group 1	Prefoldin	157	58	DIP-MS UXT	PFDN5	Q99471	62	0.0292979	112.408
Coelution group 1	Prefoldin	157	58	DIP-MS UXT	PFDN6	O15212	62	0.0126687	112.408
Coelution group 1	Prefoldin	157	58	DIP-MS UXT	PDRG1	Q9NUG6	63	0.013372	102.647
Coelution group 1	Prefoldin	157	58	DIP-MS UXT	PFDN2	Q9UHV9	63	0.00964	102.647
Coelution group 1	Prefoldin	157	58	DIP-MS UXT	PFDN4	Q9NQP4	63	0.01044	102.647
Coelution group 1	Prefoldin	157	58	DIP-MS UXT	PFDN5	Q99471	63	0.0079435	102.647
Coelution group 1	Prefoldin	157	58	DIP-MS UXT	PFDN6	O15212	63	0.0119594	102.647
Coelution group 1	Prefoldin	157	58	DIP-MS UXT	PDRG1	Q9NUG6	64	0.015911	93.3974
Coelution group 1	Prefoldin	157	58	DIP-MS UXT	PFDN2	Q9UHV9	64	0.00975358	93.3974
Coelution group 1	Prefoldin	157	58	DIP-MS UXT	PFDN4	Q9NQP4	64	0.000260418	93.3974
Coelution group 1	Prefoldin	157	58	DIP-MS UXT	PFDN5	Q99471	64	0.000534678	93.3974
Coelution group 1	Prefoldin	157	58	DIP-MS UXT	PFDN6	O15212	64	0.0120964	93.3974
Coelution group 1	Prefoldin	157	58	DIP-MS UXT	PDRG1	Q9NUG6	65	0.0174492	84.6578
Coelution group 1	Prefoldin	157	58	DIP-MS UXT	PFDN2	Q9UHV9	65	0.00950469	84.6578
Coelution group 1	Prefoldin	157	58	DIP-MS UXT	PFDN4	Q9NQP4	65	2.30749e-05	84.6578
Coelution group 1	Prefoldin	157	58	DIP-MS UXT	PFDN5	Q99471	65	0.000433241	84.6578
Coelution group 1	Prefoldin	157	58	DIP-MS UXT	PFDN6	O15212	65	0.0125006	84.6578
Coelution group 1	Prefoldin	157	58	DIP-MS UXT	PDRG1	Q9NUG6	66	0.016132	76.4285
Coelution group 1	Prefoldin	157	58	DIP-MS UXT	PFDN2	Q9UHV9	66	0.0070806	76.4285
Coelution group 1	Prefoldin	157	58	DIP-MS UXT	PFDN4	Q9NQP4	66	1.86972e-05	76.4285
Coelution group 1	Prefoldin	157	58	DIP-MS UXT	PFDN5	Q99471	66	3.83882e-05	76.4285
Coelution group 1	Prefoldin	157	58	DIP-MS UXT	PFDN6	O15212	66	0.00970212	76.4285
Coelution group 1	Prefoldin	157	58	DIP-MS UXT	PDRG1	Q9NUG6	67	0.0142733	68.7097
Coelution group 1	Prefoldin	157	58	DIP-MS UXT	PFDN2	Q9UHV9	67	0.00611588	68.7097
Coelution group 1	Prefoldin	157	58	DIP-MS UXT	PFDN4	Q9NQP4	67	1.65668e-06	68.7097
Coelution group 1	Prefoldin	157	58	DIP-MS UXT	PFDN5	Q99471	67	3.11051e-05	68.7097
Coelution group 1	Prefoldin	157	58	DIP-MS UXT	PFDN6	O15212	67	0.00776661	68.7097
Coelution group 1	Prefoldin	157	58	DIP-MS UXT	PDRG1	Q9NUG6	68	0.0120167	61.5012
Coelution group 1	Prefoldin	157	58	DIP-MS UXT	PFDN2	Q9UHV9	68	0.00488163	61.5012
Coelution group 1	Prefoldin	157	58	DIP-MS UXT	PFDN4	Q9NQP4	68	1.34237e-06	61.5012
Coelution group 1	Prefoldin	157	58	DIP-MS UXT	PFDN5	Q99471	68	2.75587e-06	61.5012
Coelution group 1	Prefoldin	157	58	DIP-MS UXT	PFDN6	O15212	68	0.00625525	61.5012
Coelution group 1	Prefoldin	157	58	DIP-MS UXT	PDRG1	Q9NUG6	69	0.00917111	54.8031
Coelution group 1	Prefoldin	157	58	DIP-MS UXT	PFDN2	Q9UHV9	69	0.0047065	54.8031
Coelution group 1	Prefoldin	157	58	DIP-MS UXT	PFDN4	Q9NQP4	69	1.18919e-07	54.8031
Coelution group 1	Prefoldin	157	58	DIP-MS UXT	PFDN5	Q99471	69	2.23015e-06	54.8031
Coelution group 1	Prefoldin	157	58	DIP-MS UXT	PFDN6	O15212	69	0.00530082	54.8031
Coelution group 1	Prefoldin	157	58	DIP-MS UXT	PDRG1	Q9NUG6	70	0.00867227	48.6154	66
Coelution group 1	Prefoldin	157	58	DIP-MS UXT	PFDN2	Q9UHV9	70	0.00536112	48.6154	66
Coelution group 1	Prefoldin	157	58	DIP-MS UXT	PFDN4	Q9NQP4	70	9.63472e-08	48.6154	66
Coelution group 1	Prefoldin	157	58	DIP-MS UXT	PFDN5	Q99471	70	1.94039e-07	48.6154	66
Coelution group 1	Prefoldin	157	58	DIP-MS UXT	PFDN6	O15212	70	0.00575474	48.6154	66
Coelution group 1	Prefoldin	157	58	DIP-MS UXT	PDRG1	Q9NUG6	71	0.00711647	42.9381
Coelution group 1	Prefoldin	157	58	DIP-MS UXT	PFDN2	Q9UHV9	71	0.00489955	42.9381
Coelution group 1	Prefoldin	157	58	DIP-MS UXT	PFDN4	Q9NQP4	71	8.50674e-09	42.9381
Coelution group 1	Prefoldin	157	58	DIP-MS UXT	PFDN5	Q99471	71	1.55506e-07	42.9381
Coelution group 1	Prefoldin	157	58	DIP-MS UXT	PFDN6	O15212	71	0.00579937	42.9381
Coelution group 1	Prefoldin	157	58	DIP-MS UXT	PDRG1	Q9NUG6	72	0.00616319	37.7712
Coelution group 1	Prefoldin	157	58	DIP-MS UXT	PFDN2	Q9UHV9	72	0.00473928	37.7712
Coelution group 1	Prefoldin	157	58	DIP-MS UXT	PFDN4	Q9NQP4	72	6.88711e-09	37.7712
Coelution group 1	Prefoldin	157	58	DIP-MS UXT	PFDN5	Q99471	72	9.67143e-09	37.7712
Coelution group 1	Prefoldin	157	58	DIP-MS UXT	PFDN6	O15212	72	0.00504311	37.7712
Coelution group 1	Prefoldin	157	58	DIP-MS UXT	PDRG1	Q9NUG6	73	0.00504317	33.1147
Coelution group 1	Prefoldin	157	58	DIP-MS UXT	PFDN2	Q9UHV9	73	0.00410261	33.1147
Coelution group 1	Prefoldin	157	58	DIP-MS UXT	PFDN4	Q9NQP4	73	5.86089e-10	33.1147
Coelution group 1	Prefoldin	157	58	DIP-MS UXT	PFDN5	Q99471	73	7.60847e-09	33.1147
Coelution group 1	Prefoldin	157	58	DIP-MS UXT	PFDN6	O15212	73	0.00427243	33.1147
Coelution group 1	Prefoldin	157	58	DIP-MS UXT	PDRG1	Q9NUG6	74	0.00226315	28.9686
Coelution group 1	Prefoldin	157	58	DIP-MS UXT	PFDN2	Q9UHV9	74	0.00186535	28.9686
Coelution group 1	Prefoldin	157	58	DIP-MS UXT	PFDN4	Q9NQP4	74	4.70313e-10	28.9686
Coelution group 1	Prefoldin	157	58	DIP-MS UXT	PFDN5	Q99471	74	1.99133e-12	28.9686
Coelution group 1	Prefoldin	157	58	DIP-MS UXT	PFDN6	O15212	74	0.00179858	28.9686
Coelution group 1	Prefoldin	157	58	DIP-MS UXT	PDRG1	Q9NUG6	75	0.000463977	25.3329	20
Coelution group 1	Prefoldin	157	58	DIP-MS UXT	PFDN2	Q9UHV9	75	0.00022484	25.3329	20
Coelution group 1	Prefoldin	157	58	DIP-MS UXT	PFDN4	Q9NQP4	75	3.10874e-11	25.3329	20
Coelution group 1	Prefoldin	157	58	DIP-MS UXT	PFDN5	Q99471	75	1.93111e-12	25.3329	20
Coelution group 1	Prefoldin	157	58	DIP-MS UXT	PFDN6	O15212	75	7.81969e-09	25.3329	20
Coelution group 1	Prefoldin	157	58	DIP-MS UXT	PDRG1	Q9NUG6	76	0	22.2075
Coelution group 1	Prefoldin	157	58	DIP-MS UXT	PFDN2	Q9UHV9	76	0	22.2075
Coelution group 1	Prefoldin	157	58	DIP-MS UXT	PFDN4	Q9NQP4	76	3.51286e-11	22.2075
Coelution group 1	Prefoldin	157	58	DIP-MS UXT	PFDN5	Q99471	76	2.10302e-13	22.2075
Coelution group 1	Prefoldin	157	58	DIP-MS UXT	PFDN6	O15212	76	0	22.2075
Coelution group 2	Prefoldin-like	522	37	DIP-MS PFDN2	ASDURF	L0R819	1	0.229884	1672.95
Coelution group 2	Prefoldin-like	522	37	DIP-MS PFDN2	PDRG1	Q9NUG6	1	0.132335	1672.95
Coelution group 2	Prefoldin-like	522	37	DIP-MS PFDN2	PFDN2	Q9UHV9	1	0.0142968	1672.95
Coelution group 2	Prefoldin-like	522	37	DIP-MS PFDN2	PFDN6	O15212	1	0.0154655	1672.95
Coelution group 2	Prefoldin-like	522	37	DIP-MS PFDN2	POLR2E	P19388	1	0.196166	1672.95
Coelution group 2	Prefoldin-like	522	37	DIP-MS PFDN2	URI1	O94763	1	0.279516	1672.95
Coelution group 2	Prefoldin-like	522	37	DIP-MS PFDN2	UXT	Q9UBK9	1	0.200473	1672.95
Coelution group 2	Prefoldin-like	522	37	DIP-MS PFDN2	ASDURF	L0R819	2	0.191898	1632.05
Coelution group 2	Prefoldin-like	522	37	DIP-MS PFDN2	PDRG1	Q9NUG6	2	0.104771	1632.05
Coelution group 2	Prefoldin-like	522	37	DIP-MS PFDN2	PFDN2	Q9UHV9	2	0.010344	1632.05
Coelution group 2	Prefoldin-like	522	37	DIP-MS PFDN2	PFDN6	O15212	2	0.0120439	1632.05
Coelution group 2	Prefoldin-like	522	37	DIP-MS PFDN2	POLR2E	P19388	2	0.133586	1632.05
Coelution group 2	Prefoldin-like	522	37	DIP-MS PFDN2	URI1	O94763	2	0.224788	1632.05
Coelution group 2	Prefoldin-like	522	37	DIP-MS PFDN2	UXT	Q9UBK9	2	0.15593	1632.05
Coelution group 2	Prefoldin-like	522	37	DIP-MS PFDN2	ASDURF	L0R819	3	0.157775	1591.67
Coelution group 2	Prefoldin-like	522	37	DIP-MS PFDN2	PDRG1	Q9NUG6	3	0.0829497	1591.67
Coelution group 2	Prefoldin-like	522	37	DIP-MS PFDN2	PFDN2	Q9UHV9	3	0.0072515	1591.67
Coelution group 2	Prefoldin-like	522	37	DIP-MS PFDN2	PFDN6	O15212	3	0.00917657	1591.67
Coelution group 2	Prefoldin-like	522	37	DIP-MS PFDN2	POLR2E	P19388	3	0.0859812	1591.67
Coelution group 2	Prefoldin-like	522	37	DIP-MS PFDN2	URI1	O94763	3	0.177397	1591.67
Coelution group 2	Prefoldin-like	522	37	DIP-MS PFDN2	UXT	Q9UBK9	3	0.120566	1591.67
Coelution group 2	Prefoldin-like	522	37	DIP-MS PFDN2	ASDURF	L0R819	4	0.0968345	1551.79
Coelution group 2	Prefoldin-like	522	37	DIP-MS PFDN2	PDRG1	Q9NUG6	4	0.0432991	1551.79
Coelution group 2	Prefoldin-like	522	37	DIP-MS PFDN2	PFDN2	Q9UHV9	4	0.00145132	1551.79
Coelution group 2	Prefoldin-like	522	37	DIP-MS PFDN2	PFDN6	O15212	4	0.00447481	1551.79
Coelution group 2	Prefoldin-like	522	37	DIP-MS PFDN2	POLR2E	P19388	4	0.000185812	1551.79
Coelution group 2	Prefoldin-like	522	37	DIP-MS PFDN2	URI1	O94763	4	0.0991968	1551.79
Coelution group 2	Prefoldin-like	522	37	DIP-MS PFDN2	UXT	Q9UBK9	4	0.0577569	1551.79
Coelution group 2	Prefoldin-like	522	37	DIP-MS PFDN2	ASDURF	L0R819	5	0.0818186	1512.43
Coelution group 2	Prefoldin-like	522	37	DIP-MS PFDN2	PDRG1	Q9NUG6	5	0.0306153	1512.43
Coelution group 2	Prefoldin-like	522	37	DIP-MS PFDN2	PFDN2	Q9UHV9	5	0.00100178	1512.43
Coelution group 2	Prefoldin-like	522	37	DIP-MS PFDN2	PFDN6	O15212	5	0.00316216	1512.43
Coelution group 2	Prefoldin-like	522	37	DIP-MS PFDN2	POLR2E	P19388	5	0	1512.43
Coelution group 2	Prefoldin-like	522	37	DIP-MS PFDN2	URI1	O94763	5	0.0813301	1512.43
Coelution group 2	Prefoldin-like	522	37	DIP-MS PFDN2	UXT	Q9UBK9	5	0.0550594	1512.43
Coelution group 2	Prefoldin-like	522	37	DIP-MS PFDN2	ASDURF	L0R819	6	0.0670615	1473.58
Coelution group 2	Prefoldin-like	522	37	DIP-MS PFDN2	PDRG1	Q9NUG6	6	0.023978	1473.58
Coelution group 2	Prefoldin-like	522	37	DIP-MS PFDN2	PFDN2	Q9UHV9	6	0	1473.58
Coelution group 2	Prefoldin-like	522	37	DIP-MS PFDN2	PFDN6	O15212	6	0.00163324	1473.58
Coelution group 2	Prefoldin-like	522	37	DIP-MS PFDN2	POLR2E	P19388	6	0.00565234	1473.58
Coelution group 2	Prefoldin-like	522	37	DIP-MS PFDN2	URI1	O94763	6	0.0700981	1473.58
Coelution group 2	Prefoldin-like	522	37	DIP-MS PFDN2	UXT	Q9UBK9	6	0.050712	1473.58
Coelution group 2	Prefoldin-like	522	37	DIP-MS PFDN2	ASDURF	L0R819	7	0.0630042	1435.24
Coelution group 2	Prefoldin-like	522	37	DIP-MS PFDN2	PDRG1	Q9NUG6	7	0.020697	1435.24
Coelution group 2	Prefoldin-like	522	37	DIP-MS PFDN2	PFDN2	Q9UHV9	7	0.000171728	1435.24
Coelution group 2	Prefoldin-like	522	37	DIP-MS PFDN2	PFDN6	O15212	7	0.00214529	1435.24
Coelution group 2	Prefoldin-like	522	37	DIP-MS PFDN2	POLR2E	P19388	7	0.0236509	1435.24
Coelution group 2	Prefoldin-like	522	37	DIP-MS PFDN2	URI1	O94763	7	0.0742729	1435.24
Coelution group 2	Prefoldin-like	522	37	DIP-MS PFDN2	UXT	Q9UBK9	7	0.0540016	1435.24
Coelution group 2	Prefoldin-like	522	37	DIP-MS PFDN2	ASDURF	L0R819	8	0.0640753	1397.4
Coelution group 2	Prefoldin-like	522	37	DIP-MS PFDN2	PDRG1	Q9NUG6	8	0.016096	1397.4
Coelution group 2	Prefoldin-like	522	37	DIP-MS PFDN2	PFDN2	Q9UHV9	8	0.000514373	1397.4
Coelution group 2	Prefoldin-like	522	37	DIP-MS PFDN2	PFDN6	O15212	8	0.00216758	1397.4
Coelution group 2	Prefoldin-like	522	37	DIP-MS PFDN2	POLR2E	P19388	8	0.0456114	1397.4
Coelution group 2	Prefoldin-like	522	37	DIP-MS PFDN2	URI1	O94763	8	0.0761852	1397.4
Coelution group 2	Prefoldin-like	522	37	DIP-MS PFDN2	UXT	Q9UBK9	8	0.0616622	1397.4
Coelution group 2	Prefoldin-like	522	37	DIP-MS PFDN2	ASDURF	L0R819	9	0.0644694	1360.08
Coelution group 2	Prefoldin-like	522	37	DIP-MS PFDN2	PDRG1	Q9NUG6	9	0.0234713	1360.08
Coelution group 2	Prefoldin-like	522	37	DIP-MS PFDN2	PFDN2	Q9UHV9	9	0.00129977	1360.08
Coelution group 2	Prefoldin-like	522	37	DIP-MS PFDN2	PFDN6	O15212	9	0.00236769	1360.08
Coelution group 2	Prefoldin-like	522	37	DIP-MS PFDN2	POLR2E	P19388	9	0.0767702	1360.08
Coelution group 2	Prefoldin-like	522	37	DIP-MS PFDN2	URI1	O94763	9	0.0919652	1360.08
Coelution group 2	Prefoldin-like	522	37	DIP-MS PFDN2	UXT	Q9UBK9	9	0.0761606	1360.08
Coelution group 2	Prefoldin-like	522	37	DIP-MS PFDN2	ASDURF	L0R819	10	0.0785468	1323.27
Coelution group 2	Prefoldin-like	522	37	DIP-MS PFDN2	PDRG1	Q9NUG6	10	0.0307699	1323.27
Coelution group 2	Prefoldin-like	522	37	DIP-MS PFDN2	PFDN2	Q9UHV9	10	0.0032738	1323.27
Coelution group 2	Prefoldin-like	522	37	DIP-MS PFDN2	PFDN6	O15212	10	0.00323902	1323.27
Coelution group 2	Prefoldin-like	522	37	DIP-MS PFDN2	POLR2E	P19388	10	0.102977	1323.27
Coelution group 2	Prefoldin-like	522	37	DIP-MS PFDN2	URI1	O94763	10	0.107899	1323.27
Coelution group 2	Prefoldin-like	522	37	DIP-MS PFDN2	UXT	Q9UBK9	10	0.0944201	1323.27
Coelution group 2	Prefoldin-like	522	37	DIP-MS PFDN2	ASDURF	L0R819	11	0.102804	1286.97
Coelution group 2	Prefoldin-like	522	37	DIP-MS PFDN2	PDRG1	Q9NUG6	11	0.0453463	1286.97
Coelution group 2	Prefoldin-like	522	37	DIP-MS PFDN2	PFDN2	Q9UHV9	11	0.00519436	1286.97
Coelution group 2	Prefoldin-like	522	37	DIP-MS PFDN2	PFDN6	O15212	11	0.00486203	1286.97
Coelution group 2	Prefoldin-like	522	37	DIP-MS PFDN2	POLR2E	P19388	11	0.137957	1286.97
Coelution group 2	Prefoldin-like	522	37	DIP-MS PFDN2	URI1	O94763	11	0.129389	1286.97
Coelution group 2	Prefoldin-like	522	37	DIP-MS PFDN2	UXT	Q9UBK9	11	0.117316	1286.97
Coelution group 2	Prefoldin-like	522	37	DIP-MS PFDN2	ASDURF	L0R819	12	0.128418	1251.18
Coelution group 2	Prefoldin-like	522	37	DIP-MS PFDN2	PDRG1	Q9NUG6	12	0.0613612	1251.18
Coelution group 2	Prefoldin-like	522	37	DIP-MS PFDN2	PFDN2	Q9UHV9	12	0.00723129	1251.18
Coelution group 2	Prefoldin-like	522	37	DIP-MS PFDN2	PFDN6	O15212	12	0.00659127	1251.18
Coelution group 2	Prefoldin-like	522	37	DIP-MS PFDN2	POLR2E	P19388	12	0.179829	1251.18
Coelution group 2	Prefoldin-like	522	37	DIP-MS PFDN2	URI1	O94763	12	0.153514	1251.18
Coelution group 2	Prefoldin-like	522	37	DIP-MS PFDN2	UXT	Q9UBK9	12	0.147129	1251.18
Coelution group 2	Prefoldin-like	522	37	DIP-MS PFDN2	ASDURF	L0R819	13	0.151607	1215.9
Coelution group 2	Prefoldin-like	522	37	DIP-MS PFDN2	PDRG1	Q9NUG6	13	0.0738118	1215.9
Coelution group 2	Prefoldin-like	522	37	DIP-MS PFDN2	PFDN2	Q9UHV9	13	0.00794852	1215.9
Coelution group 2	Prefoldin-like	522	37	DIP-MS PFDN2	PFDN6	O15212	13	0.00800592	1215.9
Coelution group 2	Prefoldin-like	522	37	DIP-MS PFDN2	POLR2E	P19388	13	0.230855	1215.9
Coelution group 2	Prefoldin-like	522	37	DIP-MS PFDN2	URI1	O94763	13	0.188074	1215.9
Coelution group 2	Prefoldin-like	522	37	DIP-MS PFDN2	UXT	Q9UBK9	13	0.171281	1215.9
Coelution group 2	Prefoldin-like	522	37	DIP-MS PFDN2	ASDURF	L0R819	14	0.19011	1181.13	1236
Coelution group 2	Prefoldin-like	522	37	DIP-MS PFDN2	PDRG1	Q9NUG6	14	0.0887525	1181.13	1236
Coelution group 2	Prefoldin-like	522	37	DIP-MS PFDN2	PFDN2	Q9UHV9	14	0.00962269	1181.13	1236
Coelution group 2	Prefoldin-like	522	37	DIP-MS PFDN2	PFDN6	O15212	14	0.010513	1181.13	1236
Coelution group 2	Prefoldin-like	522	37	DIP-MS PFDN2	POLR2E	P19388	14	0.2622	1181.13	1236
Coelution group 2	Prefoldin-like	522	37	DIP-MS PFDN2	URI1	O94763	14	0.218926	1181.13	1236
Coelution group 2	Prefoldin-like	522	37	DIP-MS PFDN2	UXT	Q9UBK9	14	0.19597	1181.13	1236
Coelution group 2	Prefoldin-like	522	37	DIP-MS PFDN2	ASDURF	L0R819	15	0.22027	1146.87
Coelution group 2	Prefoldin-like	522	37	DIP-MS PFDN2	PDRG1	Q9NUG6	15	0.107265	1146.87
Coelution group 2	Prefoldin-like	522	37	DIP-MS PFDN2	PFDN2	Q9UHV9	15	0.011549	1146.87
Coelution group 2	Prefoldin-like	522	37	DIP-MS PFDN2	PFDN6	O15212	15	0.0120359	1146.87
Coelution group 2	Prefoldin-like	522	37	DIP-MS PFDN2	POLR2E	P19388	15	0.307329	1146.87
Coelution group 2	Prefoldin-like	522	37	DIP-MS PFDN2	URI1	O94763	15	0.268032	1146.87
Coelution group 2	Prefoldin-like	522	37	DIP-MS PFDN2	UXT	Q9UBK9	15	0.224542	1146.87
Coelution group 2	Prefoldin-like	522	37	DIP-MS PFDN2	ASDURF	L0R819	16	0.257467	1113.12
Coelution group 2	Prefoldin-like	522	37	DIP-MS PFDN2	PDRG1	Q9NUG6	16	0.127727	1113.12
Coelution group 2	Prefoldin-like	522	37	DIP-MS PFDN2	PFDN2	Q9UHV9	16	0.0146069	1113.12
Coelution group 2	Prefoldin-like	522	37	DIP-MS PFDN2	PFDN6	O15212	16	0.0130338	1113.12
Coelution group 2	Prefoldin-like	522	37	DIP-MS PFDN2	POLR2E	P19388	16	0.340988	1113.12
Coelution group 2	Prefoldin-like	522	37	DIP-MS PFDN2	URI1	O94763	16	0.323093	1113.12
Coelution group 2	Prefoldin-like	522	37	DIP-MS PFDN2	UXT	Q9UBK9	16	0.274585	1113.12
Coelution group 2	Prefoldin-like	522	37	DIP-MS PFDN2	ASDURF	L0R819	17	0.280576	1079.88
Coelution group 2	Prefoldin-like	522	37	DIP-MS PFDN2	PDRG1	Q9NUG6	17	0.157756	1079.88
Coelution group 2	Prefoldin-like	522	37	DIP-MS PFDN2	PFDN2	Q9UHV9	17	0.0178452	1079.88
Coelution group 2	Prefoldin-like	522	37	DIP-MS PFDN2	PFDN6	O15212	17	0.0152708	1079.88
Coelution group 2	Prefoldin-like	522	37	DIP-MS PFDN2	POLR2E	P19388	17	0.34166	1079.88
Coelution group 2	Prefoldin-like	522	37	DIP-MS PFDN2	URI1	O94763	17	0.360921	1079.88
Coelution group 2	Prefoldin-like	522	37	DIP-MS PFDN2	UXT	Q9UBK9	17	0.308868	1079.88
Coelution group 2	Prefoldin-like	522	37	DIP-MS PFDN2	ASDURF	L0R819	18	0.301714	1047.16	1048
Coelution group 2	Prefoldin-like	522	37	DIP-MS PFDN2	PDRG1	Q9NUG6	18	0.184284	1047.16	1048
Coelution group 2	Prefoldin-like	522	37	DIP-MS PFDN2	PFDN2	Q9UHV9	18	0.0208527	1047.16	1048
Coelution group 2	Prefoldin-like	522	37	DIP-MS PFDN2	PFDN6	O15212	18	0.0174396	1047.16	1048
Coelution group 2	Prefoldin-like	522	37	DIP-MS PFDN2	POLR2E	P19388	18	0.326392	1047.16	1048
Coelution group 2	Prefoldin-like	522	37	DIP-MS PFDN2	URI1	O94763	18	0.390049	1047.16	1048
Coelution group 2	Prefoldin-like	522	37	DIP-MS PFDN2	UXT	Q9UBK9	18	0.337236	1047.16	1048
Coelution group 2	Prefoldin-like	522	37	DIP-MS PFDN2	ASDURF	L0R819	19	0.314859	1014.94
Coelution group 2	Prefoldin-like	522	37	DIP-MS PFDN2	PDRG1	Q9NUG6	19	0.197657	1014.94
Coelution group 2	Prefoldin-like	522	37	DIP-MS PFDN2	PFDN2	Q9UHV9	19	0.0216072	1014.94
Coelution group 2	Prefoldin-like	522	37	DIP-MS PFDN2	PFDN6	O15212	19	0.0179503	1014.94
Coelution group 2	Prefoldin-like	522	37	DIP-MS PFDN2	POLR2E	P19388	19	0.326978	1014.94
Coelution group 2	Prefoldin-like	522	37	DIP-MS PFDN2	URI1	O94763	19	0.401697	1014.94
Coelution group 2	Prefoldin-like	522	37	DIP-MS PFDN2	UXT	Q9UBK9	19	0.352095	1014.94
Coelution group 2	Prefoldin-like	522	37	DIP-MS PFDN2	ASDURF	L0R819	20	0.317481	983.23
Coelution group 2	Prefoldin-like	522	37	DIP-MS PFDN2	PDRG1	Q9NUG6	20	0.194408	983.23
Coelution group 2	Prefoldin-like	522	37	DIP-MS PFDN2	PFDN2	Q9UHV9	20	0.0270712	983.23
Coelution group 2	Prefoldin-like	522	37	DIP-MS PFDN2	PFDN6	O15212	20	0.0183163	983.23
Coelution group 2	Prefoldin-like	522	37	DIP-MS PFDN2	POLR2E	P19388	20	0.326716	983.23
Coelution group 2	Prefoldin-like	522	37	DIP-MS PFDN2	URI1	O94763	20	0.360221	983.23
Coelution group 2	Prefoldin-like	522	37	DIP-MS PFDN2	UXT	Q9UBK9	20	0.31458	983.23
Coelution group 2	Prefoldin-like	522	37	DIP-MS PFDN2	ASDURF	L0R819	21	0.309232	952.033
Coelution group 2	Prefoldin-like	522	37	DIP-MS PFDN2	PDRG1	Q9NUG6	21	0.19801	952.033
Coelution group 2	Prefoldin-like	522	37	DIP-MS PFDN2	PFDN2	Q9UHV9	21	0.0279258	952.033
Coelution group 2	Prefoldin-like	522	37	DIP-MS PFDN2	PFDN6	O15212	21	0.018843	952.033
Coelution group 2	Prefoldin-like	522	37	DIP-MS PFDN2	POLR2E	P19388	21	0.320219	952.033
Coelution group 2	Prefoldin-like	522	37	DIP-MS PFDN2	URI1	O94763	21	0.361901	952.033
Coelution group 2	Prefoldin-like	522	37	DIP-MS PFDN2	UXT	Q9UBK9	21	0.305464	952.033
Coelution group 2	Prefoldin-like	522	37	DIP-MS PFDN2	ASDURF	L0R819	22	0.343254	921.347
Coelution group 2	Prefoldin-like	522	37	DIP-MS PFDN2	PDRG1	Q9NUG6	22	0.183613	921.347
Coelution group 2	Prefoldin-like	522	37	DIP-MS PFDN2	PFDN2	Q9UHV9	22	0.0292946	921.347
Coelution group 2	Prefoldin-like	522	37	DIP-MS PFDN2	PFDN6	O15212	22	0.0194429	921.347
Coelution group 2	Prefoldin-like	522	37	DIP-MS PFDN2	POLR2E	P19388	22	0.338548	921.347
Coelution group 2	Prefoldin-like	522	37	DIP-MS PFDN2	URI1	O94763	22	0.38595	921.347
Coelution group 2	Prefoldin-like	522	37	DIP-MS PFDN2	UXT	Q9UBK9	22	0.330161	921.347
Coelution group 2	Prefoldin-like	522	37	DIP-MS PFDN2	ASDURF	L0R819	23	0.368155	891.171
Coelution group 2	Prefoldin-like	522	37	DIP-MS PFDN2	PDRG1	Q9NUG6	23	0.18882	891.171
Coelution group 2	Prefoldin-like	522	37	DIP-MS PFDN2	PFDN2	Q9UHV9	23	0.0327458	891.171
Coelution group 2	Prefoldin-like	522	37	DIP-MS PFDN2	PFDN6	O15212	23	0.0219936	891.171
Coelution group 2	Prefoldin-like	522	37	DIP-MS PFDN2	POLR2E	P19388	23	0.360573	891.171
Coelution group 2	Prefoldin-like	522	37	DIP-MS PFDN2	URI1	O94763	23	0.411873	891.171
Coelution group 2	Prefoldin-like	522	37	DIP-MS PFDN2	UXT	Q9UBK9	23	0.370391	891.171
Coelution group 2	Prefoldin-like	522	37	DIP-MS PFDN2	ASDURF	L0R819	24	0.380747	861.505
Coelution group 2	Prefoldin-like	522	37	DIP-MS PFDN2	PDRG1	Q9NUG6	24	0.198211	861.505
Coelution group 2	Prefoldin-like	522	37	DIP-MS PFDN2	PFDN2	Q9UHV9	24	0.0341693	861.505
Coelution group 2	Prefoldin-like	522	37	DIP-MS PFDN2	PFDN6	O15212	24	0.0227431	861.505
Coelution group 2	Prefoldin-like	522	37	DIP-MS PFDN2	POLR2E	P19388	24	0.380899	861.505
Coelution group 2	Prefoldin-like	522	37	DIP-MS PFDN2	URI1	O94763	24	0.449802	861.505
Coelution group 2	Prefoldin-like	522	37	DIP-MS PFDN2	UXT	Q9UBK9	24	0.410559	861.505
Coelution group 2	Prefoldin-like	522	37	DIP-MS PFDN2	ASDURF	L0R819	25	0.39029	832.35
Coelution group 2	Prefoldin-like	522	37	DIP-MS PFDN2	PDRG1	Q9NUG6	25	0.229518	832.35
Coelution group 2	Prefoldin-like	522	37	DIP-MS PFDN2	PFDN2	Q9UHV9	25	0.0344564	832.35
Coelution group 2	Prefoldin-like	522	37	DIP-MS PFDN2	PFDN6	O15212	25	0.0275343	832.35
Coelution group 2	Prefoldin-like	522	37	DIP-MS PFDN2	POLR2E	P19388	25	0.425291	832.35
Coelution group 2	Prefoldin-like	522	37	DIP-MS PFDN2	URI1	O94763	25	0.514706	832.35
Coelution group 2	Prefoldin-like	522	37	DIP-MS PFDN2	UXT	Q9UBK9	25	0.484294	832.35
Coelution group 2	Prefoldin-like	522	37	DIP-MS PFDN2	ASDURF	L0R819	26	0.430882	803.705
Coelution group 2	Prefoldin-like	522	37	DIP-MS PFDN2	PDRG1	Q9NUG6	26	0.260657	803.705
Coelution group 2	Prefoldin-like	522	37	DIP-MS PFDN2	PFDN2	Q9UHV9	26	0.0434866	803.705
Coelution group 2	Prefoldin-like	522	37	DIP-MS PFDN2	PFDN6	O15212	26	0.034089	803.705
Coelution group 2	Prefoldin-like	522	37	DIP-MS PFDN2	POLR2E	P19388	26	0.4705	803.705
Coelution group 2	Prefoldin-like	522	37	DIP-MS PFDN2	URI1	O94763	26	0.559355	803.705
Coelution group 2	Prefoldin-like	522	37	DIP-MS PFDN2	UXT	Q9UBK9	26	0.531197	803.705
Coelution group 2	Prefoldin-like	522	37	DIP-MS PFDN2	ASDURF	L0R819	27	0.45467	775.57
Coelution group 2	Prefoldin-like	522	37	DIP-MS PFDN2	PDRG1	Q9NUG6	27	0.311394	775.57
Coelution group 2	Prefoldin-like	522	37	DIP-MS PFDN2	PFDN2	Q9UHV9	27	0.047729	775.57
Coelution group 2	Prefoldin-like	522	37	DIP-MS PFDN2	PFDN6	O15212	27	0.0380875	775.57
Coelution group 2	Prefoldin-like	522	37	DIP-MS PFDN2	POLR2E	P19388	27	0.524509	775.57
Coelution group 2	Prefoldin-like	522	37	DIP-MS PFDN2	URI1	O94763	27	0.606055	775.57
Coelution group 2	Prefoldin-like	522	37	DIP-MS PFDN2	UXT	Q9UBK9	27	0.576252	775.57
Coelution group 2	Prefoldin-like	522	37	DIP-MS PFDN2	ASDURF	L0R819	28	0.498318	747.946
Coelution group 2	Prefoldin-like	522	37	DIP-MS PFDN2	PDRG1	Q9NUG6	28	0.360291	747.946
Coelution group 2	Prefoldin-like	522	37	DIP-MS PFDN2	PFDN2	Q9UHV9	28	0.0495759	747.946
Coelution group 2	Prefoldin-like	522	37	DIP-MS PFDN2	PFDN6	O15212	28	0.0406509	747.946
Coelution group 2	Prefoldin-like	522	37	DIP-MS PFDN2	POLR2E	P19388	28	0.552875	747.946
Coelution group 2	Prefoldin-like	522	37	DIP-MS PFDN2	URI1	O94763	28	0.669237	747.946
Coelution group 2	Prefoldin-like	522	37	DIP-MS PFDN2	UXT	Q9UBK9	28	0.640131	747.946
Coelution group 2	Prefoldin-like	522	37	DIP-MS PFDN2	ASDURF	L0R819	29	0.564673	720.832
Coelution group 2	Prefoldin-like	522	37	DIP-MS PFDN2	PDRG1	Q9NUG6	29	0.377117	720.832
Coelution group 2	Prefoldin-like	522	37	DIP-MS PFDN2	PFDN2	Q9UHV9	29	0.0527021	720.832
Coelution group 2	Prefoldin-like	522	37	DIP-MS PFDN2	PFDN6	O15212	29	0.0440819	720.832
Coelution group 2	Prefoldin-like	522	37	DIP-MS PFDN2	POLR2E	P19388	29	0.544283	720.832
Coelution group 2	Prefoldin-like	522	37	DIP-MS PFDN2	URI1	O94763	29	0.744926	720.832
Coelution group 2	Prefoldin-like	522	37	DIP-MS PFDN2	UXT	Q9UBK9	29	0.708484	720.832
Coelution group 2	Prefoldin-like	522	37	DIP-MS PFDN2	ASDURF	L0R819	30	0.645197	694.229
Coelution group 2	Prefoldin-like	522	37	DIP-MS PFDN2	PDRG1	Q9NUG6	30	0.383742	694.229
Coelution group 2	Prefoldin-like	522	37	DIP-MS PFDN2	PFDN2	Q9UHV9	30	0.0544433	694.229
Coelution group 2	Prefoldin-like	522	37	DIP-MS PFDN2	PFDN6	O15212	30	0.0415106	694.229
Coelution group 2	Prefoldin-like	522	37	DIP-MS PFDN2	POLR2E	P19388	30	0.522261	694.229
Coelution group 2	Prefoldin-like	522	37	DIP-MS PFDN2	URI1	O94763	30	0.819526	694.229
Coelution group 2	Prefoldin-like	522	37	DIP-MS PFDN2	UXT	Q9UBK9	30	0.780807	694.229
Coelution group 2	Prefoldin-like	522	37	DIP-MS PFDN2	ASDURF	L0R819	31	0.666254	668.136	720
Coelution group 2	Prefoldin-like	522	37	DIP-MS PFDN2	PDRG1	Q9NUG6	31	0.379544	668.136	720
Coelution group 2	Prefoldin-like	522	37	DIP-MS PFDN2	PFDN2	Q9UHV9	31	0.0518103	668.136	720
Coelution group 2	Prefoldin-like	522	37	DIP-MS PFDN2	PFDN6	O15212	31	0.0377862	668.136	720
Coelution group 2	Prefoldin-like	522	37	DIP-MS PFDN2	POLR2E	P19388	31	0.530425	668.136	720
Coelution group 2	Prefoldin-like	522	37	DIP-MS PFDN2	URI1	O94763	31	0.781789	668.136	720
Coelution group 2	Prefoldin-like	522	37	DIP-MS PFDN2	UXT	Q9UBK9	31	0.760421	668.136	720
Coelution group 2	Prefoldin-like	522	37	DIP-MS PFDN2	ASDURF	L0R819	32	0.709759	642.553
Coelution group 2	Prefoldin-like	522	37	DIP-MS PFDN2	PDRG1	Q9NUG6	32	0.420909	642.553
Coelution group 2	Prefoldin-like	522	37	DIP-MS PFDN2	PFDN2	Q9UHV9	32	0.0555521	642.553
Coelution group 2	Prefoldin-like	522	37	DIP-MS PFDN2	PFDN6	O15212	32	0.0394171	642.553
Coelution group 2	Prefoldin-like	522	37	DIP-MS PFDN2	POLR2E	P19388	32	0.548441	642.553
Coelution group 2	Prefoldin-like	522	37	DIP-MS PFDN2	URI1	O94763	32	0.792395	642.553
Coelution group 2	Prefoldin-like	522	37	DIP-MS PFDN2	UXT	Q9UBK9	32	0.761495	642.553
Coelution group 2	Prefoldin-like	522	37	DIP-MS PFDN2	ASDURF	L0R819	33	0.720404	617.481
Coelution group 2	Prefoldin-like	522	37	DIP-MS PFDN2	PDRG1	Q9NUG6	33	0.409822	617.481
Coelution group 2	Prefoldin-like	522	37	DIP-MS PFDN2	PFDN2	Q9UHV9	33	0.0563975	617.481
Coelution group 2	Prefoldin-like	522	37	DIP-MS PFDN2	PFDN6	O15212	33	0.0413365	617.481
Coelution group 2	Prefoldin-like	522	37	DIP-MS PFDN2	POLR2E	P19388	33	0.582455	617.481
Coelution group 2	Prefoldin-like	522	37	DIP-MS PFDN2	URI1	O94763	33	0.823821	617.481
Coelution group 2	Prefoldin-like	522	37	DIP-MS PFDN2	UXT	Q9UBK9	33	0.769884	617.481
Coelution group 2	Prefoldin-like	522	37	DIP-MS PFDN2	ASDURF	L0R819	34	0.802474	592.919
Coelution group 2	Prefoldin-like	522	37	DIP-MS PFDN2	PDRG1	Q9NUG6	34	0.452165	592.919
Coelution group 2	Prefoldin-like	522	37	DIP-MS PFDN2	PFDN2	Q9UHV9	34	0.0671099	592.919
Coelution group 2	Prefoldin-like	522	37	DIP-MS PFDN2	PFDN6	O15212	34	0.0542664	592.919
Coelution group 2	Prefoldin-like	522	37	DIP-MS PFDN2	POLR2E	P19388	34	0.63591	592.919
Coelution group 2	Prefoldin-like	522	37	DIP-MS PFDN2	URI1	O94763	34	0.873862	592.919
Coelution group 2	Prefoldin-like	522	37	DIP-MS PFDN2	UXT	Q9UBK9	34	0.842985	592.919
Coelution group 2	Prefoldin-like	522	37	DIP-MS PFDN2	ASDURF	L0R819	35	0.918724	568.868
Coelution group 2	Prefoldin-like	522	37	DIP-MS PFDN2	PDRG1	Q9NUG6	35	0.488671	568.868
Coelution group 2	Prefoldin-like	522	37	DIP-MS PFDN2	PFDN2	Q9UHV9	35	0.0773414	568.868
Coelution group 2	Prefoldin-like	522	37	DIP-MS PFDN2	PFDN6	O15212	35	0.0651346	568.868
Coelution group 2	Prefoldin-like	522	37	DIP-MS PFDN2	POLR2E	P19388	35	0.667393	568.868
Coelution group 2	Prefoldin-like	522	37	DIP-MS PFDN2	URI1	O94763	35	0.944178	568.868
Coelution group 2	Prefoldin-like	522	37	DIP-MS PFDN2	UXT	Q9UBK9	35	0.921872	568.868
Coelution group 2	Prefoldin-like	522	37	DIP-MS PFDN2	ASDURF	L0R819	36	1	545.327
Coelution group 2	Prefoldin-like	522	37	DIP-MS PFDN2	PDRG1	Q9NUG6	36	0.541097	545.327
Coelution group 2	Prefoldin-like	522	37	DIP-MS PFDN2	PFDN2	Q9UHV9	36	0.0852805	545.327
Coelution group 2	Prefoldin-like	522	37	DIP-MS PFDN2	PFDN6	O15212	36	0.0711361	545.327
Coelution group 2	Prefoldin-like	522	37	DIP-MS PFDN2	POLR2E	P19388	36	0.675829	545.327
Coelution group 2	Prefoldin-like	522	37	DIP-MS PFDN2	URI1	O94763	36	1	545.327
Coelution group 2	Prefoldin-like	522	37	DIP-MS PFDN2	UXT	Q9UBK9	36	1	545.327
Coelution group 2	Prefoldin-like	522	37	DIP-MS PFDN2	ASDURF	L0R819	37	0.983581	522.296
Coelution group 2	Prefoldin-like	522	37	DIP-MS PFDN2	PDRG1	Q9NUG6	37	0.539978	522.296
Coelution group 2	Prefoldin-like	522	37	DIP-MS PFDN2	PFDN2	Q9UHV9	37	0.0856999	522.296
Coelution group 2	Prefoldin-like	522	37	DIP-MS PFDN2	PFDN6	O15212	37	0.0751873	522.296
Coelution group 2	Prefoldin-like	522	37	DIP-MS PFDN2	POLR2E	P19388	37	0.628102	522.296
Coelution group 2	Prefoldin-like	522	37	DIP-MS PFDN2	URI1	O94763	37	0.923619	522.296
Coelution group 2	Prefoldin-like	522	37	DIP-MS PFDN2	UXT	Q9UBK9	37	0.975623	522.296
Coelution group 2	Prefoldin-like	522	37	DIP-MS PFDN2	ASDURF	L0R819	38	0.962243	499.776
Coelution group 2	Prefoldin-like	522	37	DIP-MS PFDN2	PDRG1	Q9NUG6	38	0.583477	499.776
Coelution group 2	Prefoldin-like	522	37	DIP-MS PFDN2	PFDN2	Q9UHV9	38	0.0921894	499.776
Coelution group 2	Prefoldin-like	522	37	DIP-MS PFDN2	PFDN6	O15212	38	0.0764821	499.776
Coelution group 2	Prefoldin-like	522	37	DIP-MS PFDN2	POLR2E	P19388	38	0.581642	499.776
Coelution group 2	Prefoldin-like	522	37	DIP-MS PFDN2	URI1	O94763	38	0.824082	499.776
Coelution group 2	Prefoldin-like	522	37	DIP-MS PFDN2	UXT	Q9UBK9	38	0.893866	499.776
Coelution group 2	Prefoldin-like	522	37	DIP-MS PFDN2	ASDURF	L0R819	39	0.790507	477.766
Coelution group 2	Prefoldin-like	522	37	DIP-MS PFDN2	PDRG1	Q9NUG6	39	0.523323	477.766
Coelution group 2	Prefoldin-like	522	37	DIP-MS PFDN2	PFDN2	Q9UHV9	39	0.0832352	477.766
Coelution group 2	Prefoldin-like	522	37	DIP-MS PFDN2	PFDN6	O15212	39	0.0645672	477.766
Coelution group 2	Prefoldin-like	522	37	DIP-MS PFDN2	POLR2E	P19388	39	0.508353	477.766
Coelution group 2	Prefoldin-like	522	37	DIP-MS PFDN2	URI1	O94763	39	0.665853	477.766
Coelution group 2	Prefoldin-like	522	37	DIP-MS PFDN2	UXT	Q9UBK9	39	0.706328	477.766
Coelution group 2	Prefoldin-like	522	37	DIP-MS PFDN2	ASDURF	L0R819	40	0.601957	456.267
Coelution group 2	Prefoldin-like	522	37	DIP-MS PFDN2	PDRG1	Q9NUG6	40	0.455846	456.267
Coelution group 2	Prefoldin-like	522	37	DIP-MS PFDN2	PFDN2	Q9UHV9	40	0.0867862	456.267
Coelution group 2	Prefoldin-like	522	37	DIP-MS PFDN2	PFDN6	O15212	40	0.0630524	456.267
Coelution group 2	Prefoldin-like	522	37	DIP-MS PFDN2	POLR2E	P19388	40	0.422662	456.267
Coelution group 2	Prefoldin-like	522	37	DIP-MS PFDN2	URI1	O94763	40	0.511246	456.267
Coelution group 2	Prefoldin-like	522	37	DIP-MS PFDN2	UXT	Q9UBK9	40	0.527304	456.267
Coelution group 2	Prefoldin-like	522	37	DIP-MS PFDN2	ASDURF	L0R819	41	0.467281	435.278	480
Coelution group 2	Prefoldin-like	522	37	DIP-MS PFDN2	PDRG1	Q9NUG6	41	0.346043	435.278	480
Coelution group 2	Prefoldin-like	522	37	DIP-MS PFDN2	PFDN2	Q9UHV9	41	0.0984397	435.278	480
Coelution group 2	Prefoldin-like	522	37	DIP-MS PFDN2	PFDN6	O15212	41	0.0617055	435.278	480
Coelution group 2	Prefoldin-like	522	37	DIP-MS PFDN2	POLR2E	P19388	41	0.353153	435.278	480
Coelution group 2	Prefoldin-like	522	37	DIP-MS PFDN2	URI1	O94763	41	0.416866	435.278	480
Coelution group 2	Prefoldin-like	522	37	DIP-MS PFDN2	UXT	Q9UBK9	41	0.403309	435.278	480
Coelution group 2	Prefoldin-like	522	37	DIP-MS PFDN2	ASDURF	L0R819	42	0.374922	414.799
Coelution group 2	Prefoldin-like	522	37	DIP-MS PFDN2	PDRG1	Q9NUG6	42	0.272463	414.799
Coelution group 2	Prefoldin-like	522	37	DIP-MS PFDN2	PFDN2	Q9UHV9	42	0.105328	414.799
Coelution group 2	Prefoldin-like	522	37	DIP-MS PFDN2	PFDN6	O15212	42	0.0573696	414.799
Coelution group 2	Prefoldin-like	522	37	DIP-MS PFDN2	POLR2E	P19388	42	0.338772	414.799
Coelution group 2	Prefoldin-like	522	37	DIP-MS PFDN2	URI1	O94763	42	0.346921	414.799
Coelution group 2	Prefoldin-like	522	37	DIP-MS PFDN2	UXT	Q9UBK9	42	0.311007	414.799
Coelution group 2	Prefoldin-like	522	37	DIP-MS PFDN2	ASDURF	L0R819	43	0.271305	394.831
Coelution group 2	Prefoldin-like	522	37	DIP-MS PFDN2	PDRG1	Q9NUG6	43	0.202066	394.831
Coelution group 2	Prefoldin-like	522	37	DIP-MS PFDN2	PFDN2	Q9UHV9	43	0.117799	394.831
Coelution group 2	Prefoldin-like	522	37	DIP-MS PFDN2	PFDN6	O15212	43	0.063485	394.831
Coelution group 2	Prefoldin-like	522	37	DIP-MS PFDN2	POLR2E	P19388	43	0.321897	394.831
Coelution group 2	Prefoldin-like	522	37	DIP-MS PFDN2	URI1	O94763	43	0.255307	394.831
Coelution group 2	Prefoldin-like	522	37	DIP-MS PFDN2	UXT	Q9UBK9	43	0.22933	394.831
Coelution group 2	Prefoldin-like	522	37	DIP-MS PFDN2	ASDURF	L0R819	44	0.225183	375.373
Coelution group 2	Prefoldin-like	522	37	DIP-MS PFDN2	PDRG1	Q9NUG6	44	0.191511	375.373
Coelution group 2	Prefoldin-like	522	37	DIP-MS PFDN2	PFDN2	Q9UHV9	44	0.142835	375.373
Coelution group 2	Prefoldin-like	522	37	DIP-MS PFDN2	PFDN6	O15212	44	0.0821507	375.373
Coelution group 2	Prefoldin-like	522	37	DIP-MS PFDN2	POLR2E	P19388	44	0.35578	375.373
Coelution group 2	Prefoldin-like	522	37	DIP-MS PFDN2	URI1	O94763	44	0.220596	375.373
Coelution group 2	Prefoldin-like	522	37	DIP-MS PFDN2	UXT	Q9UBK9	44	0.205305	375.373
Coelution group 2	Prefoldin-like	522	37	DIP-MS PFDN2	ASDURF	L0R819	45	0.198665	356.425
Coelution group 2	Prefoldin-like	522	37	DIP-MS PFDN2	PDRG1	Q9NUG6	45	0.172961	356.425
Coelution group 2	Prefoldin-like	522	37	DIP-MS PFDN2	PFDN2	Q9UHV9	45	0.161864	356.425
Coelution group 2	Prefoldin-like	522	37	DIP-MS PFDN2	PFDN6	O15212	45	0.0914241	356.425
Coelution group 2	Prefoldin-like	522	37	DIP-MS PFDN2	POLR2E	P19388	45	0.401746	356.425
Coelution group 2	Prefoldin-like	522	37	DIP-MS PFDN2	URI1	O94763	45	0.203476	356.425
Coelution group 2	Prefoldin-like	522	37	DIP-MS PFDN2	UXT	Q9UBK9	45	0.197204	356.425
Coelution group 2	Prefoldin-like	522	37	DIP-MS PFDN2	ASDURF	L0R819	46	0.198681	337.988
Coelution group 2	Prefoldin-like	522	37	DIP-MS PFDN2	PDRG1	Q9NUG6	46	0.179266	337.988
Coelution group 2	Prefoldin-like	522	37	DIP-MS PFDN2	PFDN2	Q9UHV9	46	0.179237	337.988
Coelution group 2	Prefoldin-like	522	37	DIP-MS PFDN2	PFDN6	O15212	46	0.111379	337.988
Coelution group 2	Prefoldin-like	522	37	DIP-MS PFDN2	POLR2E	P19388	46	0.44735	337.988
Coelution group 2	Prefoldin-like	522	37	DIP-MS PFDN2	URI1	O94763	46	0.194201	337.988
Coelution group 2	Prefoldin-like	522	37	DIP-MS PFDN2	UXT	Q9UBK9	46	0.209502	337.988
Coelution group 2	Prefoldin-like	522	37	DIP-MS PFDN2	ASDURF	L0R819	47	0.203206	320.061
Coelution group 2	Prefoldin-like	522	37	DIP-MS PFDN2	PDRG1	Q9NUG6	47	0.196659	320.061
Coelution group 2	Prefoldin-like	522	37	DIP-MS PFDN2	PFDN2	Q9UHV9	47	0.20036	320.061
Coelution group 2	Prefoldin-like	522	37	DIP-MS PFDN2	PFDN6	O15212	47	0.132057	320.061
Coelution group 2	Prefoldin-like	522	37	DIP-MS PFDN2	POLR2E	P19388	47	0.483216	320.061
Coelution group 2	Prefoldin-like	522	37	DIP-MS PFDN2	URI1	O94763	47	0.188454	320.061
Coelution group 2	Prefoldin-like	522	37	DIP-MS PFDN2	UXT	Q9UBK9	47	0.226971	320.061
Coelution group 2	Prefoldin-like	522	37	DIP-MS PFDN2	ASDURF	L0R819	48	0.200542	302.645
Coelution group 2	Prefoldin-like	522	37	DIP-MS PFDN2	PDRG1	Q9NUG6	48	0.196313	302.645
Coelution group 2	Prefoldin-like	522	37	DIP-MS PFDN2	PFDN2	Q9UHV9	48	0.193795	302.645
Coelution group 2	Prefoldin-like	522	37	DIP-MS PFDN2	PFDN6	O15212	48	0.129332	302.645
Coelution group 2	Prefoldin-like	522	37	DIP-MS PFDN2	POLR2E	P19388	48	0.494498	302.645
Coelution group 2	Prefoldin-like	522	37	DIP-MS PFDN2	URI1	O94763	48	0.174046	302.645
Coelution group 2	Prefoldin-like	522	37	DIP-MS PFDN2	UXT	Q9UBK9	48	0.22574	302.645
Coelution group 2	Prefoldin-like	522	37	DIP-MS PFDN2	ASDURF	L0R819	49	0.188788	285.739
Coelution group 2	Prefoldin-like	522	37	DIP-MS PFDN2	PDRG1	Q9NUG6	49	0.179991	285.739
Coelution group 2	Prefoldin-like	522	37	DIP-MS PFDN2	PFDN2	Q9UHV9	49	0.180785	285.739
Coelution group 2	Prefoldin-like	522	37	DIP-MS PFDN2	PFDN6	O15212	49	0.11327	285.739
Coelution group 2	Prefoldin-like	522	37	DIP-MS PFDN2	POLR2E	P19388	49	0.459238	285.739
Coelution group 2	Prefoldin-like	522	37	DIP-MS PFDN2	URI1	O94763	49	0.146678	285.739
Coelution group 2	Prefoldin-like	522	37	DIP-MS PFDN2	UXT	Q9UBK9	49	0.20239	285.739
Coelution group 2	Prefoldin-like	522	37	DIP-MS PFDN2	ASDURF	L0R819	50	0.162281	269.344	242
Coelution group 2	Prefoldin-like	522	37	DIP-MS PFDN2	PDRG1	Q9NUG6	50	0.164565	269.344	242
Coelution group 2	Prefoldin-like	522	37	DIP-MS PFDN2	PFDN2	Q9UHV9	50	0.172421	269.344	242
Coelution group 2	Prefoldin-like	522	37	DIP-MS PFDN2	PFDN6	O15212	50	0.102285	269.344	242
Coelution group 2	Prefoldin-like	522	37	DIP-MS PFDN2	POLR2E	P19388	50	0.441012	269.344	242
Coelution group 2	Prefoldin-like	522	37	DIP-MS PFDN2	URI1	O94763	50	0.111886	269.344	242
Coelution group 2	Prefoldin-like	522	37	DIP-MS PFDN2	UXT	Q9UBK9	50	0.166433	269.344	242
Coelution group 2	Prefoldin-like	522	37	DIP-MS PFDN2	ASDURF	L0R819	51	0.130356	253.459
Coelution group 2	Prefoldin-like	522	37	DIP-MS PFDN2	PDRG1	Q9NUG6	51	0.158784	253.459
Coelution group 2	Prefoldin-like	522	37	DIP-MS PFDN2	PFDN2	Q9UHV9	51	0.183637	253.459
Coelution group 2	Prefoldin-like	522	37	DIP-MS PFDN2	PFDN6	O15212	51	0.0938029	253.459
Coelution group 2	Prefoldin-like	522	37	DIP-MS PFDN2	POLR2E	P19388	51	0.420566	253.459
Coelution group 2	Prefoldin-like	522	37	DIP-MS PFDN2	URI1	O94763	51	0.0867357	253.459
Coelution group 2	Prefoldin-like	522	37	DIP-MS PFDN2	UXT	Q9UBK9	51	0.130752	253.459
Coelution group 2	Prefoldin-like	522	37	DIP-MS PFDN2	ASDURF	L0R819	52	0.110185	238.084
Coelution group 2	Prefoldin-like	522	37	DIP-MS PFDN2	PDRG1	Q9NUG6	52	0.169366	238.084
Coelution group 2	Prefoldin-like	522	37	DIP-MS PFDN2	PFDN2	Q9UHV9	52	0.244765	238.084
Coelution group 2	Prefoldin-like	522	37	DIP-MS PFDN2	PFDN6	O15212	52	0.112891	238.084
Coelution group 2	Prefoldin-like	522	37	DIP-MS PFDN2	POLR2E	P19388	52	0.471466	238.084
Coelution group 2	Prefoldin-like	522	37	DIP-MS PFDN2	URI1	O94763	52	0.066961	238.084
Coelution group 2	Prefoldin-like	522	37	DIP-MS PFDN2	UXT	Q9UBK9	52	0.104941	238.084
Coelution group 2	Prefoldin-like	522	37	DIP-MS PFDN2	ASDURF	L0R819	53	0.101833	223.219
Coelution group 2	Prefoldin-like	522	37	DIP-MS PFDN2	PDRG1	Q9NUG6	53	0.223405	223.219
Coelution group 2	Prefoldin-like	522	37	DIP-MS PFDN2	PFDN2	Q9UHV9	53	0.320445	223.219
Coelution group 2	Prefoldin-like	522	37	DIP-MS PFDN2	PFDN6	O15212	53	0.145763	223.219
Coelution group 2	Prefoldin-like	522	37	DIP-MS PFDN2	POLR2E	P19388	53	0.487776	223.219
Coelution group 2	Prefoldin-like	522	37	DIP-MS PFDN2	URI1	O94763	53	0.0536785	223.219
Coelution group 2	Prefoldin-like	522	37	DIP-MS PFDN2	UXT	Q9UBK9	53	0.100052	223.219
Coelution group 2	Prefoldin-like	522	37	DIP-MS PFDN2	ASDURF	L0R819	54	0.0983298	208.865
Coelution group 2	Prefoldin-like	522	37	DIP-MS PFDN2	PDRG1	Q9NUG6	54	0.348237	208.865
Coelution group 2	Prefoldin-like	522	37	DIP-MS PFDN2	PFDN2	Q9UHV9	54	0.438888	208.865
Coelution group 2	Prefoldin-like	522	37	DIP-MS PFDN2	PFDN6	O15212	54	0.207575	208.865
Coelution group 2	Prefoldin-like	522	37	DIP-MS PFDN2	POLR2E	P19388	54	0.527682	208.865
Coelution group 2	Prefoldin-like	522	37	DIP-MS PFDN2	URI1	O94763	54	0.0504717	208.865
Coelution group 2	Prefoldin-like	522	37	DIP-MS PFDN2	UXT	Q9UBK9	54	0.128209	208.865
Coelution group 2	Prefoldin-like	522	37	DIP-MS PFDN2	ASDURF	L0R819	55	0.112941	195.022
Coelution group 2	Prefoldin-like	522	37	DIP-MS PFDN2	PDRG1	Q9NUG6	55	0.552269	195.022
Coelution group 2	Prefoldin-like	522	37	DIP-MS PFDN2	PFDN2	Q9UHV9	55	0.580597	195.022
Coelution group 2	Prefoldin-like	522	37	DIP-MS PFDN2	PFDN6	O15212	55	0.320711	195.022
Coelution group 2	Prefoldin-like	522	37	DIP-MS PFDN2	POLR2E	P19388	55	0.577164	195.022
Coelution group 2	Prefoldin-like	522	37	DIP-MS PFDN2	URI1	O94763	55	0.0470478	195.022
Coelution group 2	Prefoldin-like	522	37	DIP-MS PFDN2	UXT	Q9UBK9	55	0.158177	195.022
Coelution group 2	Prefoldin-like	522	37	DIP-MS PFDN2	ASDURF	L0R819	56	0.136473	181.689
Coelution group 2	Prefoldin-like	522	37	DIP-MS PFDN2	PDRG1	Q9NUG6	56	0.823278	181.689
Coelution group 2	Prefoldin-like	522	37	DIP-MS PFDN2	PFDN2	Q9UHV9	56	0.768524	181.689
Coelution group 2	Prefoldin-like	522	37	DIP-MS PFDN2	PFDN6	O15212	56	0.555717	181.689
Coelution group 2	Prefoldin-like	522	37	DIP-MS PFDN2	POLR2E	P19388	56	0.660883	181.689
Coelution group 2	Prefoldin-like	522	37	DIP-MS PFDN2	URI1	O94763	56	0.0371853	181.689
Coelution group 2	Prefoldin-like	522	37	DIP-MS PFDN2	UXT	Q9UBK9	56	0.19942	181.689
Coelution group 2	Prefoldin-like	522	37	DIP-MS PFDN2	ASDURF	L0R819	57	0.16721	168.866
Coelution group 2	Prefoldin-like	522	37	DIP-MS PFDN2	PDRG1	Q9NUG6	57	0.988883	168.866
Coelution group 2	Prefoldin-like	522	37	DIP-MS PFDN2	PFDN2	Q9UHV9	57	0.959417	168.866
Coelution group 2	Prefoldin-like	522	37	DIP-MS PFDN2	PFDN6	O15212	57	0.80624	168.866
Coelution group 2	Prefoldin-like	522	37	DIP-MS PFDN2	POLR2E	P19388	57	0.676274	168.866
Coelution group 2	Prefoldin-like	522	37	DIP-MS PFDN2	URI1	O94763	57	0.0258163	168.866
Coelution group 2	Prefoldin-like	522	37	DIP-MS PFDN2	UXT	Q9UBK9	57	0.257931	168.866
Coelution group 2	Prefoldin-like	522	37	DIP-MS PFDN2	ASDURF	L0R819	58	0.174165	156.554
Coelution group 2	Prefoldin-like	522	37	DIP-MS PFDN2	PDRG1	Q9NUG6	58	1	156.554
Coelution group 2	Prefoldin-like	522	37	DIP-MS PFDN2	PFDN2	Q9UHV9	58	1	156.554
Coelution group 2	Prefoldin-like	522	37	DIP-MS PFDN2	PFDN6	O15212	58	0.9201	156.554
Coelution group 2	Prefoldin-like	522	37	DIP-MS PFDN2	POLR2E	P19388	58	0.75445	156.554
Coelution group 2	Prefoldin-like	522	37	DIP-MS PFDN2	URI1	O94763	58	0.0200506	156.554
Coelution group 2	Prefoldin-like	522	37	DIP-MS PFDN2	UXT	Q9UBK9	58	0.284547	156.554
Coelution group 2	Prefoldin-like	522	37	DIP-MS PFDN2	ASDURF	L0R819	59	0.159555	144.752
Coelution group 2	Prefoldin-like	522	37	DIP-MS PFDN2	PDRG1	Q9NUG6	59	0.860277	144.752
Coelution group 2	Prefoldin-like	522	37	DIP-MS PFDN2	PFDN2	Q9UHV9	59	0.965547	144.752
Coelution group 2	Prefoldin-like	522	37	DIP-MS PFDN2	PFDN6	O15212	59	1	144.752
Coelution group 2	Prefoldin-like	522	37	DIP-MS PFDN2	POLR2E	P19388	59	0.748506	144.752
Coelution group 2	Prefoldin-like	522	37	DIP-MS PFDN2	URI1	O94763	59	0.0114888	144.752
Coelution group 2	Prefoldin-like	522	37	DIP-MS PFDN2	UXT	Q9UBK9	59	0.267667	144.752
Coelution group 2	Prefoldin-like	522	37	DIP-MS PFDN2	ASDURF	L0R819	60	0.132353	133.46
Coelution group 2	Prefoldin-like	522	37	DIP-MS PFDN2	PDRG1	Q9NUG6	60	0.601618	133.46
Coelution group 2	Prefoldin-like	522	37	DIP-MS PFDN2	PFDN2	Q9UHV9	60	0.820663	133.46
Coelution group 2	Prefoldin-like	522	37	DIP-MS PFDN2	PFDN6	O15212	60	0.958288	133.46
Coelution group 2	Prefoldin-like	522	37	DIP-MS PFDN2	POLR2E	P19388	60	0.77219	133.46
Coelution group 2	Prefoldin-like	522	37	DIP-MS PFDN2	URI1	O94763	60	0.00829713	133.46
Coelution group 2	Prefoldin-like	522	37	DIP-MS PFDN2	UXT	Q9UBK9	60	0.248932	133.46
Coelution group 2	Prefoldin-like	522	37	DIP-MS PFDN2	ASDURF	L0R819	61	0.112012	122.679	146
Coelution group 2	Prefoldin-like	522	37	DIP-MS PFDN2	PDRG1	Q9NUG6	61	0.316275	122.679	146
Coelution group 2	Prefoldin-like	522	37	DIP-MS PFDN2	PFDN2	Q9UHV9	61	0.581653	122.679	146
Coelution group 2	Prefoldin-like	522	37	DIP-MS PFDN2	PFDN6	O15212	61	0.735124	122.679	146
Coelution group 2	Prefoldin-like	522	37	DIP-MS PFDN2	POLR2E	P19388	61	0.727173	122.679	146
Coelution group 2	Prefoldin-like	522	37	DIP-MS PFDN2	URI1	O94763	61	0.00800158	122.679	146
Coelution group 2	Prefoldin-like	522	37	DIP-MS PFDN2	UXT	Q9UBK9	61	0.196266	122.679	146
Coelution group 2	Prefoldin-like	522	37	DIP-MS PFDN2	ASDURF	L0R819	62	0.0998915	112.408
Coelution group 2	Prefoldin-like	522	37	DIP-MS PFDN2	PDRG1	Q9NUG6	62	0.170376	112.408
Coelution group 2	Prefoldin-like	522	37	DIP-MS PFDN2	PFDN2	Q9UHV9	62	0.378462	112.408
Coelution group 2	Prefoldin-like	522	37	DIP-MS PFDN2	PFDN6	O15212	62	0.570125	112.408
Coelution group 2	Prefoldin-like	522	37	DIP-MS PFDN2	POLR2E	P19388	62	0.844679	112.408
Coelution group 2	Prefoldin-like	522	37	DIP-MS PFDN2	URI1	O94763	62	0.0129097	112.408
Coelution group 2	Prefoldin-like	522	37	DIP-MS PFDN2	UXT	Q9UBK9	62	0.15139	112.408
Coelution group 2	Prefoldin-like	522	37	DIP-MS PFDN2	ASDURF	L0R819	63	0.13506	102.647
Coelution group 2	Prefoldin-like	522	37	DIP-MS PFDN2	PDRG1	Q9NUG6	63	0.131613	102.647
Coelution group 2	Prefoldin-like	522	37	DIP-MS PFDN2	PFDN2	Q9UHV9	63	0.306063	102.647
Coelution group 2	Prefoldin-like	522	37	DIP-MS PFDN2	PFDN6	O15212	63	0.469789	102.647
Coelution group 2	Prefoldin-like	522	37	DIP-MS PFDN2	POLR2E	P19388	63	0.919193	102.647
Coelution group 2	Prefoldin-like	522	37	DIP-MS PFDN2	URI1	O94763	63	0.0153656	102.647
Coelution group 2	Prefoldin-like	522	37	DIP-MS PFDN2	UXT	Q9UBK9	63	0.124324	102.647
Coelution group 2	Prefoldin-like	522	37	DIP-MS PFDN2	ASDURF	L0R819	64	0.141632	93.3974
Coelution group 2	Prefoldin-like	522	37	DIP-MS PFDN2	PDRG1	Q9NUG6	64	0.117902	93.3974
Coelution group 2	Prefoldin-like	522	37	DIP-MS PFDN2	PFDN2	Q9UHV9	64	0.207672	93.3974
Coelution group 2	Prefoldin-like	522	37	DIP-MS PFDN2	PFDN6	O15212	64	0.303918	93.3974
Coelution group 2	Prefoldin-like	522	37	DIP-MS PFDN2	POLR2E	P19388	64	1	93.3974
Coelution group 2	Prefoldin-like	522	37	DIP-MS PFDN2	URI1	O94763	64	0.0151353	93.3974
Coelution group 2	Prefoldin-like	522	37	DIP-MS PFDN2	UXT	Q9UBK9	64	0.0985723	93.3974
Coelution group 2	Prefoldin-like	522	37	DIP-MS PFDN2	ASDURF	L0R819	65	0.139586	84.6578
Coelution group 2	Prefoldin-like	522	37	DIP-MS PFDN2	PDRG1	Q9NUG6	65	0.120217	84.6578
Coelution group 2	Prefoldin-like	522	37	DIP-MS PFDN2	PFDN2	Q9UHV9	65	0.162907	84.6578
Coelution group 2	Prefoldin-like	522	37	DIP-MS PFDN2	PFDN6	O15212	65	0.176413	84.6578
Coelution group 2	Prefoldin-like	522	37	DIP-MS PFDN2	POLR2E	P19388	65	0.912346	84.6578
Coelution group 2	Prefoldin-like	522	37	DIP-MS PFDN2	URI1	O94763	65	0.0158457	84.6578
Coelution group 2	Prefoldin-like	522	37	DIP-MS PFDN2	UXT	Q9UBK9	65	0.0740394	84.6578
Coelution group 2	Prefoldin-like	522	37	DIP-MS PFDN2	ASDURF	L0R819	66	0.122394	76.4285
Coelution group 2	Prefoldin-like	522	37	DIP-MS PFDN2	PDRG1	Q9NUG6	66	0.11092	76.4285
Coelution group 2	Prefoldin-like	522	37	DIP-MS PFDN2	PFDN2	Q9UHV9	66	0.14716	76.4285
Coelution group 2	Prefoldin-like	522	37	DIP-MS PFDN2	PFDN6	O15212	66	0.114218	76.4285
Coelution group 2	Prefoldin-like	522	37	DIP-MS PFDN2	POLR2E	P19388	66	0.837237	76.4285
Coelution group 2	Prefoldin-like	522	37	DIP-MS PFDN2	URI1	O94763	66	0.0155789	76.4285
Coelution group 2	Prefoldin-like	522	37	DIP-MS PFDN2	UXT	Q9UBK9	66	0.0663632	76.4285
Coelution group 2	Prefoldin-like	522	37	DIP-MS PFDN2	ASDURF	L0R819	67	0.0941127	68.7097
Coelution group 2	Prefoldin-like	522	37	DIP-MS PFDN2	PDRG1	Q9NUG6	67	0.0911587	68.7097
Coelution group 2	Prefoldin-like	522	37	DIP-MS PFDN2	PFDN2	Q9UHV9	67	0.0969281	68.7097
Coelution group 2	Prefoldin-like	522	37	DIP-MS PFDN2	PFDN6	O15212	67	0.0249904	68.7097
Coelution group 2	Prefoldin-like	522	37	DIP-MS PFDN2	POLR2E	P19388	67	0.714233	68.7097
Coelution group 2	Prefoldin-like	522	37	DIP-MS PFDN2	URI1	O94763	67	0.0101504	68.7097
Coelution group 2	Prefoldin-like	522	37	DIP-MS PFDN2	UXT	Q9UBK9	67	0.0432807	68.7097
Coelution group 2	Prefoldin-like	522	37	DIP-MS PFDN2	ASDURF	L0R819	68	0.0657343	61.5012
Coelution group 2	Prefoldin-like	522	37	DIP-MS PFDN2	PDRG1	Q9NUG6	68	0.0846018	61.5012
Coelution group 2	Prefoldin-like	522	37	DIP-MS PFDN2	PFDN2	Q9UHV9	68	0.0900205	61.5012
Coelution group 2	Prefoldin-like	522	37	DIP-MS PFDN2	PFDN6	O15212	68	0.0120418	61.5012
Coelution group 2	Prefoldin-like	522	37	DIP-MS PFDN2	POLR2E	P19388	68	0.588475	61.5012
Coelution group 2	Prefoldin-like	522	37	DIP-MS PFDN2	URI1	O94763	68	0.00889957	61.5012
Coelution group 2	Prefoldin-like	522	37	DIP-MS PFDN2	UXT	Q9UBK9	68	0.0383506	61.5012
Coelution group 2	Prefoldin-like	522	37	DIP-MS PFDN2	ASDURF	L0R819	69	0.0701339	54.8031
Coelution group 2	Prefoldin-like	522	37	DIP-MS PFDN2	PDRG1	Q9NUG6	69	0.078944	54.8031
Coelution group 2	Prefoldin-like	522	37	DIP-MS PFDN2	PFDN2	Q9UHV9	69	0.0907507	54.8031
Coelution group 2	Prefoldin-like	522	37	DIP-MS PFDN2	PFDN6	O15212	69	0.00738932	54.8031
Coelution group 2	Prefoldin-like	522	37	DIP-MS PFDN2	POLR2E	P19388	69	0.443158	54.8031
Coelution group 2	Prefoldin-like	522	37	DIP-MS PFDN2	URI1	O94763	69	0.00791321	54.8031
Coelution group 2	Prefoldin-like	522	37	DIP-MS PFDN2	UXT	Q9UBK9	69	0.0389946	54.8031
Coelution group 2	Prefoldin-like	522	37	DIP-MS PFDN2	ASDURF	L0R819	70	0.0752263	48.6154	66
Coelution group 2	Prefoldin-like	522	37	DIP-MS PFDN2	PDRG1	Q9NUG6	70	0.0782603	48.6154	66
Coelution group 2	Prefoldin-like	522	37	DIP-MS PFDN2	PFDN2	Q9UHV9	70	0.0900695	48.6154	66
Coelution group 2	Prefoldin-like	522	37	DIP-MS PFDN2	PFDN6	O15212	70	0.00718325	48.6154	66
Coelution group 2	Prefoldin-like	522	37	DIP-MS PFDN2	POLR2E	P19388	70	0.410219	48.6154	66
Coelution group 2	Prefoldin-like	522	37	DIP-MS PFDN2	URI1	O94763	70	0.00452744	48.6154	66
Coelution group 2	Prefoldin-like	522	37	DIP-MS PFDN2	UXT	Q9UBK9	70	0.0337356	48.6154	66
Coelution group 2	Prefoldin-like	522	37	DIP-MS PFDN2	ASDURF	L0R819	71	0.0718704	42.9381
Coelution group 2	Prefoldin-like	522	37	DIP-MS PFDN2	PDRG1	Q9NUG6	71	0.0892674	42.9381
Coelution group 2	Prefoldin-like	522	37	DIP-MS PFDN2	PFDN2	Q9UHV9	71	0.0814471	42.9381
Coelution group 2	Prefoldin-like	522	37	DIP-MS PFDN2	PFDN6	O15212	71	0.00848558	42.9381
Coelution group 2	Prefoldin-like	522	37	DIP-MS PFDN2	POLR2E	P19388	71	0.365774	42.9381
Coelution group 2	Prefoldin-like	522	37	DIP-MS PFDN2	URI1	O94763	71	0.00205223	42.9381
Coelution group 2	Prefoldin-like	522	37	DIP-MS PFDN2	UXT	Q9UBK9	71	0.0247838	42.9381
Coelution group 2	Prefoldin-like	522	37	DIP-MS PFDN2	ASDURF	L0R819	72	0.0701222	37.7712
Coelution group 2	Prefoldin-like	522	37	DIP-MS PFDN2	PDRG1	Q9NUG6	72	0.0852663	37.7712
Coelution group 2	Prefoldin-like	522	37	DIP-MS PFDN2	PFDN2	Q9UHV9	72	0.0747241	37.7712
Coelution group 2	Prefoldin-like	522	37	DIP-MS PFDN2	PFDN6	O15212	72	0.00889437	37.7712
Coelution group 2	Prefoldin-like	522	37	DIP-MS PFDN2	POLR2E	P19388	72	0.255887	37.7712
Coelution group 2	Prefoldin-like	522	37	DIP-MS PFDN2	URI1	O94763	72	8.67994e-05	37.7712
Coelution group 2	Prefoldin-like	522	37	DIP-MS PFDN2	UXT	Q9UBK9	72	0.0183917	37.7712
Coelution group 2	Prefoldin-like	522	37	DIP-MS PFDN2	ASDURF	L0R819	73	0.0544618	33.1147
Coelution group 2	Prefoldin-like	522	37	DIP-MS PFDN2	PDRG1	Q9NUG6	73	0.0643485	33.1147
Coelution group 2	Prefoldin-like	522	37	DIP-MS PFDN2	PFDN2	Q9UHV9	73	0.0539564	33.1147
Coelution group 2	Prefoldin-like	522	37	DIP-MS PFDN2	PFDN6	O15212	73	0.00750299	33.1147
Coelution group 2	Prefoldin-like	522	37	DIP-MS PFDN2	POLR2E	P19388	73	0.213358	33.1147
Coelution group 2	Prefoldin-like	522	37	DIP-MS PFDN2	URI1	O94763	73	2.32123e-05	33.1147
Coelution group 2	Prefoldin-like	522	37	DIP-MS PFDN2	UXT	Q9UBK9	73	0.0106997	33.1147
Coelution group 2	Prefoldin-like	522	37	DIP-MS PFDN2	ASDURF	L0R819	74	0.0340076	28.9686
Coelution group 2	Prefoldin-like	522	37	DIP-MS PFDN2	PDRG1	Q9NUG6	74	0.0421097	28.9686
Coelution group 2	Prefoldin-like	522	37	DIP-MS PFDN2	PFDN2	Q9UHV9	74	0.035656	28.9686
Coelution group 2	Prefoldin-like	522	37	DIP-MS PFDN2	PFDN6	O15212	74	0.0056762	28.9686
Coelution group 2	Prefoldin-like	522	37	DIP-MS PFDN2	POLR2E	P19388	74	0.171246	28.9686
Coelution group 2	Prefoldin-like	522	37	DIP-MS PFDN2	URI1	O94763	74	4.63577e-09	28.9686
Coelution group 2	Prefoldin-like	522	37	DIP-MS PFDN2	UXT	Q9UBK9	74	0.00341952	28.9686
Coelution group 2	Prefoldin-like	522	37	DIP-MS PFDN2	ASDURF	L0R819	75	0.0116265	25.3329	20
Coelution group 2	Prefoldin-like	522	37	DIP-MS PFDN2	PDRG1	Q9NUG6	75	0.0280235	25.3329	20
Coelution group 2	Prefoldin-like	522	37	DIP-MS PFDN2	PFDN2	Q9UHV9	75	0.0198242	25.3329	20
Coelution group 2	Prefoldin-like	522	37	DIP-MS PFDN2	PFDN6	O15212	75	0.00380319	25.3329	20
Coelution group 2	Prefoldin-like	522	37	DIP-MS PFDN2	POLR2E	P19388	75	0.0972343	25.3329	20
Coelution group 2	Prefoldin-like	522	37	DIP-MS PFDN2	URI1	O94763	75	2.92624e-08	25.3329	20
Coelution group 2	Prefoldin-like	522	37	DIP-MS PFDN2	UXT	Q9UBK9	75	0.000396435	25.3329	20
Coelution group 2	Prefoldin-like	522	37	DIP-MS PFDN2	ASDURF	L0R819	76	0	22.2075
Coelution group 2	Prefoldin-like	522	37	DIP-MS PFDN2	PDRG1	Q9NUG6	76	0	22.2075
Coelution group 2	Prefoldin-like	522	37	DIP-MS PFDN2	PFDN2	Q9UHV9	76	0.00515675	22.2075
Coelution group 2	Prefoldin-like	522	37	DIP-MS PFDN2	PFDN6	O15212	76	0	22.2075
Coelution group 2	Prefoldin-like	522	37	DIP-MS PFDN2	POLR2E	P19388	76	0.0208559	22.2075
Coelution group 2	Prefoldin-like	522	37	DIP-MS PFDN2	URI1	O94763	76	0	22.2075
Coelution group 2	Prefoldin-like	522	37	DIP-MS PFDN2	UXT	Q9UBK9	76	0	22.2075
Coelution group 2	Prefoldin-like	522	37	DIP-MS UXT	ASDURF	L0R819	1	0.123039	1672.95
Coelution group 2	Prefoldin-like	522	37	DIP-MS UXT	PDRG1	Q9NUG6	1	0.0815388	1672.95
Coelution group 2	Prefoldin-like	522	37	DIP-MS UXT	PFDN2	Q9UHV9	1	0.108862	1672.95
Coelution group 2	Prefoldin-like	522	37	DIP-MS UXT	PFDN6	O15212	1	0.0867496	1672.95
Coelution group 2	Prefoldin-like	522	37	DIP-MS UXT	POLR2E	P19388	1	0.0119122	1672.95
Coelution group 2	Prefoldin-like	522	37	DIP-MS UXT	URI1	O94763	1	0.0701764	1672.95
Coelution group 2	Prefoldin-like	522	37	DIP-MS UXT	UXT	Q9UBK9	1	0.0610564	1672.95
Coelution group 2	Prefoldin-like	522	37	DIP-MS UXT	ASDURF	L0R819	2	0.106418	1632.05
Coelution group 2	Prefoldin-like	522	37	DIP-MS UXT	PDRG1	Q9NUG6	2	0.0727524	1632.05
Coelution group 2	Prefoldin-like	522	37	DIP-MS UXT	PFDN2	Q9UHV9	2	0.0967731	1632.05
Coelution group 2	Prefoldin-like	522	37	DIP-MS UXT	PFDN6	O15212	2	0.0755881	1632.05
Coelution group 2	Prefoldin-like	522	37	DIP-MS UXT	POLR2E	P19388	2	0.00872523	1632.05
Coelution group 2	Prefoldin-like	522	37	DIP-MS UXT	URI1	O94763	2	0.0635866	1632.05
Coelution group 2	Prefoldin-like	522	37	DIP-MS UXT	UXT	Q9UBK9	2	0.0575146	1632.05
Coelution group 2	Prefoldin-like	522	37	DIP-MS UXT	ASDURF	L0R819	3	0.100154	1591.67
Coelution group 2	Prefoldin-like	522	37	DIP-MS UXT	PDRG1	Q9NUG6	3	0.0660469	1591.67
Coelution group 2	Prefoldin-like	522	37	DIP-MS UXT	PFDN2	Q9UHV9	3	0.0900139	1591.67
Coelution group 2	Prefoldin-like	522	37	DIP-MS UXT	PFDN6	O15212	3	0.0689561	1591.67
Coelution group 2	Prefoldin-like	522	37	DIP-MS UXT	POLR2E	P19388	3	0.00544088	1591.67
Coelution group 2	Prefoldin-like	522	37	DIP-MS UXT	URI1	O94763	3	0.0605105	1591.67
Coelution group 2	Prefoldin-like	522	37	DIP-MS UXT	UXT	Q9UBK9	3	0.0550775	1591.67
Coelution group 2	Prefoldin-like	522	37	DIP-MS UXT	ASDURF	L0R819	4	0.0881068	1551.79
Coelution group 2	Prefoldin-like	522	37	DIP-MS UXT	PDRG1	Q9NUG6	4	0.0575614	1551.79
Coelution group 2	Prefoldin-like	522	37	DIP-MS UXT	PFDN2	Q9UHV9	4	0.0800065	1551.79
Coelution group 2	Prefoldin-like	522	37	DIP-MS UXT	PFDN6	O15212	4	0.0616391	1551.79
Coelution group 2	Prefoldin-like	522	37	DIP-MS UXT	POLR2E	P19388	4	0.00221785	1551.79
Coelution group 2	Prefoldin-like	522	37	DIP-MS UXT	URI1	O94763	4	0.055923	1551.79
Coelution group 2	Prefoldin-like	522	37	DIP-MS UXT	UXT	Q9UBK9	4	0.0551085	1551.79
Coelution group 2	Prefoldin-like	522	37	DIP-MS UXT	ASDURF	L0R819	5	0.0826882	1512.43
Coelution group 2	Prefoldin-like	522	37	DIP-MS UXT	PDRG1	Q9NUG6	5	0.052899	1512.43
Coelution group 2	Prefoldin-like	522	37	DIP-MS UXT	PFDN2	Q9UHV9	5	0.0761908	1512.43
Coelution group 2	Prefoldin-like	522	37	DIP-MS UXT	PFDN6	O15212	5	0.056591	1512.43
Coelution group 2	Prefoldin-like	522	37	DIP-MS UXT	POLR2E	P19388	5	0.00153176	1512.43
Coelution group 2	Prefoldin-like	522	37	DIP-MS UXT	URI1	O94763	5	0.0553364	1512.43
Coelution group 2	Prefoldin-like	522	37	DIP-MS UXT	UXT	Q9UBK9	5	0.0551211	1512.43
Coelution group 2	Prefoldin-like	522	37	DIP-MS UXT	ASDURF	L0R819	6	0.0911076	1473.58
Coelution group 2	Prefoldin-like	522	37	DIP-MS UXT	PDRG1	Q9NUG6	6	0.0532215	1473.58
Coelution group 2	Prefoldin-like	522	37	DIP-MS UXT	PFDN2	Q9UHV9	6	0.0807202	1473.58
Coelution group 2	Prefoldin-like	522	37	DIP-MS UXT	PFDN6	O15212	6	0.0624045	1473.58
Coelution group 2	Prefoldin-like	522	37	DIP-MS UXT	POLR2E	P19388	6	0	1473.58
Coelution group 2	Prefoldin-like	522	37	DIP-MS UXT	URI1	O94763	6	0.0605695	1473.58
Coelution group 2	Prefoldin-like	522	37	DIP-MS UXT	UXT	Q9UBK9	6	0.0623039	1473.58
Coelution group 2	Prefoldin-like	522	37	DIP-MS UXT	ASDURF	L0R819	7	0.105018	1435.24
Coelution group 2	Prefoldin-like	522	37	DIP-MS UXT	PDRG1	Q9NUG6	7	0.0579139	1435.24
Coelution group 2	Prefoldin-like	522	37	DIP-MS UXT	PFDN2	Q9UHV9	7	0.0842411	1435.24
Coelution group 2	Prefoldin-like	522	37	DIP-MS UXT	PFDN6	O15212	7	0.0690669	1435.24
Coelution group 2	Prefoldin-like	522	37	DIP-MS UXT	POLR2E	P19388	7	0.00306932	1435.24
Coelution group 2	Prefoldin-like	522	37	DIP-MS UXT	URI1	O94763	7	0.0682126	1435.24
Coelution group 2	Prefoldin-like	522	37	DIP-MS UXT	UXT	Q9UBK9	7	0.068383	1435.24
Coelution group 2	Prefoldin-like	522	37	DIP-MS UXT	ASDURF	L0R819	8	0.106929	1397.4
Coelution group 2	Prefoldin-like	522	37	DIP-MS UXT	PDRG1	Q9NUG6	8	0.0601376	1397.4
Coelution group 2	Prefoldin-like	522	37	DIP-MS UXT	PFDN2	Q9UHV9	8	0.0895609	1397.4
Coelution group 2	Prefoldin-like	522	37	DIP-MS UXT	PFDN6	O15212	8	0.073131	1397.4
Coelution group 2	Prefoldin-like	522	37	DIP-MS UXT	POLR2E	P19388	8	0.00674982	1397.4
Coelution group 2	Prefoldin-like	522	37	DIP-MS UXT	URI1	O94763	8	0.0729033	1397.4
Coelution group 2	Prefoldin-like	522	37	DIP-MS UXT	UXT	Q9UBK9	8	0.0721785	1397.4
Coelution group 2	Prefoldin-like	522	37	DIP-MS UXT	ASDURF	L0R819	9	0.109085	1360.08
Coelution group 2	Prefoldin-like	522	37	DIP-MS UXT	PDRG1	Q9NUG6	9	0.062018	1360.08
Coelution group 2	Prefoldin-like	522	37	DIP-MS UXT	PFDN2	Q9UHV9	9	0.096601	1360.08
Coelution group 2	Prefoldin-like	522	37	DIP-MS UXT	PFDN6	O15212	9	0.0751082	1360.08
Coelution group 2	Prefoldin-like	522	37	DIP-MS UXT	POLR2E	P19388	9	0.0119684	1360.08
Coelution group 2	Prefoldin-like	522	37	DIP-MS UXT	URI1	O94763	9	0.0768324	1360.08
Coelution group 2	Prefoldin-like	522	37	DIP-MS UXT	UXT	Q9UBK9	9	0.073661	1360.08
Coelution group 2	Prefoldin-like	522	37	DIP-MS UXT	ASDURF	L0R819	10	0.112471	1323.27
Coelution group 2	Prefoldin-like	522	37	DIP-MS UXT	PDRG1	Q9NUG6	10	0.0647948	1323.27
Coelution group 2	Prefoldin-like	522	37	DIP-MS UXT	PFDN2	Q9UHV9	10	0.099534	1323.27
Coelution group 2	Prefoldin-like	522	37	DIP-MS UXT	PFDN6	O15212	10	0.077671	1323.27
Coelution group 2	Prefoldin-like	522	37	DIP-MS UXT	POLR2E	P19388	10	0.0157826	1323.27
Coelution group 2	Prefoldin-like	522	37	DIP-MS UXT	URI1	O94763	10	0.0787564	1323.27
Coelution group 2	Prefoldin-like	522	37	DIP-MS UXT	UXT	Q9UBK9	10	0.0770096	1323.27
Coelution group 2	Prefoldin-like	522	37	DIP-MS UXT	ASDURF	L0R819	11	0.111589	1286.97
Coelution group 2	Prefoldin-like	522	37	DIP-MS UXT	PDRG1	Q9NUG6	11	0.0700984	1286.97
Coelution group 2	Prefoldin-like	522	37	DIP-MS UXT	PFDN2	Q9UHV9	11	0.102137	1286.97
Coelution group 2	Prefoldin-like	522	37	DIP-MS UXT	PFDN6	O15212	11	0.0816168	1286.97
Coelution group 2	Prefoldin-like	522	37	DIP-MS UXT	POLR2E	P19388	11	0.0243224	1286.97
Coelution group 2	Prefoldin-like	522	37	DIP-MS UXT	URI1	O94763	11	0.0834916	1286.97
Coelution group 2	Prefoldin-like	522	37	DIP-MS UXT	UXT	Q9UBK9	11	0.0850643	1286.97
Coelution group 2	Prefoldin-like	522	37	DIP-MS UXT	ASDURF	L0R819	12	0.106725	1251.18
Coelution group 2	Prefoldin-like	522	37	DIP-MS UXT	PDRG1	Q9NUG6	12	0.0740585	1251.18
Coelution group 2	Prefoldin-like	522	37	DIP-MS UXT	PFDN2	Q9UHV9	12	0.10231	1251.18
Coelution group 2	Prefoldin-like	522	37	DIP-MS UXT	PFDN6	O15212	12	0.0848427	1251.18
Coelution group 2	Prefoldin-like	522	37	DIP-MS UXT	POLR2E	P19388	12	0.0288141	1251.18
Coelution group 2	Prefoldin-like	522	37	DIP-MS UXT	URI1	O94763	12	0.0879003	1251.18
Coelution group 2	Prefoldin-like	522	37	DIP-MS UXT	UXT	Q9UBK9	12	0.0942299	1251.18
Coelution group 2	Prefoldin-like	522	37	DIP-MS UXT	ASDURF	L0R819	13	0.10984	1215.9
Coelution group 2	Prefoldin-like	522	37	DIP-MS UXT	PDRG1	Q9NUG6	13	0.0849578	1215.9
Coelution group 2	Prefoldin-like	522	37	DIP-MS UXT	PFDN2	Q9UHV9	13	0.106326	1215.9
Coelution group 2	Prefoldin-like	522	37	DIP-MS UXT	PFDN6	O15212	13	0.094379	1215.9
Coelution group 2	Prefoldin-like	522	37	DIP-MS UXT	POLR2E	P19388	13	0.0354685	1215.9
Coelution group 2	Prefoldin-like	522	37	DIP-MS UXT	URI1	O94763	13	0.0995443	1215.9
Coelution group 2	Prefoldin-like	522	37	DIP-MS UXT	UXT	Q9UBK9	13	0.106882	1215.9
Coelution group 2	Prefoldin-like	522	37	DIP-MS UXT	ASDURF	L0R819	14	0.125179	1181.13	1236
Coelution group 2	Prefoldin-like	522	37	DIP-MS UXT	PDRG1	Q9NUG6	14	0.0942561	1181.13	1236
Coelution group 2	Prefoldin-like	522	37	DIP-MS UXT	PFDN2	Q9UHV9	14	0.116684	1181.13	1236
Coelution group 2	Prefoldin-like	522	37	DIP-MS UXT	PFDN6	O15212	14	0.11157	1181.13	1236
Coelution group 2	Prefoldin-like	522	37	DIP-MS UXT	POLR2E	P19388	14	0.0430296	1181.13	1236
Coelution group 2	Prefoldin-like	522	37	DIP-MS UXT	URI1	O94763	14	0.113698	1181.13	1236
Coelution group 2	Prefoldin-like	522	37	DIP-MS UXT	UXT	Q9UBK9	14	0.125827	1181.13	1236
Coelution group 2	Prefoldin-like	522	37	DIP-MS UXT	ASDURF	L0R819	15	0.136313	1146.87
Coelution group 2	Prefoldin-like	522	37	DIP-MS UXT	PDRG1	Q9NUG6	15	0.10684	1146.87
Coelution group 2	Prefoldin-like	522	37	DIP-MS UXT	PFDN2	Q9UHV9	15	0.138511	1146.87
Coelution group 2	Prefoldin-like	522	37	DIP-MS UXT	PFDN6	O15212	15	0.131269	1146.87
Coelution group 2	Prefoldin-like	522	37	DIP-MS UXT	POLR2E	P19388	15	0.0571867	1146.87
Coelution group 2	Prefoldin-like	522	37	DIP-MS UXT	URI1	O94763	15	0.130808	1146.87
Coelution group 2	Prefoldin-like	522	37	DIP-MS UXT	UXT	Q9UBK9	15	0.143456	1146.87
Coelution group 2	Prefoldin-like	522	37	DIP-MS UXT	ASDURF	L0R819	16	0.147206	1113.12
Coelution group 2	Prefoldin-like	522	37	DIP-MS UXT	PDRG1	Q9NUG6	16	0.114538	1113.12
Coelution group 2	Prefoldin-like	522	37	DIP-MS UXT	PFDN2	Q9UHV9	16	0.152819	1113.12
Coelution group 2	Prefoldin-like	522	37	DIP-MS UXT	PFDN6	O15212	16	0.143178	1113.12
Coelution group 2	Prefoldin-like	522	37	DIP-MS UXT	POLR2E	P19388	16	0.0649911	1113.12
Coelution group 2	Prefoldin-like	522	37	DIP-MS UXT	URI1	O94763	16	0.137384	1113.12
Coelution group 2	Prefoldin-like	522	37	DIP-MS UXT	UXT	Q9UBK9	16	0.150587	1113.12
Coelution group 2	Prefoldin-like	522	37	DIP-MS UXT	ASDURF	L0R819	17	0.155292	1079.88
Coelution group 2	Prefoldin-like	522	37	DIP-MS UXT	PDRG1	Q9NUG6	17	0.116465	1079.88
Coelution group 2	Prefoldin-like	522	37	DIP-MS UXT	PFDN2	Q9UHV9	17	0.16127	1079.88
Coelution group 2	Prefoldin-like	522	37	DIP-MS UXT	PFDN6	O15212	17	0.147607	1079.88
Coelution group 2	Prefoldin-like	522	37	DIP-MS UXT	POLR2E	P19388	17	0.0682911	1079.88
Coelution group 2	Prefoldin-like	522	37	DIP-MS UXT	URI1	O94763	17	0.137959	1079.88
Coelution group 2	Prefoldin-like	522	37	DIP-MS UXT	UXT	Q9UBK9	17	0.14998	1079.88
Coelution group 2	Prefoldin-like	522	37	DIP-MS UXT	ASDURF	L0R819	18	0.153476	1047.16	1048
Coelution group 2	Prefoldin-like	522	37	DIP-MS UXT	PDRG1	Q9NUG6	18	0.116028	1047.16	1048
Coelution group 2	Prefoldin-like	522	37	DIP-MS UXT	PFDN2	Q9UHV9	18	0.159475	1047.16	1048
Coelution group 2	Prefoldin-like	522	37	DIP-MS UXT	PFDN6	O15212	18	0.145182	1047.16	1048
Coelution group 2	Prefoldin-like	522	37	DIP-MS UXT	POLR2E	P19388	18	0.0655851	1047.16	1048
Coelution group 2	Prefoldin-like	522	37	DIP-MS UXT	URI1	O94763	18	0.138578	1047.16	1048
Coelution group 2	Prefoldin-like	522	37	DIP-MS UXT	UXT	Q9UBK9	18	0.148747	1047.16	1048
Coelution group 2	Prefoldin-like	522	37	DIP-MS UXT	ASDURF	L0R819	19	0.155012	1014.94
Coelution group 2	Prefoldin-like	522	37	DIP-MS UXT	PDRG1	Q9NUG6	19	0.123402	1014.94
Coelution group 2	Prefoldin-like	522	37	DIP-MS UXT	PFDN2	Q9UHV9	19	0.162142	1014.94
Coelution group 2	Prefoldin-like	522	37	DIP-MS UXT	PFDN6	O15212	19	0.146609	1014.94
Coelution group 2	Prefoldin-like	522	37	DIP-MS UXT	POLR2E	P19388	19	0.0671577	1014.94
Coelution group 2	Prefoldin-like	522	37	DIP-MS UXT	URI1	O94763	19	0.146109	1014.94
Coelution group 2	Prefoldin-like	522	37	DIP-MS UXT	UXT	Q9UBK9	19	0.151532	1014.94
Coelution group 2	Prefoldin-like	522	37	DIP-MS UXT	ASDURF	L0R819	20	0.158799	983.23
Coelution group 2	Prefoldin-like	522	37	DIP-MS UXT	PDRG1	Q9NUG6	20	0.126317	983.23
Coelution group 2	Prefoldin-like	522	37	DIP-MS UXT	PFDN2	Q9UHV9	20	0.162001	983.23
Coelution group 2	Prefoldin-like	522	37	DIP-MS UXT	PFDN6	O15212	20	0.151004	983.23
Coelution group 2	Prefoldin-like	522	37	DIP-MS UXT	POLR2E	P19388	20	0.0649551	983.23
Coelution group 2	Prefoldin-like	522	37	DIP-MS UXT	URI1	O94763	20	0.152125	983.23
Coelution group 2	Prefoldin-like	522	37	DIP-MS UXT	UXT	Q9UBK9	20	0.155911	983.23
Coelution group 2	Prefoldin-like	522	37	DIP-MS UXT	ASDURF	L0R819	21	0.182418	952.033
Coelution group 2	Prefoldin-like	522	37	DIP-MS UXT	PDRG1	Q9NUG6	21	0.133388	952.033
Coelution group 2	Prefoldin-like	522	37	DIP-MS UXT	PFDN2	Q9UHV9	21	0.171924	952.033
Coelution group 2	Prefoldin-like	522	37	DIP-MS UXT	PFDN6	O15212	21	0.161065	952.033
Coelution group 2	Prefoldin-like	522	37	DIP-MS UXT	POLR2E	P19388	21	0.0700676	952.033
Coelution group 2	Prefoldin-like	522	37	DIP-MS UXT	URI1	O94763	21	0.16713	952.033
Coelution group 2	Prefoldin-like	522	37	DIP-MS UXT	UXT	Q9UBK9	21	0.167282	952.033
Coelution group 2	Prefoldin-like	522	37	DIP-MS UXT	ASDURF	L0R819	22	0.192304	921.347
Coelution group 2	Prefoldin-like	522	37	DIP-MS UXT	PDRG1	Q9NUG6	22	0.143179	921.347
Coelution group 2	Prefoldin-like	522	37	DIP-MS UXT	PFDN2	Q9UHV9	22	0.184064	921.347
Coelution group 2	Prefoldin-like	522	37	DIP-MS UXT	PFDN6	O15212	22	0.173498	921.347
Coelution group 2	Prefoldin-like	522	37	DIP-MS UXT	POLR2E	P19388	22	0.0787484	921.347
Coelution group 2	Prefoldin-like	522	37	DIP-MS UXT	URI1	O94763	22	0.183338	921.347
Coelution group 2	Prefoldin-like	522	37	DIP-MS UXT	UXT	Q9UBK9	22	0.184667	921.347
Coelution group 2	Prefoldin-like	522	37	DIP-MS UXT	ASDURF	L0R819	23	0.210519	891.171
Coelution group 2	Prefoldin-like	522	37	DIP-MS UXT	PDRG1	Q9NUG6	23	0.146466	891.171
Coelution group 2	Prefoldin-like	522	37	DIP-MS UXT	PFDN2	Q9UHV9	23	0.191341	891.171
Coelution group 2	Prefoldin-like	522	37	DIP-MS UXT	PFDN6	O15212	23	0.183153	891.171
Coelution group 2	Prefoldin-like	522	37	DIP-MS UXT	POLR2E	P19388	23	0.0872209	891.171
Coelution group 2	Prefoldin-like	522	37	DIP-MS UXT	URI1	O94763	23	0.190463	891.171
Coelution group 2	Prefoldin-like	522	37	DIP-MS UXT	UXT	Q9UBK9	23	0.195105	891.171
Coelution group 2	Prefoldin-like	522	37	DIP-MS UXT	ASDURF	L0R819	24	0.20711	861.505
Coelution group 2	Prefoldin-like	522	37	DIP-MS UXT	PDRG1	Q9NUG6	24	0.156051	861.505
Coelution group 2	Prefoldin-like	522	37	DIP-MS UXT	PFDN2	Q9UHV9	24	0.200955	861.505
Coelution group 2	Prefoldin-like	522	37	DIP-MS UXT	PFDN6	O15212	24	0.18649	861.505
Coelution group 2	Prefoldin-like	522	37	DIP-MS UXT	POLR2E	P19388	24	0.0913522	861.505
Coelution group 2	Prefoldin-like	522	37	DIP-MS UXT	URI1	O94763	24	0.197868	861.505
Coelution group 2	Prefoldin-like	522	37	DIP-MS UXT	UXT	Q9UBK9	24	0.197081	861.505
Coelution group 2	Prefoldin-like	522	37	DIP-MS UXT	ASDURF	L0R819	25	0.212703	832.35
Coelution group 2	Prefoldin-like	522	37	DIP-MS UXT	PDRG1	Q9NUG6	25	0.16939	832.35
Coelution group 2	Prefoldin-like	522	37	DIP-MS UXT	PFDN2	Q9UHV9	25	0.213189	832.35
Coelution group 2	Prefoldin-like	522	37	DIP-MS UXT	PFDN6	O15212	25	0.198159	832.35
Coelution group 2	Prefoldin-like	522	37	DIP-MS UXT	POLR2E	P19388	25	0.104098	832.35
Coelution group 2	Prefoldin-like	522	37	DIP-MS UXT	URI1	O94763	25	0.212503	832.35
Coelution group 2	Prefoldin-like	522	37	DIP-MS UXT	UXT	Q9UBK9	25	0.210801	832.35
Coelution group 2	Prefoldin-like	522	37	DIP-MS UXT	ASDURF	L0R819	26	0.20552	803.705
Coelution group 2	Prefoldin-like	522	37	DIP-MS UXT	PDRG1	Q9NUG6	26	0.175536	803.705
Coelution group 2	Prefoldin-like	522	37	DIP-MS UXT	PFDN2	Q9UHV9	26	0.223629	803.705
Coelution group 2	Prefoldin-like	522	37	DIP-MS UXT	PFDN6	O15212	26	0.203533	803.705
Coelution group 2	Prefoldin-like	522	37	DIP-MS UXT	POLR2E	P19388	26	0.110196	803.705
Coelution group 2	Prefoldin-like	522	37	DIP-MS UXT	URI1	O94763	26	0.222544	803.705
Coelution group 2	Prefoldin-like	522	37	DIP-MS UXT	UXT	Q9UBK9	26	0.218366	803.705
Coelution group 2	Prefoldin-like	522	37	DIP-MS UXT	ASDURF	L0R819	27	0.232207	775.57
Coelution group 2	Prefoldin-like	522	37	DIP-MS UXT	PDRG1	Q9NUG6	27	0.202979	775.57
Coelution group 2	Prefoldin-like	522	37	DIP-MS UXT	PFDN2	Q9UHV9	27	0.251884	775.57
Coelution group 2	Prefoldin-like	522	37	DIP-MS UXT	PFDN6	O15212	27	0.230688	775.57
Coelution group 2	Prefoldin-like	522	37	DIP-MS UXT	POLR2E	P19388	27	0.133059	775.57
Coelution group 2	Prefoldin-like	522	37	DIP-MS UXT	URI1	O94763	27	0.253751	775.57
Coelution group 2	Prefoldin-like	522	37	DIP-MS UXT	UXT	Q9UBK9	27	0.243978	775.57
Coelution group 2	Prefoldin-like	522	37	DIP-MS UXT	ASDURF	L0R819	28	0.247001	747.946
Coelution group 2	Prefoldin-like	522	37	DIP-MS UXT	PDRG1	Q9NUG6	28	0.227433	747.946
Coelution group 2	Prefoldin-like	522	37	DIP-MS UXT	PFDN2	Q9UHV9	28	0.276259	747.946
Coelution group 2	Prefoldin-like	522	37	DIP-MS UXT	PFDN6	O15212	28	0.249324	747.946
Coelution group 2	Prefoldin-like	522	37	DIP-MS UXT	POLR2E	P19388	28	0.150274	747.946
Coelution group 2	Prefoldin-like	522	37	DIP-MS UXT	URI1	O94763	28	0.280076	747.946
Coelution group 2	Prefoldin-like	522	37	DIP-MS UXT	UXT	Q9UBK9	28	0.266261	747.946
Coelution group 2	Prefoldin-like	522	37	DIP-MS UXT	ASDURF	L0R819	29	0.276566	720.832
Coelution group 2	Prefoldin-like	522	37	DIP-MS UXT	PDRG1	Q9NUG6	29	0.235481	720.832
Coelution group 2	Prefoldin-like	522	37	DIP-MS UXT	PFDN2	Q9UHV9	29	0.288957	720.832
Coelution group 2	Prefoldin-like	522	37	DIP-MS UXT	PFDN6	O15212	29	0.264393	720.832
Coelution group 2	Prefoldin-like	522	37	DIP-MS UXT	POLR2E	P19388	29	0.17265	720.832
Coelution group 2	Prefoldin-like	522	37	DIP-MS UXT	URI1	O94763	29	0.302281	720.832
Coelution group 2	Prefoldin-like	522	37	DIP-MS UXT	UXT	Q9UBK9	29	0.28877	720.832
Coelution group 2	Prefoldin-like	522	37	DIP-MS UXT	ASDURF	L0R819	30	0.292943	694.229
Coelution group 2	Prefoldin-like	522	37	DIP-MS UXT	PDRG1	Q9NUG6	30	0.251999	694.229
Coelution group 2	Prefoldin-like	522	37	DIP-MS UXT	PFDN2	Q9UHV9	30	0.303278	694.229
Coelution group 2	Prefoldin-like	522	37	DIP-MS UXT	PFDN6	O15212	30	0.274564	694.229
Coelution group 2	Prefoldin-like	522	37	DIP-MS UXT	POLR2E	P19388	30	0.185364	694.229
Coelution group 2	Prefoldin-like	522	37	DIP-MS UXT	URI1	O94763	30	0.318521	694.229
Coelution group 2	Prefoldin-like	522	37	DIP-MS UXT	UXT	Q9UBK9	30	0.30306	694.229
Coelution group 2	Prefoldin-like	522	37	DIP-MS UXT	ASDURF	L0R819	31	0.31266	668.136	720
Coelution group 2	Prefoldin-like	522	37	DIP-MS UXT	PDRG1	Q9NUG6	31	0.283589	668.136	720
Coelution group 2	Prefoldin-like	522	37	DIP-MS UXT	PFDN2	Q9UHV9	31	0.325823	668.136	720
Coelution group 2	Prefoldin-like	522	37	DIP-MS UXT	PFDN6	O15212	31	0.301235	668.136	720
Coelution group 2	Prefoldin-like	522	37	DIP-MS UXT	POLR2E	P19388	31	0.21362	668.136	720
Coelution group 2	Prefoldin-like	522	37	DIP-MS UXT	URI1	O94763	31	0.348584	668.136	720
Coelution group 2	Prefoldin-like	522	37	DIP-MS UXT	UXT	Q9UBK9	31	0.326483	668.136	720
Coelution group 2	Prefoldin-like	522	37	DIP-MS UXT	ASDURF	L0R819	32	0.34121	642.553
Coelution group 2	Prefoldin-like	522	37	DIP-MS UXT	PDRG1	Q9NUG6	32	0.31344	642.553
Coelution group 2	Prefoldin-like	522	37	DIP-MS UXT	PFDN2	Q9UHV9	32	0.354988	642.553
Coelution group 2	Prefoldin-like	522	37	DIP-MS UXT	PFDN6	O15212	32	0.327177	642.553
Coelution group 2	Prefoldin-like	522	37	DIP-MS UXT	POLR2E	P19388	32	0.248829	642.553
Coelution group 2	Prefoldin-like	522	37	DIP-MS UXT	URI1	O94763	32	0.376298	642.553
Coelution group 2	Prefoldin-like	522	37	DIP-MS UXT	UXT	Q9UBK9	32	0.360076	642.553
Coelution group 2	Prefoldin-like	522	37	DIP-MS UXT	ASDURF	L0R819	33	0.400808	617.481
Coelution group 2	Prefoldin-like	522	37	DIP-MS UXT	PDRG1	Q9NUG6	33	0.362574	617.481
Coelution group 2	Prefoldin-like	522	37	DIP-MS UXT	PFDN2	Q9UHV9	33	0.408574	617.481
Coelution group 2	Prefoldin-like	522	37	DIP-MS UXT	PFDN6	O15212	33	0.377729	617.481
Coelution group 2	Prefoldin-like	522	37	DIP-MS UXT	POLR2E	P19388	33	0.301494	617.481
Coelution group 2	Prefoldin-like	522	37	DIP-MS UXT	URI1	O94763	33	0.429321	617.481
Coelution group 2	Prefoldin-like	522	37	DIP-MS UXT	UXT	Q9UBK9	33	0.40846	617.481
Coelution group 2	Prefoldin-like	522	37	DIP-MS UXT	ASDURF	L0R819	34	0.466143	592.919
Coelution group 2	Prefoldin-like	522	37	DIP-MS UXT	PDRG1	Q9NUG6	34	0.44642	592.919
Coelution group 2	Prefoldin-like	522	37	DIP-MS UXT	PFDN2	Q9UHV9	34	0.493422	592.919
Coelution group 2	Prefoldin-like	522	37	DIP-MS UXT	PFDN6	O15212	34	0.456492	592.919
Coelution group 2	Prefoldin-like	522	37	DIP-MS UXT	POLR2E	P19388	34	0.389128	592.919
Coelution group 2	Prefoldin-like	522	37	DIP-MS UXT	URI1	O94763	34	0.513992	592.919
Coelution group 2	Prefoldin-like	522	37	DIP-MS UXT	UXT	Q9UBK9	34	0.485207	592.919
Coelution group 2	Prefoldin-like	522	37	DIP-MS UXT	ASDURF	L0R819	35	0.612887	568.868
Coelution group 2	Prefoldin-like	522	37	DIP-MS UXT	PDRG1	Q9NUG6	35	0.594578	568.868
Coelution group 2	Prefoldin-like	522	37	DIP-MS UXT	PFDN2	Q9UHV9	35	0.644027	568.868
Coelution group 2	Prefoldin-like	522	37	DIP-MS UXT	PFDN6	O15212	35	0.589797	568.868
Coelution group 2	Prefoldin-like	522	37	DIP-MS UXT	POLR2E	P19388	35	0.57129	568.868
Coelution group 2	Prefoldin-like	522	37	DIP-MS UXT	URI1	O94763	35	0.665952	568.868
Coelution group 2	Prefoldin-like	522	37	DIP-MS UXT	UXT	Q9UBK9	35	0.636424	568.868
Coelution group 2	Prefoldin-like	522	37	DIP-MS UXT	ASDURF	L0R819	36	0.866233	545.327
Coelution group 2	Prefoldin-like	522	37	DIP-MS UXT	PDRG1	Q9NUG6	36	0.86454	545.327
Coelution group 2	Prefoldin-like	522	37	DIP-MS UXT	PFDN2	Q9UHV9	36	0.884585	545.327
Coelution group 2	Prefoldin-like	522	37	DIP-MS UXT	PFDN6	O15212	36	0.838301	545.327
Coelution group 2	Prefoldin-like	522	37	DIP-MS UXT	POLR2E	P19388	36	0.861556	545.327
Coelution group 2	Prefoldin-like	522	37	DIP-MS UXT	URI1	O94763	36	0.893923	545.327
Coelution group 2	Prefoldin-like	522	37	DIP-MS UXT	UXT	Q9UBK9	36	0.879425	545.327
Coelution group 2	Prefoldin-like	522	37	DIP-MS UXT	ASDURF	L0R819	37	0.994892	522.296
Coelution group 2	Prefoldin-like	522	37	DIP-MS UXT	PDRG1	Q9NUG6	37	1	522.296
Coelution group 2	Prefoldin-like	522	37	DIP-MS UXT	PFDN2	Q9UHV9	37	1	522.296
Coelution group 2	Prefoldin-like	522	37	DIP-MS UXT	PFDN6	O15212	37	0.995378	522.296
Coelution group 2	Prefoldin-like	522	37	DIP-MS UXT	POLR2E	P19388	37	1	522.296
Coelution group 2	Prefoldin-like	522	37	DIP-MS UXT	URI1	O94763	37	1	522.296
Coelution group 2	Prefoldin-like	522	37	DIP-MS UXT	UXT	Q9UBK9	37	1	522.296
Coelution group 2	Prefoldin-like	522	37	DIP-MS UXT	ASDURF	L0R819	38	1	499.776
Coelution group 2	Prefoldin-like	522	37	DIP-MS UXT	PDRG1	Q9NUG6	38	0.991771	499.776
Coelution group 2	Prefoldin-like	522	37	DIP-MS UXT	PFDN2	Q9UHV9	38	0.987293	499.776
Coelution group 2	Prefoldin-like	522	37	DIP-MS UXT	PFDN6	O15212	38	1	499.776
Coelution group 2	Prefoldin-like	522	37	DIP-MS UXT	POLR2E	P19388	38	0.986836	499.776
Coelution group 2	Prefoldin-like	522	37	DIP-MS UXT	URI1	O94763	38	0.984409	499.776
Coelution group 2	Prefoldin-like	522	37	DIP-MS UXT	UXT	Q9UBK9	38	0.993076	499.776
Coelution group 2	Prefoldin-like	522	37	DIP-MS UXT	ASDURF	L0R819	39	0.889523	477.766
Coelution group 2	Prefoldin-like	522	37	DIP-MS UXT	PDRG1	Q9NUG6	39	0.852572	477.766
Coelution group 2	Prefoldin-like	522	37	DIP-MS UXT	PFDN2	Q9UHV9	39	0.846947	477.766
Coelution group 2	Prefoldin-like	522	37	DIP-MS UXT	PFDN6	O15212	39	0.876746	477.766
Coelution group 2	Prefoldin-like	522	37	DIP-MS UXT	POLR2E	P19388	39	0.826237	477.766
Coelution group 2	Prefoldin-like	522	37	DIP-MS UXT	URI1	O94763	39	0.838849	477.766
Coelution group 2	Prefoldin-like	522	37	DIP-MS UXT	UXT	Q9UBK9	39	0.857495	477.766
Coelution group 2	Prefoldin-like	522	37	DIP-MS UXT	ASDURF	L0R819	40	0.657773	456.267
Coelution group 2	Prefoldin-like	522	37	DIP-MS UXT	PDRG1	Q9NUG6	40	0.598179	456.267
Coelution group 2	Prefoldin-like	522	37	DIP-MS UXT	PFDN2	Q9UHV9	40	0.603783	456.267
Coelution group 2	Prefoldin-like	522	37	DIP-MS UXT	PFDN6	O15212	40	0.643824	456.267
Coelution group 2	Prefoldin-like	522	37	DIP-MS UXT	POLR2E	P19388	40	0.550016	456.267
Coelution group 2	Prefoldin-like	522	37	DIP-MS UXT	URI1	O94763	40	0.592233	456.267
Coelution group 2	Prefoldin-like	522	37	DIP-MS UXT	UXT	Q9UBK9	40	0.607287	456.267
Coelution group 2	Prefoldin-like	522	37	DIP-MS UXT	ASDURF	L0R819	41	0.344938	435.278	480
Coelution group 2	Prefoldin-like	522	37	DIP-MS UXT	PDRG1	Q9NUG6	41	0.268917	435.278	480
Coelution group 2	Prefoldin-like	522	37	DIP-MS UXT	PFDN2	Q9UHV9	41	0.299958	435.278	480
Coelution group 2	Prefoldin-like	522	37	DIP-MS UXT	PFDN6	O15212	41	0.322487	435.278	480
Coelution group 2	Prefoldin-like	522	37	DIP-MS UXT	POLR2E	P19388	41	0.218051	435.278	480
Coelution group 2	Prefoldin-like	522	37	DIP-MS UXT	URI1	O94763	41	0.299168	435.278	480
Coelution group 2	Prefoldin-like	522	37	DIP-MS UXT	UXT	Q9UBK9	41	0.301148	435.278	480
Coelution group 2	Prefoldin-like	522	37	DIP-MS UXT	ASDURF	L0R819	42	0.189081	414.799
Coelution group 2	Prefoldin-like	522	37	DIP-MS UXT	PDRG1	Q9NUG6	42	0.118026	414.799
Coelution group 2	Prefoldin-like	522	37	DIP-MS UXT	PFDN2	Q9UHV9	42	0.150343	414.799
Coelution group 2	Prefoldin-like	522	37	DIP-MS UXT	PFDN6	O15212	42	0.139192	414.799
Coelution group 2	Prefoldin-like	522	37	DIP-MS UXT	POLR2E	P19388	42	0.076137	414.799
Coelution group 2	Prefoldin-like	522	37	DIP-MS UXT	URI1	O94763	42	0.15602	414.799
Coelution group 2	Prefoldin-like	522	37	DIP-MS UXT	UXT	Q9UBK9	42	0.143962	414.799
Coelution group 2	Prefoldin-like	522	37	DIP-MS UXT	ASDURF	L0R819	43	0.1146	394.831
Coelution group 2	Prefoldin-like	522	37	DIP-MS UXT	PDRG1	Q9NUG6	43	0.0685239	394.831
Coelution group 2	Prefoldin-like	522	37	DIP-MS UXT	PFDN2	Q9UHV9	43	0.0912249	394.831
Coelution group 2	Prefoldin-like	522	37	DIP-MS UXT	PFDN6	O15212	43	0.0803219	394.831
Coelution group 2	Prefoldin-like	522	37	DIP-MS UXT	POLR2E	P19388	43	0.0349329	394.831
Coelution group 2	Prefoldin-like	522	37	DIP-MS UXT	URI1	O94763	43	0.092479	394.831
Coelution group 2	Prefoldin-like	522	37	DIP-MS UXT	UXT	Q9UBK9	43	0.0852688	394.831
Coelution group 2	Prefoldin-like	522	37	DIP-MS UXT	ASDURF	L0R819	44	0.0868768	375.373
Coelution group 2	Prefoldin-like	522	37	DIP-MS UXT	PDRG1	Q9NUG6	44	0.0517633	375.373
Coelution group 2	Prefoldin-like	522	37	DIP-MS UXT	PFDN2	Q9UHV9	44	0.0748871	375.373
Coelution group 2	Prefoldin-like	522	37	DIP-MS UXT	PFDN6	O15212	44	0.0594833	375.373
Coelution group 2	Prefoldin-like	522	37	DIP-MS UXT	POLR2E	P19388	44	0.0306252	375.373
Coelution group 2	Prefoldin-like	522	37	DIP-MS UXT	URI1	O94763	44	0.0732666	375.373
Coelution group 2	Prefoldin-like	522	37	DIP-MS UXT	UXT	Q9UBK9	44	0.0645451	375.373
Coelution group 2	Prefoldin-like	522	37	DIP-MS UXT	ASDURF	L0R819	45	0.0794549	356.425
Coelution group 2	Prefoldin-like	522	37	DIP-MS UXT	PDRG1	Q9NUG6	45	0.0518734	356.425
Coelution group 2	Prefoldin-like	522	37	DIP-MS UXT	PFDN2	Q9UHV9	45	0.0715372	356.425
Coelution group 2	Prefoldin-like	522	37	DIP-MS UXT	PFDN6	O15212	45	0.0553855	356.425
Coelution group 2	Prefoldin-like	522	37	DIP-MS UXT	POLR2E	P19388	45	0.0330834	356.425
Coelution group 2	Prefoldin-like	522	37	DIP-MS UXT	URI1	O94763	45	0.0728903	356.425
Coelution group 2	Prefoldin-like	522	37	DIP-MS UXT	UXT	Q9UBK9	45	0.0606256	356.425
Coelution group 2	Prefoldin-like	522	37	DIP-MS UXT	ASDURF	L0R819	46	0.0851893	337.988
Coelution group 2	Prefoldin-like	522	37	DIP-MS UXT	PDRG1	Q9NUG6	46	0.0567713	337.988
Coelution group 2	Prefoldin-like	522	37	DIP-MS UXT	PFDN2	Q9UHV9	46	0.0821135	337.988
Coelution group 2	Prefoldin-like	522	37	DIP-MS UXT	PFDN6	O15212	46	0.0589769	337.988
Coelution group 2	Prefoldin-like	522	37	DIP-MS UXT	POLR2E	P19388	46	0.0409661	337.988
Coelution group 2	Prefoldin-like	522	37	DIP-MS UXT	URI1	O94763	46	0.0750019	337.988
Coelution group 2	Prefoldin-like	522	37	DIP-MS UXT	UXT	Q9UBK9	46	0.0655791	337.988
Coelution group 2	Prefoldin-like	522	37	DIP-MS UXT	ASDURF	L0R819	47	0.0852567	320.061
Coelution group 2	Prefoldin-like	522	37	DIP-MS UXT	PDRG1	Q9NUG6	47	0.0604007	320.061
Coelution group 2	Prefoldin-like	522	37	DIP-MS UXT	PFDN2	Q9UHV9	47	0.0850476	320.061
Coelution group 2	Prefoldin-like	522	37	DIP-MS UXT	PFDN6	O15212	47	0.0592512	320.061
Coelution group 2	Prefoldin-like	522	37	DIP-MS UXT	POLR2E	P19388	47	0.0529184	320.061
Coelution group 2	Prefoldin-like	522	37	DIP-MS UXT	URI1	O94763	47	0.0763972	320.061
Coelution group 2	Prefoldin-like	522	37	DIP-MS UXT	UXT	Q9UBK9	47	0.0655802	320.061
Coelution group 2	Prefoldin-like	522	37	DIP-MS UXT	ASDURF	L0R819	48	0.0829429	302.645
Coelution group 2	Prefoldin-like	522	37	DIP-MS UXT	PDRG1	Q9NUG6	48	0.0592795	302.645
Coelution group 2	Prefoldin-like	522	37	DIP-MS UXT	PFDN2	Q9UHV9	48	0.0795727	302.645
Coelution group 2	Prefoldin-like	522	37	DIP-MS UXT	PFDN6	O15212	48	0.0560769	302.645
Coelution group 2	Prefoldin-like	522	37	DIP-MS UXT	POLR2E	P19388	48	0.0591186	302.645
Coelution group 2	Prefoldin-like	522	37	DIP-MS UXT	URI1	O94763	48	0.073515	302.645
Coelution group 2	Prefoldin-like	522	37	DIP-MS UXT	UXT	Q9UBK9	48	0.0638105	302.645
Coelution group 2	Prefoldin-like	522	37	DIP-MS UXT	ASDURF	L0R819	49	0.0767358	285.739
Coelution group 2	Prefoldin-like	522	37	DIP-MS UXT	PDRG1	Q9NUG6	49	0.0566823	285.739
Coelution group 2	Prefoldin-like	522	37	DIP-MS UXT	PFDN2	Q9UHV9	49	0.0733943	285.739
Coelution group 2	Prefoldin-like	522	37	DIP-MS UXT	PFDN6	O15212	49	0.0509178	285.739
Coelution group 2	Prefoldin-like	522	37	DIP-MS UXT	POLR2E	P19388	49	0.0618382	285.739
Coelution group 2	Prefoldin-like	522	37	DIP-MS UXT	URI1	O94763	49	0.0698002	285.739
Coelution group 2	Prefoldin-like	522	37	DIP-MS UXT	UXT	Q9UBK9	49	0.0610892	285.739
Coelution group 2	Prefoldin-like	522	37	DIP-MS UXT	ASDURF	L0R819	50	0.0632822	269.344	242
Coelution group 2	Prefoldin-like	522	37	DIP-MS UXT	PDRG1	Q9NUG6	50	0.0480181	269.344	242
Coelution group 2	Prefoldin-like	522	37	DIP-MS UXT	PFDN2	Q9UHV9	50	0.0602967	269.344	242
Coelution group 2	Prefoldin-like	522	37	DIP-MS UXT	PFDN6	O15212	50	0.0431883	269.344	242
Coelution group 2	Prefoldin-like	522	37	DIP-MS UXT	POLR2E	P19388	50	0.0553392	269.344	242
Coelution group 2	Prefoldin-like	522	37	DIP-MS UXT	URI1	O94763	50	0.0572125	269.344	242
Coelution group 2	Prefoldin-like	522	37	DIP-MS UXT	UXT	Q9UBK9	50	0.052707	269.344	242
Coelution group 2	Prefoldin-like	522	37	DIP-MS UXT	ASDURF	L0R819	51	0.0474653	253.459
Coelution group 2	Prefoldin-like	522	37	DIP-MS UXT	PDRG1	Q9NUG6	51	0.0352754	253.459
Coelution group 2	Prefoldin-like	522	37	DIP-MS UXT	PFDN2	Q9UHV9	51	0.0408048	253.459
Coelution group 2	Prefoldin-like	522	37	DIP-MS UXT	PFDN6	O15212	51	0.0318905	253.459
Coelution group 2	Prefoldin-like	522	37	DIP-MS UXT	POLR2E	P19388	51	0.0399377	253.459
Coelution group 2	Prefoldin-like	522	37	DIP-MS UXT	URI1	O94763	51	0.0429045	253.459
Coelution group 2	Prefoldin-like	522	37	DIP-MS UXT	UXT	Q9UBK9	51	0.0396797	253.459
Coelution group 2	Prefoldin-like	522	37	DIP-MS UXT	ASDURF	L0R819	52	0.0344674	238.084
Coelution group 2	Prefoldin-like	522	37	DIP-MS UXT	PDRG1	Q9NUG6	52	0.026026	238.084
Coelution group 2	Prefoldin-like	522	37	DIP-MS UXT	PFDN2	Q9UHV9	52	0.030662	238.084
Coelution group 2	Prefoldin-like	522	37	DIP-MS UXT	PFDN6	O15212	52	0.0255702	238.084
Coelution group 2	Prefoldin-like	522	37	DIP-MS UXT	POLR2E	P19388	52	0.0234145	238.084
Coelution group 2	Prefoldin-like	522	37	DIP-MS UXT	URI1	O94763	52	0.0294236	238.084
Coelution group 2	Prefoldin-like	522	37	DIP-MS UXT	UXT	Q9UBK9	52	0.0316131	238.084
Coelution group 2	Prefoldin-like	522	37	DIP-MS UXT	ASDURF	L0R819	53	0.0245701	223.219
Coelution group 2	Prefoldin-like	522	37	DIP-MS UXT	PDRG1	Q9NUG6	53	0.0190855	223.219
Coelution group 2	Prefoldin-like	522	37	DIP-MS UXT	PFDN2	Q9UHV9	53	0.0235437	223.219
Coelution group 2	Prefoldin-like	522	37	DIP-MS UXT	PFDN6	O15212	53	0.018982	223.219
Coelution group 2	Prefoldin-like	522	37	DIP-MS UXT	POLR2E	P19388	53	0.0150295	223.219
Coelution group 2	Prefoldin-like	522	37	DIP-MS UXT	URI1	O94763	53	0.0183846	223.219
Coelution group 2	Prefoldin-like	522	37	DIP-MS UXT	UXT	Q9UBK9	53	0.024253	223.219
Coelution group 2	Prefoldin-like	522	37	DIP-MS UXT	ASDURF	L0R819	54	0.0241413	208.865
Coelution group 2	Prefoldin-like	522	37	DIP-MS UXT	PDRG1	Q9NUG6	54	0.0148281	208.865
Coelution group 2	Prefoldin-like	522	37	DIP-MS UXT	PFDN2	Q9UHV9	54	0.0239594	208.865
Coelution group 2	Prefoldin-like	522	37	DIP-MS UXT	PFDN6	O15212	54	0.0180987	208.865
Coelution group 2	Prefoldin-like	522	37	DIP-MS UXT	POLR2E	P19388	54	0.0108442	208.865
Coelution group 2	Prefoldin-like	522	37	DIP-MS UXT	URI1	O94763	54	0.010374	208.865
Coelution group 2	Prefoldin-like	522	37	DIP-MS UXT	UXT	Q9UBK9	54	0.0205847	208.865
Coelution group 2	Prefoldin-like	522	37	DIP-MS UXT	ASDURF	L0R819	55	0.0270263	195.022
Coelution group 2	Prefoldin-like	522	37	DIP-MS UXT	PDRG1	Q9NUG6	55	0.0123676	195.022
Coelution group 2	Prefoldin-like	522	37	DIP-MS UXT	PFDN2	Q9UHV9	55	0.0252419	195.022
Coelution group 2	Prefoldin-like	522	37	DIP-MS UXT	PFDN6	O15212	55	0.0184691	195.022
Coelution group 2	Prefoldin-like	522	37	DIP-MS UXT	POLR2E	P19388	55	0.0199727	195.022
Coelution group 2	Prefoldin-like	522	37	DIP-MS UXT	URI1	O94763	55	0.00663904	195.022
Coelution group 2	Prefoldin-like	522	37	DIP-MS UXT	UXT	Q9UBK9	55	0.0203669	195.022
Coelution group 2	Prefoldin-like	522	37	DIP-MS UXT	ASDURF	L0R819	56	0.0295407	181.689
Coelution group 2	Prefoldin-like	522	37	DIP-MS UXT	PDRG1	Q9NUG6	56	0.0154164	181.689
Coelution group 2	Prefoldin-like	522	37	DIP-MS UXT	PFDN2	Q9UHV9	56	0.0266278	181.689
Coelution group 2	Prefoldin-like	522	37	DIP-MS UXT	PFDN6	O15212	56	0.0203008	181.689
Coelution group 2	Prefoldin-like	522	37	DIP-MS UXT	POLR2E	P19388	56	0.037577	181.689
Coelution group 2	Prefoldin-like	522	37	DIP-MS UXT	URI1	O94763	56	0.00810716	181.689
Coelution group 2	Prefoldin-like	522	37	DIP-MS UXT	UXT	Q9UBK9	56	0.020785	181.689
Coelution group 2	Prefoldin-like	522	37	DIP-MS UXT	ASDURF	L0R819	57	0.0288011	168.866
Coelution group 2	Prefoldin-like	522	37	DIP-MS UXT	PDRG1	Q9NUG6	57	0.0168265	168.866
Coelution group 2	Prefoldin-like	522	37	DIP-MS UXT	PFDN2	Q9UHV9	57	0.0244269	168.866
Coelution group 2	Prefoldin-like	522	37	DIP-MS UXT	PFDN6	O15212	57	0.0200713	168.866
Coelution group 2	Prefoldin-like	522	37	DIP-MS UXT	POLR2E	P19388	57	0.0468169	168.866
Coelution group 2	Prefoldin-like	522	37	DIP-MS UXT	URI1	O94763	57	0.00871934	168.866
Coelution group 2	Prefoldin-like	522	37	DIP-MS UXT	UXT	Q9UBK9	57	0.0197755	168.866
Coelution group 2	Prefoldin-like	522	37	DIP-MS UXT	ASDURF	L0R819	58	0.028543	156.554
Coelution group 2	Prefoldin-like	522	37	DIP-MS UXT	PDRG1	Q9NUG6	58	0.0180865	156.554
Coelution group 2	Prefoldin-like	522	37	DIP-MS UXT	PFDN2	Q9UHV9	58	0.0222008	156.554
Coelution group 2	Prefoldin-like	522	37	DIP-MS UXT	PFDN6	O15212	58	0.019917	156.554
Coelution group 2	Prefoldin-like	522	37	DIP-MS UXT	POLR2E	P19388	58	0.0483489	156.554
Coelution group 2	Prefoldin-like	522	37	DIP-MS UXT	URI1	O94763	58	0.00971127	156.554
Coelution group 2	Prefoldin-like	522	37	DIP-MS UXT	UXT	Q9UBK9	58	0.0204032	156.554
Coelution group 2	Prefoldin-like	522	37	DIP-MS UXT	ASDURF	L0R819	59	0.0212615	144.752
Coelution group 2	Prefoldin-like	522	37	DIP-MS UXT	PDRG1	Q9NUG6	59	0.0158659	144.752
Coelution group 2	Prefoldin-like	522	37	DIP-MS UXT	PFDN2	Q9UHV9	59	0.0134552	144.752
Coelution group 2	Prefoldin-like	522	37	DIP-MS UXT	PFDN6	O15212	59	0.015945	144.752
Coelution group 2	Prefoldin-like	522	37	DIP-MS UXT	POLR2E	P19388	59	0.0477809	144.752
Coelution group 2	Prefoldin-like	522	37	DIP-MS UXT	URI1	O94763	59	0.0082861	144.752
Coelution group 2	Prefoldin-like	522	37	DIP-MS UXT	UXT	Q9UBK9	59	0.0187497	144.752
Coelution group 2	Prefoldin-like	522	37	DIP-MS UXT	ASDURF	L0R819	60	0.0156428	133.46
Coelution group 2	Prefoldin-like	522	37	DIP-MS UXT	PDRG1	Q9NUG6	60	0.0148331	133.46
Coelution group 2	Prefoldin-like	522	37	DIP-MS UXT	PFDN2	Q9UHV9	60	0.0100561	133.46
Coelution group 2	Prefoldin-like	522	37	DIP-MS UXT	PFDN6	O15212	60	0.0129426	133.46
Coelution group 2	Prefoldin-like	522	37	DIP-MS UXT	POLR2E	P19388	60	0.0446591	133.46
Coelution group 2	Prefoldin-like	522	37	DIP-MS UXT	URI1	O94763	60	0.00765144	133.46
Coelution group 2	Prefoldin-like	522	37	DIP-MS UXT	UXT	Q9UBK9	60	0.0175234	133.46
Coelution group 2	Prefoldin-like	522	37	DIP-MS UXT	ASDURF	L0R819	61	0.022171	122.679	146
Coelution group 2	Prefoldin-like	522	37	DIP-MS UXT	PDRG1	Q9NUG6	61	0.0138645	122.679	146
Coelution group 2	Prefoldin-like	522	37	DIP-MS UXT	PFDN2	Q9UHV9	61	0.0107021	122.679	146
Coelution group 2	Prefoldin-like	522	37	DIP-MS UXT	PFDN6	O15212	61	0.0128715	122.679	146
Coelution group 2	Prefoldin-like	522	37	DIP-MS UXT	POLR2E	P19388	61	0.0412705	122.679	146
Coelution group 2	Prefoldin-like	522	37	DIP-MS UXT	URI1	O94763	61	0.00665942	122.679	146
Coelution group 2	Prefoldin-like	522	37	DIP-MS UXT	UXT	Q9UBK9	61	0.0175002	122.679	146
Coelution group 2	Prefoldin-like	522	37	DIP-MS UXT	ASDURF	L0R819	62	0.0253315	112.408
Coelution group 2	Prefoldin-like	522	37	DIP-MS UXT	PDRG1	Q9NUG6	62	0.0137868	112.408
Coelution group 2	Prefoldin-like	522	37	DIP-MS UXT	PFDN2	Q9UHV9	62	0.0100895	112.408
Coelution group 2	Prefoldin-like	522	37	DIP-MS UXT	PFDN6	O15212	62	0.0126687	112.408
Coelution group 2	Prefoldin-like	522	37	DIP-MS UXT	POLR2E	P19388	62	0.0444993	112.408
Coelution group 2	Prefoldin-like	522	37	DIP-MS UXT	URI1	O94763	62	0.0064314	112.408
Coelution group 2	Prefoldin-like	522	37	DIP-MS UXT	UXT	Q9UBK9	62	0.0172427	112.408
Coelution group 2	Prefoldin-like	522	37	DIP-MS UXT	ASDURF	L0R819	63	0.0258242	102.647
Coelution group 2	Prefoldin-like	522	37	DIP-MS UXT	PDRG1	Q9NUG6	63	0.013372	102.647
Coelution group 2	Prefoldin-like	522	37	DIP-MS UXT	PFDN2	Q9UHV9	63	0.00964	102.647
Coelution group 2	Prefoldin-like	522	37	DIP-MS UXT	PFDN6	O15212	63	0.0119594	102.647
Coelution group 2	Prefoldin-like	522	37	DIP-MS UXT	POLR2E	P19388	63	0.0520586	102.647
Coelution group 2	Prefoldin-like	522	37	DIP-MS UXT	URI1	O94763	63	0.00689878	102.647
Coelution group 2	Prefoldin-like	522	37	DIP-MS UXT	UXT	Q9UBK9	63	0.0152901	102.647
Coelution group 2	Prefoldin-like	522	37	DIP-MS UXT	ASDURF	L0R819	64	0.0261847	93.3974
Coelution group 2	Prefoldin-like	522	37	DIP-MS UXT	PDRG1	Q9NUG6	64	0.015911	93.3974
Coelution group 2	Prefoldin-like	522	37	DIP-MS UXT	PFDN2	Q9UHV9	64	0.00975358	93.3974
Coelution group 2	Prefoldin-like	522	37	DIP-MS UXT	PFDN6	O15212	64	0.0120964	93.3974
Coelution group 2	Prefoldin-like	522	37	DIP-MS UXT	POLR2E	P19388	64	0.0522935	93.3974
Coelution group 2	Prefoldin-like	522	37	DIP-MS UXT	URI1	O94763	64	0.00775458	93.3974
Coelution group 2	Prefoldin-like	522	37	DIP-MS UXT	UXT	Q9UBK9	64	0.0147742	93.3974
Coelution group 2	Prefoldin-like	522	37	DIP-MS UXT	ASDURF	L0R819	65	0.0242588	84.6578
Coelution group 2	Prefoldin-like	522	37	DIP-MS UXT	PDRG1	Q9NUG6	65	0.0174492	84.6578
Coelution group 2	Prefoldin-like	522	37	DIP-MS UXT	PFDN2	Q9UHV9	65	0.00950469	84.6578
Coelution group 2	Prefoldin-like	522	37	DIP-MS UXT	PFDN6	O15212	65	0.0125006	84.6578
Coelution group 2	Prefoldin-like	522	37	DIP-MS UXT	POLR2E	P19388	65	0.05159	84.6578
Coelution group 2	Prefoldin-like	522	37	DIP-MS UXT	URI1	O94763	65	0.00738648	84.6578
Coelution group 2	Prefoldin-like	522	37	DIP-MS UXT	UXT	Q9UBK9	65	0.0136099	84.6578
Coelution group 2	Prefoldin-like	522	37	DIP-MS UXT	ASDURF	L0R819	66	0.015279	76.4285
Coelution group 2	Prefoldin-like	522	37	DIP-MS UXT	PDRG1	Q9NUG6	66	0.016132	76.4285
Coelution group 2	Prefoldin-like	522	37	DIP-MS UXT	PFDN2	Q9UHV9	66	0.0070806	76.4285
Coelution group 2	Prefoldin-like	522	37	DIP-MS UXT	PFDN6	O15212	66	0.00970212	76.4285
Coelution group 2	Prefoldin-like	522	37	DIP-MS UXT	POLR2E	P19388	66	0.0590325	76.4285
Coelution group 2	Prefoldin-like	522	37	DIP-MS UXT	URI1	O94763	66	0.00597747	76.4285
Coelution group 2	Prefoldin-like	522	37	DIP-MS UXT	UXT	Q9UBK9	66	0.0131793	76.4285
Coelution group 2	Prefoldin-like	522	37	DIP-MS UXT	ASDURF	L0R819	67	0.01264	68.7097
Coelution group 2	Prefoldin-like	522	37	DIP-MS UXT	PDRG1	Q9NUG6	67	0.0142733	68.7097
Coelution group 2	Prefoldin-like	522	37	DIP-MS UXT	PFDN2	Q9UHV9	67	0.00611588	68.7097
Coelution group 2	Prefoldin-like	522	37	DIP-MS UXT	PFDN6	O15212	67	0.00776661	68.7097
Coelution group 2	Prefoldin-like	522	37	DIP-MS UXT	POLR2E	P19388	67	0.0681606	68.7097
Coelution group 2	Prefoldin-like	522	37	DIP-MS UXT	URI1	O94763	67	0.00478656	68.7097
Coelution group 2	Prefoldin-like	522	37	DIP-MS UXT	UXT	Q9UBK9	67	0.0123867	68.7097
Coelution group 2	Prefoldin-like	522	37	DIP-MS UXT	ASDURF	L0R819	68	0.0111264	61.5012
Coelution group 2	Prefoldin-like	522	37	DIP-MS UXT	PDRG1	Q9NUG6	68	0.0120167	61.5012
Coelution group 2	Prefoldin-like	522	37	DIP-MS UXT	PFDN2	Q9UHV9	68	0.00488163	61.5012
Coelution group 2	Prefoldin-like	522	37	DIP-MS UXT	PFDN6	O15212	68	0.00625525	61.5012
Coelution group 2	Prefoldin-like	522	37	DIP-MS UXT	POLR2E	P19388	68	0.0685485	61.5012
Coelution group 2	Prefoldin-like	522	37	DIP-MS UXT	URI1	O94763	68	0.00345982	61.5012
Coelution group 2	Prefoldin-like	522	37	DIP-MS UXT	UXT	Q9UBK9	68	0.0108865	61.5012
Coelution group 2	Prefoldin-like	522	37	DIP-MS UXT	ASDURF	L0R819	69	0.00971354	54.8031
Coelution group 2	Prefoldin-like	522	37	DIP-MS UXT	PDRG1	Q9NUG6	69	0.00917111	54.8031
Coelution group 2	Prefoldin-like	522	37	DIP-MS UXT	PFDN2	Q9UHV9	69	0.0047065	54.8031
Coelution group 2	Prefoldin-like	522	37	DIP-MS UXT	PFDN6	O15212	69	0.00530082	54.8031
Coelution group 2	Prefoldin-like	522	37	DIP-MS UXT	POLR2E	P19388	69	0.0724493	54.8031
Coelution group 2	Prefoldin-like	522	37	DIP-MS UXT	URI1	O94763	69	0.00368367	54.8031
Coelution group 2	Prefoldin-like	522	37	DIP-MS UXT	UXT	Q9UBK9	69	0.00912261	54.8031
Coelution group 2	Prefoldin-like	522	37	DIP-MS UXT	ASDURF	L0R819	70	0.0103863	48.6154	66
Coelution group 2	Prefoldin-like	522	37	DIP-MS UXT	PDRG1	Q9NUG6	70	0.00867227	48.6154	66
Coelution group 2	Prefoldin-like	522	37	DIP-MS UXT	PFDN2	Q9UHV9	70	0.00536112	48.6154	66
Coelution group 2	Prefoldin-like	522	37	DIP-MS UXT	PFDN6	O15212	70	0.00575474	48.6154	66
Coelution group 2	Prefoldin-like	522	37	DIP-MS UXT	POLR2E	P19388	70	0.0711338	48.6154	66
Coelution group 2	Prefoldin-like	522	37	DIP-MS UXT	URI1	O94763	70	0.00657999	48.6154	66
Coelution group 2	Prefoldin-like	522	37	DIP-MS UXT	UXT	Q9UBK9	70	0.00901563	48.6154	66
Coelution group 2	Prefoldin-like	522	37	DIP-MS UXT	ASDURF	L0R819	71	0.00929124	42.9381
Coelution group 2	Prefoldin-like	522	37	DIP-MS UXT	PDRG1	Q9NUG6	71	0.00711647	42.9381
Coelution group 2	Prefoldin-like	522	37	DIP-MS UXT	PFDN2	Q9UHV9	71	0.00489955	42.9381
Coelution group 2	Prefoldin-like	522	37	DIP-MS UXT	PFDN6	O15212	71	0.00579937	42.9381
Coelution group 2	Prefoldin-like	522	37	DIP-MS UXT	POLR2E	P19388	71	0.0625646	42.9381
Coelution group 2	Prefoldin-like	522	37	DIP-MS UXT	URI1	O94763	71	0.00660882	42.9381
Coelution group 2	Prefoldin-like	522	37	DIP-MS UXT	UXT	Q9UBK9	71	0.00741961	42.9381
Coelution group 2	Prefoldin-like	522	37	DIP-MS UXT	ASDURF	L0R819	72	0.007689	37.7712
Coelution group 2	Prefoldin-like	522	37	DIP-MS UXT	PDRG1	Q9NUG6	72	0.00616319	37.7712
Coelution group 2	Prefoldin-like	522	37	DIP-MS UXT	PFDN2	Q9UHV9	72	0.00473928	37.7712
Coelution group 2	Prefoldin-like	522	37	DIP-MS UXT	PFDN6	O15212	72	0.00504311	37.7712
Coelution group 2	Prefoldin-like	522	37	DIP-MS UXT	POLR2E	P19388	72	0.0556004	37.7712
Coelution group 2	Prefoldin-like	522	37	DIP-MS UXT	URI1	O94763	72	0.00620643	37.7712
Coelution group 2	Prefoldin-like	522	37	DIP-MS UXT	UXT	Q9UBK9	72	0.00610811	37.7712
Coelution group 2	Prefoldin-like	522	37	DIP-MS UXT	ASDURF	L0R819	73	0.00611467	33.1147
Coelution group 2	Prefoldin-like	522	37	DIP-MS UXT	PDRG1	Q9NUG6	73	0.00504317	33.1147
Coelution group 2	Prefoldin-like	522	37	DIP-MS UXT	PFDN2	Q9UHV9	73	0.00410261	33.1147
Coelution group 2	Prefoldin-like	522	37	DIP-MS UXT	PFDN6	O15212	73	0.00427243	33.1147
Coelution group 2	Prefoldin-like	522	37	DIP-MS UXT	POLR2E	P19388	73	0.0508456	33.1147
Coelution group 2	Prefoldin-like	522	37	DIP-MS UXT	URI1	O94763	73	0.00525631	33.1147
Coelution group 2	Prefoldin-like	522	37	DIP-MS UXT	UXT	Q9UBK9	73	0.00548149	33.1147
Coelution group 2	Prefoldin-like	522	37	DIP-MS UXT	ASDURF	L0R819	74	0.00303975	28.9686
Coelution group 2	Prefoldin-like	522	37	DIP-MS UXT	PDRG1	Q9NUG6	74	0.00226315	28.9686
Coelution group 2	Prefoldin-like	522	37	DIP-MS UXT	PFDN2	Q9UHV9	74	0.00186535	28.9686
Coelution group 2	Prefoldin-like	522	37	DIP-MS UXT	PFDN6	O15212	74	0.00179858	28.9686
Coelution group 2	Prefoldin-like	522	37	DIP-MS UXT	POLR2E	P19388	74	0.0352559	28.9686
Coelution group 2	Prefoldin-like	522	37	DIP-MS UXT	URI1	O94763	74	0.00266274	28.9686
Coelution group 2	Prefoldin-like	522	37	DIP-MS UXT	UXT	Q9UBK9	74	0.00310447	28.9686
Coelution group 2	Prefoldin-like	522	37	DIP-MS UXT	ASDURF	L0R819	75	0.000389688	25.3329	20
Coelution group 2	Prefoldin-like	522	37	DIP-MS UXT	PDRG1	Q9NUG6	75	0.000463977	25.3329	20
Coelution group 2	Prefoldin-like	522	37	DIP-MS UXT	PFDN2	Q9UHV9	75	0.00022484	25.3329	20
Coelution group 2	Prefoldin-like	522	37	DIP-MS UXT	PFDN6	O15212	75	7.81969e-09	25.3329	20
Coelution group 2	Prefoldin-like	522	37	DIP-MS UXT	POLR2E	P19388	75	0.0269932	25.3329	20
Coelution group 2	Prefoldin-like	522	37	DIP-MS UXT	URI1	O94763	75	0	25.3329	20
Coelution group 2	Prefoldin-like	522	37	DIP-MS UXT	UXT	Q9UBK9	75	0.00135457	25.3329	20
Coelution group 2	Prefoldin-like	522	37	DIP-MS UXT	ASDURF	L0R819	76	0	22.2075
Coelution group 2	Prefoldin-like	522	37	DIP-MS UXT	PDRG1	Q9NUG6	76	0	22.2075
Coelution group 2	Prefoldin-like	522	37	DIP-MS UXT	PFDN2	Q9UHV9	76	0	22.2075
Coelution group 2	Prefoldin-like	522	37	DIP-MS UXT	PFDN6	O15212	76	0	22.2075
Coelution group 2	Prefoldin-like	522	37	DIP-MS UXT	POLR2E	P19388	76	0.0163368	22.2075
Coelution group 2	Prefoldin-like	522	37	DIP-MS UXT	URI1	O94763	76	4.92109e-09	22.2075
Coelution group 2	Prefoldin-like	522	37	DIP-MS UXT	UXT	Q9UBK9	76	0	22.2075
Coelution group 3	R2TP-core	643	32	DIP-MS PFDN2	RUVBL1	Q9Y265	1	0.586125	1672.95
Coelution group 3	R2TP-core	643	32	DIP-MS PFDN2	RUVBL2	Q9Y230	1	0.564966	1672.95
Coelution group 3	R2TP-core	643	32	DIP-MS PFDN2	RUVBL1	Q9Y265	2	0.488464	1632.05
Coelution group 3	R2TP-core	643	32	DIP-MS PFDN2	RUVBL2	Q9Y230	2	0.480572	1632.05
Coelution group 3	R2TP-core	643	32	DIP-MS PFDN2	RUVBL1	Q9Y265	3	0.399487	1591.67
Coelution group 3	R2TP-core	643	32	DIP-MS PFDN2	RUVBL2	Q9Y230	3	0.401286	1591.67
Coelution group 3	R2TP-core	643	32	DIP-MS PFDN2	RUVBL1	Q9Y265	4	0.250989	1551.79
Coelution group 3	R2TP-core	643	32	DIP-MS PFDN2	RUVBL2	Q9Y230	4	0.276306	1551.79
Coelution group 3	R2TP-core	643	32	DIP-MS PFDN2	RUVBL1	Q9Y265	5	0.219071	1512.43
Coelution group 3	R2TP-core	643	32	DIP-MS PFDN2	RUVBL2	Q9Y230	5	0.256356	1512.43
Coelution group 3	R2TP-core	643	32	DIP-MS PFDN2	RUVBL1	Q9Y265	6	0.183982	1473.58
Coelution group 3	R2TP-core	643	32	DIP-MS PFDN2	RUVBL2	Q9Y230	6	0.240826	1473.58
Coelution group 3	R2TP-core	643	32	DIP-MS PFDN2	RUVBL1	Q9Y265	7	0.166343	1435.24
Coelution group 3	R2TP-core	643	32	DIP-MS PFDN2	RUVBL2	Q9Y230	7	0.247191	1435.24
Coelution group 3	R2TP-core	643	32	DIP-MS PFDN2	RUVBL1	Q9Y265	8	0.161185	1397.4
Coelution group 3	R2TP-core	643	32	DIP-MS PFDN2	RUVBL2	Q9Y230	8	0.251519	1397.4
Coelution group 3	R2TP-core	643	32	DIP-MS PFDN2	RUVBL1	Q9Y265	9	0.204924	1360.08
Coelution group 3	R2TP-core	643	32	DIP-MS PFDN2	RUVBL2	Q9Y230	9	0.313938	1360.08
Coelution group 3	R2TP-core	643	32	DIP-MS PFDN2	RUVBL1	Q9Y265	10	0.247833	1323.27
Coelution group 3	R2TP-core	643	32	DIP-MS PFDN2	RUVBL2	Q9Y230	10	0.398294	1323.27
Coelution group 3	R2TP-core	643	32	DIP-MS PFDN2	RUVBL1	Q9Y265	11	0.332576	1286.97
Coelution group 3	R2TP-core	643	32	DIP-MS PFDN2	RUVBL2	Q9Y230	11	0.490797	1286.97
Coelution group 3	R2TP-core	643	32	DIP-MS PFDN2	RUVBL1	Q9Y265	12	0.413001	1251.18
[truncated: 2,585 more rows]

## Sheet: Ext_data_Fig2_overview
	Gel_Slice	17	18	19	20	21	22	23	24	25	26	27	28	29	30	31	32	33	34	35	36	37	38	39	40	41	42	43	44	45	46	47	48	49	50	51	52	53	54	55	56	57	58	59	60	61	62	63
	Apparent_MW	1079.88	1047.16	1014.94	983.23	952.033	921.347	891.171	861.505	832.35	803.705	775.57	747.946	720.832	694.229	668.136	642.553	617.481	592.919	568.868	545.327	522.296	499.776	477.766	456.267	435.278	414.799	394.831	375.373	356.425	337.988	320.061	302.645	285.739	269.344	253.459	238.084	223.219	208.865	195.022	181.689	168.866	156.554	144.752	133.46	122.679	112.408	102.647	Gene_Name
	Prefoldin										PFDN1																																PFDN1						PFDN1
											PFDN5																																PFDN5						PFDN5
											VBP1																																VBP1						VBP1
											PFDN4																																PFDN4						PFDN4
				PFDN2							PFDN2											PFDN2																					PFDN2						PFDN2
				PFDND6							PFDN6											PFDND6																					PFDN6						PFDN6
	Prefoldin-like			PDRG1							Prefoldin											PDRG1																					PDRG1						PDRG1
				URI1							Mr: 100.7 kDa											URI1																					Mr: 100.7 kDa						URI1
				ASDURF																		ASDURF																											ASDURF
				UXT																		UXT																											UXT
				POLR2E																		POLR2E																											POLR2E
	R2TP-core / Adapters			RUVBL1													RUVBL1					Prefoldin-like																											RUVBL1
				RUVBL2													RUVBL2					Mr: 160.6 kDA																											RUVBL2
				WDR92													R2TP:																																WDR92
				RPAP3										RPAP3			Mr: 648 kDa													RPAP3																			RPAP3
				PIH1D1										PIH1D1																PIH1D1																			PIH1D1
	CCT/TRiC			PAQosome							TCP1			Adaptors																Adaptors																			TCP1
				Mr: 720 kDa							CCT2			Mr: 216 kDa																Mr: 216 kDa																			CCT2
											CCT3																																						CCT3
											CCT4																																						CCT4
											CCT5																																						CCT5
											CCT6A																																						CCT6A
											CCT6B																																						CCT6B
											CCT7																																						CCT7
											CCT8																																						CCT8
											CCT/TRiC
											Mr: 1046.247 kDa
[truncated: 2 more columns]
