# Supplementary material for: DIP-MS: ultra-deep interaction proteomics for the deconvolution of protein complexes
Source: Nat Methods. 2024 Mar 26;21(4):635–47. doi: 10.1038/s41592-024-02211-y (PMC11009110; doi:10.1038/s41592-024-02211-y)
Supplement: Supplementary file 25 — Statistical source data. [file 41592_2024_2211_MOESM25_ESM.xlsx]

## Sheet: Ext_data_Fig3_Legend
	SHEET DESCRIPTION		COLUMNS DETAILS
Sheet	Short Description		Column	Description
Ext_data_Fig3A	Signal distribution to complexes UXT DIP-MS		Ext_data_Fig3A: Signal distribution to complexes UXT DIP-MS
Ext_data_Fig3B	Complex comparison in DIP-MS experiments		Complex_Grouping	Literature based derived protein complex assignement of the PFD, PFDL, and PAQosome subunits.
Ext_data_Fig3C	Transcirpt abundance core-subunits		DIP-MS_experiment	Indicates if data was derived from the PFDN2 or UXT DIP-MS experiment.
Ext_data_Fig3D	SEC-MS abundance core-subunits		Replicate	Reports biological replicate.
Ext_data_Fig3E	DIP-MS abundance core-subunits		Complex_intensity	Sum complex intensity for all fractions across FWHM
			Log_peak_area	Logged Complex Intensity
			Ratio	Ratio to sum for a Bait Name across Module combination
			Ext_data_Fig3B: Complex comparison in DIP-MS experiments
			Complex_Grouping	Literature based derived protein complex assignement of the PFD, PFDL, and PAQosome subunits.
			Gene_Name_(subunits)	Gene Names/ Symbol obtained from UniProtKB database.
			UniProtKB_Accession_Identifier_(subunits)	Unique protein accession identifier obtained from UniProtKB.
			Average_MS2_protein_intensity_at_complex_elution_fraction_DIP-MS_PFDN2	Average MS2 protein abundance derived from the PFDN2 DIP-MS experiments at the complex peak group fractions.
			Average_MS2_protein_intensity_at_complex_elution_fraction_DIP-MS_UXT	Average MS2 protein abundance derived from the UXT DIP-MS experiments at the complex peak group fractions.
			FC(DIP-MS UXT/DIP-MS PFDN2)	Fold Change for each complex subunit quantified in the DIP-MS of UXT against the DIP-MS of PFDN2.
			log2FC(DIP-MS UXT/DIP-MS PFDN2)	Log fold Change for each complex subunit quantified in the DIP-MS of UXT against the DIP-MS of PFDN2.
			Ext_data_Fig3C: Transcirpt abundance core-subunits
			Gene_name_(subunits)	Gene Names/ Symbol obtained from UniProtKB database.
			Synonyms_(subunits)	Synonyms gene names/ symbols obtained from UniProtKB.
			UniProtKB_Accession_Identifier_(subunits)	Unique protein accession identifier obtained from UniProtKB.
			Core_subunit_of_PFD/PFDL_complexs	Reported in literature as core-subunit of either PFD, PFDL or the PAQosome (R2TP/PFDL, also known as URI/PFDL) complex.
			HGNC_(subunits)	Unique identifier of the Human Gene Nomenclature Database obtained from UniProtKB.
			Complex_name	Literature based derived protein complex assignement of the core-subunits of Prefoldin and PAQosome to complexes and modules. This includes a finer granularity assignemnt of subunits to Prefoldin (PFD), Prefoldin-like (PFDL), R2TP and adaptors. Subunits which are shared between the complexes and moduels are duplicated.
			Shared/exclusive_to_PFD,PFDL,R2TP	Indicates for each subunit if it is shared or exclusive to the complexes or modules.
			Protein_Atals_of_Hek293_normalized_transcript_per_million_[nTPM]	RNA expression data for Hek293 as normalized transcript per million (nTPM) values obtained from Protein Atlas.
			Count_subunits	Count of the subunits assigned to each complex or module.
			Average_(all_subunits)	Averaged normalized transcript per million across all subunits of the complex or module.
			Count_exclusive_subunits_only	Count of exclusive subunits assigned to each complex or module.
			Average_(exclusive)	Averaged normalized transcript per million across exclusive subunits of the complex or module.
			Ext_data_Fig3D: SEC-MS abundance core subunits
			Gene_Name_(subunits)	Gene Names/ Symbol obtained from UniProtKB database.
			Synonyms_(subunits)	Synonyms gene names/ symbols obtained from UniProtKB.
			UniProtKB_Accession_Identifier_(subunits)	Unique protein accession identifier obtained from UniProtKB.
			Core_subunit_of_PFD/PFDL_complexs	Reported in literature as core-subunit of either PFD, PFDL or the PAQosome (R2TP/PFDL, also known as URI/PFDL) complex.
			HGNC_(subunits)	Unique identifier of the Human Gene Nomenclature Database obtained from UniProtKB.
			Complex_name	Literature based derived protein complex assignement of the PFD, PFDL, and PAQosome subunits.
			Shared/exclusive_to_PFD,PFDL,R2TP	Indicates for each subunit if it is shared or exclusive to the complexes or modules.
			SEC-SWATH_peak_fraction_abundance_[Heusel_et_al._2019]	Protein intensity (MS2 based) extracted from the peak-fraction across the co-fractionation dimension for each core-subunit. In the SEC-SWATH experiment a whole cell lysate of Hek293 was separated by size-exclusion chromatography.
			SEC-SWATH_summed_abundance_[Heusel_et_al._2019]	Summed up protein intensity (MS2 based) across the co-fractionation dimension for each core-subunit. In the SEC-SWATH experiment a whole cell lysate of Hek293 was separated by size-exclusion chromatography.
			Count_subunits	Count of the subunits assigned to each complex or module.
			Average_(all_subunits)	Averaged peak fraction MS2 protein intensity for all subunits of the complex or module.
			Count_exclusive_subunits_only	Count of exclusive subunits assigned to each complex or module.
			Average_(exclusive)	Averaged peak fraction MS2 protein intensity for each exclusive subunit of the complex or module.
			Ext_data_Fig3E: DIP-MS abundance core subunits
			Gene_Name_(subunits)	Gene Names/ Symbol obtained from UniProtKB database.
			Synonyms_(subunits)	Synonyms gene names/ symbols obtained from UniProtKB.
			UniProtKB_Accession_Identifier_(subunits)	Unique protein accession identifier obtained from UniProtKB.
			Core_subunit_of_PFD/PFDL_complexs	Reported in literature as core-subunit of either PFD, PFDL or the PAQosome (R2TP/PFDL, also known as URI/PFDL) complex.
			HGNC_(subunits)	Unique identifier of the Human Gene Nomenclature Database obtained from UniProtKB.
			Complex_name	Literature based derived protein complex assignement of the PFD, PFDL, and PAQosome subunits.
			Shared/exclusive_to_PFD,PFDL,R2TP	Indicates for each subunit if it is shared or exclusive to the complexes or modules.
			DIP-MS_experiment	Indicates UXT or PFDN2 DIP-MS experiment.
			DIP-MS_maximum_peak_of_average_across_three_replicates	Protein intensity (MS2 based) extracted from the peak-fraction across the co-fractionation dimension for each core-subunit. The biological triplicates of the DIP-MS expeirments were averaged and the maximum peak across the co-fractionation experiment was extracted as LFQ intensity value.
			DIP-MS_sum_of_average_across_three_DIP-MS_replicates	Average across the biological triplicate injections of DIP-MS experiments was derived to derive then the summed protein intensity (MS2 based) across the co-fractionation dimensity was calculated.
			Count_subunits	Count of the subunits assigned to each complex or module.
			Average_(all_subunits)	Averaged peak fraction MS2 protein intensity for all subunits of the complex or module.
			Count_exclusive_subunits_only	Count of exclusive subunits assigned to each complex or module.
			Average_(exclusive)	Averaged peak fraction MS2 protein intensity for each exclusive subunit of the complex or module.

## Sheet: Ext_data_Fig3A
Complex_Grouping	DIP-MS_experiment	Replicate	Complex_intensity	Log_peak_area	Ratio
PFDL	DIP-MS UXT	1	5.18086e+07	25.6267	0.717169
PFDL	DIP-MS UXT	2	4.88491e+07	25.5418	0.747729
PFDL	DIP-MS UXT	3	5.08257e+07	25.5991	0.764309
PFD	DIP-MS UXT	1	4.34203e+06	22.0499	0.0601053
PFD	DIP-MS UXT	2	2.74318e+06	21.3874	0.0419896
PFD	DIP-MS UXT	3	4.42206e+06	22.0763	0.0664981
PAQosome	DIP-MS UXT	1	1.60897e+07	23.9396	0.222725
PAQosome	DIP-MS UXT	2	1.37377e+07	23.7116	0.210281
PAQosome	DIP-MS UXT	3	1.12512e+07	23.4236	0.169193

## Sheet: Ext_data_Fig3B
Complex_Grouping	Gene_Name_(subunits)	UniProtKB_Accession_Identifier_(subunits)	Average_MS2_protein_intensity_at_complex_elution_fraction_DIP-MS_PFDN2	Average_MS2_protein_intensity_at_complex_elution_fraction_DIP-MS_UXT	FC(DIP-MS UXT/DIP-MS PFDN2)	log2FC(DIP-MS UXT/DIP-MS PFDN2)
Canonical PFD	PFDN1	O60925	6.97598e+07	1000	1.43349e-05	-16.0901
Canonical PFD	PFDN2	Q9UHV9	1.18867e+08	152136	0.00127988	-9.60977
Canonical PFD	PFDN4	Q9NQP4	5.43946e+07	12626.7	0.000232132	-12.0728
Canonical PFD	PFDN5	Q99471	5.54755e+07	14468.8	0.000260813	-11.9047
Canonical PFD	PFDN6	O15212	6.29989e+07	116451	0.00184846	-9.07946
Canonical PFD	VBP1	P61758	4.24404e+07	1000	2.35625e-05	-15.3731
PAQosome	ASDURF	L0R819	431005	486429	1.12859	0.174525
PAQosome	PDRG1	Q9NUG6	384932	406635	1.05638	0.0791334
PAQosome	PFDN2	Q9UHV9	2.52556e+06	1.27316e+06	0.504112	-0.988184
PAQosome	PFDN6	O15212	833400	897648	1.07709	0.10714
PAQosome	PIH1D1	Q9NWS0	714007	929178	1.30136	0.380017
PAQosome	POLR2E	P19388	440511	1.42737e+06	3.24026	1.69611
PAQosome	RPAP3	Q9H6T3	816205	684267	0.838352	-0.254372
PAQosome	RUVBL1	Q9Y265	1.70969e+06	1.51929e+06	0.888635	-0.170338
PAQosome	RUVBL2	Q9Y230	2.02835e+06	1.12351e+06	0.553903	-0.852295
PAQosome	URI1	O94763	1.04285e+06	871074	0.83528	-0.259668
PAQosome	UXT	Q9UBK9	1.56676e+06	1.87342e+06	1.19573	0.257891
PFDL complex	ASDURF	L0R819	1.42055e+06	5.20604e+06	3.66481	1.87374
PFDL complex	PDRG1	Q9NUG6	1.02277e+06	5.38964e+06	5.26966	2.39771
PFDL complex	PFDN2	Q9UHV9	1.05071e+07	1.06083e+07	1.00963	0.0138273
PFDL complex	PFDN6	O15212	5.29712e+06	8.89471e+06	1.67916	0.74774
PFDL complex	POLR2E	P19388	726567	1.66875e+07	22.9676	4.52153
PFDL complex	URI1	O94763	2.69275e+06	8.62946e+06	3.20471	1.68019
PFDL complex	UXT	Q9UBK9	4.4625e+06	1.69813e+07	3.80533	1.92802

## Sheet: Ext_data_Fig3C
Gene_name_(subunits)	Synonyms_(subunits)	UniProtKB_Accession_Identifier_(subunits)	Core_subunit_of_PFD/PFDL_complexs	HGNC_(subunits)	Complex_name	Shared/exclusive_to_PFD,PFDL,R2TP	Protein_Atals_of_Hek293_normalized_transcript_per_million_[nTPM]	Count_subunits	Average_(all_subunits)	Count_exclusive_subunits_only	Average_(exclusive)
ASDURF	-	L0R819	Core subunit	HGNC:53619﻿	PAQosome	shared	5.6	12	95.5083	0	0
PDRG1	C20orf126, PDRG	Q9NUG6	Core subunit	HGNC:16119	PAQosome	shared	25.2	12	95.5083	0	0
PFDN2	PFD2	Q9UHV9	Core subunit	HGNC:8867﻿	PAQosome	shared	236.3	12	95.5083	0	0
PFDN6	HKE2, PFD6	O15212	Core subunit	HGNC:4926﻿	PAQosome	shared	52.9	12	95.5083	0	0
PIH1D1	-	Q9NWS0	Core subunit	HGNC:26075﻿	PAQosome	shared	85.1	12	95.5083	0	0
POLR2E	-	P19388	Core subunit	HGNC:9192﻿	PAQosome	shared	23.9	12	95.5083	0	0
RPAP3	-	Q9H6T3	Core subunit	HGNC:26151	PAQosome	shared	38	12	95.5083	0	0
RUVBL1	INO80H, NMP238, TIP49, TIP49A	Q9Y265	Core subunit	HGNC:10474﻿	PAQosome	shared	52.3	12	95.5083	0	0
RUVBL2	INO80J, TIP48, TIP49B	Q9Y230	Core subunit	HGNC:10475﻿	PAQosome	shared	323.7	12	95.5083	0	0
URI1	C19orf2, NNX3, PPP1R19, RMP, URI	O94763	Core subunit	HGNC:13236﻿	PAQosome	shared	48.5	12	95.5083	0	0
UXT	-	Q9UBK9	Core subunit	HGNC:12641﻿	PAQosome	shared	240.8	12	95.5083	0	0
WDR92	-	Q96MX6	Core subunit	HGNC:25176	PAQosome	shared	13.8	12	95.5083	0	0
PFDN1	PFD1	O60925	Core subunit	HGNC:8866﻿	PFD complex	exclusive	102.9	6	183.617	4	203.125
PFDN2	PFD2	Q9UHV9	Core subunit	HGNC:8867﻿	PFD complex	shared	236.3	6	183.617	4	203.125
PFDN4	PFD4	Q9NQP4	Core subunit	HGNC:8868﻿	PFD complex	exclusive	10	6	183.617	4	203.125
PFDN5	MM1, PFD5	Q99471	Core subunit	HGNC:8869﻿	PFD complex	exclusive	575.7	6	183.617	4	203.125
PFDN6	HKE2, PFD6	O15212	Core subunit	HGNC:4926﻿	PFD complex	shared	52.9	6	183.617	4	203.125
VBP1	PFDN3	P61758	Core subunit	HGNC:12662﻿	PFD complex	exclusive	123.9	6	183.617	4	203.125
ASDURF	-	L0R819	Core subunit	HGNC:53619﻿	PFDL complex	exclusive	5.6	7	90.4571	5	68.8
PDRG1	C20orf126, PDRG	Q9NUG6	Core subunit	HGNC:16119	PFDL complex	exclusive	25.2	7	90.4571	5	68.8
PFDN2	PFD2	Q9UHV9	Core subunit	HGNC:8867﻿	PFDL complex	shared	236.3	7	90.4571	5	68.8
PFDN6	HKE2, PFD6	O15212	Core subunit	HGNC:4926﻿	PFDL complex	shared	52.9	7	90.4571	5	68.8
POLR2E	-	P19388	Core subunit	HGNC:9192﻿	PFDL complex	exclusive	23.9	7	90.4571	5	68.8
URI1	C19orf2, NNX3, PPP1R19, RMP, URI	O94763	Core subunit	HGNC:13236﻿	PFDL complex	exclusive	48.5	7	90.4571	5	68.8
UXT	-	Q9UBK9	Core subunit	HGNC:12641﻿	PFDL complex	exclusive	240.8	7	90.4571	5	68.8
RUVBL1	INO80H, NMP238, TIP49, TIP49A	Q9Y265	Core subunit	HGNC:10474﻿	R2TP	exclusive	52.3	3	129.933	3	129.933
RUVBL2	INO80J, TIP48, TIP49B	Q9Y230	Core subunit	HGNC:10475﻿	R2TP	exclusive	323.7	3	129.933	3	129.933
WDR92	-	Q96MX6	Core subunit	HGNC:25176	R2TP	exclusive	13.8	3	129.933	3	129.933
RPAP3	-	Q9H6T3	Core subunit	HGNC:26151	Adaptors	exclusive	38	2	61.55	2	61.55
PIH1D1	-	Q9NWS0	Core subunit	HGNC:26075﻿	Adaptors	exclusive	85.1	2	61.55	2	61.55

## Sheet: Ext_data_Fig3D
Gene_Name_(subunits)	Synonyms_(subunits)	UniProtKB_Accession_Identifier_(subunits)	Core_subunit_of_PFD/PFDL_complexs	HGNC_(subunits)	Complex_name	Shared/exclusive_to_PFD,PFDL,R2TP	SEC-SWATH_peak_fraction_abundance_[Heusel_et_al._2019]	SEC-SWATH_summed_abundance_[Heusel_et_al._2019]	Count_subunits	Average_(all_subunits)	Count_exclusive_subunits_only	Average_(exclusive)
ASDURF	-	L0R819	Core subunit	HGNC:53619﻿	PAQosome	shared	0	0	12	247560	0	0
PDRG1	C20orf126, PDRG	Q9NUG6	Core subunit	HGNC:16119	PAQosome	shared	16618	285625	12	247560	0	0
PFDN2	PFD2	Q9UHV9	Core subunit	HGNC:8867﻿	PAQosome	shared	1284039	7062813	12	247560	0	0
PFDN6	HKE2, PFD6	O15212	Core subunit	HGNC:4926﻿	PAQosome	shared	938079	4739588	12	247560	0	0
PIH1D1	-	Q9NWS0	Core subunit	HGNC:26075﻿	PAQosome	shared	42077	752414	12	247560	0	0
POLR2E	-	P19388	Core subunit	HGNC:9192﻿	PAQosome	shared	52753	1168014	12	247560	0	0
RPAP3	-	Q9H6T3	Core subunit	HGNC:26151	PAQosome	shared	45179	1175910	12	247560	0	0
RUVBL1	INO80H, NMP238, TIP49, TIP49A	Q9Y265	Core subunit	HGNC:10474﻿	PAQosome	shared	272359	9162174	12	247560	0	0
RUVBL2	INO80J, TIP48, TIP49B	Q9Y230	Core subunit	HGNC:10475﻿	PAQosome	shared	252797	8093510	12	247560	0	0
URI1	C19orf2, NNX3, PPP1R19, RMP, URI	O94763	Core subunit	HGNC:13236﻿	PAQosome	shared	28950	602138	12	247560	0	0
UXT	-	Q9UBK9	Core subunit	HGNC:12641﻿	PAQosome	shared	21611	277567	12	247560	0	0
WDR92	-	Q96MX6	Core subunit	HGNC:25176	PAQosome	shared	16257	225011	12	247560	0	0
PFDN1	PFD1	O60925	Core subunit	HGNC:8866﻿	PFD complex	exclusive	775573	3202534	6	813234	4	664322
PFDN2	PFD2	Q9UHV9	Core subunit	HGNC:8867﻿	PFD complex	shared	1284039	7062813	6	813234	4	664322
PFDN4	PFD4	Q9NQP4	Core subunit	HGNC:8868﻿	PFD complex	exclusive	509929	2247773	6	813234	4	664322
PFDN5	MM1, PFD5	Q99471	Core subunit	HGNC:8869﻿	PFD complex	exclusive	783298	3877466	6	813234	4	664322
PFDN6	HKE2, PFD6	O15212	Core subunit	HGNC:4926﻿	PFD complex	shared	938079	4739588	6	813234	4	664322
VBP1	PFDN3	P61758	Core subunit	HGNC:12662﻿	PFD complex	exclusive	588489	2926250	6	813234	4	664322
ASDURF	-	L0R819	Core subunit	HGNC:53619﻿	PFDL complex	exclusive	0	0	6	813234	4	664322
PDRG1	C20orf126, PDRG	Q9NUG6	Core subunit	HGNC:16119	PFDL complex	exclusive	16618	285625	7	334579	5	23986.4
PFDN2	PFD2	Q9UHV9	Core subunit	HGNC:8867﻿	PFDL complex	shared	1284039	7062813	7	334579	5	23986.4
PFDN6	HKE2, PFD6	O15212	Core subunit	HGNC:4926﻿	PFDL complex	shared	938079	4739588	7	334579	5	23986.4
POLR2E	-	P19388	Core subunit	HGNC:9192﻿	PFDL complex	exclusive	52753	1168014	7	334579	5	23986.4
URI1	C19orf2, NNX3, PPP1R19, RMP, URI	O94763	Core subunit	HGNC:13236﻿	PFDL complex	exclusive	28950	602138	7	334579	5	23986.4
UXT	-	Q9UBK9	Core subunit	HGNC:12641﻿	PFDL complex	exclusive	21611	277567	7	334579	5	23986.4
RUVBL1	INO80H, NMP238, TIP49, TIP49A	Q9Y265	Core subunit	HGNC:10474﻿	R2TP	exclusive	272359	9162174	3	180471	3	180471
RUVBL2	INO80J, TIP48, TIP49B	Q9Y230	Core subunit	HGNC:10475﻿	R2TP	exclusive	252797	8093510	3	180471	3	180471
WDR92	-	Q96MX6	Core subunit	HGNC:25176	R2TP	exclusive	16257	225011	3	180471	3	180471
RPAP3	-	Q9H6T3	Core subunit	HGNC:26151	Adptors	exclusive	45179	1175910	2	43628	2	43628
PIH1D1	-	Q9NWS0	Core subunit	HGNC:26075﻿	Adptors	exclusive	42077	752414	2	43628	2	43628

## Sheet: Ext_data_Fig3E
Gene_Name_(subunits)	Synonyms_(subunits)	UniProtKB_Accession_Identifier_(subunits)	Core_subunit_of_PFD/PFDL_complexs	HGNC_(subunits)	Complex_name	Shared/exclusive_to_PFD,PFDL,R2TP	DIP-MS_experiment	DIP-MS_maximum_peak_of_average_across_three_replicates	DIP-MS_sum_of_average_across_three_DIP-MS_replicates	Count_subunits	Average_(all_subunits)	Count_exclusive_subunits_only	Average_(exclusive)
ASDURF	-	L0R819	Core subunit	HGNC:53619﻿	PAQosome	shared	PFDN2	1.5361e+06	2.51759e+07	12	1.71226e+07	0	0
PDRG1	C20orf126, PDRG	Q9NUG6	Core subunit	HGNC:16119	PAQosome	shared	PFDN2	2.80542e+06	3.72432e+07	12	1.71226e+07	0	0
PFDN2	PFD2	Q9UHV9	Core subunit	HGNC:8867﻿	PAQosome	shared	PFDN2	1.18867e+08	1.00388e+09	12	1.71226e+07	0	0
PFDN6	HKE2, PFD6	O15212	Core subunit	HGNC:4926﻿	PAQosome	shared	PFDN2	6.31009e+07	4.47642e+08	12	1.71226e+07	0	0
PIH1D1	-	Q9NWS0	Core subunit	HGNC:26075﻿	PAQosome	shared	PFDN2	2.98695e+06	3.35866e+07	12	1.71226e+07	0	0
POLR2E	-	P19388	Core subunit	HGNC:9192﻿	PAQosome	shared	PFDN2	1.44768e+06	3.48546e+07	12	1.71226e+07	0	0
RPAP3	-	Q9H6T3	Core subunit	HGNC:26151	PAQosome	shared	PFDN2	3.10929e+06	4.27882e+07	12	1.71226e+07	0	0
RUVBL1	INO80H, NMP238, TIP49, TIP49A	Q9Y265	Core subunit	HGNC:10474﻿	PAQosome	shared	PFDN2	1.70969e+06	3.26901e+07	12	1.71226e+07	0	0
RUVBL2	INO80J, TIP48, TIP49B	Q9Y230	Core subunit	HGNC:10475﻿	PAQosome	shared	PFDN2	2.02835e+06	4.78192e+07	12	1.71226e+07	0	0
URI1	C19orf2, NNX3, PPP1R19, RMP, URI	O94763	Core subunit	HGNC:13236﻿	PAQosome	shared	PFDN2	2.69365e+06	4.80486e+07	12	1.71226e+07	0	0
UXT	-	Q9UBK9	Core subunit	HGNC:12641﻿	PAQosome	shared	PFDN2	4.4625e+06	8.0202e+07	12	1.71226e+07	0	0
WDR92	-	Q96MX6	Core subunit	HGNC:25176	PAQosome	shared	PFDN2	724401	1.25197e+07	12	1.71226e+07	0	0
RUVBL1	INO80H, NMP238, TIP49, TIP49A	Q9Y265	Core subunit	HGNC:10474﻿	R2TP	exclusive	PFDN2	1.70969e+06	3.26901e+07	3	1.48748e+06	3	1.48748e+06
RUVBL2	INO80J, TIP48, TIP49B	Q9Y230	Core subunit	HGNC:10475﻿	R2TP	exclusive	PFDN2	2.02835e+06	4.78192e+07	3	1.48748e+06	3	1.48748e+06
WDR92	-	Q96MX6	Core subunit	HGNC:25176	R2TP	exclusive	PFDN2	724401	1.25197e+07	3	1.48748e+06	3	1.48748e+06
RPAP3	-	Q9H6T3	Core subunit	HGNC:26151	Adptors	exclusive	PFDN2	3.10929e+06	4.27882e+07	2	3.04812e+06	2	3.04812e+06
PIH1D1	-	Q9NWS0	Core subunit	HGNC:26075﻿	Adptors	exclusive	PFDN2	2.98695e+06	3.35866e+07	2	3.04812e+06	2	3.04812e+06
PFDN1	PFD1	O60925	Core subunit	HGNC:8866﻿	PFD complex	exclusive	PFDN2	6.97598e+07	3.13204e+08	6	6.73396e+07	4	5.55176e+07
PFDN4	PFD4	Q9NQP4	Core subunit	HGNC:8868﻿	PFD complex	exclusive	PFDN2	5.43946e+07	3.01949e+08	6	6.73396e+07	4	5.55176e+07
PFDN5	MM1, PFD5	Q99471	Core subunit	HGNC:8869﻿	PFD complex	exclusive	PFDN2	5.54755e+07	3.39282e+08	6	6.73396e+07	4	5.55176e+07
VBP1	PFDN3	P61758	Core subunit	HGNC:12662﻿	PFD complex	exclusive	PFDN2	4.24404e+07	2.49845e+08	6	6.73396e+07	4	5.55176e+07
PFDN2	PFD2	Q9UHV9	Core subunit	HGNC:8867﻿	PFD complex	shared	PFDN2	1.18867e+08	1.00388e+09	6	6.73396e+07	4	5.55176e+07
PFDN6	HKE2, PFD6	O15212	Core subunit	HGNC:4926﻿	PFD complex	shared	PFDN2	6.31009e+07	4.47642e+08	6	6.73396e+07	4	5.55176e+07
ASDURF	-	L0R819	Core subunit	HGNC:53619﻿	PFDL complex	exclusive	PFDN2	1.5361e+06	2.51759e+07	7	2.78447e+07	5	2.58907e+06
PDRG1	C20orf126, PDRG	Q9NUG6	Core subunit	HGNC:16119	PFDL complex	exclusive	PFDN2	2.80542e+06	3.72432e+07	7	2.78447e+07	5	2.58907e+06
POLR2E	-	P19388	Core subunit	HGNC:9192﻿	PFDL complex	exclusive	PFDN2	1.44768e+06	3.48546e+07	7	2.78447e+07	5	2.58907e+06
URI1	C19orf2, NNX3, PPP1R19, RMP, URI	O94763	Core subunit	HGNC:13236﻿	PFDL complex	exclusive	PFDN2	2.69365e+06	4.80486e+07	7	2.78447e+07	5	2.58907e+06
UXT	-	Q9UBK9	Core subunit	HGNC:12641﻿	PFDL complex	exclusive	PFDN2	4.4625e+06	8.0202e+07	7	2.78447e+07	5	2.58907e+06
PFDN2	PFD2	Q9UHV9	Core subunit	HGNC:8867﻿	PFDL complex	shared	PFDN2	1.18867e+08	1.00388e+09	7	2.78447e+07	5	2.58907e+06
PFDN6	HKE2, PFD6	O15212	Core subunit	HGNC:4926﻿	PFDL complex	shared	PFDN2	6.31009e+07	4.47642e+08	7	2.78447e+07	5	2.58907e+06
ASDURF	-	L0R819	Core subunit	HGNC:53619﻿	PAQosome	shared	UXT	5.20604e+06	4.00335e+07	12	6.65851e+06	0	0
PDRG1	C20orf126, PDRG	Q9NUG6	Core subunit	HGNC:16119	PAQosome	shared	UXT	5.38964e+06	3.38925e+07	12	6.65851e+06	0	0
PFDN2	PFD2	Q9UHV9	Core subunit	HGNC:8867﻿	PAQosome	shared	UXT	1.06083e+07	8.22232e+07	12	6.65851e+06	0	0
PFDN6	HKE2, PFD6	O15212	Core subunit	HGNC:4926﻿	PAQosome	shared	UXT	8.89471e+06	6.22812e+07	12	6.65851e+06	0	0
PIH1D1	-	Q9NWS0	Core subunit	HGNC:26075﻿	PAQosome	shared	UXT	1.23135e+06	3.27864e+07	12	6.65851e+06	0	0
POLR2E	-	P19388	Core subunit	HGNC:9192﻿	PAQosome	shared	UXT	1.66875e+07	1.29333e+08	12	6.65851e+06	0	0
RPAP3	-	Q9H6T3	Core subunit	HGNC:26151	PAQosome	shared	UXT	1.11136e+06	2.40177e+07	12	6.65851e+06	0	0
RUVBL1	INO80H, NMP238, TIP49, TIP49A	Q9Y265	Core subunit	HGNC:10474﻿	PAQosome	shared	UXT	2.32734e+06	3.99931e+07	12	6.65851e+06	0	0
RUVBL2	INO80J, TIP48, TIP49B	Q9Y230	Core subunit	HGNC:10475﻿	PAQosome	shared	UXT	1.98389e+06	3.64827e+07	12	6.65851e+06	0	0
URI1	C19orf2, NNX3, PPP1R19, RMP, URI	O94763	Core subunit	HGNC:13236﻿	PAQosome	shared	UXT	8.62946e+06	6.61695e+07	12	6.65851e+06	0	0
UXT	-	Q9UBK9	Core subunit	HGNC:12641﻿	PAQosome	shared	UXT	1.69813e+07	1.33199e+08	12	6.65851e+06	0	0
WDR92	-	Q96MX6	Core subunit	HGNC:25176	PAQosome	shared	UXT	851286	1.76115e+07	12	6.65851e+06	0	0
RUVBL1	INO80H, NMP238, TIP49, TIP49A	Q9Y265	Core subunit	HGNC:10474﻿	R2TP	exclusive	UXT	2.32734e+06	3.99931e+07	3	1.72084e+06	3	1.72084e+06
RUVBL2	INO80J, TIP48, TIP49B	Q9Y230	Core subunit	HGNC:10475﻿	R2TP	exclusive	UXT	1.98389e+06	3.64827e+07	3	1.72084e+06	3	1.72084e+06
WDR92	-	Q96MX6	Core subunit	HGNC:25176	R2TP	exclusive	UXT	851286	1.76115e+07	3	1.72084e+06	3	1.72084e+06
RPAP3	-	Q9H6T3	Core subunit	HGNC:26151	Adptors	exclusive	UXT	1.11136e+06	2.40177e+07	2	1.17136e+06	2	1.17136e+06
PIH1D1	-	Q9NWS0	Core subunit	HGNC:26075﻿	Adptors	exclusive	UXT	1.23135e+06	3.27864e+07	2	1.17136e+06	2	1.17136e+06
PFDN1	PFD1	O60925	Core subunit	HGNC:8866﻿	PFD complex	exclusive	UXT	0	0	6	3.25902e+06	4	12787.7
PFDN4	PFD4	Q9NQP4	Core subunit	HGNC:8868﻿	PFD complex	exclusive	UXT	36682.1	163953	6	3.25902e+06	4	12787.7
PFDN5	MM1, PFD5	Q99471	Core subunit	HGNC:8869﻿	PFD complex	exclusive	UXT	14468.8	49821.9	6	3.25902e+06	4	12787.7
VBP1	PFDN3	P61758	Core subunit	HGNC:12662﻿	PFD complex	exclusive	UXT	0	0	6	3.25902e+06	4	12787.7
PFDN2	PFD2	Q9UHV9	Core subunit	HGNC:8867﻿	PFD complex	shared	UXT	1.06083e+07	8.22232e+07	6	3.25902e+06	4	12787.7
PFDN6	HKE2, PFD6	O15212	Core subunit	HGNC:4926﻿	PFD complex	shared	UXT	8.89471e+06	6.22812e+07	6	3.25902e+06	4	12787.7
ASDURF	-	L0R819	Core subunit	HGNC:53619﻿	PFDL complex	exclusive	UXT	5.20604e+06	4.00335e+07	7	1.03424e+07	5	1.05788e+07
PDRG1	C20orf126, PDRG	Q9NUG6	Core subunit	HGNC:16119	PFDL complex	exclusive	UXT	5.38964e+06	3.38925e+07	7	1.03424e+07	5	1.05788e+07
POLR2E	-	P19388	Core subunit	HGNC:9192﻿	PFDL complex	exclusive	UXT	1.66875e+07	1.29333e+08	7	1.03424e+07	5	1.05788e+07
URI1	C19orf2, NNX3, PPP1R19, RMP, URI	O94763	Core subunit	HGNC:13236﻿	PFDL complex	exclusive	UXT	8.62946e+06	6.61695e+07	7	1.03424e+07	5	1.05788e+07
UXT	-	Q9UBK9	Core subunit	HGNC:12641﻿	PFDL complex	exclusive	UXT	1.69813e+07	1.33199e+08	7	1.03424e+07	5	1.05788e+07
PFDN2	PFD2	Q9UHV9	Core subunit	HGNC:8867﻿	PFDL complex	shared	UXT	1.06083e+07	8.22232e+07	7	1.03424e+07	5	1.05788e+07
PFDN6	HKE2, PFD6	O15212	Core subunit	HGNC:4926﻿	PFDL complex	shared	UXT	8.89471e+06	6.22812e+07	7	1.03424e+07	5	1.05788e+07
