# Supplementary material for: DIP-MS: ultra-deep interaction proteomics for the deconvolution of protein complexes
Source: Nat Methods. 2024 Mar 26;21(4):635–47. doi: 10.1038/s41592-024-02211-y (PMC11009110; doi:10.1038/s41592-024-02211-y)
Supplement: Supplementary file 26 — Statistical source data. [file 41592_2024_2211_MOESM26_ESM.xlsx]

## Sheet: Ext_data_Fig4_Legend
	SHEET DESCRIPTION		COLUMNS DETAILS
Sheet	Short Description		Column	Description
Ext_data_Fig4A	Coelution of PDRG1 with canonical PFD complex		Ext_data_Fig4A: Coelution of PDRG1 with canonical PFD complex
			Complex_grouping	Grouping of coelution groups into different complexes. The same grouping is used in the data visualization.
			DIP-MS_experiment	Indicates if data was derived from the PFDN2 or UXT DIP-MS experiment.
			Gene_Name_(subunits)	Gene Name/Symbol obtained from UniProtKB database.
			UniProtKB_accession_(subunits)	Unique and stable UniProtKB accession identifier obtained from UniProtKB database.
			Fraction	Indicates slice/fraction.
			Apparent_MW_calibration_[kDA]	The apparent MW inferred from the MW calibration curve.
			MW_STD	MW standard obtained after the PAGE-separation. Fraction/ gel slice was estimated taking into consideration all DIP-MS experiments. As peaks are aligned in pre-processing, this can be only treated as estimatation.
			Smoothed_average_MS_intensity	MS2 protein intensity per protein. The globally re-aligned elution profiles were smoothed and scaled to the maximum intensity per protein across the elution profile. For plotting the average signal per protein across the replicates (n=3 independent biological replicates) for each DIP-MS experiment was derived.

## Sheet: Ext_data_Fig4A
Complex_grouping	DIP-MS_experiment	Gene_Name_(subunits)	UniProtKB_accession_(subunits)	Fraction	Smoothed_average_MS_intensity	Apparent_MW_calibration_[kDA]	MW_STD
PDRG1	DIP-MS PFDN2	PDRG1	Q9NUG6	1	0.12411	1672.95
PDRG1	DIP-MS PFDN2	PDRG1	Q9NUG6	2	0.0990399	1632.05
PDRG1	DIP-MS PFDN2	PDRG1	Q9NUG6	3	0.0790097	1591.67
PDRG1	DIP-MS PFDN2	PDRG1	Q9NUG6	4	0.0438324	1551.79
PDRG1	DIP-MS PFDN2	PDRG1	Q9NUG6	5	0.030685	1512.43
PDRG1	DIP-MS PFDN2	PDRG1	Q9NUG6	6	0.0250824	1473.58
PDRG1	DIP-MS PFDN2	PDRG1	Q9NUG6	7	0.0225092	1435.24
PDRG1	DIP-MS PFDN2	PDRG1	Q9NUG6	8	0.019329	1397.4
PDRG1	DIP-MS PFDN2	PDRG1	Q9NUG6	9	0.0264082	1360.08
PDRG1	DIP-MS PFDN2	PDRG1	Q9NUG6	10	0.0350368	1323.27
PDRG1	DIP-MS PFDN2	PDRG1	Q9NUG6	11	0.0492561	1286.97
PDRG1	DIP-MS PFDN2	PDRG1	Q9NUG6	12	0.0678286	1251.18
PDRG1	DIP-MS PFDN2	PDRG1	Q9NUG6	13	0.0819271	1215.9
PDRG1	DIP-MS PFDN2	PDRG1	Q9NUG6	14	0.101479	1181.13	1236
PDRG1	DIP-MS PFDN2	PDRG1	Q9NUG6	15	0.117691	1146.87
PDRG1	DIP-MS PFDN2	PDRG1	Q9NUG6	16	0.134236	1113.12
PDRG1	DIP-MS PFDN2	PDRG1	Q9NUG6	17	0.159053	1079.88
PDRG1	DIP-MS PFDN2	PDRG1	Q9NUG6	18	0.183792	1047.16	1048
PDRG1	DIP-MS PFDN2	PDRG1	Q9NUG6	19	0.196868	1014.94
PDRG1	DIP-MS PFDN2	PDRG1	Q9NUG6	20	0.199089	983.23
PDRG1	DIP-MS PFDN2	PDRG1	Q9NUG6	21	0.201854	952.033
PDRG1	DIP-MS PFDN2	PDRG1	Q9NUG6	22	0.189498	921.347
PDRG1	DIP-MS PFDN2	PDRG1	Q9NUG6	23	0.191507	891.171
PDRG1	DIP-MS PFDN2	PDRG1	Q9NUG6	24	0.196311	861.505
PDRG1	DIP-MS PFDN2	PDRG1	Q9NUG6	25	0.23306	832.35
PDRG1	DIP-MS PFDN2	PDRG1	Q9NUG6	26	0.264531	803.705
PDRG1	DIP-MS PFDN2	PDRG1	Q9NUG6	27	0.312693	775.57
PDRG1	DIP-MS PFDN2	PDRG1	Q9NUG6	28	0.376346	747.946
PDRG1	DIP-MS PFDN2	PDRG1	Q9NUG6	29	0.397095	720.832
PDRG1	DIP-MS PFDN2	PDRG1	Q9NUG6	30	0.405975	694.229
PDRG1	DIP-MS PFDN2	PDRG1	Q9NUG6	31	0.417155	668.136	720
PDRG1	DIP-MS PFDN2	PDRG1	Q9NUG6	32	0.471934	642.553
PDRG1	DIP-MS PFDN2	PDRG1	Q9NUG6	33	0.457115	617.481
PDRG1	DIP-MS PFDN2	PDRG1	Q9NUG6	34	0.50634	592.919
PDRG1	DIP-MS PFDN2	PDRG1	Q9NUG6	35	0.528936	568.868
PDRG1	DIP-MS PFDN2	PDRG1	Q9NUG6	36	0.566476	545.327
PDRG1	DIP-MS PFDN2	PDRG1	Q9NUG6	37	0.554164	522.296
PDRG1	DIP-MS PFDN2	PDRG1	Q9NUG6	38	0.59269	499.776
PDRG1	DIP-MS PFDN2	PDRG1	Q9NUG6	39	0.531298	477.766
PDRG1	DIP-MS PFDN2	PDRG1	Q9NUG6	40	0.468756	456.267
PDRG1	DIP-MS PFDN2	PDRG1	Q9NUG6	41	0.355276	435.278	480
PDRG1	DIP-MS PFDN2	PDRG1	Q9NUG6	42	0.277704	414.799
PDRG1	DIP-MS PFDN2	PDRG1	Q9NUG6	43	0.212438	394.831
PDRG1	DIP-MS PFDN2	PDRG1	Q9NUG6	44	0.199024	375.373
PDRG1	DIP-MS PFDN2	PDRG1	Q9NUG6	45	0.182395	356.425
PDRG1	DIP-MS PFDN2	PDRG1	Q9NUG6	46	0.191316	337.988
PDRG1	DIP-MS PFDN2	PDRG1	Q9NUG6	47	0.207154	320.061
PDRG1	DIP-MS PFDN2	PDRG1	Q9NUG6	48	0.20158	302.645
PDRG1	DIP-MS PFDN2	PDRG1	Q9NUG6	49	0.189482	285.739
PDRG1	DIP-MS PFDN2	PDRG1	Q9NUG6	50	0.176119	269.344	242
PDRG1	DIP-MS PFDN2	PDRG1	Q9NUG6	51	0.174225	253.459
PDRG1	DIP-MS PFDN2	PDRG1	Q9NUG6	52	0.183884	238.084
PDRG1	DIP-MS PFDN2	PDRG1	Q9NUG6	53	0.241172	223.219
PDRG1	DIP-MS PFDN2	PDRG1	Q9NUG6	54	0.355088	208.865
PDRG1	DIP-MS PFDN2	PDRG1	Q9NUG6	55	0.553363	195.022
PDRG1	DIP-MS PFDN2	PDRG1	Q9NUG6	56	0.81665	181.689
PDRG1	DIP-MS PFDN2	PDRG1	Q9NUG6	57	0.978598	168.866
PDRG1	DIP-MS PFDN2	PDRG1	Q9NUG6	58	0.99139	156.554
PDRG1	DIP-MS PFDN2	PDRG1	Q9NUG6	59	0.875239	144.752
PDRG1	DIP-MS PFDN2	PDRG1	Q9NUG6	60	0.624297	133.46
PDRG1	DIP-MS PFDN2	PDRG1	Q9NUG6	61	0.34661	122.679	146
PDRG1	DIP-MS PFDN2	PDRG1	Q9NUG6	62	0.199911	112.408
PDRG1	DIP-MS PFDN2	PDRG1	Q9NUG6	63	0.153187	102.647
PDRG1	DIP-MS PFDN2	PDRG1	Q9NUG6	64	0.125948	93.3974
PDRG1	DIP-MS PFDN2	PDRG1	Q9NUG6	65	0.125361	84.6578
PDRG1	DIP-MS PFDN2	PDRG1	Q9NUG6	66	0.114873	76.4285
PDRG1	DIP-MS PFDN2	PDRG1	Q9NUG6	67	0.0987522	68.7097
PDRG1	DIP-MS PFDN2	PDRG1	Q9NUG6	68	0.0940605	61.5012
PDRG1	DIP-MS PFDN2	PDRG1	Q9NUG6	69	0.0850878	54.8031
PDRG1	DIP-MS PFDN2	PDRG1	Q9NUG6	70	0.0852702	48.6154	66
PDRG1	DIP-MS PFDN2	PDRG1	Q9NUG6	71	0.0966022	42.9381
PDRG1	DIP-MS PFDN2	PDRG1	Q9NUG6	72	0.0933513	37.7712
PDRG1	DIP-MS PFDN2	PDRG1	Q9NUG6	73	0.0705856	33.1147
PDRG1	DIP-MS PFDN2	PDRG1	Q9NUG6	74	0.0505252	28.9686
PDRG1	DIP-MS PFDN2	PDRG1	Q9NUG6	75	0.0360374	25.3329	20
PDRG1	DIP-MS PFDN2	PDRG1	Q9NUG6	76	0.00790468	22.2075
PDRG1	DIP-MS UXT	PDRG1	Q9NUG6	1	0.079246	1672.95
PDRG1	DIP-MS UXT	PDRG1	Q9NUG6	2	0.0711379	1632.05
PDRG1	DIP-MS UXT	PDRG1	Q9NUG6	3	0.0646377	1591.67
PDRG1	DIP-MS UXT	PDRG1	Q9NUG6	4	0.0569342	1551.79
PDRG1	DIP-MS UXT	PDRG1	Q9NUG6	5	0.0519328	1512.43
PDRG1	DIP-MS UXT	PDRG1	Q9NUG6	6	0.0522882	1473.58
PDRG1	DIP-MS UXT	PDRG1	Q9NUG6	7	0.0574758	1435.24
PDRG1	DIP-MS UXT	PDRG1	Q9NUG6	8	0.0603462	1397.4
PDRG1	DIP-MS UXT	PDRG1	Q9NUG6	9	0.0624828	1360.08
PDRG1	DIP-MS UXT	PDRG1	Q9NUG6	10	0.0653318	1323.27
PDRG1	DIP-MS UXT	PDRG1	Q9NUG6	11	0.0703564	1286.97
PDRG1	DIP-MS UXT	PDRG1	Q9NUG6	12	0.0741243	1251.18
PDRG1	DIP-MS UXT	PDRG1	Q9NUG6	13	0.0853986	1215.9
PDRG1	DIP-MS UXT	PDRG1	Q9NUG6	14	0.0952244	1181.13	1236
PDRG1	DIP-MS UXT	PDRG1	Q9NUG6	15	0.10838	1146.87
PDRG1	DIP-MS UXT	PDRG1	Q9NUG6	16	0.116722	1113.12
PDRG1	DIP-MS UXT	PDRG1	Q9NUG6	17	0.119786	1079.88
PDRG1	DIP-MS UXT	PDRG1	Q9NUG6	18	0.119763	1047.16	1048
PDRG1	DIP-MS UXT	PDRG1	Q9NUG6	19	0.127175	1014.94
PDRG1	DIP-MS UXT	PDRG1	Q9NUG6	20	0.130286	983.23
PDRG1	DIP-MS UXT	PDRG1	Q9NUG6	21	0.13704	952.033
PDRG1	DIP-MS UXT	PDRG1	Q9NUG6	22	0.145271	921.347
PDRG1	DIP-MS UXT	PDRG1	Q9NUG6	23	0.147869	891.171
PDRG1	DIP-MS UXT	PDRG1	Q9NUG6	24	0.157727	861.505
PDRG1	DIP-MS UXT	PDRG1	Q9NUG6	25	0.170426	832.35
PDRG1	DIP-MS UXT	PDRG1	Q9NUG6	26	0.176155	803.705
PDRG1	DIP-MS UXT	PDRG1	Q9NUG6	27	0.204091	775.57
PDRG1	DIP-MS UXT	PDRG1	Q9NUG6	28	0.228662	747.946
PDRG1	DIP-MS UXT	PDRG1	Q9NUG6	29	0.236562	720.832
PDRG1	DIP-MS UXT	PDRG1	Q9NUG6	30	0.252597	694.229
PDRG1	DIP-MS UXT	PDRG1	Q9NUG6	31	0.284348	668.136	720
PDRG1	DIP-MS UXT	PDRG1	Q9NUG6	32	0.31348	642.553
PDRG1	DIP-MS UXT	PDRG1	Q9NUG6	33	0.361032	617.481
PDRG1	DIP-MS UXT	PDRG1	Q9NUG6	34	0.443746	592.919
PDRG1	DIP-MS UXT	PDRG1	Q9NUG6	35	0.588698	568.868
PDRG1	DIP-MS UXT	PDRG1	Q9NUG6	36	0.854764	545.327
PDRG1	DIP-MS UXT	PDRG1	Q9NUG6	37	0.987669	522.296
PDRG1	DIP-MS UXT	PDRG1	Q9NUG6	38	0.980667	499.776
PDRG1	DIP-MS UXT	PDRG1	Q9NUG6	39	0.8423	477.766
PDRG1	DIP-MS UXT	PDRG1	Q9NUG6	40	0.591899	456.267
PDRG1	DIP-MS UXT	PDRG1	Q9NUG6	41	0.266	435.278	480
PDRG1	DIP-MS UXT	PDRG1	Q9NUG6	42	0.117026	414.799
PDRG1	DIP-MS UXT	PDRG1	Q9NUG6	43	0.0674903	394.831
PDRG1	DIP-MS UXT	PDRG1	Q9NUG6	44	0.0517966	375.373
PDRG1	DIP-MS UXT	PDRG1	Q9NUG6	45	0.0518031	356.425
PDRG1	DIP-MS UXT	PDRG1	Q9NUG6	46	0.0561134	337.988
PDRG1	DIP-MS UXT	PDRG1	Q9NUG6	47	0.0596849	320.061
PDRG1	DIP-MS UXT	PDRG1	Q9NUG6	48	0.0585694	302.645
PDRG1	DIP-MS UXT	PDRG1	Q9NUG6	49	0.0558988	285.739
PDRG1	DIP-MS UXT	PDRG1	Q9NUG6	50	0.047686	269.344	242
PDRG1	DIP-MS UXT	PDRG1	Q9NUG6	51	0.0352477	253.459
PDRG1	DIP-MS UXT	PDRG1	Q9NUG6	52	0.0259819	238.084
PDRG1	DIP-MS UXT	PDRG1	Q9NUG6	53	0.0190098	223.219
PDRG1	DIP-MS UXT	PDRG1	Q9NUG6	54	0.0150807	208.865
PDRG1	DIP-MS UXT	PDRG1	Q9NUG6	55	0.0128209	195.022
PDRG1	DIP-MS UXT	PDRG1	Q9NUG6	56	0.0158643	181.689
PDRG1	DIP-MS UXT	PDRG1	Q9NUG6	57	0.0171497	168.866
PDRG1	DIP-MS UXT	PDRG1	Q9NUG6	58	0.0185167	156.554
PDRG1	DIP-MS UXT	PDRG1	Q9NUG6	59	0.0160316	144.752
PDRG1	DIP-MS UXT	PDRG1	Q9NUG6	60	0.0150191	133.46
PDRG1	DIP-MS UXT	PDRG1	Q9NUG6	61	0.0142616	122.679	146
PDRG1	DIP-MS UXT	PDRG1	Q9NUG6	62	0.0143212	112.408
PDRG1	DIP-MS UXT	PDRG1	Q9NUG6	63	0.0138729	102.647
PDRG1	DIP-MS UXT	PDRG1	Q9NUG6	64	0.0166048	93.3974
PDRG1	DIP-MS UXT	PDRG1	Q9NUG6	65	0.0180319	84.6578
PDRG1	DIP-MS UXT	PDRG1	Q9NUG6	66	0.0165989	76.4285
PDRG1	DIP-MS UXT	PDRG1	Q9NUG6	67	0.0145619	68.7097
PDRG1	DIP-MS UXT	PDRG1	Q9NUG6	68	0.0120598	61.5012
PDRG1	DIP-MS UXT	PDRG1	Q9NUG6	69	0.00923636	54.8031
PDRG1	DIP-MS UXT	PDRG1	Q9NUG6	70	0.00903636	48.6154	66
PDRG1	DIP-MS UXT	PDRG1	Q9NUG6	71	0.0075481	42.9381
PDRG1	DIP-MS UXT	PDRG1	Q9NUG6	72	0.0067383	37.7712
PDRG1	DIP-MS UXT	PDRG1	Q9NUG6	73	0.00559839	33.1147
PDRG1	DIP-MS UXT	PDRG1	Q9NUG6	74	0.00253669	28.9686
PDRG1	DIP-MS UXT	PDRG1	Q9NUG6	75	0.000530736	25.3329	20
PDRG1	DIP-MS UXT	PDRG1	Q9NUG6	76	1.44e-05	22.2075
PFD	DIP-MS PFDN2	PFDN1	O60925	1	0.00561465	1672.95
PFD	DIP-MS PFDN2	PFDN1	O60925	2	0.00559928	1632.05
PFD	DIP-MS PFDN2	PFDN1	O60925	3	0.00504253	1591.67
PFD	DIP-MS PFDN2	PFDN1	O60925	4	0.00416988	1551.79
PFD	DIP-MS PFDN2	PFDN1	O60925	5	0.00412878	1512.43
PFD	DIP-MS PFDN2	PFDN1	O60925	6	0.00293317	1473.58
PFD	DIP-MS PFDN2	PFDN1	O60925	7	0.00279505	1435.24
PFD	DIP-MS PFDN2	PFDN1	O60925	8	0.00345773	1397.4
PFD	DIP-MS PFDN2	PFDN1	O60925	9	0.00439762	1360.08
PFD	DIP-MS PFDN2	PFDN1	O60925	10	0.00499346	1323.27
PFD	DIP-MS PFDN2	PFDN1	O60925	11	0.00573753	1286.97
PFD	DIP-MS PFDN2	PFDN1	O60925	12	0.00613782	1251.18
PFD	DIP-MS PFDN2	PFDN1	O60925	13	0.00574852	1215.9
PFD	DIP-MS PFDN2	PFDN1	O60925	14	0.00603824	1181.13	1236
PFD	DIP-MS PFDN2	PFDN1	O60925	15	0.00700149	1146.87
PFD	DIP-MS PFDN2	PFDN1	O60925	16	0.00786287	1113.12
PFD	DIP-MS PFDN2	PFDN1	O60925	17	0.00924167	1079.88
PFD	DIP-MS PFDN2	PFDN1	O60925	18	0.0106196	1047.16	1048
PFD	DIP-MS PFDN2	PFDN1	O60925	19	0.0106486	1014.94
PFD	DIP-MS PFDN2	PFDN1	O60925	20	0.0104595	983.23
PFD	DIP-MS PFDN2	PFDN1	O60925	21	0.0107089	952.033
PFD	DIP-MS PFDN2	PFDN1	O60925	22	0.0109651	921.347
PFD	DIP-MS PFDN2	PFDN1	O60925	23	0.0135364	891.171
PFD	DIP-MS PFDN2	PFDN1	O60925	24	0.0166374	861.505
PFD	DIP-MS PFDN2	PFDN1	O60925	25	0.0228087	832.35
PFD	DIP-MS PFDN2	PFDN1	O60925	26	0.0291142	803.705
PFD	DIP-MS PFDN2	PFDN1	O60925	27	0.0328013	775.57
PFD	DIP-MS PFDN2	PFDN1	O60925	28	0.0320766	747.946
PFD	DIP-MS PFDN2	PFDN1	O60925	29	0.0301957	720.832
PFD	DIP-MS PFDN2	PFDN1	O60925	30	0.0252969	694.229
PFD	DIP-MS PFDN2	PFDN1	O60925	31	0.019874	668.136	720
PFD	DIP-MS PFDN2	PFDN1	O60925	32	0.0185899	642.553
PFD	DIP-MS PFDN2	PFDN1	O60925	33	0.0191878	617.481
PFD	DIP-MS PFDN2	PFDN1	O60925	34	0.0314532	592.919
PFD	DIP-MS PFDN2	PFDN1	O60925	35	0.0395956	568.868
PFD	DIP-MS PFDN2	PFDN1	O60925	36	0.0440399	545.327
PFD	DIP-MS PFDN2	PFDN1	O60925	37	0.0456538	522.296
PFD	DIP-MS PFDN2	PFDN1	O60925	38	0.0477888	499.776
PFD	DIP-MS PFDN2	PFDN1	O60925	39	0.037509	477.766
PFD	DIP-MS PFDN2	PFDN1	O60925	40	0.0428281	456.267
PFD	DIP-MS PFDN2	PFDN1	O60925	41	0.0503358	435.278	480
PFD	DIP-MS PFDN2	PFDN1	O60925	42	0.0538382	414.799
PFD	DIP-MS PFDN2	PFDN1	O60925	43	0.058096	394.831
PFD	DIP-MS PFDN2	PFDN1	O60925	44	0.0741972	375.373
PFD	DIP-MS PFDN2	PFDN1	O60925	45	0.0830197	356.425
PFD	DIP-MS PFDN2	PFDN1	O60925	46	0.0921322	337.988
PFD	DIP-MS PFDN2	PFDN1	O60925	47	0.102342	320.061
PFD	DIP-MS PFDN2	PFDN1	O60925	48	0.100667	302.645
PFD	DIP-MS PFDN2	PFDN1	O60925	49	0.0874654	285.739
PFD	DIP-MS PFDN2	PFDN1	O60925	50	0.0817449	269.344	242
PFD	DIP-MS PFDN2	PFDN1	O60925	51	0.0881249	253.459
PFD	DIP-MS PFDN2	PFDN1	O60925	52	0.123732	238.084
PFD	DIP-MS PFDN2	PFDN1	O60925	53	0.181522	223.219
PFD	DIP-MS PFDN2	PFDN1	O60925	54	0.286836	208.865
PFD	DIP-MS PFDN2	PFDN1	O60925	55	0.415073	195.022
PFD	DIP-MS PFDN2	PFDN1	O60925	56	0.663474	181.689
PFD	DIP-MS PFDN2	PFDN1	O60925	57	0.937057	168.866
PFD	DIP-MS PFDN2	PFDN1	O60925	58	0.979919	156.554
PFD	DIP-MS PFDN2	PFDN1	O60925	59	0.877362	144.752
PFD	DIP-MS PFDN2	PFDN1	O60925	60	0.673836	133.46
PFD	DIP-MS PFDN2	PFDN1	O60925	61	0.353108	122.679	146
PFD	DIP-MS PFDN2	PFDN1	O60925	62	0.0727736	112.408
PFD	DIP-MS PFDN2	PFDN1	O60925	63	0.0277872	102.647
PFD	DIP-MS PFDN2	PFDN1	O60925	64	0.00969408	93.3974
PFD	DIP-MS PFDN2	PFDN1	O60925	65	0.00639878	84.6578
PFD	DIP-MS PFDN2	PFDN1	O60925	66	0.00577501	76.4285
PFD	DIP-MS PFDN2	PFDN1	O60925	67	0.00441745	68.7097
PFD	DIP-MS PFDN2	PFDN1	O60925	68	0.00424716	61.5012
PFD	DIP-MS PFDN2	PFDN1	O60925	69	0.00399563	54.8031
PFD	DIP-MS PFDN2	PFDN1	O60925	70	0.00255311	48.6154	66
PFD	DIP-MS PFDN2	PFDN1	O60925	71	0.00195509	42.9381
PFD	DIP-MS PFDN2	PFDN1	O60925	72	0.00167984	37.7712
PFD	DIP-MS PFDN2	PFDN1	O60925	73	0.000867636	33.1147
PFD	DIP-MS PFDN2	PFDN1	O60925	74	0.000621705	28.9686
PFD	DIP-MS PFDN2	PFDN1	O60925	75	0.000438419	25.3329	20
PFD	DIP-MS PFDN2	PFDN1	O60925	76	9.57357e-10	22.2075
PFD	DIP-MS PFDN2	PFDN2	Q9UHV9	1	0.0172733	1672.95
PFD	DIP-MS PFDN2	PFDN2	Q9UHV9	2	0.0133593	1632.05
PFD	DIP-MS PFDN2	PFDN2	Q9UHV9	3	0.0103024	1591.67
PFD	DIP-MS PFDN2	PFDN2	Q9UHV9	4	0.0045769	1551.79
PFD	DIP-MS PFDN2	PFDN2	Q9UHV9	5	0.00415311	1512.43
PFD	DIP-MS PFDN2	PFDN2	Q9UHV9	6	0.00317993	1473.58
PFD	DIP-MS PFDN2	PFDN2	Q9UHV9	7	0.00338014	1435.24
PFD	DIP-MS PFDN2	PFDN2	Q9UHV9	8	0.00374436	1397.4
PFD	DIP-MS PFDN2	PFDN2	Q9UHV9	9	0.00453968	1360.08
PFD	DIP-MS PFDN2	PFDN2	Q9UHV9	10	0.0064943	1323.27
PFD	DIP-MS PFDN2	PFDN2	Q9UHV9	11	0.0083853	1286.97
PFD	DIP-MS PFDN2	PFDN2	Q9UHV9	12	0.0103899	1251.18
PFD	DIP-MS PFDN2	PFDN2	Q9UHV9	13	0.0110845	1215.9
PFD	DIP-MS PFDN2	PFDN2	Q9UHV9	14	0.0127309	1181.13	1236
PFD	DIP-MS PFDN2	PFDN2	Q9UHV9	15	0.0146548	1146.87
PFD	DIP-MS PFDN2	PFDN2	Q9UHV9	16	0.0176934	1113.12
PFD	DIP-MS PFDN2	PFDN2	Q9UHV9	17	0.0209102	1079.88
PFD	DIP-MS PFDN2	PFDN2	Q9UHV9	18	0.0238935	1047.16	1048
PFD	DIP-MS PFDN2	PFDN2	Q9UHV9	19	0.0246348	1014.94
PFD	DIP-MS PFDN2	PFDN2	Q9UHV9	20	0.0300359	983.23
PFD	DIP-MS PFDN2	PFDN2	Q9UHV9	21	0.0309013	952.033
PFD	DIP-MS PFDN2	PFDN2	Q9UHV9	22	0.0322444	921.347
PFD	DIP-MS PFDN2	PFDN2	Q9UHV9	23	0.0356683	891.171
PFD	DIP-MS PFDN2	PFDN2	Q9UHV9	24	0.0370807	861.505
PFD	DIP-MS PFDN2	PFDN2	Q9UHV9	25	0.037313	832.35
PFD	DIP-MS PFDN2	PFDN2	Q9UHV9	26	0.0461981	803.705
PFD	DIP-MS PFDN2	PFDN2	Q9UHV9	27	0.0503818	775.57
PFD	DIP-MS PFDN2	PFDN2	Q9UHV9	28	0.0522132	747.946
PFD	DIP-MS PFDN2	PFDN2	Q9UHV9	29	0.0553218	720.832
PFD	DIP-MS PFDN2	PFDN2	Q9UHV9	30	0.0571029	694.229
PFD	DIP-MS PFDN2	PFDN2	Q9UHV9	31	0.0544738	668.136	720
PFD	DIP-MS PFDN2	PFDN2	Q9UHV9	32	0.0581909	642.553
PFD	DIP-MS PFDN2	PFDN2	Q9UHV9	33	0.0590461	617.481
PFD	DIP-MS PFDN2	PFDN2	Q9UHV9	34	0.0697055	592.919
PFD	DIP-MS PFDN2	PFDN2	Q9UHV9	35	0.0798231	568.868
PFD	DIP-MS PFDN2	PFDN2	Q9UHV9	36	0.0877047	545.327
PFD	DIP-MS PFDN2	PFDN2	Q9UHV9	37	0.0880604	522.296
PFD	DIP-MS PFDN2	PFDN2	Q9UHV9	38	0.0944931	499.776
PFD	DIP-MS PFDN2	PFDN2	Q9UHV9	39	0.0855827	477.766
PFD	DIP-MS PFDN2	PFDN2	Q9UHV9	40	0.0892073	456.267
PFD	DIP-MS PFDN2	PFDN2	Q9UHV9	41	0.100856	435.278	480
PFD	DIP-MS PFDN2	PFDN2	Q9UHV9	42	0.107679	414.799
PFD	DIP-MS PFDN2	PFDN2	Q9UHV9	43	0.119883	394.831
PFD	DIP-MS PFDN2	PFDN2	Q9UHV9	44	0.144672	375.373
PFD	DIP-MS PFDN2	PFDN2	Q9UHV9	45	0.163568	356.425
PFD	DIP-MS PFDN2	PFDN2	Q9UHV9	46	0.180605	337.988
PFD	DIP-MS PFDN2	PFDN2	Q9UHV9	47	0.201527	320.061
PFD	DIP-MS PFDN2	PFDN2	Q9UHV9	48	0.19504	302.645
PFD	DIP-MS PFDN2	PFDN2	Q9UHV9	49	0.182057	285.739
PFD	DIP-MS PFDN2	PFDN2	Q9UHV9	50	0.173603	269.344	242
PFD	DIP-MS PFDN2	PFDN2	Q9UHV9	51	0.184622	253.459
PFD	DIP-MS PFDN2	PFDN2	Q9UHV9	52	0.24451	238.084
PFD	DIP-MS PFDN2	PFDN2	Q9UHV9	53	0.318855	223.219
PFD	DIP-MS PFDN2	PFDN2	Q9UHV9	54	0.436057	208.865
PFD	DIP-MS PFDN2	PFDN2	Q9UHV9	55	0.575996	195.022
PFD	DIP-MS PFDN2	PFDN2	Q9UHV9	56	0.761409	181.689
PFD	DIP-MS PFDN2	PFDN2	Q9UHV9	57	0.950822	168.866
PFD	DIP-MS PFDN2	PFDN2	Q9UHV9	58	0.990691	156.554
PFD	DIP-MS PFDN2	PFDN2	Q9UHV9	59	0.956229	144.752
PFD	DIP-MS PFDN2	PFDN2	Q9UHV9	60	0.813171	133.46
PFD	DIP-MS PFDN2	PFDN2	Q9UHV9	61	0.577388	122.679	146
PFD	DIP-MS PFDN2	PFDN2	Q9UHV9	62	0.376551	112.408
PFD	DIP-MS PFDN2	PFDN2	Q9UHV9	63	0.305668	102.647
PFD	DIP-MS PFDN2	PFDN2	Q9UHV9	64	0.208519	93.3974
PFD	DIP-MS PFDN2	PFDN2	Q9UHV9	65	0.164223	84.6578
PFD	DIP-MS PFDN2	PFDN2	Q9UHV9	66	0.148519	76.4285
PFD	DIP-MS PFDN2	PFDN2	Q9UHV9	67	0.0984231	68.7097
PFD	DIP-MS PFDN2	PFDN2	Q9UHV9	68	0.0914511	61.5012
PFD	DIP-MS PFDN2	PFDN2	Q9UHV9	69	0.0922179	54.8031
PFD	DIP-MS PFDN2	PFDN2	Q9UHV9	70	0.0914738	48.6154	66
PFD	DIP-MS PFDN2	PFDN2	Q9UHV9	71	0.0827743	42.9381
PFD	DIP-MS PFDN2	PFDN2	Q9UHV9	72	0.0763345	37.7712
PFD	DIP-MS PFDN2	PFDN2	Q9UHV9	73	0.0559897	33.1147
PFD	DIP-MS PFDN2	PFDN2	Q9UHV9	74	0.0380539	28.9686
PFD	DIP-MS PFDN2	PFDN2	Q9UHV9	75	0.0226173	25.3329	20
PFD	DIP-MS PFDN2	PFDN2	Q9UHV9	76	0.0084142	22.2075
PFD	DIP-MS UXT	PFDN2	Q9UHV9	1	0.106902	1672.95
PFD	DIP-MS UXT	PFDN2	Q9UHV9	2	0.0951154	1632.05
PFD	DIP-MS UXT	PFDN2	Q9UHV9	3	0.0885312	1591.67
PFD	DIP-MS UXT	PFDN2	Q9UHV9	4	0.0789339	1551.79
PFD	DIP-MS UXT	PFDN2	Q9UHV9	5	0.0751023	1512.43
PFD	DIP-MS UXT	PFDN2	Q9UHV9	6	0.0798164	1473.58
PFD	DIP-MS UXT	PFDN2	Q9UHV9	7	0.0835463	1435.24
PFD	DIP-MS UXT	PFDN2	Q9UHV9	8	0.0889973	1397.4
PFD	DIP-MS UXT	PFDN2	Q9UHV9	9	0.0962013	1360.08
PFD	DIP-MS UXT	PFDN2	Q9UHV9	10	0.099219	1323.27
PFD	DIP-MS UXT	PFDN2	Q9UHV9	11	0.101703	1286.97
PFD	DIP-MS UXT	PFDN2	Q9UHV9	12	0.101783	1251.18
PFD	DIP-MS UXT	PFDN2	Q9UHV9	13	0.105735	1215.9
PFD	DIP-MS UXT	PFDN2	Q9UHV9	14	0.115838	1181.13	1236
PFD	DIP-MS UXT	PFDN2	Q9UHV9	15	0.137796	1146.87
PFD	DIP-MS UXT	PFDN2	Q9UHV9	16	0.152353	1113.12
PFD	DIP-MS UXT	PFDN2	Q9UHV9	17	0.161593	1079.88
PFD	DIP-MS UXT	PFDN2	Q9UHV9	18	0.160364	1047.16	1048
PFD	DIP-MS UXT	PFDN2	Q9UHV9	19	0.163446	1014.94
PFD	DIP-MS UXT	PFDN2	Q9UHV9	20	0.163397	983.23
PFD	DIP-MS UXT	PFDN2	Q9UHV9	21	0.173192	952.033
PFD	DIP-MS UXT	PFDN2	Q9UHV9	22	0.184493	921.347
PFD	DIP-MS UXT	PFDN2	Q9UHV9	23	0.191331	891.171
PFD	DIP-MS UXT	PFDN2	Q9UHV9	24	0.200766	861.505
PFD	DIP-MS UXT	PFDN2	Q9UHV9	25	0.212566	832.35
PFD	DIP-MS UXT	PFDN2	Q9UHV9	26	0.22273	803.705
PFD	DIP-MS UXT	PFDN2	Q9UHV9	27	0.251247	775.57
PFD	DIP-MS UXT	PFDN2	Q9UHV9	28	0.276029	747.946
PFD	DIP-MS UXT	PFDN2	Q9UHV9	29	0.288626	720.832
PFD	DIP-MS UXT	PFDN2	Q9UHV9	30	0.302762	694.229
PFD	DIP-MS UXT	PFDN2	Q9UHV9	31	0.325383	668.136	720
PFD	DIP-MS UXT	PFDN2	Q9UHV9	32	0.353896	642.553
PFD	DIP-MS UXT	PFDN2	Q9UHV9	33	0.406424	617.481
PFD	DIP-MS UXT	PFDN2	Q9UHV9	34	0.490685	592.919
PFD	DIP-MS UXT	PFDN2	Q9UHV9	35	0.639446	568.868
PFD	DIP-MS UXT	PFDN2	Q9UHV9	36	0.877164	545.327
PFD	DIP-MS UXT	PFDN2	Q9UHV9	37	0.991141	522.296
PFD	DIP-MS UXT	PFDN2	Q9UHV9	38	0.978717	499.776
PFD	DIP-MS UXT	PFDN2	Q9UHV9	39	0.839191	477.766
PFD	DIP-MS UXT	PFDN2	Q9UHV9	40	0.598572	456.267
PFD	DIP-MS UXT	PFDN2	Q9UHV9	41	0.297468	435.278	480
PFD	DIP-MS UXT	PFDN2	Q9UHV9	42	0.1493	414.799
PFD	DIP-MS UXT	PFDN2	Q9UHV9	43	0.0904111	394.831
PFD	DIP-MS UXT	PFDN2	Q9UHV9	44	0.0743977	375.373
PFD	DIP-MS UXT	PFDN2	Q9UHV9	45	0.0709231	356.425
PFD	DIP-MS UXT	PFDN2	Q9UHV9	46	0.0810591	337.988
PFD	DIP-MS UXT	PFDN2	Q9UHV9	47	0.0838715	320.061
PFD	DIP-MS UXT	PFDN2	Q9UHV9	48	0.078523	302.645
PFD	DIP-MS UXT	PFDN2	Q9UHV9	49	0.072417	285.739
PFD	DIP-MS UXT	PFDN2	Q9UHV9	50	0.0596474	269.344	242
PFD	DIP-MS UXT	PFDN2	Q9UHV9	51	0.0405223	253.459
PFD	DIP-MS UXT	PFDN2	Q9UHV9	52	0.0304577	238.084
PFD	DIP-MS UXT	PFDN2	Q9UHV9	53	0.02342	223.219
PFD	DIP-MS UXT	PFDN2	Q9UHV9	54	0.0240615	208.865
PFD	DIP-MS UXT	PFDN2	Q9UHV9	55	0.0253033	195.022
PFD	DIP-MS UXT	PFDN2	Q9UHV9	56	0.026726	181.689
PFD	DIP-MS UXT	PFDN2	Q9UHV9	57	0.0244967	168.866
PFD	DIP-MS UXT	PFDN2	Q9UHV9	58	0.0222821	156.554
PFD	DIP-MS UXT	PFDN2	Q9UHV9	59	0.0134375	144.752
PFD	DIP-MS UXT	PFDN2	Q9UHV9	60	0.010175	133.46
PFD	DIP-MS UXT	PFDN2	Q9UHV9	61	0.0108645	122.679	146
PFD	DIP-MS UXT	PFDN2	Q9UHV9	62	0.0102881	112.408
PFD	DIP-MS UXT	PFDN2	Q9UHV9	63	0.00981859	102.647
PFD	DIP-MS UXT	PFDN2	Q9UHV9	64	0.00995878	93.3974
PFD	DIP-MS UXT	PFDN2	Q9UHV9	65	0.00967697	84.6578
PFD	DIP-MS UXT	PFDN2	Q9UHV9	66	0.0072183	76.4285
PFD	DIP-MS UXT	PFDN2	Q9UHV9	67	0.00625248	68.7097
PFD	DIP-MS UXT	PFDN2	Q9UHV9	68	0.00499865	61.5012
PFD	DIP-MS UXT	PFDN2	Q9UHV9	69	0.00487301	54.8031
PFD	DIP-MS UXT	PFDN2	Q9UHV9	70	0.00560596	48.6154	66
PFD	DIP-MS UXT	PFDN2	Q9UHV9	71	0.00514847	42.9381
PFD	DIP-MS UXT	PFDN2	Q9UHV9	72	0.00499839	37.7712
PFD	DIP-MS UXT	PFDN2	Q9UHV9	73	0.00433947	33.1147
PFD	DIP-MS UXT	PFDN2	Q9UHV9	74	0.00201615	28.9686
PFD	DIP-MS UXT	PFDN2	Q9UHV9	75	0.000308562	25.3329	20
PFD	DIP-MS UXT	PFDN2	Q9UHV9	76	7.65027e-05	22.2075
PFD	DIP-MS PFDN2	PFDN4	Q9NQP4	1	0.00600545	1672.95
PFD	DIP-MS PFDN2	PFDN4	Q9NQP4	2	0.00518476	1632.05
PFD	DIP-MS PFDN2	PFDN4	Q9NQP4	3	0.00446486	1591.67
PFD	DIP-MS PFDN2	PFDN4	Q9NQP4	4	0.00318149	1551.79
PFD	DIP-MS PFDN2	PFDN4	Q9NQP4	5	0.0032519	1512.43
PFD	DIP-MS PFDN2	PFDN4	Q9NQP4	6	0.00283075	1473.58
PFD	DIP-MS PFDN2	PFDN4	Q9NQP4	7	0.003438	1435.24
PFD	DIP-MS PFDN2	PFDN4	Q9NQP4	8	0.00392515	1397.4
PFD	DIP-MS PFDN2	PFDN4	Q9NQP4	9	0.00450645	1360.08
PFD	DIP-MS PFDN2	PFDN4	Q9NQP4	10	0.00519628	1323.27
PFD	DIP-MS PFDN2	PFDN4	Q9NQP4	11	0.00577391	1286.97
PFD	DIP-MS PFDN2	PFDN4	Q9NQP4	12	0.00599817	1251.18
PFD	DIP-MS PFDN2	PFDN4	Q9NQP4	13	0.00593024	1215.9
PFD	DIP-MS PFDN2	PFDN4	Q9NQP4	14	0.00630471	1181.13	1236
PFD	DIP-MS PFDN2	PFDN4	Q9NQP4	15	0.00720044	1146.87
PFD	DIP-MS PFDN2	PFDN4	Q9NQP4	16	0.00853059	1113.12
PFD	DIP-MS PFDN2	PFDN4	Q9NQP4	17	0.00999681	1079.88
PFD	DIP-MS PFDN2	PFDN4	Q9NQP4	18	0.0113121	1047.16	1048
PFD	DIP-MS PFDN2	PFDN4	Q9NQP4	19	0.0114974	1014.94
PFD	DIP-MS PFDN2	PFDN4	Q9NQP4	20	0.0107519	983.23
PFD	DIP-MS PFDN2	PFDN4	Q9NQP4	21	0.0107016	952.033
PFD	DIP-MS PFDN2	PFDN4	Q9NQP4	22	0.011394	921.347
PFD	DIP-MS PFDN2	PFDN4	Q9NQP4	23	0.0144014	891.171
PFD	DIP-MS PFDN2	PFDN4	Q9NQP4	24	0.0173192	861.505
PFD	DIP-MS PFDN2	PFDN4	Q9NQP4	25	0.0225889	832.35
PFD	DIP-MS PFDN2	PFDN4	Q9NQP4	26	0.0284073	803.705
PFD	DIP-MS PFDN2	PFDN4	Q9NQP4	27	0.0308647	775.57
PFD	DIP-MS PFDN2	PFDN4	Q9NQP4	28	0.0301496	747.946
PFD	DIP-MS PFDN2	PFDN4	Q9NQP4	29	0.02942	720.832
PFD	DIP-MS PFDN2	PFDN4	Q9NQP4	30	0.0271778	694.229
PFD	DIP-MS PFDN2	PFDN4	Q9NQP4	31	0.0225308	668.136	720
PFD	DIP-MS PFDN2	PFDN4	Q9NQP4	32	0.0229075	642.553
PFD	DIP-MS PFDN2	PFDN4	Q9NQP4	33	0.0237502	617.481
PFD	DIP-MS PFDN2	PFDN4	Q9NQP4	34	0.0345699	592.919
PFD	DIP-MS PFDN2	PFDN4	Q9NQP4	35	0.0420313	568.868
PFD	DIP-MS PFDN2	PFDN4	Q9NQP4	36	0.0481587	545.327
PFD	DIP-MS PFDN2	PFDN4	Q9NQP4	37	0.0492382	522.296
PFD	DIP-MS PFDN2	PFDN4	Q9NQP4	38	0.0524494	499.776
PFD	DIP-MS PFDN2	PFDN4	Q9NQP4	39	0.0442232	477.766
PFD	DIP-MS PFDN2	PFDN4	Q9NQP4	40	0.049139	456.267
PFD	DIP-MS PFDN2	PFDN4	Q9NQP4	41	0.0584487	435.278	480
PFD	DIP-MS PFDN2	PFDN4	Q9NQP4	42	0.0636257	414.799
PFD	DIP-MS PFDN2	PFDN4	Q9NQP4	43	0.0694465	394.831
PFD	DIP-MS PFDN2	PFDN4	Q9NQP4	44	0.0929123	375.373
PFD	DIP-MS PFDN2	PFDN4	Q9NQP4	45	0.108596	356.425
PFD	DIP-MS PFDN2	PFDN4	Q9NQP4	46	0.120036	337.988
PFD	DIP-MS PFDN2	PFDN4	Q9NQP4	47	0.13434	320.061
PFD	DIP-MS PFDN2	PFDN4	Q9NQP4	48	0.129957	302.645
PFD	DIP-MS PFDN2	PFDN4	Q9NQP4	49	0.111441	285.739
PFD	DIP-MS PFDN2	PFDN4	Q9NQP4	50	0.100655	269.344	242
PFD	DIP-MS PFDN2	PFDN4	Q9NQP4	51	0.103909	253.459
PFD	DIP-MS PFDN2	PFDN4	Q9NQP4	52	0.133694	238.084
PFD	DIP-MS PFDN2	PFDN4	Q9NQP4	53	0.175893	223.219
PFD	DIP-MS PFDN2	PFDN4	Q9NQP4	54	0.267596	208.865
PFD	DIP-MS PFDN2	PFDN4	Q9NQP4	55	0.408851	195.022
PFD	DIP-MS PFDN2	PFDN4	Q9NQP4	56	0.621002	181.689
PFD	DIP-MS PFDN2	PFDN4	Q9NQP4	57	0.888946	168.866
PFD	DIP-MS PFDN2	PFDN4	Q9NQP4	58	0.981418	156.554
PFD	DIP-MS PFDN2	PFDN4	Q9NQP4	59	0.985158	144.752
PFD	DIP-MS PFDN2	PFDN4	Q9NQP4	60	0.853884	133.46
PFD	DIP-MS PFDN2	PFDN4	Q9NQP4	61	0.606947	122.679	146
PFD	DIP-MS PFDN2	PFDN4	Q9NQP4	62	0.367455	112.408
PFD	DIP-MS PFDN2	PFDN4	Q9NQP4	63	0.273402	102.647
PFD	DIP-MS PFDN2	PFDN4	Q9NQP4	64	0.15878	93.3974
PFD	DIP-MS PFDN2	PFDN4	Q9NQP4	65	0.0970607	84.6578
PFD	DIP-MS PFDN2	PFDN4	Q9NQP4	66	0.0670423	76.4285
PFD	DIP-MS PFDN2	PFDN4	Q9NQP4	67	0.012401	68.7097
PFD	DIP-MS PFDN2	PFDN4	Q9NQP4	68	0.00463005	61.5012
PFD	DIP-MS PFDN2	PFDN4	Q9NQP4	69	0.00319385	54.8031
PFD	DIP-MS PFDN2	PFDN4	Q9NQP4	70	0.00223907	48.6154	66
PFD	DIP-MS PFDN2	PFDN4	Q9NQP4	71	0.00197434	42.9381
PFD	DIP-MS PFDN2	PFDN4	Q9NQP4	72	0.00180182	37.7712
PFD	DIP-MS PFDN2	PFDN4	Q9NQP4	73	0.00131854	33.1147
PFD	DIP-MS PFDN2	PFDN4	Q9NQP4	74	0.000699398	28.9686
PFD	DIP-MS PFDN2	PFDN4	Q9NQP4	75	0.000613381	25.3329	20
PFD	DIP-MS PFDN2	PFDN4	Q9NQP4	76	7.16651e-10	22.2075
PFD	DIP-MS UXT	PFDN4	Q9NQP4	1	1.60329e-11	1672.95
PFD	DIP-MS UXT	PFDN4	Q9NQP4	2	1.43222e-10	1632.05
PFD	DIP-MS UXT	PFDN4	Q9NQP4	3	1.47587e-10	1591.67
PFD	DIP-MS UXT	PFDN4	Q9NQP4	4	1.66556e-09	1551.79
PFD	DIP-MS UXT	PFDN4	Q9NQP4	5	2.05553e-09	1512.43
PFD	DIP-MS UXT	PFDN4	Q9NQP4	6	2.31981e-08	1473.58
PFD	DIP-MS UXT	PFDN4	Q9NQP4	7	2.86296e-08	1435.24
PFD	DIP-MS UXT	PFDN4	Q9NQP4	8	3.23108e-07	1397.4
PFD	DIP-MS UXT	PFDN4	Q9NQP4	9	3.98759e-07	1360.08
PFD	DIP-MS UXT	PFDN4	Q9NQP4	10	4.50049e-06	1323.27
PFD	DIP-MS UXT	PFDN4	Q9NQP4	11	0.00140385	1286.97
PFD	DIP-MS UXT	PFDN4	Q9NQP4	12	0.00322266	1251.18
PFD	DIP-MS UXT	PFDN4	Q9NQP4	13	0.00376036	1215.9
PFD	DIP-MS UXT	PFDN4	Q9NQP4	14	0.00376485	1181.13	1236
PFD	DIP-MS UXT	PFDN4	Q9NQP4	15	0.00322946	1146.87
PFD	DIP-MS UXT	PFDN4	Q9NQP4	16	0.00144277	1113.12
PFD	DIP-MS UXT	PFDN4	Q9NQP4	17	0.000630662	1079.88
PFD	DIP-MS UXT	PFDN4	Q9NQP4	18	0.00164732	1047.16	1048
PFD	DIP-MS UXT	PFDN4	Q9NQP4	19	0.0019419	1014.94
PFD	DIP-MS UXT	PFDN4	Q9NQP4	20	0.00248512	983.23
PFD	DIP-MS UXT	PFDN4	Q9NQP4	21	0.0115805	952.033
PFD	DIP-MS UXT	PFDN4	Q9NQP4	22	0.013279	921.347
PFD	DIP-MS UXT	PFDN4	Q9NQP4	23	0.0133625	891.171
PFD	DIP-MS UXT	PFDN4	Q9NQP4	24	0.0141493	861.505
PFD	DIP-MS UXT	PFDN4	Q9NQP4	25	0.0165205	832.35
PFD	DIP-MS UXT	PFDN4	Q9NQP4	26	0.00882733	803.705
PFD	DIP-MS UXT	PFDN4	Q9NQP4	27	0.00913959	775.57
PFD	DIP-MS UXT	PFDN4	Q9NQP4	28	0.00809812	747.946
PFD	DIP-MS UXT	PFDN4	Q9NQP4	29	0.00487478	720.832
PFD	DIP-MS UXT	PFDN4	Q9NQP4	30	6.80629e-08	694.229
PFD	DIP-MS UXT	PFDN4	Q9NQP4	31	5.51526e-08	668.136	720
PFD	DIP-MS UXT	PFDN4	Q9NQP4	32	4.96588e-09	642.553
PFD	DIP-MS UXT	PFDN4	Q9NQP4	33	4.05735e-09	617.481
PFD	DIP-MS UXT	PFDN4	Q9NQP4	34	1.45938e-09	592.919
PFD	DIP-MS UXT	PFDN4	Q9NQP4	35	1.65109e-09	568.868
PFD	DIP-MS UXT	PFDN4	Q9NQP4	36	1.54766e-08	545.327
PFD	DIP-MS UXT	PFDN4	Q9NQP4	37	1.90901e-08	522.296
PFD	DIP-MS UXT	PFDN4	Q9NQP4	38	2.15255e-07	499.776
PFD	DIP-MS UXT	PFDN4	Q9NQP4	39	2.65655e-07	477.766
PFD	DIP-MS UXT	PFDN4	Q9NQP4	40	2.99813e-06	456.267
PFD	DIP-MS UXT	PFDN4	Q9NQP4	41	3.7001e-06	435.278	480
PFD	DIP-MS UXT	PFDN4	Q9NQP4	42	4.17586e-05	414.799
PFD	DIP-MS UXT	PFDN4	Q9NQP4	43	5.15358e-05	394.831
PFD	DIP-MS UXT	PFDN4	Q9NQP4	44	0.000581623	375.373
PFD	DIP-MS UXT	PFDN4	Q9NQP4	45	0.000717801	356.425
PFD	DIP-MS UXT	PFDN4	Q9NQP4	46	0.0117942	337.988
PFD	DIP-MS UXT	PFDN4	Q9NQP4	47	0.0328289	320.061
PFD	DIP-MS UXT	PFDN4	Q9NQP4	48	0.0505502	302.645
PFD	DIP-MS UXT	PFDN4	Q9NQP4	49	0.0664097	285.739
PFD	DIP-MS UXT	PFDN4	Q9NQP4	50	0.117406	269.344	242
PFD	DIP-MS UXT	PFDN4	Q9NQP4	51	0.233186	253.459
PFD	DIP-MS UXT	PFDN4	Q9NQP4	52	0.408149	238.084
PFD	DIP-MS UXT	PFDN4	Q9NQP4	53	0.696423	223.219
PFD	DIP-MS UXT	PFDN4	Q9NQP4	54	0.939194	208.865
PFD	DIP-MS UXT	PFDN4	Q9NQP4	55	1	195.022
PFD	DIP-MS UXT	PFDN4	Q9NQP4	56	0.924995	181.689
PFD	DIP-MS UXT	PFDN4	Q9NQP4	57	0.752906	168.866
PFD	DIP-MS UXT	PFDN4	Q9NQP4	58	0.480734	156.554
PFD	DIP-MS UXT	PFDN4	Q9NQP4	59	0.278735	144.752
PFD	DIP-MS UXT	PFDN4	Q9NQP4	60	0.179227	133.46
PFD	DIP-MS UXT	PFDN4	Q9NQP4	61	0.0945417	122.679	146
PFD	DIP-MS UXT	PFDN4	Q9NQP4	62	0.0375674	112.408
PFD	DIP-MS UXT	PFDN4	Q9NQP4	63	0.0126665	102.647
PFD	DIP-MS UXT	PFDN4	Q9NQP4	64	0.000281865	93.3974
PFD	DIP-MS UXT	PFDN4	Q9NQP4	65	2.49752e-05	84.6578
PFD	DIP-MS UXT	PFDN4	Q9NQP4	66	2.0237e-05	76.4285
PFD	DIP-MS UXT	PFDN4	Q9NQP4	67	1.79314e-06	68.7097
PFD	DIP-MS UXT	PFDN4	Q9NQP4	68	1.45294e-06	61.5012
PFD	DIP-MS UXT	PFDN4	Q9NQP4	69	1.28736e-07	54.8031
PFD	DIP-MS UXT	PFDN4	Q9NQP4	70	1.04307e-07	48.6154	66
PFD	DIP-MS UXT	PFDN4	Q9NQP4	71	9.23286e-09	42.9381
PFD	DIP-MS UXT	PFDN4	Q9NQP4	72	7.4797e-09	37.7712
PFD	DIP-MS UXT	PFDN4	Q9NQP4	73	6.58169e-10	33.1147
PFD	DIP-MS UXT	PFDN4	Q9NQP4	74	5.32478e-10	28.9686
PFD	DIP-MS UXT	PFDN4	Q9NQP4	75	5.56371e-11	25.3329	20
PFD	DIP-MS UXT	PFDN4	Q9NQP4	76	6.00244e-11	22.2075
PFD	DIP-MS PFDN2	PFDN5	Q99471	1	0.00465543	1672.95
PFD	DIP-MS PFDN2	PFDN5	Q99471	2	0.00390279	1632.05
PFD	DIP-MS PFDN2	PFDN5	Q99471	3	0.00323401	1591.67
PFD	DIP-MS PFDN2	PFDN5	Q99471	4	0.0021126	1551.79
PFD	DIP-MS PFDN2	PFDN5	Q99471	5	0.00199652	1512.43
PFD	DIP-MS PFDN2	PFDN5	Q99471	6	0.00166548	1473.58
PFD	DIP-MS PFDN2	PFDN5	Q99471	7	0.00162837	1435.24
PFD	DIP-MS PFDN2	PFDN5	Q99471	8	0.00172062	1397.4
PFD	DIP-MS PFDN2	PFDN5	Q99471	9	0.00188924	1360.08
PFD	DIP-MS PFDN2	PFDN5	Q99471	10	0.00230576	1323.27
PFD	DIP-MS PFDN2	PFDN5	Q99471	11	0.00271512	1286.97
PFD	DIP-MS PFDN2	PFDN5	Q99471	12	0.00323949	1251.18
PFD	DIP-MS PFDN2	PFDN5	Q99471	13	0.00338613	1215.9
PFD	DIP-MS PFDN2	PFDN5	Q99471	14	0.00368162	1181.13	1236
PFD	DIP-MS PFDN2	PFDN5	Q99471	15	0.00428169	1146.87
PFD	DIP-MS PFDN2	PFDN5	Q99471	16	0.0050386	1113.12
PFD	DIP-MS PFDN2	PFDN5	Q99471	17	0.00628448	1079.88
PFD	DIP-MS PFDN2	PFDN5	Q99471	18	0.00688253	1047.16	1048
PFD	DIP-MS PFDN2	PFDN5	Q99471	19	0.0068524	1014.94
PFD	DIP-MS PFDN2	PFDN5	Q99471	20	0.00671344	983.23
PFD	DIP-MS PFDN2	PFDN5	Q99471	21	0.00658966	952.033
PFD	DIP-MS PFDN2	PFDN5	Q99471	22	0.00677815	921.347
PFD	DIP-MS PFDN2	PFDN5	Q99471	23	0.00956494	891.171
PFD	DIP-MS PFDN2	PFDN5	Q99471	24	0.0120126	861.505
PFD	DIP-MS PFDN2	PFDN5	Q99471	25	0.0169597	832.35
PFD	DIP-MS PFDN2	PFDN5	Q99471	26	0.0219463	803.705
PFD	DIP-MS PFDN2	PFDN5	Q99471	27	0.0238705	775.57
PFD	DIP-MS PFDN2	PFDN5	Q99471	28	0.0229216	747.946
PFD	DIP-MS PFDN2	PFDN5	Q99471	29	0.0218758	720.832
PFD	DIP-MS PFDN2	PFDN5	Q99471	30	0.0188936	694.229
PFD	DIP-MS PFDN2	PFDN5	Q99471	31	0.0155183	668.136	720
PFD	DIP-MS PFDN2	PFDN5	Q99471	32	0.0160088	642.553
PFD	DIP-MS PFDN2	PFDN5	Q99471	33	0.0159851	617.481
PFD	DIP-MS PFDN2	PFDN5	Q99471	34	0.0239847	592.919
PFD	DIP-MS PFDN2	PFDN5	Q99471	35	0.0280222	568.868
PFD	DIP-MS PFDN2	PFDN5	Q99471	36	0.0318307	545.327
PFD	DIP-MS PFDN2	PFDN5	Q99471	37	0.0327024	522.296
PFD	DIP-MS PFDN2	PFDN5	Q99471	38	0.0361998	499.776
PFD	DIP-MS PFDN2	PFDN5	Q99471	39	0.030622	477.766
PFD	DIP-MS PFDN2	PFDN5	Q99471	40	0.0363975	456.267
PFD	DIP-MS PFDN2	PFDN5	Q99471	41	0.0442955	435.278	480
PFD	DIP-MS PFDN2	PFDN5	Q99471	42	0.0510002	414.799
PFD	DIP-MS PFDN2	PFDN5	Q99471	43	0.060558	394.831
PFD	DIP-MS PFDN2	PFDN5	Q99471	44	0.0797049	375.373
PFD	DIP-MS PFDN2	PFDN5	Q99471	45	0.0926986	356.425
PFD	DIP-MS PFDN2	PFDN5	Q99471	46	0.102486	337.988
PFD	DIP-MS PFDN2	PFDN5	Q99471	47	0.114589	320.061
PFD	DIP-MS PFDN2	PFDN5	Q99471	48	0.112121	302.645
PFD	DIP-MS PFDN2	PFDN5	Q99471	49	0.103852	285.739
PFD	DIP-MS PFDN2	PFDN5	Q99471	50	0.103106	269.344	242
PFD	DIP-MS PFDN2	PFDN5	Q99471	51	0.116529	253.459
PFD	DIP-MS PFDN2	PFDN5	Q99471	52	0.158064	238.084
PFD	DIP-MS PFDN2	PFDN5	Q99471	53	0.225897	223.219
PFD	DIP-MS PFDN2	PFDN5	Q99471	54	0.338881	208.865
PFD	DIP-MS PFDN2	PFDN5	Q99471	55	0.474274	195.022
PFD	DIP-MS PFDN2	PFDN5	Q99471	56	0.673891	181.689
PFD	DIP-MS PFDN2	PFDN5	Q99471	57	0.90023	168.866
PFD	DIP-MS PFDN2	PFDN5	Q99471	58	0.973754	156.554
PFD	DIP-MS PFDN2	PFDN5	Q99471	59	0.989944	144.752
PFD	DIP-MS PFDN2	PFDN5	Q99471	60	0.878606	133.46
PFD	DIP-MS PFDN2	PFDN5	Q99471	61	0.646111	122.679	146
PFD	DIP-MS PFDN2	PFDN5	Q99471	62	0.407343	112.408
PFD	DIP-MS PFDN2	PFDN5	Q99471	63	0.284366	102.647
PFD	DIP-MS PFDN2	PFDN5	Q99471	64	0.140847	93.3974
PFD	DIP-MS PFDN2	PFDN5	Q99471	65	0.0776791	84.6578
PFD	DIP-MS PFDN2	PFDN5	Q99471	66	0.0483147	76.4285
PFD	DIP-MS PFDN2	PFDN5	Q99471	67	0.0120403	68.7097
PFD	DIP-MS PFDN2	PFDN5	Q99471	68	0.0068663	61.5012
PFD	DIP-MS PFDN2	PFDN5	Q99471	69	0.00563663	54.8031
PFD	DIP-MS PFDN2	PFDN5	Q99471	70	0.00535438	48.6154	66
PFD	DIP-MS PFDN2	PFDN5	Q99471	71	0.00557975	42.9381
PFD	DIP-MS PFDN2	PFDN5	Q99471	72	0.00515476	37.7712
PFD	DIP-MS PFDN2	PFDN5	Q99471	73	0.00397871	33.1147
PFD	DIP-MS PFDN2	PFDN5	Q99471	74	0.0026854	28.9686
PFD	DIP-MS PFDN2	PFDN5	Q99471	75	0.00151919	25.3329	20
PFD	DIP-MS PFDN2	PFDN5	Q99471	76	0	22.2075
PFD	DIP-MS UXT	PFDN5	Q99471	1	4.83612e-31	1672.95
PFD	DIP-MS UXT	PFDN5	Q99471	2	3.89386e-30	1632.05
PFD	DIP-MS UXT	PFDN5	Q99471	3	7.75255e-30	1591.67
PFD	DIP-MS UXT	PFDN5	Q99471	4	4.97801e-29	1551.79
PFD	DIP-MS UXT	PFDN5	Q99471	5	1.13328e-28	1512.43
PFD	DIP-MS UXT	PFDN5	Q99471	6	6.98823e-28	1473.58
PFD	DIP-MS UXT	PFDN5	Q99471	7	1.58352e-27	1435.24
PFD	DIP-MS UXT	PFDN5	Q99471	8	9.72909e-27	1397.4
PFD	DIP-MS UXT	PFDN5	Q99471	9	2.20355e-26	1360.08
PFD	DIP-MS UXT	PFDN5	Q99471	10	1.35684e-25	1323.27
PFD	DIP-MS UXT	PFDN5	Q99471	11	3.075e-25	1286.97
PFD	DIP-MS UXT	PFDN5	Q99471	12	1.89178e-24	1251.18
PFD	DIP-MS UXT	PFDN5	Q99471	13	4.28512e-24	1215.9
PFD	DIP-MS UXT	PFDN5	Q99471	14	2.63279e-23	1181.13	1236
PFD	DIP-MS UXT	PFDN5	Q99471	15	5.96199e-23	1146.87
PFD	DIP-MS UXT	PFDN5	Q99471	16	3.6809e-06	1113.12
PFD	DIP-MS UXT	PFDN5	Q99471	17	6.28998e-06	1079.88
PFD	DIP-MS UXT	PFDN5	Q99471	18	9.00095e-06	1047.16	1048
PFD	DIP-MS UXT	PFDN5	Q99471	19	9.29288e-06	1014.94
PFD	DIP-MS UXT	PFDN5	Q99471	20	8.32342e-06	983.23
PFD	DIP-MS UXT	PFDN5	Q99471	21	4.00613e-06	952.033
PFD	DIP-MS UXT	PFDN5	Q99471	22	1.88435e-06	921.347
PFD	DIP-MS UXT	PFDN5	Q99471	23	2.24259e-18	891.171
PFD	DIP-MS UXT	PFDN5	Q99471	24	1.37806e-17	861.505
PFD	DIP-MS UXT	PFDN5	Q99471	25	3.12419e-17	832.35
PFD	DIP-MS UXT	PFDN5	Q99471	26	1.92251e-16	803.705
PFD	DIP-MS UXT	PFDN5	Q99471	27	4.35544e-16	775.57
PFD	DIP-MS UXT	PFDN5	Q99471	28	2.67433e-15	747.946
PFD	DIP-MS UXT	PFDN5	Q99471	29	6.05945e-15	720.832
PFD	DIP-MS UXT	PFDN5	Q99471	30	3.72294e-14	694.229
PFD	DIP-MS UXT	PFDN5	Q99471	31	8.43977e-14	668.136	720
PFD	DIP-MS UXT	PFDN5	Q99471	32	5.18377e-13	642.553
PFD	DIP-MS UXT	PFDN5	Q99471	33	1.17586e-12	617.481
PFD	DIP-MS UXT	PFDN5	Q99471	34	7.22906e-12	592.919
PFD	DIP-MS UXT	PFDN5	Q99471	35	1.63624e-11	568.868
PFD	DIP-MS UXT	PFDN5	Q99471	36	1.00653e-10	545.327
PFD	DIP-MS UXT	PFDN5	Q99471	37	2.28212e-10	522.296
PFD	DIP-MS UXT	PFDN5	Q99471	38	1.40198e-09	499.776
PFD	DIP-MS UXT	PFDN5	Q99471	39	3.17648e-09	477.766
PFD	DIP-MS UXT	PFDN5	Q99471	40	1.95243e-08	456.267
PFD	DIP-MS UXT	PFDN5	Q99471	41	4.42397e-08	435.278	480
PFD	DIP-MS UXT	PFDN5	Q99471	42	2.71936e-07	414.799
PFD	DIP-MS UXT	PFDN5	Q99471	43	6.16178e-07	394.831
PFD	DIP-MS UXT	PFDN5	Q99471	44	3.78757e-06	375.373
PFD	DIP-MS UXT	PFDN5	Q99471	45	8.58225e-06	356.425
PFD	DIP-MS UXT	PFDN5	Q99471	46	5.27541e-05	337.988
PFD	DIP-MS UXT	PFDN5	Q99471	47	0.000119535	320.061
PFD	DIP-MS UXT	PFDN5	Q99471	48	0.00073477	302.645
PFD	DIP-MS UXT	PFDN5	Q99471	49	0.00227143	285.739
PFD	DIP-MS UXT	PFDN5	Q99471	50	0.0306692	269.344	242
PFD	DIP-MS UXT	PFDN5	Q99471	51	0.108131	253.459
PFD	DIP-MS UXT	PFDN5	Q99471	52	0.279621	238.084
PFD	DIP-MS UXT	PFDN5	Q99471	53	0.597336	223.219
PFD	DIP-MS UXT	PFDN5	Q99471	54	0.858461	208.865
PFD	DIP-MS UXT	PFDN5	Q99471	55	0.988985	195.022
PFD	DIP-MS UXT	PFDN5	Q99471	56	0.929986	181.689
PFD	DIP-MS UXT	PFDN5	Q99471	57	0.731796	168.866
PFD	DIP-MS UXT	PFDN5	Q99471	58	0.420265	156.554
PFD	DIP-MS UXT	PFDN5	Q99471	59	0.21125	144.752
PFD	DIP-MS UXT	PFDN5	Q99471	60	0.0899918	133.46
PFD	DIP-MS UXT	PFDN5	Q99471	61	0.0525037	122.679	146
PFD	DIP-MS UXT	PFDN5	Q99471	62	0.0222936	112.408
PFD	DIP-MS UXT	PFDN5	Q99471	63	0.00604907	102.647
PFD	DIP-MS UXT	PFDN5	Q99471	64	0.000407313	93.3974
PFD	DIP-MS UXT	PFDN5	Q99471	65	0.000330039	84.6578
PFD	DIP-MS UXT	PFDN5	Q99471	66	2.92437e-05	76.4285
PFD	DIP-MS UXT	PFDN5	Q99471	67	2.36955e-05	68.7097
PFD	DIP-MS UXT	PFDN5	Q99471	68	2.0994e-06	61.5012
PFD	DIP-MS UXT	PFDN5	Q99471	69	1.69891e-06	54.8031
PFD	DIP-MS UXT	PFDN5	Q99471	70	1.47821e-07	48.6154	66
PFD	DIP-MS UXT	PFDN5	Q99471	71	1.18469e-07	42.9381
PFD	DIP-MS UXT	PFDN5	Q99471	72	7.37287e-09	37.7712
PFD	DIP-MS UXT	PFDN5	Q99471	73	5.80059e-09	33.1147
PFD	DIP-MS UXT	PFDN5	Q99471	74	2.69355e-12	28.9686
PFD	DIP-MS UXT	PFDN5	Q99471	75	2.61209e-12	25.3329	20
PFD	DIP-MS UXT	PFDN5	Q99471	76	2.84463e-13	22.2075
PFD	DIP-MS PFDN2	PFDN6	O15212	1	0.015556	1672.95
PFD	DIP-MS PFDN2	PFDN6	O15212	2	0.0120728	1632.05
PFD	DIP-MS PFDN2	PFDN6	O15212	3	0.00919855	1591.67
PFD	DIP-MS PFDN2	PFDN6	O15212	4	0.00452703	1551.79
PFD	DIP-MS PFDN2	PFDN6	O15212	5	0.00323148	1512.43
PFD	DIP-MS PFDN2	PFDN6	O15212	6	0.00167266	1473.58
PFD	DIP-MS PFDN2	PFDN6	O15212	7	0.00229267	1435.24
PFD	DIP-MS PFDN2	PFDN6	O15212	8	0.00237957	1397.4
PFD	DIP-MS PFDN2	PFDN6	O15212	9	0.00267406	1360.08
PFD	DIP-MS PFDN2	PFDN6	O15212	10	0.00352715	1323.27
PFD	DIP-MS PFDN2	PFDN6	O15212	11	0.00511879	1286.97
PFD	DIP-MS PFDN2	PFDN6	O15212	12	0.00679533	1251.18
PFD	DIP-MS PFDN2	PFDN6	O15212	13	0.0081869	1215.9
PFD	DIP-MS PFDN2	PFDN6	O15212	14	0.0106973	1181.13	1236
PFD	DIP-MS PFDN2	PFDN6	O15212	15	0.0122903	1146.87
PFD	DIP-MS PFDN2	PFDN6	O15212	16	0.0132136	1113.12
PFD	DIP-MS PFDN2	PFDN6	O15212	17	0.0154029	1079.88
PFD	DIP-MS PFDN2	PFDN6	O15212	18	0.017617	1047.16	1048
PFD	DIP-MS PFDN2	PFDN6	O15212	19	0.0182637	1014.94
PFD	DIP-MS PFDN2	PFDN6	O15212	20	0.01868	983.23
PFD	DIP-MS PFDN2	PFDN6	O15212	21	0.0193361	952.033
PFD	DIP-MS PFDN2	PFDN6	O15212	22	0.0198011	921.347
PFD	DIP-MS PFDN2	PFDN6	O15212	23	0.0220141	891.171
PFD	DIP-MS PFDN2	PFDN6	O15212	24	0.0225182	861.505
PFD	DIP-MS PFDN2	PFDN6	O15212	25	0.0268148	832.35
PFD	DIP-MS PFDN2	PFDN6	O15212	26	0.0330073	803.705
PFD	DIP-MS PFDN2	PFDN6	O15212	27	0.0369421	775.57
PFD	DIP-MS PFDN2	PFDN6	O15212	28	0.0398078	747.946
PFD	DIP-MS PFDN2	PFDN6	O15212	29	0.0434055	720.832
PFD	DIP-MS PFDN2	PFDN6	O15212	30	0.0411615	694.229
PFD	DIP-MS PFDN2	PFDN6	O15212	31	0.0372659	668.136	720
PFD	DIP-MS PFDN2	PFDN6	O15212	32	0.0389499	642.553
PFD	DIP-MS PFDN2	PFDN6	O15212	33	0.0412212	617.481
PFD	DIP-MS PFDN2	PFDN6	O15212	34	0.054398	592.919
PFD	DIP-MS PFDN2	PFDN6	O15212	35	0.0649775	568.868
PFD	DIP-MS PFDN2	PFDN6	O15212	36	0.0707022	545.327
PFD	DIP-MS PFDN2	PFDN6	O15212	37	0.0744842	522.296
PFD	DIP-MS PFDN2	PFDN6	O15212	38	0.0755152	499.776
PFD	DIP-MS PFDN2	PFDN6	O15212	39	0.0635949	477.766
PFD	DIP-MS PFDN2	PFDN6	O15212	40	0.0627219	456.267
PFD	DIP-MS PFDN2	PFDN6	O15212	41	0.0618011	435.278	480
PFD	DIP-MS PFDN2	PFDN6	O15212	42	0.0576139	414.799
PFD	DIP-MS PFDN2	PFDN6	O15212	43	0.0636713	394.831
PFD	DIP-MS PFDN2	PFDN6	O15212	44	0.0823981	375.373
PFD	DIP-MS PFDN2	PFDN6	O15212	45	0.0919891	356.425
PFD	DIP-MS PFDN2	PFDN6	O15212	46	0.111077	337.988
PFD	DIP-MS PFDN2	PFDN6	O15212	47	0.131133	320.061
PFD	DIP-MS PFDN2	PFDN6	O15212	48	0.128305	302.645
PFD	DIP-MS PFDN2	PFDN6	O15212	49	0.111497	285.739
PFD	DIP-MS PFDN2	PFDN6	O15212	50	0.0994971	269.344	242
PFD	DIP-MS PFDN2	PFDN6	O15212	51	0.0907098	253.459
PFD	DIP-MS PFDN2	PFDN6	O15212	52	0.106337	238.084
PFD	DIP-MS PFDN2	PFDN6	O15212	53	0.134722	223.219
PFD	DIP-MS PFDN2	PFDN6	O15212	54	0.191706	208.865
PFD	DIP-MS PFDN2	PFDN6	O15212	55	0.2936	195.022
PFD	DIP-MS PFDN2	PFDN6	O15212	56	0.506798	181.689
PFD	DIP-MS PFDN2	PFDN6	O15212	57	0.738042	168.866
PFD	DIP-MS PFDN2	PFDN6	O15212	58	0.844748	156.554
PFD	DIP-MS PFDN2	PFDN6	O15212	59	0.926885	144.752
PFD	DIP-MS PFDN2	PFDN6	O15212	60	0.900756	133.46
PFD	DIP-MS PFDN2	PFDN6	O15212	61	0.704664	122.679	146
PFD	DIP-MS PFDN2	PFDN6	O15212	62	0.565104	112.408
PFD	DIP-MS PFDN2	PFDN6	O15212	63	0.47465	102.647
PFD	DIP-MS PFDN2	PFDN6	O15212	64	0.313863	93.3974
PFD	DIP-MS PFDN2	PFDN6	O15212	65	0.186513	84.6578
PFD	DIP-MS PFDN2	PFDN6	O15212	66	0.121121	76.4285
PFD	DIP-MS PFDN2	PFDN6	O15212	67	0.0262656	68.7097
PFD	DIP-MS PFDN2	PFDN6	O15212	68	0.0124631	61.5012
PFD	DIP-MS PFDN2	PFDN6	O15212	69	0.00743043	54.8031
PFD	DIP-MS PFDN2	PFDN6	O15212	70	0.0072614	48.6154	66
PFD	DIP-MS PFDN2	PFDN6	O15212	71	0.00854907	42.9381
PFD	DIP-MS PFDN2	PFDN6	O15212	72	0.0090569	37.7712
PFD	DIP-MS PFDN2	PFDN6	O15212	73	0.00774962	33.1147
PFD	DIP-MS PFDN2	PFDN6	O15212	74	0.00599874	28.9686
PFD	DIP-MS PFDN2	PFDN6	O15212	75	0.00418557	25.3329	20
PFD	DIP-MS PFDN2	PFDN6	O15212	76	0.000568685	22.2075
PFD	DIP-MS UXT	PFDN6	O15212	1	0.0854326	1672.95
PFD	DIP-MS UXT	PFDN6	O15212	2	0.0745768	1632.05
PFD	DIP-MS UXT	PFDN6	O15212	3	0.0680701	1591.67
PFD	DIP-MS UXT	PFDN6	O15212	4	0.0609333	1551.79
PFD	DIP-MS UXT	PFDN6	O15212	5	0.0557079	1512.43
PFD	DIP-MS UXT	PFDN6	O15212	6	0.0618584	1473.58
PFD	DIP-MS UXT	PFDN6	O15212	7	0.0690836	1435.24
PFD	DIP-MS UXT	PFDN6	O15212	8	0.0734996	1397.4
PFD	DIP-MS UXT	PFDN6	O15212	9	0.0757897	1360.08
PFD	DIP-MS UXT	PFDN6	O15212	10	0.0785267	1323.27
PFD	DIP-MS UXT	PFDN6	O15212	11	0.0822333	1286.97
PFD	DIP-MS UXT	PFDN6	O15212	12	0.0851251	1251.18
PFD	DIP-MS UXT	PFDN6	O15212	13	0.094872	1215.9
PFD	DIP-MS UXT	PFDN6	O15212	14	0.1126	1181.13	1236
PFD	DIP-MS UXT	PFDN6	O15212	15	0.133376	1146.87
PFD	DIP-MS UXT	PFDN6	O15212	16	0.145852	1113.12
PFD	DIP-MS UXT	PFDN6	O15212	17	0.151661	1079.88
PFD	DIP-MS UXT	PFDN6	O15212	18	0.149839	1047.16	1048
PFD	DIP-MS UXT	PFDN6	O15212	19	0.150901	1014.94
PFD	DIP-MS UXT	PFDN6	O15212	20	0.154798	983.23
PFD	DIP-MS UXT	PFDN6	O15212	21	0.164524	952.033
PFD	DIP-MS UXT	PFDN6	O15212	22	0.175323	921.347
PFD	DIP-MS UXT	PFDN6	O15212	23	0.184552	891.171
PFD	DIP-MS UXT	PFDN6	O15212	24	0.187897	861.505
PFD	DIP-MS UXT	PFDN6	O15212	25	0.199454	832.35
PFD	DIP-MS UXT	PFDN6	O15212	26	0.20462	803.705
PFD	DIP-MS UXT	PFDN6	O15212	27	0.23278	775.57
PFD	DIP-MS UXT	PFDN6	O15212	28	0.251873	747.946
PFD	DIP-MS UXT	PFDN6	O15212	29	0.2672	720.832
PFD	DIP-MS UXT	PFDN6	O15212	30	0.276549	694.229
PFD	DIP-MS UXT	PFDN6	O15212	31	0.303332	668.136	720
PFD	DIP-MS UXT	PFDN6	O15212	32	0.328484	642.553
PFD	DIP-MS UXT	PFDN6	O15212	33	0.37757	617.481
PFD	DIP-MS UXT	PFDN6	O15212	34	0.455835	592.919
PFD	DIP-MS UXT	PFDN6	O15212	35	0.587446	568.868
PFD	DIP-MS UXT	PFDN6	O15212	36	0.83177	545.327
PFD	DIP-MS UXT	PFDN6	O15212	37	0.986188	522.296
PFD	DIP-MS UXT	PFDN6	O15212	38	0.990656	499.776
PFD	DIP-MS UXT	PFDN6	O15212	39	0.867879	477.766
PFD	DIP-MS UXT	PFDN6	O15212	40	0.637654	456.267
PFD	DIP-MS UXT	PFDN6	O15212	41	0.320125	435.278	480
PFD	DIP-MS UXT	PFDN6	O15212	42	0.138576	414.799
PFD	DIP-MS UXT	PFDN6	O15212	43	0.0802436	394.831
PFD	DIP-MS UXT	PFDN6	O15212	44	0.0597451	375.373
PFD	DIP-MS UXT	PFDN6	O15212	45	0.0555226	356.425
PFD	DIP-MS UXT	PFDN6	O15212	46	0.0584995	337.988
PFD	DIP-MS UXT	PFDN6	O15212	47	0.0583836	320.061
PFD	DIP-MS UXT	PFDN6	O15212	48	0.0549858	302.645
PFD	DIP-MS UXT	PFDN6	O15212	49	0.0497335	285.739
PFD	DIP-MS UXT	PFDN6	O15212	50	0.0423216	269.344	242
PFD	DIP-MS UXT	PFDN6	O15212	51	0.0314269	253.459
PFD	DIP-MS UXT	PFDN6	O15212	52	0.0253078	238.084
PFD	DIP-MS UXT	PFDN6	O15212	53	0.0188811	223.219
PFD	DIP-MS UXT	PFDN6	O15212	54	0.0183602	208.865
PFD	DIP-MS UXT	PFDN6	O15212	55	0.0187841	195.022
PFD	DIP-MS UXT	PFDN6	O15212	56	0.0207132	181.689
PFD	DIP-MS UXT	PFDN6	O15212	57	0.0204042	168.866
PFD	DIP-MS UXT	PFDN6	O15212	58	0.0203695	156.554
PFD	DIP-MS UXT	PFDN6	O15212	59	0.0161443	144.752
PFD	DIP-MS UXT	PFDN6	O15212	60	0.0132496	133.46
PFD	DIP-MS UXT	PFDN6	O15212	61	0.0132169	122.679	146
PFD	DIP-MS UXT	PFDN6	O15212	62	0.0130936	112.408
PFD	DIP-MS UXT	PFDN6	O15212	63	0.0123454	102.647
PFD	DIP-MS UXT	PFDN6	O15212	64	0.0126537	93.3974
PFD	DIP-MS UXT	PFDN6	O15212	65	0.0130102	84.6578
PFD	DIP-MS UXT	PFDN6	O15212	66	0.0100792	76.4285
PFD	DIP-MS UXT	PFDN6	O15212	67	0.00802398	68.7097
PFD	DIP-MS UXT	PFDN6	O15212	68	0.00637471	61.5012
PFD	DIP-MS UXT	PFDN6	O15212	69	0.00547404	54.8031
PFD	DIP-MS UXT	PFDN6	O15212	70	0.0061886	48.6154	66
PFD	DIP-MS UXT	PFDN6	O15212	71	0.00631683	42.9381
PFD	DIP-MS UXT	PFDN6	O15212	72	0.00561709	37.7712
PFD	DIP-MS UXT	PFDN6	O15212	73	0.00476563	33.1147
PFD	DIP-MS UXT	PFDN6	O15212	74	0.00200654	28.9686
PFD	DIP-MS UXT	PFDN6	O15212	75	7.47293e-09	25.3329	20
PFD	DIP-MS UXT	PFDN6	O15212	76	7.62028e-22	22.2075
PFD	DIP-MS PFDN2	VBP1	P61758	1	0.00459535	1672.95
PFD	DIP-MS PFDN2	VBP1	P61758	2	0.0038923	1632.05
PFD	DIP-MS PFDN2	VBP1	P61758	3	0.00330686	1591.67
PFD	DIP-MS PFDN2	VBP1	P61758	4	0.00220986	1551.79
PFD	DIP-MS PFDN2	VBP1	P61758	5	0.00183733	1512.43
PFD	DIP-MS PFDN2	VBP1	P61758	6	0.00164419	1473.58
PFD	DIP-MS PFDN2	VBP1	P61758	7	0.00171578	1435.24
PFD	DIP-MS PFDN2	VBP1	P61758	8	0.00180585	1397.4
PFD	DIP-MS PFDN2	VBP1	P61758	9	0.00185065	1360.08
PFD	DIP-MS PFDN2	VBP1	P61758	10	0.00238379	1323.27
PFD	DIP-MS PFDN2	VBP1	P61758	11	0.0030823	1286.97
PFD	DIP-MS PFDN2	VBP1	P61758	12	0.00391259	1251.18
PFD	DIP-MS PFDN2	VBP1	P61758	13	0.00436848	1215.9
PFD	DIP-MS PFDN2	VBP1	P61758	14	0.00518951	1181.13	1236
PFD	DIP-MS PFDN2	VBP1	P61758	15	0.00584137	1146.87
PFD	DIP-MS PFDN2	VBP1	P61758	16	0.00640006	1113.12
PFD	DIP-MS PFDN2	VBP1	P61758	17	0.00744391	1079.88
PFD	DIP-MS PFDN2	VBP1	P61758	18	0.00813289	1047.16	1048
PFD	DIP-MS PFDN2	VBP1	P61758	19	0.00836794	1014.94
PFD	DIP-MS PFDN2	VBP1	P61758	20	0.00954634	983.23
PFD	DIP-MS PFDN2	VBP1	P61758	21	0.0101018	952.033
PFD	DIP-MS PFDN2	VBP1	P61758	22	0.0103508	921.347
PFD	DIP-MS PFDN2	VBP1	P61758	23	0.0130595	891.171
PFD	DIP-MS PFDN2	VBP1	P61758	24	0.0153213	861.505
PFD	DIP-MS PFDN2	VBP1	P61758	25	0.0193585	832.35
PFD	DIP-MS PFDN2	VBP1	P61758	26	0.0246693	803.705
PFD	DIP-MS PFDN2	VBP1	P61758	27	0.0263592	775.57
PFD	DIP-MS PFDN2	VBP1	P61758	28	0.025561	747.946
PFD	DIP-MS PFDN2	VBP1	P61758	29	0.0242062	720.832
PFD	DIP-MS PFDN2	VBP1	P61758	30	0.020188	694.229
PFD	DIP-MS PFDN2	VBP1	P61758	31	0.0174773	668.136	720
PFD	DIP-MS PFDN2	VBP1	P61758	32	0.0179952	642.553
PFD	DIP-MS PFDN2	VBP1	P61758	33	0.0171643	617.481
PFD	DIP-MS PFDN2	VBP1	P61758	34	0.0261287	592.919
PFD	DIP-MS PFDN2	VBP1	P61758	35	0.0297648	568.868
PFD	DIP-MS PFDN2	VBP1	P61758	36	0.0329763	545.327
PFD	DIP-MS PFDN2	VBP1	P61758	37	0.0352691	522.296
PFD	DIP-MS PFDN2	VBP1	P61758	38	0.0369811	499.776
PFD	DIP-MS PFDN2	VBP1	P61758	39	0.0306167	477.766
PFD	DIP-MS PFDN2	VBP1	P61758	40	0.0376386	456.267
PFD	DIP-MS PFDN2	VBP1	P61758	41	0.0431339	435.278	480
PFD	DIP-MS PFDN2	VBP1	P61758	42	0.0490332	414.799
PFD	DIP-MS PFDN2	VBP1	P61758	43	0.0578745	394.831
PFD	DIP-MS PFDN2	VBP1	P61758	44	0.0748611	375.373
PFD	DIP-MS PFDN2	VBP1	P61758	45	0.0850422	356.425
PFD	DIP-MS PFDN2	VBP1	P61758	46	0.0983578	337.988
PFD	DIP-MS PFDN2	VBP1	P61758	47	0.110811	320.061
PFD	DIP-MS PFDN2	VBP1	P61758	48	0.113555	302.645
PFD	DIP-MS PFDN2	VBP1	P61758	49	0.10548	285.739
PFD	DIP-MS PFDN2	VBP1	P61758	50	0.101902	269.344	242
PFD	DIP-MS PFDN2	VBP1	P61758	51	0.10119	253.459
PFD	DIP-MS PFDN2	VBP1	P61758	52	0.130132	238.084
PFD	DIP-MS PFDN2	VBP1	P61758	53	0.183783	223.219
PFD	DIP-MS PFDN2	VBP1	P61758	54	0.275095	208.865
PFD	DIP-MS PFDN2	VBP1	P61758	55	0.386951	195.022
PFD	DIP-MS PFDN2	VBP1	P61758	56	0.595741	181.689
PFD	DIP-MS PFDN2	VBP1	P61758	57	0.848102	168.866
PFD	DIP-MS PFDN2	VBP1	P61758	58	0.954177	156.554
PFD	DIP-MS PFDN2	VBP1	P61758	59	1	144.752
PFD	DIP-MS PFDN2	VBP1	P61758	60	0.911908	133.46
PFD	DIP-MS PFDN2	VBP1	P61758	61	0.689924	122.679	146
PFD	DIP-MS PFDN2	VBP1	P61758	62	0.45874	112.408
PFD	DIP-MS PFDN2	VBP1	P61758	63	0.335473	102.647
PFD	DIP-MS PFDN2	VBP1	P61758	64	0.199864	93.3974
PFD	DIP-MS PFDN2	VBP1	P61758	65	0.134154	84.6578
PFD	DIP-MS PFDN2	VBP1	P61758	66	0.0847218	76.4285
PFD	DIP-MS PFDN2	VBP1	P61758	67	0.0331841	68.7097
PFD	DIP-MS PFDN2	VBP1	P61758	68	0.0285583	61.5012
PFD	DIP-MS PFDN2	VBP1	P61758	69	0.0255815	54.8031
PFD	DIP-MS PFDN2	VBP1	P61758	70	0.0226462	48.6154	66
PFD	DIP-MS PFDN2	VBP1	P61758	71	0.0232289	42.9381
PFD	DIP-MS PFDN2	VBP1	P61758	72	0.0220284	37.7712
PFD	DIP-MS PFDN2	VBP1	P61758	73	0.016854	33.1147
PFD	DIP-MS PFDN2	VBP1	P61758	74	0.0119616	28.9686
PFD	DIP-MS PFDN2	VBP1	P61758	75	0.0095347	25.3329	20
PFD	DIP-MS PFDN2	VBP1	P61758	76	0.00305701	22.2075
