# Supplementary material for: DIP-MS: ultra-deep interaction proteomics for the deconvolution of protein complexes
Source: Nat Methods. 2024 Mar 26;21(4):635–47. doi: 10.1038/s41592-024-02211-y (PMC11009110; doi:10.1038/s41592-024-02211-y)
Supplement: Supplementary file 27 — Statistical source data. [file 41592_2024_2211_MOESM27_ESM.xlsx]

## Sheet: Ext_data_Fig5_Legend
	SHEET DESCRIPTION		COLUMNS DETAILS
Sheet	Short Description		Column	Description
Ext_data_Fig5A	Sequence alignment		Ext_data_Fig5A: Sequence alignment
Ext_data_Fig5B	Ratio of PDRG1 and canonical Prefoldin subunits in reciprocal AP-MS validation experiments		Annotation	Indicates either fasta identifier and sequence length or JALVIEW column header for annotation used in visualization.
Ext_data_Fig5C	Scoring characteristics modelled PFDh		JALVIEW_parameters	Reports the parameters used for each annotation of the visualization of the sequence alignment.
Ext_data_Fig5D	Scoring characteristics modelled PFDc		Alinged_fasta_sequence_and_JALVIEW_outputs	Reports the sequence alignment of PFDN4 and PDRG1 and the visualization ouptput generated by JALVIEW.
Ext_data_Fig5E	Expected position error [Å] of scored vs. aligned residues for PFDh		Ext_data_Fig5B: Ratio of PDRG1 and canonical Prefoldin subunits in reciprocal AP-MS validation experiments
Ext_data_Fig5F	Expected position error [Å] of scored vs. aligned residues for PFDc		Bait_GeneName	Gene Name (symbol) of the bait protein as reproted in UniProtKB
Ext_data_Fig5G	Quantitative difference of PDRG1 vs. other PFD subunits at DIP-MS canonical PFD peak		Bait_UniProtKB_Accession	Unique UniProtKB accession of the bait protein
Ext_data_Fig5H	PFD_vs._PFDh_DIP-MS_PFDN2		Prey_GeneName	Gene Name (symbol) of the prey protein as reported in UniProtKB
			Prey_UniProtKB_Accession	Unique UniProtKB accession of the prey protein
			Biol_Replicate	Biological replicate (baits: n=3, GFP controls: n=6)
			Ratio_to_VBP1	Ratios against AP of VBP1 for each prefoldin subunit and PDRG1. MS1 LFQ protein abundance values were used to derive ratios.
			Ext_data_Fig5C: Scoring characteristics modelled PFDh
			Complex	Indicates the predicted complex structure.
			Model rank	Indicates the rank of the model as provided by ColabFold.
			Residue index	Index of the residue in the PFDh complex. Column Subunit_GeneName contains information to which subunit the residue belongs.
			pLDDT	Predicted local distance difference test value obtained from AlphaFold complex modelling with ColabFold.
			pLDDT/100	Predicted local distance difference test value devided by 100.
			Subunit_GeneName	Gene Name (symbol) of the bait protein as reproted in UniProtKB. Indicates which residues belong to which prefoldin subunit.
			Ext_data_Fig5D: Scoring characteristics modelled PFDc
			Complex	Indicates the predicted complex structure.
			Model	Indicates the rank of the model as provided by ColabFold.
			residue	Index of the residue in the PFDh complex. Column Subunit_GeneName contains information to which subunit the residue belongs.
			pLDDT	Predicted local distance difference test value obtained from AlphaFold complex modelling with ColabFold.
			pLDDT/100	Predicted local distance difference test value devided by 100.
			Subunit_GeneName	Gene Name (symbol) of the bait protein as reproted in UniProtKB. Indicates which residues belong to which prefoldin subunit.
			Ext_data_Fig5E: Expected position error [Å] of scored vs. aligned residues for PFDh
			Columns: Residue 1: Residue 889	Aligned residue index from residue 1 to residue 890
			Rows: Residue 1: Residue 889	Scored residue index from residue 1 to residue 890
			Ext_data_Fig5F: Expected position error [Å] of scored vs. aligned residues for PFDc
			Columns: Residue 1: Residue 890	Aligned residue index from residue 1 to residue 890
			Rows: Residue 1: Residue 890	Scored residue index from residue 1 to residue 890
			Ext_data_Fig5G: Quantitative difference of PDRG1 vs. other PFD subunits at DIP-MS canonical PFD peak
			Gene_Name	Gene Name/Symbol obtained from UniProtKB database.
			UniProtKB_Accession	Unique and stable UniProtKB accession identifier obtained from UniProtKB database.
			DIP-MS_experiment	Indicates if data was derived from the PFDN2 or UXT DIP-MS experiment.
			Biol_Rep	Recoards DIP-MS biologically independent experiment replicate (n=3).
			Peak_Fraction_at_PFD_PFDh_peak	Peak fraction in the region of the canonical Prefoldin (PFD) or the PDRG1 containing PFDN complex isoforom (PFDh)
			log10(TOP2_MS2_intensity)	log10 of MS2 based intensity obatained after CCprofiler protein inference using the TOP2 unique peptides per protein.
			Ext_data_Fig5H: PFD_vs._PFDh_DIP-MS_PFDN2
			Gene_Name	Gene Name/Symbol obtained from UniProtKB database.
			UniProtKB_Accession	Unique and stable UniProtKB accession identifier obtained from UniProtKB database.
			DIP-MS_experiment	Indicates if data was derived from the PFDN2 or UXT DIP-MS experiment.
			Biol_Rep	Recoards DIP-MS biologically independent experiment replicate (n=3).
			Peak_Fraction_at_PFD_PFDh_peak	Peak fraction in the region of the canonical Prefoldin (PFD) or the PDRG1 containing PFDN complex isoforom (PFDh)
			TOP2_MS2_intensity	MS2 based intensity obatained after CCprofiler protein inference using the TOP2 unique peptides per protein.
			FC_against PDRG1_for PFD subunits	Calculated Fold changes (FC) for each Prefoldin subunit against PDRG1 within each PFDN2 DIP-MS replicate. For estimation of share of PFDh in the canonical PFD complex, the mean across all mean FC of the three replicates was used.
			Mean_FC_of_PFD_subunits_in_DIP-MS_experiments	Mean of the FC per PFD subunit as used for visualization. Note, the value is added per subunit but was only used once for plotting.

## Sheet: Ext_data_Fig5A
Annotation	JALVIEW_parameters	Alinged_fasta_sequence_and_JALVIEW_outputs
>sp|Q9NQP4|PFD4_HUMAN/1-134		MAATMKKAAAEDVNVTFEDQQKINKFARNTSRITELKEEIEVKKKQLQNLE-----------DACDDIMLADDDCLMIPYQIGDVFISHSQEETQEMLEEAKKNLQEEIDALESRVESIQRVLADLKVQLYAKFG------SNINL-EADES---------
>sp|Q9NUG6|PDRG1_HUMAN/1-133		----MLSPEAE-------------RVLRYLVEVEELAEEVLADKRQIVDLDTKRNQNREGLRALQKDLSLSED----VMVCFGNMFIKMPHPETKEMIEKDQDHLDKEIEKLRKQLKVKVN-------RLFEAQGKPELKGFNLNPLNQDELKALKVILKG
JALVIEW_ANNOTATION_BAR_GRAPH_Quality	Alignment Quality based on Blosum62 scores	0.15667285,0.15667,[935b00]|0.17245455,0.17245,[9a6400]|0.17245455,0.17245,[9a6400]|0.17033711,0.17034,[996300]|0.39627722,0.39628,[ffe600]|0.11335584,0.11336,[804200]|0.31046873,0.31047,[d8b400]|0.2565929,0.25659,[c09500]|0.19677104,0.19677,[a57200]|0.39627722,0.39628,[ffe600]|0.39627722,0.39628,[ffe600]|0.11692816,0.11693,[814400]|0.14838715,0.14839,[8f5600]|0.13000825,0.13001,[874b00]|0.148387…
JALVIEW_ANNOTATION_BAR_GRAPH_Conservation	Conservation of total alignment less than 25% gaps	0.0,-,[4d0000]|0.0,-,[4d0000]|0.0,-,[4d0000]|0.0,-,[4d0000]|11.0,*,hydrophobic !aliphatic !aromatic !charged !negative !polar !positive !proline !small !tiny,[ffe600]|6.0,6,hydrophobic !aromatic !negative !proline !small !tiny,[ae7d00]|5.0,5,polar !aliphatic !aromatic !negative !proline,[9e6800]|7.0,7,small !aliphatic !aromatic !charged !negative !polar !positive,[be9200]|4.0,4, !aliphatic !aroma…
JALVIEW_ANNOTATION_BAR_GRAPH_Consensus	PID	50.0,M,M 50%|50.0,A,A 50%|50.0,A,A 50%|50.0,T,T 50%|100.0,M,M 100%|50.0,+,K 50%; L 50%|50.0,+,K 50%; S 50%|50.0,+,A 50%; P 50%|50.0,+,A 50%; E 50%|100.0,A,A 100%|100.0,E,E 100%|50.0,D,D 50%|50.0,V,V 50%|50.0,N,N 50%|50.0,V,V 50%|50.0,T,T 50%|50.0,F,F 50%|50.0,E,E 50%|50.0,D,D 50%|50.0,Q,Q 50%|50.0,Q,Q 50%|50.0,K,K 50%|50.0,I,I 50%|50.0,N,N 50%|50.0,+,K 50%; R 50%|50.0,+,F 50%; V 50%|50.0,+,A 50%;…
JALVIEW_ANNOTATION_BAR_GRAPH_Occupancy	Number of aligned positions	1.0,1,[8c8c8c]|1.0,1,[8c8c8c]|1.0,1,[8c8c8c]|1.0,1,[8c8c8c]|2.0,2,[d8d8d8]|2.0,2,[d8d8d8]|2.0,2,[d8d8d8]|2.0,2,[d8d8d8]|2.0,2,[d8d8d8]|2.0,2,[d8d8d8]|2.0,2,[d8d8d8]|1.0,1,[8c8c8c]|1.0,1,[8c8c8c]|1.0,1,[8c8c8c]|1.0,1,[8c8c8c]|1.0,1,[8c8c8c]|1.0,1,[8c8c8c]|1.0,1,[8c8c8c]|1.0,1,[8c8c8c]|1.0,1,[8c8c8c]|1.0,1,[8c8c8c]|1.0,1,[8c8c8c]|1.0,1,[8c8c8c]|1.0,1,[8c8c8c]|2.0,2,[d8d8d8]|2.0,2,[d8d8d8]|2.0,2,[d8…

## Sheet: Ext_data_Fig5B
Bait_GeneName	Bait_UniProtKB_Accession	Prey_GeneName	Prey_UniProtKB_Accession	Biol_Replicate	Ratio_to_VBP1
PFDN5	Q99471	PFDN1	O60925	1	0.983911
PFDN5	Q99471	PFDN1	O60925	2	0.890603
PFDN5	Q99471	PFDN1	O60925	3	0.969833
VBP1	P61758	PFDN1	O60925	1	0.906214
VBP1	P61758	PFDN1	O60925	2	0.905782
VBP1	P61758	PFDN1	O60925	3	0.893932
PDRG1	Q9NUG6	PFDN1	O60925	1	0.851794
PDRG1	Q9NUG6	PFDN1	O60925	2	0.946233
PDRG1	Q9NUG6	PFDN1	O60925	3	0.916539
CONTROL_GFP	P42212	PFDN1	O60925	1	1.02703
CONTROL_GFP	P42212	PFDN1	O60925	2	0.962883
CONTROL_GFP	P42212	PFDN1	O60925	3	0.996087
PFDN1	O60925	PFDN1	O60925	1	0.981485
PFDN1	O60925	PFDN1	O60925	2	0.994012
PFDN1	O60925	PFDN1	O60925	3	0.987229
PFDN4	Q9NQP4	PFDN1	O60925	1	0.980794
PFDN4	Q9NQP4	PFDN1	O60925	2	0.983709
PFDN4	Q9NQP4	PFDN1	O60925	3	0.98055
CONTROL_GFP	P42212	PFDN1	O60925	4	0.896144
CONTROL_GFP	P42212	PFDN1	O60925	5	0.960533
CONTROL_GFP	P42212	PFDN1	O60925	6	0.930212
PFDN5	Q99471	VBP1	P61758	1	1
PFDN5	Q99471	VBP1	P61758	2	1
PFDN5	Q99471	VBP1	P61758	3	1
VBP1	P61758	VBP1	P61758	1	1
VBP1	P61758	VBP1	P61758	2	1
VBP1	P61758	VBP1	P61758	3	1
PDRG1	Q9NUG6	VBP1	P61758	1	1
PDRG1	Q9NUG6	VBP1	P61758	2	1
PDRG1	Q9NUG6	VBP1	P61758	3	1
CONTROL_GFP	P42212	VBP1	P61758	1	1
CONTROL_GFP	P42212	VBP1	P61758	2	1
CONTROL_GFP	P42212	VBP1	P61758	3	1
PFDN1	O60925	VBP1	P61758	1	1
PFDN1	O60925	VBP1	P61758	2	1
PFDN1	O60925	VBP1	P61758	3	1
PFDN4	Q9NQP4	VBP1	P61758	1	1
PFDN4	Q9NQP4	VBP1	P61758	2	1
PFDN4	Q9NQP4	VBP1	P61758	3	1
CONTROL_GFP	P42212	VBP1	P61758	4	1
CONTROL_GFP	P42212	VBP1	P61758	5	1
CONTROL_GFP	P42212	VBP1	P61758	6	1
PFDN5	Q99471	PFDN5	Q99471	1	1.00123
PFDN5	Q99471	PFDN5	Q99471	2	0.991628
PFDN5	Q99471	PFDN5	Q99471	3	0.992263
VBP1	P61758	PFDN5	Q99471	1	0.921086
VBP1	P61758	PFDN5	Q99471	2	0.927882
VBP1	P61758	PFDN5	Q99471	3	0.924226
PDRG1	Q9NUG6	PFDN5	Q99471	1	0.93691
PDRG1	Q9NUG6	PFDN5	Q99471	2	0.974882
PDRG1	Q9NUG6	PFDN5	Q99471	3	0.953335
CONTROL_GFP	P42212	PFDN5	Q99471	1	1.06736
CONTROL_GFP	P42212	PFDN5	Q99471	2	0.990109
CONTROL_GFP	P42212	PFDN5	Q99471	3	1.00292
PFDN1	O60925	PFDN5	Q99471	1	0.96178
PFDN1	O60925	PFDN5	Q99471	2	0.985703
PFDN1	O60925	PFDN5	Q99471	3	0.977666
PFDN4	Q9NQP4	PFDN5	Q99471	1	0.974682
PFDN4	Q9NQP4	PFDN5	Q99471	2	0.982431
PFDN4	Q9NQP4	PFDN5	Q99471	3	0.96985
CONTROL_GFP	P42212	PFDN5	Q99471	4	0.987481
CONTROL_GFP	P42212	PFDN5	Q99471	5	1.0109
CONTROL_GFP	P42212	PFDN5	Q99471	6	0.987349
PFDN5	Q99471	PFDN4	Q9NQP4	1	0.906669
PFDN5	Q99471	PFDN4	Q9NQP4	2	0.876424
PFDN5	Q99471	PFDN4	Q9NQP4	3	0.908495
VBP1	P61758	PFDN4	Q9NQP4	1	0.872017
VBP1	P61758	PFDN4	Q9NQP4	2	0.878006
VBP1	P61758	PFDN4	Q9NQP4	3	0.882649
PDRG1	Q9NUG6	PFDN4	Q9NQP4	1	0.840148
PDRG1	Q9NUG6	PFDN4	Q9NQP4	2	0.862525
PDRG1	Q9NUG6	PFDN4	Q9NQP4	3	0.836609
CONTROL_GFP	P42212	PFDN4	Q9NQP4	1	0.918517
CONTROL_GFP	P42212	PFDN4	Q9NQP4	2	0.84933
CONTROL_GFP	P42212	PFDN4	Q9NQP4	3	0.896265
PFDN1	O60925	PFDN4	Q9NQP4	1	0.90726
PFDN1	O60925	PFDN4	Q9NQP4	2	0.933713
PFDN1	O60925	PFDN4	Q9NQP4	3	0.932357
PFDN4	Q9NQP4	PFDN4	Q9NQP4	1	0.923825
PFDN4	Q9NQP4	PFDN4	Q9NQP4	2	0.933393
PFDN4	Q9NQP4	PFDN4	Q9NQP4	3	0.926712
CONTROL_GFP	P42212	PFDN4	Q9NQP4	4	0.829882
CONTROL_GFP	P42212	PFDN4	Q9NQP4	5	NA
CONTROL_GFP	P42212	PFDN4	Q9NQP4	6	0.861276
PFDN5	Q99471	PDRG1	Q9NUG6	1	0.874274
PFDN5	Q99471	PDRG1	Q9NUG6	2	0.818136
PFDN5	Q99471	PDRG1	Q9NUG6	3	0.87697
VBP1	P61758	PDRG1	Q9NUG6	1	0.797581
VBP1	P61758	PDRG1	Q9NUG6	2	0.796012
VBP1	P61758	PDRG1	Q9NUG6	3	0.790237
PDRG1	Q9NUG6	PDRG1	Q9NUG6	1	1.01935
PDRG1	Q9NUG6	PDRG1	Q9NUG6	2	0.999061
PDRG1	Q9NUG6	PDRG1	Q9NUG6	3	1.01304
CONTROL_GFP	P42212	PDRG1	Q9NUG6	1	0.966227
CONTROL_GFP	P42212	PDRG1	Q9NUG6	2	0.862402
CONTROL_GFP	P42212	PDRG1	Q9NUG6	3	0.804503
PFDN1	O60925	PDRG1	Q9NUG6	1	0.886941
PFDN1	O60925	PDRG1	Q9NUG6	2	0.909576
PFDN1	O60925	PDRG1	Q9NUG6	3	0.897065
PFDN4	Q9NQP4	PDRG1	Q9NUG6	1	0.875499
PFDN4	Q9NQP4	PDRG1	Q9NUG6	2	0.881344
PFDN4	Q9NQP4	PDRG1	Q9NUG6	3	0.873033
CONTROL_GFP	P42212	PDRG1	Q9NUG6	4	0.865094
CONTROL_GFP	P42212	PDRG1	Q9NUG6	5	0.871875
CONTROL_GFP	P42212	PDRG1	Q9NUG6	6	0.818174
PFDN5	Q99471	PFDN2	Q9UHV9	1	0.982691
PFDN5	Q99471	PFDN2	Q9UHV9	2	0.995329
PFDN5	Q99471	PFDN2	Q9UHV9	3	0.990744
VBP1	P61758	PFDN2	Q9UHV9	1	0.979813
VBP1	P61758	PFDN2	Q9UHV9	2	1.00163
VBP1	P61758	PFDN2	Q9UHV9	3	0.991137
PDRG1	Q9NUG6	PFDN2	Q9UHV9	1	1.02669
PDRG1	Q9NUG6	PFDN2	Q9UHV9	2	0.988047
PDRG1	Q9NUG6	PFDN2	Q9UHV9	3	0.992968
CONTROL_GFP	P42212	PFDN2	Q9UHV9	1	1.09922
CONTROL_GFP	P42212	PFDN2	Q9UHV9	2	0.982477
CONTROL_GFP	P42212	PFDN2	Q9UHV9	3	0.966445
PFDN1	O60925	PFDN2	Q9UHV9	1	0.973677
PFDN1	O60925	PFDN2	Q9UHV9	2	0.983294
PFDN1	O60925	PFDN2	Q9UHV9	3	0.980199
PFDN4	Q9NQP4	PFDN2	Q9UHV9	1	0.973809
PFDN4	Q9NQP4	PFDN2	Q9UHV9	2	0.969807
PFDN4	Q9NQP4	PFDN2	Q9UHV9	3	0.975485
CONTROL_GFP	P42212	PFDN2	Q9UHV9	4	1.00223
CONTROL_GFP	P42212	PFDN2	Q9UHV9	5	1.00068
CONTROL_GFP	P42212	PFDN2	Q9UHV9	6	0.977108

## Sheet: Ext_data_Fig5C
Complex	Model rank	Residue index	pLDDT	pLDDT/100	Subunit_GeneName
PFDh	1	1	24.64	0.2464	PFDN2
PFDh	2	1	20.22	0.2022	PFDN2
PFDh	3	1	20.02	0.2002	PFDN2
PFDh	4	1	18.57	0.1857	PFDN2
PFDh	5	1	20.05	0.2005	PFDN2
PFDh	1	2	23.58	0.2358	PFDN2
PFDh	2	2	22.32	0.2232	PFDN2
PFDh	3	2	22.06	0.2206	PFDN2
PFDh	4	2	21.21	0.2121	PFDN2
PFDh	5	2	22.09	0.2209	PFDN2
PFDh	1	3	23.57	0.2357	PFDN2
PFDh	2	3	21.42	0.2142	PFDN2
PFDh	3	3	21.78	0.2178	PFDN2
PFDh	4	3	22.68	0.2268	PFDN2
PFDh	5	3	23.46	0.2346	PFDN2
PFDh	1	4	25.11	0.2511	PFDN2
PFDh	2	4	22.66	0.2266	PFDN2
PFDh	3	4	23.09	0.2309	PFDN2
PFDh	4	4	19.93	0.1993	PFDN2
PFDh	5	4	24.07	0.2407	PFDN2
PFDh	1	5	22.85	0.2285	PFDN2
PFDh	2	5	23.37	0.2337	PFDN2
PFDh	3	5	24.35	0.2435	PFDN2
PFDh	4	5	23.53	0.2353	PFDN2
PFDh	5	5	26.86	0.2686	PFDN2
PFDh	1	6	23.86	0.2386	PFDN2
PFDh	2	6	22.7	0.227	PFDN2
PFDh	3	6	21.42	0.2142	PFDN2
PFDh	4	6	20.19	0.2019	PFDN2
PFDh	5	6	25.32	0.2532	PFDN2
PFDh	1	7	22.64	0.2264	PFDN2
PFDh	2	7	21.15	0.2115	PFDN2
PFDh	3	7	21.55	0.2155	PFDN2
PFDh	4	7	18.93	0.1893	PFDN2
PFDh	5	7	25.12	0.2512	PFDN2
PFDh	1	8	22.37	0.2237	PFDN2
PFDh	2	8	22.23	0.2223	PFDN2
PFDh	3	8	23.71	0.2371	PFDN2
PFDh	4	8	22.85	0.2285	PFDN2
PFDh	5	8	25.55	0.2555	PFDN2
PFDh	1	9	22.21	0.2221	PFDN2
PFDh	2	9	21.46	0.2146	PFDN2
PFDh	3	9	22.34	0.2234	PFDN2
PFDh	4	9	21.12	0.2112	PFDN2
PFDh	5	9	25.62	0.2562	PFDN2
PFDh	1	10	23.97	0.2397	PFDN2
PFDh	2	10	22.5	0.225	PFDN2
PFDh	3	10	23.89	0.2389	PFDN2
PFDh	4	10	22.44	0.2244	PFDN2
PFDh	5	10	25.92	0.2592	PFDN2
PFDh	1	11	23.97	0.2397	PFDN2
PFDh	2	11	23.7	0.237	PFDN2
PFDh	3	11	25.64	0.2564	PFDN2
PFDh	4	11	22.41	0.2241	PFDN2
PFDh	5	11	26.06	0.2606	PFDN2
PFDh	1	12	22.82	0.2282	PFDN2
PFDh	2	12	23.65	0.2365	PFDN2
PFDh	3	12	24.66	0.2466	PFDN2
PFDh	4	12	23.12	0.2312	PFDN2
PFDh	5	12	26.01	0.2601	PFDN2
PFDh	1	13	23.66	0.2366	PFDN2
PFDh	2	13	25.27	0.2527	PFDN2
PFDh	3	13	25.59	0.2559	PFDN2
PFDh	4	13	23.68	0.2368	PFDN2
PFDh	5	13	24.99	0.2499	PFDN2
PFDh	1	14	23.58	0.2358	PFDN2
PFDh	2	14	23.23	0.2323	PFDN2
PFDh	3	14	25.51	0.2551	PFDN2
PFDh	4	14	24.32	0.2432	PFDN2
PFDh	5	14	25.73	0.2573	PFDN2
PFDh	1	15	23.3	0.233	PFDN2
PFDh	2	15	26.2	0.262	PFDN2
PFDh	3	15	26.22	0.2622	PFDN2
PFDh	4	15	25.22	0.2522	PFDN2
PFDh	5	15	26.38	0.2638	PFDN2
PFDh	1	16	26.57	0.2657	PFDN2
PFDh	2	16	24.86	0.2486	PFDN2
PFDh	3	16	28.08	0.2808	PFDN2
PFDh	4	16	27.54	0.2754	PFDN2
PFDh	5	16	28.36	0.2836	PFDN2
PFDh	1	17	25.13	0.2513	PFDN2
PFDh	2	17	28.3	0.283	PFDN2
PFDh	3	17	28.87	0.2887	PFDN2
PFDh	4	17	28.81	0.2881	PFDN2
PFDh	5	17	29.69	0.2969	PFDN2
PFDh	1	18	32.51	0.3251	PFDN2
PFDh	2	18	31.16	0.3116	PFDN2
PFDh	3	18	35.85	0.3585	PFDN2
PFDh	4	18	33.29	0.3329	PFDN2
PFDh	5	18	34.71	0.3471	PFDN2
PFDh	1	19	34.12	0.3412	PFDN2
PFDh	2	19	34.88	0.3488	PFDN2
PFDh	3	19	37.16	0.3716	PFDN2
PFDh	4	19	35.9	0.359	PFDN2
PFDh	5	19	37.32	0.3732	PFDN2
PFDh	1	20	40.15	0.4015	PFDN2
PFDh	2	20	42.6	0.426	PFDN2
PFDh	3	20	42.1	0.421	PFDN2
PFDh	4	20	42.43	0.4243	PFDN2
PFDh	5	20	43.27	0.4327	PFDN2
PFDh	1	21	54.57	0.5457	PFDN2
PFDh	2	21	56.06	0.5606	PFDN2
PFDh	3	21	56.55	0.5655	PFDN2
PFDh	4	21	55.93	0.5593	PFDN2
PFDh	5	21	54.53	0.5453	PFDN2
PFDh	1	22	66.32	0.6632	PFDN2
PFDh	2	22	67.77	0.6777	PFDN2
PFDh	3	22	68.94	0.6894	PFDN2
PFDh	4	22	63.97	0.6397	PFDN2
PFDh	5	22	65.38	0.6538	PFDN2
PFDh	1	23	71.13	0.7113	PFDN2
PFDh	2	23	72.13	0.7213	PFDN2
PFDh	3	23	71.09	0.7109	PFDN2
PFDh	4	23	70.35	0.7035	PFDN2
PFDh	5	23	67.38	0.6738	PFDN2
PFDh	1	24	73.86	0.7386	PFDN2
PFDh	2	24	76.34	0.7634	PFDN2
PFDh	3	24	74.75	0.7475	PFDN2
PFDh	4	24	73.07	0.7307	PFDN2
PFDh	5	24	69.19	0.6919	PFDN2
PFDh	1	25	80.7	0.807	PFDN2
PFDh	2	25	81.86	0.8186	PFDN2
PFDh	3	25	80.53	0.8053	PFDN2
PFDh	4	25	79.36	0.7936	PFDN2
PFDh	5	25	78.16	0.7816	PFDN2
PFDh	1	26	83.11	0.8311	PFDN2
PFDh	2	26	83.4	0.834	PFDN2
PFDh	3	26	82.59	0.8259	PFDN2
PFDh	4	26	82.5	0.825	PFDN2
PFDh	5	26	82.56	0.8256	PFDN2
PFDh	1	27	82.6	0.826	PFDN2
PFDh	2	27	82.37	0.8237	PFDN2
PFDh	3	27	82.31	0.8231	PFDN2
PFDh	4	27	82.57	0.8257	PFDN2
PFDh	5	27	80.28	0.8028	PFDN2
PFDh	1	28	85.1	0.851	PFDN2
PFDh	2	28	85.33	0.8533	PFDN2
PFDh	3	28	84.35	0.8435	PFDN2
PFDh	4	28	85.22	0.8522	PFDN2
PFDh	5	28	82.86	0.8286	PFDN2
PFDh	1	29	85.77	0.8577	PFDN2
PFDh	2	29	85.69	0.8569	PFDN2
PFDh	3	29	85.86	0.8586	PFDN2
PFDh	4	29	85.82	0.8582	PFDN2
PFDh	5	29	85.78	0.8578	PFDN2
PFDh	1	30	85.67	0.8567	PFDN2
PFDh	2	30	85.72	0.8572	PFDN2
PFDh	3	30	85.8	0.858	PFDN2
PFDh	4	30	84.95	0.8495	PFDN2
PFDh	5	30	85.17	0.8517	PFDN2
PFDh	1	31	84.85	0.8485	PFDN2
PFDh	2	31	85.27	0.8527	PFDN2
PFDh	3	31	84.88	0.8488	PFDN2
PFDh	4	31	83.62	0.8362	PFDN2
PFDh	5	31	84.43	0.8443	PFDN2
PFDh	1	32	89.72	0.8972	PFDN2
PFDh	2	32	89.23	0.8923	PFDN2
PFDh	3	32	90.15	0.9015	PFDN2
PFDh	4	32	89.41	0.8941	PFDN2
PFDh	5	32	89.13	0.8913	PFDN2
PFDh	1	33	87.25	0.8725	PFDN2
PFDh	2	33	88.49	0.8849	PFDN2
PFDh	3	33	88.86	0.8886	PFDN2
PFDh	4	33	87.84	0.8784	PFDN2
PFDh	5	33	87.52	0.8752	PFDN2
PFDh	1	34	87.09	0.8709	PFDN2
PFDh	2	34	87.61	0.8761	PFDN2
PFDh	3	34	88.63	0.8863	PFDN2
PFDh	4	34	88.1	0.881	PFDN2
PFDh	5	34	86.86	0.8686	PFDN2
PFDh	1	35	90.97	0.9097	PFDN2
PFDh	2	35	90.75	0.9075	PFDN2
PFDh	3	35	91	0.91	PFDN2
PFDh	4	35	90.43	0.9043	PFDN2
PFDh	5	35	89.92	0.8992	PFDN2
PFDh	1	36	89.54	0.8954	PFDN2
PFDh	2	36	90.22	0.9022	PFDN2
PFDh	3	36	90.87	0.9087	PFDN2
PFDh	4	36	89.73	0.8973	PFDN2
PFDh	5	36	90.1	0.901	PFDN2
PFDh	1	37	86.97	0.8697	PFDN2
PFDh	2	37	87.52	0.8752	PFDN2
PFDh	3	37	88.89	0.8889	PFDN2
PFDh	4	37	88.28	0.8828	PFDN2
PFDh	5	37	87.2	0.872	PFDN2
PFDh	1	38	87.65	0.8765	PFDN2
PFDh	2	38	88.23	0.8823	PFDN2
PFDh	3	38	90.41	0.9041	PFDN2
PFDh	4	38	89.25	0.8925	PFDN2
PFDh	5	38	89.06	0.8906	PFDN2
PFDh	1	39	90.74	0.9074	PFDN2
PFDh	2	39	91.39	0.9139	PFDN2
PFDh	3	39	92.62	0.9262	PFDN2
PFDh	4	39	91.48	0.9148	PFDN2
PFDh	5	39	91.16	0.9116	PFDN2
PFDh	1	40	88.71	0.8871	PFDN2
PFDh	2	40	91.39	0.9139	PFDN2
PFDh	3	40	92.15	0.9215	PFDN2
PFDh	4	40	90.68	0.9068	PFDN2
PFDh	5	40	90.73	0.9073	PFDN2
PFDh	1	41	86.14	0.8614	PFDN2
PFDh	2	41	87.09	0.8709	PFDN2
PFDh	3	41	90.34	0.9034	PFDN2
PFDh	4	41	87.35	0.8735	PFDN2
PFDh	5	41	88.89	0.8889	PFDN2
PFDh	1	42	86.49	0.8649	PFDN2
PFDh	2	42	88.69	0.8869	PFDN2
PFDh	3	42	91.51	0.9151	PFDN2
PFDh	4	42	89.57	0.8957	PFDN2
PFDh	5	42	90.35	0.9035	PFDN2
PFDh	1	43	90.51	0.9051	PFDN2
PFDh	2	43	93.15	0.9315	PFDN2
PFDh	3	43	92.79	0.9279	PFDN2
PFDh	4	43	92.28	0.9228	PFDN2
PFDh	5	43	91.67	0.9167	PFDN2
PFDh	1	44	87.83	0.8783	PFDN2
PFDh	2	44	90.01	0.9001	PFDN2
PFDh	3	44	92.12	0.9212	PFDN2
PFDh	4	44	89.25	0.8925	PFDN2
PFDh	5	44	90.29	0.9029	PFDN2
PFDh	1	45	84.34	0.8434	PFDN2
PFDh	2	45	85.08	0.8508	PFDN2
PFDh	3	45	90.25	0.9025	PFDN2
PFDh	4	45	86.22	0.8622	PFDN2
PFDh	5	45	89	0.89	PFDN2
PFDh	1	46	88.29	0.8829	PFDN2
PFDh	2	46	89.09	0.8909	PFDN2
PFDh	3	46	92.91	0.9291	PFDN2
PFDh	4	46	90.65	0.9065	PFDN2
PFDh	5	46	90.85	0.9085	PFDN2
PFDh	1	47	89.72	0.8972	PFDN2
PFDh	2	47	92.68	0.9268	PFDN2
PFDh	3	47	94.7	0.947	PFDN2
PFDh	4	47	93.11	0.9311	PFDN2
PFDh	5	47	91.99	0.9199	PFDN2
PFDh	1	48	89.09	0.8909	PFDN2
PFDh	2	48	89.77	0.8977	PFDN2
PFDh	3	48	93.43	0.9343	PFDN2
PFDh	4	48	90.22	0.9022	PFDN2
PFDh	5	48	91.58	0.9158	PFDN2
PFDh	1	49	84.38	0.8438	PFDN2
PFDh	2	49	86.94	0.8694	PFDN2
PFDh	3	49	91.59	0.9159	PFDN2
PFDh	4	49	89.74	0.8974	PFDN2
PFDh	5	49	89.23	0.8923	PFDN2
PFDh	1	50	89.42	0.8942	PFDN2
PFDh	2	50	91.48	0.9148	PFDN2
PFDh	3	50	94.77	0.9477	PFDN2
PFDh	4	50	92.92	0.9292	PFDN2
PFDh	5	50	91.61	0.9161	PFDN2
PFDh	1	51	92.27	0.9227	PFDN2
PFDh	2	51	93.01	0.9301	PFDN2
PFDh	3	51	95.37	0.9537	PFDN2
PFDh	4	51	93.33	0.9333	PFDN2
PFDh	5	51	92.81	0.9281	PFDN2
PFDh	1	52	89.61	0.8961	PFDN2
PFDh	2	52	90.25	0.9025	PFDN2
PFDh	3	52	93.08	0.9308	PFDN2
PFDh	4	52	91.69	0.9169	PFDN2
PFDh	5	52	91.41	0.9141	PFDN2
PFDh	1	53	90.38	0.9038	PFDN2
PFDh	2	53	91.07	0.9107	PFDN2
PFDh	3	53	93.87	0.9387	PFDN2
PFDh	4	53	92.19	0.9219	PFDN2
PFDh	5	53	91.95	0.9195	PFDN2
PFDh	1	54	93.71	0.9371	PFDN2
PFDh	2	54	94.2	0.942	PFDN2
PFDh	3	54	96.01	0.9601	PFDN2
PFDh	4	54	94.48	0.9448	PFDN2
PFDh	5	54	93.54	0.9354	PFDN2
PFDh	1	55	93.89	0.9389	PFDN2
PFDh	2	55	94.28	0.9428	PFDN2
PFDh	3	55	95.8	0.958	PFDN2
PFDh	4	55	94.01	0.9401	PFDN2
PFDh	5	55	94.23	0.9423	PFDN2
PFDh	1	56	90.15	0.9015	PFDN2
PFDh	2	56	91.05	0.9105	PFDN2
PFDh	3	56	92.54	0.9254	PFDN2
PFDh	4	56	91.47	0.9147	PFDN2
PFDh	5	56	91	0.91	PFDN2
PFDh	1	57	93.96	0.9396	PFDN2
PFDh	2	57	94.41	0.9441	PFDN2
PFDh	3	57	95.78	0.9578	PFDN2
PFDh	4	57	94.81	0.9481	PFDN2
PFDh	5	57	94.06	0.9406	PFDN2
PFDh	1	58	95.28	0.9528	PFDN2
PFDh	2	58	95.26	0.9526	PFDN2
PFDh	3	58	96.38	0.9638	PFDN2
PFDh	4	58	95.26	0.9526	PFDN2
PFDh	5	58	94.95	0.9495	PFDN2
PFDh	1	59	92.2	0.922	PFDN2
PFDh	2	59	92.47	0.9247	PFDN2
PFDh	3	59	93.95	0.9395	PFDN2
PFDh	4	59	91.91	0.9191	PFDN2
PFDh	5	59	91.49	0.9149	PFDN2
PFDh	1	60	90.32	0.9032	PFDN2
PFDh	2	60	90.56	0.9056	PFDN2
PFDh	3	60	91.16	0.9116	PFDN2
PFDh	4	60	90.03	0.9003	PFDN2
PFDh	5	60	89.24	0.8924	PFDN2
PFDh	1	61	94.34	0.9434	PFDN2
PFDh	2	61	93.94	0.9394	PFDN2
PFDh	3	61	94.51	0.9451	PFDN2
PFDh	4	61	93.49	0.9349	PFDN2
PFDh	5	61	92.61	0.9261	PFDN2
PFDh	1	62	94.55	0.9455	PFDN2
PFDh	2	62	94.33	0.9433	PFDN2
PFDh	3	62	94.45	0.9445	PFDN2
PFDh	4	62	93.28	0.9328	PFDN2
PFDh	5	62	92.48	0.9248	PFDN2
PFDh	1	63	89.7	0.897	PFDN2
PFDh	2	63	90.38	0.9038	PFDN2
PFDh	3	63	90.54	0.9054	PFDN2
PFDh	4	63	88.83	0.8883	PFDN2
PFDh	5	63	87.87	0.8787	PFDN2
PFDh	1	64	90.79	0.9079	PFDN2
PFDh	2	64	91.46	0.9146	PFDN2
PFDh	3	64	91.22	0.9122	PFDN2
PFDh	4	64	90.36	0.9036	PFDN2
PFDh	5	64	88.96	0.8896	PFDN2
PFDh	1	65	93.55	0.9355	PFDN2
PFDh	2	65	93.94	0.9394	PFDN2
PFDh	3	65	93.35	0.9335	PFDN2
PFDh	4	65	91.99	0.9199	PFDN2
PFDh	5	65	92.32	0.9232	PFDN2
PFDh	1	66	93.83	0.9383	PFDN2
PFDh	2	66	93.4	0.934	PFDN2
PFDh	3	66	93.01	0.9301	PFDN2
PFDh	4	66	92.3	0.923	PFDN2
PFDh	5	66	92.08	0.9208	PFDN2
PFDh	1	67	95.27	0.9527	PFDN2
PFDh	2	67	95.35	0.9535	PFDN2
PFDh	3	67	94.5	0.945	PFDN2
PFDh	4	67	93.78	0.9378	PFDN2
PFDh	5	67	93.7	0.937	PFDN2
PFDh	1	68	95.9	0.959	PFDN2
PFDh	2	68	95.5	0.955	PFDN2
PFDh	3	68	95	0.95	PFDN2
PFDh	4	68	94.33	0.9433	PFDN2
PFDh	5	68	94.35	0.9435	PFDN2
PFDh	1	69	96.24	0.9624	PFDN2
PFDh	2	69	95.55	0.9555	PFDN2
PFDh	3	69	95.51	0.9551	PFDN2
PFDh	4	69	95.13	0.9513	PFDN2
PFDh	5	69	94.94	0.9494	PFDN2
PFDh	1	70	95.31	0.9531	PFDN2
PFDh	2	70	94.32	0.9432	PFDN2
PFDh	3	70	94.63	0.9463	PFDN2
PFDh	4	70	94.38	0.9438	PFDN2
PFDh	5	70	94.32	0.9432	PFDN2
PFDh	1	71	96.24	0.9624	PFDN2
PFDh	2	71	95.79	0.9579	PFDN2
PFDh	3	71	96.77	0.9677	PFDN2
PFDh	4	71	96.52	0.9652	PFDN2
PFDh	5	71	96.07	0.9607	PFDN2
PFDh	1	72	94.69	0.9469	PFDN2
PFDh	2	72	94.63	0.9463	PFDN2
PFDh	3	72	96.43	0.9643	PFDN2
PFDh	4	72	95.69	0.9569	PFDN2
PFDh	5	72	94.69	0.9469	PFDN2
PFDh	1	73	93.65	0.9365	PFDN2
PFDh	2	73	93.52	0.9352	PFDN2
PFDh	3	73	95.3	0.953	PFDN2
PFDh	4	73	95.15	0.9515	PFDN2
PFDh	5	73	93.86	0.9386	PFDN2
PFDh	1	74	89.13	0.8913	PFDN2
PFDh	2	74	90.31	0.9031	PFDN2
PFDh	3	74	91.01	0.9101	PFDN2
PFDh	4	74	91.58	0.9158	PFDN2
PFDh	5	74	89.82	0.8982	PFDN2
PFDh	1	75	85.49	0.8549	PFDN2
PFDh	2	75	83.6	0.836	PFDN2
PFDh	3	75	87.19	0.8719	PFDN2
PFDh	4	75	86.11	0.8611	PFDN2
PFDh	5	75	84.36	0.8436	PFDN2
PFDh	1	76	88.09	0.8809	PFDN2
PFDh	2	76	87.77	0.8777	PFDN2
PFDh	3	76	89.41	0.8941	PFDN2
PFDh	4	76	88.33	0.8833	PFDN2
PFDh	5	76	87.32	0.8732	PFDN2
PFDh	1	77	95.03	0.9503	PFDN2
PFDh	2	77	94.22	0.9422	PFDN2
PFDh	3	77	95.69	0.9569	PFDN2
PFDh	4	77	95.39	0.9539	PFDN2
PFDh	5	77	94.51	0.9451	PFDN2
PFDh	1	78	96.05	0.9605	PFDN2
PFDh	2	78	95.64	0.9564	PFDN2
PFDh	3	78	96.52	0.9652	PFDN2
PFDh	4	78	96.38	0.9638	PFDN2
PFDh	5	78	95.82	0.9582	PFDN2
PFDh	1	79	96.08	0.9608	PFDN2
PFDh	2	79	95.93	0.9593	PFDN2
PFDh	3	79	96.3	0.963	PFDN2
PFDh	4	79	96.08	0.9608	PFDN2
PFDh	5	79	95.4	0.954	PFDN2
PFDh	1	80	96.47	0.9647	PFDN2
PFDh	2	80	95.91	0.9591	PFDN2
PFDh	3	80	96.18	0.9618	PFDN2
PFDh	4	80	95.91	0.9591	PFDN2
PFDh	5	80	95.4	0.954	PFDN2
PFDh	1	81	94.96	0.9496	PFDN2
PFDh	2	81	95.04	0.9504	PFDN2
PFDh	3	81	94.83	0.9483	PFDN2
PFDh	4	81	94.4	0.944	PFDN2
PFDh	5	81	93.46	0.9346	PFDN2
PFDh	1	82	95.76	0.9576	PFDN2
PFDh	2	82	95.56	0.9556	PFDN2
PFDh	3	82	95.29	0.9529	PFDN2
PFDh	4	82	94.58	0.9458	PFDN2
PFDh	5	82	94.56	0.9456	PFDN2
PFDh	1	83	96.37	0.9637	PFDN2
PFDh	2	83	96.37	0.9637	PFDN2
PFDh	3	83	96.14	0.9614	PFDN2
PFDh	4	83	95.74	0.9574	PFDN2
PFDh	5	83	95.37	0.9537	PFDN2
PFDh	1	84	95.66	0.9566	PFDN2
PFDh	2	84	95.66	0.9566	PFDN2
PFDh	3	84	95.4	0.954	PFDN2
PFDh	4	84	94.38	0.9438	PFDN2
PFDh	5	84	93.13	0.9313	PFDN2
PFDh	1	85	92.68	0.9268	PFDN2
PFDh	2	85	93.41	0.9341	PFDN2
PFDh	3	85	92.44	0.9244	PFDN2
PFDh	4	85	91.64	0.9164	PFDN2
PFDh	5	85	91.52	0.9152	PFDN2
PFDh	1	86	94.44	0.9444	PFDN2
PFDh	2	86	94.46	0.9446	PFDN2
PFDh	3	86	94.48	0.9448	PFDN2
PFDh	4	86	94.47	0.9447	PFDN2
PFDh	5	86	93.52	0.9352	PFDN2
PFDh	1	87	95.49	0.9549	PFDN2
PFDh	2	87	95.5	0.955	PFDN2
PFDh	3	87	96.14	0.9614	PFDN2
PFDh	4	87	95.2	0.952	PFDN2
PFDh	5	87	94.32	0.9432	PFDN2
PFDh	1	88	94.71	0.9471	PFDN2
PFDh	2	88	95.08	0.9508	PFDN2
PFDh	3	88	95.36	0.9536	PFDN2
PFDh	4	88	93.73	0.9373	PFDN2
PFDh	5	88	93.16	0.9316	PFDN2
PFDh	1	89	92.29	0.9229	PFDN2
PFDh	2	89	93.16	0.9316	PFDN2
PFDh	3	89	92.39	0.9239	PFDN2
PFDh	4	89	92.25	0.9225	PFDN2
PFDh	5	89	90.78	0.9078	PFDN2
PFDh	1	90	94.87	0.9487	PFDN2
PFDh	2	90	95.5	0.955	PFDN2
PFDh	3	90	95.5	0.955	PFDN2
PFDh	4	90	95.4	0.954	PFDN2
PFDh	5	90	93.43	0.9343	PFDN2
PFDh	1	91	96.29	0.9629	PFDN2
PFDh	2	91	96.43	0.9643	PFDN2
PFDh	3	91	96.49	0.9649	PFDN2
PFDh	4	91	95.89	0.9589	PFDN2
PFDh	5	91	94.9	0.949	PFDN2
PFDh	1	92	95.91	0.9591	PFDN2
PFDh	2	92	96.08	0.9608	PFDN2
PFDh	3	92	95.88	0.9588	PFDN2
PFDh	4	92	95.27	0.9527	PFDN2
PFDh	5	92	94.04	0.9404	PFDN2
PFDh	1	93	93.25	0.9325	PFDN2
PFDh	2	93	94.06	0.9406	PFDN2
PFDh	3	93	93.81	0.9381	PFDN2
PFDh	4	93	93.67	0.9367	PFDN2
PFDh	5	93	91.89	0.9189	PFDN2
PFDh	1	94	95.71	0.9571	PFDN2
PFDh	2	94	95.65	0.9565	PFDN2
PFDh	3	94	96.07	0.9607	PFDN2
PFDh	4	94	95.89	0.9589	PFDN2
PFDh	5	94	93.53	0.9353	PFDN2
PFDh	1	95	96.5	0.965	PFDN2
PFDh	2	95	96.48	0.9648	PFDN2
PFDh	3	95	96.85	0.9685	PFDN2
PFDh	4	95	95.43	0.9543	PFDN2
PFDh	5	95	94.88	0.9488	PFDN2
PFDh	1	96	95.33	0.9533	PFDN2
PFDh	2	96	95.9	0.959	PFDN2
PFDh	3	96	95.74	0.9574	PFDN2
PFDh	4	96	95.19	0.9519	PFDN2
PFDh	5	96	92.89	0.9289	PFDN2
PFDh	1	97	95.44	0.9544	PFDN2
PFDh	2	97	95.5	0.955	PFDN2
PFDh	3	97	95.82	0.9582	PFDN2
PFDh	4	97	95.45	0.9545	PFDN2
PFDh	5	97	94.24	0.9424	PFDN2
PFDh	1	98	95.98	0.9598	PFDN2
PFDh	2	98	95.44	0.9544	PFDN2
PFDh	3	98	96.23	0.9623	PFDN2
PFDh	4	98	94.82	0.9482	PFDN2
PFDh	5	98	94.06	0.9406	PFDN2
PFDh	1	99	96.42	0.9642	PFDN2
PFDh	2	99	96.61	0.9661	PFDN2
PFDh	3	99	96.7	0.967	PFDN2
PFDh	4	99	96.08	0.9608	PFDN2
PFDh	5	99	95.3	0.953	PFDN2
PFDh	1	100	95.41	0.9541	PFDN2
PFDh	2	100	95.85	0.9585	PFDN2
PFDh	3	100	95.39	0.9539	PFDN2
PFDh	4	100	95.59	0.9559	PFDN2
PFDh	5	100	94	0.94	PFDN2
PFDh	1	101	92.89	0.9289	PFDN2
PFDh	2	101	93.21	0.9321	PFDN2
PFDh	3	101	93.48	0.9348	PFDN2
PFDh	4	101	92.4	0.924	PFDN2
PFDh	5	101	92.92	0.9292	PFDN2
PFDh	1	102	93.57	0.9357	PFDN2
PFDh	2	102	94.1	0.941	PFDN2
PFDh	3	102	94.36	0.9436	PFDN2
PFDh	4	102	92.88	0.9288	PFDN2
PFDh	5	102	93.63	0.9363	PFDN2
PFDh	1	103	95.31	0.9531	PFDN2
PFDh	2	103	95.15	0.9515	PFDN2
PFDh	3	103	95.25	0.9525	PFDN2
PFDh	4	103	94.88	0.9488	PFDN2
PFDh	5	103	94.57	0.9457	PFDN2
PFDh	1	104	91.17	0.9117	PFDN2
PFDh	2	104	92.13	0.9213	PFDN2
PFDh	3	104	91.64	0.9164	PFDN2
PFDh	4	104	90.42	0.9042	PFDN2
PFDh	5	104	91.05	0.9105	PFDN2
PFDh	1	105	90.32	0.9032	PFDN2
PFDh	2	105	91.41	0.9141	PFDN2
PFDh	3	105	92.37	0.9237	PFDN2
PFDh	4	105	90.54	0.9054	PFDN2
PFDh	5	105	91.69	0.9169	PFDN2
PFDh	1	106	92.97	0.9297	PFDN2
PFDh	2	106	93.35	0.9335	PFDN2
PFDh	3	106	93.82	0.9382	PFDN2
PFDh	4	106	92.07	0.9207	PFDN2
PFDh	5	106	93.3	0.933	PFDN2
PFDh	1	107	92.82	0.9282	PFDN2
PFDh	2	107	92.9	0.929	PFDN2
PFDh	3	107	92.88	0.9288	PFDN2
PFDh	4	107	91.42	0.9142	PFDN2
PFDh	5	107	91.96	0.9196	PFDN2
PFDh	1	108	88.59	0.8859	PFDN2
PFDh	2	108	89.76	0.8976	PFDN2
PFDh	3	108	90.52	0.9052	PFDN2
PFDh	4	108	88.93	0.8893	PFDN2
PFDh	5	108	89.62	0.8962	PFDN2
PFDh	1	109	88.18	0.8818	PFDN2
PFDh	2	109	90.58	0.9058	PFDN2
PFDh	3	109	91.01	0.9101	PFDN2
PFDh	4	109	89.4	0.894	PFDN2
PFDh	5	109	90.81	0.9081	PFDN2
PFDh	1	110	92.06	0.9206	PFDN2
PFDh	2	110	92.3	0.923	PFDN2
PFDh	3	110	92.6	0.926	PFDN2
PFDh	4	110	91.03	0.9103	PFDN2
PFDh	5	110	91.74	0.9174	PFDN2
PFDh	1	111	86.88	0.8688	PFDN2
PFDh	2	111	88.15	0.8815	PFDN2
PFDh	3	111	90.1	0.901	PFDN2
PFDh	4	111	87.14	0.8714	PFDN2
PFDh	5	111	88.51	0.8851	PFDN2
PFDh	1	112	84.56	0.8456	PFDN2
PFDh	2	112	87.71	0.8771	PFDN2
PFDh	3	112	88.28	0.8828	PFDN2
PFDh	4	112	86.57	0.8657	PFDN2
PFDh	5	112	87.93	0.8793	PFDN2
PFDh	1	113	89.17	0.8917	PFDN2
PFDh	2	113	90.99	0.9099	PFDN2
PFDh	3	113	91.13	0.9113	PFDN2
PFDh	4	113	89.07	0.8907	PFDN2
PFDh	5	113	90.88	0.9088	PFDN2
PFDh	1	114	89.08	0.8908	PFDN2
PFDh	2	114	87.74	0.8774	PFDN2
PFDh	3	114	88.61	0.8861	PFDN2
PFDh	4	114	86.98	0.8698	PFDN2
PFDh	5	114	88.61	0.8861	PFDN2
PFDh	1	115	85.47	0.8547	PFDN2
PFDh	2	115	86.78	0.8678	PFDN2
PFDh	3	115	87.66	0.8766	PFDN2
PFDh	4	115	85.99	0.8599	PFDN2
PFDh	5	115	87.7	0.877	PFDN2
PFDh	1	116	81.94	0.8194	PFDN2
PFDh	2	116	82.98	0.8298	PFDN2
PFDh	3	116	85.2	0.852	PFDN2
PFDh	4	116	84	0.84	PFDN2
PFDh	5	116	84.87	0.8487	PFDN2
PFDh	1	117	88.69	0.8869	PFDN2
PFDh	2	117	88.69	0.8869	PFDN2
PFDh	3	117	89.18	0.8918	PFDN2
PFDh	4	117	87.35	0.8735	PFDN2
PFDh	5	117	88.64	0.8864	PFDN2
PFDh	1	118	84.11	0.8411	PFDN2
PFDh	2	118	84.32	0.8432	PFDN2
PFDh	3	118	85.83	0.8583	PFDN2
PFDh	4	118	84.48	0.8448	PFDN2
PFDh	5	118	85.83	0.8583	PFDN2
PFDh	1	119	78.9	0.789	PFDN2
PFDh	2	119	80.44	0.8044	PFDN2
PFDh	3	119	82.33	0.8233	PFDN2
PFDh	4	119	82.06	0.8206	PFDN2
PFDh	5	119	81.63	0.8163	PFDN2
PFDh	1	120	80.99	0.8099	PFDN2
PFDh	2	120	82.16	0.8216	PFDN2
PFDh	3	120	82.01	0.8201	PFDN2
PFDh	4	120	81.4	0.814	PFDN2
PFDh	5	120	82.13	0.8213	PFDN2
PFDh	1	121	82.05	0.8205	PFDN2
PFDh	2	121	84.24	0.8424	PFDN2
PFDh	3	121	82.23	0.8223	PFDN2
PFDh	4	121	81.71	0.8171	PFDN2
PFDh	5	121	83.35	0.8335	PFDN2
PFDh	1	122	79.05	0.7905	PFDN2
PFDh	2	122	82.51	0.8251	PFDN2
PFDh	3	122	81.99	0.8199	PFDN2
PFDh	4	122	81.25	0.8125	PFDN2
PFDh	5	122	82.22	0.8222	PFDN2
PFDh	1	123	72.26	0.7226	PFDN2
PFDh	2	123	76.04	0.7604	PFDN2
PFDh	3	123	73.73	0.7373	PFDN2
PFDh	4	123	73.25	0.7325	PFDN2
PFDh	5	123	73.61	0.7361	PFDN2
PFDh	1	124	67.42	0.6742	PFDN2
PFDh	2	124	67.01	0.6701	PFDN2
PFDh	3	124	72.81	0.7281	PFDN2
PFDh	4	124	70.25	0.7025	PFDN2
PFDh	5	124	71.55	0.7155	PFDN2
PFDh	1	125	53.06	0.5306	PFDN2
PFDh	2	125	55.32	0.5532	PFDN2
PFDh	3	125	59.88	0.5988	PFDN2
PFDh	4	125	61.27	0.6127	PFDN2
PFDh	5	125	60.34	0.6034	PFDN2
PFDh	1	126	47.57	0.4757	PFDN2
PFDh	2	126	45.4	0.454	PFDN2
PFDh	3	126	53.27	0.5327	PFDN2
PFDh	4	126	52.21	0.5221	PFDN2
PFDh	5	126	51.38	0.5138	PFDN2
PFDh	1	127	41.54	0.4154	PFDN2
PFDh	2	127	37.04	0.3704	PFDN2
PFDh	3	127	49.61	0.4961	PFDN2
PFDh	4	127	46.52	0.4652	PFDN2
PFDh	5	127	47.47	0.4747	PFDN2
PFDh	1	128	37.75	0.3775	PFDN2
PFDh	2	128	34.22	0.3422	PFDN2
PFDh	3	128	45.71	0.4571	PFDN2
PFDh	4	128	41.39	0.4139	PFDN2
PFDh	5	128	42.7	0.427	PFDN2
PFDh	1	129	32.86	0.3286	PFDN2
PFDh	2	129	34.66	0.3466	PFDN2
PFDh	3	129	40.95	0.4095	PFDN2
PFDh	4	129	36.78	0.3678	PFDN2
PFDh	5	129	39.02	0.3902	PFDN2
PFDh	1	130	29.18	0.2918	PFDN2
PFDh	2	130	30.76	0.3076	PFDN2
PFDh	3	130	37.61	0.3761	PFDN2
PFDh	4	130	36.22	0.3622	PFDN2
PFDh	5	130	33.96	0.3396	PFDN2
PFDh	1	131	31.78	0.3178	PFDN2
PFDh	2	131	31.45	0.3145	PFDN2
PFDh	3	131	37.76	0.3776	PFDN2
PFDh	4	131	35.13	0.3513	PFDN2
PFDh	5	131	33.92	0.3392	PFDN2
PFDh	1	132	30.52	0.3052	PFDN2
PFDh	2	132	31.24	0.3124	PFDN2
PFDh	3	132	36.13	0.3613	PFDN2
PFDh	4	132	33.75	0.3375	PFDN2
PFDh	5	132	33.79	0.3379	PFDN2
PFDh	1	133	28.79	0.2879	PFDN2
PFDh	2	133	31.84	0.3184	PFDN2
PFDh	3	133	34.86	0.3486	PFDN2
PFDh	4	133	31.83	0.3183	PFDN2
PFDh	5	133	30.73	0.3073	PFDN2
PFDh	1	134	29.21	0.2921	PFDN2
PFDh	2	134	29.76	0.2976	PFDN2
PFDh	3	134	32.1	0.321	PFDN2
PFDh	4	134	32.39	0.3239	PFDN2
PFDh	5	134	31.38	0.3138	PFDN2
PFDh	1	135	28.35	0.2835	PFDN2
PFDh	2	135	30.85	0.3085	PFDN2
PFDh	3	135	31.43	0.3143	PFDN2
PFDh	4	135	29.02	0.2902	PFDN2
PFDh	5	135	28.96	0.2896	PFDN2
PFDh	1	136	30.68	0.3068	PFDN2
PFDh	2	136	28.04	0.2804	PFDN2
PFDh	3	136	27.01	0.2701	PFDN2
PFDh	4	136	28.98	0.2898	PFDN2
PFDh	5	136	27.59	0.2759	PFDN2
PFDh	1	137	27.17	0.2717	PFDN2
PFDh	2	137	27.92	0.2792	PFDN2
PFDh	3	137	27.34	0.2734	PFDN2
PFDh	4	137	24.25	0.2425	PFDN2
PFDh	5	137	28.33	0.2833	PFDN2
PFDh	1	138	30.86	0.3086	PFDN2
PFDh	2	138	30.07	0.3007	PFDN2
PFDh	3	138	22.7	0.227	PFDN2
PFDh	4	138	24.72	0.2472	PFDN2
PFDh	5	138	25.57	0.2557	PFDN2
PFDh	1	139	29.61	0.2961	PFDN2
PFDh	2	139	28.74	0.2874	PFDN2
PFDh	3	139	25.65	0.2565	PFDN2
PFDh	4	139	24.37	0.2437	PFDN2
PFDh	5	139	27.17	0.2717	PFDN2
PFDh	1	140	31.28	0.3128	PFDN2
PFDh	2	140	27.62	0.2762	PFDN2
PFDh	3	140	20.44	0.2044	PFDN2
PFDh	4	140	25.72	0.2572	PFDN2
PFDh	5	140	25.01	0.2501	PFDN2
PFDh	1	141	30.85	0.3085	PFDN2
PFDh	2	141	30.44	0.3044	PFDN2
PFDh	3	141	22.9	0.229	PFDN2
PFDh	4	141	23.43	0.2343	PFDN2
PFDh	5	141	25.03	0.2503	PFDN2
PFDh	1	142	28.91	0.2891	PFDN2
PFDh	2	142	27.41	0.2741	PFDN2
PFDh	3	142	20.02	0.2002	PFDN2
PFDh	4	142	22.31	0.2231	PFDN2
PFDh	5	142	22.73	0.2273	PFDN2
PFDh	1	143	29.93	0.2993	PFDN2
PFDh	2	143	29.04	0.2904	PFDN2
PFDh	3	143	22.33	0.2233	PFDN2
PFDh	4	143	22.38	0.2238	PFDN2
PFDh	5	143	25.57	0.2557	PFDN2
PFDh	1	144	32.9	0.329	PFDN2
PFDh	2	144	30.39	0.3039	PFDN2
PFDh	3	144	20.14	0.2014	PFDN2
PFDh	4	144	25.06	0.2506	PFDN2
PFDh	5	144	25.72	0.2572	PFDN2
PFDh	1	145	34.94	0.3494	PFDN2
PFDh	2	145	33.14	0.3314	PFDN2
PFDh	3	145	19.54	0.1954	PFDN2
PFDh	4	145	24.57	0.2457	PFDN2
PFDh	5	145	23.87	0.2387	PFDN2
PFDh	1	146	38.13	0.3813	PFDN2
PFDh	2	146	35.27	0.3527	PFDN2
PFDh	3	146	22.47	0.2247	PFDN2
PFDh	4	146	27.79	0.2779	PFDN2
PFDh	5	146	26.29	0.2629	PFDN2
PFDh	1	147	41.43	0.4143	PFDN2
PFDh	2	147	39.72	0.3972	PFDN2
PFDh	3	147	21.04	0.2104	PFDN2
PFDh	4	147	30	0.3	PFDN2
PFDh	5	147	24.17	0.2417	PFDN2
PFDh	1	148	49.64	0.4964	PFDN2
PFDh	2	148	42.81	0.4281	PFDN2
PFDh	3	148	22.75	0.2275	PFDN2
PFDh	4	148	32.11	0.3211	PFDN2
PFDh	5	148	28.12	0.2812	PFDN2
PFDh	1	149	61.12	0.6112	PFDN2
PFDh	2	149	53.92	0.5392	PFDN2
PFDh	3	149	19.9	0.199	PFDN2
PFDh	4	149	33.16	0.3316	PFDN2
PFDh	5	149	25.15	0.2515	PFDN2
PFDh	1	150	75.78	0.7578	PFDN2
PFDh	2	150	68.4	0.684	PFDN2
PFDh	3	150	19.04	0.1904	PFDN2
PFDh	4	150	39.04	0.3904	PFDN2
PFDh	5	150	24.68	0.2468	PFDN2
PFDh	1	151	81.47	0.8147	PFDN2
PFDh	2	151	70.05	0.7005	PFDN2
PFDh	3	151	23.67	0.2367	PFDN2
PFDh	4	151	43.84	0.4384	PFDN2
PFDh	5	151	26.35	0.2635	PFDN2
PFDh	1	152	82.28	0.8228	PFDN2
PFDh	2	152	75.34	0.7534	PFDN2
PFDh	3	152	19.38	0.1938	PFDN2
PFDh	4	152	38	0.38	PFDN2
PFDh	5	152	26.85	0.2685	PFDN2
PFDh	1	153	77.15	0.7715	PFDN2
PFDh	2	153	71.74	0.7174	PFDN2
PFDh	3	153	20.56	0.2056	PFDN2
PFDh	4	153	42.32	0.4232	PFDN2
PFDh	5	153	26.54	0.2654	PFDN2
PFDh	1	154	66.1	0.661	PFDN2
PFDh	2	154	65.76	0.6576	PFDN2
PFDh	3	154	19.18	0.1918	PFDN2
PFDh	4	154	34.49	0.3449	PFDN2
PFDh	5	154	21.37	0.2137	PFDN2
PFDh	1	155	30.04	0.3004	PFDN1
PFDh	2	155	29.79	0.2979	PFDN1
PFDh	3	155	26.58	0.2658	PFDN1
PFDh	4	155	26.27	0.2627	PFDN1
PFDh	5	155	28.87	0.2887	PFDN1
PFDh	1	156	45.41	0.4541	PFDN1
PFDh	2	156	42.61	0.4261	PFDN1
PFDh	3	156	36.8	0.368	PFDN1
PFDh	4	156	42.26	0.4226	PFDN1
PFDh	5	156	41.75	0.4175	PFDN1
PFDh	1	157	52.32	0.5232	PFDN1
PFDh	2	157	49.48	0.4948	PFDN1
PFDh	3	157	43.11	0.4311	PFDN1
PFDh	4	157	48.75	0.4875	PFDN1
PFDh	5	157	48.98	0.4898	PFDN1
PFDh	1	158	56.59	0.5659	PFDN1
PFDh	2	158	52.54	0.5254	PFDN1
PFDh	3	158	44.88	0.4488	PFDN1
PFDh	4	158	53.16	0.5316	PFDN1
PFDh	5	158	54.21	0.5421	PFDN1
PFDh	1	159	59.8	0.598	PFDN1
PFDh	2	159	53.53	0.5353	PFDN1
PFDh	3	159	52.78	0.5278	PFDN1
PFDh	4	159	54.62	0.5462	PFDN1
PFDh	5	159	56.87	0.5687	PFDN1
PFDh	1	160	65.23	0.6523	PFDN1
PFDh	2	160	63.97	0.6397	PFDN1
PFDh	3	160	59.8	0.598	PFDN1
PFDh	4	160	62.66	0.6266	PFDN1
PFDh	5	160	62.22	0.6222	PFDN1
PFDh	1	161	69.02	0.6902	PFDN1
PFDh	2	161	64.41	0.6441	PFDN1
PFDh	3	161	66.23	0.6623	PFDN1
PFDh	4	161	67.42	0.6742	PFDN1
PFDh	5	161	63.4	0.634	PFDN1
PFDh	1	162	73.91	0.7391	PFDN1
PFDh	2	162	70.8	0.708	PFDN1
PFDh	3	162	71.54	0.7154	PFDN1
PFDh	4	162	70.27	0.7027	PFDN1
PFDh	5	162	69.79	0.6979	PFDN1
PFDh	1	163	76.23	0.7623	PFDN1
PFDh	2	163	72.81	0.7281	PFDN1
PFDh	3	163	74.53	0.7453	PFDN1
PFDh	4	163	75.04	0.7504	PFDN1
PFDh	5	163	74.43	0.7443	PFDN1
PFDh	1	164	75.17	0.7517	PFDN1
PFDh	2	164	74.48	0.7448	PFDN1
PFDh	3	164	72.39	0.7239	PFDN1
PFDh	4	164	74.81	0.7481	PFDN1
PFDh	5	164	70.88	0.7088	PFDN1
PFDh	1	165	79.26	0.7926	PFDN1
PFDh	2	165	79.95	0.7995	PFDN1
PFDh	3	165	78.74	0.7874	PFDN1
PFDh	4	165	79.39	0.7939	PFDN1
PFDh	5	165	76.64	0.7664	PFDN1
PFDh	1	166	81.38	0.8138	PFDN1
PFDh	2	166	80.03	0.8003	PFDN1
PFDh	3	166	81.54	0.8154	PFDN1
PFDh	4	166	80.57	0.8057	PFDN1
PFDh	5	166	77.03	0.7703	PFDN1
PFDh	1	167	81.16	0.8116	PFDN1
PFDh	2	167	79.67	0.7967	PFDN1
PFDh	3	167	81.62	0.8162	PFDN1
PFDh	4	167	81.44	0.8144	PFDN1
PFDh	5	167	78.28	0.7828	PFDN1
PFDh	1	168	78.57	0.7857	PFDN1
PFDh	2	168	78.58	0.7858	PFDN1
PFDh	3	168	80.85	0.8085	PFDN1
PFDh	4	168	81.5	0.815	PFDN1
PFDh	5	168	76.16	0.7616	PFDN1
PFDh	1	169	83.31	0.8331	PFDN1
PFDh	2	169	81	0.81	PFDN1
PFDh	3	169	83.35	0.8335	PFDN1
PFDh	4	169	82.94	0.8294	PFDN1
PFDh	5	169	81.48	0.8148	PFDN1
PFDh	1	170	84.91	0.8491	PFDN1
PFDh	2	170	83.87	0.8387	PFDN1
PFDh	3	170	85.23	0.8523	PFDN1
PFDh	4	170	84.83	0.8483	PFDN1
PFDh	5	170	82.33	0.8233	PFDN1
PFDh	1	171	84.49	0.8449	PFDN1
PFDh	2	171	83.7	0.837	PFDN1
PFDh	3	171	86.01	0.8601	PFDN1
PFDh	4	171	85.55	0.8555	PFDN1
PFDh	5	171	81.5	0.815	PFDN1
PFDh	1	172	81.26	0.8126	PFDN1
PFDh	2	172	80.36	0.8036	PFDN1
PFDh	3	172	83.41	0.8341	PFDN1
PFDh	4	172	83.34	0.8334	PFDN1
PFDh	5	172	78.92	0.7892	PFDN1
PFDh	1	173	86.69	0.8669	PFDN1
PFDh	2	173	86.03	0.8603	PFDN1
PFDh	3	173	86.73	0.8673	PFDN1
PFDh	4	173	86.36	0.8636	PFDN1
PFDh	5	173	84.91	0.8491	PFDN1
PFDh	1	174	89.04	0.8904	PFDN1
PFDh	2	174	86.93	0.8693	PFDN1
PFDh	3	174	88.58	0.8858	PFDN1
PFDh	4	174	88.16	0.8816	PFDN1
PFDh	5	174	84.56	0.8456	PFDN1
PFDh	1	175	85.52	0.8552	PFDN1
PFDh	2	175	83.28	0.8328	PFDN1
PFDh	3	175	85.13	0.8513	PFDN1
PFDh	4	175	86.61	0.8661	PFDN1
PFDh	5	175	82.55	0.8255	PFDN1
PFDh	1	176	85.36	0.8536	PFDN1
PFDh	2	176	82.05	0.8205	PFDN1
PFDh	3	176	84.91	0.8491	PFDN1
PFDh	4	176	86.06	0.8606	PFDN1
PFDh	5	176	82.87	0.8287	PFDN1
PFDh	1	177	91.77	0.9177	PFDN1
PFDh	2	177	90.49	0.9049	PFDN1
PFDh	3	177	90.92	0.9092	PFDN1
PFDh	4	177	90.31	0.9031	PFDN1
PFDh	5	177	89.28	0.8928	PFDN1
PFDh	1	178	92.43	0.9243	PFDN1
PFDh	2	178	90.75	0.9075	PFDN1
PFDh	3	178	91.11	0.9111	PFDN1
PFDh	4	178	90.4	0.904	PFDN1
PFDh	5	178	88.46	0.8846	PFDN1
PFDh	1	179	88.8	0.888	PFDN1
PFDh	2	179	87.44	0.8744	PFDN1
PFDh	3	179	86.67	0.8667	PFDN1
PFDh	4	179	87.47	0.8747	PFDN1
PFDh	5	179	84.88	0.8488	PFDN1
PFDh	1	180	92.14	0.9214	PFDN1
PFDh	2	180	90.83	0.9083	PFDN1
PFDh	3	180	90.96	0.9096	PFDN1
PFDh	4	180	91.02	0.9102	PFDN1
PFDh	5	180	89.5	0.895	PFDN1
PFDh	1	181	93.96	0.9396	PFDN1
PFDh	2	181	93.81	0.9381	PFDN1
PFDh	3	181	93.32	0.9332	PFDN1
PFDh	4	181	92.53	0.9253	PFDN1
PFDh	5	181	91.5	0.915	PFDN1
PFDh	1	182	94.31	0.9431	PFDN1
PFDh	2	182	93.66	0.9366	PFDN1
PFDh	3	182	91.84	0.9184	PFDN1
PFDh	4	182	93.02	0.9302	PFDN1
PFDh	5	182	90.36	0.9036	PFDN1
PFDh	1	183	91.43	0.9143	PFDN1
PFDh	2	183	90.08	0.9008	PFDN1
PFDh	3	183	89.46	0.8946	PFDN1
PFDh	4	183	89.92	0.8992	PFDN1
PFDh	5	183	87.62	0.8762	PFDN1
PFDh	1	184	94.68	0.9468	PFDN1
PFDh	2	184	93.53	0.9353	PFDN1
PFDh	3	184	93.24	0.9324	PFDN1
PFDh	4	184	93.09	0.9309	PFDN1
PFDh	5	184	91.66	0.9166	PFDN1
PFDh	1	185	95.16	0.9516	PFDN1
PFDh	2	185	94.3	0.943	PFDN1
PFDh	3	185	94.4	0.944	PFDN1
PFDh	4	185	94.35	0.9435	PFDN1
PFDh	5	185	93.39	0.9339	PFDN1
PFDh	1	186	94.74	0.9474	PFDN1
PFDh	2	186	93.37	0.9337	PFDN1
PFDh	3	186	93.32	0.9332	PFDN1
PFDh	4	186	93.01	0.9301	PFDN1
PFDh	5	186	91.17	0.9117	PFDN1
PFDh	1	187	94.85	0.9485	PFDN1
PFDh	2	187	93.44	0.9344	PFDN1
PFDh	3	187	93.46	0.9346	PFDN1
PFDh	4	187	93.85	0.9385	PFDN1
PFDh	5	187	92.21	0.9221	PFDN1
PFDh	1	188	95.68	0.9568	PFDN1
PFDh	2	188	94.85	0.9485	PFDN1
PFDh	3	188	95.31	0.9531	PFDN1
PFDh	4	188	94.65	0.9465	PFDN1
PFDh	5	188	94.41	0.9441	PFDN1
PFDh	1	189	96.38	0.9638	PFDN1
PFDh	2	189	95.36	0.9536	PFDN1
PFDh	3	189	95.27	0.9527	PFDN1
PFDh	4	189	95.99	0.9599	PFDN1
PFDh	5	189	94.72	0.9472	PFDN1
PFDh	1	190	95.42	0.9542	PFDN1
PFDh	2	190	94.07	0.9407	PFDN1
PFDh	3	190	94.58	0.9458	PFDN1
PFDh	4	190	94.99	0.9499	PFDN1
PFDh	5	190	93.21	0.9321	PFDN1
PFDh	1	191	96.09	0.9609	PFDN1
PFDh	2	191	94.86	0.9486	PFDN1
PFDh	3	191	95.51	0.9551	PFDN1
PFDh	4	191	95.46	0.9546	PFDN1
PFDh	5	191	93.99	0.9399	PFDN1
PFDh	1	192	96.26	0.9626	PFDN1
PFDh	2	192	95.38	0.9538	PFDN1
PFDh	3	192	95.62	0.9562	PFDN1
PFDh	4	192	95.9	0.959	PFDN1
PFDh	5	192	95.18	0.9518	PFDN1
PFDh	1	193	95.42	0.9542	PFDN1
PFDh	2	193	94.65	0.9465	PFDN1
PFDh	3	193	95.19	0.9519	PFDN1
PFDh	4	193	95.51	0.9551	PFDN1
PFDh	5	193	94.65	0.9465	PFDN1
PFDh	1	194	94.13	0.9413	PFDN1
PFDh	2	194	92.71	0.9271	PFDN1
PFDh	3	194	93.54	0.9354	PFDN1
PFDh	4	194	93.75	0.9375	PFDN1
PFDh	5	194	92.65	0.9265	PFDN1
PFDh	1	195	95.87	0.9587	PFDN1
PFDh	2	195	94.79	0.9479	PFDN1
PFDh	3	195	94.87	0.9487	PFDN1
PFDh	4	195	95.63	0.9563	PFDN1
PFDh	5	195	93.69	0.9369	PFDN1
PFDh	1	196	95.81	0.9581	PFDN1
PFDh	2	196	95.51	0.9551	PFDN1
PFDh	3	196	95.96	0.9596	PFDN1
PFDh	4	196	96.2	0.962	PFDN1
PFDh	5	196	95.29	0.9529	PFDN1
PFDh	1	197	94.2	0.942	PFDN1
PFDh	2	197	93.93	0.9393	PFDN1
PFDh	3	197	94.88	0.9488	PFDN1
PFDh	4	197	95.34	0.9534	PFDN1
PFDh	5	197	93.53	0.9353	PFDN1
PFDh	1	198	95.49	0.9549	PFDN1
PFDh	2	198	94.62	0.9462	PFDN1
PFDh	3	198	95.25	0.9525	PFDN1
PFDh	4	198	95.23	0.9523	PFDN1
PFDh	5	198	94.37	0.9437	PFDN1
PFDh	1	199	95.52	0.9552	PFDN1
PFDh	2	199	95.15	0.9515	PFDN1
PFDh	3	199	95.72	0.9572	PFDN1
PFDh	4	199	94.99	0.9499	PFDN1
PFDh	5	199	94.44	0.9444	PFDN1
PFDh	1	200	93.54	0.9354	PFDN1
PFDh	2	200	93.46	0.9346	PFDN1
PFDh	3	200	92.76	0.9276	PFDN1
PFDh	4	200	93.9	0.939	PFDN1
PFDh	5	200	92.58	0.9258	PFDN1
PFDh	1	201	94.11	0.9411	PFDN1
PFDh	2	201	93.42	0.9342	PFDN1
PFDh	3	201	93.83	0.9383	PFDN1
PFDh	4	201	94.36	0.9436	PFDN1
PFDh	5	201	92.84	0.9284	PFDN1
PFDh	1	202	94.83	0.9483	PFDN1
PFDh	2	202	94.3	0.943	PFDN1
PFDh	3	202	94.67	0.9467	PFDN1
PFDh	4	202	94.15	0.9415	PFDN1
PFDh	5	202	92.98	0.9298	PFDN1
PFDh	1	203	94.47	0.9447	PFDN1
PFDh	2	203	94.62	0.9462	PFDN1
PFDh	3	203	94.42	0.9442	PFDN1
PFDh	4	203	94.5	0.945	PFDN1
PFDh	5	203	93.6	0.936	PFDN1
PFDh	1	204	91.15	0.9115	PFDN1
PFDh	2	204	91.13	0.9113	PFDN1
PFDh	3	204	90.51	0.9051	PFDN1
PFDh	4	204	91.15	0.9115	PFDN1
PFDh	5	204	90.38	0.9038	PFDN1
PFDh	1	205	91.47	0.9147	PFDN1
PFDh	2	205	91.59	0.9159	PFDN1
PFDh	3	205	91.21	0.9121	PFDN1
PFDh	4	205	91.53	0.9153	PFDN1
PFDh	5	205	90.49	0.9049	PFDN1
PFDh	1	206	92.61	0.9261	PFDN1
PFDh	2	206	92.42	0.9242	PFDN1
PFDh	3	206	92.23	0.9223	PFDN1
PFDh	4	206	91.17	0.9117	PFDN1
PFDh	5	206	91.24	0.9124	PFDN1
PFDh	1	207	91.17	0.9117	PFDN1
PFDh	2	207	91.1	0.911	PFDN1
PFDh	3	207	90.32	0.9032	PFDN1
PFDh	4	207	90.34	0.9034	PFDN1
PFDh	5	207	89.42	0.8942	PFDN1
PFDh	1	208	89.24	0.8924	PFDN1
PFDh	2	208	89.96	0.8996	PFDN1
PFDh	3	208	89.13	0.8913	PFDN1
PFDh	4	208	89.68	0.8968	PFDN1
PFDh	5	208	88.83	0.8883	PFDN1
PFDh	1	209	88.93	0.8893	PFDN1
PFDh	2	209	89.77	0.8977	PFDN1
PFDh	3	209	88.02	0.8802	PFDN1
PFDh	4	209	87.84	0.8784	PFDN1
PFDh	5	209	88	0.88	PFDN1
PFDh	1	210	87.17	0.8717	PFDN1
PFDh	2	210	88.22	0.8822	PFDN1
PFDh	3	210	84.98	0.8498	PFDN1
PFDh	4	210	85.41	0.8541	PFDN1
PFDh	5	210	86.5	0.865	PFDN1
PFDh	1	211	88.48	0.8848	PFDN1
PFDh	2	211	89.87	0.8987	PFDN1
PFDh	3	211	87.3	0.873	PFDN1
PFDh	4	211	86.68	0.8668	PFDN1
PFDh	5	211	87.42	0.8742	PFDN1
PFDh	1	212	92.3	0.923	PFDN1
PFDh	2	212	92.75	0.9275	PFDN1
PFDh	3	212	91.28	0.9128	PFDN1
PFDh	4	212	91.21	0.9121	PFDN1
PFDh	5	212	91.17	0.9117	PFDN1
PFDh	1	213	95.01	0.9501	PFDN1
PFDh	2	213	94.94	0.9494	PFDN1
PFDh	3	213	94.31	0.9431	PFDN1
PFDh	4	213	94.37	0.9437	PFDN1
PFDh	5	213	93.77	0.9377	PFDN1
PFDh	1	214	96.01	0.9601	PFDN1
PFDh	2	214	95.45	0.9545	PFDN1
PFDh	3	214	95.75	0.9575	PFDN1
PFDh	4	214	95.17	0.9517	PFDN1
PFDh	5	214	94.44	0.9444	PFDN1
PFDh	1	215	96.46	0.9646	PFDN1
PFDh	2	215	95.47	0.9547	PFDN1
PFDh	3	215	96.56	0.9656	PFDN1
PFDh	4	215	96.01	0.9601	PFDN1
PFDh	5	215	95.2	0.952	PFDN1
PFDh	1	216	94.59	0.9459	PFDN1
PFDh	2	216	92.79	0.9279	PFDN1
PFDh	3	216	94.31	0.9431	PFDN1
PFDh	4	216	93.62	0.9362	PFDN1
PFDh	5	216	92.67	0.9267	PFDN1
PFDh	1	217	94.49	0.9449	PFDN1
PFDh	2	217	92.5	0.925	PFDN1
PFDh	3	217	94.81	0.9481	PFDN1
PFDh	4	217	93.68	0.9368	PFDN1
PFDh	5	217	92.92	0.9292	PFDN1
PFDh	1	218	93.93	0.9393	PFDN1
PFDh	2	218	92.74	0.9274	PFDN1
PFDh	3	218	93.78	0.9378	PFDN1
PFDh	4	218	93.61	0.9361	PFDN1
PFDh	5	218	92.4	0.924	PFDN1
PFDh	1	219	93.21	0.9321	PFDN1
PFDh	2	219	91.79	0.9179	PFDN1
PFDh	3	219	93.91	0.9391	PFDN1
PFDh	4	219	92.3	0.923	PFDN1
PFDh	5	219	91.56	0.9156	PFDN1
PFDh	1	220	94.27	0.9427	PFDN1
PFDh	2	220	92.39	0.9239	PFDN1
PFDh	3	220	95.23	0.9523	PFDN1
PFDh	4	220	94.18	0.9418	PFDN1
PFDh	5	220	93.55	0.9355	PFDN1
PFDh	1	221	94.63	0.9463	PFDN1
PFDh	2	221	93.43	0.9343	PFDN1
PFDh	3	221	94.7	0.947	PFDN1
PFDh	4	221	94.58	0.9458	PFDN1
PFDh	5	221	93.83	0.9383	PFDN1
PFDh	1	222	96.68	0.9668	PFDN1
PFDh	2	222	95.86	0.9586	PFDN1
PFDh	3	222	97.34	0.9734	PFDN1
PFDh	4	222	96.66	0.9666	PFDN1
PFDh	5	222	96.04	0.9604	PFDN1
PFDh	1	223	96.07	0.9607	PFDN1
PFDh	2	223	94.94	0.9494	PFDN1
PFDh	3	223	95.82	0.9582	PFDN1
PFDh	4	223	95.24	0.9524	PFDN1
PFDh	5	223	94.22	0.9422	PFDN1
PFDh	1	224	96.3	0.963	PFDN1
PFDh	2	224	95.31	0.9531	PFDN1
PFDh	3	224	96	0.96	PFDN1
PFDh	4	224	95.27	0.9527	PFDN1
PFDh	5	224	94.26	0.9426	PFDN1
PFDh	1	225	93.07	0.9307	PFDN1
PFDh	2	225	92.59	0.9259	PFDN1
PFDh	3	225	92.63	0.9263	PFDN1
PFDh	4	225	91.98	0.9198	PFDN1
PFDh	5	225	90.9	0.909	PFDN1
PFDh	1	226	91.14	0.9114	PFDN1
PFDh	2	226	90.75	0.9075	PFDN1
PFDh	3	226	90.85	0.9085	PFDN1
PFDh	4	226	89.56	0.8956	PFDN1
PFDh	5	226	89.47	0.8947	PFDN1
PFDh	1	227	92.69	0.9269	PFDN1
PFDh	2	227	92.76	0.9276	PFDN1
PFDh	3	227	92.54	0.9254	PFDN1
PFDh	4	227	92.47	0.9247	PFDN1
PFDh	5	227	91.13	0.9113	PFDN1
PFDh	1	228	91.66	0.9166	PFDN1
PFDh	2	228	92.31	0.9231	PFDN1
PFDh	3	228	91.99	0.9199	PFDN1
PFDh	4	228	91.47	0.9147	PFDN1
PFDh	5	228	90.53	0.9053	PFDN1
PFDh	1	229	91.7	0.917	PFDN1
PFDh	2	229	91.36	0.9136	PFDN1
PFDh	3	229	90.94	0.9094	PFDN1
PFDh	4	229	90.76	0.9076	PFDN1
PFDh	5	229	89.92	0.8992	PFDN1
PFDh	1	230	93.97	0.9397	PFDN1
PFDh	2	230	93.25	0.9325	PFDN1
PFDh	3	230	93.48	0.9348	PFDN1
PFDh	4	230	93.32	0.9332	PFDN1
PFDh	5	230	92.15	0.9215	PFDN1
PFDh	1	231	94.03	0.9403	PFDN1
PFDh	2	231	93.9	0.939	PFDN1
PFDh	3	231	93.75	0.9375	PFDN1
PFDh	4	231	93.88	0.9388	PFDN1
PFDh	5	231	92.47	0.9247	PFDN1
PFDh	1	232	94.51	0.9451	PFDN1
PFDh	2	232	93.98	0.9398	PFDN1
PFDh	3	232	94.03	0.9403	PFDN1
PFDh	4	232	93.81	0.9381	PFDN1
PFDh	5	232	92.66	0.9266	PFDN1
PFDh	1	233	92.77	0.9277	PFDN1
PFDh	2	233	91.89	0.9189	PFDN1
PFDh	3	233	91.92	0.9192	PFDN1
PFDh	4	233	91.96	0.9196	PFDN1
PFDh	5	233	90.56	0.9056	PFDN1
PFDh	1	234	94.46	0.9446	PFDN1
PFDh	2	234	94.02	0.9402	PFDN1
PFDh	3	234	94.16	0.9416	PFDN1
PFDh	4	234	94.24	0.9424	PFDN1
PFDh	5	234	92.69	0.9269	PFDN1
PFDh	1	235	95.69	0.9569	PFDN1
PFDh	2	235	95.05	0.9505	PFDN1
PFDh	3	235	95.4	0.954	PFDN1
PFDh	4	235	94.99	0.9499	PFDN1
PFDh	5	235	94.21	0.9421	PFDN1
PFDh	1	236	95.03	0.9503	PFDN1
PFDh	2	236	93.85	0.9385	PFDN1
PFDh	3	236	93.84	0.9384	PFDN1
PFDh	4	236	94.15	0.9415	PFDN1
PFDh	5	236	93.1	0.931	PFDN1
PFDh	1	237	93.39	0.9339	PFDN1
PFDh	2	237	92.9	0.929	PFDN1
PFDh	3	237	92.74	0.9274	PFDN1
PFDh	4	237	93.12	0.9312	PFDN1
PFDh	5	237	91.12	0.9112	PFDN1
PFDh	1	238	95.68	0.9568	PFDN1
PFDh	2	238	95.19	0.9519	PFDN1
PFDh	3	238	95.29	0.9529	PFDN1
PFDh	4	238	95.39	0.9539	PFDN1
PFDh	5	238	93.86	0.9386	PFDN1
PFDh	1	239	96.42	0.9642	PFDN1
PFDh	2	239	96.17	0.9617	PFDN1
PFDh	3	239	96.21	0.9621	PFDN1
PFDh	4	239	96.07	0.9607	PFDN1
PFDh	5	239	95.29	0.9529	PFDN1
PFDh	1	240	95.02	0.9502	PFDN1
PFDh	2	240	94.31	0.9431	PFDN1
PFDh	3	240	94.12	0.9412	PFDN1
PFDh	4	240	94.7	0.947	PFDN1
PFDh	5	240	93.54	0.9354	PFDN1
PFDh	1	241	95.43	0.9543	PFDN1
PFDh	2	241	95.05	0.9505	PFDN1
PFDh	3	241	95	0.95	PFDN1
PFDh	4	241	95.33	0.9533	PFDN1
PFDh	5	241	93.82	0.9382	PFDN1
PFDh	1	242	96.03	0.9603	PFDN1
PFDh	2	242	95.6	0.956	PFDN1
PFDh	3	242	95.88	0.9588	PFDN1
PFDh	4	242	95.35	0.9535	PFDN1
PFDh	5	242	95.09	0.9509	PFDN1
PFDh	1	243	96.85	0.9685	PFDN1
PFDh	2	243	96.36	0.9636	PFDN1
PFDh	3	243	96.27	0.9627	PFDN1
PFDh	4	243	96.25	0.9625	PFDN1
PFDh	5	243	96.03	0.9603	PFDN1
PFDh	1	244	96.05	0.9605	PFDN1
PFDh	2	244	96.03	0.9603	PFDN1
PFDh	3	244	95.51	0.9551	PFDN1
PFDh	4	244	96.13	0.9613	PFDN1
PFDh	5	244	94.73	0.9473	PFDN1
PFDh	1	245	96.41	0.9641	PFDN1
PFDh	2	245	95.99	0.9599	PFDN1
PFDh	3	245	95.81	0.9581	PFDN1
PFDh	4	245	95.73	0.9573	PFDN1
PFDh	5	245	95.32	0.9532	PFDN1
PFDh	1	246	96.71	0.9671	PFDN1
PFDh	2	246	96.4	0.964	PFDN1
PFDh	3	246	96.59	0.9659	PFDN1
PFDh	4	246	96.13	0.9613	PFDN1
PFDh	5	246	95.7	0.957	PFDN1
PFDh	1	247	96.73	0.9673	PFDN1
PFDh	2	247	96.07	0.9607	PFDN1
PFDh	3	247	95.59	0.9559	PFDN1
PFDh	4	247	95.78	0.9578	PFDN1
PFDh	5	247	95.07	0.9507	PFDN1
PFDh	1	248	94.81	0.9481	PFDN1
PFDh	2	248	94.66	0.9466	PFDN1
PFDh	3	248	94.49	0.9449	PFDN1
PFDh	4	248	94.77	0.9477	PFDN1
PFDh	5	248	93.51	0.9351	PFDN1
PFDh	1	249	95.92	0.9592	PFDN1
PFDh	2	249	95.34	0.9534	PFDN1
PFDh	3	249	95.13	0.9513	PFDN1
PFDh	4	249	94.77	0.9477	PFDN1
PFDh	5	249	94.66	0.9466	PFDN1
PFDh	1	250	96.32	0.9632	PFDN1
PFDh	2	250	95.84	0.9584	PFDN1
PFDh	3	250	95.67	0.9567	PFDN1
PFDh	4	250	95.14	0.9514	PFDN1
PFDh	5	250	94.79	0.9479	PFDN1
PFDh	1	251	95.03	0.9503	PFDN1
PFDh	2	251	94.51	0.9451	PFDN1
PFDh	3	251	94	0.94	PFDN1
PFDh	4	251	93.98	0.9398	PFDN1
PFDh	5	251	92.83	0.9283	PFDN1
PFDh	1	252	94.3	0.943	PFDN1
PFDh	2	252	93.35	0.9335	PFDN1
PFDh	3	252	93.35	0.9335	PFDN1
PFDh	4	252	93.4	0.934	PFDN1
PFDh	5	252	91.93	0.9193	PFDN1
PFDh	1	253	95.88	0.9588	PFDN1
PFDh	2	253	94.84	0.9484	PFDN1
PFDh	3	253	94.96	0.9496	PFDN1
PFDh	4	253	94.13	0.9413	PFDN1
PFDh	5	253	93.84	0.9384	PFDN1
PFDh	1	254	95.88	0.9588	PFDN1
PFDh	2	254	94.86	0.9486	PFDN1
PFDh	3	254	95.31	0.9531	PFDN1
PFDh	4	254	94.52	0.9452	PFDN1
PFDh	5	254	93.74	0.9374	PFDN1
PFDh	1	255	93.28	0.9328	PFDN1
PFDh	2	255	92.89	0.9289	PFDN1
PFDh	3	255	92.77	0.9277	PFDN1
PFDh	4	255	92.5	0.925	PFDN1
PFDh	5	255	91.15	0.9115	PFDN1
PFDh	1	256	94.93	0.9493	PFDN1
PFDh	2	256	93.97	0.9397	PFDN1
PFDh	3	256	93.83	0.9383	PFDN1
PFDh	4	256	93.3	0.933	PFDN1
PFDh	5	256	93.2	0.932	PFDN1
PFDh	1	257	94.62	0.9462	PFDN1
PFDh	2	257	94.12	0.9412	PFDN1
PFDh	3	257	93.69	0.9369	PFDN1
PFDh	4	257	92.53	0.9253	PFDN1
PFDh	5	257	93.42	0.9342	PFDN1
PFDh	1	258	94.05	0.9405	PFDN1
PFDh	2	258	92.62	0.9262	PFDN1
PFDh	3	258	92.59	0.9259	PFDN1
PFDh	4	258	92.42	0.9242	PFDN1
PFDh	5	258	91.59	0.9159	PFDN1
PFDh	1	259	91.99	0.9199	PFDN1
PFDh	2	259	91.74	0.9174	PFDN1
PFDh	3	259	91.42	0.9142	PFDN1
PFDh	4	259	91.55	0.9155	PFDN1
PFDh	5	259	90.13	0.9013	PFDN1
PFDh	1	260	92.84	0.9284	PFDN1
PFDh	2	260	92.44	0.9244	PFDN1
PFDh	3	260	92.01	0.9201	PFDN1
PFDh	4	260	91.28	0.9128	PFDN1
PFDh	5	260	91.49	0.9149	PFDN1
PFDh	1	261	93.18	0.9318	PFDN1
PFDh	2	261	92.19	0.9219	PFDN1
PFDh	3	261	91.93	0.9193	PFDN1
PFDh	4	261	91.25	0.9125	PFDN1
PFDh	5	261	91.97	0.9197	PFDN1
PFDh	1	262	91.48	0.9148	PFDN1
PFDh	2	262	90.47	0.9047	PFDN1
PFDh	3	262	90.4	0.904	PFDN1
PFDh	4	262	90.52	0.9052	PFDN1
PFDh	5	262	89.42	0.8942	PFDN1
PFDh	1	263	90.83	0.9083	PFDN1
PFDh	2	263	89.13	0.8913	PFDN1
PFDh	3	263	89.65	0.8965	PFDN1
PFDh	4	263	88.68	0.8868	PFDN1
PFDh	5	263	88.61	0.8861	PFDN1
PFDh	1	264	91.65	0.9165	PFDN1
PFDh	2	264	90.53	0.9053	PFDN1
PFDh	3	264	90.39	0.9039	PFDN1
PFDh	4	264	88.95	0.8895	PFDN1
PFDh	5	264	89.41	0.8941	PFDN1
PFDh	1	265	89.32	0.8932	PFDN1
PFDh	2	265	88.8	0.888	PFDN1
PFDh	3	265	87.95	0.8795	PFDN1
PFDh	4	265	88.12	0.8812	PFDN1
PFDh	5	265	87.46	0.8746	PFDN1
PFDh	1	266	86.21	0.8621	PFDN1
PFDh	2	266	86.86	0.8686	PFDN1
PFDh	3	266	86.52	0.8652	PFDN1
PFDh	4	266	85.98	0.8598	PFDN1
PFDh	5	266	86.03	0.8603	PFDN1
PFDh	1	267	87.27	0.8727	PFDN1
PFDh	2	267	87.03	0.8703	PFDN1
PFDh	3	267	86.18	0.8618	PFDN1
PFDh	4	267	85.36	0.8536	PFDN1
PFDh	5	267	85.04	0.8504	PFDN1
PFDh	1	268	86.62	0.8662	PFDN1
PFDh	2	268	86.43	0.8643	PFDN1
PFDh	3	268	84.92	0.8492	PFDN1
PFDh	4	268	83.73	0.8373	PFDN1
PFDh	5	268	84.78	0.8478	PFDN1
PFDh	1	269	80.81	0.8081	PFDN1
PFDh	2	269	80.2	0.802	PFDN1
PFDh	3	269	81.89	0.8189	PFDN1
PFDh	4	269	81.11	0.8111	PFDN1
PFDh	5	269	81.04	0.8104	PFDN1
PFDh	1	270	79.09	0.7909	PFDN1
PFDh	2	270	80.2	0.802	PFDN1
PFDh	3	270	79.93	0.7993	PFDN1
PFDh	4	270	78.66	0.7866	PFDN1
PFDh	5	270	78.15	0.7815	PFDN1
PFDh	1	271	81.43	0.8143	PFDN1
PFDh	2	271	83.67	0.8367	PFDN1
PFDh	3	271	82.19	0.8219	PFDN1
PFDh	4	271	79.37	0.7937	PFDN1
PFDh	5	271	78.74	0.7874	PFDN1
PFDh	1	272	75.88	0.7588	PFDN1
PFDh	2	272	77.51	0.7751	PFDN1
PFDh	3	272	76.12	0.7612	PFDN1
PFDh	4	272	75.33	0.7533	PFDN1
PFDh	5	272	75.31	0.7531	PFDN1
PFDh	1	273	67.3	0.673	PFDN1
PFDh	2	273	68.82	0.6882	PFDN1
PFDh	3	273	65.22	0.6522	PFDN1
PFDh	4	273	65.84	0.6584	PFDN1
PFDh	5	273	65.91	0.6591	PFDN1
PFDh	1	274	64.79	0.6479	PFDN1
PFDh	2	274	67.18	0.6718	PFDN1
PFDh	3	274	65.12	0.6512	PFDN1
PFDh	4	274	64.97	0.6497	PFDN1
PFDh	5	274	62.9	0.629	PFDN1
PFDh	1	275	67.38	0.6738	PFDN1
PFDh	2	275	69.19	0.6919	PFDN1
PFDh	3	275	68.75	0.6875	PFDN1
PFDh	4	275	67.29	0.6729	PFDN1
PFDh	5	275	67.69	0.6769	PFDN1
PFDh	1	276	56.97	0.5697	PFDN1
PFDh	2	276	49.43	0.4943	PFDN1
PFDh	3	276	57.74	0.5774	PFDN1
PFDh	4	276	55.07	0.5507	PFDN1
PFDh	5	276	58.22	0.5822	PFDN1
PFDh	1	277	28.78	0.2878	PFDN5
PFDh	2	277	25.41	0.2541	PFDN5
PFDh	3	277	29.22	0.2922	PFDN5
PFDh	4	277	25.9	0.259	PFDN5
PFDh	5	277	28.17	0.2817	PFDN5
PFDh	1	278	40.06	0.4006	PFDN5
PFDh	2	278	38.42	0.3842	PFDN5
PFDh	3	278	38.34	0.3834	PFDN5
PFDh	4	278	38	0.38	PFDN5
PFDh	5	278	37.31	0.3731	PFDN5
PFDh	1	279	40.18	0.4018	PFDN5
PFDh	2	279	39.3	0.393	PFDN5
PFDh	3	279	39.47	0.3947	PFDN5
PFDh	4	279	37.46	0.3746	PFDN5
PFDh	5	279	39.89	0.3989	PFDN5
PFDh	1	280	49.16	0.4916	PFDN5
PFDh	2	280	50.33	0.5033	PFDN5
PFDh	3	280	49.15	0.4915	PFDN5
PFDh	4	280	47.25	0.4725	PFDN5
PFDh	5	280	47.7	0.477	PFDN5
PFDh	1	281	56.64	0.5664	PFDN5
PFDh	2	281	55.96	0.5596	PFDN5
PFDh	3	281	55.63	0.5563	PFDN5
PFDh	4	281	54.71	0.5471	PFDN5
PFDh	5	281	52.91	0.5291	PFDN5
PFDh	1	282	69.63	0.6963	PFDN5
PFDh	2	282	70.05	0.7005	PFDN5
PFDh	3	282	63.95	0.6395	PFDN5
PFDh	4	282	64.32	0.6432	PFDN5
PFDh	5	282	63.73	0.6373	PFDN5
PFDh	1	283	71.48	0.7148	PFDN5
PFDh	2	283	74.12	0.7412	PFDN5
PFDh	3	283	67.79	0.6779	PFDN5
PFDh	4	283	67.6	0.676	PFDN5
PFDh	5	283	67.98	0.6798	PFDN5
PFDh	1	284	75.76	0.7576	PFDN5
PFDh	2	284	76.15	0.7615	PFDN5
PFDh	3	284	71.72	0.7172	PFDN5
PFDh	4	284	70.67	0.7067	PFDN5
PFDh	5	284	71.29	0.7129	PFDN5
PFDh	1	285	80.17	0.8017	PFDN5
PFDh	2	285	80.5	0.805	PFDN5
PFDh	3	285	73.63	0.7363	PFDN5
PFDh	4	285	73.98	0.7398	PFDN5
PFDh	5	285	73.23	0.7323	PFDN5
PFDh	1	286	81.92	0.8192	PFDN5
PFDh	2	286	82.87	0.8287	PFDN5
PFDh	3	286	74.59	0.7459	PFDN5
PFDh	4	286	78.49	0.7849	PFDN5
PFDh	5	286	76.11	0.7611	PFDN5
PFDh	1	287	85.95	0.8595	PFDN5
PFDh	2	287	86.86	0.8686	PFDN5
PFDh	3	287	81.82	0.8182	PFDN5
PFDh	4	287	81.63	0.8163	PFDN5
PFDh	5	287	79.12	0.7912	PFDN5
PFDh	1	288	88.12	0.8812	PFDN5
PFDh	2	288	88.7	0.887	PFDN5
PFDh	3	288	86.29	0.8629	PFDN5
PFDh	4	288	86.39	0.8639	PFDN5
PFDh	5	288	84.03	0.8403	PFDN5
PFDh	1	289	88.71	0.8871	PFDN5
PFDh	2	289	88.21	0.8821	PFDN5
PFDh	3	289	86.08	0.8608	PFDN5
PFDh	4	289	84.64	0.8464	PFDN5
PFDh	5	289	83.02	0.8302	PFDN5
PFDh	1	290	89.49	0.8949	PFDN5
PFDh	2	290	89.79	0.8979	PFDN5
PFDh	3	290	86.6	0.866	PFDN5
PFDh	4	290	86.91	0.8691	PFDN5
PFDh	5	290	83.1	0.831	PFDN5
PFDh	1	291	91.09	0.9109	PFDN5
PFDh	2	291	91.2	0.912	PFDN5
PFDh	3	291	88.22	0.8822	PFDN5
PFDh	4	291	88.21	0.8821	PFDN5
PFDh	5	291	87.57	0.8757	PFDN5
PFDh	1	292	91.44	0.9144	PFDN5
PFDh	2	292	91.29	0.9129	PFDN5
PFDh	3	292	88.74	0.8874	PFDN5
PFDh	4	292	89.66	0.8966	PFDN5
PFDh	5	292	87.89	0.8789	PFDN5
PFDh	1	293	91.92	0.9192	PFDN5
PFDh	2	293	91.82	0.9182	PFDN5
PFDh	3	293	89.31	0.8931	PFDN5
PFDh	4	293	89.57	0.8957	PFDN5
PFDh	5	293	87.59	0.8759	PFDN5
PFDh	1	294	91.14	0.9114	PFDN5
PFDh	2	294	90.65	0.9065	PFDN5
PFDh	3	294	88.33	0.8833	PFDN5
PFDh	4	294	89.54	0.8954	PFDN5
PFDh	5	294	87.14	0.8714	PFDN5
PFDh	1	295	92.48	0.9248	PFDN5
PFDh	2	295	91.09	0.9109	PFDN5
PFDh	3	295	90.16	0.9016	PFDN5
PFDh	4	295	90.45	0.9045	PFDN5
PFDh	5	295	87.34	0.8734	PFDN5
PFDh	1	296	93.59	0.9359	PFDN5
PFDh	2	296	93.31	0.9331	PFDN5
PFDh	3	296	91.09	0.9109	PFDN5
PFDh	4	296	91.52	0.9152	PFDN5
PFDh	5	296	89.84	0.8984	PFDN5
PFDh	1	297	94.21	0.9421	PFDN5
PFDh	2	297	93.08	0.9308	PFDN5
PFDh	3	297	91.49	0.9149	PFDN5
PFDh	4	297	92.23	0.9223	PFDN5
PFDh	5	297	89.91	0.8991	PFDN5
PFDh	1	298	93.4	0.934	PFDN5
PFDh	2	298	92.82	0.9282	PFDN5
PFDh	3	298	91.17	0.9117	PFDN5
PFDh	4	298	91.64	0.9164	PFDN5
PFDh	5	298	90.13	0.9013	PFDN5
PFDh	1	299	93.75	0.9375	PFDN5
PFDh	2	299	92.51	0.9251	PFDN5
PFDh	3	299	91.78	0.9178	PFDN5
PFDh	4	299	91.91	0.9191	PFDN5
PFDh	5	299	90.58	0.9058	PFDN5
PFDh	1	300	95.48	0.9548	PFDN5
PFDh	2	300	94.21	0.9421	PFDN5
PFDh	3	300	92.94	0.9294	PFDN5
PFDh	4	300	92.84	0.9284	PFDN5
PFDh	5	300	90.68	0.9068	PFDN5
PFDh	1	301	94.73	0.9473	PFDN5
PFDh	2	301	92.64	0.9264	PFDN5
PFDh	3	301	91.78	0.9178	PFDN5
PFDh	4	301	92.08	0.9208	PFDN5
PFDh	5	301	90.26	0.9026	PFDN5
PFDh	1	302	94.5	0.945	PFDN5
PFDh	2	302	93.51	0.9351	PFDN5
PFDh	3	302	92.68	0.9268	PFDN5
PFDh	4	302	92.8	0.928	PFDN5
PFDh	5	302	91.77	0.9177	PFDN5
PFDh	1	303	95.41	0.9541	PFDN5
PFDh	2	303	94.19	0.9419	PFDN5
PFDh	3	303	94.05	0.9405	PFDN5
PFDh	4	303	94.25	0.9425	PFDN5
PFDh	5	303	92.52	0.9252	PFDN5
PFDh	1	304	94.43	0.9443	PFDN5
PFDh	2	304	93.12	0.9312	PFDN5
PFDh	3	304	92.96	0.9296	PFDN5
PFDh	4	304	92.07	0.9207	PFDN5
PFDh	5	304	90.05	0.9005	PFDN5
PFDh	1	305	94.88	0.9488	PFDN5
PFDh	2	305	93.23	0.9323	PFDN5
PFDh	3	305	92.79	0.9279	PFDN5
PFDh	4	305	93.13	0.9313	PFDN5
PFDh	5	305	91.64	0.9164	PFDN5
PFDh	1	306	95.02	0.9502	PFDN5
PFDh	2	306	93.39	0.9339	PFDN5
PFDh	3	306	93.62	0.9362	PFDN5
PFDh	4	306	93.1	0.931	PFDN5
PFDh	5	306	91.35	0.9135	PFDN5
PFDh	1	307	95.24	0.9524	PFDN5
PFDh	2	307	93.83	0.9383	PFDN5
PFDh	3	307	94.15	0.9415	PFDN5
PFDh	4	307	93.57	0.9357	PFDN5
PFDh	5	307	92.36	0.9236	PFDN5
PFDh	1	308	93.36	0.9336	PFDN5
PFDh	2	308	91.58	0.9158	PFDN5
PFDh	3	308	92.46	0.9246	PFDN5
PFDh	4	308	92.24	0.9224	PFDN5
PFDh	5	308	90.09	0.9009	PFDN5
PFDh	1	309	93.62	0.9362	PFDN5
PFDh	2	309	92.43	0.9243	PFDN5
PFDh	3	309	92.62	0.9262	PFDN5
PFDh	4	309	92.31	0.9231	PFDN5
PFDh	5	309	91.33	0.9133	PFDN5
PFDh	1	310	94.41	0.9441	PFDN5
PFDh	2	310	93.54	0.9354	PFDN5
PFDh	3	310	94.32	0.9432	PFDN5
PFDh	4	310	93.86	0.9386	PFDN5
PFDh	5	310	92.42	0.9242	PFDN5
PFDh	1	311	95.32	0.9532	PFDN5
PFDh	2	311	93.9	0.939	PFDN5
PFDh	3	311	94.93	0.9493	PFDN5
PFDh	4	311	93.54	0.9354	PFDN5
PFDh	5	311	92.26	0.9226	PFDN5
PFDh	1	312	95.02	0.9502	PFDN5
PFDh	2	312	93.52	0.9352	PFDN5
PFDh	3	312	94.76	0.9476	PFDN5
PFDh	4	312	94.14	0.9414	PFDN5
PFDh	5	312	93.48	0.9348	PFDN5
PFDh	1	313	94.96	0.9496	PFDN5
PFDh	2	313	93.98	0.9398	PFDN5
PFDh	3	313	94.82	0.9482	PFDN5
PFDh	4	313	94.72	0.9472	PFDN5
PFDh	5	313	93.2	0.932	PFDN5
PFDh	1	314	95.4	0.954	PFDN5
PFDh	2	314	94.57	0.9457	PFDN5
PFDh	3	314	96.05	0.9605	PFDN5
PFDh	4	314	95.59	0.9559	PFDN5
PFDh	5	314	94.82	0.9482	PFDN5
PFDh	1	315	94.27	0.9427	PFDN5
PFDh	2	315	92.47	0.9247	PFDN5
PFDh	3	315	94.34	0.9434	PFDN5
PFDh	4	315	92.97	0.9297	PFDN5
PFDh	5	315	92.4	0.924	PFDN5
PFDh	1	316	96.01	0.9601	PFDN5
PFDh	2	316	94.66	0.9466	PFDN5
PFDh	3	316	95.61	0.9561	PFDN5
PFDh	4	316	95.41	0.9541	PFDN5
PFDh	5	316	93.6	0.936	PFDN5
PFDh	1	317	95.59	0.9559	PFDN5
PFDh	2	317	94.51	0.9451	PFDN5
PFDh	3	317	95.63	0.9563	PFDN5
PFDh	4	317	94.95	0.9495	PFDN5
PFDh	5	317	94.52	0.9452	PFDN5
PFDh	1	318	96.08	0.9608	PFDN5
PFDh	2	318	95.2	0.952	PFDN5
PFDh	3	318	96.06	0.9606	PFDN5
PFDh	4	318	95.59	0.9559	PFDN5
PFDh	5	318	94.88	0.9488	PFDN5
PFDh	1	319	96.75	0.9675	PFDN5
PFDh	2	319	95.84	0.9584	PFDN5
PFDh	3	319	96.31	0.9631	PFDN5
PFDh	4	319	95.89	0.9589	PFDN5
PFDh	5	319	95.06	0.9506	PFDN5
PFDh	1	320	96.39	0.9639	PFDN5
PFDh	2	320	95.49	0.9549	PFDN5
PFDh	3	320	96.21	0.9621	PFDN5
PFDh	4	320	95.52	0.9552	PFDN5
PFDh	5	320	94.94	0.9494	PFDN5
PFDh	1	321	95.82	0.9582	PFDN5
PFDh	2	321	93.96	0.9396	PFDN5
PFDh	3	321	95	0.95	PFDN5
PFDh	4	321	94.23	0.9423	PFDN5
PFDh	5	321	94.26	0.9426	PFDN5
PFDh	1	322	97.22	0.9722	PFDN5
PFDh	2	322	96.15	0.9615	PFDN5
PFDh	3	322	96.62	0.9662	PFDN5
PFDh	4	322	96.21	0.9621	PFDN5
PFDh	5	322	95.63	0.9563	PFDN5
PFDh	1	323	96.44	0.9644	PFDN5
PFDh	2	323	95.59	0.9559	PFDN5
PFDh	3	323	95.19	0.9519	PFDN5
PFDh	4	323	95.47	0.9547	PFDN5
PFDh	5	323	93.96	0.9396	PFDN5
PFDh	1	324	93.77	0.9377	PFDN5
PFDh	2	324	92.37	0.9237	PFDN5
PFDh	3	324	92.94	0.9294	PFDN5
PFDh	4	324	92.34	0.9234	PFDN5
PFDh	5	324	91.55	0.9155	PFDN5
PFDh	1	325	94.66	0.9466	PFDN5
PFDh	2	325	93.01	0.9301	PFDN5
PFDh	3	325	93.95	0.9395	PFDN5
PFDh	4	325	93.7	0.937	PFDN5
PFDh	5	325	92.5	0.925	PFDN5
PFDh	1	326	95.29	0.9529	PFDN5
PFDh	2	326	94.12	0.9412	PFDN5
PFDh	3	326	94.13	0.9413	PFDN5
PFDh	4	326	93.71	0.9371	PFDN5
PFDh	5	326	92.11	0.9211	PFDN5
PFDh	1	327	88.79	0.8879	PFDN5
PFDh	2	327	86.86	0.8686	PFDN5
PFDh	3	327	87.45	0.8745	PFDN5
PFDh	4	327	86.61	0.8661	PFDN5
PFDh	5	327	84.92	0.8492	PFDN5
PFDh	1	328	87.99	0.8799	PFDN5
PFDh	2	328	83.45	0.8345	PFDN5
PFDh	3	328	85.65	0.8565	PFDN5
PFDh	4	328	83.81	0.8381	PFDN5
PFDh	5	328	81.62	0.8162	PFDN5
PFDh	1	329	88.41	0.8841	PFDN5
PFDh	2	329	85.47	0.8547	PFDN5
PFDh	3	329	85.28	0.8528	PFDN5
PFDh	4	329	86.44	0.8644	PFDN5
PFDh	5	329	82.49	0.8249	PFDN5
PFDh	1	330	84.74	0.8474	PFDN5
PFDh	2	330	82.58	0.8258	PFDN5
PFDh	3	330	81.31	0.8131	PFDN5
PFDh	4	330	82.77	0.8277	PFDN5
PFDh	5	330	78.69	0.7869	PFDN5
PFDh	1	331	85.94	0.8594	PFDN5
PFDh	2	331	82.32	0.8232	PFDN5
PFDh	3	331	81.13	0.8113	PFDN5
PFDh	4	331	82.59	0.8259	PFDN5
PFDh	5	331	77.46	0.7746	PFDN5
PFDh	1	332	85.78	0.8578	PFDN5
PFDh	2	332	84.14	0.8414	PFDN5
PFDh	3	332	82.03	0.8203	PFDN5
PFDh	4	332	82.98	0.8298	PFDN5
PFDh	5	332	80.47	0.8047	PFDN5
PFDh	1	333	88.56	0.8856	PFDN5
PFDh	2	333	86.39	0.8639	PFDN5
PFDh	3	333	86.38	0.8638	PFDN5
PFDh	4	333	84.95	0.8495	PFDN5
PFDh	5	333	81.97	0.8197	PFDN5
PFDh	1	334	89.4	0.894	PFDN5
PFDh	2	334	87.15	0.8715	PFDN5
PFDh	3	334	87.99	0.8799	PFDN5
PFDh	4	334	87.07	0.8707	PFDN5
PFDh	5	334	84.35	0.8435	PFDN5
PFDh	1	335	90.72	0.9072	PFDN5
PFDh	2	335	89.42	0.8942	PFDN5
PFDh	3	335	89.79	0.8979	PFDN5
PFDh	4	335	88.48	0.8848	PFDN5
PFDh	5	335	86.3	0.863	PFDN5
PFDh	1	336	93.57	0.9357	PFDN5
PFDh	2	336	92.37	0.9237	PFDN5
PFDh	3	336	92.54	0.9254	PFDN5
PFDh	4	336	91.54	0.9154	PFDN5
PFDh	5	336	90.98	0.9098	PFDN5
PFDh	1	337	95.54	0.9554	PFDN5
PFDh	2	337	94.52	0.9452	PFDN5
PFDh	3	337	95.01	0.9501	PFDN5
PFDh	4	337	94.19	0.9419	PFDN5
PFDh	5	337	93.92	0.9392	PFDN5
PFDh	1	338	95.15	0.9515	PFDN5
PFDh	2	338	93.97	0.9397	PFDN5
PFDh	3	338	95.18	0.9518	PFDN5
PFDh	4	338	94.64	0.9464	PFDN5
PFDh	5	338	93.73	0.9373	PFDN5
PFDh	1	339	96.46	0.9646	PFDN5
PFDh	2	339	95.55	0.9555	PFDN5
PFDh	3	339	96.75	0.9675	PFDN5
PFDh	4	339	96.5	0.965	PFDN5
PFDh	5	339	95.83	0.9583	PFDN5
PFDh	1	340	95.5	0.955	PFDN5
PFDh	2	340	94.11	0.9411	PFDN5
PFDh	3	340	95.51	0.9551	PFDN5
PFDh	4	340	95.33	0.9533	PFDN5
PFDh	5	340	94.77	0.9477	PFDN5
PFDh	1	341	93.81	0.9381	PFDN5
PFDh	2	341	92.43	0.9243	PFDN5
PFDh	3	341	95.36	0.9536	PFDN5
PFDh	4	341	93.3	0.933	PFDN5
PFDh	5	341	93.7	0.937	PFDN5
PFDh	1	342	89.76	0.8976	PFDN5
PFDh	2	342	88.31	0.8831	PFDN5
PFDh	3	342	90.74	0.9074	PFDN5
PFDh	4	342	89.05	0.8905	PFDN5
PFDh	5	342	88.74	0.8874	PFDN5
PFDh	1	343	87.95	0.8795	PFDN5
PFDh	2	343	87.06	0.8706	PFDN5
PFDh	3	343	89.81	0.8981	PFDN5
PFDh	4	343	87.03	0.8703	PFDN5
PFDh	5	343	88.51	0.8851	PFDN5
PFDh	1	344	84.65	0.8465	PFDN5
PFDh	2	344	83.59	0.8359	PFDN5
PFDh	3	344	87.85	0.8785	PFDN5
PFDh	4	344	85.16	0.8516	PFDN5
PFDh	5	344	85.57	0.8557	PFDN5
PFDh	1	345	89.22	0.8922	PFDN5
PFDh	2	345	88.51	0.8851	PFDN5
PFDh	3	345	91.44	0.9144	PFDN5
PFDh	4	345	88.15	0.8815	PFDN5
PFDh	5	345	88.33	0.8833	PFDN5
PFDh	1	346	93.13	0.9313	PFDN5
PFDh	2	346	92.06	0.9206	PFDN5
PFDh	3	346	94.65	0.9465	PFDN5
PFDh	4	346	92.98	0.9298	PFDN5
PFDh	5	346	92.88	0.9288	PFDN5
PFDh	1	347	95.6	0.956	PFDN5
PFDh	2	347	94.45	0.9445	PFDN5
PFDh	3	347	96.8	0.968	PFDN5
PFDh	4	347	95.92	0.9592	PFDN5
PFDh	5	347	95.7	0.957	PFDN5
PFDh	1	348	94.84	0.9484	PFDN5
PFDh	2	348	93.15	0.9315	PFDN5
PFDh	3	348	95.08	0.9508	PFDN5
PFDh	4	348	94.4	0.944	PFDN5
PFDh	5	348	93.97	0.9397	PFDN5
PFDh	1	349	94.41	0.9441	PFDN5
PFDh	2	349	93.06	0.9306	PFDN5
PFDh	3	349	94.29	0.9429	PFDN5
PFDh	4	349	93.47	0.9347	PFDN5
PFDh	5	349	93.34	0.9334	PFDN5
PFDh	1	350	94.81	0.9481	PFDN5
PFDh	2	350	93.46	0.9346	PFDN5
PFDh	3	350	94.03	0.9403	PFDN5
PFDh	4	350	93.96	0.9396	PFDN5
PFDh	5	350	93.24	0.9324	PFDN5
PFDh	1	351	95.41	0.9541	PFDN5
PFDh	2	351	94.08	0.9408	PFDN5
PFDh	3	351	94.84	0.9484	PFDN5
PFDh	4	351	94.57	0.9457	PFDN5
PFDh	5	351	93.86	0.9386	PFDN5
PFDh	1	352	92.57	0.9257	PFDN5
PFDh	2	352	91.01	0.9101	PFDN5
PFDh	3	352	91.26	0.9126	PFDN5
PFDh	4	352	91.23	0.9123	PFDN5
PFDh	5	352	90.83	0.9083	PFDN5
PFDh	1	353	86.38	0.8638	PFDN5
PFDh	2	353	85.61	0.8561	PFDN5
PFDh	3	353	85.6	0.856	PFDN5
PFDh	4	353	85.6	0.856	PFDN5
PFDh	5	353	86.29	0.8629	PFDN5
PFDh	1	354	85.99	0.8599	PFDN5
PFDh	2	354	84.68	0.8468	PFDN5
PFDh	3	354	81.63	0.8163	PFDN5
PFDh	4	354	81.61	0.8161	PFDN5
PFDh	5	354	82.11	0.8211	PFDN5
PFDh	1	355	89.64	0.8964	PFDN5
PFDh	2	355	86.76	0.8676	PFDN5
PFDh	3	355	84.47	0.8447	PFDN5
PFDh	4	355	84.4	0.844	PFDN5
PFDh	5	355	83.45	0.8345	PFDN5
PFDh	1	356	90.71	0.9071	PFDN5
PFDh	2	356	89.57	0.8957	PFDN5
PFDh	3	356	87.31	0.8731	PFDN5
PFDh	4	356	87.11	0.8711	PFDN5
PFDh	5	356	86.57	0.8657	PFDN5
PFDh	1	357	93.39	0.9339	PFDN5
PFDh	2	357	92.68	0.9268	PFDN5
PFDh	3	357	92.04	0.9204	PFDN5
PFDh	4	357	91.67	0.9167	PFDN5
PFDh	5	357	91.08	0.9108	PFDN5
PFDh	1	358	96.15	0.9615	PFDN5
PFDh	2	358	95.19	0.9519	PFDN5
PFDh	3	358	95.15	0.9515	PFDN5
PFDh	4	358	94.91	0.9491	PFDN5
PFDh	5	358	94.54	0.9454	PFDN5
PFDh	1	359	96.88	0.9688	PFDN5
PFDh	2	359	96.14	0.9614	PFDN5
PFDh	3	359	96.38	0.9638	PFDN5
PFDh	4	359	96.11	0.9611	PFDN5
PFDh	5	359	95.82	0.9582	PFDN5
PFDh	1	360	97.28	0.9728	PFDN5
PFDh	2	360	96.43	0.9643	PFDN5
PFDh	3	360	96.73	0.9673	PFDN5
PFDh	4	360	96.42	0.9642	PFDN5
PFDh	5	360	96.04	0.9604	PFDN5
PFDh	1	361	96.07	0.9607	PFDN5
PFDh	2	361	95.17	0.9517	PFDN5
PFDh	3	361	95.87	0.9587	PFDN5
PFDh	4	361	95.21	0.9521	PFDN5
PFDh	5	361	95.1	0.951	PFDN5
PFDh	1	362	95.39	0.9539	PFDN5
PFDh	2	362	94.72	0.9472	PFDN5
PFDh	3	362	93.92	0.9392	PFDN5
PFDh	4	362	94.46	0.9446	PFDN5
PFDh	5	362	94.03	0.9403	PFDN5
PFDh	1	363	93.13	0.9313	PFDN5
PFDh	2	363	91.86	0.9186	PFDN5
PFDh	3	363	92.07	0.9207	PFDN5
PFDh	4	363	91.38	0.9138	PFDN5
PFDh	5	363	91	0.91	PFDN5
PFDh	1	364	95	0.95	PFDN5
PFDh	2	364	93.63	0.9363	PFDN5
PFDh	3	364	93.65	0.9365	PFDN5
PFDh	4	364	93.5	0.935	PFDN5
PFDh	5	364	92.54	0.9254	PFDN5
PFDh	1	365	95.24	0.9524	PFDN5
PFDh	2	365	94.26	0.9426	PFDN5
PFDh	3	365	93.81	0.9381	PFDN5
PFDh	4	365	93.64	0.9364	PFDN5
PFDh	5	365	92.74	0.9274	PFDN5
PFDh	1	366	97.34	0.9734	PFDN5
PFDh	2	366	96.86	0.9686	PFDN5
PFDh	3	366	96.64	0.9664	PFDN5
PFDh	4	366	96.32	0.9632	PFDN5
PFDh	5	366	95.78	0.9578	PFDN5
PFDh	1	367	97.27	0.9727	PFDN5
PFDh	2	367	96.63	0.9663	PFDN5
PFDh	3	367	96.55	0.9655	PFDN5
PFDh	4	367	96.4	0.964	PFDN5
PFDh	5	367	96.1	0.961	PFDN5
PFDh	1	368	97	0.97	PFDN5
PFDh	2	368	96.29	0.9629	PFDN5
PFDh	3	368	96.22	0.9622	PFDN5
PFDh	4	368	95.99	0.9599	PFDN5
PFDh	5	368	95.59	0.9559	PFDN5
PFDh	1	369	96.07	0.9607	PFDN5
PFDh	2	369	94.77	0.9477	PFDN5
PFDh	3	369	94.48	0.9448	PFDN5
PFDh	4	369	94.06	0.9406	PFDN5
PFDh	5	369	94.14	0.9414	PFDN5
PFDh	1	370	93.86	0.9386	PFDN5
PFDh	2	370	92.48	0.9248	PFDN5
PFDh	3	370	92.32	0.9232	PFDN5
PFDh	4	370	92.09	0.9209	PFDN5
PFDh	5	370	91.49	0.9149	PFDN5
PFDh	1	371	93.49	0.9349	PFDN5
PFDh	2	371	92.73	0.9273	PFDN5
PFDh	3	371	92.29	0.9229	PFDN5
PFDh	4	371	91.61	0.9161	PFDN5
PFDh	5	371	91.44	0.9144	PFDN5
PFDh	1	372	93.2	0.932	PFDN5
PFDh	2	372	91.94	0.9194	PFDN5
PFDh	3	372	91.29	0.9129	PFDN5
PFDh	4	372	90.99	0.9099	PFDN5
PFDh	5	372	90.78	0.9078	PFDN5
PFDh	1	373	92.73	0.9273	PFDN5
PFDh	2	373	91.92	0.9192	PFDN5
PFDh	3	373	91.25	0.9125	PFDN5
PFDh	4	373	90.45	0.9045	PFDN5
PFDh	5	373	90.21	0.9021	PFDN5
PFDh	1	374	93.39	0.9339	PFDN5
PFDh	2	374	92.25	0.9225	PFDN5
PFDh	3	374	91.92	0.9192	PFDN5
PFDh	4	374	91.5	0.915	PFDN5
PFDh	5	374	91.36	0.9136	PFDN5
PFDh	1	375	95.24	0.9524	PFDN5
PFDh	2	375	93.83	0.9383	PFDN5
PFDh	3	375	94.04	0.9404	PFDN5
PFDh	4	375	93.38	0.9338	PFDN5
PFDh	5	375	92.94	0.9294	PFDN5
PFDh	1	376	96.17	0.9617	PFDN5
PFDh	2	376	95.51	0.9551	PFDN5
PFDh	3	376	95.09	0.9509	PFDN5
PFDh	4	376	94.73	0.9473	PFDN5
PFDh	5	376	94.55	0.9455	PFDN5
PFDh	1	377	94.89	0.9489	PFDN5
PFDh	2	377	93.61	0.9361	PFDN5
PFDh	3	377	93.98	0.9398	PFDN5
PFDh	4	377	92.96	0.9296	PFDN5
PFDh	5	377	93.39	0.9339	PFDN5
PFDh	1	378	94.35	0.9435	PFDN5
PFDh	2	378	92.95	0.9295	PFDN5
PFDh	3	378	93.09	0.9309	PFDN5
PFDh	4	378	92.98	0.9298	PFDN5
PFDh	5	378	93.03	0.9303	PFDN5
PFDh	1	379	96.8	0.968	PFDN5
PFDh	2	379	95.59	0.9559	PFDN5
PFDh	3	379	95.86	0.9586	PFDN5
PFDh	4	379	95.35	0.9535	PFDN5
PFDh	5	379	94.89	0.9489	PFDN5
PFDh	1	380	96.81	0.9681	PFDN5
PFDh	2	380	95.77	0.9577	PFDN5
PFDh	3	380	96.26	0.9626	PFDN5
PFDh	4	380	95.68	0.9568	PFDN5
PFDh	5	380	95.24	0.9524	PFDN5
PFDh	1	381	94.86	0.9486	PFDN5
PFDh	2	381	93.93	0.9393	PFDN5
PFDh	3	381	93.62	0.9362	PFDN5
PFDh	4	381	93.6	0.936	PFDN5
PFDh	5	381	93.45	0.9345	PFDN5
PFDh	1	382	94	0.94	PFDN5
PFDh	2	382	92.1	0.921	PFDN5
PFDh	3	382	92.77	0.9277	PFDN5
PFDh	4	382	92.54	0.9254	PFDN5
PFDh	5	382	91.85	0.9185	PFDN5
PFDh	1	383	96.54	0.9654	PFDN5
PFDh	2	383	95.58	0.9558	PFDN5
PFDh	3	383	95.73	0.9573	PFDN5
PFDh	4	383	95.4	0.954	PFDN5
PFDh	5	383	95.21	0.9521	PFDN5
PFDh	1	384	96.21	0.9621	PFDN5
PFDh	2	384	94.48	0.9448	PFDN5
PFDh	3	384	94.91	0.9491	PFDN5
PFDh	4	384	94.38	0.9438	PFDN5
PFDh	5	384	94.35	0.9435	PFDN5
PFDh	1	385	92.36	0.9236	PFDN5
PFDh	2	385	89.92	0.8992	PFDN5
PFDh	3	385	90.88	0.9088	PFDN5
PFDh	4	385	90.74	0.9074	PFDN5
PFDh	5	385	90.34	0.9034	PFDN5
PFDh	1	386	93.54	0.9354	PFDN5
PFDh	2	386	92.34	0.9234	PFDN5
PFDh	3	386	92.72	0.9272	PFDN5
PFDh	4	386	92.06	0.9206	PFDN5
PFDh	5	386	91.53	0.9153	PFDN5
PFDh	1	387	96.29	0.9629	PFDN5
PFDh	2	387	95.23	0.9523	PFDN5
PFDh	3	387	95.68	0.9568	PFDN5
PFDh	4	387	94.86	0.9486	PFDN5
PFDh	5	387	94.89	0.9489	PFDN5
PFDh	1	388	94.67	0.9467	PFDN5
PFDh	2	388	93.26	0.9326	PFDN5
PFDh	3	388	93.39	0.9339	PFDN5
PFDh	4	388	93.21	0.9321	PFDN5
PFDh	5	388	92.55	0.9255	PFDN5
PFDh	1	389	91.97	0.9197	PFDN5
PFDh	2	389	91.23	0.9123	PFDN5
PFDh	3	389	90.7	0.907	PFDN5
PFDh	4	389	90.35	0.9035	PFDN5
PFDh	5	389	89.52	0.8952	PFDN5
PFDh	1	390	93.54	0.9354	PFDN5
PFDh	2	390	93.02	0.9302	PFDN5
PFDh	3	390	92.37	0.9237	PFDN5
PFDh	4	390	92.79	0.9279	PFDN5
PFDh	5	390	91.56	0.9156	PFDN5
PFDh	1	391	92.75	0.9275	PFDN5
PFDh	2	391	92.19	0.9219	PFDN5
PFDh	3	391	91.89	0.9189	PFDN5
PFDh	4	391	91.63	0.9163	PFDN5
PFDh	5	391	91.74	0.9174	PFDN5
PFDh	1	392	93.48	0.9348	PFDN5
PFDh	2	392	92.45	0.9245	PFDN5
PFDh	3	392	91.94	0.9194	PFDN5
PFDh	4	392	92.09	0.9209	PFDN5
PFDh	5	392	91.26	0.9126	PFDN5
PFDh	1	393	93.17	0.9317	PFDN5
PFDh	2	393	91.45	0.9145	PFDN5
PFDh	3	393	91.28	0.9128	PFDN5
PFDh	4	393	91.43	0.9143	PFDN5
PFDh	5	393	90.29	0.9029	PFDN5
PFDh	1	394	91.01	0.9101	PFDN5
PFDh	2	394	90.46	0.9046	PFDN5
PFDh	3	394	90.28	0.9028	PFDN5
PFDh	4	394	90.38	0.9038	PFDN5
PFDh	5	394	88.82	0.8882	PFDN5
PFDh	1	395	90.82	0.9082	PFDN5
PFDh	2	395	90.6	0.906	PFDN5
PFDh	3	395	90.74	0.9074	PFDN5
PFDh	4	395	90.92	0.9092	PFDN5
PFDh	5	395	90.14	0.9014	PFDN5
PFDh	1	396	93.15	0.9315	PFDN5
PFDh	2	396	91.87	0.9187	PFDN5
PFDh	3	396	90.95	0.9095	PFDN5
PFDh	4	396	91.58	0.9158	PFDN5
PFDh	5	396	90.01	0.9001	PFDN5
PFDh	1	397	91.99	0.9199	PFDN5
PFDh	2	397	89.67	0.8967	PFDN5
PFDh	3	397	90.17	0.9017	PFDN5
PFDh	4	397	90.79	0.9079	PFDN5
PFDh	5	397	88.56	0.8856	PFDN5
PFDh	1	398	87.78	0.8778	PFDN5
PFDh	2	398	86.76	0.8676	PFDN5
PFDh	3	398	87.37	0.8737	PFDN5
PFDh	4	398	88.13	0.8813	PFDN5
PFDh	5	398	85.89	0.8589	PFDN5
PFDh	1	399	90.27	0.9027	PFDN5
PFDh	2	399	89.32	0.8932	PFDN5
PFDh	3	399	88.94	0.8894	PFDN5
PFDh	4	399	90.17	0.9017	PFDN5
PFDh	5	399	87.7	0.877	PFDN5
PFDh	1	400	91.37	0.9137	PFDN5
PFDh	2	400	90.08	0.9008	PFDN5
PFDh	3	400	89.6	0.896	PFDN5
PFDh	4	400	90.45	0.9045	PFDN5
[truncated: 2,446 more rows]

## Sheet: Ext_data_Fig5D
Complex	Model	residue	pLDDT	pLDDT/100	Subunit_GeneName
PFDc	1	1	23.47	0.2347	PFDN2
PFDc	2	1	22.92	0.2292	PFDN2
PFDc	3	1	20.59	0.2059	PFDN2
PFDc	4	1	19.66	0.1966	PFDN2
PFDc	5	1	19.15	0.1915	PFDN2
PFDc	1	2	23.31	0.2331	PFDN2
PFDc	2	2	20.77	0.2077	PFDN2
PFDc	3	2	24.87	0.2487	PFDN2
PFDc	4	2	21.01	0.2101	PFDN2
PFDc	5	2	18.27	0.1827	PFDN2
PFDc	1	3	23.07	0.2307	PFDN2
PFDc	2	3	22.64	0.2264	PFDN2
PFDc	3	3	22.47	0.2247	PFDN2
PFDc	4	3	23.58	0.2358	PFDN2
PFDc	5	3	20.31	0.2031	PFDN2
PFDc	1	4	25.31	0.2531	PFDN2
PFDc	2	4	21.83	0.2183	PFDN2
PFDc	3	4	23.91	0.2391	PFDN2
PFDc	4	4	24.34	0.2434	PFDN2
PFDc	5	4	21.45	0.2145	PFDN2
PFDc	1	5	25.95	0.2595	PFDN2
PFDc	2	5	21.75	0.2175	PFDN2
PFDc	3	5	23.66	0.2366	PFDN2
PFDc	4	5	23.47	0.2347	PFDN2
PFDc	5	5	21.87	0.2187	PFDN2
PFDc	1	6	24.29	0.2429	PFDN2
PFDc	2	6	21.49	0.2149	PFDN2
PFDc	3	6	23.11	0.2311	PFDN2
PFDc	4	6	22.17	0.2217	PFDN2
PFDc	5	6	34.94	0.3494	PFDN2
PFDc	1	7	24.03	0.2403	PFDN2
PFDc	2	7	20.39	0.2039	PFDN2
PFDc	3	7	22.17	0.2217	PFDN2
PFDc	4	7	21.04	0.2104	PFDN2
PFDc	5	7	24.49	0.2449	PFDN2
PFDc	1	8	24.74	0.2474	PFDN2
PFDc	2	8	23.17	0.2317	PFDN2
PFDc	3	8	23	0.23	PFDN2
PFDc	4	8	22.4	0.224	PFDN2
PFDc	5	8	23.83	0.2383	PFDN2
PFDc	1	9	23.14	0.2314	PFDN2
PFDc	2	9	21.07	0.2107	PFDN2
PFDc	3	9	22.82	0.2282	PFDN2
PFDc	4	9	23.05	0.2305	PFDN2
PFDc	5	9	23.77	0.2377	PFDN2
PFDc	1	10	25.94	0.2594	PFDN2
PFDc	2	10	23.43	0.2343	PFDN2
PFDc	3	10	20.91	0.2091	PFDN2
PFDc	4	10	21.83	0.2183	PFDN2
PFDc	5	10	24.68	0.2468	PFDN2
PFDc	1	11	24.96	0.2496	PFDN2
PFDc	2	11	24.78	0.2478	PFDN2
PFDc	3	11	23.1	0.231	PFDN2
PFDc	4	11	24.01	0.2401	PFDN2
PFDc	5	11	24.61	0.2461	PFDN2
PFDc	1	12	23.57	0.2357	PFDN2
PFDc	2	12	24.07	0.2407	PFDN2
PFDc	3	12	22.99	0.2299	PFDN2
PFDc	4	12	23.9	0.239	PFDN2
PFDc	5	12	25.32	0.2532	PFDN2
PFDc	1	13	25.12	0.2512	PFDN2
PFDc	2	13	25.19	0.2519	PFDN2
PFDc	3	13	25.26	0.2526	PFDN2
PFDc	4	13	23.92	0.2392	PFDN2
PFDc	5	13	24.26	0.2426	PFDN2
PFDc	1	14	24.25	0.2425	PFDN2
PFDc	2	14	24.77	0.2477	PFDN2
PFDc	3	14	23.31	0.2331	PFDN2
PFDc	4	14	24.21	0.2421	PFDN2
PFDc	5	14	25.43	0.2543	PFDN2
PFDc	1	15	24.44	0.2444	PFDN2
PFDc	2	15	26.26	0.2626	PFDN2
PFDc	3	15	26.11	0.2611	PFDN2
PFDc	4	15	25.91	0.2591	PFDN2
PFDc	5	15	25.41	0.2541	PFDN2
PFDc	1	16	27.56	0.2756	PFDN2
PFDc	2	16	26.96	0.2696	PFDN2
PFDc	3	16	25.58	0.2558	PFDN2
PFDc	4	16	28.25	0.2825	PFDN2
PFDc	5	16	27.75	0.2775	PFDN2
PFDc	1	17	26.09	0.2609	PFDN2
PFDc	2	17	27.59	0.2759	PFDN2
PFDc	3	17	28.24	0.2824	PFDN2
PFDc	4	17	29.48	0.2948	PFDN2
PFDc	5	17	28.33	0.2833	PFDN2
PFDc	1	18	33.39	0.3339	PFDN2
PFDc	2	18	34.59	0.3459	PFDN2
PFDc	3	18	32.1	0.321	PFDN2
PFDc	4	18	34.13	0.3413	PFDN2
PFDc	5	18	34.41	0.3441	PFDN2
PFDc	1	19	35.16	0.3516	PFDN2
PFDc	2	19	35.59	0.3559	PFDN2
PFDc	3	19	35.25	0.3525	PFDN2
PFDc	4	19	37.25	0.3725	PFDN2
PFDc	5	19	36.13	0.3613	PFDN2
PFDc	1	20	41.12	0.4112	PFDN2
PFDc	2	20	40.59	0.4059	PFDN2
PFDc	3	20	42.84	0.4284	PFDN2
PFDc	4	20	43.17	0.4317	PFDN2
PFDc	5	20	42.29	0.4229	PFDN2
PFDc	1	21	53.64	0.5364	PFDN2
PFDc	2	21	53.65	0.5365	PFDN2
PFDc	3	21	56.03	0.5603	PFDN2
PFDc	4	21	55.28	0.5528	PFDN2
PFDc	5	21	53.32	0.5332	PFDN2
PFDc	1	22	63.83	0.6383	PFDN2
PFDc	2	22	63.68	0.6368	PFDN2
PFDc	3	22	67.76	0.6776	PFDN2
PFDc	4	22	63.87	0.6387	PFDN2
PFDc	5	22	63.36	0.6336	PFDN2
PFDc	1	23	67.9	0.679	PFDN2
PFDc	2	23	66.85	0.6685	PFDN2
PFDc	3	23	71.42	0.7142	PFDN2
PFDc	4	23	67.19	0.6719	PFDN2
PFDc	5	23	65.5	0.655	PFDN2
PFDc	1	24	70.01	0.7001	PFDN2
PFDc	2	24	70.37	0.7037	PFDN2
PFDc	3	24	74.8	0.748	PFDN2
PFDc	4	24	69.79	0.6979	PFDN2
PFDc	5	24	65.12	0.6512	PFDN2
PFDc	1	25	78.59	0.7859	PFDN2
PFDc	2	25	78.61	0.7861	PFDN2
PFDc	3	25	81.68	0.8168	PFDN2
PFDc	4	25	77.46	0.7746	PFDN2
PFDc	5	25	76.36	0.7636	PFDN2
PFDc	1	26	81.5	0.815	PFDN2
PFDc	2	26	80.44	0.8044	PFDN2
PFDc	3	26	83.74	0.8374	PFDN2
PFDc	4	26	81.76	0.8176	PFDN2
PFDc	5	26	82.11	0.8211	PFDN2
PFDc	1	27	82.17	0.8217	PFDN2
PFDc	2	27	79.72	0.7972	PFDN2
PFDc	3	27	83.29	0.8329	PFDN2
PFDc	4	27	82.22	0.8222	PFDN2
PFDc	5	27	79.91	0.7991	PFDN2
PFDc	1	28	83.92	0.8392	PFDN2
PFDc	2	28	82.04	0.8204	PFDN2
PFDc	3	28	85.7	0.857	PFDN2
PFDc	4	28	83.07	0.8307	PFDN2
PFDc	5	28	81.81	0.8181	PFDN2
PFDc	1	29	85.26	0.8526	PFDN2
PFDc	2	29	83.85	0.8385	PFDN2
PFDc	3	29	86.32	0.8632	PFDN2
PFDc	4	29	84.83	0.8483	PFDN2
PFDc	5	29	85.31	0.8531	PFDN2
PFDc	1	30	85.55	0.8555	PFDN2
PFDc	2	30	83.44	0.8344	PFDN2
PFDc	3	30	86.35	0.8635	PFDN2
PFDc	4	30	85.01	0.8501	PFDN2
PFDc	5	30	85.27	0.8527	PFDN2
PFDc	1	31	85.36	0.8536	PFDN2
PFDc	2	31	82.44	0.8244	PFDN2
PFDc	3	31	86.68	0.8668	PFDN2
PFDc	4	31	83.99	0.8399	PFDN2
PFDc	5	31	84.78	0.8478	PFDN2
PFDc	1	32	89.87	0.8987	PFDN2
PFDc	2	32	88.13	0.8813	PFDN2
PFDc	3	32	89.68	0.8968	PFDN2
PFDc	4	32	88.72	0.8872	PFDN2
PFDc	5	32	89.03	0.8903	PFDN2
PFDc	1	33	87.75	0.8775	PFDN2
PFDc	2	33	85.91	0.8591	PFDN2
PFDc	3	33	89.06	0.8906	PFDN2
PFDc	4	33	87.49	0.8749	PFDN2
PFDc	5	33	88.08	0.8808	PFDN2
PFDc	1	34	88.58	0.8858	PFDN2
PFDc	2	34	86.56	0.8656	PFDN2
PFDc	3	34	88.56	0.8856	PFDN2
PFDc	4	34	88.66	0.8866	PFDN2
PFDc	5	34	88.28	0.8828	PFDN2
PFDc	1	35	91.3	0.913	PFDN2
PFDc	2	35	88.19	0.8819	PFDN2
PFDc	3	35	91.14	0.9114	PFDN2
PFDc	4	35	89.79	0.8979	PFDN2
PFDc	5	35	90.71	0.9071	PFDN2
PFDc	1	36	89.26	0.8926	PFDN2
PFDc	2	36	87.52	0.8752	PFDN2
PFDc	3	36	90.23	0.9023	PFDN2
PFDc	4	36	88.52	0.8852	PFDN2
PFDc	5	36	90.14	0.9014	PFDN2
PFDc	1	37	88.14	0.8814	PFDN2
PFDc	2	37	86.51	0.8651	PFDN2
PFDc	3	37	88.65	0.8865	PFDN2
PFDc	4	37	88.17	0.8817	PFDN2
PFDc	5	37	88.72	0.8872	PFDN2
PFDc	1	38	90.16	0.9016	PFDN2
PFDc	2	38	88.45	0.8845	PFDN2
PFDc	3	38	90.17	0.9017	PFDN2
PFDc	4	38	90.12	0.9012	PFDN2
PFDc	5	38	91.27	0.9127	PFDN2
PFDc	1	39	91.62	0.9162	PFDN2
PFDc	2	39	90.14	0.9014	PFDN2
PFDc	3	39	92.05	0.9205	PFDN2
PFDc	4	39	91.29	0.9129	PFDN2
PFDc	5	39	92.09	0.9209	PFDN2
PFDc	1	40	90.39	0.9039	PFDN2
PFDc	2	40	89.61	0.8961	PFDN2
PFDc	3	40	92.46	0.9246	PFDN2
PFDc	4	40	91.05	0.9105	PFDN2
PFDc	5	40	92.15	0.9215	PFDN2
PFDc	1	41	89.43	0.8943	PFDN2
PFDc	2	41	88.02	0.8802	PFDN2
PFDc	3	41	90.31	0.9031	PFDN2
PFDc	4	41	89.53	0.8953	PFDN2
PFDc	5	41	91.62	0.9162	PFDN2
PFDc	1	42	90.51	0.9051	PFDN2
PFDc	2	42	90.04	0.9004	PFDN2
PFDc	3	42	91.83	0.9183	PFDN2
PFDc	4	42	90.4	0.904	PFDN2
PFDc	5	42	92.76	0.9276	PFDN2
PFDc	1	43	91.49	0.9149	PFDN2
PFDc	2	43	90.33	0.9033	PFDN2
PFDc	3	43	93.42	0.9342	PFDN2
PFDc	4	43	92.07	0.9207	PFDN2
PFDc	5	43	92.85	0.9285	PFDN2
PFDc	1	44	90.86	0.9086	PFDN2
PFDc	2	44	89.92	0.8992	PFDN2
PFDc	3	44	91.97	0.9197	PFDN2
PFDc	4	44	90.55	0.9055	PFDN2
PFDc	5	44	91.71	0.9171	PFDN2
PFDc	1	45	88.78	0.8878	PFDN2
PFDc	2	45	88.44	0.8844	PFDN2
PFDc	3	45	89.78	0.8978	PFDN2
PFDc	4	45	89.42	0.8942	PFDN2
PFDc	5	45	92.8	0.928	PFDN2
PFDc	1	46	90.73	0.9073	PFDN2
PFDc	2	46	89.94	0.8994	PFDN2
PFDc	3	46	91.12	0.9112	PFDN2
PFDc	4	46	90.77	0.9077	PFDN2
PFDc	5	46	92.9	0.929	PFDN2
PFDc	1	47	91.62	0.9162	PFDN2
PFDc	2	47	92.12	0.9212	PFDN2
PFDc	3	47	93.78	0.9378	PFDN2
PFDc	4	47	92.77	0.9277	PFDN2
PFDc	5	47	93.27	0.9327	PFDN2
PFDc	1	48	91.8	0.918	PFDN2
PFDc	2	48	91.04	0.9104	PFDN2
PFDc	3	48	91.94	0.9194	PFDN2
PFDc	4	48	90.39	0.9039	PFDN2
PFDc	5	48	93.19	0.9319	PFDN2
PFDc	1	49	87.61	0.8761	PFDN2
PFDc	2	49	89.32	0.8932	PFDN2
PFDc	3	49	89.6	0.896	PFDN2
PFDc	4	49	88.25	0.8825	PFDN2
PFDc	5	49	92.31	0.9231	PFDN2
PFDc	1	50	90.97	0.9097	PFDN2
PFDc	2	50	92.17	0.9217	PFDN2
PFDc	3	50	92.49	0.9249	PFDN2
PFDc	4	50	91.11	0.9111	PFDN2
PFDc	5	50	93.09	0.9309	PFDN2
PFDc	1	51	93.16	0.9316	PFDN2
PFDc	2	51	92.76	0.9276	PFDN2
PFDc	3	51	93.76	0.9376	PFDN2
PFDc	4	51	93.23	0.9323	PFDN2
PFDc	5	51	93.73	0.9373	PFDN2
PFDc	1	52	91.25	0.9125	PFDN2
PFDc	2	52	90.15	0.9015	PFDN2
PFDc	3	52	91.12	0.9112	PFDN2
PFDc	4	52	90.6	0.906	PFDN2
PFDc	5	52	93.19	0.9319	PFDN2
PFDc	1	53	91.67	0.9167	PFDN2
PFDc	2	53	91.49	0.9149	PFDN2
PFDc	3	53	91.84	0.9184	PFDN2
PFDc	4	53	90.14	0.9014	PFDN2
PFDc	5	53	93.34	0.9334	PFDN2
PFDc	1	54	94.06	0.9406	PFDN2
PFDc	2	54	93.45	0.9345	PFDN2
PFDc	3	54	94.85	0.9485	PFDN2
PFDc	4	54	92.99	0.9299	PFDN2
PFDc	5	54	94.4	0.944	PFDN2
PFDc	1	55	94.22	0.9422	PFDN2
PFDc	2	55	93.65	0.9365	PFDN2
PFDc	3	55	94.82	0.9482	PFDN2
PFDc	4	55	93.39	0.9339	PFDN2
PFDc	5	55	95.08	0.9508	PFDN2
PFDc	1	56	91.28	0.9128	PFDN2
PFDc	2	56	90.22	0.9022	PFDN2
PFDc	3	56	91.65	0.9165	PFDN2
PFDc	4	56	90.23	0.9023	PFDN2
PFDc	5	56	92.91	0.9291	PFDN2
PFDc	1	57	94.4	0.944	PFDN2
PFDc	2	57	93.87	0.9387	PFDN2
PFDc	3	57	94.74	0.9474	PFDN2
PFDc	4	57	93.37	0.9337	PFDN2
PFDc	5	57	94.79	0.9479	PFDN2
PFDc	1	58	95.51	0.9551	PFDN2
PFDc	2	58	94.55	0.9455	PFDN2
PFDc	3	58	95.59	0.9559	PFDN2
PFDc	4	58	94.25	0.9425	PFDN2
PFDc	5	58	95.5	0.955	PFDN2
PFDc	1	59	92.48	0.9248	PFDN2
PFDc	2	59	91.7	0.917	PFDN2
PFDc	3	59	92.7	0.927	PFDN2
PFDc	4	59	91.09	0.9109	PFDN2
PFDc	5	59	92.69	0.9269	PFDN2
PFDc	1	60	91.1	0.911	PFDN2
PFDc	2	60	90	0.9	PFDN2
PFDc	3	60	91.25	0.9125	PFDN2
PFDc	4	60	89.3	0.893	PFDN2
PFDc	5	60	90.62	0.9062	PFDN2
PFDc	1	61	94.55	0.9455	PFDN2
PFDc	2	61	92.61	0.9261	PFDN2
PFDc	3	61	94.27	0.9427	PFDN2
PFDc	4	61	92.12	0.9212	PFDN2
PFDc	5	61	93.37	0.9337	PFDN2
PFDc	1	62	94.75	0.9475	PFDN2
PFDc	2	62	92.8	0.928	PFDN2
PFDc	3	62	94.64	0.9464	PFDN2
PFDc	4	62	92.14	0.9214	PFDN2
PFDc	5	62	93.26	0.9326	PFDN2
PFDc	1	63	90.49	0.9049	PFDN2
PFDc	2	63	89.02	0.8902	PFDN2
PFDc	3	63	90.49	0.9049	PFDN2
PFDc	4	63	88.15	0.8815	PFDN2
PFDc	5	63	89.21	0.8921	PFDN2
PFDc	1	64	91.43	0.9143	PFDN2
PFDc	2	64	90.44	0.9044	PFDN2
PFDc	3	64	91.78	0.9178	PFDN2
PFDc	4	64	89.97	0.8997	PFDN2
PFDc	5	64	90.26	0.9026	PFDN2
PFDc	1	65	94.35	0.9435	PFDN2
PFDc	2	65	92.6	0.926	PFDN2
PFDc	3	65	94.35	0.9435	PFDN2
PFDc	4	65	91.78	0.9178	PFDN2
PFDc	5	65	93.67	0.9367	PFDN2
PFDc	1	66	93.98	0.9398	PFDN2
PFDc	2	66	91.66	0.9166	PFDN2
PFDc	3	66	93.76	0.9376	PFDN2
PFDc	4	66	91.64	0.9164	PFDN2
PFDc	5	66	93.21	0.9321	PFDN2
PFDc	1	67	95.73	0.9573	PFDN2
PFDc	2	67	93.47	0.9347	PFDN2
PFDc	3	67	95.78	0.9578	PFDN2
PFDc	4	67	93.25	0.9325	PFDN2
PFDc	5	67	94.63	0.9463	PFDN2
PFDc	1	68	96.28	0.9628	PFDN2
PFDc	2	68	94.14	0.9414	PFDN2
PFDc	3	68	95.72	0.9572	PFDN2
PFDc	4	68	94.24	0.9424	PFDN2
PFDc	5	68	95.29	0.9529	PFDN2
PFDc	1	69	96.26	0.9626	PFDN2
PFDc	2	69	94.62	0.9462	PFDN2
PFDc	3	69	95.87	0.9587	PFDN2
PFDc	4	69	94.89	0.9489	PFDN2
PFDc	5	69	95.52	0.9552	PFDN2
PFDc	1	70	95.46	0.9546	PFDN2
PFDc	2	70	93.77	0.9377	PFDN2
PFDc	3	70	94.77	0.9477	PFDN2
PFDc	4	70	93.97	0.9397	PFDN2
PFDc	5	70	95	0.95	PFDN2
PFDc	1	71	96.3	0.963	PFDN2
PFDc	2	71	95.3	0.953	PFDN2
PFDc	3	71	95.76	0.9576	PFDN2
PFDc	4	71	95.39	0.9539	PFDN2
PFDc	5	71	96.32	0.9632	PFDN2
PFDc	1	72	94.87	0.9487	PFDN2
PFDc	2	72	94.88	0.9488	PFDN2
PFDc	3	72	94.64	0.9464	PFDN2
PFDc	4	72	94.21	0.9421	PFDN2
PFDc	5	72	94.92	0.9492	PFDN2
PFDc	1	73	93.28	0.9328	PFDN2
PFDc	2	73	92.96	0.9296	PFDN2
PFDc	3	73	93.06	0.9306	PFDN2
PFDc	4	73	92.28	0.9228	PFDN2
PFDc	5	73	93.81	0.9381	PFDN2
PFDc	1	74	88.13	0.8813	PFDN2
PFDc	2	74	87.79	0.8779	PFDN2
PFDc	3	74	88.66	0.8866	PFDN2
PFDc	4	74	88.9	0.889	PFDN2
PFDc	5	74	88.55	0.8855	PFDN2
PFDc	1	75	84.17	0.8417	PFDN2
PFDc	2	75	83.3	0.833	PFDN2
PFDc	3	75	82.44	0.8244	PFDN2
PFDc	4	75	82.93	0.8293	PFDN2
PFDc	5	75	83.63	0.8363	PFDN2
PFDc	1	76	87.63	0.8763	PFDN2
PFDc	2	76	86.05	0.8605	PFDN2
PFDc	3	76	87.11	0.8711	PFDN2
PFDc	4	76	85.87	0.8587	PFDN2
PFDc	5	76	87.56	0.8756	PFDN2
PFDc	1	77	94.34	0.9434	PFDN2
PFDc	2	77	93.78	0.9378	PFDN2
PFDc	3	77	93.91	0.9391	PFDN2
PFDc	4	77	93.27	0.9327	PFDN2
PFDc	5	77	94.4	0.944	PFDN2
PFDc	1	78	95.83	0.9583	PFDN2
PFDc	2	78	95.43	0.9543	PFDN2
PFDc	3	78	95.59	0.9559	PFDN2
PFDc	4	78	94.92	0.9492	PFDN2
PFDc	5	78	96.07	0.9607	PFDN2
PFDc	1	79	95.71	0.9571	PFDN2
PFDc	2	79	95.08	0.9508	PFDN2
PFDc	3	79	95.74	0.9574	PFDN2
PFDc	4	79	95.01	0.9501	PFDN2
PFDc	5	79	95.35	0.9535	PFDN2
PFDc	1	80	96.4	0.964	PFDN2
PFDc	2	80	95.02	0.9502	PFDN2
PFDc	3	80	96.03	0.9603	PFDN2
PFDc	4	80	95.19	0.9519	PFDN2
PFDc	5	80	95.77	0.9577	PFDN2
PFDc	1	81	94.85	0.9485	PFDN2
PFDc	2	81	93.51	0.9351	PFDN2
PFDc	3	81	94.98	0.9498	PFDN2
PFDc	4	81	93.6	0.936	PFDN2
PFDc	5	81	93.74	0.9374	PFDN2
PFDc	1	82	95.81	0.9581	PFDN2
PFDc	2	82	94.08	0.9408	PFDN2
PFDc	3	82	95.82	0.9582	PFDN2
PFDc	4	82	93.94	0.9394	PFDN2
PFDc	5	82	95.01	0.9501	PFDN2
PFDc	1	83	96.56	0.9656	PFDN2
PFDc	2	83	95.16	0.9516	PFDN2
PFDc	3	83	96.67	0.9667	PFDN2
PFDc	4	83	95.37	0.9537	PFDN2
PFDc	5	83	95.94	0.9594	PFDN2
PFDc	1	84	95.92	0.9592	PFDN2
PFDc	2	84	94.19	0.9419	PFDN2
PFDc	3	84	96.07	0.9607	PFDN2
PFDc	4	84	93.8	0.938	PFDN2
PFDc	5	84	94.18	0.9418	PFDN2
PFDc	1	85	92.87	0.9287	PFDN2
PFDc	2	85	91.19	0.9119	PFDN2
PFDc	3	85	93.63	0.9363	PFDN2
PFDc	4	85	91.33	0.9133	PFDN2
PFDc	5	85	92.4	0.924	PFDN2
PFDc	1	86	94.68	0.9468	PFDN2
PFDc	2	86	93.43	0.9343	PFDN2
PFDc	3	86	94.87	0.9487	PFDN2
PFDc	4	86	93.91	0.9391	PFDN2
PFDc	5	86	94.12	0.9412	PFDN2
PFDc	1	87	95.84	0.9584	PFDN2
PFDc	2	87	95.42	0.9542	PFDN2
PFDc	3	87	96.12	0.9612	PFDN2
PFDc	4	87	94.95	0.9495	PFDN2
PFDc	5	87	95.18	0.9518	PFDN2
PFDc	1	88	94.93	0.9493	PFDN2
PFDc	2	88	94.66	0.9466	PFDN2
PFDc	3	88	95.67	0.9567	PFDN2
PFDc	4	88	93.04	0.9304	PFDN2
PFDc	5	88	93.97	0.9397	PFDN2
PFDc	1	89	92.39	0.9239	PFDN2
PFDc	2	89	91.64	0.9164	PFDN2
PFDc	3	89	93.45	0.9345	PFDN2
PFDc	4	89	91.75	0.9175	PFDN2
PFDc	5	89	91.59	0.9159	PFDN2
PFDc	1	90	94.93	0.9493	PFDN2
PFDc	2	90	94.17	0.9417	PFDN2
PFDc	3	90	95.8	0.958	PFDN2
PFDc	4	90	94.44	0.9444	PFDN2
PFDc	5	90	94.15	0.9415	PFDN2
PFDc	1	91	96.38	0.9638	PFDN2
PFDc	2	91	95.47	0.9547	PFDN2
PFDc	3	91	96.96	0.9696	PFDN2
PFDc	4	91	95.15	0.9515	PFDN2
PFDc	5	91	95.36	0.9536	PFDN2
PFDc	1	92	96.12	0.9612	PFDN2
PFDc	2	92	95.22	0.9522	PFDN2
PFDc	3	92	96.54	0.9654	PFDN2
PFDc	4	92	95.02	0.9502	PFDN2
PFDc	5	92	94.69	0.9469	PFDN2
PFDc	1	93	93.57	0.9357	PFDN2
PFDc	2	93	92.71	0.9271	PFDN2
PFDc	3	93	94.55	0.9455	PFDN2
PFDc	4	93	92.95	0.9295	PFDN2
PFDc	5	93	92.57	0.9257	PFDN2
PFDc	1	94	95.72	0.9572	PFDN2
PFDc	2	94	94.29	0.9429	PFDN2
PFDc	3	94	96.07	0.9607	PFDN2
PFDc	4	94	95.19	0.9519	PFDN2
PFDc	5	94	93.8	0.938	PFDN2
PFDc	1	95	96.65	0.9665	PFDN2
PFDc	2	95	95.8	0.958	PFDN2
PFDc	3	95	96.98	0.9698	PFDN2
PFDc	4	95	94.77	0.9477	PFDN2
PFDc	5	95	95.38	0.9538	PFDN2
PFDc	1	96	95.47	0.9547	PFDN2
PFDc	2	96	94.76	0.9476	PFDN2
PFDc	3	96	96.36	0.9636	PFDN2
PFDc	4	96	94.35	0.9435	PFDN2
PFDc	5	96	93.45	0.9345	PFDN2
PFDc	1	97	95.34	0.9534	PFDN2
PFDc	2	97	94.19	0.9419	PFDN2
PFDc	3	97	95.97	0.9597	PFDN2
PFDc	4	97	94.76	0.9476	PFDN2
PFDc	5	97	94.8	0.948	PFDN2
PFDc	1	98	95.93	0.9593	PFDN2
PFDc	2	98	94.57	0.9457	PFDN2
PFDc	3	98	96.21	0.9621	PFDN2
PFDc	4	98	94.11	0.9411	PFDN2
PFDc	5	98	94.35	0.9435	PFDN2
PFDc	1	99	96.37	0.9637	PFDN2
PFDc	2	99	95.68	0.9568	PFDN2
PFDc	3	99	97.04	0.9704	PFDN2
PFDc	4	99	95.55	0.9555	PFDN2
PFDc	5	99	95.48	0.9548	PFDN2
PFDc	1	100	95.46	0.9546	PFDN2
PFDc	2	100	94.23	0.9423	PFDN2
PFDc	3	100	96.4	0.964	PFDN2
PFDc	4	100	95.3	0.953	PFDN2
PFDc	5	100	94.46	0.9446	PFDN2
PFDc	1	101	93.21	0.9321	PFDN2
PFDc	2	101	91.9	0.919	PFDN2
PFDc	3	101	94.32	0.9432	PFDN2
PFDc	4	101	93.36	0.9336	PFDN2
PFDc	5	101	93.4	0.934	PFDN2
PFDc	1	102	93.86	0.9386	PFDN2
PFDc	2	102	92.45	0.9245	PFDN2
PFDc	3	102	94.74	0.9474	PFDN2
PFDc	4	102	92.76	0.9276	PFDN2
PFDc	5	102	93.75	0.9375	PFDN2
PFDc	1	103	95.16	0.9516	PFDN2
PFDc	2	103	93.96	0.9396	PFDN2
PFDc	3	103	95.7	0.957	PFDN2
PFDc	4	103	94.53	0.9453	PFDN2
PFDc	5	103	94.76	0.9476	PFDN2
PFDc	1	104	91.5	0.915	PFDN2
PFDc	2	104	89.64	0.8964	PFDN2
PFDc	3	104	92.94	0.9294	PFDN2
PFDc	4	104	91.47	0.9147	PFDN2
PFDc	5	104	91.68	0.9168	PFDN2
PFDc	1	105	91.29	0.9129	PFDN2
PFDc	2	105	90.06	0.9006	PFDN2
PFDc	3	105	92.24	0.9224	PFDN2
PFDc	4	105	91.17	0.9117	PFDN2
PFDc	5	105	91.91	0.9191	PFDN2
PFDc	1	106	93.1	0.931	PFDN2
PFDc	2	106	91.52	0.9152	PFDN2
PFDc	3	106	93.74	0.9374	PFDN2
PFDc	4	106	91.69	0.9169	PFDN2
PFDc	5	106	93.23	0.9323	PFDN2
PFDc	1	107	92.6	0.926	PFDN2
PFDc	2	107	91.01	0.9101	PFDN2
PFDc	3	107	93.31	0.9331	PFDN2
PFDc	4	107	91.69	0.9169	PFDN2
PFDc	5	107	92.33	0.9233	PFDN2
PFDc	1	108	89.83	0.8983	PFDN2
PFDc	2	108	88.29	0.8829	PFDN2
PFDc	3	108	90.78	0.9078	PFDN2
PFDc	4	108	90.1	0.901	PFDN2
PFDc	5	108	90.47	0.9047	PFDN2
PFDc	1	109	90.1	0.901	PFDN2
PFDc	2	109	87.94	0.8794	PFDN2
PFDc	3	109	91.68	0.9168	PFDN2
PFDc	4	109	89.56	0.8956	PFDN2
PFDc	5	109	91.42	0.9142	PFDN2
PFDc	1	110	91.76	0.9176	PFDN2
PFDc	2	110	90.08	0.9008	PFDN2
PFDc	3	110	92.43	0.9243	PFDN2
PFDc	4	110	91.12	0.9112	PFDN2
PFDc	5	110	91.98	0.9198	PFDN2
PFDc	1	111	87.86	0.8786	PFDN2
PFDc	2	111	87.22	0.8722	PFDN2
PFDc	3	111	89.72	0.8972	PFDN2
PFDc	4	111	89.21	0.8921	PFDN2
PFDc	5	111	89.61	0.8961	PFDN2
PFDc	1	112	86.22	0.8622	PFDN2
PFDc	2	112	84.88	0.8488	PFDN2
PFDc	3	112	88.8	0.888	PFDN2
PFDc	4	112	87.61	0.8761	PFDN2
PFDc	5	112	88.76	0.8876	PFDN2
PFDc	1	113	90.01	0.9001	PFDN2
PFDc	2	113	88.1	0.881	PFDN2
PFDc	3	113	91.53	0.9153	PFDN2
PFDc	4	113	89.38	0.8938	PFDN2
PFDc	5	113	91.21	0.9121	PFDN2
PFDc	1	114	88.97	0.8897	PFDN2
PFDc	2	114	85.36	0.8536	PFDN2
PFDc	3	114	88.37	0.8837	PFDN2
PFDc	4	114	87.12	0.8712	PFDN2
PFDc	5	114	88.97	0.8897	PFDN2
PFDc	1	115	86.77	0.8677	PFDN2
PFDc	2	115	85.11	0.8511	PFDN2
PFDc	3	115	88.88	0.8888	PFDN2
PFDc	4	115	87.69	0.8769	PFDN2
PFDc	5	115	88.77	0.8877	PFDN2
PFDc	1	116	85.22	0.8522	PFDN2
PFDc	2	116	82.71	0.8271	PFDN2
PFDc	3	116	86.39	0.8639	PFDN2
PFDc	4	116	85.24	0.8524	PFDN2
PFDc	5	116	86.72	0.8672	PFDN2
PFDc	1	117	89.13	0.8913	PFDN2
PFDc	2	117	86.64	0.8664	PFDN2
PFDc	3	117	89.51	0.8951	PFDN2
PFDc	4	117	87.01	0.8701	PFDN2
PFDc	5	117	89.25	0.8925	PFDN2
PFDc	1	118	84.95	0.8495	PFDN2
PFDc	2	118	83.33	0.8333	PFDN2
PFDc	3	118	86.17	0.8617	PFDN2
PFDc	4	118	84.76	0.8476	PFDN2
PFDc	5	118	86.6	0.866	PFDN2
PFDc	1	119	81.65	0.8165	PFDN2
PFDc	2	119	80.31	0.8031	PFDN2
PFDc	3	119	83.19	0.8319	PFDN2
PFDc	4	119	82.76	0.8276	PFDN2
PFDc	5	119	82.85	0.8285	PFDN2
PFDc	1	120	82.76	0.8276	PFDN2
PFDc	2	120	80.18	0.8018	PFDN2
PFDc	3	120	83.79	0.8379	PFDN2
PFDc	4	120	82.09	0.8209	PFDN2
PFDc	5	120	83.2	0.832	PFDN2
PFDc	1	121	82.11	0.8211	PFDN2
PFDc	2	121	79.37	0.7937	PFDN2
PFDc	3	121	85.33	0.8533	PFDN2
PFDc	4	121	80.99	0.8099	PFDN2
PFDc	5	121	84.54	0.8454	PFDN2
PFDc	1	122	80.1	0.801	PFDN2
PFDc	2	122	79.84	0.7984	PFDN2
PFDc	3	122	84.19	0.8419	PFDN2
PFDc	4	122	81.23	0.8123	PFDN2
PFDc	5	122	82.8	0.828	PFDN2
PFDc	1	123	73.52	0.7352	PFDN2
PFDc	2	123	70.52	0.7052	PFDN2
PFDc	3	123	78.79	0.7879	PFDN2
PFDc	4	123	73.24	0.7324	PFDN2
PFDc	5	123	76.12	0.7612	PFDN2
PFDc	1	124	74.11	0.7411	PFDN2
PFDc	2	124	71.48	0.7148	PFDN2
PFDc	3	124	73.47	0.7347	PFDN2
PFDc	4	124	70.29	0.7029	PFDN2
PFDc	5	124	75.31	0.7531	PFDN2
PFDc	1	125	63.57	0.6357	PFDN2
PFDc	2	125	59.19	0.5919	PFDN2
PFDc	3	125	60.96	0.6096	PFDN2
PFDc	4	125	60.55	0.6055	PFDN2
PFDc	5	125	66.13	0.6613	PFDN2
PFDc	1	126	56.31	0.5631	PFDN2
PFDc	2	126	53.07	0.5307	PFDN2
PFDc	3	126	50.82	0.5082	PFDN2
PFDc	4	126	50.09	0.5009	PFDN2
PFDc	5	126	56.57	0.5657	PFDN2
PFDc	1	127	50.58	0.5058	PFDN2
PFDc	2	127	48.19	0.4819	PFDN2
PFDc	3	127	46.5	0.465	PFDN2
PFDc	4	127	39.83	0.3983	PFDN2
PFDc	5	127	52.16	0.5216	PFDN2
PFDc	1	128	44.48	0.4448	PFDN2
PFDc	2	128	42.51	0.4251	PFDN2
PFDc	3	128	42.23	0.4223	PFDN2
PFDc	4	128	37.52	0.3752	PFDN2
PFDc	5	128	45.65	0.4565	PFDN2
PFDc	1	129	42.31	0.4231	PFDN2
PFDc	2	129	41.21	0.4121	PFDN2
PFDc	3	129	41.05	0.4105	PFDN2
PFDc	4	129	34.82	0.3482	PFDN2
PFDc	5	129	41.29	0.4129	PFDN2
PFDc	1	130	34.91	0.3491	PFDN2
PFDc	2	130	34.46	0.3446	PFDN2
PFDc	3	130	34.58	0.3458	PFDN2
PFDc	4	130	31.18	0.3118	PFDN2
PFDc	5	130	35.11	0.3511	PFDN2
PFDc	1	131	34.7	0.347	PFDN2
PFDc	2	131	33.74	0.3374	PFDN2
PFDc	3	131	31.93	0.3193	PFDN2
PFDc	4	131	31.72	0.3172	PFDN2
PFDc	5	131	34.95	0.3495	PFDN2
PFDc	1	132	34.53	0.3453	PFDN2
PFDc	2	132	32.31	0.3231	PFDN2
PFDc	3	132	32.52	0.3252	PFDN2
PFDc	4	132	31.13	0.3113	PFDN2
PFDc	5	132	33.76	0.3376	PFDN2
PFDc	1	133	30.85	0.3085	PFDN2
PFDc	2	133	33.22	0.3322	PFDN2
PFDc	3	133	32.06	0.3206	PFDN2
PFDc	4	133	31.38	0.3138	PFDN2
PFDc	5	133	29.47	0.2947	PFDN2
PFDc	1	134	31.36	0.3136	PFDN2
PFDc	2	134	29.74	0.2974	PFDN2
PFDc	3	134	30.5	0.305	PFDN2
PFDc	4	134	29.31	0.2931	PFDN2
PFDc	5	134	30.3	0.303	PFDN2
PFDc	1	135	31.31	0.3131	PFDN2
PFDc	2	135	30.98	0.3098	PFDN2
PFDc	3	135	30.32	0.3032	PFDN2
PFDc	4	135	29.86	0.2986	PFDN2
PFDc	5	135	28.04	0.2804	PFDN2
PFDc	1	136	31.09	0.3109	PFDN2
PFDc	2	136	29.56	0.2956	PFDN2
PFDc	3	136	30.18	0.3018	PFDN2
PFDc	4	136	30.22	0.3022	PFDN2
PFDc	5	136	25.15	0.2515	PFDN2
PFDc	1	137	30.4	0.304	PFDN2
PFDc	2	137	29.71	0.2971	PFDN2
PFDc	3	137	28.86	0.2886	PFDN2
PFDc	4	137	29.18	0.2918	PFDN2
PFDc	5	137	26.85	0.2685	PFDN2
PFDc	1	138	31.41	0.3141	PFDN2
PFDc	2	138	31.23	0.3123	PFDN2
PFDc	3	138	29.53	0.2953	PFDN2
PFDc	4	138	29.99	0.2999	PFDN2
PFDc	5	138	23.78	0.2378	PFDN2
PFDc	1	139	30.66	0.3066	PFDN2
PFDc	2	139	31.14	0.3114	PFDN2
PFDc	3	139	29.1	0.291	PFDN2
PFDc	4	139	30.92	0.3092	PFDN2
PFDc	5	139	25.35	0.2535	PFDN2
PFDc	1	140	31.02	0.3102	PFDN2
PFDc	2	140	29.38	0.2938	PFDN2
PFDc	3	140	28.38	0.2838	PFDN2
PFDc	4	140	30.12	0.3012	PFDN2
PFDc	5	140	22.08	0.2208	PFDN2
PFDc	1	141	30.98	0.3098	PFDN2
PFDc	2	141	29.78	0.2978	PFDN2
PFDc	3	141	27.94	0.2794	PFDN2
PFDc	4	141	30.88	0.3088	PFDN2
PFDc	5	141	21.92	0.2192	PFDN2
PFDc	1	142	31.76	0.3176	PFDN2
PFDc	2	142	30.01	0.3001	PFDN2
PFDc	3	142	27.58	0.2758	PFDN2
PFDc	4	142	31.31	0.3131	PFDN2
PFDc	5	142	23.59	0.2359	PFDN2
PFDc	1	143	32.62	0.3262	PFDN2
PFDc	2	143	31.05	0.3105	PFDN2
PFDc	3	143	29.19	0.2919	PFDN2
PFDc	4	143	31.33	0.3133	PFDN2
PFDc	5	143	22.49	0.2249	PFDN2
PFDc	1	144	33.82	0.3382	PFDN2
PFDc	2	144	30.59	0.3059	PFDN2
PFDc	3	144	29.98	0.2998	PFDN2
PFDc	4	144	33.16	0.3316	PFDN2
PFDc	5	144	22.86	0.2286	PFDN2
PFDc	1	145	34.81	0.3481	PFDN2
PFDc	2	145	33.63	0.3363	PFDN2
PFDc	3	145	32.27	0.3227	PFDN2
PFDc	4	145	36.92	0.3692	PFDN2
PFDc	5	145	22.58	0.2258	PFDN2
PFDc	1	146	38.66	0.3866	PFDN2
PFDc	2	146	34.26	0.3426	PFDN2
PFDc	3	146	36.22	0.3622	PFDN2
PFDc	4	146	38.99	0.3899	PFDN2
PFDc	5	146	23.1	0.231	PFDN2
PFDc	1	147	40.84	0.4084	PFDN2
PFDc	2	147	38.12	0.3812	PFDN2
PFDc	3	147	39.43	0.3943	PFDN2
PFDc	4	147	44.62	0.4462	PFDN2
PFDc	5	147	24.33	0.2433	PFDN2
PFDc	1	148	49.01	0.4901	PFDN2
PFDc	2	148	46.07	0.4607	PFDN2
PFDc	3	148	44.13	0.4413	PFDN2
PFDc	4	148	48.92	0.4892	PFDN2
PFDc	5	148	23.89	0.2389	PFDN2
PFDc	1	149	61.78	0.6178	PFDN2
PFDc	2	149	55.25	0.5525	PFDN2
PFDc	3	149	56.52	0.5652	PFDN2
PFDc	4	149	59.78	0.5978	PFDN2
PFDc	5	149	24.23	0.2423	PFDN2
PFDc	1	150	73.95	0.7395	PFDN2
PFDc	2	150	64.11	0.6411	PFDN2
PFDc	3	150	68.93	0.6893	PFDN2
PFDc	4	150	71.66	0.7166	PFDN2
PFDc	5	150	24.71	0.2471	PFDN2
PFDc	1	151	80.71	0.8071	PFDN2
PFDc	2	151	70.3	0.703	PFDN2
PFDc	3	151	71.74	0.7174	PFDN2
PFDc	4	151	73.34	0.7334	PFDN2
PFDc	5	151	24.27	0.2427	PFDN2
PFDc	1	152	80.67	0.8067	PFDN2
PFDc	2	152	69.07	0.6907	PFDN2
PFDc	3	152	77.46	0.7746	PFDN2
PFDc	4	152	76.01	0.7601	PFDN2
PFDc	5	152	23.08	0.2308	PFDN2
PFDc	1	153	77.08	0.7708	PFDN2
PFDc	2	153	61.6	0.616	PFDN2
PFDc	3	153	73.56	0.7356	PFDN2
PFDc	4	153	73.07	0.7307	PFDN2
PFDc	5	153	19.96	0.1996	PFDN2
PFDc	1	154	67.35	0.6735	PFDN2
PFDc	2	154	60.79	0.6079	PFDN2
PFDc	3	154	68.98	0.6898	PFDN2
PFDc	4	154	67.5	0.675	PFDN2
PFDc	5	154	20.52	0.2052	PFDN2
PFDc	1	155	30.64	0.3064	PFDN1
PFDc	2	155	26.1	0.261	PFDN1
PFDc	3	155	30.43	0.3043	PFDN1
PFDc	4	155	25.99	0.2599	PFDN1
PFDc	5	155	27.64	0.2764	PFDN1
PFDc	1	156	45.61	0.4561	PFDN1
PFDc	2	156	35.94	0.3594	PFDN1
PFDc	3	156	42.56	0.4256	PFDN1
PFDc	4	156	41.17	0.4117	PFDN1
PFDc	5	156	41.27	0.4127	PFDN1
PFDc	1	157	52.16	0.5216	PFDN1
PFDc	2	157	41.88	0.4188	PFDN1
PFDc	3	157	50.8	0.508	PFDN1
PFDc	4	157	46.02	0.4602	PFDN1
PFDc	5	157	50.11	0.5011	PFDN1
PFDc	1	158	55.75	0.5575	PFDN1
PFDc	2	158	44.22	0.4422	PFDN1
PFDc	3	158	54.45	0.5445	PFDN1
PFDc	4	158	52.39	0.5239	PFDN1
PFDc	5	158	55.11	0.5511	PFDN1
PFDc	1	159	59.81	0.5981	PFDN1
PFDc	2	159	50.21	0.5021	PFDN1
PFDc	3	159	56.21	0.5621	PFDN1
PFDc	4	159	54.66	0.5466	PFDN1
PFDc	5	159	57.89	0.5789	PFDN1
PFDc	1	160	65.43	0.6543	PFDN1
PFDc	2	160	57.94	0.5794	PFDN1
PFDc	3	160	64.39	0.6439	PFDN1
PFDc	4	160	61.62	0.6162	PFDN1
PFDc	5	160	62.57	0.6257	PFDN1
PFDc	1	161	69.46	0.6946	PFDN1
PFDc	2	161	64.35	0.6435	PFDN1
PFDc	3	161	63.98	0.6398	PFDN1
PFDc	4	161	66.7	0.667	PFDN1
PFDc	5	161	64.88	0.6488	PFDN1
PFDc	1	162	73.16	0.7316	PFDN1
PFDc	2	162	69.68	0.6968	PFDN1
PFDc	3	162	71.47	0.7147	PFDN1
PFDc	4	162	69.69	0.6969	PFDN1
PFDc	5	162	69.44	0.6944	PFDN1
PFDc	1	163	75.93	0.7593	PFDN1
PFDc	2	163	73.62	0.7362	PFDN1
PFDc	3	163	73.81	0.7381	PFDN1
PFDc	4	163	74.45	0.7445	PFDN1
PFDc	5	163	74.32	0.7432	PFDN1
PFDc	1	164	75.77	0.7577	PFDN1
PFDc	2	164	71.63	0.7163	PFDN1
PFDc	3	164	76.04	0.7604	PFDN1
PFDc	4	164	75.14	0.7514	PFDN1
PFDc	5	164	71.35	0.7135	PFDN1
PFDc	1	165	79.34	0.7934	PFDN1
PFDc	2	165	78	0.78	PFDN1
PFDc	3	165	80.63	0.8063	PFDN1
PFDc	4	165	79.17	0.7917	PFDN1
PFDc	5	165	76.49	0.7649	PFDN1
PFDc	1	166	80.06	0.8006	PFDN1
PFDc	2	166	79.7	0.797	PFDN1
PFDc	3	166	80.55	0.8055	PFDN1
PFDc	4	166	79.57	0.7957	PFDN1
PFDc	5	166	76.45	0.7645	PFDN1
PFDc	1	167	79.93	0.7993	PFDN1
PFDc	2	167	79.95	0.7995	PFDN1
PFDc	3	167	79.78	0.7978	PFDN1
PFDc	4	167	80.48	0.8048	PFDN1
PFDc	5	167	77.47	0.7747	PFDN1
PFDc	1	168	78.35	0.7835	PFDN1
PFDc	2	168	79.24	0.7924	PFDN1
PFDc	3	168	79.13	0.7913	PFDN1
PFDc	4	168	80.41	0.8041	PFDN1
PFDc	5	168	75.63	0.7563	PFDN1
PFDc	1	169	82.96	0.8296	PFDN1
PFDc	2	169	81.95	0.8195	PFDN1
PFDc	3	169	81.93	0.8193	PFDN1
PFDc	4	169	82.63	0.8263	PFDN1
PFDc	5	169	80.59	0.8059	PFDN1
PFDc	1	170	84.13	0.8413	PFDN1
PFDc	2	170	83.89	0.8389	PFDN1
PFDc	3	170	84.55	0.8455	PFDN1
PFDc	4	170	84.77	0.8477	PFDN1
PFDc	5	170	81.95	0.8195	PFDN1
PFDc	1	171	83.72	0.8372	PFDN1
PFDc	2	171	84.02	0.8402	PFDN1
PFDc	3	171	84.13	0.8413	PFDN1
PFDc	4	171	84.61	0.8461	PFDN1
PFDc	5	171	80.59	0.8059	PFDN1
PFDc	1	172	80.17	0.8017	PFDN1
PFDc	2	172	82.09	0.8209	PFDN1
PFDc	3	172	81.01	0.8101	PFDN1
PFDc	4	172	82.98	0.8298	PFDN1
PFDc	5	172	78.1	0.781	PFDN1
PFDc	1	173	86.43	0.8643	PFDN1
PFDc	2	173	85.28	0.8528	PFDN1
PFDc	3	173	86.26	0.8626	PFDN1
PFDc	4	173	86.29	0.8629	PFDN1
PFDc	5	173	83.32	0.8332	PFDN1
PFDc	1	174	87.62	0.8762	PFDN1
PFDc	2	174	86.79	0.8679	PFDN1
PFDc	3	174	87.14	0.8714	PFDN1
PFDc	4	174	87.64	0.8764	PFDN1
PFDc	5	174	83.28	0.8328	PFDN1
PFDc	1	175	84.06	0.8406	PFDN1
PFDc	2	175	83.7	0.837	PFDN1
PFDc	3	175	83.48	0.8348	PFDN1
PFDc	4	175	86.32	0.8632	PFDN1
PFDc	5	175	82.03	0.8203	PFDN1
PFDc	1	176	84.25	0.8425	PFDN1
PFDc	2	176	83.53	0.8353	PFDN1
PFDc	3	176	82.68	0.8268	PFDN1
PFDc	4	176	85.71	0.8571	PFDN1
PFDc	5	176	81.92	0.8192	PFDN1
PFDc	1	177	91.14	0.9114	PFDN1
PFDc	2	177	89.27	0.8927	PFDN1
PFDc	3	177	90.94	0.9094	PFDN1
PFDc	4	177	90.41	0.9041	PFDN1
PFDc	5	177	88.28	0.8828	PFDN1
PFDc	1	178	91.59	0.9159	PFDN1
PFDc	2	178	89.65	0.8965	PFDN1
PFDc	3	178	91.05	0.9105	PFDN1
PFDc	4	178	90.21	0.9021	PFDN1
PFDc	5	178	87.76	0.8776	PFDN1
PFDc	1	179	88.1	0.881	PFDN1
PFDc	2	179	85.68	0.8568	PFDN1
PFDc	3	179	87.88	0.8788	PFDN1
PFDc	4	179	87.47	0.8747	PFDN1
PFDc	5	179	84.69	0.8469	PFDN1
PFDc	1	180	91.51	0.9151	PFDN1
PFDc	2	180	90.02	0.9002	PFDN1
PFDc	3	180	91.24	0.9124	PFDN1
PFDc	4	180	91.06	0.9106	PFDN1
PFDc	5	180	88.82	0.8882	PFDN1
PFDc	1	181	93.04	0.9304	PFDN1
PFDc	2	181	91.97	0.9197	PFDN1
PFDc	3	181	93.77	0.9377	PFDN1
PFDc	4	181	92.33	0.9233	PFDN1
PFDc	5	181	90.73	0.9073	PFDN1
PFDc	1	182	93.48	0.9348	PFDN1
PFDc	2	182	90.65	0.9065	PFDN1
PFDc	3	182	93.78	0.9378	PFDN1
PFDc	4	182	92.87	0.9287	PFDN1
PFDc	5	182	89.96	0.8996	PFDN1
PFDc	1	183	90.7	0.907	PFDN1
PFDc	2	183	88.58	0.8858	PFDN1
PFDc	3	183	90.69	0.9069	PFDN1
PFDc	4	183	90.14	0.9014	PFDN1
PFDc	5	183	87.41	0.8741	PFDN1
PFDc	1	184	93.97	0.9397	PFDN1
PFDc	2	184	91.72	0.9172	PFDN1
PFDc	3	184	93.9	0.939	PFDN1
PFDc	4	184	92.76	0.9276	PFDN1
PFDc	5	184	90.87	0.9087	PFDN1
PFDc	1	185	94.49	0.9449	PFDN1
PFDc	2	185	92.84	0.9284	PFDN1
PFDc	3	185	94.59	0.9459	PFDN1
PFDc	4	185	93.95	0.9395	PFDN1
PFDc	5	185	92.68	0.9268	PFDN1
PFDc	1	186	94.39	0.9439	PFDN1
PFDc	2	186	92.05	0.9205	PFDN1
PFDc	3	186	94.11	0.9411	PFDN1
PFDc	4	186	92.57	0.9257	PFDN1
PFDc	5	186	90.96	0.9096	PFDN1
PFDc	1	187	94.47	0.9447	PFDN1
PFDc	2	187	92.1	0.921	PFDN1
PFDc	3	187	93.92	0.9392	PFDN1
PFDc	4	187	93.25	0.9325	PFDN1
PFDc	5	187	92.04	0.9204	PFDN1
PFDc	1	188	95.26	0.9526	PFDN1
PFDc	2	188	93.73	0.9373	PFDN1
PFDc	3	188	95.38	0.9538	PFDN1
PFDc	4	188	94.42	0.9442	PFDN1
PFDc	5	188	94.01	0.9401	PFDN1
PFDc	1	189	95.86	0.9586	PFDN1
PFDc	2	189	94.02	0.9402	PFDN1
PFDc	3	189	95.78	0.9578	PFDN1
PFDc	4	189	95.32	0.9532	PFDN1
PFDc	5	189	94.29	0.9429	PFDN1
PFDc	1	190	95.25	0.9525	PFDN1
PFDc	2	190	93.2	0.932	PFDN1
PFDc	3	190	94.49	0.9449	PFDN1
PFDc	4	190	94.13	0.9413	PFDN1
PFDc	5	190	93.16	0.9316	PFDN1
PFDc	1	191	95.56	0.9556	PFDN1
PFDc	2	191	94.07	0.9407	PFDN1
PFDc	3	191	95.58	0.9558	PFDN1
PFDc	4	191	94.76	0.9476	PFDN1
PFDc	5	191	93.67	0.9367	PFDN1
PFDc	1	192	95.76	0.9576	PFDN1
PFDc	2	192	94.07	0.9407	PFDN1
PFDc	3	192	95.74	0.9574	PFDN1
PFDc	4	192	95.07	0.9507	PFDN1
PFDc	5	192	94.58	0.9458	PFDN1
PFDc	1	193	94.97	0.9497	PFDN1
PFDc	2	193	93.87	0.9387	PFDN1
PFDc	3	193	94.63	0.9463	PFDN1
PFDc	4	193	94.58	0.9458	PFDN1
PFDc	5	193	94.34	0.9434	PFDN1
PFDc	1	194	93.77	0.9377	PFDN1
PFDc	2	194	91.94	0.9194	PFDN1
PFDc	3	194	92.88	0.9288	PFDN1
PFDc	4	194	92.69	0.9269	PFDN1
PFDc	5	194	92.38	0.9238	PFDN1
PFDc	1	195	95.39	0.9539	PFDN1
PFDc	2	195	93.27	0.9327	PFDN1
PFDc	3	195	94.89	0.9489	PFDN1
PFDc	4	195	95.2	0.952	PFDN1
PFDc	5	195	93.29	0.9329	PFDN1
PFDc	1	196	95.49	0.9549	PFDN1
PFDc	2	196	94.72	0.9472	PFDN1
PFDc	3	196	95.55	0.9555	PFDN1
PFDc	4	196	95.47	0.9547	PFDN1
PFDc	5	196	94.6	0.946	PFDN1
PFDc	1	197	93.72	0.9372	PFDN1
PFDc	2	197	93.38	0.9338	PFDN1
PFDc	3	197	93.76	0.9376	PFDN1
PFDc	4	197	94.24	0.9424	PFDN1
PFDc	5	197	93.42	0.9342	PFDN1
PFDc	1	198	95.07	0.9507	PFDN1
PFDc	2	198	93.82	0.9382	PFDN1
PFDc	3	198	94.68	0.9468	PFDN1
PFDc	4	198	94.44	0.9444	PFDN1
PFDc	5	198	94.16	0.9416	PFDN1
PFDc	1	199	95.17	0.9517	PFDN1
PFDc	2	199	94.53	0.9453	PFDN1
PFDc	3	199	95.13	0.9513	PFDN1
PFDc	4	199	94.38	0.9438	PFDN1
PFDc	5	199	94.18	0.9418	PFDN1
PFDc	1	200	92.98	0.9298	PFDN1
PFDc	2	200	91.18	0.9118	PFDN1
PFDc	3	200	93.28	0.9328	PFDN1
PFDc	4	200	93.25	0.9325	PFDN1
PFDc	5	200	92.49	0.9249	PFDN1
PFDc	1	201	93.75	0.9375	PFDN1
PFDc	2	201	92.29	0.9229	PFDN1
PFDc	3	201	93.41	0.9341	PFDN1
PFDc	4	201	93.31	0.9331	PFDN1
PFDc	5	201	92.78	0.9278	PFDN1
PFDc	1	202	94.18	0.9418	PFDN1
PFDc	2	202	92.83	0.9283	PFDN1
PFDc	3	202	93.94	0.9394	PFDN1
PFDc	4	202	93.32	0.9332	PFDN1
PFDc	5	202	92.42	0.9242	PFDN1
PFDc	1	203	93.94	0.9394	PFDN1
PFDc	2	203	92.92	0.9292	PFDN1
PFDc	3	203	94.45	0.9445	PFDN1
PFDc	4	203	93.75	0.9375	PFDN1
PFDc	5	203	93.28	0.9328	PFDN1
PFDc	1	204	90.6	0.906	PFDN1
PFDc	2	204	88.63	0.8863	PFDN1
PFDc	3	204	90.73	0.9073	PFDN1
PFDc	4	204	90.47	0.9047	PFDN1
PFDc	5	204	90.37	0.9037	PFDN1
PFDc	1	205	90.77	0.9077	PFDN1
PFDc	2	205	89.4	0.894	PFDN1
PFDc	3	205	91.24	0.9124	PFDN1
PFDc	4	205	90.85	0.9085	PFDN1
PFDc	5	205	90.14	0.9014	PFDN1
PFDc	1	206	91.97	0.9197	PFDN1
PFDc	2	206	90.66	0.9066	PFDN1
PFDc	3	206	92.42	0.9242	PFDN1
PFDc	4	206	90.41	0.9041	PFDN1
PFDc	5	206	91.09	0.9109	PFDN1
PFDc	1	207	90.58	0.9058	PFDN1
PFDc	2	207	88.3	0.883	PFDN1
PFDc	3	207	90.81	0.9081	PFDN1
PFDc	4	207	89.35	0.8935	PFDN1
PFDc	5	207	89.25	0.8925	PFDN1
PFDc	1	208	88.6	0.886	PFDN1
PFDc	2	208	87.12	0.8712	PFDN1
PFDc	3	208	89.31	0.8931	PFDN1
PFDc	4	208	88.93	0.8893	PFDN1
PFDc	5	208	88.65	0.8865	PFDN1
PFDc	1	209	87.94	0.8794	PFDN1
PFDc	2	209	85.29	0.8529	PFDN1
PFDc	3	209	88.81	0.8881	PFDN1
PFDc	4	209	86.42	0.8642	PFDN1
PFDc	5	209	87.58	0.8758	PFDN1
PFDc	1	210	85.75	0.8575	PFDN1
PFDc	2	210	81.92	0.8192	PFDN1
PFDc	3	210	87.31	0.8731	PFDN1
PFDc	4	210	83.79	0.8379	PFDN1
PFDc	5	210	86.09	0.8609	PFDN1
PFDc	1	211	87.72	0.8772	PFDN1
PFDc	2	211	84.57	0.8457	PFDN1
PFDc	3	211	89.26	0.8926	PFDN1
PFDc	4	211	84.66	0.8466	PFDN1
PFDc	5	211	87.43	0.8743	PFDN1
PFDc	1	212	91.22	0.9122	PFDN1
PFDc	2	212	88.56	0.8856	PFDN1
PFDc	3	212	92.2	0.922	PFDN1
PFDc	4	212	90.18	0.9018	PFDN1
PFDc	5	212	91.02	0.9102	PFDN1
PFDc	1	213	94.59	0.9459	PFDN1
PFDc	2	213	92.39	0.9239	PFDN1
PFDc	3	213	94.7	0.947	PFDN1
PFDc	4	213	93.51	0.9351	PFDN1
PFDc	5	213	93.94	0.9394	PFDN1
PFDc	1	214	95.66	0.9566	PFDN1
PFDc	2	214	94.6	0.946	PFDN1
PFDc	3	214	95.43	0.9543	PFDN1
PFDc	4	214	94.6	0.946	PFDN1
PFDc	5	214	94.74	0.9474	PFDN1
PFDc	1	215	96.07	0.9607	PFDN1
PFDc	2	215	95.07	0.9507	PFDN1
PFDc	3	215	95.45	0.9545	PFDN1
PFDc	4	215	94.95	0.9495	PFDN1
PFDc	5	215	95.61	0.9561	PFDN1
PFDc	1	216	93.93	0.9393	PFDN1
PFDc	2	216	92.79	0.9279	PFDN1
PFDc	3	216	92.78	0.9278	PFDN1
PFDc	4	216	92.66	0.9266	PFDN1
PFDc	5	216	93.09	0.9309	PFDN1
PFDc	1	217	94.23	0.9423	PFDN1
PFDc	2	217	93.19	0.9319	PFDN1
PFDc	3	217	92.79	0.9279	PFDN1
PFDc	4	217	92.17	0.9217	PFDN1
PFDc	5	217	93.79	0.9379	PFDN1
PFDc	1	218	93.65	0.9365	PFDN1
PFDc	2	218	92.25	0.9225	PFDN1
PFDc	3	218	92.76	0.9276	PFDN1
PFDc	4	218	92.08	0.9208	PFDN1
PFDc	5	218	93.06	0.9306	PFDN1
PFDc	1	219	93.73	0.9373	PFDN1
PFDc	2	219	92.7	0.927	PFDN1
PFDc	3	219	92.15	0.9215	PFDN1
PFDc	4	219	90.71	0.9071	PFDN1
PFDc	5	219	92.93	0.9293	PFDN1
PFDc	1	220	95.09	0.9509	PFDN1
PFDc	2	220	94.19	0.9419	PFDN1
PFDc	3	220	92.97	0.9297	PFDN1
PFDc	4	220	92.96	0.9296	PFDN1
PFDc	5	220	94.93	0.9493	PFDN1
PFDc	1	221	94.89	0.9489	PFDN1
PFDc	2	221	93.46	0.9346	PFDN1
PFDc	3	221	93.91	0.9391	PFDN1
PFDc	4	221	93.37	0.9337	PFDN1
PFDc	5	221	95.09	0.9509	PFDN1
PFDc	1	222	96.81	0.9681	PFDN1
PFDc	2	222	96.56	0.9656	PFDN1
PFDc	3	222	96.15	0.9615	PFDN1
PFDc	4	222	95.84	0.9584	PFDN1
PFDc	5	222	96.72	0.9672	PFDN1
PFDc	1	223	95.83	0.9583	PFDN1
PFDc	2	223	95.02	0.9502	PFDN1
PFDc	3	223	95.22	0.9522	PFDN1
PFDc	4	223	94.86	0.9486	PFDN1
PFDc	5	223	95.04	0.9504	PFDN1
PFDc	1	224	96.05	0.9605	PFDN1
PFDc	2	224	95.01	0.9501	PFDN1
PFDc	3	224	95.48	0.9548	PFDN1
PFDc	4	224	95.04	0.9504	PFDN1
PFDc	5	224	94.97	0.9497	PFDN1
PFDc	1	225	92.04	0.9204	PFDN1
PFDc	2	225	90.95	0.9095	PFDN1
PFDc	3	225	92.18	0.9218	PFDN1
PFDc	4	225	90.96	0.9096	PFDN1
PFDc	5	225	91.2	0.912	PFDN1
PFDc	1	226	90.4	0.904	PFDN1
PFDc	2	226	89.14	0.8914	PFDN1
PFDc	3	226	90.66	0.9066	PFDN1
PFDc	4	226	89	0.89	PFDN1
PFDc	5	226	89.67	0.8967	PFDN1
PFDc	1	227	92.11	0.9211	PFDN1
PFDc	2	227	90.92	0.9092	PFDN1
PFDc	3	227	92.67	0.9267	PFDN1
PFDc	4	227	91.95	0.9195	PFDN1
PFDc	5	227	91.22	0.9122	PFDN1
PFDc	1	228	91.08	0.9108	PFDN1
PFDc	2	228	90.75	0.9075	PFDN1
PFDc	3	228	92.15	0.9215	PFDN1
PFDc	4	228	90.81	0.9081	PFDN1
PFDc	5	228	90.63	0.9063	PFDN1
PFDc	1	229	90.87	0.9087	PFDN1
PFDc	2	229	89.39	0.8939	PFDN1
PFDc	3	229	91.19	0.9119	PFDN1
PFDc	4	229	90.53	0.9053	PFDN1
PFDc	5	229	90.32	0.9032	PFDN1
PFDc	1	230	93.22	0.9322	PFDN1
PFDc	2	230	91.9	0.919	PFDN1
PFDc	3	230	93.23	0.9323	PFDN1
PFDc	4	230	93.1	0.931	PFDN1
PFDc	5	230	92.57	0.9257	PFDN1
PFDc	1	231	93.35	0.9335	PFDN1
PFDc	2	231	91.85	0.9185	PFDN1
PFDc	3	231	93.8	0.938	PFDN1
PFDc	4	231	93.19	0.9319	PFDN1
PFDc	5	231	92.25	0.9225	PFDN1
PFDc	1	232	94.14	0.9414	PFDN1
PFDc	2	232	92.75	0.9275	PFDN1
PFDc	3	232	94.21	0.9421	PFDN1
PFDc	4	232	93.49	0.9349	PFDN1
PFDc	5	232	93.15	0.9315	PFDN1
PFDc	1	233	92.3	0.923	PFDN1
PFDc	2	233	90.79	0.9079	PFDN1
PFDc	3	233	92.07	0.9207	PFDN1
PFDc	4	233	91.84	0.9184	PFDN1
PFDc	5	233	91.25	0.9125	PFDN1
PFDc	1	234	93.68	0.9368	PFDN1
PFDc	2	234	92.42	0.9242	PFDN1
PFDc	3	234	94.06	0.9406	PFDN1
PFDc	4	234	93.69	0.9369	PFDN1
PFDc	5	234	92.82	0.9282	PFDN1
PFDc	1	235	95.22	0.9522	PFDN1
PFDc	2	235	93.9	0.939	PFDN1
PFDc	3	235	95.07	0.9507	PFDN1
PFDc	4	235	94.4	0.944	PFDN1
PFDc	5	235	93.99	0.9399	PFDN1
PFDc	1	236	94.77	0.9477	PFDN1
PFDc	2	236	92.27	0.9227	PFDN1
PFDc	3	236	94.31	0.9431	PFDN1
PFDc	4	236	93.92	0.9392	PFDN1
PFDc	5	236	93.3	0.933	PFDN1
PFDc	1	237	93.14	0.9314	PFDN1
PFDc	2	237	90.85	0.9085	PFDN1
PFDc	3	237	93.2	0.932	PFDN1
PFDc	4	237	92.89	0.9289	PFDN1
PFDc	5	237	91.22	0.9122	PFDN1
PFDc	1	238	95.28	0.9528	PFDN1
PFDc	2	238	93.57	0.9357	PFDN1
PFDc	3	238	95.09	0.9509	PFDN1
PFDc	4	238	94.83	0.9483	PFDN1
PFDc	5	238	93.4	0.934	PFDN1
PFDc	1	239	96.07	0.9607	PFDN1
PFDc	2	239	94.77	0.9477	PFDN1
PFDc	3	239	96.34	0.9634	PFDN1
PFDc	4	239	95.61	0.9561	PFDN1
PFDc	5	239	94.99	0.9499	PFDN1
PFDc	1	240	94.97	0.9497	PFDN1
PFDc	2	240	92.48	0.9248	PFDN1
PFDc	3	240	94.83	0.9483	PFDN1
PFDc	4	240	94.64	0.9464	PFDN1
PFDc	5	240	93.68	0.9368	PFDN1
PFDc	1	241	95.12	0.9512	PFDN1
PFDc	2	241	93.29	0.9329	PFDN1
PFDc	3	241	95.47	0.9547	PFDN1
PFDc	4	241	95.08	0.9508	PFDN1
PFDc	5	241	93.69	0.9369	PFDN1
PFDc	1	242	95.68	0.9568	PFDN1
PFDc	2	242	94.59	0.9459	PFDN1
PFDc	3	242	95.79	0.9579	PFDN1
PFDc	4	242	95.02	0.9502	PFDN1
PFDc	5	242	94.76	0.9476	PFDN1
PFDc	1	243	96.47	0.9647	PFDN1
PFDc	2	243	94.75	0.9475	PFDN1
PFDc	3	243	96.56	0.9656	PFDN1
PFDc	4	243	95.91	0.9591	PFDN1
PFDc	5	243	95.74	0.9574	PFDN1
PFDc	1	244	95.72	0.9572	PFDN1
PFDc	2	244	93.9	0.939	PFDN1
PFDc	3	244	96.22	0.9622	PFDN1
PFDc	4	244	95.94	0.9594	PFDN1
PFDc	5	244	94.59	0.9459	PFDN1
PFDc	1	245	96	0.96	PFDN1
PFDc	2	245	94.43	0.9443	PFDN1
PFDc	3	245	96.27	0.9627	PFDN1
PFDc	4	245	95.77	0.9577	PFDN1
PFDc	5	245	95.1	0.951	PFDN1
PFDc	1	246	96.33	0.9633	PFDN1
PFDc	2	246	95.36	0.9536	PFDN1
PFDc	3	246	96.49	0.9649	PFDN1
PFDc	4	246	95.92	0.9592	PFDN1
PFDc	5	246	95.51	0.9551	PFDN1
PFDc	1	247	96.17	0.9617	PFDN1
PFDc	2	247	94.23	0.9423	PFDN1
PFDc	3	247	96.13	0.9613	PFDN1
PFDc	4	247	95.61	0.9561	PFDN1
PFDc	5	247	94.71	0.9471	PFDN1
PFDc	1	248	94.14	0.9414	PFDN1
PFDc	2	248	92.88	0.9288	PFDN1
PFDc	3	248	95.09	0.9509	PFDN1
PFDc	4	248	94.59	0.9459	PFDN1
PFDc	5	248	93.24	0.9324	PFDN1
PFDc	1	249	95.22	0.9522	PFDN1
PFDc	2	249	93.72	0.9372	PFDN1
PFDc	3	249	95.56	0.9556	PFDN1
PFDc	4	249	94.47	0.9447	PFDN1
PFDc	5	249	94.06	0.9406	PFDN1
PFDc	1	250	95.62	0.9562	PFDN1
PFDc	2	250	94.22	0.9422	PFDN1
PFDc	3	250	95.7	0.957	PFDN1
PFDc	4	250	94.77	0.9477	PFDN1
PFDc	5	250	94.36	0.9436	PFDN1
PFDc	1	251	94.37	0.9437	PFDN1
PFDc	2	251	92.26	0.9226	PFDN1
PFDc	3	251	94.39	0.9439	PFDN1
PFDc	4	251	93.93	0.9393	PFDN1
PFDc	5	251	91.87	0.9187	PFDN1
PFDc	1	252	93.61	0.9361	PFDN1
PFDc	2	252	91.76	0.9176	PFDN1
PFDc	3	252	93.4	0.934	PFDN1
PFDc	4	252	93.6	0.936	PFDN1
PFDc	5	252	90.62	0.9062	PFDN1
PFDc	1	253	94.98	0.9498	PFDN1
PFDc	2	253	93.49	0.9349	PFDN1
PFDc	3	253	94.56	0.9456	PFDN1
PFDc	4	253	93.62	0.9362	PFDN1
PFDc	5	253	92.6	0.926	PFDN1
PFDc	1	254	94.91	0.9491	PFDN1
PFDc	2	254	94.03	0.9403	PFDN1
PFDc	3	254	94.61	0.9461	PFDN1
PFDc	4	254	94.15	0.9415	PFDN1
PFDc	5	254	92.89	0.9289	PFDN1
PFDc	1	255	92.66	0.9266	PFDN1
PFDc	2	255	91.26	0.9126	PFDN1
PFDc	3	255	93.13	0.9313	PFDN1
PFDc	4	255	92.51	0.9251	PFDN1
PFDc	5	255	90.51	0.9051	PFDN1
PFDc	1	256	94.14	0.9414	PFDN1
PFDc	2	256	92.32	0.9232	PFDN1
PFDc	3	256	93.67	0.9367	PFDN1
PFDc	4	256	93	0.93	PFDN1
PFDc	5	256	92.03	0.9203	PFDN1
PFDc	1	257	93.62	0.9362	PFDN1
PFDc	2	257	92.24	0.9224	PFDN1
PFDc	3	257	93.67	0.9367	PFDN1
PFDc	4	257	92.17	0.9217	PFDN1
PFDc	5	257	92.3	0.923	PFDN1
PFDc	1	258	93.07	0.9307	PFDN1
PFDc	2	258	91.1	0.911	PFDN1
PFDc	3	258	92.37	0.9237	PFDN1
PFDc	4	258	91.71	0.9171	PFDN1
PFDc	5	258	90.39	0.9039	PFDN1
PFDc	1	259	90.8	0.908	PFDN1
PFDc	2	259	90.24	0.9024	PFDN1
PFDc	3	259	91.43	0.9143	PFDN1
PFDc	4	259	91.32	0.9132	PFDN1
PFDc	5	259	89.13	0.8913	PFDN1
PFDc	1	260	91.86	0.9186	PFDN1
PFDc	2	260	90.51	0.9051	PFDN1
PFDc	3	260	91.92	0.9192	PFDN1
PFDc	4	260	90.96	0.9096	PFDN1
PFDc	5	260	90.04	0.9004	PFDN1
PFDc	1	261	92.14	0.9214	PFDN1
PFDc	2	261	90.24	0.9024	PFDN1
PFDc	3	261	91.73	0.9173	PFDN1
PFDc	4	261	90.67	0.9067	PFDN1
PFDc	5	261	90.83	0.9083	PFDN1
PFDc	1	262	90.28	0.9028	PFDN1
PFDc	2	262	88.38	0.8838	PFDN1
PFDc	3	262	90.11	0.9011	PFDN1
PFDc	4	262	89.52	0.8952	PFDN1
PFDc	5	262	87.58	0.8758	PFDN1
PFDc	1	263	88.83	0.8883	PFDN1
PFDc	2	263	87.84	0.8784	PFDN1
PFDc	3	263	88.43	0.8843	PFDN1
PFDc	4	263	87.61	0.8761	PFDN1
PFDc	5	263	87.08	0.8708	PFDN1
PFDc	1	264	89.73	0.8973	PFDN1
PFDc	2	264	88.61	0.8861	PFDN1
PFDc	3	264	89.64	0.8964	PFDN1
PFDc	4	264	88.05	0.8805	PFDN1
PFDc	5	264	88.15	0.8815	PFDN1
PFDc	1	265	87.9	0.879	PFDN1
PFDc	2	265	85.58	0.8558	PFDN1
PFDc	3	265	88.62	0.8862	PFDN1
PFDc	4	265	87.59	0.8759	PFDN1
PFDc	5	265	85.77	0.8577	PFDN1
PFDc	1	266	85.11	0.8511	PFDN1
PFDc	2	266	84.8	0.848	PFDN1
PFDc	3	266	86.71	0.8671	PFDN1
PFDc	4	266	85.43	0.8543	PFDN1
PFDc	5	266	85.22	0.8522	PFDN1
PFDc	1	267	85.85	0.8585	PFDN1
PFDc	2	267	83.67	0.8367	PFDN1
PFDc	3	267	86.09	0.8609	PFDN1
PFDc	4	267	84.66	0.8466	PFDN1
PFDc	5	267	83.12	0.8312	PFDN1
PFDc	1	268	85.03	0.8503	PFDN1
PFDc	2	268	82.66	0.8266	PFDN1
PFDc	3	268	85.49	0.8549	PFDN1
PFDc	4	268	82.58	0.8258	PFDN1
PFDc	5	268	83.37	0.8337	PFDN1
PFDc	1	269	79.54	0.7954	PFDN1
PFDc	2	269	79.27	0.7927	PFDN1
PFDc	3	269	80.21	0.8021	PFDN1
PFDc	4	269	79.22	0.7922	PFDN1
PFDc	5	269	79.31	0.7931	PFDN1
PFDc	1	270	77.64	0.7764	PFDN1
PFDc	2	270	78.07	0.7807	PFDN1
PFDc	3	270	79.32	0.7932	PFDN1
PFDc	4	270	77.18	0.7718	PFDN1
PFDc	5	270	77.24	0.7724	PFDN1
PFDc	1	271	78.36	0.7836	PFDN1
PFDc	2	271	80.07	0.8007	PFDN1
PFDc	3	271	82.9	0.829	PFDN1
PFDc	4	271	77.6	0.776	PFDN1
PFDc	5	271	76.74	0.7674	PFDN1
PFDc	1	272	73.15	0.7315	PFDN1
PFDc	2	272	73.16	0.7316	PFDN1
PFDc	3	272	76.35	0.7635	PFDN1
PFDc	4	272	72.99	0.7299	PFDN1
PFDc	5	272	73.67	0.7367	PFDN1
PFDc	1	273	64.98	0.6498	PFDN1
PFDc	2	273	63.43	0.6343	PFDN1
PFDc	3	273	69.28	0.6928	PFDN1
PFDc	4	273	63.97	0.6397	PFDN1
PFDc	5	273	63.92	0.6392	PFDN1
PFDc	1	274	62.67	0.6267	PFDN1
PFDc	2	274	63.38	0.6338	PFDN1
PFDc	3	274	64.97	0.6497	PFDN1
PFDc	4	274	62.47	0.6247	PFDN1
PFDc	5	274	61.79	0.6179	PFDN1
PFDc	1	275	64.86	0.6486	PFDN1
PFDc	2	275	66.42	0.6642	PFDN1
PFDc	3	275	67.32	0.6732	PFDN1
PFDc	4	275	64.99	0.6499	PFDN1
PFDc	5	275	65.47	0.6547	PFDN1
PFDc	1	276	53.92	0.5392	PFDN1
PFDc	2	276	54.83	0.5483	PFDN1
PFDc	3	276	49.81	0.4981	PFDN1
PFDc	4	276	52.58	0.5258	PFDN1
PFDc	5	276	56.02	0.5602	PFDN1
PFDc	1	277	29.91	0.2991	PFDN5
PFDc	2	277	29	0.29	PFDN5
PFDc	3	277	27.52	0.2752	PFDN5
PFDc	4	277	25.07	0.2507	PFDN5
PFDc	5	277	27.7	0.277	PFDN5
PFDc	1	278	39.42	0.3942	PFDN5
PFDc	2	278	37.25	0.3725	PFDN5
PFDc	3	278	37.24	0.3724	PFDN5
PFDc	4	278	35.37	0.3537	PFDN5
PFDc	5	278	37.02	0.3702	PFDN5
PFDc	1	279	41.22	0.4122	PFDN5
PFDc	2	279	38.68	0.3868	PFDN5
PFDc	3	279	37.9	0.379	PFDN5
PFDc	4	279	37.32	0.3732	PFDN5
PFDc	5	279	40.7	0.407	PFDN5
PFDc	1	280	49.94	0.4994	PFDN5
PFDc	2	280	47.87	0.4787	PFDN5
PFDc	3	280	48.86	0.4886	PFDN5
PFDc	4	280	45.74	0.4574	PFDN5
PFDc	5	280	47.81	0.4781	PFDN5
PFDc	1	281	56.29	0.5629	PFDN5
PFDc	2	281	53.66	0.5366	PFDN5
PFDc	3	281	55.23	0.5523	PFDN5
PFDc	4	281	53.63	0.5363	PFDN5
PFDc	5	281	52.9	0.529	PFDN5
PFDc	1	282	68.65	0.6865	PFDN5
PFDc	2	282	61.94	0.6194	PFDN5
PFDc	3	282	69.04	0.6904	PFDN5
PFDc	4	282	61.83	0.6183	PFDN5
PFDc	5	282	63.67	0.6367	PFDN5
PFDc	1	283	69.43	0.6943	PFDN5
PFDc	2	283	66.01	0.6601	PFDN5
PFDc	3	283	73.27	0.7327	PFDN5
PFDc	4	283	66.2	0.662	PFDN5
PFDc	5	283	67.23	0.6723	PFDN5
PFDc	1	284	74.74	0.7474	PFDN5
PFDc	2	284	69.31	0.6931	PFDN5
PFDc	3	284	75.23	0.7523	PFDN5
PFDc	4	284	67.72	0.6772	PFDN5
PFDc	5	284	70.8	0.708	PFDN5
PFDc	1	285	78.96	0.7896	PFDN5
PFDc	2	285	70.77	0.7077	PFDN5
PFDc	3	285	79.16	0.7916	PFDN5
PFDc	4	285	71.35	0.7135	PFDN5
PFDc	5	285	72.51	0.7251	PFDN5
PFDc	1	286	79.58	0.7958	PFDN5
PFDc	2	286	73.09	0.7309	PFDN5
PFDc	3	286	81.08	0.8108	PFDN5
PFDc	4	286	75.81	0.7581	PFDN5
PFDc	5	286	74.81	0.7481	PFDN5
PFDc	1	287	82.72	0.8272	PFDN5
PFDc	2	287	78.72	0.7872	PFDN5
PFDc	3	287	84.44	0.8444	PFDN5
PFDc	4	287	77.78	0.7778	PFDN5
PFDc	5	287	77.02	0.7702	PFDN5
PFDc	1	288	85.74	0.8574	PFDN5
PFDc	2	288	83.88	0.8388	PFDN5
PFDc	3	288	87.49	0.8749	PFDN5
PFDc	4	288	83.32	0.8332	PFDN5
PFDc	5	288	82.43	0.8243	PFDN5
PFDc	1	289	85.78	0.8578	PFDN5
PFDc	2	289	83.07	0.8307	PFDN5
PFDc	3	289	84.44	0.8444	PFDN5
PFDc	4	289	81.11	0.8111	PFDN5
PFDc	5	289	80.14	0.8014	PFDN5
PFDc	1	290	85.71	0.8571	PFDN5
PFDc	2	290	83.42	0.8342	PFDN5
PFDc	3	290	86.3	0.863	PFDN5
PFDc	4	290	81.76	0.8176	PFDN5
PFDc	5	290	81.03	0.8103	PFDN5
PFDc	1	291	88.84	0.8884	PFDN5
PFDc	2	291	85.68	0.8568	PFDN5
PFDc	3	291	90.16	0.9016	PFDN5
PFDc	4	291	85.79	0.8579	PFDN5
PFDc	5	291	86.11	0.8611	PFDN5
PFDc	1	292	89.5	0.895	PFDN5
PFDc	2	292	86.99	0.8699	PFDN5
PFDc	3	292	89.77	0.8977	PFDN5
PFDc	4	292	87.58	0.8758	PFDN5
PFDc	5	292	86.38	0.8638	PFDN5
PFDc	1	293	89.49	0.8949	PFDN5
PFDc	2	293	86.51	0.8651	PFDN5
PFDc	3	293	88.31	0.8831	PFDN5
PFDc	4	293	85.09	0.8509	PFDN5
PFDc	5	293	85.15	0.8515	PFDN5
PFDc	1	294	88.51	0.8851	PFDN5
PFDc	2	294	85.99	0.8599	PFDN5
PFDc	3	294	88.56	0.8856	PFDN5
PFDc	4	294	86.65	0.8665	PFDN5
PFDc	5	294	85.13	0.8513	PFDN5
PFDc	1	295	90.99	0.9099	PFDN5
PFDc	2	295	88.32	0.8832	PFDN5
PFDc	3	295	90.5	0.905	PFDN5
PFDc	4	295	89.34	0.8934	PFDN5
PFDc	5	295	87.14	0.8714	PFDN5
PFDc	1	296	92.03	0.9203	PFDN5
PFDc	2	296	88.59	0.8859	PFDN5
PFDc	3	296	91.4	0.914	PFDN5
PFDc	4	296	88.25	0.8825	PFDN5
PFDc	5	296	87.75	0.8775	PFDN5
PFDc	1	297	91.64	0.9164	PFDN5
PFDc	2	297	88.79	0.8879	PFDN5
PFDc	3	297	90.5	0.905	PFDN5
PFDc	4	297	87.93	0.8793	PFDN5
PFDc	5	297	87.98	0.8798	PFDN5
PFDc	1	298	91.73	0.9173	PFDN5
PFDc	2	298	88.92	0.8892	PFDN5
PFDc	3	298	91.83	0.9183	PFDN5
PFDc	4	298	89.93	0.8993	PFDN5
PFDc	5	298	88.8	0.888	PFDN5
PFDc	1	299	92.44	0.9244	PFDN5
PFDc	2	299	90.18	0.9018	PFDN5
PFDc	3	299	91.38	0.9138	PFDN5
PFDc	4	299	89.4	0.894	PFDN5
PFDc	5	299	88.78	0.8878	PFDN5
PFDc	1	300	94.17	0.9417	PFDN5
PFDc	2	300	90.93	0.9093	PFDN5
PFDc	3	300	92.01	0.9201	PFDN5
PFDc	4	300	88.7	0.887	PFDN5
PFDc	5	300	89.28	0.8928	PFDN5
PFDc	1	301	92.37	0.9237	PFDN5
PFDc	2	301	89.38	0.8938	PFDN5
PFDc	3	301	90.51	0.9051	PFDN5
PFDc	4	301	88.54	0.8854	PFDN5
PFDc	5	301	88.5	0.885	PFDN5
PFDc	1	302	93.55	0.9355	PFDN5
PFDc	2	302	91.49	0.9149	PFDN5
PFDc	3	302	93.13	0.9313	PFDN5
PFDc	4	302	91.45	0.9145	PFDN5
PFDc	5	302	90.74	0.9074	PFDN5
PFDc	1	303	94.67	0.9467	PFDN5
PFDc	2	303	92.43	0.9243	PFDN5
PFDc	3	303	93.38	0.9338	PFDN5
PFDc	4	303	91.63	0.9163	PFDN5
PFDc	5	303	91.1	0.911	PFDN5
PFDc	1	304	92.93	0.9293	PFDN5
PFDc	2	304	91.09	0.9109	PFDN5
PFDc	3	304	89.48	0.8948	PFDN5
PFDc	4	304	87.97	0.8797	PFDN5
PFDc	5	304	88.79	0.8879	PFDN5
PFDc	1	305	93.33	0.9333	PFDN5
PFDc	2	305	91.34	0.9134	PFDN5
PFDc	3	305	91.9	0.919	PFDN5
PFDc	4	305	90.58	0.9058	PFDN5
PFDc	5	305	90.32	0.9032	PFDN5
PFDc	1	306	94.73	0.9473	PFDN5
PFDc	2	306	92.57	0.9257	PFDN5
PFDc	3	306	93.64	0.9364	PFDN5
PFDc	4	306	91.36	0.9136	PFDN5
PFDc	5	306	90.86	0.9086	PFDN5
PFDc	1	307	94.92	0.9492	PFDN5
PFDc	2	307	92.59	0.9259	PFDN5
PFDc	3	307	92.16	0.9216	PFDN5
PFDc	4	307	89.99	0.8999	PFDN5
PFDc	5	307	91.76	0.9176	PFDN5
PFDc	1	308	92.68	0.9268	PFDN5
PFDc	2	308	90.81	0.9081	PFDN5
PFDc	3	308	89.22	0.8922	PFDN5
PFDc	4	308	86.28	0.8628	PFDN5
PFDc	5	308	88.55	0.8855	PFDN5
PFDc	1	309	93.38	0.9338	PFDN5
PFDc	2	309	91.5	0.915	PFDN5
PFDc	3	309	91.59	0.9159	PFDN5
PFDc	4	309	89.98	0.8998	PFDN5
PFDc	5	309	90.74	0.9074	PFDN5
PFDc	1	310	94.6	0.946	PFDN5
PFDc	2	310	92.96	0.9296	PFDN5
PFDc	3	310	93.25	0.9325	PFDN5
PFDc	4	310	91.36	0.9136	PFDN5
PFDc	5	310	92.48	0.9248	PFDN5
PFDc	1	311	95.03	0.9503	PFDN5
PFDc	2	311	93.12	0.9312	PFDN5
PFDc	3	311	91.88	0.9188	PFDN5
PFDc	4	311	88.53	0.8853	PFDN5
PFDc	5	311	92.06	0.9206	PFDN5
PFDc	1	312	94.37	0.9437	PFDN5
PFDc	2	312	93.39	0.9339	PFDN5
PFDc	3	312	91.58	0.9158	PFDN5
PFDc	4	312	90.79	0.9079	PFDN5
PFDc	5	312	92.77	0.9277	PFDN5
PFDc	1	313	95.01	0.9501	PFDN5
PFDc	2	313	93.89	0.9389	PFDN5
PFDc	3	313	93.78	0.9378	PFDN5
PFDc	4	313	92.47	0.9247	PFDN5
PFDc	5	313	93.59	0.9359	PFDN5
PFDc	1	314	95.67	0.9567	PFDN5
PFDc	2	314	94.75	0.9475	PFDN5
PFDc	3	314	93.86	0.9386	PFDN5
PFDc	4	314	93.35	0.9335	PFDN5
PFDc	5	314	94.68	0.9468	PFDN5
PFDc	1	315	94.16	0.9416	PFDN5
PFDc	2	315	93.02	0.9302	PFDN5
PFDc	3	315	91.1	0.911	PFDN5
PFDc	4	315	89.11	0.8911	PFDN5
PFDc	5	315	92.01	0.9201	PFDN5
PFDc	1	316	95.86	0.9586	PFDN5
PFDc	2	316	94.82	0.9482	PFDN5
PFDc	3	316	94.03	0.9403	PFDN5
PFDc	4	316	93.47	0.9347	PFDN5
PFDc	5	316	93.68	0.9368	PFDN5
PFDc	1	317	95.96	0.9596	PFDN5
PFDc	2	317	94.9	0.949	PFDN5
PFDc	3	317	94.82	0.9482	PFDN5
PFDc	4	317	93.32	0.9332	PFDN5
PFDc	5	317	95.1	0.951	PFDN5
PFDc	1	318	96.31	0.9631	PFDN5
PFDc	2	318	95	0.95	PFDN5
PFDc	3	318	94.77	0.9477	PFDN5
PFDc	4	318	93.74	0.9374	PFDN5
PFDc	5	318	95.27	0.9527	PFDN5
PFDc	1	319	96.69	0.9669	PFDN5
PFDc	2	319	95.53	0.9553	PFDN5
PFDc	3	319	95.31	0.9531	PFDN5
PFDc	4	319	94.26	0.9426	PFDN5
PFDc	5	319	95.41	0.9541	PFDN5
PFDc	1	320	96.61	0.9661	PFDN5
PFDc	2	320	95.82	0.9582	PFDN5
PFDc	3	320	95.73	0.9573	PFDN5
PFDc	4	320	94.75	0.9475	PFDN5
PFDc	5	320	95.59	0.9559	PFDN5
PFDc	1	321	96.01	0.9601	PFDN5
PFDc	2	321	93.91	0.9391	PFDN5
PFDc	3	321	94.48	0.9448	PFDN5
PFDc	4	321	93.42	0.9342	PFDN5
PFDc	5	321	94.94	0.9494	PFDN5
PFDc	1	322	97.24	0.9724	PFDN5
PFDc	2	322	95.88	0.9588	PFDN5
PFDc	3	322	96.34	0.9634	PFDN5
PFDc	4	322	95.48	0.9548	PFDN5
PFDc	5	322	96.34	0.9634	PFDN5
PFDc	1	323	96.43	0.9643	PFDN5
PFDc	2	323	94.32	0.9432	PFDN5
PFDc	3	323	95.72	0.9572	PFDN5
PFDc	4	323	95.14	0.9514	PFDN5
PFDc	5	323	94.86	0.9486	PFDN5
PFDc	1	324	94.2	0.942	PFDN5
PFDc	2	324	92.21	0.9221	PFDN5
PFDc	3	324	93.07	0.9307	PFDN5
PFDc	4	324	91.98	0.9198	PFDN5
PFDc	5	324	92.7	0.927	PFDN5
PFDc	1	325	94.98	0.9498	PFDN5
PFDc	2	325	93.28	0.9328	PFDN5
PFDc	3	325	93.79	0.9379	PFDN5
PFDc	4	325	93.19	0.9319	PFDN5
PFDc	5	325	93.59	0.9359	PFDN5
PFDc	1	326	95.27	0.9527	PFDN5
PFDc	2	326	93.38	0.9338	PFDN5
PFDc	3	326	94.67	0.9467	PFDN5
PFDc	4	326	93.69	0.9369	PFDN5
PFDc	5	326	93.37	0.9337	PFDN5
PFDc	1	327	88.82	0.8882	PFDN5
PFDc	2	327	86.43	0.8643	PFDN5
PFDc	3	327	87.88	0.8788	PFDN5
PFDc	4	327	86.72	0.8672	PFDN5
PFDc	5	327	86.99	0.8699	PFDN5
PFDc	1	328	87.61	0.8761	PFDN5
PFDc	2	328	84.49	0.8449	PFDN5
PFDc	3	328	85.47	0.8547	PFDN5
PFDc	4	328	85.15	0.8515	PFDN5
PFDc	5	328	84.2	0.842	PFDN5
PFDc	1	329	87.97	0.8797	PFDN5
PFDc	2	329	83.36	0.8336	PFDN5
PFDc	3	329	87.09	0.8709	PFDN5
PFDc	4	329	86.75	0.8675	PFDN5
PFDc	5	329	85.26	0.8526	PFDN5
PFDc	1	330	84.08	0.8408	PFDN5
PFDc	2	330	79.42	0.7942	PFDN5
PFDc	3	330	83.69	0.8369	PFDN5
PFDc	4	330	82.98	0.8298	PFDN5
PFDc	5	330	81.12	0.8112	PFDN5
PFDc	1	331	84.81	0.8481	PFDN5
PFDc	2	331	78.79	0.7879	PFDN5
PFDc	3	331	84.22	0.8422	PFDN5
PFDc	4	331	82.42	0.8242	PFDN5
PFDc	5	331	81.09	0.8109	PFDN5
PFDc	1	332	85.68	0.8568	PFDN5
PFDc	2	332	81.24	0.8124	PFDN5
PFDc	3	332	85.25	0.8525	PFDN5
PFDc	4	332	83.54	0.8354	PFDN5
PFDc	5	332	83.02	0.8302	PFDN5
PFDc	1	333	88.12	0.8812	PFDN5
PFDc	2	333	83.61	0.8361	PFDN5
PFDc	3	333	87.58	0.8758	PFDN5
PFDc	4	333	85.28	0.8528	PFDN5
PFDc	5	333	85.25	0.8525	PFDN5
PFDc	1	334	90.09	0.9009	PFDN5
PFDc	2	334	86.89	0.8689	PFDN5
PFDc	3	334	88.96	0.8896	PFDN5
PFDc	4	334	87.78	0.8778	PFDN5
PFDc	5	334	87.63	0.8763	PFDN5
PFDc	1	335	91.75	0.9175	PFDN5
PFDc	2	335	88.89	0.8889	PFDN5
PFDc	3	335	91.2	0.912	PFDN5
PFDc	4	335	89.58	0.8958	PFDN5
PFDc	5	335	90.02	0.9002	PFDN5
PFDc	1	336	93.92	0.9392	PFDN5
PFDc	2	336	91.63	0.9163	PFDN5
PFDc	3	336	93.16	0.9316	PFDN5
PFDc	4	336	91.84	0.9184	PFDN5
PFDc	5	336	92.6	0.926	PFDN5
PFDc	1	337	95.92	0.9592	PFDN5
PFDc	2	337	94.56	0.9456	PFDN5
PFDc	3	337	95.19	0.9519	PFDN5
PFDc	4	337	94.44	0.9444	PFDN5
PFDc	5	337	95.21	0.9521	PFDN5
PFDc	1	338	95.75	0.9575	PFDN5
PFDc	2	338	94.92	0.9492	PFDN5
PFDc	3	338	94.96	0.9496	PFDN5
PFDc	4	338	94.99	0.9499	PFDN5
PFDc	5	338	95.06	0.9506	PFDN5
PFDc	1	339	96.84	0.9684	PFDN5
PFDc	2	339	96.36	0.9636	PFDN5
PFDc	3	339	96.08	0.9608	PFDN5
PFDc	4	339	96.24	0.9624	PFDN5
PFDc	5	339	96.88	0.9688	PFDN5
PFDc	1	340	96.41	0.9641	PFDN5
PFDc	2	340	95.26	0.9526	PFDN5
PFDc	3	340	95.19	0.9519	PFDN5
PFDc	4	340	95.77	0.9577	PFDN5
PFDc	5	340	96.41	0.9641	PFDN5
PFDc	1	341	95.6	0.956	PFDN5
PFDc	2	341	95.09	0.9509	PFDN5
PFDc	3	341	94.13	0.9413	PFDN5
PFDc	4	341	94.83	0.9483	PFDN5
PFDc	5	341	96.43	0.9643	PFDN5
PFDc	1	342	94.25	0.9425	PFDN5
PFDc	2	342	92.76	0.9276	PFDN5
PFDc	3	342	92.67	0.9267	PFDN5
PFDc	4	342	93.98	0.9398	PFDN5
PFDc	5	342	94.77	0.9477	PFDN5
PFDc	1	343	92.76	0.9276	PFDN5
PFDc	2	343	91.42	0.9142	PFDN5
PFDc	3	343	90.61	0.9061	PFDN5
PFDc	4	343	91.89	0.9189	PFDN5
PFDc	5	343	94.13	0.9413	PFDN5
PFDc	1	344	88.81	0.8881	PFDN5
PFDc	2	344	87.84	0.8784	PFDN5
PFDc	3	344	86.66	0.8666	PFDN5
PFDc	4	344	87.95	0.8795	PFDN5
PFDc	5	344	90.02	0.9002	PFDN5
PFDc	1	345	91.24	0.9124	PFDN5
PFDc	2	345	90.12	0.9012	PFDN5
PFDc	3	345	89.94	0.8994	PFDN5
PFDc	4	345	89.53	0.8953	PFDN5
PFDc	5	345	89.9	0.899	PFDN5
PFDc	1	346	94.99	0.9499	PFDN5
PFDc	2	346	93.7	0.937	PFDN5
PFDc	3	346	93.52	0.9352	PFDN5
PFDc	4	346	93.74	0.9374	PFDN5
PFDc	5	346	95.56	0.9556	PFDN5
PFDc	1	347	96.64	0.9664	PFDN5
PFDc	2	347	96.07	0.9607	PFDN5
PFDc	3	347	95.46	0.9546	PFDN5
PFDc	4	347	95.77	0.9577	PFDN5
PFDc	5	347	97.09	0.9709	PFDN5
PFDc	1	348	96.02	0.9602	PFDN5
PFDc	2	348	95.03	0.9503	PFDN5
PFDc	3	348	94.71	0.9471	PFDN5
PFDc	4	348	95.17	0.9517	PFDN5
PFDc	5	348	95.74	0.9574	PFDN5
PFDc	1	349	95.58	0.9558	PFDN5
PFDc	2	349	94.32	0.9432	PFDN5
PFDc	3	349	94.26	0.9426	PFDN5
PFDc	4	349	94.08	0.9408	PFDN5
PFDc	5	349	95.02	0.9502	PFDN5
PFDc	1	350	95.71	0.9571	PFDN5
PFDc	2	350	93.79	0.9379	PFDN5
PFDc	3	350	94.59	0.9459	PFDN5
PFDc	4	350	94.55	0.9455	PFDN5
PFDc	5	350	94.86	0.9486	PFDN5
PFDc	1	351	96.11	0.9611	PFDN5
PFDc	2	351	94.7	0.947	PFDN5
PFDc	3	351	95.22	0.9522	PFDN5
PFDc	4	351	95.22	0.9522	PFDN5
PFDc	5	351	95.45	0.9545	PFDN5
PFDc	1	352	93.37	0.9337	PFDN5
PFDc	2	352	90.73	0.9073	PFDN5
PFDc	3	352	92.31	0.9231	PFDN5
PFDc	4	352	91.86	0.9186	PFDN5
PFDc	5	352	92.98	0.9298	PFDN5
PFDc	1	353	87.98	0.8798	PFDN5
PFDc	2	353	85.23	0.8523	PFDN5
PFDc	3	353	87.94	0.8794	PFDN5
PFDc	4	353	87.09	0.8709	PFDN5
PFDc	5	353	88.5	0.885	PFDN5
PFDc	1	354	88.02	0.8802	PFDN5
PFDc	2	354	81.56	0.8156	PFDN5
PFDc	3	354	87.13	0.8713	PFDN5
PFDc	4	354	83.95	0.8395	PFDN5
PFDc	5	354	85.79	0.8579	PFDN5
PFDc	1	355	90.86	0.9086	PFDN5
PFDc	2	355	83.05	0.8305	PFDN5
PFDc	3	355	89.57	0.8957	PFDN5
PFDc	4	355	86.77	0.8677	PFDN5
PFDc	5	355	86.99	0.8699	PFDN5
PFDc	1	356	91.21	0.9121	PFDN5
PFDc	2	356	86.29	0.8629	PFDN5
PFDc	3	356	91.36	0.9136	PFDN5
PFDc	4	356	88.31	0.8831	PFDN5
PFDc	5	356	88.64	0.8864	PFDN5
PFDc	1	357	93.4	0.934	PFDN5
PFDc	2	357	91.26	0.9126	PFDN5
PFDc	3	357	93.07	0.9307	PFDN5
PFDc	4	357	91.94	0.9194	PFDN5
PFDc	5	357	92.27	0.9227	PFDN5
PFDc	1	358	96.44	0.9644	PFDN5
PFDc	2	358	95.03	0.9503	PFDN5
PFDc	3	358	95.78	0.9578	PFDN5
PFDc	4	358	95.41	0.9541	PFDN5
PFDc	5	358	95.6	0.956	PFDN5
PFDc	1	359	97.16	0.9716	PFDN5
PFDc	2	359	96.35	0.9635	PFDN5
PFDc	3	359	96.48	0.9648	PFDN5
PFDc	4	359	96.45	0.9645	PFDN5
PFDc	5	359	96.65	0.9665	PFDN5
PFDc	1	360	97.43	0.9743	PFDN5
PFDc	2	360	96.7	0.967	PFDN5
PFDc	3	360	96.44	0.9644	PFDN5
PFDc	4	360	96.47	0.9647	PFDN5
PFDc	5	360	96.71	0.9671	PFDN5
PFDc	1	361	95.89	0.9589	PFDN5
PFDc	2	361	95.51	0.9551	PFDN5
PFDc	3	361	94.64	0.9464	PFDN5
PFDc	4	361	94.72	0.9472	PFDN5
PFDc	5	361	95.71	0.9571	PFDN5
PFDc	1	362	95.23	0.9523	PFDN5
PFDc	2	362	93.91	0.9391	PFDN5
PFDc	3	362	94.08	0.9408	PFDN5
PFDc	4	362	93.54	0.9354	PFDN5
PFDc	5	362	94.47	0.9447	PFDN5
PFDc	1	363	92.96	0.9296	PFDN5
PFDc	2	363	92.1	0.921	PFDN5
PFDc	3	363	91.09	0.9109	PFDN5
PFDc	4	363	90.22	0.9022	PFDN5
PFDc	5	363	92.06	0.9206	PFDN5
PFDc	1	364	94.27	0.9427	PFDN5
PFDc	2	364	92.95	0.9295	PFDN5
PFDc	3	364	92.54	0.9254	PFDN5
PFDc	4	364	92.09	0.9209	PFDN5
PFDc	5	364	93.46	0.9346	PFDN5
PFDc	1	365	95.01	0.9501	PFDN5
PFDc	2	365	93.45	0.9345	PFDN5
PFDc	3	365	93.74	0.9374	PFDN5
PFDc	4	365	93.04	0.9304	PFDN5
PFDc	5	365	93.97	0.9397	PFDN5
PFDc	1	366	97.09	0.9709	PFDN5
PFDc	2	366	96.44	0.9644	PFDN5
PFDc	3	366	96.4	0.964	PFDN5
PFDc	4	366	95.79	0.9579	PFDN5
PFDc	5	366	96.47	0.9647	PFDN5
PFDc	1	367	97.46	0.9746	PFDN5
PFDc	2	367	96.49	0.9649	PFDN5
PFDc	3	367	96.61	0.9661	PFDN5
PFDc	4	367	96.49	0.9649	PFDN5
PFDc	5	367	96.86	0.9686	PFDN5
PFDc	1	368	96.96	0.9696	PFDN5
PFDc	2	368	95.87	0.9587	PFDN5
PFDc	3	368	96.06	0.9606	PFDN5
PFDc	4	368	95.66	0.9566	PFDN5
PFDc	5	368	96.02	0.9602	PFDN5
PFDc	1	369	95.76	0.9576	PFDN5
PFDc	2	369	93.65	0.9365	PFDN5
PFDc	3	369	94.6	0.946	PFDN5
PFDc	4	369	93.76	0.9376	PFDN5
PFDc	5	369	94.73	0.9473	PFDN5
PFDc	1	370	94.02	0.9402	PFDN5
PFDc	2	370	92.12	0.9212	PFDN5
PFDc	3	370	92.39	0.9239	PFDN5
PFDc	4	370	92	0.92	PFDN5
PFDc	5	370	92.5	0.925	PFDN5
PFDc	1	371	93.8	0.938	PFDN5
PFDc	2	371	92.1	0.921	PFDN5
PFDc	3	371	93.13	0.9313	PFDN5
PFDc	4	371	91.95	0.9195	PFDN5
PFDc	5	371	92.3	0.923	PFDN5
PFDc	1	372	93.41	0.9341	PFDN5
PFDc	2	372	90.98	0.9098	PFDN5
PFDc	3	372	92.8	0.928	PFDN5
PFDc	4	372	91.58	0.9158	PFDN5
PFDc	5	372	91.98	0.9198	PFDN5
PFDc	1	373	93.08	0.9308	PFDN5
PFDc	2	373	90.86	0.9086	PFDN5
PFDc	3	373	92.58	0.9258	PFDN5
PFDc	4	373	90.52	0.9052	PFDN5
PFDc	5	373	91.1	0.911	PFDN5
PFDc	1	374	93.64	0.9364	PFDN5
PFDc	2	374	91.97	0.9197	PFDN5
PFDc	3	374	92.5	0.925	PFDN5
PFDc	4	374	91.37	0.9137	PFDN5
PFDc	5	374	92.04	0.9204	PFDN5
PFDc	1	375	95.64	0.9564	PFDN5
PFDc	2	375	93.75	0.9375	PFDN5
PFDc	3	375	94.39	0.9439	PFDN5
PFDc	4	375	93.33	0.9333	PFDN5
PFDc	5	375	93.94	0.9394	PFDN5
PFDc	1	376	96.44	0.9644	PFDN5
PFDc	2	376	94.97	0.9497	PFDN5
PFDc	3	376	95.74	0.9574	PFDN5
PFDc	4	376	94.64	0.9464	PFDN5
PFDc	5	376	95.3	0.953	PFDN5
PFDc	1	377	95.26	0.9526	PFDN5
PFDc	2	377	94.16	0.9416	PFDN5
PFDc	3	377	93.98	0.9398	PFDN5
PFDc	4	377	92.56	0.9256	PFDN5
PFDc	5	377	93.99	0.9399	PFDN5
PFDc	1	378	94.67	0.9467	PFDN5
PFDc	2	378	93.83	0.9383	PFDN5
PFDc	3	378	92.93	0.9293	PFDN5
PFDc	4	378	92.41	0.9241	PFDN5
PFDc	5	378	93.58	0.9358	PFDN5
PFDc	1	379	96.79	0.9679	PFDN5
PFDc	2	379	95.59	0.9559	PFDN5
PFDc	3	379	95.34	0.9534	PFDN5
PFDc	4	379	94.63	0.9463	PFDN5
PFDc	5	379	95.32	0.9532	PFDN5
PFDc	1	380	96.73	0.9673	PFDN5
PFDc	2	380	96.07	0.9607	PFDN5
PFDc	3	380	95.72	0.9572	PFDN5
PFDc	4	380	95.01	0.9501	PFDN5
PFDc	5	380	95.61	0.9561	PFDN5
PFDc	1	381	94.69	0.9469	PFDN5
PFDc	2	381	93.76	0.9376	PFDN5
PFDc	3	381	93.76	0.9376	PFDN5
PFDc	4	381	92.39	0.9239	PFDN5
PFDc	5	381	93.6	0.936	PFDN5
PFDc	1	382	93.85	0.9385	PFDN5
PFDc	2	382	92.55	0.9255	PFDN5
PFDc	3	382	91.64	0.9164	PFDN5
PFDc	4	382	90.93	0.9093	PFDN5
PFDc	5	382	92.17	0.9217	PFDN5
PFDc	1	383	96.4	0.964	PFDN5
PFDc	2	383	95.47	0.9547	PFDN5
PFDc	3	383	95.04	0.9504	PFDN5
PFDc	4	383	94.12	0.9412	PFDN5
PFDc	5	383	95.28	0.9528	PFDN5
PFDc	1	384	95.99	0.9599	PFDN5
PFDc	2	384	94.56	0.9456	PFDN5
PFDc	3	384	94.16	0.9416	PFDN5
PFDc	4	384	93.02	0.9302	PFDN5
PFDc	5	384	94.39	0.9439	PFDN5
PFDc	1	385	92.39	0.9239	PFDN5
PFDc	2	385	91.14	0.9114	PFDN5
PFDc	3	385	89.36	0.8936	PFDN5
PFDc	4	385	88.62	0.8862	PFDN5
PFDc	5	385	90.29	0.9029	PFDN5
PFDc	1	386	93.16	0.9316	PFDN5
PFDc	2	386	92.25	0.9225	PFDN5
PFDc	3	386	90.33	0.9033	PFDN5
PFDc	4	386	88.93	0.8893	PFDN5
PFDc	5	386	91.15	0.9115	PFDN5
PFDc	1	387	96.2	0.962	PFDN5
PFDc	2	387	95.24	0.9524	PFDN5
PFDc	3	387	94.42	0.9442	PFDN5
PFDc	4	387	93.33	0.9333	PFDN5
PFDc	5	387	94.64	0.9464	PFDN5
PFDc	1	388	94.3	0.943	PFDN5
PFDc	2	388	92.8	0.928	PFDN5
PFDc	3	388	92.67	0.9267	PFDN5
PFDc	4	388	90.9	0.909	PFDN5
PFDc	5	388	92.35	0.9235	PFDN5
PFDc	1	389	91.15	0.9115	PFDN5
PFDc	2	389	89.27	0.8927	PFDN5
PFDc	3	389	89.15	0.8915	PFDN5
PFDc	4	389	87.36	0.8736	PFDN5
PFDc	5	389	88.98	0.8898	PFDN5
PFDc	1	390	92.81	0.9281	PFDN5
PFDc	2	390	91.16	0.9116	PFDN5
PFDc	3	390	91.96	0.9196	PFDN5
PFDc	4	390	90.64	0.9064	PFDN5
PFDc	5	390	91	0.91	PFDN5
PFDc	1	391	92.39	0.9239	PFDN5
PFDc	2	391	91.13	0.9113	PFDN5
PFDc	3	391	91.84	0.9184	PFDN5
PFDc	4	391	90.52	0.9052	PFDN5
PFDc	5	391	91.29	0.9129	PFDN5
PFDc	1	392	92.65	0.9265	PFDN5
PFDc	2	392	90.59	0.9059	PFDN5
PFDc	3	392	91.75	0.9175	PFDN5
PFDc	4	392	90.43	0.9043	PFDN5
PFDc	5	392	90.6	0.906	PFDN5
PFDc	1	393	92.34	0.9234	PFDN5
PFDc	2	393	89.92	0.8992	PFDN5
PFDc	3	393	90.58	0.9058	PFDN5
PFDc	4	393	89.55	0.8955	PFDN5
PFDc	5	393	89.68	0.8968	PFDN5
PFDc	1	394	90.78	0.9078	PFDN5
PFDc	2	394	88.99	0.8899	PFDN5
PFDc	3	394	89.87	0.8987	PFDN5
PFDc	4	394	89.05	0.8905	PFDN5
PFDc	5	394	87.88	0.8788	PFDN5
PFDc	1	395	90.55	0.9055	PFDN5
PFDc	2	395	89.76	0.8976	PFDN5
PFDc	3	395	89.95	0.8995	PFDN5
PFDc	4	395	89.84	0.8984	PFDN5
PFDc	5	395	89.02	0.8902	PFDN5
PFDc	1	396	92.04	0.9204	PFDN5
PFDc	2	396	89.3	0.893	PFDN5
PFDc	3	396	91.01	0.9101	PFDN5
PFDc	4	396	90.34	0.9034	PFDN5
PFDc	5	396	88.85	0.8885	PFDN5
PFDc	1	397	91.3	0.913	PFDN5
PFDc	2	397	88.14	0.8814	PFDN5
PFDc	3	397	89.53	0.8953	PFDN5
PFDc	4	397	89.74	0.8974	PFDN5
PFDc	5	397	86.47	0.8647	PFDN5
PFDc	1	398	87.67	0.8767	PFDN5
PFDc	2	398	86.51	0.8651	PFDN5
PFDc	3	398	87.02	0.8702	PFDN5
PFDc	4	398	87.73	0.8773	PFDN5
PFDc	5	398	85.48	0.8548	PFDN5
PFDc	1	399	89.82	0.8982	PFDN5
PFDc	2	399	87.56	0.8756	PFDN5
PFDc	3	399	88.86	0.8886	PFDN5
PFDc	4	399	89.1	0.891	PFDN5
PFDc	5	399	86.92	0.8692	PFDN5
PFDc	1	400	89.77	0.8977	PFDN5
PFDc	2	400	87.67	0.8767	PFDN5
PFDc	3	400	89.94	0.8994	PFDN5
PFDc	4	400	89.61	0.8961	PFDN5
[truncated: 2,451 more rows]

## Sheet: Ext_data_Fig5E
	1	2	3	4	5	6	7	8	9	10	11	12	13	14	15	16	17	18	19	20	21	22	23	24	25	26	27	28	29	30	31	32	33	34	35	36	37	38	39	40	41	42	43	44	45	46	47	48	49
1	0.75	2.36	4.45	6.1	7.23	9.83	11.94	13.46	14.85	16.77	18.2	19.44	20.6	23.19	24.24	26.45	27.4	28.46	29.23	29.98	29.83	30.32	30.65	30.56	29.84	30.6	30.78	30.3	29.95	30.87	30.72	30.29	30.52	30.89	30.78	29.85	30.83	30.8	30.54	30.54	30.91	30.75	30.55	30.73	30.94	30.64	30.82	31.03	31.16
2	1.23	0.75	2.19	4.05	6.15	7.05	10.1	11	12.59	15.2	16.66	18.18	19.77	22	23.47	25.58	26.54	27.57	28.66	29.46	29.33	29.95	30.16	30.14	29.25	30.12	30.39	29.71	29.82	30.63	30.12	29.98	30.14	30.73	30.52	29.52	30.55	30.35	30.4	30.42	30.74	30.55	30.53	30.58	30.66	30.43	30.8	30.8	30.93
3	4.14	1.14	0.75	2.11	4.03	5.95	7.19	9.46	10.63	12.75	14.67	16.19	17.57	20.12	21.39	23.53	24.63	26.61	27.46	28.63	28.7	29.26	29.96	29.92	29.13	29.81	30.28	29.71	29.71	30.47	30.3	29.96	29.93	30.67	30.36	29.72	30.71	30.64	30.37	30.28	30.73	30.5	30.58	30.43	30.81	30.51	30.75	30.89	31
4	5.92	4.16	1.26	0.75	2.06	4.16	6.21	7.23	9.47	10.98	12.47	14.41	16.2	18.48	19.73	22.17	23.31	25.28	26.58	28.03	28.15	29.29	29.92	29.9	28.82	29.52	29.94	29.59	29.39	30.23	30.19	29.9	29.45	30.54	30.46	29.53	30.54	30.43	30.34	29.99	30.6	30.56	30.5	30.39	30.79	30.46	30.57	30.8	30.97
5	6.27	6.05	4.24	1.25	0.75	2.26	4.32	6.19	7.15	9.53	10.57	12.26	14.22	16.29	17.66	19.64	21.15	23.48	24.91	26.69	27.41	28.52	29.56	29.27	28.4	29.26	29.58	29.23	29.31	30.15	29.96	29.43	29.4	30.29	30.23	29.39	30.43	30.31	30.26	30.14	30.48	30.52	30.51	30.37	30.73	30.54	30.8	30.75	30.93
6	8.62	6.98	6.29	4.92	1.36	0.75	2.42	4.31	6.09	7.37	9.1	10.53	12.87	14.89	16.56	18.8	20.19	22.13	23.57	25.46	26.87	28.2	28.88	29.28	27.94	28.47	29.2	29	28.84	29.61	29.75	29.3	28.85	30.05	30.14	29.17	30.07	30.37	30.2	29.78	30.37	30.41	30.23	30.15	30.73	30.42	30.6	30.75	30.95
7	11.55	9.14	6.73	6.16	4.5	1.2	0.75	2.07	4.2	6.41	7.37	9.23	10.91	12.87	14.93	16.91	18.2	20.53	21.88	24.23	25.78	27.33	28.57	28.67	27.02	28.21	28.94	28.39	27.92	29.57	29.37	28.45	28.93	30.12	29.76	28.9	30.15	29.99	29.94	29.81	30.33	30.32	30.28	30.27	30.6	30.42	30.67	30.7	30.82
8	14.44	11.19	8.62	6.96	5.99	4.4	1.38	0.75	2.15	4.22	6.28	7.32	9.35	10.62	12.39	15.03	16.3	19.06	20.45	22.7	25.42	26.54	28.11	28.36	27.18	27.86	28.81	28.48	28.48	29.55	29.51	28.81	28.51	30	29.98	29.16	30.08	30.22	30.14	29.95	30.37	30.32	30.32	30.29	30.66	30.4	30.65	30.74	30.83
9	17.4	14.14	11.42	9.53	7.17	6.33	4.82	1.42	0.75	2.32	4.19	6.06	7.28	9.44	10.61	12.99	14.87	17.02	18.75	20.93	23.45	25.18	27.09	27.89	26.23	26.55	28.11	27.73	27.15	28.69	28.77	27.86	27.68	29.61	29.43	28.28	29.49	29.79	29.55	29.16	29.95	30.09	29.83	29.69	30.46	30.17	30.32	30.48	30.75
10	20.12	17.04	14.81	12.48	9.7	7.38	6.5	4.59	1.24	0.75	2.08	4.11	6.34	7.97	9.73	11.08	13.01	16.02	17.45	19.44	21.9	23.31	26.47	26.23	24.61	26.08	27.37	26.53	26.25	28.4	28.59	27.23	27.78	29.48	28.85	28.25	29.53	29.96	29.52	29.34	29.96	29.87	29.89	29.8	30.33	30.13	30.47	30.43	30.54
11	20.61	17.94	16.25	14.36	11.66	9.36	7.03	6.18	4.38	1.33	0.75	2.06	4.23	6.24	7.64	9.59	11	13.55	15.84	17.44	20.07	22.83	25.2	26.51	25.12	24.91	27.23	27.31	27.19	28.08	28.73	27.92	27.42	29.19	29.33	28.17	29.2	29.75	29.46	29.07	29.7	30.11	29.68	29.72	30.33	30.09	30.42	30.42	30.61
12	22.05	20.02	18.27	16.71	14.42	11.79	9.67	6.99	6.16	4.21	1.3	0.75	2.1	4.28	6.41	7.54	9.47	11.39	13.44	15.91	17.68	20.48	23.65	24.79	22.27	23.73	26.22	25.45	24.91	27.52	28.15	26.32	26.9	29.16	28.54	27.59	29.18	29.59	29.03	28.85	29.59	29.87	29.49	29.63	30.24	29.81	30.3	30.28	30.47
13	24.92	23.31	21.65	19.66	18.4	15.46	12.54	9.86	7.36	6.25	4.65	1.52	0.75	2.32	4.4	6.25	7.37	10.17	11.6	13.91	16.92	19.3	22.59	24.01	22.51	23.8	25.88	25.93	26.01	27.67	28.13	27.33	27.68	29.18	28.73	28.34	29.02	29.99	29.62	29.53	29.93	29.98	29.83	29.92	30.27	30.05	30.45	30.37	30.55
14	25.47	24.12	22.77	21.07	19.24	17.33	15.81	12.79	10.15	7.33	6.09	4.35	1.31	0.75	2.12	4.5	6.38	7.92	10.04	12.19	14.61	18.11	20.75	23.32	21.23	21.91	25.26	25.37	24.66	26.23	27.5	26.72	26.35	28.69	28.44	27.51	28.77	29.43	28.93	28.64	29.3	29.89	29.56	29.39	30.09	29.78	30.25	30.18	30.49
15	26.46	26.13	24.86	23.64	22.44	20.2	18.93	16.53	13.13	10.51	7.56	6.47	4.74	1.56	0.75	2.34	4.75	6.79	7.58	10.08	12.59	15.63	18.35	19.46	17.48	20.07	23.01	22.92	23.17	25.43	26.41	25.11	26.27	28.01	27.07	27.18	27.81	28.93	28.37	28.36	28.99	29.01	28.89	29.06	29.66	29.41	29.92	29.92	30.07
16	27.28	27.08	26.03	25.36	24.04	22.27	21.06	18.87	16.94	13.72	10.38	7.64	6.55	4.46	1.32	0.75	2.2	4.86	6.59	8.2	10.78	14.15	16.75	19.25	18.08	18.78	22.86	23.06	23.7	24.79	26.57	26.03	26.21	27.91	27.93	27.48	28.07	29.07	28.65	28.47	28.94	29.5	29.46	29.15	29.76	29.68	29.92	30.02	30.31
17	28.01	27.96	26.93	26.4	25.52	24.24	23.11	21.63	19.47	17.35	13.87	10.76	8.57	6.83	5.04	1.66	0.75	2.32	4.93	6.77	8.49	11.68	14.89	16.44	13.86	15.34	18.6	18.92	18.91	21.51	23.77	23	23.95	25.71	25.6	25.43	26.1	27.15	27.21	27.01	27.55	27.76	28.18	27.88	28.72	28.54	29.28	29.1	29.16
18	28.86	28.7	28.15	27.74	27.12	26.24	25.36	24.26	22.64	20.78	18.69	14.84	11.72	8.62	6.51	5.02	1.46	0.75	2.14	4.79	6.83	8.76	11.82	13.37	11.43	13.89	16.65	16.78	18.26	20.72	23.07	23.15	24.78	25.9	25.75	26.72	26.58	27.85	27.63	28.28	28.11	27.92	28.65	28.54	28.73	28.81	29.39	29.37	28.95
19	28.91	28.92	28.33	28.03	27.36	26.65	25.86	24.73	23.45	21.59	20.1	17.9	14.06	11.62	8.68	7.23	4.88	1.76	0.75	2.23	4.58	7.19	8.59	11.08	9.68	10.02	12.08	13.26	14.7	14.75	17.19	19.28	20.45	21.09	22.43	24.16	23.26	24.75	25.41	25.88	25.38	26.01	26.71	26.6	27.12	26.95	28.02	27.72	27.74
20	28.97	29.15	28.64	28.64	28.01	27.27	26.74	25.85	24.8	23.49	22.08	20.61	17.79	15.22	11.53	9.17	7.02	5.19	1.51	0.75	1.89	4.49	6.95	7.43	6.75	8.27	9.66	8.99	10.61	12.52	12.77	12.98	16.62	17.58	17.99	19.75	20.09	20.6	21.16	22.27	22.36	21.87	23.47	23.88	24.17	24.19	25.21	25.28	24.12
21	29.5	29.69	29.42	29.34	28.77	28.36	27.68	27.34	26.43	25.13	23.9	22.45	20.2	17.79	13.74	11.35	8.42	6.59	4.61	1.45	0.75	2.01	3.98	4.97	5.82	6.79	7.3	8.18	8.91	10.26	11.39	14.15	17.03	14.16	17.37	19.4	18.73	20.81	20.75	21.65	21.06	21.08	22.17	22.07	22.04	22.34	23.58	23.32	22.53
22	29.23	29.37	29.14	28.97	28.4	27.75	27.39	26.27	25.9	24.49	23.18	22.65	19.64	18.45	15.17	13.5	10.77	8.2	6.63	4.37	1.14	0.75	1.88	5.07	5.61	4.81	5.63	6.88	7.21	7.2	8.29	10.73	10.34	9.33	12.64	12.61	12.8	12.32	13.89	14.26	13.91	15.11	16.33	16.45	15.5	16.39	18.66	18.12	17.32
23	29.12	29.66	29.07	29.21	28.54	28.07	27.55	26.51	25.58	24.66	22.96	22.07	19.71	18.9	16	14.52	12.36	10.14	7.24	5.45	3.23	1.06	0.75	1.4	2.52	2.42	2.55	2.53	3.52	3.74	3.63	4.06	4.64	4.94	5.65	6.24	6.54	6.46	7.66	8.07	8.38	8.84	9.15	9.64	9.83	9.04	10.62	10.53	10.68
24	28.73	29.66	28.98	29.14	28.69	27.98	27.51	26.44	25.91	25.15	23.76	22.97	20.85	20.19	17.68	16.36	14.41	11.6	8.97	5.89	4.33	2.25	0.95	0.75	1.25	2.18	1.98	2.04	2.36	3.26	3.28	3.27	3.73	4.41	4.45	5.03	5.9	5.27	5.65	6.28	7.17	7.63	7.34	7.89	8.43	8.03	8.69	9.04	9.21
25	29.4	29.41	29.02	29.03	28.51	27.76	27.03	26.25	25.34	24.63	23.47	22.95	20.57	19.53	17.67	15.73	13.6	11.18	9.04	5.98	3.77	2.52	1.57	0.87	0.75	1.14	1.88	1.6	1.93	1.98	2.5	2.89	3.02	3.09	3.56	3.87	4.43	4.41	4.82	4.86	5.76	6.59	5.96	6.54	7.18	6.81	7.36	7.64	9
26	29.56	29.87	29.51	29.21	28.58	28.05	27.51	26.72	25.94	25.39	23.23	22.78	20.69	19.67	17.71	15.62	13.4	10.84	8.22	6.17	3.82	2.52	1.9	1.49	0.85	0.75	0.93	1.35	1.39	1.54	1.59	2.08	2.25	2.51	2.67	3.24	3.15	3.38	3.92	4.28	4.5	5.02	5.11	5.53	5.59	5.66	6.14	6.35	6.93
27	29.23	29.86	29.35	29.14	28.34	27.92	27.6	26.58	25.66	24.79	23.2	22.3	19.78	19.46	16.3	15.43	12.89	10.78	8.21	6.09	3.97	2.58	1.93	1.61	1.52	0.83	0.75	0.93	1.36	1.38	1.35	1.49	1.97	2.05	2.24	2.64	2.73	2.96	3.3	3.74	3.83	4.07	4.39	4.81	4.91	5.05	5.45	5.58	5.73
28	29.42	29.52	29.21	29.27	28.63	27.7	27.38	26.3	25.51	24.93	23.38	22.69	20.14	19.65	16.99	15.75	13.55	11.58	9	6.75	4.75	3.02	2.16	1.82	1.74	1.41	0.82	0.75	0.96	1.47	1.29	1.37	1.61	1.88	2.09	2.28	2.6	2.86	3.07	3.34	3.68	3.97	3.96	4.35	4.83	4.89	5.16	5.6	6.21
29	29.22	29.54	29.01	28.96	28.32	27.47	27.07	26.27	25.17	24.7	23.47	22.62	20.78	19.79	17.98	16.11	13.92	12.13	9.55	7.28	4.95	3.42	2.54	2.1	1.76	1.66	1.39	0.88	0.75	0.9	1.24	1.46	1.55	1.84	2.05	2.36	2.65	2.78	3.3	3.44	3.77	4.23	4.04	4.11	4.88	5.08	5.23	5.37	5.91
30	29.86	30.07	29.76	29.5	29.03	28.24	28.05	27.05	26.03	25.26	23.5	22.66	20.43	19.4	17.58	15.98	13.59	11.63	8.79	6.75	4.84	3.03	2.39	1.95	1.72	1.42	1.23	1.13	0.82	0.75	0.81	1.1	1.2	1.19	1.25	1.55	1.78	1.96	2.14	2.44	2.55	2.71	2.98	3.13	3.37	3.76	3.79	4.13	4.7
31	29.59	30.2	29.67	29.45	29.02	28.29	27.77	26.93	26.18	24.88	23.6	22.68	20.16	19.19	17.12	15.51	13.6	11.47	8.86	6.3	4.65	3.34	2.74	2.27	2.1	1.79	1.42	1.25	1.31	0.81	0.75	0.88	1.17	1.34	1.3	1.53	1.87	2.04	2.22	2.53	2.9	2.94	3.21	3.37	3.74	3.68	4	4.57	4.66
32	29.42	29.51	29.07	29.21	28.42	27.59	27	26.06	25.01	24.17	22.43	21.54	19.44	18.14	16.5	15.08	12.82	11.02	8.49	6.08	4.64	3.29	2.47	2.22	2.05	1.75	1.46	1.26	1.3	1.09	0.81	0.75	0.83	1.17	1.17	1.11	1.45	1.78	2.09	2.07	2.26	2.6	2.78	2.93	3.27	3.38	3.52	3.94	4.2
33	29.51	29.64	29.46	29.14	28.39	27.63	27.15	26.46	25.28	24.5	22.79	22.15	20.02	18.8	17.32	15.65	13.5	11.65	9.15	6.35	5.05	3.45	2.71	2.37	2.33	1.92	1.71	1.4	1.41	1.16	1.12	0.8	0.75	0.88	1.08	1.15	1.29	1.4	1.74	1.83	2	2.15	2.46	2.54	2.83	3.11	3.16	3.42	3.79
34	29.32	29.7	29.15	29.07	28.32	27.94	27.26	26.44	25.43	24.02	22.22	21.44	19.06	18.17	16.33	14.88	13.32	11.47	9.02	6.65	4.89	3.39	2.85	2.48	2.39	2.05	1.74	1.56	1.47	1.23	1.11	1.05	0.79	0.75	0.83	1.04	1.09	1.09	1.35	1.65	1.76	1.96	2.16	2.3	2.45	2.81	2.96	3.27	3.44
35	29.54	29.8	29.43	29.29	28.84	27.93	27.72	26.71	25.84	24.91	23.21	22.82	20.1	19.12	17.06	15.68	13.54	11.64	9.47	7.05	5.46	4.12	3.37	3.11	2.9	2.41	2.17	1.92	1.72	1.42	1.32	1.28	1.1	0.82	0.75	0.81	1.11	1.29	1.39	1.5	1.77	1.94	2.05	2.31	2.58	2.71	2.89	3.15	3.68
36	29.22	29.48	29.15	28.95	28.37	27.46	26.99	26.11	24.93	24.23	22.38	21.61	19.48	18.21	16.82	15.21	13.34	11.61	9.36	6.88	5.33	3.93	3.33	2.95	2.87	2.41	2.07	2.03	1.75	1.55	1.36	1.17	1.11	1.02	0.79	0.75	0.82	1.16	1.19	1.19	1.39	1.76	1.8	1.95	2.13	2.39	2.5	2.68	3.1
37	29.53	29.88	29.17	29.16	28.66	28.19	27.65	26.83	25.68	24.7	22.43	21.88	19.81	18.23	17.07	15.28	13.43	11.76	9.4	7.24	5.44	4.34	3.58	3.35	3.13	2.74	2.33	2.19	2.08	1.84	1.63	1.39	1.24	1.21	1.02	0.79	0.75	0.81	1.12	1.15	1.3	1.37	1.65	1.78	1.97	2.23	2.3	2.43	2.83
38	29.58	29.86	29.82	29.47	28.66	28.27	27.58	26.99	26.19	24.8	23.26	22.45	20.27	19.09	17.06	15.56	13.74	12.04	9.95	7.69	5.69	4.36	3.85	3.55	3.28	2.8	2.64	2.39	2.22	1.9	1.7	1.64	1.38	1.19	1.07	1.09	0.78	0.75	0.87	1.06	1.22	1.15	1.35	1.68	1.77	1.84	2.1	2.44	2.49
39	29.75	29.71	29.59	29.34	28.54	27.69	27.37	26.24	25.22	24.22	22.21	21.84	19.71	18.68	17.05	15.42	13.49	11.58	9.78	7.55	5.92	4.58	3.96	3.59	3.37	3.1	2.59	2.64	2.36	2.08	1.94	1.86	1.62	1.32	1.18	1.1	0.94	0.83	0.75	0.78	1.04	1.21	1.12	1.32	1.61	1.74	1.82	2.11	2.37
40	29.8	29.68	29.91	29.27	28.47	27.67	27.09	26.28	25.28	24.25	22.55	21.86	20.04	18.44	17.33	15.48	13.67	11.96	9.83	7.47	5.84	4.49	3.85	3.51	3.33	3.04	2.76	2.36	2.27	2.09	1.89	1.69	1.59	1.44	1.18	1.14	1.06	0.93	0.78	0.75	0.79	0.99	1.02	1.06	1.15	1.41	1.5	1.67	1.84
41	29.91	29.71	29.84	29.53	28.68	28.03	27.46	26.32	25	23.71	21.98	21.31	19.46	18.05	16.69	15.03	13.43	11.81	9.82	7.88	6.05	4.77	4.22	3.94	3.61	3.3	3.02	2.75	2.61	2.4	2.22	1.93	1.83	1.78	1.53	1.31	1.22	1.08	1.03	0.79	0.75	0.81	1.01	1.04	1.1	1.28	1.49	1.63	1.75
42	29.85	30.05	29.91	29.6	28.86	28.21	27.56	26.53	25.25	23.71	22.36	21.53	19.45	18.49	16.46	15.59	13.76	12.29	10.29	8.41	6.46	5.22	4.56	4.28	3.91	3.61	3.25	3.25	2.88	2.62	2.47	2.2	2.07	1.87	1.79	1.59	1.27	1.17	1.2	0.99	0.79	0.75	0.8	1.02	1.11	0.99	1.24	1.56	1.67
43	29.21	29.47	29.34	28.99	28.2	27.27	26.74	25.66	24.62	23.35	20.99	20.38	18.94	16.96	16.48	14.89	13.2	11.6	9.56	7.91	6.13	4.73	4.25	4.06	3.76	3.3	2.98	3.02	2.76	2.51	2.23	2.22	1.97	1.74	1.7	1.55	1.4	1.18	1.09	0.97	0.92	0.8	0.75	0.77	0.93	1	0.99	1.15	1.37
44	29.81	29.67	29.54	29.35	28.23	27.48	26.96	25.67	24.2	23.54	21.02	20.75	19.02	17.32	16.61	15.11	13.27	11.91	9.75	8.05	6.2	5.12	4.47	4.27	4	3.55	3.23	3.04	2.89	2.76	2.5	2.25	2.17	1.95	1.73	1.64	1.58	1.38	1.23	1.08	0.99	0.91	0.77	0.75	0.78	0.94	0.98	1	1.13
45	29.66	29.71	29.89	29.35	28.22	27.53	27.1	25.65	24.53	23.68	21.13	20.75	18.81	17.6	16.84	15.43	13.93	12.28	10.29	8.53	6.66	5.43	4.76	4.53	4.21	3.75	3.42	3.31	3.06	2.86	2.55	2.36	2.25	2.08	1.99	1.75	1.67	1.54	1.36	1.17	1.05	0.98	0.9	0.77	0.75	0.77	0.91	1	1.03
46	29.46	29.72	29.47	29.23	28.44	27.69	27	25.97	24.87	23.62	21.88	21.31	19.18	18.33	17.01	15.66	14.14	12.45	10.72	8.7	6.67	5.6	4.92	4.73	4.38	3.87	3.55	3.48	3.23	2.99	2.75	2.66	2.55	2.21	2.17	2.02	1.75	1.74	1.56	1.4	1.18	1.04	1.02	0.89	0.77	0.75	0.77	0.91	0.97
47	29.69	29.59	29.64	29.08	28.39	27.29	26.81	25.69	24.37	23.74	21.15	20.94	18.92	17.38	16.91	15.34	14	12.49	10.7	8.68	6.73	5.52	4.81	4.62	4.32	3.9	3.7	3.54	3.3	3.05	2.82	2.72	2.55	2.33	2.12	2.1	1.9	1.69	1.6	1.42	1.32	1.1	0.99	0.97	0.88	0.77	0.75	0.8	0.92
48	29.09	29.39	29.24	28.52	27.95	27.01	26.47	25.38	24.14	23.35	20.93	20.51	18.67	17.16	16.79	15.13	13.91	12.08	10.33	8.58	6.68	5.58	5.11	4.89	4.5	4.18	3.93	3.83	3.57	3.39	3.07	2.9	2.81	2.6	2.39	2.17	2.08	1.92	1.75	1.56	1.48	1.32	1.09	1.02	0.99	0.89	0.77	0.75	0.78
49	28.92	29.45	28.75	28.59	27.93	27.09	26.57	25.43	24.33	23.58	20.92	20.58	18.49	17.66	16.39	15.38	13.79	12.33	10.53	8.85	7.26	5.91	5.04	4.85	4.68	4.17	3.92	3.78	3.55	3.3	3.11	2.8	2.78	2.59	2.47	2.32	2.03	2.04	1.85	1.69	1.59	1.48	1.29	1.1	1.06	0.98	0.85	0.77	0.75
50	29.09	29.15	29.1	28.52	27.81	26.9	26.51	24.93	24.25	23.2	20.97	20.62	18.72	17.57	17.12	15.4	14.46	12.59	11.23	9.01	7.15	5.91	5.11	5.02	4.75	4.24	3.92	3.9	3.6	3.4	3.04	2.94	2.87	2.61	2.51	2.45	2.24	2	1.9	1.81	1.6	1.51	1.38	1.26	1.12	0.98	0.89	0.84	0.77
51	29.32	29.2	29.43	28.81	28.14	27.21	26.96	25.71	24.54	24.03	21.95	21.57	19.43	18.32	17.48	15.98	14.63	13.27	11.09	9.06	7.49	6.05	5.5	5.3	5.13	4.47	4.22	4.18	3.92	3.66	3.56	3.39	3.19	2.87	2.82	2.7	2.47	2.26	2.18	2.03	1.85	1.69	1.5	1.39	1.29	1.09	0.99	0.94	0.91
52	28.63	29.39	29.15	28.44	27.76	26.87	26.17	25.1	24.03	23.05	20.92	20.6	18.51	17.49	16.95	15.46	14.25	12.62	11.28	9.48	7.51	6.65	5.89	5.74	5.24	4.77	4.64	4.42	4.11	3.94	3.7	3.44	3.39	3.1	3.16	2.81	2.61	2.53	2.34	2.12	2.02	1.93	1.67	1.6	1.49	1.4	1.11	1.03	1
53	29.2	29.2	28.77	28.65	27.71	26.81	26.3	24.92	24.14	23.1	21.31	20.95	18.75	18.06	16.89	15.86	14.77	13.34	11.77	9.9	8.12	6.95	6.33	6.09	5.86	5.14	4.8	4.67	4.41	4.21	3.86	3.64	3.65	3.4	3.27	2.91	2.86	2.55	2.55	2.51	2.19	2.16	1.95	1.71	1.63	1.55	1.34	1.14	1
54	28.48	27.88	27.95	27.96	27.17	25.71	25.33	23.98	23.02	22.37	19.84	19.85	17.51	16.73	16.15	15.05	13.89	12.09	10.98	8.99	7.24	6.36	5.47	5.38	5.19	4.65	4.49	4.33	4.13	3.79	3.65	3.49	3.37	3	2.98	2.81	2.79	2.45	2.44	2.32	2.17	1.96	1.85	1.77	1.59	1.53	1.34	1.25	1.03
55	28.79	28.59	28.62	27.89	27.46	25.81	25.82	24.29	22.95	22.95	20.63	20.53	18.48	17.27	17.15	15.7	14.74	13.38	11.87	9.85	8.04	7.15	6.52	6.4	5.94	5.33	5.11	5.01	4.58	4.42	4.16	4.02	3.84	3.62	3.54	3.26	3.2	2.92	2.92	2.65	2.59	2.33	2.06	2.02	1.94	1.71	1.54	1.47	1.32
56	28.61	28.6	29.05	28.31	27.35	26.45	26.15	24.53	23.77	23.19	20.45	20.43	18.26	17.52	16.88	15.79	14.57	13.17	11.72	9.74	7.87	6.71	5.92	5.96	5.73	5.05	4.88	4.63	4.35	4.14	4	3.7	3.69	3.45	3.37	3.04	2.89	2.63	2.73	2.48	2.35	2.24	2.09	1.89	1.81	1.76	1.5	1.48	1.34
57	29.49	29.41	29.49	28.97	28.15	26.3	26.48	24.04	23.12	22.02	19.74	19.88	17.39	16.83	16.04	14.97	13.86	12.28	11.24	9.25	7.48	6.39	5.6	5.59	5.28	4.84	4.61	4.51	4.16	3.97	3.87	3.61	3.48	3.34	3.26	2.91	2.86	2.66	2.61	2.35	2.29	2.2	2.03	1.97	1.83	1.69	1.58	1.47	1.32
58	28.31	28.15	28.24	27.63	26.77	25.47	25.36	23.88	22.87	22.24	19.64	19.73	17.65	16.89	16.15	15.09	13.67	12.56	11.34	9.47	7.82	6.99	6.17	6.15	5.9	5.29	5.08	4.99	4.64	4.48	4.2	4.08	3.86	3.69	3.57	3.33	3.24	2.94	2.96	2.74	2.61	2.49	2.29	2.16	2.03	1.89	1.73	1.69	1.5
59	28.01	28.73	28.29	28.04	27.22	25.63	25.34	23.51	22.59	22.23	19.73	19.81	17.69	16.64	16.47	15.23	14.17	13.2	11.72	10.26	8.38	7.68	6.87	6.85	6.51	6.02	5.81	5.68	5.25	5.07	4.82	4.56	4.29	4.24	4.29	3.71	3.62	3.41	3.39	3.1	3.04	2.95	2.61	2.48	2.44	2.28	1.98	1.99	1.78
60	27.84	28.29	27.93	27.23	26.92	25.37	25.19	23.67	22.53	22.23	19.96	20.02	17.99	17.5	16.7	15.9	14.66	13.55	12.17	10.47	8.69	7.69	6.84	6.85	6.59	6.02	5.78	5.61	5.25	4.94	4.79	4.55	4.41	4.26	4.17	3.72	3.65	3.37	3.32	3.09	3.08	2.86	2.69	2.54	2.48	2.24	2.09	2.01	1.88
61	28.69	28.24	28.01	27.94	27.18	25.78	25.21	23.86	23.33	22.56	20.41	20.4	18.14	17.56	16.95	15.92	14.75	13.45	12.23	10.42	8.64	7.87	7.07	7.18	6.84	6.18	6.02	5.91	5.5	5.31	5.16	4.86	4.72	4.48	4.44	4.05	4.1	3.62	3.71	3.4	3.26	3.13	2.94	2.82	2.63	2.5	2.32	2.22	2.07
62	28.34	28	28.07	27.77	27.16	25.58	25.27	23.95	23.34	22.63	20.85	20.89	18.8	17.82	17.58	16	15.13	13.97	12.8	11.22	9.53	9.24	8.44	8.4	8.05	7.44	7.29	7.22	6.65	6.56	6.29	6.09	5.89	5.73	5.5	5.06	5.16	4.72	4.66	4.44	4.31	4.17	3.77	3.69	3.57	3.28	3.06	3.07	2.64
63	28.07	28.23	28.02	27.89	27.58	26.55	26.21	24.87	24.08	24.01	22	22.37	19.98	19.45	18.91	17.48	16.33	15.37	13.91	12.95	11.22	11.22	10.19	10.27	9.72	8.98	9.01	8.67	8.03	7.73	7.79	7.28	6.96	7.11	7.33	6.15	6.32	5.73	5.53	5.19	5.19	5.48	4.66	4.44	4.41	4.28	3.7	3.89	3.73
64	27.72	28.09	27.71	27.11	26.7	26.22	25.48	24.79	24.47	23.74	21.97	22.31	20.53	20.04	19.35	18.43	17.51	15.94	14.98	13.98	12	11.79	10.91	10.75	10.41	9.67	9.36	9.23	8.96	8.42	8.27	7.91	7.71	7.71	7.59	6.95	7.14	6.32	6.14	6	5.74	5.65	5.45	5.21	4.75	4.58	4.49	4.11	4.4
65	27.88	28.8	28.7	28.18	27.49	26.99	25.94	25.67	24.96	24.26	22.61	22.55	21.35	20.55	20.46	19.04	18.09	17.25	15.9	15.14	13.44	13.14	12.63	12.28	11.84	11.37	11.1	10.96	10.6	9.92	10.22	9.67	9.49	9.25	9.27	8.47	8.84	7.84	7.73	7.49	7.18	7.29	6.7	6.43	6.04	6.12	5.5	5.51	5.34
66	27.14	27.26	26.59	27.58	26.88	25.84	25.39	24.36	23.73	23.54	22.09	21.92	20.66	19.84	19.84	18.48	17.92	16.89	15.67	15.02	13.27	12.93	12.86	12.36	11.94	11.5	11.33	10.9	10.55	10.14	9.93	9.74	9.5	9.97	9.24	8.46	9.43	7.96	8.06	7.61	7.47	7.62	6.94	6.66	6.34	5.95	5.99	5.87	5.71
67	27.71	28.84	28.26	28.2	27.7	26.38	25.7	24.75	24.26	24.06	22.28	22.5	20.63	19.86	19.92	18.47	17.83	17.17	15.61	14.96	13.2	12.86	12.48	12.14	11.67	11.43	11.16	10.86	10.2	10.19	9.92	9.24	9.1	9.36	8.94	8.03	8.94	7.81	7.46	7.09	7.24	7.32	6.56	6.4	6.4	6.08	5.44	5.68	5.75
68	27.57	27.84	27.11	26.82	25.97	25.2	24.63	23.85	22.7	22.85	20.54	21.17	19.18	18.79	18.42	17.31	16.66	15.37	14.51	13.52	11.65	11.17	10.65	10.3	9.71	9.04	9.1	8.83	8.51	8.22	7.83	7.61	7.47	7.46	7.42	6.57	7.21	6.11	6.23	5.81	5.74	5.75	5.26	5.11	4.99	4.49	4.31	4.34	4.39
69	28.6	28.97	28.46	28.26	27.52	25.98	25.44	24.35	23.11	22.64	20.72	20.85	18.7	18.29	18.03	16.69	15.88	14.78	13.65	12.47	10.62	10.06	9.36	8.96	8.7	8.33	8.09	7.76	7.54	7.29	7.01	6.56	6.48	6.39	6.06	5.55	5.88	5.23	5.08	4.93	4.95	4.57	4.21	4.26	4.15	3.7	3.57	3.79	3.46
70	28.28	28.48	28.02	27.97	27.03	26.1	25.43	24.39	23.43	23.21	21	21.33	20.02	18.82	19.22	17.96	17.23	16.43	15.14	14.02	11.91	11.18	10.97	10.18	9.64	9.42	9.24	8.54	8.34	8.4	7.74	7.27	7.24	7.41	6.9	6.44	7.2	5.99	5.85	5.68	5.8	5.46	5.01	5.19	5.02	4.37	4.26	4.34	4.33
71	28.27	28.36	27.8	27.89	26.97	25.57	24.8	23.68	22.86	22.04	19.95	20.08	18.02	17.26	16.96	15.55	14.88	13.56	12.6	11.06	8.86	8.09	7.66	7.49	7.23	6.93	6.67	6.29	6.21	5.87	5.51	5.24	5.26	4.97	4.58	4.44	4.67	4.03	3.97	3.8	3.78	3.47	3.29	3.21	3.19	2.93	2.78	2.77	2.68
72	28.03	27.97	27.84	27.93	27.22	25.82	25.07	24.26	22.4	22.32	20.63	20.63	18.44	17.67	17.42	16.45	15.2	14.49	12.9	11.98	9.81	8.99	8.6	8.09	7.64	7.09	6.93	6.68	6.43	6.44	5.9	5.44	5.53	5.37	5.03	4.89	5.04	4.4	4.35	4.25	4.26	4	3.68	3.79	3.64	3.27	3.06	3.19	2.99
73	28.62	28.03	28.28	27.73	27.03	25.98	25.42	24.29	23.29	22.96	20.74	21.19	19.52	18.65	18.37	17.39	16.15	15.42	13.81	12.75	10.53	9.92	9.24	8.89	8.46	7.93	7.37	7.25	7.09	6.61	6.38	5.94	5.91	6.02	5.21	5.15	5.38	4.77	4.67	4.47	4.47	4.17	3.91	3.92	3.78	3.47	3.16	3.36	3.01
74	28.29	28.96	28.69	28.76	27.97	26.91	26.17	25.06	23.99	23.79	21.86	21.98	20.55	19.94	19.68	18.51	17.59	16.8	15.36	14.67	12.52	12.2	11.94	11.68	10.99	10.39	10.34	10	9.63	9.36	9.19	8.58	8.41	9.15	7.85	7.52	8.28	7.16	6.96	6.46	6.65	6.3	5.84	5.79	5.46	5.08	4.75	5.19	4.61
75	28.32	29.08	28.92	28.95	28.51	27.86	27.48	26.59	26.34	25.84	24.96	24.69	23.43	22.98	22.3	21	20.44	19.4	18.34	17.36	15.43	15.18	15.24	14.59	13.89	13.71	13.58	12.76	12.56	12.72	12.1	11.09	10.93	12.39	10.04	9.84	10.76	9.26	9.18	8.58	8.93	8.27	7.33	7.99	7.56	6.72	6.16	6.81	6.09
76	28.51	29.07	28.62	28.45	27.99	27.09	26.9	25.95	25.14	24.71	23.53	23.62	22.15	21.23	20.87	19.64	18.7	17.63	16.53	15.37	13.26	12.66	12.49	11.83	11.07	10.98	10.72	9.91	9.63	9.55	9.14	8.36	8.28	9.01	8.12	7.2	8.07	6.91	7.01	6.49	6.6	6.65	5.65	5.99	5.87	5.46	5.1	5.58	5.34
77	28.63	29.16	28.82	28.88	27.86	26.86	25.91	24.41	23.38	22.59	20.44	20.16	18.5	17.52	17.68	16.64	15.66	14.44	13.37	12.25	10.1	9.3	8.82	8.47	8.13	7.79	7.59	7.16	7.07	6.79	6.5	5.85	5.96	6.16	5.65	5.24	5.68	5.01	4.97	4.56	4.79	4.39	4.11	4.08	4.05	3.65	3.57	3.67	3.48
78	28.15	28.49	28.12	27.5	26.77	25.03	24.86	23.49	22.45	21.85	20.16	20.27	18.59	17.87	17.67	16.67	15.95	14.94	13.59	12.04	9.82	8.83	8.22	7.93	7.67	6.94	6.71	6.62	6.42	6.19	5.8	5.24	5.42	5.21	4.88	4.68	4.77	4.14	4.34	4.03	3.97	3.83	3.68	3.58	3.43	3.17	3	3.12	3
79	28.31	28.45	28.28	28.04	26.98	25.69	24.67	23.46	22.38	21.72	19.39	19.26	17.81	16.8	16.54	15.42	14.43	13.37	12.22	11.02	8.99	8.07	7.67	7.5	7.17	6.74	6.54	6.28	6.09	5.96	5.53	5.15	5.19	5.05	4.76	4.6	4.76	4.15	4.15	3.94	3.97	3.68	3.63	3.5	3.38	3.06	3.12	3.11	2.91
80	28.92	29.32	29.01	28.45	27.63	26.47	25.77	24.6	23.51	22.83	20.21	20.58	19.02	17.92	17.81	16.28	15.7	14.34	12.95	11.88	9.86	9.27	8.67	8.43	7.99	7.54	7.41	7.14	6.95	6.7	6.44	6.05	5.83	6.01	5.71	5.11	5.55	4.78	4.73	4.4	4.39	4.26	4.03	3.79	3.74	3.47	3.29	3.41	3.26
81	27.3	28.05	27.67	28.02	27.28	26.24	25.48	24.56	23.73	23.45	21.29	21.3	19.58	18.99	18.73	17.22	16.41	15.08	13.84	12.66	10.56	9.99	9.41	9.31	8.77	8.47	8.39	7.9	7.77	7.95	7.03	6.79	7.04	6.84	6.48	6.21	6.84	5.63	5.64	5.68	5.59	5.32	4.96	4.98	4.81	4.42	4.5	4.17	4.26
82	28.04	28.55	27.89	27.76	27.05	25.94	25.28	24.29	23.42	22.99	20.42	20.91	19.49	18.57	18.41	16.85	16.06	14.97	13.51	12.36	10.4	9.68	9.28	9.02	8.47	8.14	8.22	7.68	7.27	7.34	7.06	6.38	6.52	6.62	6.32	5.64	6.21	5.42	5.14	4.86	4.91	4.82	4.39	4.19	4.11	3.85	3.61	3.59	3.63
83	28.06	28.8	27.97	27.26	26.5	25.53	25.2	24.3	23.04	22.85	20.59	20.79	18.78	18.33	17.58	16.49	15.23	14.12	12.94	11.63	9.72	9.17	8.46	8.51	7.99	7.34	7.27	7.08	6.51	6.39	6.4	5.81	5.56	5.7	5.43	4.86	5.1	4.66	4.67	4.1	4.28	4.24	3.76	3.65	3.66	3.38	3.22	3.24	3.23
84	27.95	28.56	27.87	27.88	27	25.51	25.31	24.08	22.98	22.94	20.68	20.84	19.11	18.2	18.21	17.11	16.04	15.25	13.78	12.82	10.93	10.63	10.14	9.85	9.3	8.65	8.65	8.58	8.01	7.54	7.72	7.2	6.9	6.95	6.91	6.22	6.42	5.9	5.89	5.33	5.31	5.57	4.93	4.65	4.69	4.47	4	4.1	4.31
85	28.71	28.82	28.25	28.57	27.67	26.03	25.52	24.26	23.37	22.78	21.11	20.78	18.23	17.87	16.96	15.75	14.71	13.77	12.34	11.11	9.12	8.82	8.27	8.24	7.59	7.18	7.18	6.84	6.48	6.23	6.13	5.66	5.47	5.42	5.29	4.86	5.15	4.73	4.6	4.18	4.37	4.24	3.76	3.7	3.77	3.5	3.28	3.24	3.26
86	28.26	28.86	28.18	27.97	27.35	26.12	25.72	24.85	23.64	23.31	21.57	21.44	19.16	18.83	17.85	17.01	15.71	14.62	13.18	11.66	9.64	8.98	8.3	8.15	7.74	7.06	7.1	6.77	6.12	5.94	5.96	5.45	5.13	5.08	4.95	4.53	4.58	4.35	4.27	3.77	3.77	3.78	3.45	3.06	3.26	3.08	2.67	2.56	2.57
87	28.84	28.59	28.56	27.78	27.01	25.48	25.51	24.1	23.05	22.83	20.59	20.53	18.54	18.03	17.42	16.18	15.18	14.04	12.65	11.1	9.13	8.51	8.09	7.96	7.58	6.92	6.74	6.46	6.06	5.96	5.79	5.31	5.13	5.03	5.02	4.46	4.62	4.04	4.06	3.73	3.65	3.66	3.44	3.16	3.14	3.09	2.64	2.65	2.61
88	28.95	28.62	28.46	28.54	27.58	26.31	25.84	24.34	23.49	23.05	20.73	20.81	18.8	17.79	17.49	16.14	15.1	14.09	12.48	11.43	9.19	8.81	8.16	7.95	7.53	6.74	6.75	6.4	5.94	5.61	5.59	5.09	4.9	4.95	4.84	4.25	4.38	4.13	4	3.57	3.64	3.85	3.26	3.11	3.26	3.02	2.51	2.72	2.81
89	29.07	28.64	28.27	28.04	27.19	26.03	25.53	24.16	23.27	22.81	20.76	20.8	18.36	17.9	17.04	16	14.82	13.66	12.07	10.41	8.46	7.79	7.27	7.17	6.53	5.99	5.89	5.6	5.11	5.01	4.83	4.53	4.36	4.25	4.03	3.72	3.7	3.43	3.42	3.02	3.02	3.01	2.69	2.51	2.52	2.42	2.1	2.15	2.17
90	29.3	29.02	28.97	28.35	27.81	26.45	26.13	24.85	23.98	23.24	21.34	21.53	19.12	18.72	17.61	16.69	15.27	14.08	12.62	10.52	8.59	7.75	7.16	6.98	6.53	5.87	5.75	5.51	5.12	4.86	4.77	4.47	4.24	4.23	4.24	3.73	3.76	3.43	3.51	3.01	2.97	3.15	2.67	2.44	2.5	2.37	1.97	1.97	2.09
91	28.36	28.14	27.88	27.64	26.9	25.58	25.23	24.09	23.08	22.7	20.27	20.16	18.56	17.59	17.19	15.64	14.66	13.31	11.94	10.27	8.27	7.73	7.12	7.11	6.58	5.83	5.87	5.81	5.29	4.99	4.85	4.67	4.45	4.22	4.52	3.82	3.81	3.46	3.47	3.17	3.08	3.29	2.8	2.58	2.64	2.43	2.12	2.15	2.37
92	28.75	28.66	28.54	28.57	27.66	25.92	25.24	23.98	23.06	22.32	20.17	20	18.02	17.13	16.45	15.19	13.73	13	11.12	9.7	7.96	7.3	6.73	6.71	6.27	5.57	5.6	5.52	4.97	4.71	4.72	4.4	4.08	4.14	3.99	3.5	3.65	3.27	3.15	2.94	2.85	3.15	2.48	2.31	2.54	2.41	2.05	2.22	2.37
93	29.12	28.94	28.82	28.05	27.15	26.2	25.29	24.36	23.23	21.99	20.21	20.12	18.02	17.52	16.51	15.51	14.29	12.9	11.5	9.67	7.8	6.97	6.2	6.24	5.76	5.15	5.08	5.07	4.67	4.39	4.36	4.1	3.68	3.67	3.85	3.29	3.11	3.04	3.07	2.62	2.54	2.58	2.27	1.99	2.13	2.04	1.79	1.72	1.88
94	29.22	29.01	29.13	28.43	27.57	26.45	25.87	24.89	23.77	22.83	20.96	20.97	19.04	18.06	17.42	16.15	14.74	13.08	11.68	10.07	7.88	7.05	6.59	6.4	5.94	5.31	5.04	5.16	4.78	4.48	4.42	4.14	3.93	3.67	3.87	3.4	3.18	3.02	3.07	2.65	2.57	2.51	2.34	2.02	2.13	2.13	1.8	1.8	1.87
95	28.74	28.48	28.48	28.49	27.54	26.11	25.69	24.5	23.26	22.98	20.53	20.31	18.49	17.59	16.87	15.5	14.27	13.13	11.36	9.63	7.84	6.92	6.43	6.5	5.96	5.24	5.16	5.16	4.75	4.41	4.37	4.14	3.81	3.74	3.95	3.28	3.39	3.13	3.05	2.76	2.71	2.87	2.46	2.28	2.4	2.35	1.95	2	2.16
96	28.96	28.52	29.08	28.35	27.52	26.48	25.68	24.39	23.31	22.2	20.63	20.2	18.02	17.02	16.04	14.87	13.39	12.42	10.54	8.88	7.3	6.19	5.58	5.45	5.07	4.64	4.49	4.38	4.03	3.9	3.64	3.41	3.15	3.14	3.01	2.7	2.66	2.54	2.34	2.15	2.15	2.19	1.87	1.75	1.98	1.86	1.59	1.79	1.98
97	28.85	29.21	29.34	28.48	27.42	26.48	25.73	24.77	23.48	22.56	20.25	20.45	18.27	17.66	16.45	15.56	13.98	12.57	10.84	9.17	7.21	5.87	5.38	5.17	5.06	4.54	4.37	4.33	3.9	3.66	3.61	3.36	3.09	2.82	3.07	2.69	2.4	2.39	2.34	2.05	1.92	2.01	1.83	1.61	1.75	1.78	1.34	1.5	1.71
98	29.43	29.06	29.04	28.64	27.69	26.35	26.07	24.57	23.61	22.89	20.8	20.44	18.54	17.77	16.86	15.35	14	12.66	10.9	9.19	7.46	6.42	5.94	5.94	5.58	4.9	4.72	4.82	4.42	4.08	3.98	3.87	3.62	3.31	3.63	3.13	2.83	2.78	2.74	2.35	2.27	2.39	1.98	1.87	1.99	1.81	1.51	1.7	1.88
99	29.05	29.04	28.86	28.92	28.01	26.66	26.33	24.82	23.69	23.03	20.77	20.37	18.74	17.56	16.58	15.26	13.7	12.3	10.57	8.74	7.09	6.17	5.47	5.41	5.04	4.52	4.44	4.42	3.93	3.75	3.65	3.37	3.13	3.11	3.12	2.62	2.52	2.65	2.46	2.17	2.32	2.43	2.09	1.84	2.08	2.07	1.67	1.81	2.03
100	29.22	29.22	29.42	28.82	27.98	27.21	26.6	25.52	24.21	23.32	21.18	20.6	18.51	17.73	16.46	15.25	13.57	12.19	10.33	8.5	6.7	5.43	4.85	4.91	4.64	4.04	3.81	3.82	3.42	3.16	3.19	2.94	2.65	2.42	2.48	2.32	2.01	2.1	2.06	1.77	1.72	1.85	1.7	1.53	1.67	1.6	1.38	1.47	1.79
101	29.32	29.5	29.55	28.93	27.95	27.32	26.82	25.59	24.82	23.78	21.39	21.34	19.33	18.47	17.27	16.12	14.26	12.75	10.95	9.21	7.05	5.8	5.36	5.23	5.05	4.45	4.18	4.22	3.77	3.58	3.63	3.29	3	2.82	2.98	2.6	2.25	2.33	2.33	1.99	1.99	2.22	1.83	1.61	1.85	1.91	1.5	1.65	2.06
102	28.91	29.04	28.92	29.03	28.05	26.71	26.49	25.3	24.05	23.51	21.63	20.89	19.12	17.85	17.03	15.55	14.06	12.7	10.86	9.02	7.18	6.18	5.67	5.69	5.28	4.69	4.59	4.66	4.14	3.84	3.89	3.66	3.28	3.21	3.51	2.86	2.84	2.71	2.77	2.21	2.26	2.35	2.07	1.95	2.14	2.01	1.65	1.95	2.18
103	28.99	29.25	29.31	29.11	28.51	27.25	26.87	25.78	24.74	23.9	22.24	21.51	19.48	18.27	17.09	15.45	13.56	12.22	10.2	8.47	6.8	5.66	5.05	4.95	4.62	4.12	4.05	3.95	3.48	3.21	3.19	2.97	2.6	2.53	2.67	2.29	2.22	2.29	2.22	1.88	1.98	2.28	1.98	1.8	2.12	2.2	1.84	2.05	2.7
104	29.24	29.3	29.52	28.96	28.07	27.35	26.88	26.08	25.26	24.11	22.29	21.74	20.19	18.83	17.43	16.02	14.36	12.68	10.47	8.47	6.7	5.57	4.97	4.99	4.74	4.03	3.98	4.03	3.53	3.22	3.33	2.93	2.58	2.53	2.65	2.45	2.17	2.3	2.3	1.82	1.85	2.26	2	1.93	2.05	2.25	1.98	2.11	2.58
105	29.77	29.5	29.88	29.17	28.46	27.56	27.3	26.05	25.22	24.02	22.22	21.77	19.93	18.92	17.63	15.8	14.32	12.8	10.45	8.8	6.75	5.84	5.27	5.13	4.91	4.3	4.1	4.26	3.69	3.53	3.45	3.2	2.85	2.79	2.95	2.51	2.25	2.4	2.43	2	2.16	2.45	2	1.92	2.38	2.44	2.05	2.45	2.9
106	29.13	29.22	29.02	29.13	28.47	26.94	26.67	25.52	24.28	23.68	21.75	21.02	19.42	18.09	16.94	15.31	13.51	12.01	10.07	8.01	6.45	5.42	4.92	4.89	4.64	4.03	4.02	4.02	3.45	3.23	3.47	3.05	2.8	2.73	3.02	2.62	2.3	2.53	2.55	2.11	2.18	2.48	2.37	2.02	2.44	2.69	2.31	2.45	3
107	29.15	29.19	29.35	28.67	27.91	27.28	26.41	25.66	24.62	23.29	21.71	21.26	19.12	18.18	16.67	15.05	13.16	11.81	9.75	7.52	6	4.89	4.52	4.42	4.15	3.54	3.38	3.39	3.01	2.56	2.79	2.59	2.34	2.1	2.31	2.26	2.04	2.14	2.14	1.84	1.93	2.41	2.24	2.19	2.47	2.74	2.43	2.61	3.66
108	30.12	30.01	30.19	29.5	28.88	28.3	27.86	26.94	26.22	24.87	23.05	22.61	20.82	19.55	17.74	15.85	14.07	12.59	10.22	8.12	6.3	5.06	4.67	4.45	4.18	3.81	3.64	3.51	3.1	2.72	3	2.65	2.41	2.31	2.73	2.32	1.96	2.17	2.46	1.88	1.95	2.7	2.39	2.16	2.54	3	2.7	2.99	3.54
109	29.64	29.21	29.38	29.02	28.29	27.11	26.57	25.57	24.61	23.48	21.96	21.39	19.84	18.46	17.39	15.22	13.7	12.37	9.85	8.05	6.3	5.19	4.79	4.74	4.47	3.84	3.61	3.8	3.28	3.02	3.1	3.03	2.52	2.43	2.81	2.37	2.19	2.26	2.39	1.98	2.1	2.44	2.24	2.21	2.67	3.09	2.68	3.12	3.62
110	28.96	29.31	29.07	28.97	28.45	27.08	26.8	25.63	24.56	23.82	21.92	21.09	19.49	18.08	16.99	15.37	13.57	12.23	10	7.47	6.11	4.79	4.39	4.41	3.98	3.39	3.38	3.42	2.81	2.62	2.91	2.62	2.42	2.36	2.59	2.32	2.35	2.45	2.65	2.34	2.39	2.92	2.8	2.53	3.2	3.65	3.25	3.31	4
111	29.59	29.31	29.71	28.69	28.21	27.5	27.35	26.35	25.31	24.79	23.03	22.43	20.41	19.04	17.79	16.08	14.37	13.11	10.65	8.42	6.57	5.26	4.68	4.47	4.21	3.41	3.41	3.58	3.21	2.55	3	2.67	2.35	2.21	2.62	2.23	2.05	2.4	2.63	2.21	2.38	3.3	3.03	2.99	3.42	3.93	3.71	3.8	4.7
112	30.09	29.63	29.93	29.19	28.64	27.66	27.39	26.09	25.29	24.26	22.49	21.86	20.02	18.58	17.3	15.39	14.11	12.36	10.19	8.25	6.33	5.39	5.04	4.87	4.4	3.79	3.76	3.76	3.51	3.01	3.25	2.97	2.62	2.68	2.92	2.5	2.43	2.75	3	2.39	3	3.48	3.08	3.18	3.92	4.32	4.01	4.54	4.57
113	29.52	29.52	29.31	29.22	28.61	27.15	26.93	25.78	24.76	23.87	22.17	21.64	19.44	18.18	16.9	15.26	13.86	11.98	10.14	7.71	5.83	4.95	4.44	4.43	4.1	3.4	3.39	3.56	3.09	2.73	3.19	3.03	2.53	2.68	2.99	2.77	2.58	2.72	3	2.57	2.74	3.44	3.19	3.16	3.61	4.03	3.84	4.11	4.56
114	29.26	29.65	29.29	29.05	28.58	27.61	27.35	26.46	25.39	24.6	22.95	21.89	19.85	18.84	17.2	15.64	13.79	12.04	9.61	7.02	5.5	4.06	3.59	3.65	3.52	2.73	2.72	2.88	2.68	2.44	2.67	2.61	2.22	2.43	2.84	2.67	2.66	2.92	3.3	2.96	3.13	4.23	3.88	3.63	4.25	4.54	4.32	4.56	5.64
115	29.74	29.58	29.83	28.96	28.36	27.53	27.29	26.09	25.13	24.43	22.33	22.05	19.65	18.8	17.24	15.66	14.05	12.1	9.61	7.36	5.57	4.09	3.51	3.7	3.66	3.08	2.81	3.05	2.69	2.29	2.65	2.63	2.11	2.26	2.92	2.71	2.49	2.65	3.39	2.88	3.1	4.04	3.79	3.6	4.1	4.57	4.13	4.58	5.12
116	29.85	29.58	29.72	29.02	28.66	27.7	27.31	26.31	25.43	24.55	22.97	22.09	19.85	18.82	17.3	15.21	13.82	12.38	9.8	8.01	5.96	4.74	4.25	4.09	3.86	3.13	2.99	3.27	2.76	2.47	2.64	2.55	2.16	2.39	2.67	2.56	2.64	2.81	3.27	2.72	3.18	4.06	3.69	3.55	4.34	4.43	4.41	4.9	4.9
117	28.72	29.33	28.73	28.88	28.42	27.04	26.87	25.64	24.63	23.6	22.25	21.05	19.01	17.8	16.36	14.81	13.26	11.72	9.47	7.1	5.4	4.31	3.73	4.14	3.59	2.91	2.96	3.39	2.85	2.44	2.93	2.98	2.78	2.85	3.48	3.16	3.06	3.37	3.82	3.3	3.6	4.6	4.29	4.07	4.82	5.08	4.87	5.19	6.17
118	29.23	29.18	29.42	28.48	28.15	27.33	27.08	26.32	25.22	24.07	22.68	21.73	19.86	18.86	17.17	15.77	13.8	12.17	9.36	6.95	5.08	3.86	3.37	3.4	3.43	2.93	2.74	3.12	2.6	2.34	2.91	2.83	2.53	2.8	3.3	3.44	3.13	3.7	3.97	3.66	4.07	4.73	4.31	4.33	5.3	5.29	5.2	5.39	6.27
119	29.78	29.67	29.41	28.9	28.35	27.89	27.11	26.12	25.76	24.26	22.73	22.06	19.49	19.07	17.07	15.72	14.04	11.98	9.61	7.2	5.33	4.08	3.63	3.83	3.67	2.97	3.07	3.23	3.07	2.67	3.42	3.1	2.71	3.36	3.7	3.36	3.34	4.01	4.64	4.1	4.6	5.41	5.11	5.14	5.93	6.25	6.12	6.26	6.63
120	28.92	28.9	28.7	28.42	27.89	26.94	26.79	25.67	24.71	23.92	22.53	21.77	19.31	18.59	16.89	15.44	14.03	12.36	10.23	7.52	5.73	4.61	4.4	4.71	4.31	3.5	3.38	3.87	3.3	2.75	3.33	3.62	3.04	3.24	4.02	3.71	3.88	3.86	4.5	4.32	4.54	5.26	5.2	5.25	5.66	5.71	6.14	6.55	7.28
121	29.31	29.82	29.22	29.04	28.77	27.83	27.77	26.72	25.98	25.17	23.84	22.99	20.7	19.75	17.72	16.18	14.25	12.46	10.29	7.76	5.72	4.81	4.34	4.75	4.57	3.66	4.01	4.54	4.02	3.86	4.67	4.75	4.71	4.38	5.66	5.3	5.16	5.58	6.24	5.53	6.17	7.47	6.68	6.52	7.27	7.26	7.38	7.56	8.71
122	29.17	29.71	29.3	29.09	28.72	28.26	27.81	27.08	26.33	25.39	24.44	23.78	21.53	21.09	18.97	17.61	15.5	13.13	10.62	7.95	5.9	4.76	4.58	4.81	4.73	3.58	4.09	4.82	4.37	3.52	5.67	5.11	4.8	5.02	6.21	5.98	5.95	6.3	6.64	6.44	6.97	7.93	8.14	7.62	8.07	8.75	8.78	9.01	9.54
123	30.06	30.11	29.78	29.42	29.11	28.4	28.18	27.38	26.52	25.72	24.63	23.98	21.49	20.98	18.56	16.88	15.05	13.3	11.03	8.77	6.46	5.91	6	5.97	5.88	4.61	5.04	5.76	5.23	4.88	6.17	6.63	6.12	6.19	7.9	7.78	7.92	9.06	10.05	9.54	9.68	11.06	11.87	10.99	11.82	13.45	12.8	13.2	14.25
124	28.8	29.55	29.11	29.11	28.69	28.2	27.78	27.04	26.35	25.62	24.45	23.82	21.76	21.75	19.04	18.2	16.17	13.94	11.91	9.65	7.58	7.22	5.89	6.17	6.75	5.26	4.39	6.33	5.77	5.03	6.62	7.18	5.92	7.35	9.05	8.57	8.58	9.93	10.17	9.84	10.51	10.97	11.66	11.36	11.74	12.21	12.24	12.46	11.78
125	29.94	30.02	29.86	29.55	29.14	28.59	28.32	27.43	26.99	26.25	24.44	24.23	22.25	21.53	19.58	17.87	16.2	14.78	12.98	10.99	8.13	7.99	7.43	8.45	7.18	5.88	6.83	7.61	7.28	6.55	7.85	9.21	8.57	7.85	10.37	11.74	10.43	12.19	14.38	14.96	13.73	15.51	16.46	16.01	16.39	17.55	17.77	17.19	17.03
126	29.95	30.02	30	29.63	29.4	29.01	28.88	28.34	27.68	27.24	26.37	25.89	24.52	23.96	22.37	21.53	20.1	18.9	16.99	15.02	12.69	11.74	9.87	11.69	11.6	8.79	9.73	11.48	11.71	9.98	10.92	13.34	11.85	11.05	14.69	14.97	14.99	15.49	16.66	18.32	17.6	17.24	19.31	19.64	19	19.51	20.56	20.23	18.49
127	30.07	30.13	30.04	30.01	29.5	29.31	29.19	28.7	28.49	28.11	27.19	27	25.98	25.88	24.28	23.31	22.23	20.66	19.62	18.99	16.22	16.03	12.75	15.34	14.76	11.11	10.82	14.55	13.03	9.84	12.93	15.29	12.71	12.59	16.83	17.99	15.8	17.44	20.52	20.47	19.83	21.49	23.13	21.83	22.26	23.4	24	23.48	22.22
128	30.03	30.22	30.01	30.13	29.75	29.55	29.7	29.15	28.8	28.82	28.06	28.04	27.3	27.06	25.99	25.54	24.1	23.49	22.34	21.36	20.3	20.5	16.65	19.44	19.64	15.5	14.01	18.83	18.92	14.41	17.16	20.95	18.96	16.31	21.23	22.44	20.8	21.65	23.72	23.53	23.04	24.36	25.28	25.09	24.95	25.62	26.24	25.58	25.72
129	30.46	30.39	30.44	30.48	30.31	30.08	30.11	29.86	29.78	29.64	29.29	29.31	29.08	28.92	28.54	28.45	27.77	27.53	26.95	26.63	25.29	25.16	21.7	23.58	24.13	20.96	17.55	22.45	22.56	18.39	19.06	23	21.44	17.88	22.3	24.09	22.29	21.12	24.43	24.63	23.83	24.06	26.12	25.22	25.28	25.75	26.31	26.23	25.44
130	30.24	30.28	30.3	30.29	30.06	29.85	29.88	29.47	29.47	29.47	28.91	28.93	28.7	28.56	28.15	27.93	27.58	27.27	26.7	26.17	25.07	25.2	23.01	23.52	24.16	21.38	18.56	22.12	22.17	18.26	18.51	22.03	21.03	17.64	20.37	22.47	20.54	18.91	21.61	22.87	20.97	21.12	23.84	23.63	22.45	23.17	24.64	24.59	24.25
131	30.53	30.52	30.43	30.46	30.18	30.13	30.11	29.85	29.86	29.74	29.31	29.31	29.15	29.04	28.84	28.61	28.42	27.9	27.85	27.54	26.34	26.53	24.2	24.96	25.84	23.35	20.49	23.22	23.73	20.45	19.49	22.48	22.17	17.52	20.42	22.75	22.63	19.11	21.35	23.65	22.1	21.52	24.8	24.8	23.75	24.25	26.11	26.09	25.14
132	30.4	30.41	30.29	30.38	30.11	30.06	30.02	29.7	29.7	29.74	29.17	29.26	29.06	28.92	28.67	28.52	28.22	27.87	27.66	27.19	25.96	26.22	24.21	24.37	24.9	22.98	20.75	22.05	22.68	20.15	18.68	21.54	20.75	17.22	18.59	20.46	19.21	16.77	18.92	20.75	19.39	18.35	21.27	21.59	20.32	19.99	23.34	23.12	22.33
133	30.01	30.34	30.13	30.25	29.9	29.68	29.98	29.44	29.29	29.44	29.02	29.13	28.75	28.8	28.29	27.97	27.44	27.32	26.64	26.17	25.39	25.4	23.33	23.72	24.41	22.93	19.34	21.23	22.11	19.9	17.87	20.54	20.15	17	17.25	19.72	18.83	16.28	18.38	20.23	20.06	18.57	20.57	21.62	20.78	20.3	23.52	23.33	23.16
134	30.42	30.54	30.33	30.55	30.19	30.11	30.02	29.75	29.53	29.65	29.28	29.22	28.86	28.9	28.52	28.33	28.08	27.88	27.66	27.54	26.75	26.53	25.22	25.31	25.23	23.79	21.79	22.58	23.1	20.87	19.02	21.4	21.12	17.6	18.85	20.84	19.42	16.38	19.25	20.93	19.88	18.4	20.84	21.85	21.1	20.7	24	23.89	23.63
135	30.26	30.46	30.29	30.4	30.08	29.85	30.01	29.56	29.39	29.56	29.02	29.06	28.71	28.55	28.28	28.02	27.53	27.48	26.75	26.49	25.8	25.51	23.9	24.12	24.27	23.2	21.13	21.66	22.28	20.54	18.44	20.08	20.81	17.23	17.21	19.25	18.58	15.61	17.4	20.15	19.36	17.67	19.68	21.34	20.11	18.8	22.93	22.75	22.43
136	30.25	30.41	30.3	30.47	30.13	30.05	30.14	29.8	29.66	29.71	29.3	29.29	29.05	29.05	28.75	28.66	28.28	28.06	27.75	27.63	26.64	27	25.7	25.61	25.77	24.99	23.1	23.28	23.97	22.33	19.69	22.11	22.38	18.42	17.99	21.04	19.45	16.48	18.64	21.87	20.2	18.22	21.51	22.81	21.08	21.23	24.95	24.36	23.82
137	30.28	30.57	30.52	30.54	30.32	30.19	30.16	29.92	29.84	29.81	29.58	29.61	29.29	29.24	29.01	28.81	28.61	28.38	28	27.78	26.85	26.79	25.95	25.56	25.88	24.99	23.48	23.38	23.89	22.66	20.17	21.69	22.13	19.24	18.61	20.33	19.88	16.24	18.4	20.15	18.98	16.76	19.83	20.77	18.84	17.8	22.19	22.25	20.8
138	30.34	30.54	30.36	30.57	30.31	30.15	30.04	29.74	29.71	29.68	29.44	29.32	29.2	29.1	28.84	28.58	28.43	28.2	27.81	27.5	26.92	27.17	26.09	25.56	26.03	25.39	23.39	24	25.06	23.8	20.73	22.59	23.45	19.7	18.86	21.37	20.57	16.73	18.29	20.99	20.56	17.64	19.8	21.6	20.38	18.18	22.63	23.18	21.32
139	30.58	30.59	30.46	30.59	30.42	30.24	30.21	29.92	29.89	29.98	29.77	29.74	29.53	29.4	29.46	29.11	28.89	28.79	28.67	28.22	27.59	27.4	26.99	26.37	26.57	26.11	24.41	24.64	25.55	24.69	21.8	23.26	24.34	21.03	19.72	22.15	21.2	16.91	18.94	21.94	20.86	16.99	20.16	22.1	19.85	17.35	22.24	23.11	20.38
140	30.36	30.75	30.54	30.61	30.41	30.17	30.19	29.83	29.82	29.86	29.52	29.58	29.52	29.29	29.23	28.94	28.66	28.43	28.06	27.61	27.08	27.07	26.5	25.66	26.39	25.77	23.81	24.63	25.08	24.65	22.74	23.69	24.84	22.16	19.78	22.42	21.85	17.77	18.25	21.48	20.6	17.12	18.87	21.22	19.41	16.3	20.76	22.38	19.11
141	30.6	30.73	30.6	30.74	30.49	30.32	30.33	30.09	30.03	30.05	29.88	29.79	29.76	29.58	29.57	29.26	29.09	29.01	28.68	28.43	27.79	27.78	27.55	26.81	26.84	26.59	25.23	25.49	25.98	25.73	23.71	24.35	25.5	22.66	20.78	22.63	21.91	18.21	19.27	21.67	20.6	17.4	19.3	21.03	18.97	15.79	20.15	21.01	18.32
142	30.34	30.6	30.31	30.48	30.36	30.23	30.25	30.03	29.93	29.84	29.6	29.48	29.46	29.2	29.19	28.96	28.71	28.71	28.28	27.88	27.46	27.55	27.28	26.49	26.66	26.33	24.99	25.31	25.36	25.41	23.76	24.48	25.21	23.3	21.06	22.84	22.01	19.62	19.3	21.82	21.13	17.6	19.09	20.82	19.54	15.83	19.86	21.01	18.53
143	30.11	30.49	30.19	30.38	30.13	30.04	29.98	29.69	29.55	29.54	29.18	29.11	29.02	28.7	28.81	28.39	28.18	28.13	27.73	27.43	27	26.91	26.88	26.37	26.14	26.27	25.16	24.76	25.08	25.28	23.77	23.9	24.76	23.35	21.48	22.56	22.2	19.58	19.65	21.51	20.87	17.97	18.67	20.53	18.7	15.47	19.34	19.91	16.34
144	30.07	30.43	30.15	30.46	30.12	30.11	30.1	29.81	29.71	29.74	29.38	29.3	29.28	29.01	29.16	28.85	28.49	28.63	28.12	27.72	27.5	27.29	27.4	26.72	26.76	26.95	25.82	25.07	25.84	26.09	24.46	23.81	25.4	24.73	22.43	23.57	23.7	21.72	19.92	22.63	22.12	18.67	18.74	20.63	19.37	15.8	18.65	20.09	16.22
145	29.98	30.27	30.12	30.12	30	29.84	29.87	29.59	29.44	29.58	28.98	28.86	28.92	28.61	28.68	28.38	28.32	28.19	27.79	27.32	26.91	26.96	26.76	26.21	26.02	26.26	25.53	24.99	25.23	25.7	24.02	23.65	24.7	23.9	22.4	23.67	22.97	21.92	20.78	22.24	21.32	18.18	18.91	20.4	19.01	15.17	18.17	19.36	15.21
146	29.7	30.14	29.98	30.1	29.77	29.61	29.64	29.11	28.99	29.08	28.78	28.5	28.43	28	28.03	27.91	27.57	27.8	27.2	27.16	26.53	26.39	26.6	26.28	26.05	25.91	25.38	24.85	25.21	25.85	23.75	23.29	24.74	23.71	22.4	22.92	23.64	21.77	20.33	22.97	22.01	17.97	18.28	20.42	18.18	14.86	17.65	18.16	14.26
147	29.89	30.17	30	30.19	30.06	29.84	29.94	29.59	29.49	29.61	29.29	29.32	29.21	29.03	29.23	28.78	28.58	28.86	28.39	28.11	27.98	27.57	27.63	27.31	27.4	27.32	26.64	26.03	26.44	27.15	25.78	25.05	25.94	25.5	24.03	24.76	25.6	23.98	22.8	24.62	23.68	19.84	20.34	21.66	19.79	15.43	18.51	19.51	15.03
148	30.04	30.12	30.16	30.04	29.92	29.68	29.76	29.38	29.18	29.22	28.93	28.97	28.94	28.75	28.77	28.41	28.14	28.25	28.13	27.64	27.62	27.46	27.31	27.11	26.87	26.85	26.2	26.08	25.99	26.48	25.56	24.5	25.08	25.32	24.01	23.52	25.29	23.55	22.75	23.89	23.76	20.35	20.99	22.59	20.05	15.57	19.91	19.71	13.94
149	29.89	30.04	30.08	30.07	29.79	29.69	29.63	29.37	29.08	29.11	28.68	28.63	28.6	28.09	28.25	27.86	27.36	27.57	26.92	26.59	26.34	25.72	25.83	25.85	25.94	25.35	24.63	24.9	24.97	25.37	23.78	23.61	23.84	23.28	22.49	22.48	23.86	21.76	20.59	22.64	22	19.8	20.33	21.34	18.81	15.03	17.98	18.17	13.28
150	29.21	29.12	29.24	28.89	28.55	27.9	27.76	26.92	26.6	26.56	25.26	25.26	24.67	24.05	23.91	23.16	22.43	22.15	20.93	19.33	18.2	17.7	17.73	17.67	16.68	16.58	16.26	15.9	15.62	16.2	15.59	14.63	14.93	14.8	13.81	13.36	14.49	13.79	12.86	13.26	13.91	11.65	11.21	12.79	10.99	8.94	10.06	10.8	7.9
151	28.3	28.9	28.64	28.44	27.71	27.36	26.89	25.95	25.54	25.13	23.67	23.88	22.51	21.72	21.31	20.07	19.24	18.2	17.28	16.07	14.87	14.47	13.8	13.61	13.32	12.97	12.68	12.22	12.04	11.65	11.66	10.88	11.22	10.34	10.55	10.08	10.15	9.7	9.21	9.26	9.11	8.68	7.7	7.88	7.55	6.73	6.65	6.5	5.31
152	29.02	28.88	28.66	28.62	27.94	26.68	26.21	25.07	24.65	24.11	22.33	22.24	20.68	19.8	19.75	18.6	17.78	16.72	15.9	14.81	12.89	12.8	12.2	12.13	11.68	11.1	10.85	10.49	10.13	9.64	9.58	9.03	8.94	8.63	8.55	7.99	8.03	7.53	7.4	6.94	7.12	6.73	6.33	6.13	5.8	5.3	4.78	4.99	4.39
153	28.84	29.16	29.03	28.55	28.14	27.93	27.58	26.79	26.51	26.03	25.15	25.09	24.09	23.67	23.03	22.13	21.46	20.44	19.42	18.03	16.66	16.5	15.58	15.51	15.31	14.65	14.18	14.33	14.42	13.11	13.33	12.88	12.81	12.26	12.13	11.91	11.6	11.33	11.03	11.2	10.97	10.56	10.25	10.08	7.73	7.6	8.67	7.35	6.82
154	30.1	29.77	29.75	29.35	29.41	29.06	28.8	28.61	28.27	28.11	27.55	27.4	27.33	26.91	26.85	26.29	25.84	25.81	25.42	24.58	24.07	24.06	23.27	23.43	23.53	22.29	22.27	22.61	22.19	21.57	21.5	21.53	20.21	19.92	20.51	19.88	19.43	19.23	18.95	18.52	16.69	15.1	17.66	15	14.96	13.65	13.71	11.6	10.63
155	30.31	30.56	30.23	30.55	30.45	30.24	30.14	29.96	29.75	29.85	29.44	29.29	29.39	29.02	29.24	29.06	29.03	29.21	28.99	28.88	29.16	28.52	29.18	28.78	29.12	29.23	28.92	28.66	29.28	29.45	29.33	29.33	29.63	29.7	29.59	29.75	29.76	29.61	29.73	30	29.93	29.85	30.46	30.37	30.15	29.89	30.35	30.6	30.52
156	30.17	30.55	29.97	30.41	30.25	30.04	29.93	29.77	29.49	29.48	29.32	29.14	29.11	28.92	28.99	28.86	28.54	28.89	28.69	28.51	28.5	28.48	28.34	28.15	28.23	28.22	28.05	28.15	28.56	28.51	28.27	28.42	28.57	28.53	28.59	28.56	28.87	28.75	28.91	28.98	28.87	28.85	29.35	29.24	29.12	29.28	29.51	29.52	29.61
157	30.21	30.33	29.92	30.3	30.04	29.76	29.68	29.37	29.05	29.17	28.65	28.5	28.51	27.99	28.44	28.08	27.97	28.18	27.79	27.68	27.63	27.25	27.33	27	27.04	27.26	27.23	26.71	27.28	27.8	27.13	27.09	27.39	27.86	27.45	27.47	27.89	27.95	27.82	27.72	28.31	28.38	28.34	28.54	28.59	28.37	28.44	28.81	28.64
158	29.32	29.81	29.42	29.59	29.3	28.8	28.8	28.43	28	28.15	27.28	27.37	27.36	26.51	27.1	26.69	26.51	26.49	25.83	25.48	25.52	24.35	24.85	24.16	24.12	24.65	24.36	23.52	23.95	25.31	23.73	23.67	25.01	24.8	23.78	24.04	24.72	24.62	24.5	25.3	25.37	24.31	25.3	25.94	25.08	24.92	25.83	26.33	25.39
159	29.7	29.95	29.79	29.64	29.32	28.75	28.59	28.08	27.54	27.76	26.77	26.67	26.42	25.53	26.06	25.65	25.44	25.36	24.52	23.8	23.17	22.51	22.96	21.82	21.89	22.29	22.38	21.25	21.77	22.31	21.65	21.29	22.14	21.71	21.39	21.17	21.7	22.2	21.87	22.12	22.54	22.39	22.82	23.24	22.84	22.89	23.5	24.01	23.52
160	29.4	29.81	29.58	29.29	29.13	28.67	28.36	28.05	27.3	27.26	26.33	26.31	25.96	25.16	25.66	24.88	24.64	24.44	23.7	23.11	22.09	21.69	21.59	20.86	20.59	21.13	21.37	20.37	20.83	21.3	20.39	19.97	21	19.91	20.19	20.26	20.12	21.09	20.19	21.29	21.55	20.14	20.98	22.07	21.6	21.37	22.04	22.48	22.49
161	27.83	29.02	28.21	28.55	28.16	27.59	27.37	26.89	26.06	26.15	25.16	24.9	24.73	23.92	24.13	23.37	23.01	22.26	21.29	20.36	19.4	17.95	18.22	17.12	17.19	17.66	17.66	16.83	16.78	17.93	16.76	16.66	17.58	16.64	16.53	16.45	16.13	17.21	16.82	17.52	17.68	16.44	17.71	18.29	17.72	17.56	18.66	18.97	17.81
162	28.1	28.84	28.18	28.05	27.65	26.89	26.7	26.17	25.55	25.38	24.28	24.16	23.79	22.72	22.85	22.44	21.84	20.99	20.55	19.19	18.27	17.08	17.01	15.61	15.42	16.27	16.55	15.54	15.72	16.32	15.83	15.03	15.81	15.89	14.22	14.95	14.74	15.59	15.24	15.46	15.86	15.59	15.52	15.75	16.09	15.77	16.1	16.82	16.79
163	29.44	29.33	29.34	28.97	28.31	27.64	27.41	26.57	25.57	25.97	24.35	24.26	23.39	22.61	22.54	21.83	21.21	20.5	19.3	18.37	16.82	15.69	15.4	14.08	13.82	13.99	13.93	12.9	13.25	13.51	12.61	12.2	13.34	12.63	12.14	12.01	12.5	12.38	12.07	12.68	13.02	12.42	12.71	13.09	13.38	12.81	13.51	14.51	14.05
164	28.87	29.38	28.87	28.43	27.85	27.2	26.53	26.29	25	24.8	23.4	23.32	22.57	21.44	21.81	20.67	20.22	19.21	18.44	17.72	15.93	14.93	14.91	13.58	13.15	13.91	13.71	13.15	13.07	13.49	12.93	12.08	12.89	12.17	12.34	11.5	11.93	12.51	12.48	12.49	13.02	12.33	12.53	13.24	13.25	12.38	13.09	13.82	12.92
165	28.11	28.67	27.97	27.65	27.26	26.64	26.12	25.55	24.87	24.45	23.26	23.23	22.65	21.66	21.88	20.8	20.45	19.26	18.8	17.75	16.15	15.06	15.07	13.64	13	13.94	13.96	12.22	12.91	13.52	12.35	11.9	12.67	12.24	11.29	11.51	11.62	12.18	12.21	11.98	12.73	12.29	12.26	12.92	12.93	12.16	12.95	13.54	12.94
166	28.97	28.6	28.41	27.99	27.22	26.35	26.11	25.21	24.65	24.32	22.94	22.88	21.89	21.15	20.79	20.1	19.39	18.4	17.54	16.47	15.36	14.17	13.93	12.39	12.57	12.75	12.61	11.61	11.42	12.02	11.03	10.76	11.71	11.2	10.08	10.4	10.47	10.55	10.46	10.91	11.03	10.89	10.72	11.18	11.3	10.92	11.57	12.09	12.36
167	29.17	29.34	29.42	28.75	28.24	27.29	26.83	25.95	24.72	24.8	23.24	22.93	21.67	20.9	20.45	19.63	18.38	17.67	16.43	15.41	13.94	13.33	12.56	11.45	11.18	11.61	11.74	10.43	10.49	11.03	9.84	9.1	10.32	9.83	8.95	9.02	9.26	9.56	8.97	9.42	9.95	9.09	9.37	9.77	9.91	9.12	9.73	10.44	10.12
168	29.01	29.01	28.68	28.34	27.5	26.85	26.3	25.38	24.17	24.18	22.55	22.45	21.33	20.74	20.27	18.98	18.24	17.4	16.06	15.36	13.07	12.6	12.7	11.64	10.96	12.23	11.58	11.37	10.51	11.34	10.22	9.49	10.54	10.1	9.83	9.29	9.46	9.68	9.6	9.94	10.63	9.62	9.79	10.52	10.77	9.97	10.67	11.52	10.3
169	27.85	28.41	27.91	27.61	27.07	26.24	25.94	25.29	24.47	24.19	22.77	22.52	21.78	20.78	20.48	19.57	18.85	17.96	17.04	15.89	14.27	13.21	13.78	11.83	11.53	12.54	12.53	11.24	11.07	11.68	10.49	10.13	10.95	10.91	9.86	9.5	9.87	10.22	10.24	10.14	10.7	10.3	10.1	10.58	10.87	9.79	10.49	11.22	11.25
170	29.25	28.82	29.08	28.49	27.65	26.9	26.64	25.91	25.06	24.87	23.68	23.4	22.29	21.39	21.04	20.2	19.3	18.36	17.11	15.68	14.25	13.21	12.62	11.55	11.28	11.71	11.23	10.46	10.31	10.73	9.29	9.43	9.86	9.52	8.42	8.8	9.12	8.62	8.68	9	9.32	8.59	8.92	9.13	9.44	8.69	9.23	9.82	9.98
171	28.68	29.16	28.78	28.51	28.05	27.35	26.7	26.21	24.84	24.42	23.17	22.98	21.49	20.93	20.29	18.89	17.96	16.73	15.75	14.73	12.92	12.34	12.01	11.18	10.63	11.3	10.94	10.3	10.02	10.05	9.62	9.1	9.39	8.83	8.36	7.76	8.19	8.08	8.2	8.16	8.88	8	8.19	8.57	8.81	7.75	8.19	9.12	8.51
172	28.85	29.03	28.56	28.43	27.61	26.98	26.61	25.55	24.71	24.36	22.81	22.66	21.66	20.81	20.44	19.17	18.47	17.39	16.03	14.91	13.05	12.17	12.52	11.17	10.54	11.89	11.28	10.42	10.02	10.47	9.64	9.1	9.87	9.41	8.97	8.3	8.94	8.47	8.54	8.77	9.63	8.63	8.58	9.42	9.49	8.36	9.41	10.11	9.43
173	29.29	29.13	28.95	28.35	27.49	26.87	26.53	25.74	24.89	24.38	23.17	22.81	21.75	21.08	20.69	19.51	18.48	17.43	16.31	14.92	13.3	12.36	12.75	11.11	10.74	11.94	11.35	10.33	10.2	10.68	9.38	8.86	9.61	9.26	8.72	8.17	8.61	8.59	8.56	8.49	9.12	8.27	8.22	8.81	9.08	8.02	8.63	9.26	9.31
174	29.81	29.56	29.63	29.05	28.55	27.49	27.29	26.33	24.99	25.17	23.63	23.25	21.4	20.98	20.24	18.86	17.78	17.01	15.21	14.2	12.52	11.56	11.32	10.46	10	11.05	10.06	9.46	9.19	9.52	8.47	8.11	8.61	8.37	7.33	7.23	7.78	7.19	7.06	7.45	7.94	6.89	7.21	7.74	7.8	6.89	7.53	8.01	7.94
175	29.11	29.17	29.02	28.49	28.07	27.15	26.38	25.71	24.01	23.92	21.99	21.67	20.13	19.38	18.78	17.4	16.54	15.35	14.06	13.21	11.4	10.55	10.77	9.59	9.24	10.43	9.7	9.11	8.29	8.9	8.25	7.79	8.23	8.04	7.23	6.89	7.36	7.13	7.09	7.11	7.49	6.94	6.86	7.42	7.38	6.4	7.36	7.97	7.33
176	28.44	29.22	28.47	28.68	28.11	27.51	26.93	25.99	25.09	24.52	22.81	22.41	21.27	20.28	19.71	18.1	17.32	16.08	14.81	13.42	11.49	10.67	11.01	9.98	9.35	10.31	9.91	9.37	8.52	9.34	8.23	7.9	8.3	8.3	7.61	7.34	7.69	7.09	7.42	7.31	7.98	7.11	7.12	7.81	7.65	6.6	7.33	8.26	7.93
177	29.66	29.33	29.39	28.97	27.96	27.22	26.79	25.86	24.97	24.57	23.08	22.72	20.74	20.41	19.37	18.47	17.4	16.69	14.9	13.74	12.3	11.26	11.07	10.3	10.01	10.47	9.86	9.02	8.65	8.98	7.97	7.54	8.32	8	7.21	7.14	7.67	6.95	6.81	7.19	7.37	6.61	6.86	7.14	7.19	6.25	7	7.62	7.97
178	29.48	29.75	29.53	29.23	28.61	27.78	27.46	26.74	25.06	25.12	23.29	22.95	20.99	20.24	19.45	17.83	16.82	15.64	14.41	13.38	11.82	10.72	10.48	9.57	9.38	9.59	9.19	9.01	8.53	8.3	8.02	7.79	7.77	7.31	7.16	6.9	6.98	6.61	6.71	6.4	6.93	6.34	6.31	6.69	6.66	5.82	6.42	7.05	7.06
179	28.95	29.53	28.77	28.99	28.43	27.71	26.96	26.41	25.21	24.46	22.84	22.83	21.05	20.48	19.59	18.13	17.35	16.05	14.72	13.2	11.41	10.34	10.02	9.35	8.86	9.25	9.17	8.81	8.03	7.87	7.79	7.52	7.4	7.49	7.29	6.64	6.94	6.64	6.96	6.65	7.05	6.64	6.37	6.6	6.63	5.83	6.34	6.99	6.95
180	28.91	29.25	28.89	28.41	27.69	26.97	26.53	25.6	24.68	24.18	21.9	21.74	20.5	19.37	19.25	17.54	17.04	16.01	14.64	13.36	11.31	10.61	10.44	9.52	8.99	9.56	9.35	8.62	8.03	8.39	7.68	7	7.55	7.25	6.81	6.42	6.87	6.46	6.44	6.2	6.77	5.94	5.88	6.32	6.41	5.55	5.91	6.66	6.5
181	29.96	29.85	29.75	29.47	28.78	27.81	27.46	26.46	25.23	25.26	23.57	23.29	21.04	20.28	19.54	17.99	16.97	15.7	14.34	13.33	11.33	10.64	10.22	9.53	9.18	9.89	8.91	8.22	8.06	8.21	7.3	7.11	7.16	7.1	6.57	6.29	6.8	5.84	6.11	6	6.37	5.65	5.45	6.04	6	5.17	5.27	6.24	6.11
182	29.61	29.69	29.33	29.18	28.66	27.9	27.31	26.57	25.2	24.7	23.02	22.79	20.96	20.28	19.64	17.95	17.18	15.85	14.44	13.06	11.05	10.12	9.73	9.08	8.55	8.89	8.43	8.04	7.59	7.47	7.04	6.73	6.79	6.68	6.25	6.15	5.98	5.67	6.07	5.64	5.88	5.34	5.32	5.44	5.45	5.01	5.11	5.74	5.51
183	28.92	29.81	29.36	29.32	28.62	27.98	27.49	26.7	25.54	24.67	22.65	22.51	20.97	19.9	19.39	17.72	16.83	15.6	13.9	12.5	10.57	9.52	9.31	9.08	8.37	8.6	8.58	7.94	7.22	7.43	7.21	6.56	6.77	6.71	6.36	6	6.45	5.89	6.05	5.9	6.01	5.81	5.48	5.64	5.62	5.21	5.39	5.99	5.98
184	29.85	29.73	29.52	29.51	28.61	27.76	27.61	26.4	25.45	25.23	23.38	23.2	21.41	20.52	19.9	18.65	17.6	16.73	14.98	13.78	11.62	10.96	10.35	9.65	9.3	9.64	9.09	8.15	7.96	8.16	7.14	6.74	7.24	6.95	6.62	6.13	6.69	5.93	6.02	5.79	6.05	5.64	5.47	5.67	5.65	5.17	5.33	6.01	6.06
185	29.86	29.58	29.42	29.38	28.93	27.86	27.53	26.66	25.42	25.26	23.43	22.74	20.89	20.12	19.66	17.95	17.15	15.77	14.38	13.03	10.93	10.07	9.8	8.89	8.79	9.07	8.32	7.84	7.52	7.58	6.6	6.72	6.81	6.5	6.08	6.13	6.05	5.54	5.77	5.56	5.46	5.23	5.08	5.38	5.2	4.69	4.88	5.34	5.35
186	28.79	29.39	29.04	29.01	28.3	27.63	26.98	26.16	25	24.7	22.34	22.09	20.44	19.33	18.84	17.42	16.31	15.19	13.6	12.36	10.24	8.99	9.09	8.45	8.17	8.25	7.8	7.66	6.89	7.04	6.6	6.18	6.36	6.6	6.01	5.74	5.95	5.65	5.76	5.46	5.55	5.43	5.35	5.12	5.3	5	4.9	5.43	5.51
187	28.66	29.3	28.71	28.62	28.12	27.35	26.54	25.87	24.89	23.97	21.71	21.7	20.22	18.94	18.74	17.11	16.21	15.2	13.42	12.41	10.07	9.66	8.91	8.35	7.8	7.94	7.8	7.28	6.82	6.73	6.44	6.03	6.16	6.25	5.64	5.55	5.64	5.42	5.51	5.14	5.39	5.09	5.13	5.06	5.16	4.95	4.9	5.41	5.41
188	29.74	29.59	29.54	29.5	28.64	27.52	27.18	26.04	24.94	24.73	22.5	22.5	20.48	19.47	19.18	17.88	17.04	15.96	14.53	12.88	10.85	10.18	9.63	9.01	9.07	8.91	8.35	8.02	7.57	7.92	6.98	6.84	6.88	6.73	6.07	6.01	6.52	5.49	5.71	5.77	5.65	5.34	5.42	5.38	5.31	4.91	5.11	5.43	5.44
189	29.23	29.46	29.19	29.1	28.5	27.65	27.18	26.37	24.97	24.61	22.64	22.31	20.85	19.93	19.47	17.91	16.91	15.55	13.96	12.52	10.52	9.4	9.33	8.62	8.34	8.31	7.77	7.52	7.19	7.14	6.6	6.3	6.42	6.29	5.86	5.98	5.88	5.48	5.72	5.38	5.43	5.29	5.16	5.11	5.07	4.78	4.86	5.11	5.01
190	28.52	29.36	28.71	28.8	28.29	27.7	26.79	26.01	24.75	24.03	22.1	22.02	20.58	19.28	18.83	17.37	16.62	15.27	13.68	12.21	10.01	9.34	8.86	8.34	7.76	7.82	7.58	7.2	6.64	6.61	6.62	5.98	6.1	6.36	5.91	5.55	5.73	5.54	5.65	5.32	5.46	5.38	5.27	5.13	5.32	5.22	5.09	5.48	5.56
191	29.08	29.41	29.31	29.05	28.21	27.12	26.59	25.76	24.71	24.09	21.89	21.82	20.4	19.45	19.16	17.93	16.91	16.11	14.34	13.07	10.62	10.13	9.35	8.82	8.41	8.34	8.09	7.55	7.34	7.2	6.75	6.38	6.48	6.48	6.25	5.65	6.13	5.5	5.61	5.27	5.39	5.27	5.17	4.87	5.04	5.06	4.79	5.03	5.31
192	29.63	29.54	29.27	29.18	28.63	27.58	26.97	25.87	24.85	24.34	22.26	22.11	20.91	19.51	19.66	17.91	17.03	15.51	14.31	12.7	10.4	9.75	9.11	8.56	8.23	8.08	7.84	7.52	6.98	7.38	6.51	6.57	6.56	6.32	5.91	5.84	6.07	5.41	5.78	5.41	5.36	5.26	5.12	4.95	5.14	4.87	4.77	5.01	5.22
193	28.74	29.38	29.15	29.09	28.39	27.47	26.75	25.91	24.73	23.81	22.32	21.83	20.44	19.2	18.88	17.51	16.57	15.23	13.88	12.54	10.37	9.32	9.1	8.44	7.92	7.84	7.44	7.14	6.76	6.79	6.29	5.94	6.08	6.36	5.63	5.48	5.77	5.2	5.3	5.18	5.22	4.92	5.01	4.97	5.02	4.74	4.66	4.9	4.84
194	29.23	29.6	29.24	28.77	28.34	27.22	26.58	25.46	24.05	23.35	21.47	21.22	19.74	18.45	18.29	17.32	16.11	15.24	14.03	12.51	10.54	9.51	8.99	8.41	8.01	7.8	7.58	7.22	6.73	6.69	6.38	5.86	5.89	5.9	5.77	5.3	5.57	5.25	5.34	4.98	5.17	5.03	4.86	4.75	4.92	4.76	4.65	4.88	5.04
195	29.54	29.51	29.58	29.36	28.19	27.29	26.65	25.51	24.81	23.9	22.13	21.97	20.48	19.52	19.4	18.16	17.02	15.99	14.63	13.17	11	10.37	9.5	9.07	8.72	8.5	8.25	7.81	7.53	7.44	7.14	6.41	6.71	6.82	6.13	5.89	6.39	5.54	5.7	5.39	5.47	5.12	5.03	5.09	5.13	4.77	4.92	4.98	5.16
196	29.76	29.73	29.59	29.2	28.64	27.41	26.6	25.41	24.08	23.35	21.55	21.35	19.69	18.7	18.63	17.24	16.33	15.06	14	12.71	10.58	9.85	9.25	8.85	8.4	8.08	7.63	7.29	6.96	6.96	6.62	6.23	6.32	6.22	5.75	5.76	5.88	5.26	5.35	5.28	5.17	4.9	4.97	4.81	4.73	4.45	4.58	4.6	4.5
197	28.94	29.42	29.11	28.67	28.11	27.3	26.7	25.55	23.67	22.77	20.67	21.03	19.33	18.04	17.77	16.71	15.2	14.43	13.01	11.73	10.46	9.26	8.58	8.19	8.08	7.52	7.29	6.96	6.69	6.52	6.15	5.84	5.81	5.87	5.66	5.13	5.54	5.11	5	4.83	4.94	4.74	4.6	4.45	4.65	4.46	4.39	4.52	4.69
198	29.39	29.3	28.92	28.9	27.62	26.35	25.79	24.47	23.43	22.59	20.58	20.53	19.26	18.15	17.98	16.92	15.99	14.98	13.79	12.19	10.27	9.58	9.13	8.59	8.27	8.11	7.78	7.2	6.93	6.8	6.65	5.92	6.1	6.11	5.57	5.26	5.73	5.18	5.05	4.73	4.99	4.78	4.51	4.4	4.59	4.3	4.23	4.4	4.49
199	29.52	29.53	29.52	29	28.08	26.92	26.07	24.53	23.65	22.94	20.39	20.43	19.02	18.04	17.82	16.8	15.58	14.82	13.38	12.15	10.41	9.72	9.06	8.84	8.41	8.06	7.74	7.46	7.2	7.17	6.63	6.27	6.36	6.23	5.69	5.59	5.91	5.41	5.36	5.23	5.3	4.84	4.95	4.75	4.81	4.63	4.64	4.75	4.82
200	29.58	29.26	29.24	28.95	28	26.78	26.23	25.03	23.74	23.6	21.57	21.32	19.79	18.8	18.66	17.36	16.59	15.85	14.51	12.94	11.11	10.4	9.6	9.16	8.84	8.38	8.06	7.67	7.26	7.27	7.1	6.59	6.65	6.62	6	5.73	6.19	5.6	5.35	5.13	5.27	5.03	4.85	4.78	4.81	4.44	4.46	4.69	4.45
201	29.31	29.42	29.09	28.63	27.92	26.38	26.03	24.23	22.96	22.34	20.2	20.13	18.33	17.65	17.06	16.46	15.02	14.39	13.11	11.95	10.35	9.57	8.75	8.48	8.11	7.81	7.5	7.3	6.82	6.68	6.48	5.94	5.96	5.98	5.6	5.19	5.49	5.08	5.14	4.84	4.92	4.86	4.47	4.47	4.58	4.19	4.06	4.35	4.32
202	29.14	28.98	28.83	28.54	27.6	26.04	25.15	23.68	22.99	22.02	20.13	20.17	18.69	17.82	17.65	16.48	15.55	14.69	13.38	11.9	9.91	9.57	8.95	8.65	8.37	8.05	7.84	7.54	7.36	7.21	6.89	6.24	6.29	6.32	5.89	5.47	5.9	5.37	5.16	4.99	5.2	4.85	4.71	4.65	4.75	4.36	4.31	4.49	4.53
203	29.12	28.9	28.99	28.75	28.01	26.4	25.85	24.12	23.23	23.13	20.79	20.84	19.28	18.55	18.25	17.23	15.99	15.45	14.07	12.81	11.03	10.57	9.84	9.61	9.23	8.7	8.53	8.26	7.9	7.88	7.48	7.15	7.07	7.17	6.44	6.31	6.72	6.3	5.95	5.78	6.07	5.63	5.42	5.38	5.52	4.94	5.09	5.3	5.39
204	28.95	28.87	28.73	28.37	27.85	25.96	25.29	23.72	22.92	22.47	20.95	20.52	18.93	17.96	18.11	17.02	16.02	15.26	13.82	12.29	10.86	10.07	9.41	9.16	8.89	8.35	8.24	7.96	7.34	7.55	7.12	6.59	6.73	6.82	6.52	5.87	6.21	5.82	5.64	5.38	5.66	5.52	5.02	4.96	5.17	4.63	4.68	4.86	4.68
205	28.28	28.55	28.03	27.65	26.78	25.57	24.89	23.68	22.8	22.28	20.19	20.22	18.67	17.81	17.52	16.74	15.72	14.99	13.78	12.61	10.71	10.3	9.6	9.26	8.84	8.62	8.36	7.99	7.61	7.56	7.3	6.72	6.7	6.88	6.28	5.8	6.57	5.65	5.53	5.27	5.51	5.21	4.91	4.97	4.95	4.66	4.7	4.82	4.91
206	29.33	28.92	29.15	28.82	28.05	26.92	25.86	24.51	23.88	23.26	21.49	21.05	20.01	18.6	18.62	17.33	16.12	15.73	14.23	12.77	11.33	10.73	10.18	9.93	9.32	8.85	8.97	8.51	8.17	8.04	7.72	7.49	7.54	7.5	7.01	6.77	7.26	6.64	6.3	6.16	6.27	5.89	5.7	5.67	5.77	5.21	5.35	5.57	5.86
207	29.07	28.69	28.56	28.77	28.3	26.99	26.21	24.64	24.01	23.81	22.23	22.19	20.72	19.7	19.7	18.39	17.42	16.56	15.37	14.37	12.51	12.45	12.03	11.63	10.7	10.73	10.83	10.14	9.48	9.8	9.38	8.59	8.9	9.1	8.3	7.98	8.43	8.01	7.5	7.52	7.92	7.36	6.66	7.16	7.13	6.42	6.61	7.05	6.79
208	28.31	28.6	28.14	28.19	27.64	26.48	25.84	24.55	24.14	23.62	21.99	22.02	20.53	19.66	19.38	18.16	17.2	16.64	15.14	14.05	12.39	11.85	11.41	11.09	10.51	10.34	10.25	9.88	9.31	9.44	9.56	8.58	8.63	8.83	8.63	7.63	8.23	7.95	7.47	7.01	7.65	7.42	6.64	6.75	6.96	6.46	6.17	6.57	6.38
209	28.72	28.92	28.73	28.48	27.69	26.93	26.36	25.37	24.9	24.61	22.77	22.99	22.05	21.17	21.25	19.93	19.17	18.54	17.02	16.23	14.82	14.1	13.93	13.52	12.96	12.39	12.39	12.01	11.31	11.45	11.41	10.28	10.35	10.91	10.07	9.23	10.05	9.55	8.77	8.6	8.95	8.77	7.98	7.86	8.16	7.58	7.37	7.52	7.85
210	28.1	28.63	27.95	28.08	27.61	26.65	26.06	25.3	24.52	24.35	22.98	22.78	21.79	20.97	20.97	19.91	19.22	18.66	17.63	16.58	15.26	15.03	14.73	14.53	13.85	13.35	13.3	13	12.51	12.53	12.53	12.27	11.63	12.14	11.51	10.52	11.45	10.84	10.25	9.82	10.13	10.25	8.99	9.38	9.56	8.91	8.53	9.28	9.31
211	28.71	29.23	28.64	28.36	27.63	27.12	26.46	25.84	25.19	24.79	23.24	23.32	22.41	22.15	21.73	20.87	20.22	19.59	18.6	18.15	16.65	16.96	16.59	16.1	15.33	15.54	15.43	14.72	14.27	14.37	14.21	13.69	13.55	13.79	13.44	12.32	14.28	12.43	11.31	11.5	11.58	11.55	10.31	10.59	10.39	9.82	9.53	9.92	9.96
212	28.34	28.28	28.22	27.75	26.81	25.8	24.99	23.83	23.04	22.91	21.07	21.17	20.02	19.25	19.31	18.17	17.39	16.59	15.55	14.92	12.88	13	12.45	12.09	11.37	11.19	11.23	10.84	10.28	10.49	10.01	9.41	9.58	9.91	9.41	8.37	9.42	8.43	8.02	7.74	8.05	7.88	7.09	7.35	7.46	6.49	6.42	6.88	7
213	28.12	28.27	27.93	27.36	26.52	25.37	24.46	23.72	22.79	22.25	20.51	20.63	19.19	18.31	18.13	16.77	16.17	15.08	14.16	13.32	11.49	11.17	10.7	10.17	9.82	9.54	9.25	8.9	8.59	8.59	8.28	7.71	7.82	7.79	7.09	6.61	7.52	6.4	6.17	5.9	5.94	5.8	5.36	5.36	5.36	4.79	4.71	5.11	4.79
214	28.42	28.48	28.11	27.82	26.95	25.67	25.17	23.89	22.45	22.24	20.37	20.44	18.9	18.19	18.1	16.98	16.25	15.48	14.07	13.14	11.12	10.68	10.31	9.7	9.28	9.06	8.84	8.27	8.02	8.11	7.67	7.25	7.31	7.19	6.66	6.44	7.09	6.18	6	5.93	6.02	5.79	5.39	5.44	5.43	4.65	4.71	5.03	4.99
215	29.21	28.04	28.36	27.46	26.48	25.29	24.4	23.11	22.73	21.93	19.64	19.68	18.13	17.15	16.87	15.29	14.8	13.49	12.46	11.3	9.25	8.72	8.26	7.93	7.77	7.5	7.21	6.86	6.62	6.38	6.07	5.86	5.84	5.64	5.32	5.08	5.4	4.67	4.72	4.45	4.44	4.2	3.99	3.93	3.86	3.55	3.45	3.52	3.37
216	28.48	28.35	28.44	27.83	26.92	26.02	25.05	24	22.94	22.35	20.61	20.63	18.98	18.24	18.05	16.58	15.88	14.95	13.64	12.62	10.44	9.67	9.26	8.97	8.55	8.2	7.88	7.77	7.41	7.25	7.04	6.59	6.49	6.36	6.01	5.8	6.09	5.32	5.3	5.2	5.22	4.83	4.59	4.68	4.54	4.16	4.06	4.29	4.11
217	28.85	28.36	28.72	27.84	27.06	25.95	25.51	24.17	23.08	22.77	20.5	20.95	19.64	18.62	18.73	17.31	16.69	15.46	14.56	13.63	11.45	10.77	10.51	9.57	9.22	9.06	8.62	8.18	8.2	7.98	7.56	7.02	7.21	6.87	6.37	6.12	6.7	5.65	5.7	5.59	5.7	5.39	5.11	5.22	5.15	4.81	4.49	4.85	4.63
218	28.27	28.83	28.79	28.17	27.15	26.05	25.41	24.21	23.21	22.96	20.66	20.74	19.44	18.46	18.39	17.06	16.27	15.31	14.25	13.1	11.02	10.57	10.09	9.79	9.56	9.17	8.8	8.72	8.38	8.05	7.85	7.6	7.49	7.24	7.05	6.61	6.92	6.28	6.26	5.88	5.97	5.57	5.38	5.3	5.01	4.75	4.63	4.72	4.55
219	28.73	28.91	29.02	28.18	27.75	26.63	26.53	25.19	24.68	24.42	22.64	22.84	21.23	20.35	20	18.4	17.76	16.45	15.53	13.96	11.92	11.12	10.57	9.76	9.64	9.49	8.91	8.47	8.56	8.32	7.75	7.13	7.52	7.2	6.8	6.34	6.74	5.77	5.72	5.73	5.78	5.25	5.09	5.2	4.9	4.56	4.52	4.75	4.33
220	27.59	27.89	28.34	27.79	26.96	26.18	25.72	24.58	23.17	22.81	20.42	20.83	19.2	18.29	18.39	17.09	16.41	15.62	14.37	13.71	11.44	10.16	9.84	9.24	9.31	8.64	8.36	8.1	8.05	7.61	6.91	6.86	6.93	6.41	6.28	5.9	6.11	5.35	5.62	5.29	5.29	5.19	4.62	4.78	4.53	4.4	4.16	4.34	4.16
221	28.44	28.7	28.76	27.42	26.79	25.77	25.31	24.68	23.06	23.14	20.22	20.76	19.31	18.24	18.48	17.39	16.27	15.51	13.75	12.61	10.48	9.61	9.29	8.5	8.31	8.21	8.04	7.84	7.6	7.31	7.24	6.84	6.85	6.52	6.42	5.97	6.15	5.59	5.57	5.32	5.46	5.32	4.93	4.8	4.89	4.34	4.18	4.46	4.26
222	28.7	27.96	28.42	27.7	26.8	24.99	24.64	23.01	21.95	21.78	19.51	19.73	18.2	17.11	17.4	15.98	15.24	14.39	13.08	11.63	9.39	8.5	8.02	7.84	7.54	6.89	6.66	6.42	6.26	6.07	5.79	5.73	5.59	5.13	4.92	4.85	4.67	4.35	4.43	4.29	4.2	4.01	3.99	3.79	3.63	3.44	3.36	3.4	3.25
223	28.81	28.16	28.26	27.32	25.67	24.98	24.82	23.91	22.01	22.24	20.01	20.05	18.92	17.62	18.16	16.79	16.3	15.47	13.62	12.6	10.49	9.19	8.82	8.27	7.86	7.64	7.37	6.83	6.71	6.74	6.26	5.9	6.12	5.69	5.36	5.19	5.64	4.76	4.73	4.75	4.66	4.34	4.19	4.22	4.03	3.58	3.61	3.83	3.54
224	28.21	27.98	27.66	27.21	26.02	24.74	24.28	23.06	21.82	21.79	19.2	19.57	18.44	17.56	17.79	16.53	15.7	15.13	13.72	12.64	11	9.95	9.68	9.12	8.92	8.53	8.19	8.02	7.61	7.61	7.27	6.92	6.89	6.64	6.38	5.99	6.18	5.45	5.47	5.26	5.24	5.05	4.81	4.67	4.51	4.09	3.97	4.27	4.03
225	27.98	27.46	27.74	27.27	26.57	25.74	25.07	23.73	23.6	22.79	21.2	21.31	19.93	19.35	18.94	17.75	17.12	16.17	14.95	13.66	11.79	11.21	10.47	10.19	9.79	9.58	9.29	9.09	8.7	8.79	8.3	8.02	8.2	8.11	7.62	7.04	8.11	6.89	6.57	6.54	6.62	6.31	5.89	5.98	5.88	5.23	5.09	5.46	5.44
226	26.91	28.09	27.22	27.53	26.88	25.46	25.12	23.84	22.86	22.71	20.81	20.69	19.62	18.76	18.68	17.72	16.85	16.22	14.94	13.82	12.1	11.44	10.96	10.4	9.96	9.9	9.87	9.3	8.99	9.16	8.77	8.36	8.65	8.54	7.82	7.45	8.27	7.37	7.09	6.97	7.24	6.92	6.37	6.61	6.57	5.95	5.94	6.3	6.35
227	28.1	27.94	27.59	27.55	26.81	25.35	24.9	23.71	22.65	22.54	20.79	20.68	19.39	18.51	18.31	17.11	16.35	15.39	14.2	13.24	11.28	10.77	10.62	10.05	9.52	9.18	9.02	8.81	8.44	8.69	8.28	7.71	7.77	7.83	7.29	6.95	7.52	6.86	6.66	6.46	6.76	6.38	5.99	6.16	6.16	5.37	5.4	6.07	5.83
228	27.53	28.39	27.67	27.78	26.91	25.59	24.97	23.87	22.57	22.48	20.87	20.6	19.32	18.65	18.54	17.43	16.51	15.99	14.69	13.74	12.04	11.31	11.14	10.63	10.04	9.91	9.79	9.36	9.02	9.08	8.69	8.15	8.36	8	7.45	7.25	7.62	7.34	6.97	6.7	7.15	6.82	6.29	6.47	6.51	6.01	5.71	6.4	6.02
229	28.61	28.96	27.95	27.96	27.15	26.08	25.39	24.2	23.28	22.94	20.99	21.01	19.19	18.73	17.88	16.69	15.77	14.91	13.57	12.63	10.51	9.97	9.62	9.06	8.76	8.52	8.37	7.84	7.61	7.67	7.19	6.64	6.86	6.65	5.96	5.96	6.31	5.89	5.54	5.43	5.61	5.13	5.07	5.21	5.18	4.68	4.58	4.99	4.83
230	28.1	27.93	27.68	27.25	26.43	24.9	24.57	23.56	22.21	21.9	19.75	19.8	18.51	17.49	17.36	16.26	15.31	14.51	13.25	12.24	10.22	9.67	9.13	8.72	8.4	8.18	8	7.42	7.14	7.34	6.88	6.36	6.58	6.36	5.87	5.44	6.07	5.52	5.2	5.16	5.41	4.96	4.7	4.83	4.99	4.32	4.24	4.82	4.55
231	27.94	28.18	27.81	27.47	26.48	25.58	24.92	23.71	22.27	22.22	20.24	20.31	18.8	18.2	17.79	16.57	15.47	14.77	13.17	12.56	10.4	9.87	9.6	9.14	8.57	8.42	8.28	7.95	7.59	7.63	7.17	6.9	6.94	6.67	6.28	6.04	6.25	5.78	5.69	5.63	5.89	5.35	5.14	5.14	5.23	4.45	4.56	4.98	4.95
232	28.22	28.39	27.82	27.92	27.22	25.41	25.04	23.66	22.56	22.18	20.63	20.27	18.79	18.21	17.91	16.9	15.95	15.37	14.02	13.07	11.12	10.62	10.17	9.7	9.3	9.09	8.93	8.37	8.11	8.32	7.65	7.31	7.46	7.34	6.63	6.59	7.22	6.58	6.19	6.12	6.43	5.94	5.74	5.87	5.88	5.29	5.24	5.82	5.53
233	28.33	27.89	27.86	27.1	26.5	25.61	25.05	24.22	23.02	22.6	20.58	20.64	19	18.63	17.96	16.62	15.74	14.83	13.74	12.54	10.56	10.05	9.49	8.89	8.67	8.27	8.16	7.7	7.45	7.42	7.07	6.57	6.69	6.61	5.96	5.81	6.29	5.93	5.54	5.39	5.8	5.33	5.01	5.29	5.32	4.73	4.65	5.21	5.13
234	28.66	27.92	27.69	27.7	26.55	25.38	24.97	23.67	22.81	22.43	20.24	20.4	19	18.12	17.9	16.72	15.6	14.78	13.56	12.37	10.04	9.7	9.31	8.7	8.41	8.21	8.09	7.51	7.33	7.66	7.11	6.55	6.79	6.71	6.06	5.68	6.19	5.67	5.32	5.22	5.7	5.2	4.91	5.02	5.16	4.65	4.48	4.99	4.82
235	28.17	28.5	28.1	27.89	26.97	25.77	25.35	23.96	23.1	22.69	20.8	20.55	19.23	18.4	18.12	17.06	16.05	15.31	13.93	12.77	10.87	10.14	9.79	9.25	9.01	8.66	8.54	8.12	7.94	7.9	7.46	7.02	7.08	6.96	6.34	6.07	6.6	6.14	5.91	5.67	6.17	5.55	5.23	5.39	5.52	4.85	4.79	5.33	5.12
236	28.12	28.45	27.99	27.94	27.34	26.23	25.56	24.51	23.52	23.29	21.54	21.24	19.56	19.14	18.18	17	15.9	15.27	13.76	12.62	10.65	10.18	9.64	9.29	8.96	8.9	8.67	8.12	7.85	8	7.44	7.08	7.15	7.06	6.29	6.24	6.82	6.45	6.14	5.94	6.28	5.7	5.66	5.79	5.96	5.36	5.29	5.84	5.84
237	28.37	28.16	27.92	27.16	26.27	24.97	24.53	23.63	22.28	21.65	20.19	20.37	18.78	18.12	17.72	16.56	15.57	14.45	13.49	12.52	10.52	9.84	9.53	8.9	8.57	8.46	8.32	7.68	7.41	7.71	7.09	6.6	6.88	6.64	5.9	5.84	6.29	6.06	5.79	5.34	6.09	5.47	5.17	5.15	5.7	5.05	4.94	5.35	5.23
238	28.84	28.53	28.16	28.09	27.17	25.89	25.03	24.04	22.89	22.45	20.44	20.73	19.45	18.55	18.35	17.34	16.15	15.31	13.96	12.87	10.98	10.35	9.95	9.28	9	8.7	8.53	8.23	8.03	8.13	7.57	7.2	7.4	7.32	6.76	6.4	6.86	6.3	6.2	5.94	6.44	5.95	5.77	5.76	5.86	5.27	5.48	5.79	5.65
239	28.46	28.73	28.5	28.05	27.23	26.03	25.24	24.09	23.15	22.57	21	20.71	19.3	18.66	18.21	17.31	15.97	15.46	13.87	12.77	11.02	10.66	10.1	9.73	9.42	9.15	9.11	8.55	8.27	8.3	8.06	7.4	7.73	7.45	6.87	6.64	7.02	6.77	6.39	6.08	6.62	6.1	5.74	6.03	6.09	5.34	5.34	6	5.78
240	27.82	27.93	27.63	27.35	26.48	25.44	24.74	23.85	22.56	22.24	19.91	20.32	18.57	18.34	17.58	16.51	15.59	14.7	13.41	12.44	10.3	10.05	9.62	8.87	8.81	8.76	8.65	8.03	7.7	8	7.39	7.09	7.18	7.14	6.12	6.09	6.88	6.4	5.93	5.85	6.35	5.57	5.6	5.7	6.12	5.24	5.23	6.03	6.07
241	28.89	28.53	28.12	27.74	26.79	25.82	25.11	24.27	23.08	22.61	20.6	20.82	19.5	18.66	18.34	17.31	16.46	15.27	14.02	12.99	10.91	10.43	10.19	9.24	9	9.09	8.79	8.03	7.94	8.34	7.54	7.07	7.34	7.28	6.47	6.32	7	6.34	6.17	5.86	6.57	5.91	5.72	5.71	6.16	5.65	5.4	6.02	5.86
242	28.31	28.7	28.18	27.83	27.21	26.33	25.54	24.42	23.5	23.1	21.29	21.19	19.99	19.01	18.89	17.63	16.89	16.03	14.57	13.37	11.48	10.82	10.59	9.98	9.68	9.46	9.22	8.69	8.34	8.49	7.81	7.47	7.92	7.5	6.93	6.72	7.14	6.7	6.51	6.27	6.88	6.13	5.91	6.21	6.27	5.62	5.66	6.22	6.15
243	27.85	28.5	28.06	28.09	27.4	26.29	25.76	24.83	23.75	23.42	21.67	21.57	20.35	19.51	18.94	17.77	16.83	16.06	14.49	13.3	11.39	10.81	10.43	9.99	9.63	9.65	9.5	8.71	8.66	8.74	8.22	7.57	8.27	7.8	7.21	6.91	7.68	7.16	6.74	6.66	7.3	6.49	6.41	6.76	6.77	6.08	6.15	6.75	6.72
244	28.11	27.68	27.79	26.79	26.3	25.4	24.67	23.93	22.97	22.4	20.28	20.72	19.43	18.42	18.26	16.72	15.88	14.63	13.47	12.63	10.33	9.9	9.53	8.59	8.58	8.56	8.28	7.76	7.62	7.86	6.85	6.81	7.05	6.7	5.82	6.02	6.58	6.08	6.02	5.61	6.19	5.42	5.33	5.52	5.85	5.16	5.21	5.92	5.87
245	28.85	28.47	28.32	28	26.86	25.66	25.16	24.32	22.99	22.86	20.16	20.71	19.62	18.25	18.62	17.43	16.48	15.25	13.86	12.96	10.71	10.3	10.05	9.32	9.12	9.18	8.72	8.21	8	8.72	7.5	7.37	7.5	7.47	6.64	6.55	7.1	6.41	6.43	6.19	6.74	6.02	6.07	6.06	6.26	5.79	5.75	6.43	6.05
246	28.5	28.63	28.5	28.06	27.24	26.13	25.22	24.01	23.27	22.61	20.78	20.74	19.3	18.6	18.21	17.25	16.26	15.39	14.1	12.86	11.09	10.61	10.05	9.63	9.22	9.14	8.95	8.28	8.05	8.13	7.62	6.91	7.48	7.11	6.51	6.32	6.91	6.48	6.25	6.02	6.62	5.96	5.76	6.11	6.17	5.37	5.59	6.26	6
247	27.98	28.38	27.93	27.98	27.47	26.48	25.97	24.9	24.11	23.61	21.67	21.73	20.1	19.83	19.19	17.92	17	16.03	14.76	13.37	11.46	10.8	10.37	9.71	9.48	9.49	9.39	8.67	8.37	8.56	7.91	7.3	7.81	7.61	6.84	6.67	7.57	6.96	6.8	6.45	7.17	6.34	6.55	6.65	6.84	5.98	6.27	6.9	7.12
248	28.83	28.52	28.89	28.19	27.61	26.42	26.14	25.33	24.29	24.19	21.95	22.41	20.87	19.71	19.63	18.03	17.46	16.27	14.86	13.62	11.36	11.02	10.52	9.69	9.57	9.64	9.26	8.5	8.47	8.99	7.96	7.74	7.85	7.75	6.86	6.68	7.63	6.95	6.7	6.27	6.76	6.31	6.1	6.32	6.59	5.92	5.96	6.78	6.62
249	28.62	28.68	28.22	28.13	27.35	26.41	25.94	24.92	24.1	23.6	21.7	21.65	20.54	19.17	19.55	18.02	17.46	16.26	14.9	13.87	11.39	11.11	10.97	9.9	9.43	9.83	9.41	8.56	8.36	9.13	7.87	7.99	8.11	7.84	7.05	7.17	7.58	7.1	7.17	6.8	7.55	6.85	6.54	6.89	7.26	6.33	6.58	7.18	7.21
250	28.56	28.73	28.54	28.35	27.6	26.44	25.68	24.41	23.54	22.88	21.32	21.18	19.6	19.05	18.62	17.52	16.54	15.77	14.52	13.34	11.73	11.02	10.52	10.06	9.51	9.63	9.74	8.7	8.42	8.64	8.2	7.52	8.1	7.77	7.35	6.82	7.83	7.2	6.91	6.68	7.41	6.83	6.74	6.77	7.07	6.24	6.65	7.18	7.14
251	28.26	29.04	28.69	27.83	27.3	26.28	25.82	24.87	23.73	23.17	21.34	21.2	19.98	19.03	18.71	17.54	16.72	15.38	14.35	13.79	11.56	11.28	10.76	10.18	9.83	9.93	9.88	9.1	8.66	8.92	8.37	7.77	8.54	8.23	7.26	7.15	8.08	7.33	7.26	7.07	7.64	6.7	6.96	7.17	7.4	6.52	6.94	7.5	7.54
252	29.07	29.01	28.75	28.72	27.95	26.93	26.7	25.6	24.54	24.05	22.49	22.49	20.63	19.51	19.4	18.09	17.4	15.67	14.72	13.69	11.63	11.08	10.86	9.85	9.33	9.99	9.54	8.75	8.49	9.5	8.32	7.73	8.21	7.96	7.35	7.28	7.96	7.04	7.41	7.04	7.73	7	6.98	7.34	7.46	6.58	6.84	7.33	7.27
253	28.44	28.69	28.2	28.05	27.23	26.24	25.71	24.59	23.62	23.19	21.26	21.36	19.74	18.99	18.69	17.63	16.55	15.5	14.34	13.54	11.26	10.9	10.69	9.83	9.19	9.75	9.16	8.62	8	8.41	7.97	7.42	7.77	7.4	6.87	6.87	7.23	6.71	6.8	6.63	7.12	6.6	6.48	6.85	6.77	6.19	6.58	7.08	6.85
254	28.27	28.9	28.53	28.12	27.62	26.61	25.82	24.97	23.83	23.03	21.53	21.14	19.57	19.1	18.4	17.32	16.31	15.35	14.13	12.89	11.01	10.91	10.18	9.57	9.09	9.42	9.24	8.39	7.95	8.37	7.88	7.24	7.8	7.59	6.8	6.47	7.35	6.91	6.85	6.71	7.23	6.43	6.88	6.81	6.95	6.22	6.7	7.26	7.18
255	29.05	28.71	28.98	28.24	27.53	26.83	26.33	25.46	24.62	24.27	21.93	22.12	20.67	19.46	19.42	17.52	16.79	15.8	14.32	13.49	11.56	10.91	10.75	10.11	9.51	10.18	9.74	8.86	8.29	9.18	8.49	8.02	8.4	8.04	7.23	7.17	8.14	7.33	7.19	7.12	7.69	6.9	7.03	7.39	7.54	6.76	7.07	7.91	7.75
256	29.15	29.13	28.75	28.55	27.93	27.02	26.47	25.65	24.67	24.25	22.54	22.34	20.7	19.68	19.53	17.79	17.31	15.92	14.73	13.85	11.62	11.18	11.47	10.18	9.61	10.55	9.91	9.25	9.03	9.85	8.5	8.46	9.01	8.2	7.71	7.91	8.1	7.72	8.06	7.95	8.39	7.61	7.57	7.91	8.1	7.28	8.01	8.3	8.14
257	28.56	29.05	28.83	28.54	27.92	26.72	25.85	24.91	23.81	23.04	21.44	21.37	19.61	19.16	18.68	17.61	16.83	15.97	14.65	13.66	11.79	11.01	10.95	10.05	9.59	10.19	9.86	8.84	8.4	8.86	8.31	7.67	8.38	7.93	7.3	7.3	7.94	7.48	7.24	7.35	7.61	7.15	7.3	7.37	7.51	6.89	7.47	7.82	7.56
258	28.6	28.81	28.59	28.12	27.58	26.68	26.45	25.49	24.41	24.13	22.29	22.31	20.71	20.44	19.4	18.26	17.26	16.17	14.98	14.14	12.29	11.94	11.27	10.59	10.06	10.59	10.53	9.49	9.2	9.44	8.76	8.39	8.99	8.76	7.84	8.04	8.57	7.89	8.14	7.99	8.34	7.74	8.15	8.29	8.43	7.58	8.18	8.72	9.09
259	29.65	29.32	29.36	28.99	28.38	27.26	26.99	26.04	24.91	24.67	23.27	23.13	21.62	20.35	20.4	18.49	17.69	16.54	15.21	14.39	12.6	12.11	11.77	10.79	10.36	11.47	10.93	9.87	9.78	10.51	9.65	9.2	9.35	8.86	8.56	8.38	8.78	8.67	8.65	8.37	8.8	8.38	8.5	8.58	8.86	8.38	8.63	9.26	8.71
260	29.09	29.14	28.75	28.64	28.11	27.15	26.69	25.65	24.74	24.23	22.93	22.71	20.98	20.18	19.93	18.36	17.56	16.42	15.36	14.29	12.29	11.7	11.56	10.72	9.95	10.94	10.25	9.7	9.36	9.59	8.91	8.74	9.07	8.42	7.93	8.15	8.51	8.22	8.31	8.28	8.73	8.51	8.06	8.42	8.63	7.87	8.41	8.98	8.76
261	28.4	28.99	28.63	28.2	27.54	26.22	25.8	24.91	23.48	23.02	21.56	21.24	19.83	19.39	18.54	17.76	16.84	15.73	14.88	13.91	12.27	11.63	11.66	10.64	10.02	11.09	11.03	9.54	9.42	9.92	9.32	8.58	9.14	8.98	8.41	8.16	8.71	8.54	8.61	8.44	8.73	8.14	8.31	8.66	8.76	8.04	8.84	9.33	9.21
262	29.16	29.08	28.79	28.42	27.73	26.84	26.58	25.54	24.83	24.24	22.24	22.24	20.93	20.08	19.67	18.35	17.53	16.4	15.18	14.61	12.89	12.37	12.18	11.23	10.43	11.27	10.92	10.02	9.74	10.58	9.28	9.01	9.7	9.4	8.63	8.38	9.18	8.79	8.5	8.63	9.24	8.65	8.95	9.06	9.26	8.61	9.48	9.88	9.85
263	29.23	29.25	29	28.84	28.14	27.32	26.68	25.89	24.92	24.32	23.12	22.9	21.56	20.4	20.14	18.58	17.8	16.64	15.52	14.65	12.84	11.78	12.63	10.84	10.74	11.82	11.64	10.21	10.62	11.27	10.12	9.71	10.76	9.5	9.18	9.2	9.63	9.48	9.72	9.78	9.97	9.43	9.66	9.52	9.94	9.53	10.32	10.53	10.24
264	28.76	29.12	28.64	28.26	27.8	26.68	26.14	25.16	23.98	23.53	22.16	21.67	19.83	19.38	18.87	17.82	16.99	16.09	15.24	14.3	12.6	11.92	12.14	11.18	10.53	11.43	10.96	10.03	9.89	10.18	9.53	8.72	9.73	9.16	8.4	8.55	9.4	8.82	8.82	9.01	9.33	8.92	9.12	9.34	9.41	8.97	9.68	10	9.73
265	28.97	28.66	28.56	27.95	27.21	26.29	25.55	24.66	23.68	23.2	21.64	21.4	20.1	19.83	19.13	18.22	17.36	16.27	15.68	14.76	13.16	12.74	12.64	11.56	11	12.03	11.92	10.5	10.68	11.07	10.13	9.72	10.52	10.37	9.38	9.4	10.07	9.57	9.8	9.64	10.05	9.62	9.59	10.07	10.11	9.64	10.26	11.03	10.96
266	28.9	29.14	29.2	28.25	27.46	26.7	25.95	25.32	24.2	23.97	21.89	21.84	20.47	19.52	19.46	18.12	17.43	16.49	15.33	14.65	13.03	12.06	12.71	11.22	10.99	12.02	11.7	10.42	10.42	11.66	10.32	9.69	10.36	9.98	9.6	9.37	9.85	9.95	9.68	9.95	10.32	10.01	10.06	10.22	10.53	10	10.68	11.49	10.47
267	29.27	29.51	29.26	29.05	28.66	27.88	26.9	26.17	25.44	24.35	23.1	22.51	21.14	20.05	19.71	18.15	17.4	16.43	15.38	14.42	12.73	12.05	12.42	11.16	10.62	11.8	11.3	10.58	10.58	11.25	10.59	9.88	10.57	9.88	9.3	9.72	10.03	10.04	9.95	10.16	11.05	10.26	10.13	10.96	10.95	10.09	10.92	11.69	10.56
268	28.64	28.62	28.5	27.86	27.03	26.21	25.41	24.65	23.44	22.83	21.32	21.11	19.78	19.37	18.87	18.1	17.48	16.45	16.01	14.69	13.01	12.43	12.85	11.23	10.52	12.08	11.7	10.26	10.62	10.95	10.49	9.29	10.32	9.67	9.12	9.12	9.7	9.61	9.66	9.73	10.02	9.42	9.43	10.11	10.29	9.9	10.4	10.87	10.63
269	28.73	28.78	28.31	27.96	27.51	26.61	25.84	25.2	24.39	23.68	21.31	21.59	20.51	19.71	19.38	18.09	17.62	16.35	15.91	15.01	12.97	12.07	12.6	11.19	10.73	11.98	11.74	10.76	10.77	11.12	10.67	9.82	10.29	10.27	9.52	9.54	9.98	9.6	10.36	10.08	10.72	10.12	10.3	11.02	10.74	10.28	10.71	11.5	10.58
270	29.06	29.22	29.32	28.76	28.1	27.42	26.69	25.89	25.12	24.57	23.22	23.02	22.11	20.92	20.96	19.67	18.89	18.14	16.76	16.18	14.61	13.25	13.88	12.08	11.86	13.21	13.22	11.81	12.46	13.35	12.24	11.44	12.47	11.21	11.57	11.5	11.48	12.05	12.47	12.22	12.82	12.28	12.41	12.78	13.27	12.86	13.21	14	13.02
271	28.8	29	28.59	28.42	27.73	26.85	26.01	25.24	24.41	23.88	22.91	22.73	21.33	20.6	20.44	19.19	18.58	17.99	17	16.33	14.25	13.56	14.18	12.43	11.86	13.46	12.93	11.96	12.04	12.36	12.15	10.94	12.62	11.21	10.67	10.95	11.14	11.53	11.87	12.43	12.38	12.1	12	12.71	12.5	12.35	12.96	13.42	12.46
272	29.02	28.83	28.65	28.31	27.51	26.77	26.24	25.52	24.71	23.97	22.7	22.69	21.63	21.25	21.06	20.49	19.93	19.06	18.54	17.73	16.29	15.53	15.89	14.51	13.95	14.78	14.83	13.68	13.6	14.78	13.52	13.03	14.09	13.75	12.65	13.17	13.26	13.49	13.68	13.73	14.11	14.12	14.19	14.46	14.72	14.65	15.15	15.53	15.42
273	28.79	28.95	28.65	28.12	27.87	27.09	26.55	26.25	25.47	24.76	23.58	23.58	23.22	22.33	22.71	22	21.71	20.83	20.59	19.87	18.96	17.58	17.87	17.03	16.73	17.39	17.45	16.72	16.96	17.71	16.75	15.99	16.92	16.23	16.1	16.02	15.67	16.42	16.93	17.48	17.6	17.49	17.95	18.32	18.35	17.88	18.78	19.29	17.29
274	29.37	29.29	29.09	28.96	28.47	27.8	27.21	26.71	26.07	25.53	24.62	24.44	24.08	23.04	23.33	22.6	22.01	21.43	20.46	19.7	18.86	17.86	18.61	17.33	17.39	17.84	18.16	17.7	17.56	18.74	17.69	16.84	17.71	16.86	17.45	16.95	16.94	18.02	18.69	18.62	18.84	18.36	18.64	19.09	18.84	19.03	19.69	19.85	18.44
275	29.06	29.04	28.76	28.49	27.99	27.45	26.74	26.19	25.72	25.02	23.92	24.01	23.43	22.67	22.82	22.28	21.83	21.23	20.49	19.65	18.72	17.93	18.47	17.26	16.83	17.59	17.02	16.62	17.15	18.01	16.92	16.53	17.62	16.73	15.16	16.75	16.66	17.11	17.69	18.13	17.99	18.12	18.04	18.66	18.67	18.63	19.56	19.44	18.82
276	29.54	29.41	28.99	28.66	28.35	27.85	27.27	26.95	26.41	26.04	24.52	24.83	24.52	23.7	24.35	23.72	23.81	23.38	23.08	22.3	21.99	21.49	22.36	21.58	21.22	21.46	22.22	21.17	21.28	22.22	21.56	20.9	21.49	21.31	20.7	21.19	20.6	21.72	21.91	22.21	22.89	23.43	22.8	23.36	23.77	22.79	23.78	24.42	23.8
277	30.69	30.99	30.76	30.91	30.85	30.71	30.79	30.52	30.39	30.49	30.08	30.08	29.99	29.83	29.88	29.82	29.57	29.8	29.59	29.11	29.58	29.18	29.27	29.15	29.62	29.46	29	29.04	29.67	29.39	29.35	29.7	29.95	29.96	29.65	30.17	30.12	29.96	29.9	30.26	30.09	30.11	30.65	30.4	30.54	30.42	30.6	30.79	30.73
278	30.76	30.88	30.83	30.76	30.61	30.44	30.56	30.3	30.05	30.15	29.74	29.73	29.65	29.4	29.43	29.37	29.24	29.36	29.29	29.06	29.07	28.9	28.92	28.72	29	28.86	28.34	28.36	28.99	28.89	28.35	29.04	29.22	29.08	29.08	29.4	29.4	29.05	28.97	29.63	29.36	29.22	29.63	29.62	29.49	29.56	29.86	29.93	29.93
279	30.32	30.46	30.27	30.26	30.01	29.72	29.81	29.42	29.16	29.38	28.84	28.79	28.66	28.4	28.24	28.07	27.7	27.92	27.61	27.06	27.19	27.02	26.83	26.64	27.4	26.74	26.72	26.72	27.06	27	26.87	27.5	27.47	27.76	27.6	28.06	27.8	27.98	28.17	28.39	28.15	28.12	28.54	28.7	28.85	29.06	29.04	29.09	28.61
280	29.98	30.29	30.18	30.2	29.85	29.76	29.74	29.22	29.03	28.99	28.5	28.34	28.19	27.79	27.68	27.49	27.11	27.06	26.97	26.05	25.61	25.55	24.96	24.63	25.48	25.36	24.67	24.81	25.75	26.02	24.75	25.65	26.17	25.36	25.31	26.31	26.06	26.03	26.13	27.23	26.82	26.56	27.04	27.49	27.57	27.22	27.63	28.1	27.55
281	29.72	29.99	29.94	29.78	29.49	29.29	29.06	28.79	28.48	28.36	27.82	27.56	27.52	27.03	27.11	26.96	26.63	26.49	25.99	25.4	24.85	24.38	24.35	23.17	24.38	24.44	23.9	23.56	24.65	25.42	23.62	24.61	25.23	24.31	24.85	24.9	25.12	24.42	24.93	25.86	25.7	25.35	26.17	26.49	25.76	26.1	26.87	26.86	26.08
282	28.64	29.33	29.16	28.83	28.84	28.29	28.04	27.62	27.04	27.09	26.42	26.06	25.6	25.08	24.67	24.42	23.63	23.36	22.46	21.46	20.61	20.15	19.33	18.48	19.36	19.25	19.01	18.59	19.28	20.12	18.08	19.41	20.07	19.25	19.19	20.35	19.82	20.45	21.22	21.64	21.55	21.33	22.23	22.32	22.49	22.75	23.14	23.22	22.7
283	28.5	29	28.85	28.73	28.4	27.99	27.68	27.24	26.53	26.54	25.37	25.25	24.72	23.76	24.05	23.13	22.8	22.27	21.04	20.11	18.84	17.73	17.15	16.07	17.2	17.04	16.36	16.21	17.01	17.64	16.12	17.26	17.93	16.84	16.42	17.56	17.26	17.75	18.12	19.05	18.95	18.13	18.72	19.72	19.06	18.87	20.38	20.72	19.39
284	27.91	28.98	28.89	28.35	28.08	27.54	27.23	26.54	25.82	25.71	24.21	24.03	23.72	22.64	22.97	22	21.43	21.02	19.83	18.88	17.42	16.2	15.56	14.43	15.16	15.55	14.89	14.3	14.62	15.31	14.26	14.16	15.02	14.15	13.56	14.79	15.1	14.81	14.76	15.33	15.41	15.01	16	16.2	16.25	15.76	16.96	17.06	16.71
285	28.14	28.7	28.42	28.11	27.7	27.39	27.04	26.32	25.84	25.62	24.27	24.05	23.76	22.53	23.17	22.5	21.82	21.27	20.24	19.22	18.16	16.65	16.56	14.75	16.11	16	15.59	15.17	15.53	16.19	14.84	15.32	16.26	15.42	15.46	15.98	16.28	15.96	16.3	17.14	17.09	16.78	17.95	18.11	17.97	17.94	19.22	19.37	18.35
286	27.99	28.42	28.15	27.81	27.27	27.05	26.63	26.16	25.72	25.39	24.1	24.02	23.77	22.66	22.88	21.86	21.15	20.5	18.84	18.04	16.18	14.7	14.07	13.04	14.09	14.18	13.35	13.27	13.49	14.03	13.07	12.92	13.63	12.83	12.3	13	12.9	13.24	13.23	13.87	13.83	13.29	13.63	14.21	14.03	13.89	14.94	15.12	15.14
287	28.01	28.59	28.61	27.93	27.56	27.09	26.56	25.98	25.39	25.19	24.08	23.89	23.33	22.26	22.02	20.94	20.11	18.89	17.79	16.46	14.57	13.45	12.55	11.65	11.93	12.18	11.26	11.27	11.76	11.56	10.52	10.36	11.23	10.77	11.04	11	10.72	10.32	11.19	11.56	11.67	11.23	11.78	12.05	11.8	11.44	12.89	13.22	12.06
288	28.34	28.82	28.84	28.42	27.78	27.21	27.02	26.24	25.26	25.07	24.09	23.62	22.76	21.84	21.68	20.68	19.73	19	17.05	15.96	14.28	13.21	12.53	11.72	11.56	11.72	11.35	10.68	10.98	11.14	10.4	9.87	10.68	10.05	9.42	9.72	9.29	9.42	9.56	9.85	10.02	9.89	9.78	10.05	9.77	9.03	10.29	10.65	9.94
289	27.71	28.35	28.38	27.61	26.79	26.74	26.1	25.54	24.62	24.27	22.91	22.86	21.88	21.05	20.67	19.71	18.67	17.6	16.31	14.85	12.9	12.08	11.37	11.08	11.04	11.22	10.85	10.51	10.47	9.96	9.59	9.3	10.17	9.98	9.4	9.6	9.05	9.12	9.8	9.93	10.08	9.34	9.84	10.33	10	9.58	10.66	10.9	9.51
290	28.07	28.69	28.7	27.68	27.4	26.83	25.98	25.62	24.94	24.57	23.27	23.07	22.11	21.38	20.91	19.59	19.05	17.77	16.87	15.72	13.63	12.98	11.67	11.12	11.38	11.83	10.86	10.92	10.85	10.7	9.78	9.9	10.68	10.65	9.6	9.84	10.17	9.44	9.8	10.2	10.56	9.13	9.64	10.55	10.16	9.29	10.63	10.81	10.04
291	29.59	29.14	29.38	28.9	28.06	27.59	27.28	26.52	25.76	25.62	24.4	24.25	23.1	22.24	21.55	20.21	19.16	18.05	16.36	15.34	13.76	12.58	11.75	11.48	11.09	11.24	10.54	10.17	10.63	10.44	9.65	9.26	10.1	9.86	8.81	9.27	9.28	9.1	9.07	9.48	9.5	8.71	8.97	9.71	9.08	8.52	9.59	9.84	9.13
292	28.4	28.98	28.84	28.18	27.72	27.32	26.5	26	24.6	24.2	23	22.77	21.66	20.69	20.45	19.06	18.06	16.94	15.46	14.18	12.45	11.3	10.79	10.6	10.13	10.79	10.25	9.7	9.86	9.56	8.91	8.56	9.68	8.69	8.23	8.55	8.18	8.12	8.34	8.79	9.03	8.32	8.45	9.15	8.63	8.04	8.97	9.18	8.24
293	27.89	28.42	28.18	27.86	27.46	27.06	25.95	25.49	24.72	24.03	22.66	22.31	21.25	20.44	19.86	18.91	17.57	16.64	15.23	13.83	12.09	10.79	10.25	9.92	10.53	10.76	9.72	9.66	9.78	9.06	8.55	8.6	9.19	8.76	8.11	8.14	8.1	7.78	8.08	8.33	8.85	7.97	8.29	8.68	8.28	8.04	8.61	9.06	8.08
294	28.75	28.66	29.02	28.13	27.12	26.89	26.34	25.85	24.89	24.63	23.34	23.05	21.98	21.35	20.52	19.74	18.45	17.31	15.84	14.3	12.9	11.7	10.87	10.55	10.49	10.81	10	9.59	9.35	9.32	8.33	8.35	8.9	8.59	7.75	7.87	8.15	7.56	7.74	8.04	7.96	7.26	7.73	8.09	7.62	7.09	8.02	8.17	7.72
295	28.62	29.26	28.67	28.82	28.27	27.86	27.12	26.47	25.28	24.88	23.66	23.2	21.91	20.71	20.42	18.95	17.67	16.44	14.77	13.51	12.5	10.84	10.29	10.5	10.36	10.33	9.57	9.76	9.21	8.93	8.76	8.29	8.77	8.56	7.84	7.68	7.82	6.96	7.62	7.74	7.51	7.11	7.28	7.89	6.98	6.53	7.5	7.72	7.19
296	28.39	28.89	28.79	27.96	27.57	27.11	26.41	25.57	24.52	23.95	22.59	22.53	21.21	20.3	19.98	18.54	17.4	16.03	14.59	13.38	11.77	10.3	9.98	9.76	9.5	10.1	9.43	9.04	9.08	8.94	8.66	7.91	8.84	8.46	8.2	7.96	7.95	7.97	7.86	8.34	8.3	7.96	7.79	8.48	8.19	7.33	8.32	8.78	7.91
297	28.3	29.03	28.63	28.35	27.99	27.44	26.59	26.13	25.3	24.75	23.27	23.19	21.87	20.89	20.25	18.94	17.94	16.43	15.06	13.9	12.08	11.27	10.54	9.73	10.26	10.31	9.48	9.27	9.34	8.77	8.15	8.12	8.65	8.22	7.92	7.81	8.02	7.43	7.55	7.92	8.19	7.46	7.55	8.39	7.63	7.09	7.93	8.43	7.71
298	29.39	29.1	29.52	28.99	28.12	27.68	27.24	26.34	25.69	25.41	23.95	23.85	22.18	21.43	20.48	19.18	18.07	16.95	15.12	14.08	12.75	11.34	10.55	10.44	10.11	10.43	9.66	9.07	9.31	8.95	8.09	8.23	8.71	7.97	7.48	7.36	7.89	7.21	7.31	7.93	7.35	6.98	7.27	7.81	6.99	6.58	7.68	7.71	7.25
299	28.8	29.14	28.88	28.56	27.82	27.27	26.77	26.17	24.79	24.62	23.09	22.8	21.49	20.22	20	18.5	17.6	16.44	14.81	13.7	11.82	10.64	10.52	9.88	9.66	10.19	9.33	9.2	9.18	8.69	8.73	7.91	8.45	8	7.34	7.22	7.4	7.5	7.33	7.67	7.42	7	6.86	7.79	7.24	6.28	7.55	7.5	6.89
300	28.45	29.02	28.69	28.47	27.62	27.38	26.69	26.03	25.27	24.89	23.37	23.26	22.16	21.16	20.65	19.22	18.5	16.94	15.27	13.94	12.11	10.72	9.99	9.43	9.53	9.66	9.16	8.75	8.5	8.14	7.86	7.54	8.03	7.67	7.57	7.21	7.12	7.19	7.3	7.48	7.39	7.11	6.94	7.7	7.28	6.65	7.54	7.87	7.44
301	28.88	29.18	29.01	28.42	27.89	27.2	26.8	26.19	25.33	25	23.24	23.2	21.66	20.63	20.3	18.91	18.21	16.83	15.3	14.33	12.18	11.25	10.54	9.68	10.32	10.28	9.45	8.94	9.07	8.39	7.82	7.96	8.36	7.48	7.25	7.04	7.45	6.82	7.09	7.3	7.33	6.71	6.62	7.27	6.77	6.19	7.1	7.48	6.89
302	29.7	29.24	29.57	29.24	28.48	27.7	27.7	26.42	25.49	25.61	23.98	23.92	21.56	20.8	19.97	18.66	17.65	16.34	14.74	13.29	11.61	10.86	9.8	9.67	9.53	9.73	8.61	8.35	8.33	8.08	7.55	7.4	7.44	7.11	6.82	6.44	6.79	6.27	6.56	6.53	6.29	6.28	6.06	6.63	6.05	5.62	6.64	6.53	6.02
303	28.49	29.39	29.14	28.8	28.12	27.57	27.22	26.58	24.84	24.85	23.12	22.87	21.67	20.08	20.16	18.48	17.4	16.98	14.75	13.7	11.66	10.17	9.7	9.37	9.1	9.26	8.55	8.52	8.05	7.67	7.53	7.1	7.44	7.13	7.08	6.54	6.73	6.51	6.6	6.68	6.34	6.33	5.98	6.59	6.12	5.63	6.27	6.52	6.36
304	28.72	29.56	29.05	28.83	28.16	27.48	26.93	25.98	24.63	24.23	22.09	21.97	20.25	19.7	18.9	17.85	16.67	15.46	13.53	12.47	10.84	9.58	9.06	8.75	8.41	8.46	8.23	7.78	7.4	7.16	7.05	6.59	6.8	6.53	6.15	5.94	5.95	6.06	5.92	5.91	5.8	5.79	5.44	5.65	5.46	5.14	5.49	5.84	5.44
305	28.59	28.84	28.94	28.53	27.56	27.2	26.68	26.06	25.25	24.8	23.07	23.08	21.43	20.78	20.08	18.7	17.54	16.51	14.69	13.95	11.66	10.33	9.66	9.2	9.11	9.08	8.47	8.02	7.88	7.84	7.1	6.77	7.38	6.75	6.45	6.24	6.47	5.9	5.89	6.26	5.97	5.6	5.56	6	5.5	5.23	5.77	6	5.75
306	28.98	28.95	28.98	28.63	27.94	26.97	26.77	25.83	24.56	24.4	22.72	22.38	20.9	19.78	19.42	17.87	17.1	15.8	14.38	13.07	11.24	9.98	9.55	9.15	8.97	9.15	8.19	8.09	7.68	7.59	6.98	6.96	7.22	6.62	6.47	6.26	6.27	5.93	6.12	6.05	5.58	5.63	5.46	5.71	5.17	4.98	5.47	5.51	5.39
307	28.37	29.08	28.9	28.65	27.8	27.24	27.01	26.01	24.88	24.43	22.78	22.48	21.06	20.1	19.58	18.32	17.1	15.94	13.92	12.7	10.85	9.75	9.2	8.76	8.5	8.7	8.06	8.14	7.23	7.28	7.08	6.69	7.15	6.79	6.49	6.27	6.47	6.16	6.18	6.33	6.3	6.15	5.69	6.35	5.99	5.53	6.07	6.54	6.25
308	28.58	29.41	28.96	28.75	28.36	27.25	26.97	26.04	24.96	24.52	22.42	22.28	20.89	19.97	19.54	18.51	17.84	16.47	15.1	13.77	11.55	10.51	9.55	8.99	9.03	8.95	8.49	8.04	7.56	7.4	6.88	6.65	7.16	6.38	6.25	6.15	6.25	5.75	6.02	5.92	6.01	5.74	5.48	5.81	5.49	5.16	5.42	5.87	5.42
309	28.95	28.81	29.16	28.5	27.67	26.98	26.55	25.51	24.73	24.29	22.31	22.28	20.65	19.68	19.2	17.79	17.06	15.59	14.19	12.93	10.93	10.18	9.3	8.95	8.88	8.69	8.06	8.08	7.58	7.61	6.88	6.81	7.1	6.58	6.21	6.06	6.24	5.79	5.92	6.12	5.83	5.46	5.48	5.57	5.23	4.93	5.54	5.59	5.15
310	28.88	29.05	29.04	28.91	28.13	27.59	27.01	26.16	25.09	24.69	22.99	22.62	21.61	20.34	20.06	18.52	17.6	16.46	14.65	13.04	11.17	9.95	9.44	8.92	8.71	8.94	8.14	7.97	7.67	7.33	6.97	6.81	6.98	6.48	6.32	5.99	6.24	5.79	5.98	5.89	5.78	5.7	5.49	5.66	5.19	5.06	5.18	5.62	5.3
311	27.97	29.2	28.38	28.5	27.89	27.29	26.66	25.69	24.73	23.92	22.22	22.11	20.87	19.93	19.33	18.04	17.03	15.84	13.97	13.04	10.84	9.95	9.33	8.67	8.44	8.25	7.98	7.86	7.35	6.89	6.81	6.51	6.66	6.23	6.19	5.87	5.86	5.54	5.73	5.58	5.66	5.45	5.3	5.4	5.29	4.9	5.17	5.6	5.41
312	28.34	29.01	29	28.33	27.61	26.98	26.6	25.76	24.72	24.28	22.23	22.43	21.01	20.22	19.82	18.42	17.48	16.42	14.78	13.69	11.17	10.06	9.48	8.69	8.67	8.43	7.97	7.52	7.44	7.08	6.73	6.35	6.78	6.37	6.17	5.76	6.02	5.34	5.43	5.5	5.49	5.2	4.89	5.27	4.99	4.73	4.84	5.2	4.91
313	28.61	28.72	28.79	28.4	27.62	26.85	26.33	25.27	24.03	23.51	21.83	21.69	20.1	18.75	18.91	17.04	16.35	14.92	13.8	12.42	10.29	9.43	8.51	8.19	8.26	7.9	7.26	7.51	7.04	6.77	6.15	6.26	6.47	5.79	5.77	5.6	5.45	4.96	5.47	5.22	4.98	4.9	4.72	4.82	4.53	4.36	4.58	4.62	4.5
314	28.44	29.09	28.81	28.6	28.1	27.37	26.67	25.74	24.57	24.24	22.1	22.2	20.43	19.36	19.17	17.8	17.08	15.92	14.06	13.07	10.89	9.41	9.29	8.54	8.29	8.23	7.75	7.46	7.12	7.18	6.61	6.12	6.49	6.34	5.9	5.55	5.75	5.4	5.48	5.33	5.49	5.22	4.92	5.2	4.96	4.83	4.76	5.27	4.84
315	29.22	29.51	29.48	29.21	28.52	27.55	27.49	25.72	24.98	24.51	22.05	21.93	20.29	19.32	18.71	17.87	16.6	15.46	13.92	12.57	10.41	9.53	8.64	8.4	7.95	7.64	7.39	7.1	6.76	6.56	6.41	5.81	6.03	5.76	5.5	5.3	5.35	4.97	5.22	4.95	4.95	4.82	4.54	4.71	4.62	4.39	4.44	4.75	4.5
316	28.48	28.73	28.53	28.47	27.9	27.18	26.41	25.16	24.74	23.53	21.85	21.72	20.39	19.55	18.94	17.27	16.48	15.06	13.96	12.37	10.51	9.88	8.91	8.65	8.47	8.06	7.71	7.37	7.4	7.04	6.61	6.31	6.48	6.3	5.97	5.65	5.69	5.33	5.39	5.44	5.35	5.03	5.06	5.19	4.8	4.71	4.91	5.22	4.85
317	28.49	28.48	28.6	28.26	27.65	26.52	26.05	24.67	23.37	23.34	21.31	21.15	19.69	18.51	18.73	17.21	16.46	15.28	14.07	12.64	10.58	9.63	9.1	8.68	8.42	8.26	7.8	7.7	7.19	7.15	6.65	6.42	6.56	6.37	5.94	5.9	6.03	5.33	5.73	5.68	5.43	5.14	5.07	5.28	4.8	4.75	4.82	5.08	4.91
318	28.38	28.97	28.64	28.31	27.48	26.95	26.01	25.03	23.95	23.12	21.09	21.19	19.42	18.28	18.08	16.75	15.8	14.85	13.33	12.26	10.12	9.16	8.7	8.02	7.98	7.43	7.28	7.14	6.76	6.5	6.18	5.96	5.95	5.65	5.61	5.32	5.4	4.91	5.3	4.93	5.03	4.93	4.61	4.71	4.66	4.39	4.44	4.8	4.68
319	29.42	28.93	29.31	28.06	27.2	25.88	25.36	23.81	22.88	22.36	19.8	20.23	18.85	17.51	17.73	16.23	15.58	14.2	13.1	12.04	9.41	8.99	8.46	7.55	7.56	7.36	7.01	6.61	6.67	6.39	5.93	5.56	5.97	5.7	5.22	5.11	5.3	4.91	4.99	4.99	5.01	4.63	4.48	4.56	4.43	4.17	4.21	4.47	4.28
320	28.64	28.25	28.52	28.36	27.33	26.2	25.67	24.5	23.35	23.05	20.91	20.96	19.39	18.27	18.21	16.8	15.94	15.01	13.8	12.57	10.43	9.47	9.04	8.57	8.45	7.97	7.53	7.55	7.02	6.89	6.39	6.27	6.36	6.13	5.68	5.48	5.74	5.16	5.34	5.2	5.25	4.71	4.79	4.85	4.64	4.3	4.52	4.79	4.56
321	28.81	28.73	28.59	28.21	27.47	26.56	25.82	24.55	23.45	23.18	20.94	20.88	19.32	18.26	18.39	16.87	16	15.11	13.56	12.22	10.34	9.3	8.86	8.4	8.14	7.92	7.43	7.35	6.88	6.97	6.43	6.25	6.28	6.03	5.91	5.67	5.81	5.33	5.58	5.36	5.41	5.22	4.86	5.08	4.91	4.61	4.75	5.01	4.84
322	29.48	29.29	29.25	28.37	27.67	26.67	26.37	24.95	23.97	23.56	20.81	20.93	19.43	18.15	17.87	16.6	15.74	14.77	13.31	12.11	9.91	9.22	8.74	8.24	8.04	7.71	7.52	7.14	6.82	6.6	6.4	6.04	6.15	5.74	5.52	5.34	5.48	5.04	5.1	4.94	5.03	4.62	4.52	4.66	4.41	4.11	4.26	4.47	4.18
323	28.98	28.51	28.96	28.02	27.16	26.21	25.42	24.22	23.79	22.98	20.93	21.13	19.65	18.8	18.48	17.24	16.35	15.4	14.21	12.88	10.81	9.99	9.63	8.88	8.75	8.49	8.08	7.82	7.43	7.39	7.05	6.59	6.76	6.58	6.19	5.92	6.39	5.68	5.59	5.5	5.57	5.16	5.07	5.19	5.01	4.51	4.71	5.06	4.95
324	27.87	28.03	28.11	27.93	27.36	25.61	25.11	23.96	22.94	22.86	20.82	20.82	19.2	18.16	18.11	16.93	15.93	15.17	14.25	12.68	10.86	10.08	9.62	9.23	9.04	8.76	8.27	8.06	7.68	7.73	7.24	7.03	7.05	6.79	6.27	6.26	6.52	5.92	5.98	5.8	5.76	5.31	5.2	5.3	5.16	4.8	4.9	5.16	5.05
325	29	28.71	28.56	27.88	27.01	26.23	25.64	23.97	22.71	22.71	19.93	20.14	19.04	17.7	18.17	16.73	16.2	15.3	13.92	12.75	10.74	10.03	9.57	9.08	8.79	8.51	8.22	7.93	7.44	7.66	7.11	6.78	7.02	6.61	6.47	6.06	6.45	5.94	5.74	5.72	5.81	5.58	5.28	5.35	5.3	4.9	4.86	5.33	5.24
326	28.43	28.45	28.48	27.84	26.85	26.14	25.62	24.44	24.01	23.73	21.13	21.15	20.02	18.79	18.61	17.46	16.38	15.57	14.17	13.01	11.04	10.53	9.98	9.53	9.21	8.94	8.6	8.3	8.06	7.83	7.63	7.2	7.51	7.06	6.67	6.47	7.05	6.29	6.06	6.07	6.12	5.84	5.57	5.69	5.45	5.03	5.13	5.49	5.27
327	28.08	28.55	28.21	28.29	27.87	26.82	25.75	24.9	24.49	23.93	22.58	22.3	21.19	20.15	19.97	18.77	17.92	17.12	15.8	14.77	12.94	12.44	12.13	11.44	11	11.02	10.66	10.08	9.8	10.21	9.4	9.02	9.39	9.17	8.29	8.42	9.25	8.17	7.8	7.97	7.94	7.29	7.15	7.5	7.21	6.5	6.75	7.37	7.22
328	28.56	28.09	28.39	28.42	27.88	26.83	26.16	24.89	24.17	24.27	22.45	22.22	21.56	20.44	20.59	19.36	18.55	18.14	16.44	15.5	13.82	13.12	12.76	12.26	11.8	11.77	11.46	10.98	10.5	11.11	10.2	9.77	10.43	10.28	9.46	9.18	10.43	9.14	8.47	8.96	9.12	8.55	8.25	8.63	8.44	7.63	7.86	8.48	8.17
329	28.47	28.73	28.4	27.75	27.33	26.66	26.13	25.51	24.76	24.44	22.74	22.65	21.81	20.74	20.55	19.42	18.46	17.82	16.44	15.56	13.91	13.33	13.07	12.42	11.81	11.9	11.41	11.03	10.67	10.76	10.23	9.76	10.2	10.15	9.52	9.13	10.54	8.99	8.63	8.73	8.76	8.59	7.97	8.36	8.2	7.28	7.67	8.09	8.5
330	28.64	28.95	28.66	28.53	28.16	27.5	26.72	26.07	25.45	25.06	24.13	23.64	22.89	22.24	21.71	20.75	19.9	19.33	18.12	16.95	15.64	15.25	14.98	14.57	14.02	14.22	13.55	13.26	12.83	13.4	12.5	12.22	12.65	12	11.85	11.66	13.18	10.79	11.07	11.42	10.88	10.59	10.28	10.83	9.95	9.39	10.32	10.43	10.99
331	28.47	28.98	28.5	28.21	27.41	27.02	26.59	25.98	25.08	24.77	23.24	22.82	22.41	21.28	21.33	20.59	19.56	19.15	17.68	17.03	15.93	15.46	15.39	14.81	14.23	14.46	14.01	13.57	13.04	13.91	13.19	13	13.2	12.83	12.19	11.89	13.09	12.3	11.44	12.04	11.98	11.62	11.05	11.46	11.37	10.17	10.96	11.25	11.33
332	28.34	28.92	28.15	28.59	28.02	26.74	26.35	25.49	24.81	24.61	23.11	23.03	22.17	21.06	21.43	20.36	19.91	19.37	18.25	17.76	16.11	16.26	15.98	15.62	14.78	14.58	14.52	14.25	13.56	13.86	13.59	13.23	13.07	13.06	12.51	12.21	13.48	12.1	11.4	11.51	11.42	11.55	10.33	10.6	10.56	9.54	9.87	10.11	10.36
333	27.91	28.11	28.07	27.54	27.27	26.23	25.58	24.91	23.98	23.76	22.5	22.37	21.56	20.71	20.89	19.45	18.93	18.34	17.16	16.46	14.76	14.54	14.31	13.62	13.1	13.06	12.93	12.11	12.18	12.3	11.59	11.12	11.67	11.19	10.95	10.35	11.27	9.86	9.91	9.86	9.84	9.84	9.17	9.35	9.22	8.62	8.65	8.68	9.08
334	29.02	28.89	28.73	28.03	27.64	26.95	26.56	25.83	24.85	24.62	23.02	22.72	21.7	20.76	20.54	19.47	18.5	17.93	16.64	15.78	14.44	13.92	13.83	13.31	12.49	12.27	12.1	11.67	11.57	11.49	11.21	10.79	10.97	10.83	10.26	9.9	11.03	9.99	9.48	9.53	9.41	9.69	8.88	9.04	8.94	8.3	8.34	8.64	9.83
335	28.04	28.46	27.95	27.51	26.62	25.98	25.61	24.71	23.85	23.71	21.63	21.68	21.17	20.03	20.47	19.41	18.8	18.18	17.02	16.7	15.39	15.02	15.11	14.39	13.69	13.6	13.49	12.81	12.79	12.87	12.57	11.95	12.36	12.02	11.45	10.94	12.25	10.99	10.2	10.34	10.47	10.18	9.41	9.68	9.51	8.65	8.8	9.16	9.11
336	28.53	27.81	28.04	27.83	26.9	25.65	25.34	24.05	23.17	23	21.27	21.03	19.97	18.83	19.02	17.65	17.15	16.24	15.22	14.4	12.45	12.16	11.69	11.36	10.82	10.58	10.27	9.88	9.67	9.38	9.17	8.84	9.02	8.42	8.31	7.95	8.28	7.42	7.43	7.2	7	6.97	6.33	6.51	6.32	5.82	5.72	5.73	5.75
337	28.04	27.61	27.5	27.28	26.22	25.21	24.82	23.64	22.77	22.42	20.12	20.35	19.28	18.56	18.25	16.95	16.31	15.57	14.46	13.51	11.63	11.15	10.75	10.27	9.75	9.45	9.23	8.83	8.64	8.45	8.06	7.69	7.85	7.4	7.34	6.77	7.37	6.38	6.28	6.03	5.95	5.72	5.38	5.38	5.21	4.72	4.72	4.85	4.44
338	28.4	29.04	28.41	27.84	27.72	26.83	25.78	25.22	24.15	23.73	21.9	22.06	20.78	20.07	19.81	18.79	17.64	16.95	15.86	14.77	12.82	12.25	11.77	11.12	10.58	10.44	10.04	9.62	9.32	9.17	8.79	8.18	8.32	7.85	7.87	7.27	8.05	6.63	6.76	6.53	6.36	6.09	5.79	5.91	5.47	5.03	5.03	5	4.82
339	28.45	27.52	28.05	27.41	26.34	24.92	24.41	23.12	21.77	21.78	19.03	19.6	18.34	17.4	17.68	16.37	15.71	15.08	13.77	12.79	10.66	9.71	9.07	8.74	8.34	7.93	7.6	7.45	7.21	6.83	6.49	6.18	6.31	5.89	5.61	5.29	5.5	4.81	4.84	4.79	4.66	4.35	4.27	4.25	4	3.67	3.61	3.79	3.49
340	28.52	28.74	28.66	27.64	27.04	25.81	25.37	24.23	23.1	22.94	20.45	20.65	18.93	18.17	17.99	16.5	15.92	14.56	13.55	12.33	10.12	9.5	8.81	8.53	8.28	8.01	7.63	7.48	7.22	6.83	6.61	6.28	6.31	5.88	5.67	5.47	5.72	4.96	5.03	4.84	4.81	4.51	4.32	4.32	4.15	3.73	3.75	3.88	3.49
341	27.93	27.82	28.15	27.18	26.52	25.79	25.21	24.53	23.31	23.07	21.05	21.25	20.35	19.14	19.5	18.11	17.27	16.2	14.73	13.73	11.14	10.52	9.72	9.43	9.09	8.79	8.18	7.93	7.96	7.48	7.08	6.85	6.91	6.36	6.15	6.08	6.3	5.36	5.39	5.51	5.25	4.87	4.73	4.98	4.45	4.13	4.15	4.22	3.95
342	29.13	28.47	28.49	27.94	27.3	26.18	25.73	24.63	23.82	23.65	21.17	21.23	19.75	18.83	18.95	17.39	16.97	15.74	14.58	13.42	11.32	10.8	9.91	9.88	9.69	9.24	9.01	8.75	8.53	8.29	7.9	7.64	7.79	7.48	6.97	6.73	7.37	6.28	5.99	6.03	5.87	5.5	5.28	5.32	4.96	4.48	4.47	4.58	4.26
343	28.67	28.03	28.44	27.47	27.22	26.21	26.12	24.91	24.15	24.07	21.95	22.06	20.68	19.73	19.75	18.38	17.6	16.56	15.26	13.76	11.54	10.51	10.14	9.62	9.66	9.28	8.73	8.68	8.45	7.99	7.69	7.43	7.38	6.97	6.71	6.54	6.57	5.85	5.72	5.68	5.74	4.97	4.93	5.14	4.71	4.39	4.32	4.59	4.12
344	27.81	28.45	28.47	28.03	27.81	26.91	26.72	25.93	25.1	24.82	23.18	23.46	21.84	21.29	21.13	20.36	19.29	18.3	17.07	16.34	14.27	13.86	13.08	12.49	12.25	11.67	10.99	11	10.47	9.96	9.85	9.5	8.8	9.06	8.23	7.81	8.23	6.75	6.48	6.56	6.27	5.93	5.34	5.49	4.98	4.65	4.41	4.68	4.28
345	28.6	29.16	29.03	28.38	28.17	26.9	26.75	25.66	24.55	24.59	22.32	22.5	21.22	20.36	20.53	19.43	18.65	17.99	16.51	15.84	13.83	12.6	12.07	11.43	11.22	11.01	10.28	10.04	9.79	9.73	8.81	8.8	8.79	8.63	7.97	7.53	8.08	6.75	6.62	6.79	6.6	5.83	5.65	5.99	5.54	4.88	5.07	5.17	4.37
346	28.97	29.26	28.7	28.31	27.84	27.1	26.7	25.9	24.22	24.47	21.95	21.57	20.64	19.52	18.8	17.84	16.1	15.99	14.01	11.86	10.34	8.85	8.32	8.14	8.12	7.42	7.14	6.99	6.7	6.25	6.19	5.94	5.86	5.38	5.29	4.97	5.14	4.49	4.66	4.44	4.22	4.1	4.11	3.94	3.74	3.47	3.47	3.4	3.08
347	29.54	28.17	28.76	27.98	27.17	25.93	24.91	23.55	23.03	21.99	19.82	19.82	18.43	17.48	17.48	16.04	15.5	13.75	13.14	11.11	9.29	8.4	7.72	7.67	7.45	6.89	6.74	6.41	6.01	5.91	5.56	5.48	5.51	4.94	4.89	4.58	4.65	4.11	4.24	4.1	4.01	3.79	3.75	3.58	3.43	3.13	3.14	3.07	2.96
348	28.14	28.11	28.04	27.27	26.22	25.46	24.65	23.39	22.87	22.6	20.42	20.81	19.32	18.43	18.49	16.95	16.28	15.01	13.7	12.39	10.42	9.34	8.68	8.5	8.26	7.79	7.45	7.2	7.09	6.79	6.34	6.16	6.27	5.73	5.62	5.47	5.67	4.8	4.91	4.8	4.63	4.38	4.3	4.21	3.94	3.63	3.71	3.65	3.41
349	27.38	28.2	27.64	27.26	26.59	25.33	24.69	23.18	22.39	22.09	20.02	20.33	19.24	18.22	18.48	17.06	16.57	15.61	14.4	13.56	11.5	10.8	10.13	9.97	9.55	9.01	8.62	8.49	8.05	7.78	7.54	7.19	7.1	6.77	6.42	6.15	6.54	5.54	5.57	5.41	5.23	5.01	4.88	4.7	4.46	4.09	4.09	4.09	3.89
350	28.1	27.73	27.54	27.08	26.67	25.83	25.01	24.14	23.59	23.34	21.6	21.76	20.23	19.21	19.41	17.67	17.28	16.06	14.76	14	12.24	11.7	11.46	11.09	10.31	10.02	9.91	9.62	9.1	8.89	8.51	7.99	8.18	7.7	7.33	7.09	7.76	6.32	6.33	6.18	5.97	5.79	5.54	5.43	4.96	4.75	4.73	4.57	4.39
351	27.53	28.14	27.73	27.11	26.06	25.32	24.66	23.42	22.48	22.5	19.84	20.15	19.09	18.07	18.56	17.09	16.58	15.89	14.67	13.8	11.95	11.52	11.34	10.84	10.4	10.53	10.07	9.47	9.38	9.36	8.87	8.52	8.85	8.4	7.9	7.77	8.55	7.39	7	7.09	7.02	6.78	6.39	6.33	6.15	5.63	5.42	5.78	5.6
352	28.29	28.46	28.16	27.75	27.32	26.05	25.51	24.84	23.77	23.38	22.22	21.95	21.02	20.3	20.27	19.33	18.85	18.02	16.95	16.1	14.08	13.65	13.5	12.71	12.07	12.06	11.83	11.34	11.02	11.16	10.77	10.17	10.3	10.23	9.41	9.27	10.24	8.84	8.66	8.76	8.63	8.21	8.02	8.06	7.84	7.19	7.15	7.71	7.57
353	29.17	29.39	29.36	28.8	28.52	27.87	27.36	27.16	26.04	26.04	25.07	24.71	24.12	23.63	23	21.89	21.01	21.1	19.94	19.69	18.62	18.86	18.57	18.34	17.67	17.31	17.41	17.13	16.84	16.61	16.48	16.2	15.96	15.83	16.04	15.21	16.36	15.08	14.63	14.17	14.32	14.24	13.15	13.3	13.37	12.49	11.88	12.64	13.02
354	29.08	29.04	28.77	28.36	27.81	27.01	26.76	26.24	25.35	25.15	24.05	23.8	22.91	22.42	21.9	20.95	20.29	19.76	18.86	18.45	17.17	16.92	16.76	16.57	15.79	15.74	15.74	15.28	15.14	15.21	14.93	14.46	15.03	15.39	14.71	14.11	16.33	13.97	13.64	13.79	13.91	13.41	13.07	13.65	12.86	12.33	12.46	13.08	13.84
355	27.92	28.24	27.89	28.2	27.79	26.93	26.53	25.92	25.05	25.12	23.91	23.68	22.76	22.06	21.9	20.74	20.07	19.78	18.13	17.82	16.34	15.55	16.03	15.08	14.73	14.55	14.26	13.75	13.44	14.17	13.17	12.74	13.17	13.61	12.08	12.22	13.68	11.86	11.53	11.82	11.7	11.2	10.96	11.15	10.74	10.07	10.45	10.81	11.19
356	27.84	28.97	28.72	28.24	27.61	26.86	26.36	25.93	24.95	25.11	23.18	23.07	22.83	21.69	22.02	20.88	20.07	19.51	18.26	17.46	15.83	15.45	15.12	14.4	14.3	14.18	13.72	13.24	13.27	13.26	12.66	12.59	13.05	12.41	11.97	12.07	13.39	11.45	11.05	11.46	11.42	10.67	10.69	11.1	10.6	9.84	9.89	10.74	10.45
357	28.32	28.37	28.51	27.84	26.99	26.13	25.68	24.67	24	23.7	21.96	22.13	20.73	20.21	19.85	18.84	18.09	16.85	15.91	14.84	13.16	12.64	11.94	11.57	11.16	11.12	10.96	10.13	10.12	10.02	9.44	9.32	9.9	9.08	8.66	8.62	9.54	8.04	8.01	8.31	8.08	7.53	7.56	7.9	7.11	6.71	7.09	7.38	6.82
358	27.48	27.74	27.92	27.54	26.8	26.18	25.41	24.63	23.88	23.43	21.65	21.83	20.87	19.71	20.12	18.44	17.89	16.91	15.44	14.27	12.07	11.22	10.77	10.04	9.75	9.75	9.11	8.82	8.72	8.61	7.99	7.78	8.17	7.38	7.18	7.12	7.53	6.52	6.61	6.76	6.7	6.09	6.04	6.35	5.86	5.31	5.57	5.88	5.6
359	28.81	28.03	28.18	27.51	26.32	25.41	24.91	23.62	22.73	22.36	20.27	20.07	18.96	18.18	18.06	16.88	16.18	15.25	14.05	12.98	10.83	10.17	9.52	9.12	8.89	8.54	8.35	7.85	7.92	7.62	7.3	6.82	7.13	6.54	6.23	6.16	6.53	5.59	5.57	5.69	5.48	5.17	5.11	5.11	4.77	4.33	4.63	4.77	4.54
360	27.43	27.59	27.96	27.01	26.25	25.34	24.89	23.81	22.79	22.66	20.28	20.72	19.4	18.53	18.53	17.1	16.42	15.57	14.1	12.86	10.9	9.89	9.5	9.09	8.87	8.54	8.16	8.04	7.79	7.66	7.09	6.8	7.16	6.48	6.23	6.17	6.38	5.52	5.68	5.74	5.51	5.15	5.13	5.27	4.83	4.45	4.71	4.99	4.69
361	28.57	27.81	28.2	27.61	26.53	25.37	25	23.63	22.46	22	20.07	20.13	18.97	18.32	18.29	16.71	16.37	15.4	14.33	13.17	11.28	10.29	9.94	9.5	9.44	8.79	8.53	8.61	8.45	8.04	7.88	7.46	7.54	6.87	6.96	6.56	6.77	5.93	5.97	6.03	5.76	5.4	5.33	5.52	5.04	4.71	5.06	5.14	5.15
362	27.83	28.33	28.34	27.68	26.94	26.03	25.68	24.73	23.8	23.72	21.43	21.54	20.59	19.84	19.75	18.45	17.75	16.86	15.67	14.59	12.85	11.93	11.66	11.3	11.03	10.76	10.22	9.91	9.64	9.73	9.02	8.84	9.2	8.85	8.37	8.08	9.01	7.68	7.7	7.7	7.67	7.22	7.07	7.36	6.86	6.21	6.78	7.04	6.94
363	28.74	28.37	28.7	27.78	27.63	26.46	26.58	25.39	24.52	24.71	22.83	23.24	21.82	21.18	21.1	19.24	19.17	18.2	17.11	15.99	14.68	13.75	13.44	12.31	12.25	12.49	11.79	11.11	11.63	11.54	10.2	10.11	10.85	10.27	9.28	9.33	9.83	8.72	8.79	8.92	8.87	7.75	8.25	8.73	8.05	7.36	7.95	8.31	7.68
364	28.55	28.08	28.32	28.12	27.59	26.69	26.53	25.33	24.72	24.63	23.05	22.92	21.6	21.24	20.77	19.59	18.78	17.69	16.49	15.21	13.54	12.57	12.12	11.46	11.31	10.95	10.7	10.43	10.33	10.36	9.42	9.36	9.66	9.44	8.76	8.56	9.05	7.94	7.9	8.12	8.06	7.64	7.47	7.78	7.32	6.54	7.27	7.72	7.36
365	29.02	28.89	28.63	27.82	27.19	26.43	26.1	24.97	24.38	23.88	21.98	22.1	21	20.3	20.18	18.77	18.24	17.3	16.21	14.96	13.5	12.37	12.04	11.34	11.15	10.66	10.45	10.31	10.17	9.86	9.21	9.14	9.32	8.78	8.56	8.24	8.44	7.43	7.62	7.66	7.51	6.98	7.14	7.2	6.7	6.24	6.81	7.03	6.57
366	28.26	27.9	28.16	27.2	26.24	25.36	24.76	23.54	22.8	22.29	20.05	19.97	18.75	17.89	18.11	16.48	16.24	14.89	14.08	12.68	10.71	9.92	9.5	9.09	8.82	8.57	8.23	8.04	7.99	7.73	7.02	7.06	7.33	6.7	6.62	6.26	6.57	5.75	5.92	6	5.9	5.67	5.42	5.47	5.33	4.81	5.15	5.34	5.19
367	29.15	27.62	28.41	27.38	26.23	25.22	24.89	23.29	22.24	22.09	19.43	19.68	18.58	17.03	17.66	16.13	15.69	14.69	13.66	12.37	10.52	9.49	9.19	8.64	8.57	8.3	8.02	7.69	7.64	7.6	6.8	6.79	7.1	6.39	6.09	6.05	6.14	5.38	5.55	5.64	5.47	5.21	5.05	5.14	4.79	4.24	4.69	5.01	4.57
368	27.66	27.45	27.46	26.86	25.73	25.08	24.34	23.45	22.45	22.2	20.12	20.01	19.21	18.21	18.39	16.99	16.44	15.54	14.27	13.25	11.47	10.62	10.19	9.82	9.48	9.1	8.81	8.6	8.28	8.2	7.64	7.43	7.65	7.14	7.14	6.76	7.09	6.04	6.13	6.28	6.22	5.85	5.62	5.86	5.51	4.96	5.29	5.63	5.35
369	28.05	27.85	28	27.16	26.4	25.63	25.2	24.01	22.79	22.8	20.31	20.44	19.69	18.5	18.99	17.53	17.03	16.44	14.85	13.92	12.37	11.43	11.04	10.35	10.25	9.91	9.51	9.19	9.05	9.2	8.37	8.18	8.39	8.08	7.69	7.41	7.86	6.86	6.75	6.92	6.7	6.43	6.34	6.39	5.96	5.51	5.67	6.07	6.06
370	27.55	26.83	26.89	26.96	26.17	25.77	25.16	24.36	23.68	23.25	21.54	21.47	20.57	19.82	19.48	18.22	17.75	16.88	15.59	14.8	13.14	12.22	11.92	11.29	11.12	11.11	10.7	10.15	10.15	10.72	9.31	9.25	9.97	9.61	8.94	8.66	10.11	8.08	8.16	8.48	8.19	7.57	7.5	8.25	7.43	6.88	7.41	7.51	7.63
371	27.72	28.2	27.91	27.6	26.84	25.89	25.65	24.44	23.42	23.47	21.19	21.03	20.18	18.97	19.21	17.99	17.22	16.48	15.17	14.23	12.51	11.24	10.95	10.3	10.07	10.01	9.5	9.09	8.93	9.09	8.29	8.13	8.61	7.97	7.56	7.57	8.16	6.99	6.74	7.19	7.01	6.6	6.43	6.66	6.33	5.74	6.07	6.41	6.39
372	27.93	27.77	27.54	27.64	26.96	25.53	25.34	24.25	23.05	22.93	21.39	21.12	19.8	18.97	18.82	17.48	16.87	16.26	14.73	13.79	12.03	11.1	10.81	10.23	9.82	9.75	9.27	8.75	8.7	9	8.3	7.86	8.31	7.54	7.25	7.15	7.6	6.81	6.77	7.01	6.88	6.46	6.4	6.61	6.3	5.71	6.05	6.38	6.1
373	26.92	27.77	27.4	27.16	26.79	25.61	25.06	24.14	23.13	22.74	21.01	21.04	19.82	19.13	18.96	17.91	16.91	16.5	15.27	14.13	12.56	11.43	11.13	10.55	10.38	10.24	9.79	9.41	9.16	9.11	8.67	8.51	8.67	7.85	7.85	7.63	8	7.28	7.12	7.43	7.38	7	6.78	7.06	6.72	6.01	6.45	6.78	6.64
374	27.98	28.31	28.05	27.66	27.03	26.31	25.61	24.41	23.59	23.03	21.18	20.84	19.61	18.92	18.22	17.24	16.3	15.52	14.6	13.42	11.51	10.73	10.24	9.59	9.44	9.37	9.01	8.54	8.4	8.39	7.78	7.62	8.01	7.29	7.02	6.96	7.19	6.53	6.5	6.63	6.63	5.98	6.1	6.34	5.98	5.46	5.81	6.13	5.74
375	28.81	27.86	27.59	27.52	26.82	25.75	25.34	24.05	23.09	22.74	20.86	20.74	19.71	18.56	18.6	17.16	16.49	15.52	14.22	13.25	11.25	10.45	10.05	9.35	9.18	9.11	8.66	8.24	8.02	8.2	7.39	7.13	7.47	6.76	6.53	6.52	6.58	6.03	5.98	6.13	6.02	5.66	5.42	5.89	5.47	4.82	5.26	5.71	5.18
376	27.64	27.57	27.37	27.05	26.19	25.04	24.67	23.51	22.31	21.85	19.88	19.89	18.64	17.9	17.6	16.41	15.78	15.01	13.69	12.6	10.66	9.97	9.58	9.03	8.87	8.72	8.17	7.95	7.84	7.96	7.34	7.03	7.44	6.73	6.44	6.38	6.6	5.96	6.05	6.2	5.96	5.68	5.59	5.81	5.35	4.79	5.17	5.54	5.19
377	28.14	28.24	28.13	27.61	27.09	25.87	24.93	24.23	23.26	22.48	20.72	20.26	19.41	18.45	18.21	17.25	16.32	15.45	14.47	13.26	11.4	10.45	10.09	9.54	9.52	9.21	8.84	8.42	8.26	8.2	7.58	7.4	7.8	7.18	6.86	6.85	6.95	6.42	6.32	6.47	6.57	5.89	5.93	6.19	5.9	5.34	5.64	6.18	5.68
378	28.49	28.35	28.08	27.42	26.74	25.93	25.31	24.01	23.11	22.7	20.56	20.57	18.97	18.47	17.82	16.28	15.66	14.66	13.29	12	10.13	9.26	8.83	8.37	8.18	7.95	7.64	7.35	7.2	7.31	6.6	6.49	6.67	5.99	5.92	5.7	5.92	5.47	5.45	5.59	5.44	5.1	5.11	5.3	4.97	4.5	4.87	5.11	4.74
379	27.84	27.88	28.07	27.67	27.07	25.9	25.45	24.26	23.19	22.71	20.69	20.77	19.41	18.46	18.24	16.76	15.92	15.08	13.47	12.56	10.05	9.37	9.04	8.37	8.27	8.01	7.56	7.27	7.17	7.24	6.33	6.29	6.65	6.09	5.78	5.61	5.76	5.23	5.29	5.41	5.36	4.94	4.85	5.13	4.74	4.36	4.59	5.06	4.53
380	27.85	27.96	27.94	27.51	26.74	25.74	25.16	23.79	22.72	22.23	20.36	20.36	19.1	18.3	17.9	16.83	15.78	14.96	13.68	12.53	10.66	9.67	9.27	8.9	8.86	8.52	8.03	7.9	7.57	7.54	7.03	6.87	7.05	6.55	6.34	6.22	6.29	5.8	5.79	5.9	5.95	5.45	5.34	5.74	5.31	4.72	5.12	5.47	5.19
381	28.13	28.8	28.58	28.3	27.85	27.13	26.52	25.61	25.14	24.74	23.06	23	21.11	20.42	19.66	18.45	17.67	16.51	15.02	13.64	11.54	10.82	9.94	9.33	9.23	8.98	8.78	8.27	8.15	8.14	7.28	7.2	7.64	7.02	6.56	6.77	6.9	6.25	6.33	6.37	6.59	5.79	5.82	6.03	5.99	5.23	5.6	6.09	5.79
382	28.35	28.33	27.96	27.6	27.07	25.93	25.69	24.75	23.61	23.31	21.42	21.39	19.82	19	18.57	16.89	16.37	15.52	14.06	12.9	10.86	9.73	9.26	8.59	8.56	8.34	7.96	7.6	7.27	7.34	6.49	6.42	6.88	6.07	5.91	5.77	5.9	5.32	5.58	5.54	5.68	5.03	5.16	5.49	5.11	4.61	5.01	5.44	4.94
383	28.13	28.24	28.07	28	27.39	25.87	25.93	24.56	23.21	23.09	20.85	21.23	19.45	18.29	18.22	16.65	15.78	14.83	13.29	12.22	10.17	9.52	9.14	8.57	8.65	8.36	7.72	7.65	7.47	7.47	6.95	6.63	6.86	6.4	6.15	5.94	6.1	5.66	5.53	5.76	5.69	5.11	5.3	5.54	5.12	4.71	5	5.37	4.88
384	28.4	28.46	28.24	27.77	27.09	25.84	25.15	23.8	23.06	22.57	20.42	20.55	19.08	18.19	17.82	16.82	15.98	15.23	13.98	12.72	10.98	9.91	9.68	9.05	9.21	8.88	8.48	8.17	7.94	7.86	7.27	7.08	7.41	6.88	6.7	6.54	6.59	6.14	6.14	6.26	6.38	5.66	5.81	6.08	5.76	5.25	5.6	6.04	5.7
385	28.47	28.83	28.39	28.21	27.57	26.68	25.97	25.04	24.12	23.7	21.36	21.55	19.93	19.33	18.7	17.2	16.29	15.11	13.54	12.34	10.27	9.45	8.92	8.46	8.24	8.03	7.86	7.45	7.22	7.25	6.71	6.36	6.77	6.2	5.99	5.84	6.13	5.74	5.71	5.76	5.8	5.35	5.39	5.55	5.43	4.86	5.26	5.59	5.41
386	27.64	28.08	28.46	27.97	27.51	26.39	26.39	25.24	24.33	24.27	22.02	22.45	20.61	19.81	19.3	17.66	16.84	15.93	14.11	13.04	10.61	9.68	9.19	8.54	8.51	8.17	7.66	7.37	7.31	7.29	6.8	6.38	6.75	6.34	6.07	5.72	6	5.64	5.51	5.54	5.68	5.09	5.08	5.5	5.16	4.72	5.02	5.67	5.15
387	27.53	28.04	27.9	27.41	26.99	25.69	25.52	24.02	23.02	22.89	21.05	21.03	19.53	18.76	18.33	17.08	16.1	15.36	13.89	12.55	10.89	9.94	9.47	9.11	8.98	8.69	8.36	8.32	7.95	7.84	7.25	7.26	7.46	6.8	6.45	6.56	6.47	6.04	6.22	6.33	6.33	5.78	5.86	6.09	5.78	5.21	5.71	6.08	5.81
388	28.16	28.83	28.25	28.21	27.49	26.52	26.2	24.98	24.23	23.92	21.6	21.73	20.3	19.28	18.85	17.77	16.85	15.79	14.35	13.05	11.12	10.29	9.58	9.17	9.06	8.94	8.67	8.3	8.07	8.17	7.35	7.28	7.79	7.28	6.79	6.89	7.08	6.64	6.51	6.68	6.86	6.35	6.27	6.65	6.41	5.7	6.23	6.72	6.45
389	27.9	28.47	28.29	27.77	27.34	26.23	26.04	25.15	24.03	23.81	21.71	21.68	20.33	19.58	18.75	17.65	16.77	15.68	14.33	13.11	11.11	10.21	9.53	9.13	8.76	8.77	8.49	8.12	7.8	7.79	7.2	7.01	7.46	6.79	6.5	6.47	6.72	6.16	6.12	6.31	6.41	5.8	5.93	6.33	5.89	5.65	5.93	6.36	6.03
390	28.54	28.8	28.75	28.55	27.92	26.79	26.62	25.74	24.76	24.54	22.88	22.86	21.48	20.56	20.29	18.85	17.84	16.71	15	13.68	11.35	10.76	9.88	9.25	9.19	9.26	8.69	8.28	8.4	8.42	7.53	7.53	7.94	7.54	7.09	7.06	7.26	6.64	6.67	6.83	7.11	6.42	6.36	6.76	6.45	6.07	6.32	6.87	6.4
391	27.52	28.29	28.09	27.66	27.19	26.13	25.65	24.47	23.86	23.52	21.36	21.59	20.43	19.57	19.27	18	17.42	16.34	15.02	13.59	11.91	10.82	10.39	9.87	9.7	9.65	9.29	9.03	8.76	8.48	8.13	7.86	8.42	7.52	7.29	7.49	7.41	6.87	7.11	7.21	7.34	6.72	6.61	7.06	6.83	6.22	6.8	7.09	6.91
392	28.14	28.8	28.34	28.23	27.72	27.01	26.39	25.58	24.92	24.51	22.46	22.48	21.29	20.35	19.72	18.73	17.61	16.34	15.05	13.65	11.61	11.1	10.31	9.82	9.73	9.66	9.53	9.01	8.88	8.93	8.1	7.98	8.62	8	7.49	7.74	7.89	7.44	7.42	7.77	7.95	7.32	7.24	7.78	7.42	6.74	7.58	7.86	7.66
393	28.12	28.56	28.65	27.78	27.2	26.37	26.18	25.3	24.29	24.25	22.26	22.41	21.1	19.75	19.87	18.15	17.27	16.29	14.47	13.68	11.69	11.06	10.23	9.69	9.73	9.53	9.11	8.76	8.73	8.86	8	7.94	8.22	7.77	7.38	7.23	7.52	7.24	7.04	7.22	7.2	6.83	6.86	7.22	7.08	6.56	7.02	7.38	7.08
394	27.29	28.06	28.02	27.31	26.94	25.82	25.57	24.49	23.52	23.19	21.68	21.58	20.18	19.14	18.96	17.58	16.83	15.71	14.28	13.11	11.27	10.64	9.9	9.32	9.7	9.53	8.88	8.85	8.62	8.6	7.84	7.92	8.5	7.47	7.1	7.34	7.48	6.88	7.38	7.59	7.54	7.02	7.3	7.49	7.14	6.52	7.55	7.57	7.27
395	27.3	28.11	27.99	27.68	26.77	25.84	25.56	24.37	23.49	23.12	21.29	21.3	20.33	19.14	19.17	17.82	17.03	16.03	14.68	13.55	11.94	11.17	10.45	10.05	9.85	9.99	9.64	8.82	8.91	8.73	8.14	7.95	8.64	7.97	7.52	7.63	8	7.31	7.55	7.79	7.96	7.27	7.38	7.89	7.54	6.93	7.86	8.31	7.49
396	28.18	28.73	28.19	27.77	27.41	26.59	26.23	25.52	24.74	24.26	22.12	22.33	21.2	20.13	19.9	18.43	17.69	16.32	14.67	13.43	11.54	10.82	10.31	9.58	9.64	9.54	9.09	8.44	8.37	8.29	7.39	7.17	7.83	7.3	6.79	6.92	7.26	6.83	6.92	6.99	7.13	6.62	6.72	7.1	6.81	6.28	7.21	7.5	6.95
397	28.33	28.45	28.69	28.32	27.48	26.64	26.44	25.48	24.23	24.16	22.33	22.43	20.7	19.59	19.56	17.97	17.16	15.97	14.2	13.24	11.34	10.48	9.5	9.25	9.14	9.36	8.67	8.27	8.32	8.19	7.69	7.34	7.78	7.23	6.73	6.67	7.09	6.71	6.81	6.91	6.87	6.6	6.59	7.09	6.68	6.24	6.74	7.26	6.79
398	27.83	28.31	28.44	27.9	27.21	26.39	25.81	24.9	24.2	23.51	21.91	21.94	20.52	19.33	19.22	17.56	16.77	15.72	14.05	12.87	10.99	10.37	9.37	9.21	9.26	9.29	8.67	8.59	8.2	7.99	7.59	7.33	8.01	7.07	6.96	7.12	7.3	6.69	7.01	7.29	7.26	6.83	6.88	7.27	6.89	6.47	7.26	7.7	7.09
399	27.54	28.91	28.12	28.3	27.68	26.97	26.43	25.46	24.65	24.2	22.49	22.32	21.01	19.68	19.53	18.09	17.37	16.29	14.92	13.63	11.82	10.74	10.4	9.49	9.82	9.9	9.44	8.91	8.65	8.75	8.14	7.77	8.54	7.92	7.67	7.67	8.08	7.49	7.69	7.93	8.13	7.59	7.48	8.03	7.89	7.07	7.98	8.34	7.98
400	28.35	28.94	28.82	28.04	27.32	26.85	26.21	25.44	24.56	24.03	22.04	22.03	20.79	19.36	19.31	17.8	17.37	15.82	14.53	13.38	11.84	10.68	10.32	9.93	9.62	10.06	9.63	8.66	8.91	8.54	7.68	7.43	8.46	7.47	7.07	7.08	7.61	6.85	7.15	7.41	7.34	6.82	6.87	7.53	6.95	6.26	7.49	7.77	6.82
401	28.62	29.33	28.63	28.8	28.23	27.71	27.27	26.26	25.21	24.95	23.19	23.15	21.72	20.23	20.21	18.51	17.93	16.5	14.97	13.92	11.83	10.8	10.42	9.16	9.71	10.26	8.71	8.55	9.25	8.74	8.01	8.06	9.02	7.58	7.59	7.68	7.63	7.32	8.1	8.34	7.71	7.52	7.96	7.89	7.64	7.9	8.27	8.16	7.94
402	28.49	29.08	28.65	28.33	27.68	26.66	26.31	25.16	23.9	23.54	21.75	21.81	20.12	19.47	18.98	17.52	16.87	15.72	14.51	13.2	11.38	10.67	10.09	9.59	9.34	9.75	8.97	8.49	8.36	8.3	7.73	7.4	8.1	7.19	7.09	6.98	7.65	6.87	7.08	7.57	7.62	6.72	7.01	7.62	7.19	6.68	7.67	7.9	7.42
403	28.5	29.08	28.75	28.33	27.64	27.03	26.33	25.55	23.93	24.13	21.82	21.83	20.31	19.37	19.01	17.64	16.71	15.62	14.15	12.86	11.36	10.28	9.69	9.3	9.25	9.68	9.25	8.54	8.45	8.41	7.5	7.35	8.1	7.52	7.21	7.1	7.79	7.17	7.38	7.6	7.49	7.2	7.19	7.44	7.24	6.86	7.76	7.86	7.54
404	28.73	29.33	29.16	28.76	28.06	27.53	27.06	26.32	25.13	24.92	23.39	23.24	21.6	20.4	20.06	18.35	17.48	16.23	14.86	13.59	12.05	10.77	10.1	9.82	9.86	10.41	9.16	9.16	9.18	8.96	8.25	7.84	8.76	8.08	7.65	8.03	8.1	7.6	7.95	8.17	8.25	7.54	7.73	8.7	8.08	7.31	8.18	8.47	7.85
405	28.13	28.68	28.68	28.06	27.6	26.77	26.19	25.31	24.67	23.94	22.56	22.6	20.86	20.2	19.33	18.21	17.03	15.69	14.49	13.07	11.38	10.68	9.57	9.27	9.34	9.61	8.96	8.8	8.77	8.26	7.76	7.74	8.37	7.52	6.96	7.54	7.6	7.21	7.59	8.11	7.86	7.32	7.59	8.36	7.68	7.3	8.3	8.52	8
406	28.3	28.79	28.61	28.39	27.66	26.91	26.56	25.53	24.4	24.22	22.34	22.35	20.89	20.03	19.74	18.43	17.35	16.25	14.92	13.78	11.92	10.89	10.47	9.82	9.87	10.41	9.57	8.7	8.9	8.75	7.87	7.67	8.49	7.95	7.57	7.6	8.29	7.33	7.73	7.88	8.02	7.37	7.64	7.94	7.64	7.34	8.23	8.45	7.98
407	28.71	29.22	28.98	28.34	27.84	27.34	26.85	26.26	25.17	24.86	23.17	23.17	21.8	20.9	20.5	19.26	18.17	16.65	15.48	14.41	12.56	11.69	10.79	10.34	10.05	10.75	10.07	9.07	9.42	9.51	8.59	8.17	9.15	8.7	8.35	8.07	8.37	8.29	8.47	8.63	8.66	8.21	8.55	8.97	8.46	7.94	8.78	9.16	8.29
408	29.1	28.99	29.31	28.84	27.78	27.37	26.78	26.07	25.15	24.6	23.26	23.15	21.99	20.84	20.67	19.36	18.26	16.92	15.58	14.31	12.47	11.38	10.55	10.52	10.19	10.57	9.36	9.27	9.85	9.3	8.63	8.43	9.44	8.69	8.19	8.45	8.39	8.84	8.59	9.25	9.37	8.93	8.95	9.35	9.28	8.76	9.49	9.57	9.33
409	28.72	29.02	29.17	28.43	27.66	27.11	26.75	25.79	24.94	24.34	22.83	22.7	21.17	20.74	19.86	18.69	17.76	16.32	15.26	13.84	12.12	11.27	10.69	9.89	9.94	10.29	9.64	9.08	9.08	8.94	8.16	7.97	8.88	8.2	7.58	8.22	8.33	7.99	8.13	8.79	8.86	8.1	8.34	8.99	8.65	8.27	9.03	9.2	9.21
410	28.75	29.34	28.94	28.79	28.28	27.67	26.95	26.38	25.46	25.33	23.68	23.78	22.28	21.66	21.15	20.39	19.2	17.98	16.67	15.5	13.5	12.47	11.62	10.78	10.8	11.49	10.49	9.78	10.44	10	9.16	8.95	9.67	9.58	8.9	8.9	9.47	8.93	9.21	9.2	9.59	8.98	9.18	9.51	9.3	8.8	9.86	10.07	9.6
411	29.36	29.24	29.37	28.74	28.21	27.62	27.11	26.37	25.63	25.42	23.89	23.93	22.79	21.89	21.74	20.48	19.31	18.2	16.64	15.4	13.4	12.05	11.43	10.86	10.8	11.82	10.69	10.16	10.66	10.39	9.52	9.54	10.19	9.9	9.46	9.47	9.32	9.42	9.9	9.81	10.05	9.71	9.93	10.42	10.31	9.67	10.58	10.9	10.2
412	29.02	28.86	28.86	28.21	27.55	26.58	26.44	25.59	24.59	24.2	23.13	22.83	21.55	20.99	20.19	19.19	17.73	16.53	14.98	13.74	12.07	11.31	10.68	10.37	10.09	10.44	9.52	9.43	9.83	9.66	8.48	8.58	10.01	8.92	8.4	9.27	9.04	9.19	9.4	9.95	9.94	9.79	9.6	10.37	10.06	9.69	10.8	10.95	10.74
413	28.7	29.02	29.18	28.49	27.65	27.24	26.64	26.12	25.06	24.67	23.43	23.24	21.82	21.25	20.65	19.73	18.41	17.2	15.91	14.52	12.65	11.81	11.25	10.52	10.75	11.5	10.4	9.72	10.13	9.94	9.18	8.84	10.14	9.54	8.85	9.24	10.08	8.99	9.31	9.7	10.12	9.1	9.64	10.3	9.76	9.36	10.65	10.62	9.91
414	28.72	28.95	28.71	28.05	27.53	27.13	26.57	25.8	25.25	24.76	23.5	23.4	22.64	21.83	21.64	20.53	19.53	18.52	17.22	15.89	13.7	12.87	12.53	11.38	11.37	12.04	11.42	10.42	11.2	11.58	10.31	9.91	10.93	11.05	10.13	10.43	10.53	10.45	10.52	10.7	11.1	10.62	10.94	11.42	11.02	10.67	11.76	12.12	11.02
415	29.17	29.07	29.33	28.59	27.87	27.57	26.98	26.29	25.52	25.11	23.56	23.48	22.84	21.63	21.47	20.23	18.87	17.89	16.21	14.94	13.48	12.44	11.86	10.85	11.47	12.33	10.65	10.59	11.07	11.47	10.13	10.37	11.55	10.59	10.52	10.71	10	10.89	10.68	11.37	11.8	11.19	11.38	11.87	11.66	11.26	12.35	12.63	11.8
416	28.83	29.03	28.92	28.48	27.93	27.46	26.81	26.35	25.86	25.26	24.72	24.31	22.92	22.64	21.65	20.52	19.23	18.26	16.86	15.68	14.09	13.05	12.6	11.85	11.85	12.4	11.17	10.84	11.77	11.54	10.6	10.89	11.74	11.29	10.28	11.63	10.94	11.82	11.76	12.37	12.59	12.28	12.42	13.15	12.68	12.67	13.72	13.49	13
417	28.66	28.77	28.84	28.32	27.76	27.36	26.72	26.3	25.62	25.1	23.97	23.95	22.82	22.33	21.68	20.81	19.69	18.32	17.54	15.95	13.96	13.27	12.76	11.61	12.29	12.94	11.94	11.23	12.15	12.38	11.2	11.06	12.02	11.72	11.49	11.58	12.17	11.74	12.06	12.42	12.72	12.04	12.51	13.06	12.95	12.43	13.44	13.55	12.22
418	28.81	28.99	29.18	28.4	28.01	27.74	27.18	26.73	26.18	25.79	24.71	24.63	23.76	22.9	22.59	21.64	20.56	19.51	18.16	17.18	15.4	14.08	13.83	12.47	12.98	14.29	13.36	12.33	13.02	13.98	12.29	12.38	13.55	12.69	12.92	12.96	12.16	13.02	13.31	13.94	14.05	13.52	14.32	14.73	14.24	13.92	15.19	15.51	13.76
419	29.18	29.15	29.12	28.75	28.29	27.9	27.55	27.02	26.48	26.09	25.61	25.15	24.34	23.62	23.03	21.83	20.51	19.87	17.87	16.96	15.92	15.01	14.46	13.58	14.26	15.27	13.55	13.69	14.39	15.18	13.2	14.12	15.63	13.81	13.97	15.62	13.44	14.99	15.6	16.4	16.15	15.96	16.23	16.88	16.47	16.72	17.76	17.61	16.91
420	28.99	29.06	29.23	28.9	28.29	28.02	27.66	27.19	26.69	26.29	25.55	25.28	24.53	24.08	23.32	22.59	21.27	20.39	19.07	17.8	16.78	15.54	15.17	14.08	15.1	15.7	14.89	14.33	15.44	15.84	14.66	15.06	16.17	15.25	14.45	15.58	15.2	15.42	16.05	16.62	16.34	15.83	16.77	16.95	16.86	16.24	17.87	17.48	16.94
421	28.57	29.07	29.07	28.7	28.28	27.92	27.4	26.92	26.46	26.12	25.26	25.15	24.18	23.81	23.19	22.73	21.88	21.01	20.37	19.3	17.78	16.15	16.74	15.21	16.11	17.23	16.35	15.54	16.44	17.29	15.99	16.27	17.28	16.06	16.45	17.17	16.35	17.34	17.82	18.2	18.05	17.6	18.76	18.7	18.44	18.1	19.57	19.84	17.41
422	29.3	29.39	29.48	29.06	28.48	28.39	28.08	27.57	27.2	26.87	26.3	26.1	25.5	25.11	24.74	23.9	23.3	22.73	21.52	20.49	19.98	18.46	19.14	18.26	19.58	19.81	19.04	18.87	20.02	20.25	18.78	20.26	20.87	19.06	19.32	21.23	19.24	20.37	21.63	22.08	21.45	21.28	22.68	22.84	22.24	22.54	23.82	23.39	22.51
423	29.34	29.57	29.2	29.44	28.98	28.85	28.44	27.99	27.64	27.22	26.72	26.22	25.79	25.04	24.49	23.89	22.77	22.4	21.25	20.81	20.38	19.1	19.51	18.33	19.96	20.29	19.63	19.5	20.36	21.24	19.62	20.81	21.5	20.69	20	21.4	20.79	20.98	21.65	22.42	21.75	21.67	22.53	22.59	22.08	22.24	23.3	22.9	23.04
424	29.22	29.33	29.39	29.13	28.49	28.16	28	27.41	26.96	26.58	25.93	25.85	25.08	24.66	24.23	23.82	23.34	22.45	22.12	21.1	19.77	18.87	18.85	17.96	19.56	19.86	19.42	18.94	20.2	20.25	19.21	20.18	21.1	19.8	19.62	20.49	20.3	20.41	20.94	21.48	20.99	20.58	21.85	21.69	21.35	21.11	22.72	22.34	21.66
425	29.47	29.64	29.32	29.16	28.75	28.52	28.17	27.74	27.39	27.1	26.43	26.19	25.45	25.1	24.71	24.06	24.05	23.37	22.74	22.31	21.47	20.05	20.98	19.93	21.43	21.94	21.03	21.03	21.57	22.14	21.32	22.02	22.5	21.45	21.51	22.59	21.55	22.78	23.41	23.22	23.31	23.11	23.57	23.97	23.62	23.86	24.24	24.73	22.96
426	29.73	29.66	29.52	29.63	29.06	28.86	28.74	28.1	27.81	27.62	27.03	26.84	26.35	25.95	25.66	25.2	24.31	23.85	23.15	22.7	22.17	21.74	22.14	21.42	22.44	22.3	21.61	21.85	22.91	23.09	21.85	23.02	23.67	22.25	22.14	23.65	22.2	23.32	24.22	24.72	23.8	23.59	25.2	24.44	24.49	24.86	25.7	25.19	24.92
427	29.53	29.83	29.56	29.63	29.38	29.17	29.07	28.68	28.15	27.95	27.55	27.18	26.64	26.39	25.72	25.47	24.68	24.4	23.59	23.01	22.31	21.87	21.96	21.51	22.57	22.94	22.32	22.26	23.18	23.24	22.46	23.13	23.73	22.94	22.34	23.44	22.87	23.32	23.87	24.12	23.42	23.97	24.27	24.22	23.89	23.96	24.92	24.39	24.47
428	29.72	29.91	29.61	29.54	29.14	28.84	28.67	28.3	27.68	27.53	26.88	26.66	26.07	25.66	25.5	25.16	24.91	24.22	23.85	23.5	22.25	21.93	22.09	21.56	22.87	23.39	22.72	22.31	23.22	23.35	23.02	23.45	23.94	23.35	22.83	23.97	23.66	23.91	24.3	24.77	24.4	24.57	25.28	24.96	25.09	25.13	26.01	25.42	24.76
429	30	30.1	29.88	29.61	29.42	29.21	29.03	28.78	28.42	28.31	27.6	27.36	26.92	26.7	26.46	26.23	25.97	25.64	24.99	24.68	24.57	23.38	23.93	23.75	24.5	24.87	23.86	24.52	24.74	25.03	24.61	25.23	25.48	24.49	25.15	25.91	24.91	25.97	26.68	26.56	26.5	26.68	26.89	26.79	27.14	27.23	27.38	27.25	26.58
430	30.33	30.46	30.13	30.34	30.08	30.08	29.89	29.64	29.32	29.2	28.82	28.55	28.37	28	27.85	27.63	27.16	27.23	26.55	26.51	26.23	26.11	26.3	25.67	26.87	26.98	26.16	26.48	27.02	27.5	26.6	27.25	27.74	27.06	26.98	27.64	26.7	27.8	28.24	28.22	28.34	28.06	28.54	28.28	28.55	28.7	28.77	28.79	28.56
431	30.18	30.33	30.24	29.94	29.73	29.77	29.6	29.4	29.35	29.29	28.72	28.78	28.76	28.66	28.64	28.49	28.38	28.01	27.85	27.11	26.8	26.58	26.92	26.69	26.17	26.4	26.44	26.59	25.99	26.67	26.16	25.95	26.3	25.25	25.55	25.66	25.9	25.36	25.81	26.15	25.42	25.86	25.96	25.77	25.5	25.31	26.21	25.92	26.6
432	29.83	29.44	29.53	29.2	28.84	28.66	28.52	28.41	28.13	28.03	27.59	27.55	27.27	26.85	26.89	26.65	26.44	26.1	25.47	24.94	24.38	23.66	23.37	23.17	23.42	22.63	22.55	22.88	22.99	22.78	22.05	22.6	22.59	21.55	22.07	22.39	21.4	21.05	21.92	22.73	21.52	21.61	22.19	22.37	21.2	21.94	23.21	21.9	22.04
433	28.97	29.26	29	28.63	28.19	28.13	27.99	27.91	27.47	27.46	26.87	26.75	26.83	26.48	26.67	26.44	26.06	25.89	25.12	24.65	24.06	23.04	22.97	22.5	22.77	22.41	21.76	21.93	22.58	22.35	21.21	21.86	22.31	21.33	21.8	21.94	21.11	20.65	21.36	22.27	20.95	21.18	21.95	21.79	20.4	21.01	22.73	21.39	22.12
434	28.84	29.05	28.75	28.27	27.69	27.55	27.36	27.21	26.88	26.93	26.12	25.98	26.28	25.6	26.06	25.48	25.5	25.02	24.37	23.36	22.17	21.42	21.46	20.67	20.73	20.8	20.02	20.02	20.46	20.36	19.25	19.51	20.44	19.02	18.84	19.28	18.91	19.01	18.83	19.89	19.12	18.38	19.02	19.53	19.04	18.39	20.2	19.23	19.12
435	29.03	29	29.04	28.04	27.29	27.48	26.96	26.91	26.56	26.21	25.29	25.36	25.39	25.03	25.04	24.84	24.54	23.78	23.36	22.31	21.28	20.55	20.26	19.51	19.41	19.52	19.2	18.81	19.01	18.66	17.92	17.84	18.89	16.5	17.07	17.59	16.73	16.5	16.86	18.08	17.01	16.73	17.22	17.63	16.63	16.19	18.42	17.41	16.08
436	27.71	28.52	28.05	27.87	27.27	27.32	26.75	26.74	26	25.91	25.25	25.12	24.8	24.34	24.22	23.64	23.1	22.7	21.87	21.11	20.16	19.35	18.79	18.44	18.83	18.42	17.99	18.08	18.09	17.63	17.21	17.26	17.82	16.48	16.92	17.16	16.31	16.45	16.61	17.37	17.02	16.47	16.7	17.26	16.71	16.22	18.05	16.85	15.92
437	28.03	28.35	27.85	27.43	26.9	26.88	26.48	26.57	25.95	25.62	24.89	24.72	24.92	24.21	24.6	24.09	23.75	23.15	22.19	21.33	20.12	19.21	19.18	18.32	18.3	18.51	17.84	17.73	17.9	17.69	16.81	16.95	18.1	16.86	16.81	16.79	16.56	16.28	16.26	17.14	16.96	16.18	16.57	17.08	16.33	15.62	17.53	17.07	16.77
438	28.1	28.32	28.16	27.24	26.68	26.63	25.94	25.99	25.52	25.2	24.13	24.14	24.23	23.35	23.96	23.26	22.89	22.31	21.5	20.29	19	18.23	18.23	17.46	17.13	17.3	16.74	16.73	16.76	16.55	15.78	15.64	16.95	15.32	15.29	15.49	15.6	14.86	15.07	15.89	15.29	15.11	15.29	15.78	15.03	14.37	16.07	15.72	15.04
439	28.25	28.49	28.72	28.04	27.29	27.18	26.6	26.34	26.09	25.74	24.96	24.84	24.66	23.8	23.99	23.19	22.84	22.19	21.15	20.08	19.12	18	17.8	17.12	17.04	17.28	16.84	16.34	16.6	16.44	15.46	15.35	16.19	14.69	14.7	14.96	14.34	14.36	14.47	15.42	14.85	14.33	14.69	15.16	14.5	14.05	15.72	14.72	13.78
440	27.43	28.31	27.83	27.37	26.9	26.9	26.29	25.87	25.51	25.08	24.23	24.24	23.88	23.05	23.18	22.24	21.87	21.47	20.19	19.37	18.57	17.68	17.27	16.76	17.21	16.84	16.48	16.29	16.6	15.51	15.23	15.31	16.31	14.68	15.34	15.1	14.53	14.99	14.78	15.43	15.55	15	14.93	15.14	15.38	14.12	15.69	15.28	14.92
441	27.94	28.15	27.91	27.95	27.19	26.92	26.58	26.32	25.73	25.75	24.61	24.44	24.3	23.41	23.78	23.1	22.59	22.08	20.86	20.11	19.01	17.94	17.93	17.02	17.15	17.18	16.66	16.35	16.62	16.67	15.61	15.68	16.75	15.79	15.83	15.27	15.51	15.36	14.86	15.6	15.62	15.22	15.21	15.46	15.36	14.14	15.94	15.6	15.47
442	28.3	28.53	28.55	27.71	26.74	26.7	26.09	25.57	25.16	24.95	23.44	23.61	23.3	22.49	22.82	21.68	21.56	20.77	19.74	18.71	17.44	16.74	16.99	16.13	15.86	15.75	15.56	14.93	15.2	14.8	13.88	13.81	14.64	13.05	12.65	13.31	13.33	12.85	12.97	13.51	13.15	12.49	12.99	13.28	12.82	12.4	13.48	13.26	12.84
443	28.26	28.73	28.8	28.3	27.6	27.31	26.92	26.12	25.56	25.36	24.26	24.09	23.48	22.55	22.48	21.45	20.87	20.41	18.9	18.13	16.99	16.13	15.86	15.57	15.25	15.04	14.99	14.53	14.57	13.97	13.66	13.4	13.97	12.86	12.45	13.06	12.49	12.64	12.62	13.07	13.03	12.34	12.66	12.76	12.56	11.68	13.4	12.63	11.4
444	27.62	28.24	27.8	27.38	26.58	26.45	25.77	25.23	24.66	24.49	23.11	23.08	22.67	21.92	22.12	21.16	20.51	20.09	18.66	18.08	16.81	15.75	15.78	14.99	15.18	15.12	14.64	13.61	14.46	13.69	13.28	13.28	13.86	12.72	12.96	12.77	12.36	11.8	12.51	12.97	12.78	12.02	12.62	12.92	12.45	11.63	12.86	12.86	12.27
445	27.89	28.17	27.95	27.29	26.36	26.34	25.55	25.22	24.62	24.37	22.75	22.84	22.51	21.65	22.15	21.23	20.84	20.1	18.82	17.77	16.52	15.72	15.62	14.9	14.56	14.65	14.41	13.78	13.86	13.69	12.71	12.87	13.83	12.58	12.1	12.28	12.45	11.85	11.84	12.52	12.25	12.14	12.22	12.35	11.75	10.84	12.42	12.3	11.64
446	28.38	28.2	28.66	27.39	26.58	26.53	25.97	25.28	24.86	24.45	23.11	23.33	22.48	21.83	21.67	20.66	20.12	19.22	18.07	17.25	16.15	15.09	14.84	14.35	14.08	14.12	13.83	13.18	13.21	13.05	12.27	12.11	12.77	11.77	11.17	11.62	11.4	11.16	10.93	11.69	11.2	10.24	11.11	11.4	10.81	10.25	11.4	10.99	9.97
447	27.39	28.06	27.82	27.36	26.79	26.56	25.98	25.38	24.78	24.63	23.2	23.25	22.49	21.63	21.7	20.5	19.97	19.25	17.97	17.23	16.06	15.23	15.08	14.38	14.63	14.68	14.27	14	14.09	12.91	12.22	12.69	13.33	12.14	11.79	12.25	11.71	11.54	11.8	12.09	12.13	11.48	11.66	12.01	11.44	10.36	11.94	11.82	10.59
448	27.62	27.99	27.62	27.59	26.7	26.5	25.54	25.22	24.55	24.26	22.99	22.8	22.21	21.63	21.48	20.35	19.76	19.2	17.51	16.95	15.89	14.67	14.87	14	13.94	14.08	13.61	13.33	13.12	12.99	12.17	12.18	12.89	11.76	11.94	11.5	11.57	10.96	11.17	11.52	11.71	10.87	11.18	11.53	10.86	10.13	11.31	11.62	11.1
449	28.2	28.48	28.57	27.67	26.7	26.8	25.98	25.5	25.06	24.61	22.9	23.08	22.5	21.88	21.84	20.88	20.21	19.39	18.17	17.09	16.03	15.12	14.73	14.1	14	14.15	13.68	13.01	13.07	13.08	12.15	11.88	12.59	11.63	10.88	11.26	11.57	11.01	10.68	11.43	10.99	10.62	11.03	11.18	10.46	9.93	11.11	11.05	10.45
450	27.77	28.35	28.82	27.94	27.57	27.33	26.66	26.44	25.9	25.55	24.33	24.43	23.72	22.61	22.68	21.28	20.81	19.94	18.45	17.51	16.15	15.25	14.82	14.31	14.39	14.37	14.22	13.31	13.39	12.95	12.26	12.37	12.68	11.58	11.1	11.54	11.04	10.94	10.6	11.27	11.02	10.84	10.69	11.06	10.53	9.8	10.85	10.44	9.6
451	27.4	27.9	27.78	27.4	26.84	26.47	25.89	25.24	24.58	24.08	22.82	22.9	22.55	21.46	21.98	20.54	20.09	19.32	18	17.2	16.08	14.83	14.54	13.8	14.21	14.03	13.5	13.19	13.2	12.6	11.68	12.01	12.51	11.32	11.07	11.44	10.71	10.44	10.8	11.19	11.11	10.74	10.73	11.12	10.42	9.52	10.94	11.16	10.29
452	27.88	28.47	28.04	27.72	27.01	26.6	25.99	25.5	24.88	24.76	23.05	23.16	22.55	21.51	21.89	20.77	20.3	19.57	18.07	17.34	15.75	14.88	14.95	13.81	13.73	13.9	13.29	12.81	12.88	12.72	11.52	11.82	12.75	11.4	11.09	11.4	11.38	10.56	10.73	11.33	11.16	10.55	10.73	11.08	10.22	9.77	10.78	10.95	10.29
453	28.47	28.59	29.01	27.94	27.32	26.94	26.38	25.54	25.18	24.6	23.09	23.13	22.1	21.5	21.31	20.01	19.75	18.71	17.55	16.83	15.41	14.67	14.33	13.8	13.67	13.5	13.2	12.47	12.72	12.65	11.5	11.39	12.01	11.06	10.48	10.68	10.65	10.48	9.97	10.5	10.29	9.49	10.16	10.42	9.89	9.39	10.34	10.24	9.43
454	27.88	28.6	28.57	28.46	27.7	27.28	26.63	26.06	25.49	24.95	23.88	23.94	23.27	22.17	22.17	20.62	20.12	19.4	17.8	16.72	15.54	14.65	14.06	13.7	13.74	13.51	13.09	13.01	12.77	11.88	11.8	11.76	12.15	11.03	11.04	10.96	10.39	9.85	10.21	10.6	10.25	10.36	9.71	10.25	9.8	8.82	9.96	9.79	9.43
455	27.76	28.41	28.08	27.7	26.85	26.56	25.7	25.01	24.46	23.69	22.22	22.32	21.77	20.74	21	19.89	19.46	18.49	17.27	16.56	15	13.96	13.66	12.82	12.95	12.84	12.39	12.06	12.05	11.75	10.55	10.85	11.45	10.29	10.12	10.29	9.83	9.39	9.5	10.22	10.07	9.44	9.49	10.13	9.16	8.63	9.77	10.02	9.38
456	28.13	28.1	28.38	27.54	26.73	26.44	25.82	25.2	24.38	24.11	22.21	22.3	21.65	20.52	21.03	19.68	19.4	18.4	17.04	16.08	14.92	13.97	13.57	12.83	12.64	12.8	12.67	11.63	11.62	11.69	10.45	10.25	11.18	10.28	9.37	9.92	10.13	9.32	9.22	9.78	9.95	9.27	9.23	9.83	8.95	8.55	9.34	9.57	8.96
457	28.34	29.13	28.87	28.77	28.12	27.89	26.99	26.73	25.74	25.08	23.52	23.45	22.31	21.24	20.97	19.99	18.93	17.99	16.69	15.69	14.24	13.47	13.11	12.47	12.16	12.55	12.07	11.58	11.46	10.98	10.16	10.34	10.69	9.9	9.5	9.31	9.24	8.98	8.9	9.36	8.87	9.02	8.77	8.92	8.41	7.9	9.04	8.87	8.01
458	27.74	28.35	27.92	27.96	27.25	26.82	25.91	25.37	24.54	24.28	22.92	23.08	22.3	20.99	21.38	19.7	19.28	18.57	17.03	16.39	14.8	13.88	13.48	12.75	12.98	12.92	12.36	12.02	12.18	11.62	11.05	10.88	11.42	10.35	10.52	10.51	9.87	9.82	10	10.16	10.01	9.65	9.32	10.04	9.42	8.64	9.58	9.65	9.17
459	28.5	28.61	28.39	28.23	27.34	26.68	26.2	25.32	24.58	24.32	22.36	22.6	21.7	20.71	20.79	19.55	18.88	18.02	16.57	15.9	14.34	13.33	13.23	12.14	12.25	12.25	11.71	11.16	11.26	11.15	10.19	9.98	10.85	9.88	9.67	9.67	9.56	8.81	9.01	9.5	9.5	8.52	8.66	9.41	8.48	7.9	9.1	9.27	8.24
460	28.03	28.4	28.88	27.88	27	26.9	26.01	25.37	24.8	24.25	22.56	22.51	21.71	20.89	20.82	19.56	18.89	18.01	16.74	16.03	14.27	13.69	13.24	12.58	12.39	12.26	11.78	11.36	11.13	10.85	10.03	9.76	10.39	9.48	9.08	9.24	9.48	8.48	8.64	9.04	9.1	8.27	8.5	8.9	8.18	7.62	8.78	8.79	7.81
461	27.7	28.02	28.34	28.18	27.5	26.93	26.23	25.67	25.15	24.89	23.05	23.27	22.11	21.07	20.9	19.46	18.75	17.99	16.63	15.93	14.29	13.5	13.12	12.46	12.57	12.4	11.92	11.81	11.56	10.9	10.53	10.13	10.41	9.67	9.41	9.37	9.38	8.47	8.73	9.03	8.82	8.45	8.14	8.81	7.94	7.16	8.3	8.36	7.64
462	28.55	28.77	28.45	28.15	27.44	26.77	26.15	25.29	24.27	23.77	21.92	22.12	21.16	20.09	20.35	18.98	18.35	17.58	16.26	15.38	13.61	12.57	12.34	11.44	11.51	11.46	10.65	10.47	10.81	10.07	9.23	9.4	9.86	8.99	8.52	8.81	8.49	8.16	8.33	8.43	8.47	8.12	7.84	8.37	7.89	7	7.94	8.34	7.65
463	28.61	28.67	28.88	28.5	27.57	27.14	26.59	25.64	25.06	24.87	22.78	22.81	21.95	21.09	20.88	19.75	18.96	17.7	16.17	14.94	13.59	12.5	11.89	11.12	11.11	11.01	10.63	10.11	10.41	9.98	9.23	8.99	9.5	8.73	8.47	8.45	8.54	7.85	7.77	8.04	7.8	7.45	7.66	7.69	7.13	6.51	7.07	7.63	7.12
464	28.35	28.25	28.61	27.77	27.25	26.69	26.11	25.37	24.69	24.16	22.46	22.61	21.48	20.59	20.51	18.98	18.27	17.3	15.9	15	13.17	12.4	11.99	11.27	11.18	11.02	10.5	10.17	10.23	9.92	8.92	8.78	9.46	8.46	7.93	8.27	8.17	7.45	7.79	7.98	7.87	7.1	7.36	7.72	7.12	6.51	7.28	7.48	7.13
465	27.79	28.03	28.02	27.88	27.2	26.33	25.97	25.05	23.98	24.01	22.04	22.25	21.14	20.27	20.34	19.07	18.37	17.65	16.07	15.13	13.68	12.36	12.39	11.36	11.67	11.58	10.64	10.38	10.42	10.13	9.46	9.03	9.64	8.75	8.38	8.52	8.34	7.74	7.94	8.08	8.07	7.51	7.47	7.75	7.26	6.52	7.22	7.73	7.19
466	29.07	29.1	29.1	28.45	27.88	27.23	26.74	25.94	25.13	24.4	22.42	22.51	21.34	20.55	20.36	19.29	18.55	17.45	16.22	14.86	13.12	12.12	11.57	10.74	10.65	10.34	9.98	9.87	9.9	9.22	8.75	8.39	8.65	8.28	7.93	7.69	7.8	7.18	7.33	7.2	7.56	6.9	6.8	7.16	6.62	6.29	6.48	7.1	6.88
467	28.86	28.49	28.87	28.06	26.95	26.46	26.17	25.15	24.36	24.11	21.85	21.94	20.99	20.28	20.08	18.83	18.22	17.17	15.83	14.71	13.14	12.24	11.92	11.19	11.01	10.68	10.29	10.27	10	9.81	9.12	8.87	9.23	8.48	8.13	8.06	8.47	7.59	7.55	7.84	7.64	7.07	7.21	7.51	7.06	6.28	7.21	7.43	7.14
468	28.39	28.1	28.41	28.18	27.19	26.73	26.05	25.11	24.43	23.82	21.95	21.9	20.75	19.66	19.59	18.36	17.44	16.61	15.21	14.58	12.99	12.49	11.97	11.51	11.24	11.01	10.7	10.55	9.96	9.96	9.29	9	9.63	8.84	8.5	8.32	8.45	7.83	7.83	8.01	8	7.38	7.47	7.74	7.14	6.54	7.34	7.71	7.29
469	28.72	28.6	28.52	28.14	27.24	26.49	26.27	25.14	24.17	24.22	22.02	22.13	20.74	19.6	20.07	18.3	17.88	17.22	15.51	14.52	13.29	12.4	12	11.09	11.2	11.3	10.46	10.2	10.34	10.31	9.04	8.94	9.59	8.77	8.77	8.39	8.44	7.74	7.84	8.01	7.88	7.91	7.28	7.52	7.36	6.6	7.31	7.67	7.53
470	29.17	29.07	29.05	28.49	27.56	26.93	26.45	25.3	24.79	24.58	22.59	22.56	21.43	20.49	20.43	18.85	18.07	17.05	15.38	14.29	12.88	11.9	11.41	10.89	10.56	10.39	10.21	9.58	9.66	9.77	8.53	8.3	8.84	8.34	7.94	7.73	8.27	7.33	7.02	7.42	7.46	6.93	6.8	7.16	6.83	6.11	6.87	7	6.92
471	28.17	27.83	28.24	27.37	26.41	25.69	25.17	24.11	23.65	23.18	21.38	21.5	20.64	19.75	19.9	18.48	18.04	17.24	15.91	14.89	12.95	12.35	12.05	11.25	10.98	10.77	10.34	10.03	9.95	9.93	9.25	8.77	9.38	8.53	8.16	8.16	8.65	7.48	7.5	7.99	7.81	7.07	7.51	7.66	7.01	6.44	7.31	7.58	7.39
472	28.82	28.01	28.58	28.29	27.33	26.07	25.75	24.46	23.37	23.69	21.42	21.46	19.88	18.9	18.94	17.5	16.96	16.21	14.79	14.02	12.29	11.64	11.32	10.67	10.51	10.5	9.61	9.52	9.02	9.36	8.43	8.16	8.54	7.99	7.59	7.58	7.56	7.01	6.97	7.17	7.15	6.89	6.82	6.9	6.46	5.89	6.55	6.93	6.39
473	29.37	29.24	29.23	28.72	27.88	26.96	26.35	25.16	24.25	23.71	21.5	21.72	20.45	19.63	19.41	18.09	17.34	16.25	14.97	13.81	12.08	11.22	10.75	10.03	9.78	9.5	9.18	9	8.75	8.66	8.28	7.75	7.97	7.61	7.34	7.02	7.51	6.6	6.6	6.57	6.67	6.24	6.06	6.25	6.06	5.44	5.85	6.3	6.12
474	28.36	28.07	28.42	27.31	26.28	25.64	24.87	23.92	23.34	22.83	20.79	20.87	20.01	18.97	19.22	17.82	17.34	16.6	15.13	14.17	12.72	11.8	11.38	10.67	10.45	10.37	9.91	9.48	9.36	9.3	8.39	8.17	8.8	8.14	7.85	7.56	8.07	7	6.95	7.32	7.29	6.67	6.62	6.94	6.4	5.82	6.46	6.8	6.44
475	27.51	27.25	27.39	27.09	26.29	25.55	25.08	23.76	23.45	23.14	21.34	21.26	20.21	19.5	19.31	18.13	17.38	16.86	15.37	14.49	12.87	12.1	11.63	11.01	10.74	10.83	10.36	10.05	9.76	10	9.11	8.94	9.59	8.98	8.57	8.41	8.85	7.87	7.83	8.19	8.1	7.44	7.57	7.95	7.36	6.73	7.46	7.88	7.64
476	27.9	28.26	28.24	27.42	27.01	26.05	25.57	24.52	23.58	23.5	21.68	21.7	20.83	19.15	19.9	18.23	18.04	17.26	15.91	14.67	12.82	12.08	11.47	11.03	10.56	10.53	9.97	9.51	9.35	9.81	8.72	8.44	8.78	8.16	7.95	7.85	8.07	7.28	7.17	7.35	7.42	7.25	6.85	7.06	6.91	6.06	6.58	6.99	6.89
477	28.89	28.47	28.59	27.75	26.93	26.3	25.83	24.74	24	23.62	21.18	21.33	20.32	19.42	19.51	18.18	17.43	16.95	15.27	14.12	12.61	11.39	11.12	10.31	10.23	10.03	9.51	9.02	9.06	9.03	8.38	8.06	8.54	8.13	7.5	7.49	7.88	7.09	7.03	7.18	7.08	6.52	6.65	6.78	6.57	5.91	6.45	6.73	6.58
478	28.31	28.2	27.92	27.4	26.35	25.65	25.1	24.24	23.45	23.23	21.49	21.22	20.69	19.75	19.93	18.52	17.97	17.47	15.93	15.15	14.04	12.84	12.73	12.03	11.78	11.71	11.17	10.76	10.73	10.79	9.87	9.61	10.22	9.45	8.97	9.08	9.33	8.3	8.31	8.75	8.66	7.92	8.15	8.39	7.73	7.17	7.95	8.26	7.78
479	28.44	28.21	28.25	28.23	27.61	26.81	26.14	25.35	24.96	24.45	23.11	22.96	21.83	21.08	20.73	19.19	18.69	18.11	16.59	15.78	14.43	13.52	13.27	12.36	12.21	12.23	11.6	11.21	10.92	11.49	10.48	10.19	10.92	10.31	9.8	9.56	10.35	9.21	9.11	9.6	9.46	8.88	8.7	9.28	8.76	8.14	8.55	9.01	8.91
480	28.45	28.36	27.93	27.63	27.01	26.51	25.98	25.33	24.57	24.47	22.76	22.62	22.05	21.02	21.12	19.9	19.25	18.88	17.46	16.24	15.09	14.2	13.7	13.09	12.88	12.92	12.16	11.88	11.82	12.29	11.2	11	11.8	11.11	10.74	10.45	11.11	10.11	9.88	10.59	10.29	9.74	9.7	10.16	9.6	8.8	9.59	10.02	10.15
481	28.2	28.64	28.48	28.14	27.62	27.06	26.26	25.78	25.19	24.82	23.7	23.49	23.04	22.38	22.35	21.5	20.84	20.5	19.25	18.37	17.67	16.68	16.19	16.08	15.58	15.44	14.88	14.75	14.1	15.16	14.14	13.92	14.52	13.63	13.69	13.29	14.24	12.89	12.94	13.76	13.18	13.02	12.99	13.51	12.86	12.17	13.2	13.21	13.91
482	28.23	28.54	28.48	28.01	27.57	27.16	26.78	26.49	25.82	25.66	24.46	24.19	24.15	23.26	23.51	22.63	22.02	21.85	20.55	20.04	19.39	18.87	18.71	18.26	17.78	17.83	17.39	17.23	17.12	17.75	16.72	16.51	17.6	17.32	16.81	15.92	17.35	16.19	15.53	16.31	15.88	15.53	15.5	15.87	15.21	14.57	15.58	15.66	16.14
483	28.31	29.23	28.17	28.39	27.68	26.96	26.64	25.89	25.29	25.1	23.89	23.78	23.39	22.46	22.85	21.89	21.65	21.37	20.28	20.14	18.81	18.5	18.55	17.87	17.28	17.54	16.9	16.69	16.45	16.8	15.87	15.8	16.21	15.97	15.25	14.91	16.16	14.39	14.23	14.57	14.07	13.94	13.61	13.78	12.85	12.1	12.74	13.04	13.56
484	27.95	28.33	28.2	28.06	27.31	26.99	26.24	25.63	25.18	25.04	23.81	23.67	23.31	22.39	22.38	20.93	20.65	20.27	18.68	17.89	16.61	16.29	15.87	15.22	14.69	14.71	14.49	13.96	14.17	14.32	13.31	12.93	13.61	12.78	12.96	12.59	12.62	11.9	12.02	12.23	12.03	11.67	11.34	11.87	11.38	10.54	11.28	11.44	11.51
485	29.19	28.68	28.41	28.03	26.92	25.8	25.55	24.63	23.46	23.38	21.23	21.24	20.45	19.75	19.79	18.54	18.1	17.46	16.06	15.44	14.17	13.36	13.03	12.57	12.14	11.95	11.54	11.1	10.98	10.96	10.25	9.99	10.64	9.75	9.88	9.43	10.04	8.72	8.54	9.26	8.78	8.56	8.41	8.65	7.91	7.52	8.14	8.11	7.97
486	27.37	27.45	27.17	26.61	25.66	25.18	24.14	23.39	22.55	22	19.95	20.27	19.45	18.45	18.72	17.72	17.04	16.47	15.26	14.25	12.74	11.64	11.08	10.6	10.16	10.02	9.65	9.29	9.1	9.16	8.66	8.2	8.49	7.72	7.62	7.56	7.83	6.97	6.92	7.19	7.03	6.48	6.5	6.68	6.14	5.59	6.05	6.28	6.01
487	28.57	27.68	27.74	26.63	25.68	24.67	24.11	22.83	21.85	21.3	18.77	19.15	18.23	17.23	17.65	16.09	15.88	14.77	13.91	12.94	11.27	10.31	10.08	9.7	9.33	9.12	9	8.58	8.52	8.19	7.93	7.64	7.87	7.21	7.07	6.99	7.15	6.19	6.21	6.46	6.2	5.91	5.73	5.96	5.47	5.06	5.46	5.6	5.39
488	29.02	28.12	28.33	27.26	26.29	25.89	25.13	24.16	22.83	22.45	20.58	20.54	19.72	18.47	18.75	17.3	16.94	15.99	15.06	13.49	11.87	11.01	10.42	10.37	10.13	9.21	9	9.1	8.99	8.34	8.01	7.91	7.83	7.13	7.51	7.28	7.19	6.1	6.58	6.62	6.24	6.18	6.25	6	5.58	5.32	5.78	5.6	5.31
489	28.86	27.71	28.49	27.66	26.73	25.97	25.43	24.49	23.21	23.06	20.87	21.12	20.24	18.78	19.6	18.29	17.9	17.07	15.97	15.24	13.19	12.24	11.72	11.08	10.83	10.5	9.94	9.82	9.71	9.55	8.9	8.61	8.96	8.19	8.04	7.81	7.77	7.03	7.02	7.37	6.98	6.67	6.77	6.62	5.96	5.42	6.16	6.15	5.86
490	27.98	28.37	28.55	27.89	27.2	26.61	26.29	25.37	24.57	24.47	22.22	22.2	21.18	20.2	20.34	18.99	18.4	17.61	16.36	15.26	13.85	13.03	12.52	12.13	11.78	11.62	11.1	10.76	10.75	10.53	10.18	9.64	10.12	9.36	9.11	8.95	9.45	8.42	8.39	8.68	8.51	8.12	8.02	8.17	7.56	6.97	7.62	7.61	7.25
491	28.88	28.8	28.48	28.12	27.68	27.18	26.82	25.91	25.3	25.32	23.42	23.44	22.65	21.99	22.16	20.77	20.4	19.53	18.49	17.64	16.04	15.15	15.14	14.44	13.99	13.75	13.29	12.72	12.91	12.75	12	11.66	12.06	11.72	11.43	10.94	11.78	10.03	10.09	10.08	9.78	9.32	9.49	9.35	8.6	8.02	8.47	8.38	8.01
492	27.91	28.3	28.14	27.54	27.19	26.64	26.35	25.54	24.98	25.04	23.18	23.57	22.98	21.75	22.47	20.9	20.47	20.02	18.57	17.9	16.17	15.55	15.33	14.7	14.38	14.4	13.67	13.75	13.21	13.3	12.35	12.32	12.39	11.52	11.59	11.42	11.81	10.36	10.58	10.73	10.68	9.96	9.78	10	9.2	8.65	9.31	9.37	8.72
493	28.3	28.52	28.49	27.63	26.87	26.45	25.64	25.06	24.5	24.08	21.62	22.01	21.2	20.02	20.62	19.06	18.56	17.7	16.2	15.37	13.66	12.87	12.36	11.92	11.68	11.47	11.02	10.72	10.55	10.47	9.86	9.63	9.85	9.15	9.11	8.85	9.07	8.31	8.22	8.3	8.17	7.74	7.72	7.66	7.19	6.56	7.01	7.2	6.91
494	28.7	27.8	28.18	27.68	26.78	25.8	25.17	24.14	23.43	23.01	21.93	21.55	20.52	19.76	19.81	18.72	18.38	17.36	16.32	15.17	13.06	12.12	11.45	10.99	10.61	10.33	9.76	9.44	9.29	9.36	8.51	8.49	8.48	7.9	7.78	7.57	7.63	6.85	6.84	7.08	6.82	6.39	6.43	6.45	6.03	5.42	5.86	5.97	5.49
495	28.02	27.53	27.94	27.2	26.37	25.8	25.18	24.23	23.71	23.65	21.36	21.56	20.43	19.49	19.83	18.53	17.92	17.08	15.66	14.75	13.21	12.15	11.65	11.31	10.98	10.68	10.21	10.08	9.92	9.74	9.14	8.96	9.29	8.46	8.51	8.33	8.51	7.41	7.56	7.84	7.53	7.06	7.21	7.18	6.66	6.1	6.63	6.57	6.37
496	28.22	27.81	28.13	27.17	26.51	25.49	24.73	23.83	22.88	22.59	20.62	20.83	19.56	18.63	18.88	17.91	17.35	16.74	15.65	14.85	13.45	12.33	11.65	11.36	11.3	10.77	10.31	10.18	9.89	9.8	9.29	9.01	9.33	8.55	8.5	8.28	8.24	7.51	7.47	7.77	7.54	7.1	7.2	7.15	6.54	6.03	6.49	6.73	6.4
497	28.41	28.12	28	27.83	27	26.5	25.62	24.86	24.21	23.58	22.14	21.9	21.11	20.21	20.34	18.77	18.53	18.01	16.39	15.59	14.39	13.43	12.94	12.57	12.13	11.84	11.28	11.15	11.02	11.29	10.15	10.16	10.57	9.94	9.8	9.54	9.89	8.8	8.77	9.17	8.88	8.33	8.5	8.79	7.98	7.36	7.97	8.04	8.3
498	28.12	28.74	28.82	27.86	27.18	26.47	25.96	25.08	24.04	23.94	21.63	21.94	21.17	20.07	20.56	19.27	18.86	18.25	16.88	16.26	14.71	13.84	13.36	12.87	12.46	12.48	11.95	11.71	11.51	11.51	10.78	10.67	11.43	10.28	10.37	10.03	10.51	9.47	9.47	10.12	9.71	9.23	9.36	9.58	9.02	8.11	9.02	9.16	8.86
499	27.1	27.41	27.26	26.65	26.36	25.7	25.07	24.43	23.53	23.34	21.79	21.76	20.89	20.32	20.26	19.22	18.45	18.09	16.59	15.84	14.47	13.35	13.04	12.37	12.29	11.91	11.3	11	10.93	11.36	10.19	10.01	10.5	9.97	9.39	9.36	9.84	8.84	8.6	9.19	8.9	8.39	8.69	8.78	8.03	7.26	8.24	8.42	7.78
500	27.7	28.29	27.58	27.37	26.51	25.94	25.67	24.99	24.01	23.79	21.8	21.93	21.37	20.29	20.68	19.79	19.07	18.28	17.25	16.34	15.19	14.12	13.82	13.25	12.85	12.54	12.06	11.78	11.61	11.68	11.11	10.78	11.56	10.37	10.31	10.31	10.13	10.04	9.73	10.32	10.15	9.59	9.55	9.79	9.3	8.41	9.36	9.51	8.62
501	28.79	28.26	28.46	27.58	26.29	25.92	25.41	24.31	23.67	22.87	20.44	20.63	20.06	19.07	19.47	17.81	17.53	16.54	15.45	14.69	13.17	12.43	11.9	11.39	11.14	11.07	10.6	10.19	10.16	10.04	9.35	9.2	9.68	8.84	9.12	8.59	8.68	7.97	7.94	8.37	8.11	7.87	7.8	7.96	7.44	6.79	7.52	7.65	7.28
502	28.27	26.92	27.42	26.87	25.78	25.12	24.33	23.71	22.95	22.55	20.76	20.83	20.22	18.93	19.39	18.06	17.62	17.02	15.52	14.81	13.36	12.37	11.93	11.25	11.07	11.1	10.59	10.02	10.05	9.95	9.25	9	9.58	8.53	8.36	8.39	8.64	7.74	7.86	8.22	7.92	7.59	7.55	7.84	7.28	6.53	7.5	7.58	6.99
503	27.53	27.58	27.8	26.7	25.93	25.26	24.41	23.61	22.66	22.28	20.27	20.59	19.61	18.61	18.92	17.71	17.39	16.63	15.63	14.68	13.16	12.44	11.83	11.35	11.04	10.9	10.38	10.03	10.01	10.1	9.15	8.91	9.7	8.6	8.52	8.45	8.24	7.72	7.9	8.23	7.96	7.39	7.62	7.78	7.11	6.41	7.35	7.58	6.83
504	28.27	28.2	28.13	27.71	26.63	25.88	25.66	24.61	23.84	23.65	21.5	21.67	20.84	19.69	20.21	18.92	18.44	17.61	16.26	15.54	14.09	13.05	12.54	12.01	11.98	11.85	11.19	10.77	10.83	10.93	9.79	9.8	10.66	9.3	9.12	9.25	9.01	8.68	8.47	9.24	8.94	8.37	8.52	8.62	8.16	7.32	8.32	8.47	8.02
505	28.7	27.74	27.9	26.72	25.7	25.26	24.41	23.74	22.68	22.48	20.24	20.18	19.79	18.57	18.99	18	17.44	16.8	15.5	14.66	13.27	12.33	11.98	11.37	11.18	11.06	10.81	10.5	10.17	10.1	9.46	9.39	9.57	8.89	9.03	8.39	8.72	7.9	7.89	8.18	7.99	7.59	7.59	7.73	7.31	6.62	7.47	7.52	7.33
506	27.57	27.55	27.97	27.4	26.85	25.92	25.46	24.52	24.04	23.48	22.07	21.94	21.01	20.02	20.08	18.5	17.92	17.31	15.61	14.74	13.29	12.1	11.64	10.98	10.86	10.68	10.3	9.95	9.87	9.82	9.01	9	9.37	8.64	8.1	8.35	8.54	7.66	7.79	8.19	7.95	7.43	7.56	7.71	6.99	6.34	7.25	7.45	6.85
507	27.73	28.08	27.59	27.02	26.13	25.57	24.96	24.2	23.23	23.06	20.75	21.07	20.49	19.29	19.75	18.53	17.97	17.19	16.05	15.2	13.97	12.96	12.25	11.83	11.84	11.61	10.91	10.59	10.6	10.38	9.59	9.46	10.07	9.04	9	8.94	8.7	8.29	8.29	8.65	8.52	7.98	8.06	8.3	7.72	7.01	7.75	8.02	7.4
508	28.1	27.93	27.75	27.38	26.27	25.75	25.55	24.73	23.96	23.47	21.28	21.45	20.48	19.74	19.9	18.82	18.32	17.36	16.15	15.31	13.9	13.01	12.44	11.79	11.81	11.72	11.58	10.83	10.86	10.91	9.77	10.06	10.66	9.72	9.71	9.35	9.75	8.68	8.72	9.08	9.11	8.54	8.63	8.62	8.23	7.35	8.33	8.59	8.37
509	28.3	27.58	27.64	27.08	25.98	25.45	24.79	23.96	23.05	22.76	21.11	21.03	20.27	19.27	19.36	18.13	17.55	17.23	15.78	15.03	13.84	12.55	12.49	11.76	11.5	11.23	11	11.04	10.68	10.36	9.57	9.8	9.99	8.49	9.45	8.86	8.85	7.85	8.26	8.43	8.1	8.14	8.1	7.87	7.45	6.88	7.7	7.61	7.39
510	27.15	27.27	27.56	26.85	25.93	25.4	24.81	23.85	23.17	23.03	21.2	21.13	20.31	19.22	19.49	17.85	17.39	17.07	15.24	14.31	13.05	12.12	11.58	10.96	10.82	10.56	9.86	9.73	9.93	9.91	9.22	8.8	9.52	8.34	8.11	8.27	8.28	7.45	7.53	8.2	7.74	7.15	7.55	7.61	6.87	6.23	7.38	7.38	6.66
511	28.35	28.34	27.87	27.59	26.62	25.68	25.14	24.04	23.3	23.31	21.13	21.4	20.3	19.3	19.62	18.58	17.95	17.34	16.08	15.09	13.85	12.77	12.22	11.7	11.82	11.56	10.8	10.63	10.67	10.65	9.62	9.69	10.35	9.15	8.94	9.08	9.01	8.4	8.51	8.9	8.86	8.39	8.49	8.59	8.08	7.34	8.13	8.4	7.91
512	27.58	27.6	27.66	26.27	25.17	25.09	23.98	23.24	22.88	22.61	20.03	20.18	19.6	18.63	18.99	17.74	17.19	16.43	15.08	14.37	12.88	11.86	11.61	10.81	10.85	10.67	10.25	9.9	9.88	9.78	9.05	8.94	9.33	8.5	8.65	8.26	8.46	7.63	7.81	8.1	8.03	7.58	7.77	7.84	7.33	6.84	7.72	7.81	7.34
513	28.19	27.79	28.18	27.65	26.79	26.22	25.54	24.9	24.01	23.8	22.07	21.98	21.04	19.76	20.13	18.57	17.87	17.16	15.61	14.82	13.35	12.32	11.79	11.07	11.18	10.86	10.43	10.04	10.11	10	9.22	8.96	9.55	8.46	8.33	8.51	8.53	7.71	7.85	8.41	8.05	7.54	7.55	7.94	7.12	6.56	7.61	7.73	6.95
514	27.69	27.76	27.62	26.83	26.09	25.25	24.9	23.8	22.93	22.99	21.29	21.18	20.23	19.37	19.43	18.36	17.9	17.01	15.79	14.94	13.64	12.7	12.02	11.6	11.64	11.25	10.77	10.76	10.56	10.38	9.56	9.44	10.02	9.03	8.82	8.85	8.74	8.14	8.29	8.56	8.43	7.83	8	8.33	7.64	7.08	7.91	8.09	7.51
515	27.91	27.69	27.69	27.47	26.52	25.98	25.75	24.52	24.11	24.24	21.96	22.18	21.37	20.25	20.5	19.33	18.76	18.12	16.42	15.44	14.43	13.24	12.62	12.17	12.17	12.06	11.6	11.15	11.07	11.37	10.09	10.19	10.91	10.04	9.52	9.66	9.85	9.02	9.02	9.51	9.52	8.99	9.24	9.23	8.8	8.06	9.22	9.24	9.1
516	27.79	27.7	27.96	26.72	25.99	25.96	25.6	24.83	24.37	23.98	22.08	22.38	21.52	20.6	20.8	19.41	19.05	18.09	16.61	15.44	13.82	12.9	12.72	12.23	12.16	11.76	11.28	10.99	10.89	10.71	9.78	9.74	10.35	9.27	9.45	8.95	9.45	8.28	8.41	8.83	8.51	8.26	8.26	8.52	8.01	7.5	8.42	8.32	8.16
517	27.75	27.65	27.86	27.53	26.7	26.24	25.63	24.75	24.09	23.74	22.05	22.02	21.22	19.99	20.26	18.76	18.15	17.6	15.76	14.92	13.73	12.79	12.07	11.52	11.46	11.23	10.75	10.64	10.67	10.69	9.89	9.62	10.35	9.25	8.56	9.26	9.04	8.29	8.43	9.09	8.48	8.02	8.43	8.61	7.66	7.27	8.56	8.41	7.58
518	27.98	28.01	27.77	27.26	26.34	25.72	25.17	24.32	23.58	23.34	21.67	21.64	21	19.82	20.3	18.98	18.45	17.8	16.55	15.33	14.18	13.17	12.43	12.24	12.15	11.77	11.38	11.33	11.27	11.06	10.26	10.08	10.71	9.48	9.41	9.54	9.4	8.95	9.05	9.41	9.37	8.97	8.92	9.33	8.67	7.85	9.08	9.17	8.52
519	27.37	27.82	27.75	27.07	25.56	25.55	24.76	24.22	23.78	23.31	21.02	21.31	20.79	20.01	20.16	19.16	18.72	17.77	16.56	15.68	14.28	13.55	12.73	12.13	12.12	12.03	11.76	11.26	11.23	11.46	10.28	10.51	11.15	10.16	10.21	9.86	10.29	9.47	9.55	9.97	9.98	9.46	9.64	9.73	9.24	8.38	9.71	9.63	9.29
520	28.18	27.53	28.22	27.48	26.7	25.99	25.34	24.67	23.7	23.41	21.91	21.86	20.95	19.85	20.12	18.52	18.22	17.43	16.12	15.27	14	13.07	12.69	12.14	12.12	12.05	11.11	10.86	11.44	11.19	10.27	9.95	10.72	9.73	9.77	9.68	9.77	8.86	8.98	9.65	9.11	8.84	9.2	9.28	8.53	8.22	9.39	9.26	8.87
521	27.66	27.97	27.81	27.4	26.84	26.24	25.67	24.74	24.06	23.88	22.73	22.61	21.52	20.72	20.57	19.13	18.6	18.2	16.55	15.68	14.72	13.82	13.34	13.01	12.83	12.81	12.24	12.29	12.22	12.01	10.96	11.21	11.81	10.54	10.09	10.6	10.58	9.56	10.21	10.52	10.07	9.28	9.9	10.21	9.43	8.87	10.35	9.94	9.53
522	27.5	27.9	27.26	27.32	26.61	26.03	25.52	24.56	24.16	24.01	22.54	22.54	21.81	20.75	21.23	20.04	19.53	18.96	17.42	16.4	15.52	14.33	13.7	13.25	13.07	12.96	12.44	12.32	12.22	12.36	11.27	11.33	12.06	11.07	10.82	11	11.17	10.61	10.52	11.04	10.88	11.01	10.65	10.76	10.43	9.81	10.92	10.95	10.36
523	28.3	27.8	28.09	27.05	26.2	25.67	25.21	24.68	24.17	23.89	21.91	22.23	21.27	20.44	20.69	19.41	18.9	18	16.77	15.86	14.63	13.98	13.43	12.98	12.92	12.91	12.49	12.11	12.29	11.98	10.94	11.12	11.88	10.84	11.18	10.62	11.02	9.96	10.31	10.6	10.57	10.41	10.56	10.69	9.92	9.59	10.72	10.52	10.07
524	27.79	28.39	28.6	28.2	27.47	27.1	26.6	25.95	25.32	24.99	23.39	23.31	22.43	21.18	21.28	19.71	19.06	18.62	16.99	16.11	14.87	14.02	13.54	13.17	12.99	12.96	12.64	12.19	12.44	12.19	11.36	11.26	11.85	10.8	10.09	10.87	10.89	10.1	10.38	10.9	10.38	10.29	10.48	10.63	9.75	9.41	10.79	10.54	9.82
525	27.49	27.72	27.88	27.48	26.64	25.98	25.27	24.42	24.12	23.81	22.39	22.23	21.41	20.81	20.67	19.58	19.2	18.45	16.88	16.05	15.06	14.26	13.41	13.21	13.25	12.84	12.75	12.39	12.4	12.12	11.01	11.41	11.82	10.49	10.37	10.74	10.54	10.32	10.47	10.8	10.7	9.85	10.56	10.76	9.98	9.41	10.75	10.73	9.81
526	27.39	27.68	27.46	27.18	26.32	26.16	25.39	24.89	24.59	24.42	22.77	22.97	22.22	21.49	21.63	20.72	20.18	19.41	17.92	16.93	15.77	14.8	14.34	13.78	13.74	13.51	13.13	12.86	12.91	12.92	11.73	12.1	12.59	11.82	11.89	11.7	12.07	10.96	11.22	11.65	11.62	11.61	11.6	11.56	11	10.49	11.61	11.67	11.57
527	27.58	27.78	28.24	27.35	26.79	26.48	25.76	25.26	24.75	24.43	22.78	23.02	22.42	21.35	21.56	20.16	19.76	19.06	17.47	16.48	15.51	14.68	14.08	13.51	13.54	13.49	12.95	12.62	13.1	12.92	11.84	11.84	12.61	12.16	11.74	11.71	12.12	11.19	11.16	11.78	11.23	11.17	11.44	11.41	10.91	10.69	11.79	11.49	11.42
528	27.24	27.99	27.84	27.64	27.04	26.5	25.99	25.19	24.73	24.37	23.48	23.22	22.4	21.52	21.48	20.02	19.67	19.07	17.41	16.85	16.04	15	14.62	13.95	14.11	14.22	13.61	13.66	13.62	13.19	12.15	12.85	13.22	12.24	11.13	12.16	12.14	11.22	12.19	12.4	11.73	10.77	11.94	12.16	11.28	10.87	12.43	12.02	11.21
529	27.42	28.16	27.69	27.43	26.68	26.32	25.35	24.84	24.44	24.18	22.77	22.48	22.24	21	21.45	20.32	20.02	19.25	17.8	16.75	15.74	14.91	13.97	13.92	13.64	13.38	13.06	13	12.8	12.8	11.69	12.05	12.36	11.39	11.37	11.49	11.52	11.11	11.27	11.68	11.57	11.44	11.61	11.62	11.33	10.65	11.96	11.79	10.89
530	27.81	27.43	27.53	26.86	25.97	25.95	25.23	24.96	24.44	24.18	22.34	22.65	22.28	21.21	21.72	20.26	20.05	19.05	17.72	16.82	15.52	14.74	14.29	13.81	13.72	13.51	13.38	13.03	13	12.85	11.96	12.16	12.96	12.32	12.57	11.76	12.61	11.47	11.57	11.95	11.91	11.87	11.91	11.82	11.41	10.7	12.25	12.12	12.04
531	28.13	27.57	27.81	27.45	26.74	26.2	25.59	25.13	24.49	24.12	23.32	23.21	22.31	21.39	21.41	20.06	19.92	19.1	17.97	17.15	16.29	15.27	14.89	14.28	14.42	14.38	14.07	13.71	13.96	13.34	13.05	12.86	13.24	12.88	12.84	12.47	12.64	12.19	12.59	12.73	12.64	12.24	12.49	12.69	12.08	11.84	13.09	12.52	11.96
532	26.99	27.79	27.96	27.5	26.93	26.38	25.69	25.2	24.52	24.22	23.61	23.19	22.32	21.56	21.32	20.13	19.73	19.19	17.68	16.93	16.38	15.27	14.95	14.57	14.63	14.45	14.08	13.68	13.83	13.35	12.47	12.72	13.3	12.04	11.46	12.2	11.94	11.52	12.18	12.41	11.96	10.87	12	12.34	11.82	10.97	12.42	12.16	11.46
533	27.31	27.74	27.47	27.44	26.66	26.37	25.6	25.2	24.86	24.82	23.43	23.49	23	21.92	22.34	21.39	21.01	20.2	18.84	17.64	16.62	15.79	15.27	14.84	14.59	14.4	14.11	14.05	13.84	13.9	12.84	13.17	13.69	12.87	12.89	12.63	13.09	12.63	12.56	13.13	12.87	13.21	12.93	12.95	12.61	11.97	13.51	13.11	12.72
534	28.06	27.58	27.93	26.87	26	25.67	25.17	24.76	24.01	24.02	22.37	22.53	21.74	21.12	21.18	20.03	19.77	18.89	17.78	16.9	16.24	15.37	15.17	14.93	14.61	14.58	14.41	13.62	14.24	13.61	13.09	12.79	13.38	12.96	13.05	12.45	12.98	12.4	12.2	12.57	12.53	12.77	12.52	12.73	12.39	11.94	12.79	13	13.32
535	27.41	28.4	28.31	28.15	27.51	27.14	25.98	25.75	25.23	24.72	23.79	23.45	22.81	21.78	21.61	20.28	19.83	19.24	17.96	17.43	16.4	15.61	15.35	14.9	14.93	14.81	14.64	14.32	14.63	13.71	13.37	13.32	13.88	12.47	11.9	13.07	12.52	12.52	12.98	13.29	12.97	12.35	13.03	13.34	12.5	12.41	13.81	13.34	12.02
536	26.48	27.64	27.33	27.1	26.55	26.13	25.48	25.01	24.51	24.2	23.31	23.15	22.57	21.9	21.92	20.99	20.48	19.72	18.6	17.64	16.72	15.92	15.41	14.87	14.97	14.61	14.32	14.28	14.19	13.77	12.88	13.43	13.45	12.19	12.31	12.63	12.28	11.93	12.77	12.91	12.56	12.03	12.68	12.92	12.35	11.87	13.29	12.56	11.88
537	28.03	27.87	27.89	27.12	26.48	26.12	25.71	25.38	24.84	24.66	23.27	23.35	22.86	22.49	22.48	21.86	21.25	20.64	19.42	18.48	17.72	16.68	16.26	15.83	15.7	15.38	15.45	15.23	14.76	14.48	13.93	14.02	14.31	13.96	14.35	13.32	14.29	13.37	13.29	13.6	13.67	13.81	13.9	13.56	13.44	12.93	14.2	13.58	14.01
538	27.56	28.15	27.98	27.6	26.93	26.54	25.88	25.4	24.95	24.46	23.55	23.39	23.1	22.26	22.37	21.27	21.04	20.5	19.26	18.4	17.61	16.48	16.12	15.8	16.01	15.92	15.4	14.95	15.53	14.96	14.24	14.4	14.7	13.83	13.81	13.98	13.79	13.39	14.03	14.38	14.08	13.93	14.23	14.28	13.77	13.51	14.8	14.45	13.88
539	27.64	28.16	28.11	27.74	27.2	26.73	26.02	25.39	24.82	24.43	23.59	23.07	22.75	22.13	21.86	20.76	20.37	19.81	18.43	17.59	17.22	16.14	15.93	15.81	16.14	15.81	15.3	15.35	15.35	14.87	14.07	14.47	15.07	13.39	13.01	14.02	13.28	13.39	14.3	14.3	14.11	13.01	14.29	14.34	13.73	13.54	14.87	14.28	12.74
540	27.32	27.73	27.57	27.33	26.55	26.37	25.57	25.28	24.88	24.79	23.89	23.51	23.19	22.2	22.66	21.98	21.62	20.81	19.71	18.76	17.72	17.03	16.35	16.09	15.83	15.78	15.35	15.59	14.99	15.05	14.42	14.54	14.97	14.08	14.11	14.08	14.23	14.22	14.28	14.52	14.42	14.12	14.53	14.52	14.27	13.78	15.27	14.4	13.79
541	28.32	28.19	28.37	27.5	26.8	26.78	26.11	25.99	25.72	25.39	24.15	24.21	24.29	23.63	23.84	23.05	22.75	21.98	20.99	19.92	18.77	17.9	17.53	17.28	17	16.96	16.82	16.28	16.34	16.4	15.72	15.47	16.12	15.88	16.13	15.07	15.79	15.29	15.04	15.38	15.1	15.83	15.54	15.39	14.91	14.81	15.89	15.26	15.86
542	27.75	28.28	28.24	28.02	27.8	27.19	26.51	26.4	25.66	25.41	24.89	24.66	24.09	23.17	23.22	22.12	21.46	21.33	20.04	19.03	18.75	17.53	17.51	17.32	17.62	17.31	17.04	17.02	17.28	16.44	16.42	15.96	16.72	15.01	15.52	15.75	14.74	15.3	16.11	16.16	16.27	15.68	15.73	16.31	16.14	15.75	16.66	16.21	15.04
543	27.91	28.41	28.17	27.9	27.34	27.16	26.56	26.22	25.68	25.52	24.91	24.5	24.06	23.74	23.48	22.84	22.5	21.86	20.79	19.95	18.97	17.99	17.78	17.5	17.73	17.39	16.98	17.12	17.1	16.73	15.88	16.1	16.46	15.08	15.31	15.52	14.92	15.25	15.68	15.78	15.78	14.3	15.52	15.66	15.53	15.01	16.22	15.4	14
544	27.89	28.05	27.88	27.35	26.85	26.69	26	25.92	25.64	25.49	24.74	24.59	24.35	23.82	23.95	23.53	23.09	22.57	21.81	20.54	19.48	18.61	18.38	17.76	17.67	17.35	17.25	17.19	16.98	16.9	16.52	16.16	16.77	16.22	16.52	15.98	16.7	16.15	15.93	16.26	16.09	16.27	16.32	16.03	16.21	15.77	16.96	16.12	16.19
545	28.64	28.72	28.56	27.98	27.31	27.2	26.46	26.04	25.66	25.23	24.52	24.22	24.23	23.55	23.81	23.28	22.89	22.43	21.64	20.55	20.02	19.04	18.95	18.5	18.35	18.32	18.07	17.76	17.9	17.66	17	16.91	17.52	16.06	16.9	16.48	15.88	16.34	16.69	17.17	16.76	16.84	17.08	17.1	16.85	16.55	17.89	16.76	16.29
546	28.13	28.39	28.71	28.25	27.81	27.62	26.85	26.66	26.55	26.06	25.66	25.36	24.71	24.49	23.98	23.2	22.51	22.28	21.21	20.5	20.3	19.22	19.19	18.87	19.23	19.28	18.51	18.59	18.89	18.19	18.1	17.78	18.21	16.53	17.16	17.71	16.1	17.61	18.15	17.91	17.96	16.81	17.47	17.86	17.68	17.64	18.32	18	16.11
547	27.93	28.63	28.2	27.97	27.13	26.98	26.14	25.88	25.6	25.14	24.41	24.12	24.1	23.27	23.6	23.21	22.84	22.2	21.52	20.72	19.76	19.18	18.75	18.22	18.31	18.14	17.58	18.18	17.73	17.62	17.13	16.92	17.32	16.16	16.4	16.61	16.53	16.81	16.97	17.08	16.98	15.95	16.77	17.21	17.19	16.55	17.99	16.77	15.27
548	29.15	28.78	28.76	28.12	27.55	27.43	26.86	26.83	26.6	26.35	25.48	25.47	25.67	25.15	25.36	24.94	24.68	24.25	23.64	22.64	21.88	20.88	20.78	20.24	20.56	20.06	19.88	19.92	20.3	19.81	19.25	19.44	19.53	18.74	19.18	19.07	19.15	18.87	19.01	19.38	18.86	18.84	19.41	19.1	18.93	18.76	20.24	19.07	19.31
549	29.01	29.23	29.38	29.04	28.69	28.47	27.98	27.78	27.59	27.46	26.9	26.67	26.5	25.99	25.93	25.46	24.98	24.8	24.36	23.31	23.05	22.42	22.47	22.45	22.22	21.87	22.29	22.17	22.04	21.34	21.68	21.32	21.27	19.54	20.76	21.37	18.96	20.75	21.52	21.76	21.22	20.87	21.37	21.61	21.33	21.85	22.38	21.21	20.28
550	29.75	29.6	29.59	29.24	28.64	28.68	28.26	28.04	27.9	27.42	26.87	26.7	26.56	26.29	25.98	25.76	25.41	25.2	24.51	23.75	23.77	22.59	22.68	22.75	23.07	21.98	22.04	22.67	22.43	22.52	21.81	22.13	22.37	20.54	21.51	21.84	20.29	21.01	21.77	22.26	21.13	20.47	21.91	21.88	21.23	21.66	22.68	21.44	20.62
551	29.78	29.76	29.54	29.32	28.86	28.75	28.52	28.38	28	28	27.31	27.24	27.27	26.66	26.99	26.91	26.4	26.36	25.88	25.04	24.8	24.09	23.68	23.81	24.11	23.31	23.04	23.43	23.63	23.93	23.01	23.14	23.66	22.31	22.28	23.3	23.15	22.94	22.99	23.64	22.96	22.36	23.47	23.3	23.53	23.53	24.07	23.73	22.38
552	30.33	30.08	30.19	29.83	29.58	29.54	29.26	29.24	29.04	28.91	28.5	28.45	28.36	28.18	28.09	28.03	27.75	27.75	27.44	26.63	26.59	26.09	26.02	25.91	26.36	25.77	25.68	25.83	26.13	26.12	25.34	26.04	26.07	25.04	25.45	26.09	24.84	25.41	25.91	26.32	25.13	25.32	26.27	25.95	25.41	26.12	26.5	25.65	25.64
553	30.61	30.55	30.56	30.54	30.2	30.26	30.13	30.02	29.93	29.83	29.54	29.41	29.42	29.28	29.31	29.16	28.87	28.93	28.58	28.1	28.04	27.75	27.83	28.05	28.26	27.28	27.8	28.07	27.84	27.99	27.9	28.26	27.78	27.82	27.92	28.05	27.26	27.41	27.93	28.36	27.32	27.68	28.63	27.94	27.42	28.29	28.48	27.82	27.89
554	30.71	30.96	30.82	30.77	30.57	30.66	30.43	30.46	30.37	30.17	29.93	29.84	29.86	29.84	29.81	29.8	29.49	29.39	29.2	28.87	29.06	28.64	28.47	28.58	28.91	28.38	28.4	28.52	28.77	29.03	28.28	28.77	28.91	28.48	28.59	28.59	28.25	27.93	28.44	29.02	28.09	28.17	28.85	28.59	28.34	28.72	28.96	28.65	28.36
555	31.17	31.14	31.12	31.13	30.98	30.94	30.88	30.8	30.77	30.71	30.59	30.57	30.52	30.48	30.44	30.43	30.23	30.24	30.05	29.82	29.85	29.73	29.8	29.84	30.11	29.68	29.77	29.82	30.01	30.14	29.75	30.19	30.1	29.78	29.72	30.21	29.77	29.87	30.04	30.28	29.78	29.71	30.39	30.17	30.02	30.4	30.34	30.14	29.92
556	31.06	31.24	31.21	31.22	31.07	31.16	31.02	30.99	31.01	30.89	30.74	30.87	30.84	30.82	30.79	30.76	30.61	30.61	30.54	30.36	30.38	30.37	30.3	30.33	30.58	30.35	30.27	30.4	30.45	30.48	30.37	30.56	30.62	30.34	30.56	30.7	30.37	30.32	30.51	30.69	30.33	30.59	30.84	30.65	30.51	30.74	30.74	30.65	30.65
557	31.4	31.4	31.35	31.35	31.21	31.26	31.16	31.09	31.15	31.05	30.91	30.89	30.96	30.88	30.9	30.9	30.84	30.82	30.74	30.63	30.67	30.47	30.61	30.71	30.87	30.45	30.54	30.75	30.72	30.84	30.68	30.87	30.86	30.56	30.84	30.9	30.6	30.57	30.93	30.96	30.65	30.89	31.04	30.82	30.79	31.03	30.98	30.82	30.9
558	31.37	31.39	31.29	31.36	31.3	31.28	31.19	31.18	31.16	31.14	31.03	30.99	31.03	30.98	30.97	30.97	30.85	30.88	30.73	30.62	30.58	30.57	30.66	30.69	30.77	30.47	30.54	30.72	30.65	30.83	30.58	30.73	30.74	30.62	30.79	30.77	30.59	30.67	30.84	30.85	30.67	30.85	30.88	30.81	30.91	31.04	30.84	30.86	30.78
559	31.57	31.49	31.48	31.48	31.43	31.42	31.36	31.32	31.34	31.3	31.25	31.25	31.24	31.22	31.2	31.18	31.13	31.18	31.14	31.02	31.05	31.03	31	31.02	31.21	30.89	30.89	31.07	31.12	31.11	30.95	31.14	31.07	30.87	31.11	31.15	30.9	30.94	31.15	31.18	30.98	31.05	31.25	31.09	31.02	31.2	31.15	31.11	31.03
560	31.07	31.1	30.99	31.04	31	30.86	30.84	30.8	30.64	30.8	30.37	30.38	30.27	30.33	30.17	30.1	30.03	30.15	29.73	29.73	29.77	29.29	29.77	29.51	29.22	29.07	29.23	28.85	28.74	29.07	29.24	29.2	28.92	28.98	29.14	29.24	28.94	29	28.6	28.86	27.82	28.22	29.09	28.4	27.28	28.81	28.82	28.92	28.72
561	30.42	30.57	30.58	30.65	30.45	30.32	30.16	30.07	29.93	29.92	29.65	29.55	29.45	29.34	29.14	29.01	28.82	28.79	28.43	28.12	28.38	27.84	27.86	27.82	27.73	27.1	27.35	27.57	27.31	27.19	27.46	27.27	26.85	25.88	27.1	27.04	26.23	25.77	26.36	26.6	25.55	25.41	26.7	25.71	24.93	25.41	26.21	25.32	24.71
562	29.84	29.79	29.7	29.83	29.74	29.38	29.29	29.03	28.82	28.89	28.41	28.42	28.2	28.13	28.01	27.78	27.61	27.57	27.09	26.38	26.13	25.85	25.63	25.54	24.85	24.9	24.73	24.66	24.94	24.83	24.47	24.32	24.45	23.47	24.03	24.47	24.25	22.57	23.53	23.86	23.09	22.62	23.93	23.22	22.53	23.37	24.1	22.84	22.73
563	29.54	29.84	29.75	29.61	29.16	29.03	28.81	28.48	28.21	28.15	27.48	27.21	27.29	26.85	26.85	26.74	26.36	26.31	25.91	25.54	25.4	24.31	24.24	24.3	24.08	23.49	23.36	23.68	23.29	22.93	23.12	22.92	22.77	21.82	22.11	22.55	21.66	20.51	21.41	21.78	20.38	19.77	21.94	21.04	19.53	19.81	21.86	20.37	20.3
564	29.36	30.01	29.5	29.49	29.15	29.09	28.64	28.51	28.13	28.01	27.37	27.3	27.36	26.86	27.03	26.55	26.29	26.18	25.71	25.1	24.45	23.96	23.68	23.56	23.17	22.77	23.01	23.04	22.41	22.05	22.02	21.86	22	20.57	20.94	21.34	20.86	19.66	20.38	20.94	20.15	19.12	20.72	20.34	19.28	19.49	21.03	19.95	19.23
565	29.28	29.27	29.24	29.12	28.42	28.3	28.05	27.75	27.33	27.31	26.58	26.48	26.41	26.14	25.88	25.75	25.19	25.12	24.33	23.69	23.23	22.41	22.15	21.94	21.54	20.57	21.06	21.14	20.83	20.11	19.98	20.14	19.63	17.85	19.57	19.3	17.3	17.38	18.51	18.13	17.86	16.04	18.19	17.25	16.77	16.94	17.89	17.32	15.45
566	28.91	29.29	28.86	29.03	28.4	28.28	27.85	27.52	26.96	26.87	25.95	25.8	25.86	25.2	25.45	24.95	24.69	24.52	23.97	23.51	22.75	21.97	21.78	21.82	21.35	20.55	20.53	20.96	20.47	19.72	19.95	19.7	19.5	18.1	19.43	19.12	17.82	17.41	18.43	18.3	17.67	17.04	18.52	17.76	17.53	16.96	18.35	17.76	16.58
567	28.55	29.1	28.78	28.77	28.28	28.33	27.63	27.45	27.13	26.93	25.96	25.79	26.05	25.23	25.5	24.67	24.45	24.2	23.47	22.85	22.35	21.34	21.17	21	20.88	20.2	19.97	20.43	20.03	19	19.32	19.22	19.59	18.15	18.75	18.8	18.22	17.15	17.7	18.33	17.05	16.67	17.72	17.15	16.29	16.22	17.98	16.43	16.49
568	28.63	28.9	28.85	28.31	27.6	27.72	27.05	26.74	26.36	26.29	25.21	25.16	25.22	24.63	24.82	24.44	23.93	23.42	22.95	22.17	21.32	20.75	20.23	20.17	19.78	18.81	19.25	19.54	18.79	17.94	17.76	17.79	17.66	15.39	16.94	17	15.12	15.08	15.95	16.21	15.36	14.1	15.85	15.21	14.04	14.19	15.77	15.26	12.52
569	28.72	29.34	28.94	29.27	28.41	28.42	28.07	27.46	27.06	27.01	26.25	26.21	25.71	25.36	25.01	24.32	23.68	23.62	22.47	21.52	21.04	19.98	19.69	19.58	19.13	18.67	18.62	18.7	18.41	17.47	17.41	17.53	17.39	15.77	16.41	16.67	15.14	15.3	15.87	15.76	15.93	14.12	15.7	15	14.86	14.09	14.92	14.93	13.09
570	28.83	28.9	28.89	28.5	27.72	27.59	27.06	26.38	25.85	25.7	24.38	24.28	24.31	23.69	23.86	23.15	22.68	22.42	21.51	21.03	20.07	19.46	18.96	18.92	18.76	17.96	17.31	17.74	17.67	16.37	16.33	16.41	16.94	14.82	16.27	16.23	14.41	14.14	15.12	15.48	14.53	13.96	15.33	14.7	13.71	13.28	14.86	14.31	12.97
571	28.62	29.06	28.78	28.5	28.03	27.95	27.27	26.68	26.49	26.16	25.17	25.04	25	24.22	24.42	23.53	23.22	22.7	21.82	20.97	20.49	19.31	19.26	18.67	18.63	18.23	17.94	18.01	17.7	16.79	16.59	16.36	17.19	15.2	15.66	15.94	15.05	14.88	14.79	15.79	14.58	13.66	15.25	14.5	13.57	13.26	15.17	14.1	12.43
572	29.27	29.06	29.18	28.78	27.98	28.09	27.61	27.15	26.68	26.5	25.29	25.33	25.1	24.73	24.44	23.86	23.23	22.76	21.93	21.21	20.59	19.7	19.04	18.99	18.7	18.07	17.91	17.97	17.69	16.82	16.38	16.03	16.65	14.56	15.52	15.17	13.21	14.07	14.51	14.52	14.36	12.55	14.16	13.64	12.74	12.34	13.65	13.29	10.79
573	28.88	29.13	28.71	29.03	28.37	28.11	27.78	26.88	26.58	26.64	25.75	25.55	24.97	24.44	24.14	23.2	22.59	22.6	21.61	20.99	20.25	19.53	19.14	18.75	18.6	18.18	17.31	17.72	17.53	16.43	15.84	15.89	16.21	14.45	14.4	15.27	13.76	13.77	14.48	14.57	14.47	12.69	13.8	14	13.79	12.43	14.03	13.92	11.64
574	28.86	29.04	28.92	28.66	27.97	27.69	27.23	26.61	26.15	25.83	24.46	24.38	24.26	23.48	23.66	22.85	22.41	21.83	20.74	20.35	19.25	18.43	18.21	17.91	17.62	17.4	16.52	17.12	16.66	15.64	15.31	15.5	15.93	13.84	14.85	15.08	13.68	13.12	13.86	14.38	13.63	12.86	13.84	13.64	12.3	12.42	13.51	13.24	11.66
575	28.58	29.04	28.78	28.29	27.88	27.57	27.13	26.81	26.29	26.23	25.01	25.02	24.64	23.98	23.93	23.28	22.67	22.06	21.24	20.27	19.22	18.81	18.37	17.93	17.68	17.33	16.87	17.04	16.65	15.71	15.21	15.32	15.61	13.76	14.6	14.55	13.47	13.27	13.57	14.2	13.39	12.14	13.44	13.44	11.67	11.65	13.54	12.71	10.48
576	29.08	29.09	28.98	28.82	28.28	28.22	27.64	27.28	27.18	26.8	26.11	26.04	25.53	25.06	24.59	23.7	23.09	22.48	21.55	20.56	19.94	19.13	18.81	18.28	18.36	17.79	17.24	17.62	17.42	15.95	15.54	16.01	16.1	14.22	14.57	14.94	13.34	14	13.97	14.46	13.47	12.24	13.2	12.95	12.6	11.8	12.85	12.1	11.06
577	28.76	28.94	28.73	28.77	28.05	27.87	27.49	26.66	26.28	26.12	24.78	24.8	24.33	23.69	23.48	22.61	22.19	21.84	20.67	20.31	19.04	18.81	18.12	17.88	17.52	17.16	16.34	16.82	16.39	15.22	14.91	14.85	15.5	13.44	13.98	14.21	12.99	12.41	13.2	13.61	13.25	12.03	13.06	13.14	12.56	11.88	12.97	12.71	11.26
578	28.45	28.69	28.57	28.21	27.63	27.25	26.84	26.52	25.98	25.91	24.41	24.53	24.44	23.63	23.82	22.81	22.27	21.81	20.34	19.75	18.42	17.64	17.69	17.03	16.68	16.7	15.97	15.63	15.69	14.98	14.23	14.27	15.15	13.13	13.62	13.78	12.63	12.48	12.85	13.38	12.34	11.45	12.42	12.58	10.98	10.76	12.41	11.78	10.34
579	28.96	28.85	28.86	28.25	27.53	27.18	26.92	26.16	25.74	25.52	24.26	24.29	23.71	23.17	22.97	21.76	21.19	20.64	19.41	18.79	17.89	17.39	16.7	16.24	16.21	16.05	15.48	15.31	15.14	14.48	14.2	13.78	14.12	12.76	13.23	13.11	12.03	12.08	12.39	12.53	12.21	11.13	12.05	12.16	11.02	11.04	12.3	11.67	10.18
580	28.45	28.93	28.63	28.99	28.37	28.22	27.62	27.39	27.02	26.62	25.91	25.79	25.31	24.52	24.26	23.15	22.49	22.1	20.91	19.99	18.92	18.18	17.61	17.18	17.11	16.75	16.03	16.52	16.32	14.82	15	15.04	15.4	13.57	13.8	14.05	13.07	12.62	13.53	13.56	12.95	11.8	12.42	12.38	11.68	11.15	12.37	11.91	10.97
581	28.92	29	28.82	28.5	27.83	27.56	26.88	26.43	25.92	25.38	23.78	23.94	23.66	22.94	22.93	21.77	21.19	20.38	19.17	18.48	17.06	16.52	16.3	15.51	15.45	15	14.29	14.53	14.47	13.6	12.73	13.04	13.52	12.05	12.52	12.38	11.67	11	11.86	11.92	11.62	10.88	11.61	11.39	10.87	10.26	11.47	11.08	10.24
582	28.45	28.94	28.68	28.19	27.63	27.33	26.7	26.46	25.82	25.49	23.93	24	23.67	22.67	22.89	21.57	21.11	20.22	18.98	18.06	16.75	16.16	15.88	15.33	15.11	14.68	14.28	13.94	13.89	13.27	12.68	12.6	12.93	11.8	12.09	11.95	11.62	10.75	11.26	11.53	11.06	10.21	10.86	10.9	9.54	9.28	10.92	10.46	9.04
583	29.34	28.99	29.12	28.78	28.01	28.13	27.07	26.7	26.45	25.69	24.55	24.49	24.01	23.22	22.95	21.8	21.1	20.25	19.02	17.72	16.41	15.86	15.52	14.98	14.61	14.28	13.81	13.89	13.64	13.2	12.3	12.3	12.69	10.99	11.4	11.39	10.64	10.37	10.95	10.88	10.11	9.66	10.24	10.22	8.81	8.93	10.32	9.57	8.45
584	28.26	28.47	28.39	28.56	27.49	27.09	26.5	25.96	25.3	24.98	23.62	23.56	22.57	21.76	21.66	20.47	19.92	19.22	18.01	17.35	16.19	15.33	14.99	14.48	14.42	13.85	13.3	13.37	13.01	12.44	11.97	11.66	12.39	10.92	10.64	11.21	10.66	9.89	10.5	10.59	10.35	9.48	9.87	10.05	9.32	8.7	9.81	9.71	9.08
585	28.84	29.08	28.69	28.28	27.56	27.28	26.49	25.71	25	24.38	22.67	22.85	22.06	21.78	21.35	20.1	19.62	18.69	17.8	17.11	15.9	15.26	15.14	14.63	14.42	13.77	13.28	13.15	13.43	12.4	11.69	11.8	11.94	10.84	10.94	11.25	10.52	9.58	10.35	10.19	10.06	9.2	9.9	9.78	8.91	8.48	9.71	9.31	8.49
586	28.51	28.87	28.75	27.75	27.24	26.9	25.92	25.63	24.99	24.53	22.97	22.88	22.33	21.47	21.63	20.47	20.07	18.95	18.19	17.3	15.8	15.51	15.1	14.54	14.21	13.76	13.6	13.47	13.04	12.7	12.1	11.73	12.15	10.95	11.14	11.17	10.94	9.79	10.43	10.66	9.98	9.49	10.03	10.03	8.76	8.54	9.89	9.33	8.2
587	28.65	28.74	28.88	28.69	27.87	27.73	26.97	26.53	25.85	25.3	23.94	23.83	22.85	22.08	21.76	20.77	19.93	19.06	17.98	17.13	15.53	14.98	14.51	13.84	13.78	13.57	12.8	12.75	12.67	12.06	11.38	11.24	11.61	10.45	10.51	10.53	10.1	9.17	9.77	9.91	9.49	8.89	9.1	9.43	8.59	8.15	9.08	8.87	8.3
588	28.98	28.55	28.52	28.23	27.27	26.67	26.1	25.01	24.48	23.92	22.39	22.48	21.61	21.02	20.78	19.49	18.92	18.19	17.48	16.37	15.12	14.2	13.68	13.23	13.3	12.71	11.92	12.07	12.11	11.54	10.73	10.9	11.05	10.11	10.25	10.06	9.79	8.82	9.4	9.21	9.07	8.55	8.86	8.87	8.29	7.54	8.42	8.45	8.16
589	28.22	28.76	28.5	28	27.25	26.64	26.05	25.42	24.64	24.23	22.28	22.42	21.83	20.65	20.98	19.66	19.03	18	16.83	15.63	14.42	13.62	13.13	12.67	12.7	12.09	11.69	11.47	11.54	11.24	10.57	10.15	10.58	9.59	9.54	9.64	9.8	8.63	8.85	9.1	8.92	8.14	8.63	8.74	7.66	7.15	8.35	8.1	7.1
590	28.59	28.88	28.76	27.98	27.42	26.76	26.19	25.6	24.68	24.34	22.71	22.82	22	21.23	21.19	20.13	19.35	18.44	17.28	16.29	15.09	14.49	14.04	13.73	13.45	12.86	12.81	12.61	12.37	11.68	11.34	11.1	11.19	10.36	10.4	10.13	10.26	9.09	9.58	9.52	9.29	8.8	9.19	9.33	8.03	7.85	8.88	8.72	7.87
591	28.2	28.23	28.17	27.87	27.07	26.82	26.3	25.64	24.99	24.39	22.94	22.94	22.19	21.21	21.2	19.95	19.41	18.71	17.55	16.52	14.87	14.32	13.73	13.04	13.26	13.09	12.05	12.08	12.29	11.64	10.59	10.76	11.32	10.05	10.01	10.28	9.89	8.89	9.24	9.51	8.99	8.41	8.89	9.09	8.01	7.77	8.59	8.72	8.07
592	28.59	28.83	28.67	28.35	27.48	27.24	26.41	25.6	25.08	24.53	22.77	22.93	22.2	21.28	21.34	20.11	19.45	18.52	17.41	16.41	15.06	14.33	13.73	13.18	13.14	12.62	12.12	11.95	12.15	11.77	10.89	10.83	11.23	10.23	10.28	10.1	10.22	9.02	9.47	9.46	8.93	8.48	8.81	8.77	7.77	7.32	8.32	8.19	7.68
593	28.15	28.59	28.42	27.61	27.2	26.77	25.83	25.21	24.76	24.33	22.34	22.48	22.24	20.97	21.31	19.91	19.72	18.58	17.36	16.32	14.77	14.04	13.57	13.25	12.96	12.51	12.2	11.9	11.92	11.24	11.12	10.64	10.74	9.73	10.04	9.89	9.69	8.75	9.24	9.18	8.86	8.44	9.06	8.7	7.63	7.45	8.33	8.02	7.32
594	28.33	28.38	28.29	27.85	27.4	26.82	25.95	25.32	24.65	24.1	22.94	22.85	21.8	21.27	20.93	19.59	18.93	18.02	16.99	16.26	14.75	14.36	13.91	13.3	13.05	12.78	12.45	12.33	12.16	11.67	11.06	10.99	11.33	10.27	10.44	10.26	9.93	8.97	9.38	9.52	8.88	8.54	8.93	8.72	7.77	7.56	8.59	8.22	8.1
595	28.96	28.57	29.05	28.09	27.33	26.6	25.99	24.96	24.15	23.73	22	22.1	21.24	20.03	20.47	19.02	18.63	17.73	16.9	15.8	14.34	13.49	12.82	12.1	12.39	11.9	11.28	11.18	11.1	10.91	9.58	10.06	10.62	9.55	9.21	9.3	9.24	8.03	8.45	8.68	8.11	7.74	7.94	8.17	7.24	6.9	7.61	7.57	7.27
596	28.17	29.15	28.75	28.39	27.86	27.54	26.68	26.27	25.29	25.04	23.67	22.96	22.72	21.42	21.02	19.77	18.45	18.54	16.74	15.21	14.47	12.92	12.51	12.59	12.29	11.36	11.5	11.24	10.79	10.79	9.94	9.98	10.19	9.23	9.1	9.48	9.29	8.03	8.44	8.66	8.13	7.37	8	7.96	7.12	6.7	7.54	7.37	7.3
597	27.92	28.2	27.96	27.25	26.31	26.46	25.28	24.57	23.91	23.49	21.54	21.53	20.77	20.06	20.13	18.87	18.61	17.44	16.54	15.7	14.52	13.93	13.56	13.13	13	12.98	12.52	12.01	12.02	11.64	11.07	11.12	11.22	10.33	10.27	9.98	10.32	9.1	9.37	9.52	9.09	8.79	8.91	9.08	8.16	7.47	8.79	8.49	8.09
598	28.52	27.84	28.19	27.77	27.06	26.53	25.64	24.91	24.72	24.08	22.92	22.94	21.8	20.98	20.73	19.32	19.14	18.03	17.02	16.05	14.37	14.22	13.42	12.7	12.7	12.57	11.71	11.71	11.71	11.45	10.38	10.71	11.22	9.98	10.07	10.08	9.49	8.5	8.95	9.3	8.67	8.44	8.62	8.6	7.39	7.45	8.38	7.99	8.01
599	29.14	28.56	28.82	28.09	27.56	27.03	26.29	24.89	24.17	23.82	21.99	22.11	20.61	19.92	20.11	18.77	18.32	17.46	16.42	15.42	14.29	13.51	12.98	12.44	12.29	11.96	11.69	11.43	11.24	10.97	10.2	10.16	10.38	9.85	9.45	9.24	9.52	8.5	8.53	8.77	8.32	8	8.2	8.03	7.3	6.82	7.61	7.46	7.71
600	28.62	28.62	28.21	27.71	26.82	26.17	25.58	24.79	23.99	23.73	21.81	21.87	20.91	20.06	20.29	18.92	18.64	17.83	16.77	16.13	14.89	14.27	14.11	13.37	12.95	12.77	12.45	12.19	12.04	11.67	10.9	11.21	11.29	10.31	10.12	10.1	9.91	9.3	9.31	9.47	9.13	8.56	9.26	8.47	8.01	7.47	8.32	8.12	7.89
601	28.61	28.14	28.03	27.71	26.9	26.4	25.79	25.02	24.57	24.12	22.57	22.52	21.6	21.26	20.9	19.85	19.26	18.59	17.33	16.27	14.83	13.89	13.5	13.13	12.7	12.41	12.11	11.83	11.52	11.47	10.64	10.63	10.71	9.78	10.26	9.57	9.86	8.86	9.03	9.36	8.67	8.62	8.43	8.46	7.95	7.24	8.27	7.93	7.76
602	28.78	28.19	27.85	27.64	26.69	26.18	25.52	24.42	24.13	23.57	22.1	21.87	20.97	19.83	20.22	18.6	18.34	17.48	16.54	15.54	14.37	13.69	13.11	12.27	12.24	12.1	11.34	11.07	11.25	11.12	10.12	10.07	10.57	9.43	9.31	9.44	9.42	8.29	8.49	9	8.45	7.82	8.18	8.36	7.5	6.9	8.04	7.8	7.37
603	28.73	28.54	28.33	27.91	26.85	26.17	25.64	24.46	23.87	23.44	21.45	21.6	20.68	19.6	19.86	18.53	18.11	17.45	15.97	14.95	13.72	12.83	12.25	11.67	11.67	11.34	10.67	10.52	10.66	10.51	9.66	9.46	9.88	9.23	8.81	8.67	8.89	8.02	8.04	8.37	7.93	7.35	7.82	7.55	6.88	6.41	7.17	7.09	6.82
604	28.66	28.7	28.28	27.74	26.64	26.51	25.67	24.72	24.25	23.72	21.43	21.68	21.08	19.91	20.29	19.08	18.54	17.8	16.42	15.89	14.46	13.63	13.24	12.84	12.38	12.23	12.03	11.76	11.28	11.5	10.7	10.65	10.97	9.85	10	9.73	9.56	9.02	9.14	9.43	9.16	8.67	8.9	8.56	7.9	7.44	8.37	8.13	7.54
605	28.56	27.56	27.39	27.27	26.31	25.82	24.98	24.39	24.09	23.41	22.22	21.97	21.21	20.74	20.43	19.3	18.7	18.06	16.68	16.07	14.8	14.23	13.74	13.06	12.93	12.7	12.02	11.87	11.75	11.92	10.8	10.76	11.14	10.34	10.44	9.88	10.13	9.17	9.21	9.51	9.36	8.66	8.95	9.11	8.25	7.71	8.6	8.53	8.03
606	29.38	28.79	28.9	28.44	27.5	26.83	26.38	25.21	24.86	24.39	22.72	22.77	21.96	20.73	21.24	19.89	19.77	19.09	17.88	16.8	15.57	14.67	14.16	13.71	13.66	13.42	12.68	12.42	12.45	12.48	11.54	11.44	11.87	11.2	10.78	10.78	11	9.78	9.88	10.5	9.88	9.47	9.8	9.77	8.94	8.5	9.29	9.21	9.16
607	28.4	28.5	28.2	27.73	26.88	26.13	25.52	24.81	24.25	24.15	22.42	22.59	21.86	20.92	21.39	20.02	19.95	19.42	18.13	17.59	16.45	15.79	15.53	15.1	14.78	14.52	14.19	13.98	13.78	13.82	13.02	12.98	13.3	12.58	12.32	12.28	12.4	11.37	11.58	11.92	11.45	10.75	11.46	11.15	10.25	9.69	10.45	10.22	10.08
608	28.43	28.66	28.1	28.07	27.44	27.3	26.85	26.4	25.93	25.63	24.51	24.16	24.12	23.44	23.56	22.75	22.41	22.15	21.32	21.02	20.2	19.74	19.83	19.22	19.02	19.18	18.65	18.27	18.3	18.46	17.46	17.53	18.27	17.66	17.12	17.06	17.76	16.64	16.2	16.77	16.4	16.18	16.62	16.27	15.64	15.14	15.94	15.79	16.12
609	29.82	29.75	29.71	29.72	29.49	29.47	29.2	29.15	28.82	28.64	28.59	28.16	28.32	27.75	27.72	27.36	27.03	27.19	26.63	26.24	26.17	25.59	25.41	25.16	25.15	25.32	24.71	24.71	25	25.02	24.15	24.15	24.81	24.47	24.39	23.89	24.91	23.39	23.49	23.93	23.16	23	23.35	23.66	22.55	22.31	23.16	22.9	23.21
610	30.61	30.46	30.75	30.55	30.41	30.22	30.21	30.13	29.89	30	29.77	29.6	29.65	29.46	29.43	29.35	29.14	29.35	28.94	28.77	29.13	28.41	28.59	28.59	28.52	28.35	28.36	28.2	28.18	28.52	28	28	28.33	28.39	28.06	27.94	28.28	27.55	27.34	27.76	27.55	27.23	27.3	27.75	27.37	27.38	27.49	27.85	26.87
611	30.45	30.46	30.32	30.44	30.28	30.17	30.09	30.05	29.83	29.8	29.57	29.39	29.41	29.28	29.26	29.02	28.9	28.98	28.82	28.73	28.82	28.53	28.63	28.53	28.5	28.55	28.43	28.32	28.15	28.63	28.15	27.92	28.26	28.35	28.01	27.43	28.37	27.46	26.84	27.51	27.06	26.9	26.87	27.25	26.83	26.15	26.42	26.67	26.79
612	30.64	30.43	30.68	30.47	30.35	30.21	30.2	30.12	29.76	29.93	29.67	29.53	29.59	29.42	29.34	29.09	29.04	29.08	28.59	28.41	28.53	27.77	27.99	27.73	27.67	27.62	27.28	27.07	27.13	27.55	26.66	26.68	26.96	27.12	27.08	26.34	26.75	25.81	25.3	25.73	25.37	25.01	25.3	25.51	24.79	25.03	24.72	24.92	25.26
613	30.21	30.25	30.31	30.01	29.89	29.58	29.6	29.48	28.98	29.2	28.82	28.58	28.68	28.3	28.44	28.28	27.99	28.28	27.65	27.82	27.65	27.01	27.6	27.28	26.95	27.22	26.93	26.54	26.55	26.86	26.38	25.95	26.51	26.42	26.2	25.78	26.68	25.32	24.75	25.39	24.96	24.8	24.39	25.03	24.25	23.6	24.11	24.36	24.24
614	29.86	29.89	29.74	29.63	29.28	29.16	29	28.7	28.22	28.27	27.69	27.43	27.56	27.19	26.96	26.64	26.2	26.23	25.64	25.17	24.99	24.42	24.21	24.17	23.66	23.58	23.22	23.1	23.07	23.18	22.43	22.09	22.5	22.1	22.24	21.49	21.81	20.65	20.39	20.68	19.81	19.21	19.75	19.69	18.68	18.24	18.82	18.56	17.91
615	28.85	28.72	28.81	28.21	27.65	27.22	26.45	26.03	25.17	25.01	23.99	23.87	23.34	22.35	22.68	21.42	21.21	20.9	19.93	19.46	18.26	17.96	18.1	17.05	16.7	16.8	16.53	16.05	16.26	16.17	15.7	15.51	16.18	16.01	15.54	15.05	15.86	14.48	14.11	14.88	14.28	14.72	14.16	14.45	13.73	13.27	13.84	13.95	14.04
616	29.05	28.4	28.58	27.84	26.69	26.34	25.73	24.71	24.4	24.06	21.87	21.87	21.35	20.66	20.65	19.66	19.17	18.44	17.35	16.39	14.86	14.14	13.67	13.06	12.62	12.64	12.09	11.51	11.41	11.69	10.56	10.3	10.94	10.13	9.68	9.74	10.38	9.03	8.73	9.39	9.07	8.37	8.62	8.95	8.13	7.43	8.18	8.22	7.88
617	29.49	27.95	28.77	27.98	26.68	25.77	25.09	23.94	23.35	22.78	21.04	21.03	20.01	19.13	19.2	18.04	17.49	16.88	15.82	14.7	12.98	12.3	11.57	11.12	10.7	10.53	10.34	9.89	9.77	9.46	9.1	8.82	9.06	8.17	8.02	8.12	7.94	7.15	7.41	7.48	7.12	6.61	6.84	6.85	6.24	5.89	6.18	6.29	5.82
618	29.41	28.68	29.04	28.2	26.82	26.18	25.55	24.41	23.4	23.14	20.85	20.96	19.89	18.97	19.11	17.95	17.3	16.34	15.22	14.28	12.32	11.7	11.08	10.61	10.24	10	9.8	9.37	9.21	9.01	8.53	8.19	8.44	7.85	7.74	7.51	7.8	6.95	6.84	6.89	6.6	6.17	6.33	6.27	5.81	5.29	5.63	5.73	5.29
619	28.99	28.42	28.66	27.97	27.05	26.03	25.78	24.43	23.15	23.15	20.76	20.92	20.06	18.95	19.33	18.4	17.89	17.22	15.93	15.3	13.52	12.86	12.28	11.75	11.33	10.97	10.57	10.48	10.35	9.86	9.5	9.09	9.19	8.67	8.37	8.21	8.32	7.32	7.19	7.19	6.93	6.67	6.57	6.61	6.06	5.5	5.73	6.16	5.73
620	29.34	29.23	29.43	28.49	27.64	26.74	26.62	25.4	24.61	24.5	22.32	22.32	21.58	20.44	20.79	19.37	18.92	18.21	17.15	16.32	14.38	14.1	13.6	12.95	12.54	12.34	12.17	11.88	11.83	11.4	11.26	10.93	10.99	10.38	9.96	9.84	10.15	9.25	9.04	9.06	8.71	8.16	8.26	8.45	7.68	7.02	7.42	7.49	6.99
621	29.17	28.81	29.37	28.62	28.22	27.23	27.49	26.41	25.94	26.14	24.79	24.73	23.5	23.07	22.68	21.32	20.8	20.28	19.31	18.23	16.8	16.15	16.15	15.35	14.76	15.07	14.56	14.14	14.31	14.53	13.75	13.17	13.95	13.48	12.33	12.46	13.33	12.06	11.83	12.03	12.4	10.79	10.92	11.42	11.1	10.29	10.36	11.12	9.7
622	28.57	28.93	28.7	28.89	28.33	27.7	27.22	26.61	26.15	25.75	24.71	24.68	23.9	23.37	23.04	21.84	21.35	20.21	19.62	18.58	16.53	16.58	16.16	15.45	14.88	15.04	14.61	14.22	14.39	13.63	13.54	13.15	13.05	12.69	12.24	12.45	12.64	11.44	11.64	11.59	11.5	10.52	10.52	10.76	9.69	9.51	9.49	9.74	9.52
623	28.97	29.36	29.17	28.9	28.71	27.83	27.1	26.51	25.14	25.13	23.61	22.83	21.97	20.76	20.52	19.55	18.18	18.25	16.63	14.69	13.33	11.81	11.03	11.31	10.9	10.11	10.06	10.09	9.3	9.41	8.92	8.77	8.68	7.88	8.11	7.89	7.94	6.95	7.02	6.96	6.51	6.5	6.51	6.29	5.88	5.71	5.99	5.74	6.1
624	29.37	28.92	29.05	28.04	27.31	26.09	25.41	23.94	23.11	22.74	20.72	20.74	19.26	18.33	18.48	17.04	16.41	15.54	14.38	13.27	11.15	10.39	10.05	9.57	9.11	8.83	8.68	8.23	8.19	7.84	7.58	7.25	7.46	6.85	6.72	6.5	6.58	5.99	5.96	5.86	5.89	5.59	5.36	5.38	5.14	4.67	4.87	5.12	4.78
625	28.71	27.9	28.49	27.69	26.77	25.65	24.86	23.57	23.01	22.99	20.74	21.02	20	18.92	19.34	17.8	17.48	16.57	15.35	14.17	12.38	11.41	10.66	10.51	10.17	9.71	9.38	9.21	8.77	8.99	8.14	8.02	8.16	7.7	7.33	7.21	7.66	6.5	6.55	6.76	6.61	6.14	6.14	6.32	5.85	5.33	5.62	5.92	5.49
626	29.12	28.21	28.84	27.91	26.76	25.62	24.71	23.8	22.86	22.42	20.46	20.58	19.39	18.34	18.9	17.51	17.37	16.12	15.16	14.07	12.63	12.01	11.35	11.01	10.53	10.21	10.06	9.6	9.42	9.28	8.87	8.5	8.82	8.11	8.12	7.83	7.82	7.16	7.17	7.32	7.08	6.64	6.71	6.68	6.22	5.77	6.02	6.27	5.74
627	28.72	28.17	28.39	27.49	27.02	25.91	24.93	24.27	23.56	23.26	21.64	21.92	20.81	19.9	20.61	18.93	19.13	18.18	17.03	16.33	14.57	13.27	13.04	12.46	12.15	12.09	11.52	11.26	10.93	11.07	10.18	10.09	10.44	9.86	9.75	9.29	9.85	8.77	8.67	8.94	8.77	8.4	8.19	8.42	7.76	7.13	7.48	7.53	7.71
628	28.26	28.43	28.74	27.66	26.51	25.84	25.18	24.18	23.51	23.2	20.97	21.43	20.52	19.4	19.91	18.84	18.3	17.35	16.28	15.77	14.22	13.54	12.94	12.68	12.33	12.07	11.72	11.43	11.12	11.08	10.76	10.32	10.84	9.75	9.69	9.68	10.13	8.95	8.85	9.24	8.71	8.27	8.58	8.3	7.67	7.26	7.6	7.65	7.29
629	29.37	29.03	28.65	27.98	27.37	26.43	25.92	24.96	23.8	23.57	21.66	21.91	20.79	19.88	20.07	18.81	18.4	17.58	16.57	15.83	14.46	14.06	13.73	13.17	12.93	12.48	12.06	11.93	11.69	11.81	11.09	11.08	11.55	10.5	10.47	10.33	10.41	9.52	9.34	9.88	9.19	9.25	9.49	8.91	8.25	7.67	8.7	8.28	7.82
630	28.16	28.66	28.17	27.61	26.61	26.02	25.85	24.81	23.95	23.97	21.91	22.17	21.58	20.78	21.22	20.15	19.83	18.89	17.82	17.28	15.75	15.17	14.72	14.13	13.7	13.55	13.32	12.89	12.72	12.6	12.3	12.1	12.38	11.39	11.13	11.42	11.28	10.68	10.47	10.91	10.38	9.72	10.43	10.02	9.19	8.82	9.57	9.3	8.48
631	29.58	28.76	28.94	27.86	26.81	25.61	25.26	24.06	23.04	22.99	20.9	21.13	20.14	18.84	19.55	18.04	17.88	17.16	16.03	15.39	13.76	13.34	12.83	12.4	12.15	11.85	11.67	11.35	10.96	10.77	10.43	10.33	10.47	9.85	9.95	9.47	9.47	8.78	8.8	8.98	8.57	8.66	8.51	8.37	7.85	7.38	7.91	7.87	7.21
632	28.61	27.91	27.73	26.62	25.95	25.17	24.62	23.69	22.59	22.42	20.26	20.54	19.89	18.95	19.32	18.32	17.74	17.26	16.01	15.43	14	13.45	12.74	12.33	12.04	11.86	11.46	11.38	10.8	10.66	10.31	10.1	10.25	9.42	9.4	9.37	9.06	8.51	8.5	8.83	8.31	7.93	8.24	7.96	7.34	7.01	7.46	7.45	6.98
633	28.66	28.59	28.26	27.77	26.79	26.13	25.74	24.66	23.75	23.36	21.33	21.49	20.53	19.67	19.86	18.5	18.25	17.22	16.19	15.29	13.81	13.35	12.54	12.28	12	11.5	11.14	11.05	10.81	10.64	10.13	9.89	10.33	9.26	9.4	9.46	9.04	8.43	8.57	8.82	8.2	8.1	8.3	8.1	7.35	6.97	7.64	7.52	6.91
634	28.95	28.71	28.33	27.91	26.75	25.78	25.67	24.22	23.51	23.3	20.93	21.25	20.4	19.39	20.04	18.64	18.54	17.55	16.64	15.77	14.16	13.66	13.11	12.78	12.47	12.17	11.72	11.48	11.31	10.92	10.57	10.51	10.7	9.76	9.82	9.67	9.69	8.84	9	9.07	8.69	8.3	8.61	8.4	7.63	7.35	7.79	7.78	7.16
635	29.29	28.76	28.74	28.26	27.4	26.96	26.22	25.64	24.8	24.38	22.69	22.16	21.7	20.35	20.18	19.01	17.82	17.85	16.22	14.86	13.67	12.73	11.94	11.92	11.51	11.11	11.16	10.85	10.38	10.62	10.37	10.11	10.12	9.47	9.3	9.3	9.51	8.46	8.76	9	8.38	8.23	8.29	8.36	7.68	7.21	7.67	7.61	7.4
636	29.27	28.75	28.22	27.8	27.08	26.51	25.87	24.74	23.8	23.29	20.99	21.25	20.52	19.45	19.91	18.72	18.23	17.42	16.36	15.39	13.96	13.42	12.5	12.25	11.92	11.42	11.1	10.98	10.73	10.5	10.12	9.84	10.15	9.32	9.26	9.17	9	8.33	8.46	8.66	8.17	7.76	8.02	7.9	7.06	6.68	7.38	7.35	6.67
637	28.13	28.27	28.03	27.49	26.73	25.93	25.6	24.76	23.92	23.71	21.45	21.75	20.46	19.83	19.91	18.72	18.45	17.32	16.59	15.62	13.74	13.53	12.52	12.35	12.36	11.85	11.3	11.2	11.38	10.79	10.1	10.44	10.72	9.46	9.61	9.67	9.37	8.65	9.03	9.41	8.69	8.08	8.82	8.51	7.66	7.39	8.06	7.95	7.18
638	29	28.26	28.29	27.7	26.8	26.01	25.76	24.74	24	23.78	21.51	21.85	20.92	19.62	20.42	19.04	18.73	17.69	16.87	15.88	14.3	13.91	13.18	12.88	12.65	12.35	12.28	11.89	11.56	11.16	10.78	10.86	11.12	10.27	10.23	9.98	10.18	9.21	9.39	9.45	8.98	8.82	8.91	8.72	7.91	7.7	8.2	8.08	7.76
639	28.26	28.08	28.19	27.24	26.96	26.33	25.54	24.81	24.28	23.69	22.39	22.45	21.38	20.68	20.7	19.51	19.01	18.02	17.15	16.36	14.61	13.97	13.51	13.18	12.71	12.44	12.08	12.18	11.82	11.39	11.24	11.07	11.18	10.04	10.77	10.42	10.02	9.19	9.75	9.7	9.13	9.09	9.25	9.02	8.21	7.9	8.53	8.31	7.94
640	28.08	27.93	27.74	27.16	26.58	26.27	25.98	25.43	24.29	24.43	22.76	22.97	22.31	21.31	21.77	20.5	20	19.39	17.56	17	15.52	14.54	14.38	13.59	13.17	13.17	13.05	11.84	12.02	12.06	11.2	10.87	11.57	10.88	10.32	10.27	10.74	9.97	9.23	10.03	9.72	8.73	9.28	9.36	8.66	7.56	8.56	8.31	7.83
641	28.19	28.5	28.17	27.63	26.84	26.01	25.78	24.8	24.09	23.79	21.9	21.98	21.02	20.17	20.64	19.38	19.05	18.05	17.08	16.15	14.76	14.48	13.66	13.56	13.28	12.98	12.62	12.39	12.27	11.89	11.3	11.47	11.85	10.65	10.89	10.69	10.82	9.74	9.93	10.37	9.77	9.12	9.87	9.71	8.46	8.24	9.13	8.92	8.02
642	28.82	28.56	28.63	27.91	27.07	26.24	25.56	24.71	23.99	23.59	21.96	21.94	21.06	20.06	20.33	18.88	18.46	17.95	17.1	15.77	14.41	14.25	13.22	13.15	12.84	12.25	12.3	11.99	11.78	11.77	10.99	10.87	11.46	10.38	10.11	10.4	10.66	9.11	9.43	9.99	8.92	8.8	9	9.13	7.99	7.82	8.58	8.35	8.25
643	27.57	28.11	27.6	27.58	26.78	26.48	25.89	25.06	24.48	24.08	22.24	22.5	21.57	20.72	20.8	19.57	19.11	18.33	17.39	16.36	15.09	14.7	13.81	13.58	13.29	12.65	12.34	12.37	12.29	11.89	11.21	11.5	11.55	10.54	10.61	10.57	10.48	9.32	9.73	9.91	9.1	8.73	9.23	8.95	7.8	7.78	8.35	8.37	7.78
644	27.89	28.09	27.74	27.34	26.59	25.99	25.36	24.53	24.02	23.95	22.15	22.17	21.14	20.81	20.64	19.74	19.24	18.35	17.36	16.22	15.07	14.71	13.87	13.84	13.62	13.04	12.76	12.67	12.73	11.87	11.35	11.53	11.82	10.3	10.8	10.69	10.08	9.4	10.09	10.22	9.48	9.14	9.66	9.42	8.38	7.95	9.13	8.67	7.74
645	28.69	28.55	28.48	27.89	26.98	26.55	26.37	25.34	24.74	24.63	22.54	22.76	22.01	21.08	21.44	20.21	19.96	18.77	17.92	16.77	15.25	14.91	14.22	14.04	13.84	13.51	13.22	12.89	12.82	12.38	11.62	11.83	12.14	11	11.27	11.07	11.08	10.11	10.34	10.5	9.97	9.54	9.89	9.77	8.83	8.5	9.39	9.14	8.59
646	28.05	28.1	28.08	27.54	26.94	26.37	26.16	25.29	24.85	24.59	22.81	23.1	22.18	21.37	21.17	19.96	19.46	18.61	17.8	16.67	15.31	14.81	14.04	13.77	13.82	13.08	12.63	12.82	12.63	12.11	11.39	11.67	11.92	10.38	11.07	10.93	10.82	9.48	10.11	10.23	9.61	9.63	9.8	9.65	8.75	8.25	9.31	9.05	8.79
647	28.08	28.39	27.8	27.56	26.97	26.35	25.72	24.78	24.15	23.91	22.26	22.41	21.54	20.92	20.68	19.67	18.98	18.1	17.03	15.98	14.96	14.66	13.68	13.53	13.4	12.4	12.29	12.63	12.35	11.93	11.44	11.23	11.44	10.47	10.91	10.48	10.12	9.24	9.52	9.75	9.2	8.74	9.16	8.92	7.81	7.85	8.9	8.46	7.48
648	28.08	28.43	28.39	27.82	26.92	26.48	25.81	25.25	24.64	24.35	22.88	22.89	22	21.59	21.2	20.46	19.75	18.85	17.85	16.75	15.53	14.95	14.43	14.29	14.17	13.55	13.34	13.18	13.12	12.55	11.9	12.21	12.33	11.18	11.63	11.41	11.49	10.22	10.76	10.99	10.32	9.86	10.57	10.06	9.21	8.84	9.91	9.51	8.56
649	28.21	28.02	28.04	27.47	26.72	26.29	25.82	25.12	24.69	24.52	22.64	22.76	22.12	21.01	21.31	20.09	19.78	18.69	17.93	16.53	15.14	14.88	14.26	14.11	13.78	13.31	13.16	13.04	12.65	12.22	11.71	11.71	12.02	11.05	11.25	11.05	11.08	9.93	10.31	10.36	9.93	9.73	9.88	9.84	8.77	8.45	9.32	9.13	8.78
650	27.19	27.72	27.88	27.48	26.82	26.53	25.94	25.3	25.16	24.69	23.32	23.59	22.64	22.23	21.88	20.71	20.14	19.29	18.42	17.01	15.98	15.45	14.54	14.38	14.13	13.28	13	13.43	13.26	12.47	12.22	12.12	12.26	11.01	11.49	11.32	10.92	9.94	10.52	10.36	9.93	9.8	10.12	9.77	8.69	8.73	9.49	9.19	8.63
651	27.77	27.93	27.93	26.84	26.07	25.63	24.9	24.17	23.48	23.3	21.68	21.92	20.81	20.31	20.19	19.17	18.79	17.75	17.17	16.12	15.24	14.99	14.04	13.83	13.78	12.79	12.92	13.16	12.92	12.03	11.55	12.03	11.99	10.51	10.97	10.83	9.98	9.65	10.5	10.35	9.92	9.51	10.17	9.37	8.64	8.42	9.81	8.77	8.03
652	28.47	28.41	28.24	27.72	26.79	26.37	26.08	25.53	24.78	24.61	22.94	23.02	22.24	21.86	21.91	21.07	20.53	19.55	18.64	17.77	16.56	16.02	15.51	15.21	15.19	14.64	14.32	14.24	14.1	13.66	12.9	13.3	13.43	12.27	12.92	12.52	12.46	11.33	11.75	12.08	11.61	10.83	11.55	11.38	10.17	9.67	11	10.68	9.85
653	28.16	27.99	28.3	27.76	27.11	26.65	26.13	25.66	25.36	25.17	23.8	23.79	23.19	22.39	22.4	21.25	20.69	19.71	19.02	17.78	16.62	16.35	15.84	15.59	15.52	14.93	14.65	14.81	14.47	13.91	13.36	13.54	14.18	12.8	13.22	12.88	12.91	11.71	12.15	12.14	11.8	11.65	11.74	11.51	10.87	10.29	11.37	10.89	10.51
654	28.14	28.33	28.09	27.66	27.15	26.63	26.13	25.62	24.95	24.81	23.48	23.59	22.86	22.17	22.07	21.19	20.57	19.93	19.04	17.7	17	16.23	15.71	15.63	15.37	14.39	14.12	14.67	14.16	13.72	13.09	13.23	13.32	12.01	12.81	12.25	11.83	11.35	11.63	11.54	10.99	10.25	11.23	10.73	9.79	9.75	10.73	10.37	9.27
655	28.18	28.31	27.99	27.49	26.63	26.14	25.53	24.69	24.34	24.07	22.8	22.81	22.08	21.8	21.41	20.79	20.36	19.47	18.69	17.65	16.74	16.28	15.82	15.67	15.62	14.69	14.91	14.84	14.51	13.98	13.55	13.87	14.19	12.3	13.1	13.04	12.47	11.57	12.64	12.88	12.07	11.18	12.29	11.75	10.4	10.27	11.93	10.81	9.61
656	28.86	28.47	28.75	28.11	27.29	26.87	26.61	25.87	25.45	25.28	23.5	23.73	23.16	22.39	22.47	21.81	21.17	20.4	19.4	18.27	17.04	16.74	16.18	15.69	15.58	15.19	14.89	14.65	14.46	13.98	13.26	13.42	13.83	13.01	13.28	12.77	13.27	11.74	11.76	12.29	11.91	11.39	11.71	11.57	10.74	10.08	11.57	10.95	10.32
657	28.1	28.01	28.14	27.89	26.77	26.92	26.35	25.71	25.15	24.61	23.25	23.39	22.53	21.96	21.67	20.75	20.08	19.21	18.53	17.6	16.71	16.28	15.75	15.73	15.33	14.94	14.69	14.77	14.53	14.04	13.45	13.41	13.72	12.52	12.69	13.05	12.07	11.58	12.11	11.93	11.85	11.1	11.45	11.2	10.49	10.26	11.25	10.81	9.8
658	28.66	28.87	28.78	28.11	27.59	26.98	26.45	26.09	25.2	24.98	23.93	23.67	22.93	22.51	22.11	21.16	20.59	19.79	18.84	17.84	17	16.38	15.58	15.48	15.29	14.38	14.35	14.76	14.28	13.46	12.86	13.33	13.08	12.03	13.01	12.65	11.35	11.19	11.84	11.79	11.21	10.66	11.37	10.86	9.87	9.96	11.14	10.32	9.39
659	28.41	28.3	28.48	27.78	27.03	26.89	26.04	25.69	25.15	24.97	23.7	23.6	23.11	22.6	22.6	22.02	21.43	20.69	19.66	18.73	17.51	17.11	16.75	16.53	16.33	15.79	15.45	15.38	15.28	14.76	14.23	14.25	14.58	13.74	14.05	13.89	13.92	12.4	13.15	13.38	12.64	11.84	13.01	12.38	11.41	11.46	12.6	11.86	11.14
660	28.51	28.17	28.4	28.02	27	26.65	26.47	25.52	25.29	25.15	23.6	23.62	22.83	22.18	22.14	21.2	20.65	19.96	18.94	18.07	16.78	16.26	15.92	15.65	15.6	14.95	14.69	14.55	14.42	13.57	13.12	13.15	13.71	12.53	12.7	12.61	12.38	11.49	11.56	12.13	11.48	11.48	11.73	11.2	10.66	10.04	11.57	11.01	10.39
661	27.94	28.55	28.23	27.97	27.37	27.13	26.63	26.23	25.72	25.39	24.33	24.34	23.74	23.36	23.01	22.3	21.5	20.94	19.85	18.94	18.32	17.31	16.94	16.73	16.9	16.04	15.42	16.03	15.79	14.96	14.37	14.59	14.84	13.45	14.06	13.99	13.08	12.69	13.38	13.13	12.8	11.75	12.89	12.44	11.84	11.65	12.41	12.21	10.41
662	29.14	28.76	28.95	28.38	27.78	27.05	26.46	26.03	25.62	25.42	24.34	24.25	23.71	23.22	23.06	22.11	21.76	20.78	19.93	18.9	18.06	17.5	16.76	16.76	16.45	15.65	15.5	15.73	15.46	14.7	14.32	14.52	14.59	12.94	13.63	13.71	12.48	12.57	13.12	13.15	12.3	11.75	12.97	12.03	11.29	11.35	12.64	11.51	10.33
663	28.69	28.47	28.71	28.44	27.6	27.17	26.62	25.96	25.53	25.3	24.17	24.07	23.62	23.3	23.09	22.5	21.8	21.37	20.52	19.56	18.73	18.07	17.87	17.61	17.3	16.81	16.86	16.4	16.35	15.63	15.37	15.34	15.93	14.42	15.25	15	14.68	13.63	13.89	14.66	13.88	13.65	14.04	13.96	13.33	12.28	13.66	13.46	12.88
664	28.16	28.18	28.27	28.12	27.52	27.24	26.81	26.27	25.99	25.7	24.76	24.77	24.15	23.77	23.35	22.6	21.98	21.42	20.81	19.87	19.34	18.54	18.36	18.31	17.94	17.42	17.12	17.21	16.86	16.25	15.94	15.69	16.07	14.89	15.3	15.4	14.29	13.91	14.39	14.62	14.12	13.48	14.42	13.82	13.63	13	14.24	13.4	12.72
665	28.6	28.85	28.79	28.3	28.02	27.87	27.11	26.84	26.76	26.32	25.65	25.47	25.13	25.08	24.3	23.84	23.22	22.71	21.94	21.01	20.55	19.81	19.72	19.53	19.13	18.96	18.81	18.76	18.57	17.54	17.17	17.71	17.69	15.81	17.47	16.98	15.31	15.51	16.33	16.29	15.51	14.77	15.8	15.43	14.91	14.45	15.35	14.43	13.33
666	28.98	29.04	28.9	28.37	27.98	27.76	27.14	26.97	26.65	26.37	25.47	25.38	25.5	24.76	25.01	24.43	24.38	24.03	23.49	22.58	22.08	21.34	21.39	21.22	20.53	19.9	19.74	20.17	19.86	18.85	19.13	18.78	19.2	17.17	18.69	18.08	17.26	16.53	17.55	17.71	16.48	15.95	17.39	16.74	15.76	16.16	17.13	16.28	15.49
667	29.25	29.14	29.26	28.93	28.55	28.56	27.97	27.79	27.62	27.36	26.74	26.62	26.81	26.4	26.39	25.75	25.61	25.23	24.83	23.77	23.19	22.75	22.43	22.35	22.1	21.58	21.1	21.75	21.71	20.94	20.32	20.72	21.09	19.09	21.32	20.72	18.79	18.42	19.67	20.18	18.67	18.61	19.89	19.31	18.13	18.15	19.78	18.52	17.24
668	29.5	29.81	29.5	29.6	29.22	28.93	28.8	28.58	28.1	28.16	27.7	27.28	27.34	27.09	27.01	26.75	26.42	26.23	25.64	25.01	24.42	24.03	24.27	23.91	23.81	23.52	23.31	23.26	23.62	23.19	22.77	22.76	23.23	21.98	22.62	22.98	22.29	21.67	22.47	22.76	22	21.5	22.52	22.12	21.11	21.59	22.49	21.97	20.58
669	29.81	30.22	30.03	29.78	29.47	29.51	29.08	29.08	28.77	28.53	28.17	28.06	28.07	27.88	27.72	27.41	27.07	27.02	26.71	26.14	25.9	25.35	25.4	25.11	25.12	24.8	24.31	24.5	24.94	24.56	23.64	23.79	24.59	22.71	24.22	23.91	23	21.92	23.18	23.8	22.42	22.19	23.16	22.94	21.44	21.65	23.18	22.22	21.62
670	30.03	30.36	30.27	30.16	29.83	29.98	29.52	29.55	29.47	29.22	28.93	28.8	28.9	28.78	28.73	28.52	28.28	28.29	28.12	27.54	27.24	26.64	26.45	26.38	26.92	26.18	25.72	26.06	26.37	25.92	25.24	25.48	25.87	24.16	26	25.47	24.16	23.78	24.87	25.53	23.99	24.23	24.97	24.81	23.38	24.06	24.96	23.78	23.38
671	30.35	30.54	30.39	30.41	30.19	30.05	29.92	29.89	29.61	29.62	29.4	29.12	29.16	29.09	29.04	28.99	28.62	28.71	28.2	27.91	27.89	27.28	27.36	27.1	27.12	27.11	26.81	27.11	26.86	27.02	26.39	26.91	27.16	25.82	26.77	26.9	25.85	25.88	26.51	27.27	26.07	25.96	26.47	26.84	25.77	26.03	26.58	26.15	25.24
672	30.42	30.55	30.43	30.51	30.25	30.19	30.06	30.05	29.82	29.87	29.68	29.59	29.61	29.46	29.52	29.41	29.23	29.42	29.01	28.86	28.86	28.62	28.67	28.49	28.81	28.7	28.21	28.63	28.58	28.8	28.14	28.44	28.68	28.06	28.43	28.08	27.95	27.55	27.95	28.37	27.46	27.38	27.99	27.88	27.29	26.9	27.75	27.38	26.79
673	30.69	30.79	30.8	30.81	30.63	30.6	30.51	30.49	30.34	30.4	30.15	30.13	30.15	29.98	30.01	29.9	29.77	29.82	29.64	29.4	29.56	29.32	29.22	29.16	29.23	29.18	28.98	29.11	29.03	29.03	28.86	28.92	28.86	28.82	29.15	28.62	28.49	28.2	28.45	28.56	27.85	27.86	28.41	28.13	27.85	27.62	27.98	27.91	27.88
674	30.59	30.75	30.74	30.69	30.51	30.36	30.28	30.2	29.98	30.09	29.79	29.72	29.75	29.67	29.65	29.34	29.27	29.54	29.04	28.99	28.93	28.46	28.6	28.39	28.31	28.58	28.33	28.28	28.36	28.8	27.97	28.19	28.28	27.97	28.61	27.96	27.85	27.47	27.65	28.12	27.21	27.58	27.69	27.53	26.81	26.81	27.44	26.58	27.2
675	30.62	30.81	30.66	30.81	30.61	30.63	30.34	30.34	30.35	30.3	30.25	30.18	30.14	30.15	30.07	29.89	29.96	29.84	29.77	29.57	29.52	29.15	29.26	29.41	29.24	29.08	29.01	29.09	29.09	29.24	29.08	28.87	29.09	28.4	29.07	28.87	28.36	28.45	28.4	28.79	28.28	28.12	28.48	28.53	27.84	28.25	28.34	27.98	27.33
676	30.8	30.93	30.85	30.88	30.66	30.66	30.45	30.51	30.42	30.44	30.27	30.13	30.15	30.23	30.03	29.89	29.78	29.94	29.73	29.51	29.51	29.19	29.21	29.14	29.11	29.36	29.11	29	29.1	29.48	28.73	28.89	29.2	28.55	29.31	28.77	28.52	28.17	28.59	28.98	27.96	28.15	28.73	28.67	27.41	27.92	28.74	27.9	27.6
677	30.85	30.92	30.9	30.94	30.72	30.64	30.65	30.55	30.43	30.49	30.3	30.23	30.15	30.14	30.01	29.99	29.93	29.92	29.83	29.82	29.67	29.59	29.73	29.52	29.61	29.4	29.28	29.25	29.44	29.62	29.19	29.19	29.55	29.02	29.25	29.14	29.09	28.34	28.36	29.22	28.2	28.19	28.98	28.74	27.5	27.89	28.51	28.34	27.21
678	31.01	31.02	30.87	30.99	30.85	30.81	30.67	30.63	30.63	30.63	30.49	30.48	30.38	30.48	30.34	30.25	30.25	30.27	30.09	29.93	30.06	29.6	29.7	29.75	29.7	29.54	29.47	29.59	29.41	29.62	29.65	29.36	29.59	28.93	29.22	29.38	28.94	28.8	29.08	29.34	28.64	28.52	29.15	29.1	28.36	28.73	28.94	28.74	28.08
679	30.98	31.14	30.97	31.02	30.98	30.85	30.81	30.74	30.67	30.65	30.59	30.48	30.48	30.59	30.44	30.32	30.28	30.37	30.14	30.13	30.02	29.85	30.03	29.91	29.92	29.97	29.83	29.92	29.82	30.16	29.77	29.84	29.93	29.61	29.92	29.65	29.42	29.51	29.66	29.74	29.34	29.38	29.35	29.45	29.05	29.2	29.55	28.98	28.83
680	30.96	30.99	30.89	30.96	30.81	30.75	30.59	30.59	30.51	30.46	30.32	30.29	30.2	30.13	30.13	29.98	29.91	29.94	29.81	29.85	29.78	29.56	29.82	29.89	29.73	29.85	29.75	29.89	29.57	29.94	29.76	29.77	29.85	29.6	29.64	29.53	29.53	29.36	29.44	29.56	29.15	28.89	29.18	29.38	28.68	28.76	29.34	28.86	28.33
681	30.79	30.95	30.89	30.87	30.67	30.59	30.43	30.52	30.39	30.3	30.22	30	30.03	30.02	29.97	29.87	29.77	29.81	29.62	29.64	29.8	29.5	29.62	29.71	29.62	29.58	29.5	29.71	29.43	29.8	29.48	29.53	29.71	29.37	29.41	29.28	29.57	29.12	29.14	29.44	28.87	28.95	28.87	29.2	28.61	28.53	29.08	28.52	28.47
682	30.93	30.91	30.9	30.78	30.73	30.72	30.55	30.62	30.54	30.46	30.27	30.18	30.27	30.11	30.18	30.02	29.99	30.01	29.9	29.84	29.81	29.56	29.67	29.59	29.78	29.69	29.26	29.84	29.65	29.64	29.43	29.64	29.52	29.32	29.48	29.29	29.48	28.97	29.03	29.45	28.64	28.57	29.22	28.99	28.23	28.18	28.91	28.53	28.64
683	31.01	31.17	31.01	31.08	30.9	30.88	30.89	30.83	30.71	30.71	30.53	30.45	30.42	30.3	30.38	30.35	30.25	30.43	30.3	30.1	30.12	29.96	30.11	30.15	30.07	29.92	29.81	30.01	29.82	29.92	29.78	29.93	29.96	29.33	29.75	29.53	29.45	29.11	29.32	29.63	28.67	28.83	29.38	29.28	28.13	28.49	29.18	28.77	28.52
684	30.87	30.88	30.79	30.86	30.67	30.64	30.49	30.44	30.35	30.32	30.22	30.1	30.07	30.11	29.93	29.88	29.74	29.84	29.69	29.56	29.6	29.36	29.54	29.57	29.42	29.47	29.39	29.48	29.11	29.59	29.21	29.21	29.4	28.82	28.95	28.91	28.83	28.82	28.77	29.17	28.41	28.1	28.7	28.68	27.94	27.91	28.52	27.93	27.5
685	30.97	30.89	30.96	30.87	30.68	30.69	30.52	30.46	30.43	30.36	30.26	30.09	30.13	30.07	30.07	29.95	29.81	29.9	29.77	29.65	29.59	29.43	29.42	29.63	29.55	29.28	29.2	29.41	29.27	29.48	29.1	29.24	29.35	28.85	28.86	28.97	28.85	28.78	28.81	29.23	28.4	28.22	28.7	28.89	27.88	28.35	28.87	28.33	27.89
686	31.05	31.14	31.11	31.09	30.96	30.97	30.87	30.89	30.78	30.85	30.66	30.61	30.66	30.6	30.56	30.49	30.45	30.52	30.39	30.17	30.3	30.02	30.05	30.08	29.92	29.95	29.91	29.94	29.83	29.76	29.86	29.78	29.93	29.5	29.56	29.48	29.62	29.4	29.33	29.53	28.88	28.98	29.55	29.2	28.8	28.68	29.42	29.07	28.87
687	31.05	31.09	30.98	31.11	30.96	30.9	30.83	30.76	30.66	30.71	30.55	30.42	30.39	30.35	30.3	30.26	30.1	30.27	30.02	29.93	30.03	29.77	29.89	29.79	29.84	29.86	29.65	29.8	29.55	29.94	29.43	29.75	29.88	29.39	29.45	29.37	29.43	29.26	29.16	29.66	28.99	28.54	29.24	29.26	28.47	28.37	29.2	28.72	28.43
688	30.98	31.02	30.97	31.03	30.89	30.8	30.68	30.68	30.61	30.57	30.55	30.36	30.4	30.49	30.26	30.26	30.07	30.08	29.95	29.86	29.91	29.7	29.83	29.96	29.71	29.66	29.73	29.66	29.44	29.65	29.57	29.42	29.61	29.23	29.08	29.25	29.41	29.42	29.14	29.43	28.74	28.64	28.99	29.09	28.62	28.62	29	28.79	28.29
689	31.04	31.05	31.07	30.96	30.9	30.88	30.73	30.79	30.68	30.73	30.48	30.48	30.58	30.44	30.5	30.34	30.23	30.33	30.06	29.92	30.04	29.73	29.82	29.77	29.82	29.71	29.63	29.77	29.51	29.73	29.61	29.53	29.75	29.39	29.57	29.33	29.78	29.46	29.22	29.59	29.07	29.12	29.35	29.36	28.83	28.98	29.28	29.04	28.78
690	31.22	31.28	31.21	31.23	31.16	31.19	31.1	31.13	31.07	31.04	30.94	30.91	30.96	30.87	30.93	30.88	30.85	30.86	30.79	30.66	30.71	30.56	30.62	30.55	30.52	30.52	30.3	30.54	30.44	30.5	30.42	30.4	30.54	30.12	30.29	30.15	30.25	30.1	29.99	30.18	29.9	29.8	29.95	30.07	29.76	29.58	30.09	29.93	29.54
691	31.32	31.33	31.26	31.32	31.28	31.18	31.2	31.14	31.05	31.09	31.04	30.99	30.94	30.93	30.9	30.89	30.78	30.87	30.66	30.59	30.68	30.52	30.7	30.55	30.51	30.55	30.47	30.49	30.44	30.6	30.47	30.54	30.63	30.45	30.43	30.26	30.55	30.52	30.16	30.48	30.28	30.06	30.17	30.34	29.99	29.74	30.21	30.14	30.02
692	31.58	31.54	31.53	31.5	31.47	31.46	31.42	31.41	31.37	31.37	31.32	31.26	31.28	31.27	31.28	31.27	31.23	31.23	31.18	31.14	31.14	31.03	31.14	31.12	31.02	31.01	31.02	31.11	30.9	31.09	31.01	30.96	31.06	31.02	31.09	30.98	31.16	31.08	30.98	30.97	30.95	30.95	30.88	30.79	30.91	30.87	30.82	30.84	30.97
693	31.6	31.55	31.57	31.58	31.59	31.57	31.55	31.57	31.54	31.57	31.55	31.53	31.54	31.54	31.52	31.51	31.47	31.54	31.48	31.44	31.46	31.47	31.52	31.51	31.52	31.36	31.37	31.5	31.45	31.34	31.44	31.5	31.38	31.32	31.39	31.4	31.26	31.15	31.3	31.19	30.93	31.15	31.24	30.69	30.61	30.79	30.88	30.45	30.99
694	31.56	31.53	31.53	31.53	31.53	31.5	31.53	31.52	31.43	31.52	31.49	31.46	31.49	31.47	31.47	31.45	31.4	31.49	31.41	31.39	31.42	31.39	31.41	31.42	31.41	31.37	31.25	31.41	31.37	31.27	31.27	31.39	31.3	31.23	31.31	31.27	31.22	30.89	31.07	31.04	30.71	30.86	31.1	30.57	30.36	30.64	30.88	30.05	30.75
695	31.57	31.54	31.53	31.53	31.49	31.45	31.52	31.44	31.42	31.49	31.45	31.41	31.42	31.39	31.4	31.42	31.38	31.42	31.31	31.29	31.34	31.24	31.28	31.31	31.34	31.22	31.11	31.26	31.23	31.18	31.14	31.24	31.21	31.13	31.2	31.17	31.07	30.76	30.9	30.9	30.54	30.71	30.96	30.39	30.08	30.46	30.7	29.77	30.6
696	31.52	31.5	31.49	31.51	31.46	31.47	31.48	31.46	31.43	31.47	31.44	31.43	31.46	31.46	31.44	31.45	31.43	31.44	31.39	31.33	31.36	31.35	31.33	31.34	31.35	31.18	31.13	31.3	31.23	31.2	31.05	31.22	31.18	31.11	31.18	31.06	31.04	30.76	30.82	30.87	30.62	30.75	30.9	30.49	30.11	30.34	30.56	29.84	30.54
697	31.51	31.54	31.56	31.54	31.51	31.47	31.5	31.48	31.45	31.48	31.43	31.41	31.42	31.4	31.38	31.39	31.4	31.35	31.38	31.3	31.27	31.32	31.31	31.33	31.3	31.13	31.06	31.26	31.2	31.11	31	31.25	31.09	31.06	31.16	31.04	30.93	30.6	30.73	30.68	30.49	30.51	30.73	30.22	29.83	30.38	30.48	29.77	30.42
698	31.46	31.5	31.51	31.51	31.46	31.44	31.48	31.42	31.4	31.41	31.37	31.35	31.3	31.32	31.28	31.27	31.25	31.27	31.18	31.13	31.12	31.15	31.2	31.17	31.18	31.07	30.88	31.12	31.07	31.04	30.95	31.08	30.97	30.83	31.14	30.89	30.77	30.48	30.67	30.55	30.3	30.41	30.59	30.05	29.69	30.1	30.41	29.63	30.27
699	31.49	31.5	31.46	31.5	31.42	31.44	31.43	31.37	31.33	31.37	31.31	31.31	31.23	31.3	31.23	31.22	31.26	31.31	31.2	31.15	31.16	31.12	31.22	31.18	31.15	31.1	30.88	31.09	31.07	31.06	30.92	31.03	30.96	30.91	31	30.92	30.73	30.36	30.58	30.56	30.39	30.43	30.6	30.15	29.72	30.06	30.31	29.78	30.12
700	31.44	31.48	31.47	31.51	31.47	31.44	31.5	31.42	31.39	31.44	31.36	31.39	31.35	31.41	31.3	31.35	31.3	31.31	31.22	31.17	31.14	31.21	31.19	31.22	31.23	31.04	30.93	31.21	31.09	31.08	31.04	31.09	30.99	30.83	31.1	30.88	30.6	30.57	30.58	30.59	30.32	30.46	30.59	30.16	29.69	30.01	30.39	29.77	30.08
701	31.5	31.52	31.52	31.55	31.47	31.47	31.48	31.44	31.39	31.41	31.35	31.31	31.29	31.31	31.24	31.25	31.19	31.21	31.16	31.07	31.08	31.12	31.16	31.2	31.16	31.02	30.91	31.15	31.06	31.01	30.99	31.09	30.99	30.9	31.12	30.97	30.8	30.48	30.65	30.57	30.15	30.39	30.54	30.14	29.58	30.13	30.38	29.71	30.19
702	31.42	31.47	31.47	31.5	31.42	31.42	31.47	31.4	31.38	31.4	31.29	31.29	31.26	31.28	31.2	31.2	31.23	31.13	31.17	31.01	30.98	30.99	31.07	31.05	30.98	30.91	30.85	30.99	30.87	30.84	30.83	30.85	30.75	30.66	30.8	30.6	30.54	30.18	30.26	30.3	29.86	29.98	30.26	29.78	29.16	29.78	30.04	29.29	29.73
703	31.47	31.46	31.49	31.52	31.41	31.42	31.44	31.36	31.33	31.33	31.26	31.23	31.19	31.14	31.13	31.11	31.1	31.09	31	30.94	30.9	30.89	31.04	31.03	30.98	30.85	30.59	30.85	30.84	30.83	30.67	30.83	30.78	30.6	30.87	30.66	30.51	30.14	30.22	30.35	29.58	29.93	30.27	29.74	29.02	29.84	30.1	29.26	29.66
704	31.33	31.4	31.42	31.42	31.36	31.41	31.42	31.33	31.32	31.31	31.22	31.26	31.18	31.2	31.14	31.16	31.13	31.09	31.11	31.02	30.93	30.91	31.07	30.99	30.87	30.86	30.79	30.9	30.84	30.79	30.78	30.84	30.7	30.64	30.82	30.57	30.36	30.25	30.23	30.38	29.9	29.93	30.33	29.91	29.29	29.82	30.2	29.56	29.54
705	31.38	31.47	31.44	31.53	31.45	31.51	31.38	31.36	31.34	31.32	31.26	31.23	31.2	31.23	31.07	31.09	30.99	31	31.01	30.86	30.87	31.04	30.89	31.06	30.91	30.59	30.68	30.97	30.79	30.55	30.69	30.86	30.52	30.12	30.61	30.57	30.11	29.78	30.2	30.27	29.57	29.99	30.36	29.61	29.17	29.8	30.07	29.1	29.42
706	31.38	31.42	31.46	31.48	31.38	31.4	31.43	31.32	31.32	31.34	31.25	31.23	31.15	31.19	31.05	31.12	31.02	30.98	30.92	30.85	30.78	30.75	30.86	30.79	30.79	30.7	30.56	30.72	30.74	30.66	30.63	30.68	30.54	30.41	30.69	30.48	30.16	29.81	30.02	29.97	29.34	29.61	30.12	29.49	28.43	29.59	29.87	28.64	29.14
707	31.36	31.41	31.39	31.46	31.37	31.35	31.41	31.32	31.3	31.3	31.19	31.24	31.14	31.22	31.06	31.11	31.06	31.07	30.99	30.92	30.88	30.82	31.01	30.93	30.87	30.82	30.72	30.7	30.74	30.74	30.73	30.63	30.62	30.57	30.73	30.4	30.4	29.97	29.98	30.13	29.55	29.77	30.12	29.74	28.61	29.46	29.87	29.03	29.4
708	31.29	31.38	31.38	31.44	31.31	31.32	31.34	31.22	31.23	31.23	31.11	31.08	31.07	31.06	30.97	30.99	30.99	30.93	30.94	30.88	30.81	30.76	30.96	30.9	30.84	30.82	30.71	30.77	30.82	30.77	30.71	30.69	30.75	30.55	30.84	30.5	30.29	29.97	30.18	30.21	29.55	29.84	30.12	29.78	28.86	29.57	29.98	29.29	29.35
709	31.16	31.27	31.23	31.35	31.21	31.2	31.23	31.06	31.09	31.1	30.97	30.95	30.9	30.92	30.8	30.75	30.77	30.77	30.75	30.58	30.53	30.48	30.65	30.61	30.49	30.45	30.38	30.44	30.39	30.37	30.36	30.28	30.11	29.86	30.23	29.88	29.52	29.33	29.38	29.48	28.93	29.1	29.5	29	27.88	28.69	29.16	28.05	27.83
710	30.83	31.05	30.91	31.01	30.82	30.79	30.86	30.52	30.56	30.56	30.29	30.31	30.15	30.13	29.97	29.87	29.83	29.88	29.76	29.56	29.51	29.34	29.5	29.41	29.57	29.54	29.18	29.1	29.41	29.27	28.91	28.97	29.03	28.36	28.75	28.53	27.7	27.64	27.76	28.02	26.68	26.56	28	27.14	25.43	26.54	27.56	25.63	25.01
711	30.8	30.87	30.94	30.95	30.71	30.65	30.74	30.38	30.42	30.32	30	30.13	30.06	30.14	29.95	29.83	29.86	29.83	29.86	29.59	29.5	29.61	29.51	29.46	29.22	29.32	29.14	28.93	28.69	28.74	28.69	28.49	28.4	27.73	28.31	27.92	27.02	26.8	27.15	27.37	25.71	25.69	27.08	25.98	24.26	25.63	26.38	23.92	23.96
712	30.53	30.64	30.68	30.66	30.44	30.38	30.2	29.89	29.91	29.74	29.45	29.41	29.36	29.37	28.95	28.74	28.54	28.63	28.42	27.87	27.71	27.76	27.55	27.29	27.23	27.1	26.82	26.98	26.86	26.69	26.32	26.29	26.09	25.07	25.46	25.57	24.39	24.26	24.99	25.13	22.92	23.37	24.96	23.67	22.01	23.59	24.94	21.67	22.45
713	30.6	30.59	30.77	30.7	30.46	30.37	30.5	29.97	29.98	30.07	29.76	29.75	29.58	29.63	29.35	29.29	29.1	29.09	28.83	28.45	27.91	27.89	27.71	27.41	27.13	27.29	26.57	26.48	26.65	26.61	25.58	25.98	25.93	25.08	24.28	25.38	24.35	22.98	23.7	24.63	22.74	21.54	23.93	23.11	20.63	21.55	23.91	21.32	20.29
714	30.17	30.1	30.21	30.11	29.87	29.71	29.78	29.41	29.32	29.18	28.75	28.74	28.41	28.53	28.06	27.94	27.67	27.41	27	26.52	26.05	25.24	25.27	24.94	24.64	24.4	23.8	23.81	23.87	23.32	22.81	22.47	22.74	20.52	20.82	21.37	19.41	20.06	20.75	20.81	18.98	18.49	20.26	18.4	17.16	19.05	20.28	16.53	17.48
715	30.53	30.44	30.43	30.54	30.29	29.79	29.95	29.29	29.12	29.22	28.73	28.66	28.33	28.33	27.97	27.47	27.33	27.28	26.73	26.15	25.58	25.43	24.76	24.91	24.32	24.12	23.49	23.57	23.24	21.99	22.54	22.58	22.09	20.19	21.35	21.85	19.24	19.98	21.16	20.63	17.63	19.26	20.97	18.01	16.52	19.32	20.3	16.83	16.79
716	30.09	29.7	29.94	29.67	29.26	28.76	28.66	28	27.81	27.48	27.05	26.91	26.12	25.94	25.21	24.86	24.01	23.61	22.9	21.69	20.73	20.82	19.78	19.73	19.64	19.33	18.9	19.03	18.88	17.55	18.07	18.32	17.5	16.36	16.75	17.01	15.06	16.07	16.69	16.2	14.48	14.21	15.74	15.05	13.84	14.65	15	13.88	13.54
717	29.4	29.49	29.51	28.92	28.37	27.89	27.35	26.53	26.21	25.73	24.53	24.52	23.72	23.03	22.49	21.66	20.74	19.65	18.7	17.26	15.51	15.34	14.11	14	14.07	13.49	12.88	13.17	13.04	11.71	12.05	12	11.58	10.58	10.81	11.16	9.99	9.75	9.86	9.64	9.1	8.73	9.31	9.21	8.15	8.03	8.72	8.16	7.37
718	28.87	29.21	29.23	28.82	28.39	27.69	27.16	26.26	25.67	25.12	23.53	23.65	22.7	21.8	21.68	20.54	19.71	18.77	17.89	16.53	14.82	14.69	13.52	13.63	13.38	13.06	12.14	11.99	11.8	10.77	10.53	10.52	10.37	9.39	9.16	9.36	8.5	8.43	8.46	8.11	7.97	7.23	7.81	7.69	6.98	6.92	7.36	7.13	6.48
719	29.38	29.08	29.18	28.54	27.84	27.31	26.85	25.97	25.66	25.09	23.98	23.75	22.91	22.37	21.82	20.82	19.94	18.89	17.78	16.41	14.97	14.3	13.65	13.13	12.96	12.76	12.26	11.98	11.96	10.91	10.76	10.66	10.44	9.4	10.11	9.64	9.08	8.41	8.94	8.56	8.3	7.84	8.23	7.76	7.51	7.49	7.5	7.22	7.26
720	29.06	28.94	29.12	28.51	28.01	27.46	27.08	26.33	25.81	25.41	24	24.15	23.53	22.97	22.44	21.54	20.77	19.87	18.77	17.29	15.74	15.13	13.89	13.78	13.76	13.22	12.68	12.45	12.41	11.22	11.25	11.02	11.13	9.93	9.94	10.29	9.47	9.2	9.41	9.18	8.8	8.45	8.88	8.35	8.01	7.85	8.42	7.92	7.31
721	28.78	29.1	28.89	28.71	28.01	27.28	26.99	26.05	25.56	25.04	23.8	23.78	22.93	22.43	21.96	21.11	20.37	19.52	18.3	17.22	15.67	15.26	14.09	14.13	13.96	13.57	12.42	12.47	12.25	11.24	10.87	10.86	10.86	9.67	10.41	9.9	9.28	8.61	9.02	9.22	8.74	8.21	8.75	8.57	7.65	7.65	8.4	7.77	7.56
722	29.04	28.89	29.2	28.21	27.54	26.98	26.51	25.46	25.06	24.69	23.29	23.38	22.32	21.87	21.5	20.53	19.73	18.89	17.51	15.77	14.76	13.91	12.72	12.8	12.71	11.94	11.59	11.94	11.38	10.77	10.4	10.64	10.58	9.55	10.34	9.79	9.38	9.18	9.57	9.49	8.68	8.39	9.36	8.73	7.82	8.08	9.14	8	7.5
723	28.44	28.92	28.87	28.67	28.1	27.52	27.12	26.33	25.76	25.33	24.51	24.35	23.44	22.94	22.18	21.51	20.5	19.66	18.39	16.61	15.42	14.73	13.12	13.22	13.63	12.57	11.95	12.3	12.03	10.98	11	11.1	10.71	9.9	10.97	10.12	9.58	9.49	9.71	9.63	9.09	8.71	9.43	9.01	8.32	8.39	9.25	8.55	8.02
724	28.59	28.58	28.7	28.36	27.69	27.41	27	26.12	25.86	25.62	24.46	24.31	23.6	23.23	22.55	21.66	20.79	19.94	18.34	17.29	16.52	15.51	14.05	14.48	14.28	13.66	13.06	13.48	12.96	11.54	11.8	12.39	11.61	10.23	11.92	11.05	10.23	10.2	11.05	10.8	9.41	9.64	10.71	9.69	9.11	9.95	10.52	9.12	9.44
725	27.98	28.93	28.8	28.3	27.81	27.42	26.85	26.66	26.15	25.63	24.91	24.61	24.17	23.44	23.17	22.44	21.67	20.95	19.65	18.52	17.48	16.36	15.27	15.69	15.33	14.59	13.96	14.23	14.21	13.02	13.1	13.53	13.56	12.46	13.48	13.13	12.94	12.52	12.84	13.4	12	12.46	13.36	13.12	12.29	13.06	13.41	12.52	12.72
726	28.89	28.94	29.18	28.48	28.02	27.42	27.2	26.42	25.81	25.55	24.58	24.56	23.83	23.25	22.78	22.08	21.1	20.44	18.93	17.6	16.65	15.7	14.27	14.32	14.68	13.7	13.24	13.54	13.15	12.21	12.51	12.42	12.2	11.17	11.96	11.63	10.77	11.17	11.51	11.35	10.5	10.47	11.36	10.99	10.28	10.71	11.17	10.72	9.23
727	27.27	28.78	28.09	27.87	27.28	26.98	26.41	25.8	25.44	24.97	23.91	23.56	23.31	22.44	22.23	21.44	20.56	19.65	18.44	17.13	15.97	15	13.61	13.85	13.75	13.05	11.97	12.72	12.31	11.1	11.76	11.86	11.44	10.7	11.95	11.16	10.8	10.3	11.47	10.98	9.98	10.77	11.32	10.84	10.13	10.95	10.92	10.49	10.69
728	29.15	28.8	29.18	28.28	27.32	26.95	26.96	25.87	25.44	25.29	23.8	23.82	23.22	22.18	22.2	21.25	20.48	19.38	18.23	17.18	15.89	15.16	13.67	13.75	13.9	13.15	12.3	12.49	12.37	11.24	11.08	11.52	11.41	10.31	11.04	10.79	9.92	9.53	10.13	10.39	9.18	9.54	9.99	9.79	8.94	9.72	10.02	9.48	9.92
729	28.73	28.76	28.63	27.96	27.35	26.7	26.33	25.67	24.91	24.63	23.23	23.35	22.39	21.72	21.41	20.56	19.63	18.67	17.28	16.3	15.27	14.05	13.19	13.1	12.96	12.67	11.89	11.88	11.64	10.92	10.85	10.65	10.79	9.84	10.19	9.91	8.87	9.35	9.74	9.77	8.96	8.87	9.58	9.73	8.65	9.02	9.8	9.19	8.48
730	29.14	28.97	29.18	28.64	28.05	27.57	27.02	26.43	25.73	25.23	23.96	23.75	23.44	22.43	22.29	21.55	20.38	19.89	18.22	16.97	15.52	14.22	13.29	13.48	13.51	13.11	12.38	13.01	12.11	11.3	11.43	11.73	11.42	9.9	10.99	11.18	10.01	10.34	10.91	10.76	9.7	10.22	10.9	10.37	9.8	10.49	10.98	10.45	9.24
731	28.8	29.32	29.18	28.88	28.21	28.08	27.63	26.96	26.57	26.01	24.81	24.64	24.45	23.53	23.48	22.74	21.92	20.88	19.83	18.7	17.66	17.16	15.8	16.12	15.86	15.31	14.4	14.89	15	12.89	13.27	13.84	13.79	12.53	13.18	13.17	12.7	12.33	13.17	13.3	11.97	13.21	13.43	13.15	12.63	13.18	13.57	12.87	13.32
732	29.51	29.16	29.59	28.92	28.62	27.78	27.38	26.52	26.24	25.75	24.59	24.54	23.89	23.34	23.07	22.24	21.56	20.73	19.65	18.33	17.14	16.29	15.14	15.35	15.75	14.54	13.56	14.27	14.15	12.63	13.07	13.33	12.99	11.8	12.93	12.44	10.98	11.7	12.62	12.27	11.61	12.2	12.91	12.34	11.61	12.31	13.04	12.51	11.72
733	29.21	29.51	29.62	29.54	28.92	28.39	28.49	27.46	26.88	26.85	25.64	25.47	24.98	23.92	24.02	23.27	22.57	21.88	20.72	19.91	18.67	18.07	16.82	17.14	17.15	16.01	15.11	15.29	15.66	13.28	13.19	14.65	14.25	12.7	13.21	14.05	12.25	12.73	13.8	14.12	12.73	13.83	14.75	14.73	13.95	14.18	15.33	15.1	14.44
734	29.13	29.78	29.3	29	28.73	28.35	28.19	27.69	27.2	26.64	25.28	25.35	24.91	24.14	24.03	23.53	22.69	21.93	21.2	20.13	19.02	18.46	17.51	17.29	17.53	17.08	16.53	16.63	16.68	15.3	15.7	16.18	16.12	14.16	15.02	15.45	14.02	15.44	15.81	16.16	15.37	15.46	16.6	16.53	16.48	16.17	17.61	16.79	16.2
735	29.38	29.32	29.61	28.94	28.63	28.47	27.88	27.4	27.22	26.43	25.6	25.54	25.2	24.69	24.34	23.59	22.69	22	21.17	19.98	18.74	18.28	16.98	17.32	17.4	16.2	16	16.01	16.23	14.55	15.03	15.39	15.14	13.37	14.7	15	13.65	14.19	14.47	14.62	13.71	13.64	14.51	14.2	13.28	13.88	15.36	13.89	13.7
736	29.1	29.83	29.53	29.76	29.36	28.98	28.68	28.17	27.52	27.22	26.03	25.84	25.64	24.54	24.65	23.69	23.06	22.41	21.61	20.38	18.86	18.72	17.59	17.9	18.18	17.16	16.47	16.92	17.29	15.2	15.61	16.24	16.06	13.65	15.52	15.88	14.11	15.28	15.2	16.1	14.78	15.3	15.72	15.58	15.32	15.08	16.32	15.1	15.55
737	29.05	29.34	29.41	29.22	28.78	28.23	28.14	27.55	26.9	26.45	25.12	25.23	24.47	23.9	23.47	22.73	22.09	21.29	20.26	19.17	17.33	16.2	15.14	15.2	15.82	15.1	13.77	14.04	14.49	12.84	13.05	13.77	13.65	11.99	12.95	13.3	11.75	12.28	12.87	13.27	12.16	12.48	13.25	13.14	12.44	12.39	13.96	12.78	12.2
738	28.92	29.5	29.44	28.9	28.4	28.01	27.78	27.01	26.28	25.96	24.61	24.54	23.95	23.13	22.77	22.07	21.05	20.06	18.97	17.6	15.94	15.56	13.19	13.38	13.87	12.6	11.83	12.27	11.94	10.69	10.4	11.36	10.74	9.85	9.9	10.26	9.21	9.18	9.85	9.86	8.88	8.99	10	9.53	8.76	9.05	10.08	9.46	8.7
739	29.5	29.69	29.51	29.26	28.54	27.94	27.57	26.68	26	25.23	24.03	23.9	23	22.1	21.64	20.41	19.86	18.25	17.22	16.21	14.06	13.37	12.16	11.45	12.4	11.41	10.95	11.09	10.78	9.79	9.66	10.22	9.46	8.58	9.16	8.98	8.31	7.84	8.61	8.21	7.72	7.8	8.25	7.8	7.28	7.87	8.39	7.5	7.4
740	29.4	29.49	29.54	29.12	28.48	27.77	27.55	26.56	25.39	25.07	23.41	23.24	22.39	21.43	21.52	20.34	19.52	18.73	16.97	15.83	13.58	13.15	11.99	11.71	12.12	11.25	10.61	10.83	10.2	10.07	9.49	9.78	9.44	8.94	8.94	9.03	9.07	8.03	8.58	8.35	8.27	8.06	8.63	8.34	7.69	7.68	8.46	7.8	7.86
741	29.52	29.61	29.75	29.1	28.46	28.06	27.67	26.69	25.99	25.34	24.17	23.97	23.02	22.49	22.09	21.17	20.14	19.38	18.08	16.72	14.91	14.16	12.43	12.42	12.92	11.93	10.77	11.07	11.12	10.48	9.6	10.11	9.82	9.31	9.07	9.18	8.76	7.91	8.45	8.26	7.88	7.58	8.46	7.95	7.19	7.65	8.36	7.77	7.63
742	29.35	29.4	29.8	28.91	28.05	27.71	27.48	26.66	25.87	25.41	24.09	23.98	23.04	22.29	21.74	20.56	19.67	18.38	16.83	15.51	13.45	12.8	11.24	11.4	11.7	10.83	9.95	10.48	10.22	9.75	9.11	9.7	9.46	8.57	8.41	8.67	8.15	7.29	8.08	7.92	7.28	6.91	7.76	7.14	6.4	6.74	7.53	6.75	6.59
743	29.76	29.82	29.47	29.44	28.65	28.1	27.44	26.51	25.74	24.95	23.66	23.43	22.37	21.28	21.09	19.74	19.1	17.95	16.47	15.26	13.01	12.53	11.1	10.75	11.33	10.5	9.67	9.89	9.87	9.12	8.96	8.97	9.02	8.28	8.12	8.34	8.18	7.24	7.81	8.04	7.49	6.98	7.2	7.15	6.51	6.41	7.02	6.59	6.4
744	29.48	29.43	29.65	28.69	27.98	27.43	26.86	25.99	24.73	24.45	22.63	22.71	21.96	20.86	21.05	19.91	19.3	18.23	16.83	15.29	13.25	12.58	11.16	11.09	11.81	10.91	10.04	10.36	9.92	9.54	8.92	9.41	9.26	8.59	8.42	8.53	8.35	7.37	8.12	7.94	7.71	7.29	7.79	7.47	6.86	6.79	7.25	7.03	6.93
745	29.39	29.49	29.71	28.81	28.17	27.75	27.47	26.55	25.76	25.53	24.07	23.96	23.16	22.35	21.9	20.87	19.99	19.06	17.42	16.41	14.44	13.7	11.87	11.82	12.22	11.24	10.52	10.78	10.38	9.89	9.33	9.67	9.82	8.67	8.72	8.66	8.81	7.55	8.15	7.97	7.61	7.44	7.71	7.41	6.68	6.64	7.23	6.99	6.61
746	29.5	29.46	29.56	28.97	28.28	27.8	27.12	26.29	25.25	24.51	23.07	22.82	21.47	20.56	20.11	18.61	18.09	16.54	15.35	14.51	12.33	12.04	10.96	10.61	11.14	10.22	9.66	10.01	9.85	9.02	8.62	8.93	8.74	7.98	7.67	7.96	7.86	6.94	7.66	7.49	6.76	6.44	6.88	6.87	6.22	5.82	6.52	6.07	5.76
747	29.3	29.56	29.44	29.19	28.47	27.82	27.13	26.25	25.42	24.71	23.41	23.26	22.16	21.16	20.97	19.5	18.75	17.94	16.22	14.91	12.79	12.08	10.99	10.62	11.22	10.27	9.86	9.58	9.44	8.9	8.57	8.61	8.81	8.01	7.7	7.83	8.11	7.47	7.36	7.54	7.08	6.99	7.02	6.86	6.42	5.87	6.65	6.4	6.08
748	29.68	29.4	29.74	28.69	28.21	27.49	26.94	26.01	25.05	24.45	22.95	22.96	21.72	21.01	20.73	19.42	18.76	17.86	16.42	14.99	12.84	12.38	11.35	11	11.17	10.57	9.75	9.92	9.73	8.97	8.72	8.86	8.89	8.06	8.1	8.02	8.15	6.96	7.6	7.67	7.07	6.96	7.32	7.22	6.51	6.17	6.69	6.55	6.36
749	29.69	29.59	29.9	28.71	28.15	27.33	27.14	26.1	24.78	24.52	22.65	22.6	21.34	20.39	20.04	18.75	18.24	16.99	15.96	14.73	12.58	11.89	10.94	10.65	10.86	10.23	9.51	9.4	9.28	8.77	8.81	8.47	8.44	8.05	7.69	7.19	8.03	7.17	7.43	7.27	7.07	6.61	7.06	6.67	6.26	5.92	6.37	6.21	5.76
750	29.3	29.27	29.17	28.77	28.21	27.52	26.8	26.13	24.88	24.21	22.88	22.79	21.14	20.42	19.75	18.34	17.69	16.68	15.46	14.31	12.15	11.43	10.07	10.04	10.64	9.84	9.12	9.39	9.13	8.39	7.95	8.31	8.23	7.68	7.08	7.6	7.46	6.93	7.03	7.14	6.6	6.12	6.4	6.3	5.71	5.62	6.04	5.57	5.38
751	29.57	29.59	29.54	28.68	27.95	27.13	26.57	25.56	24.11	23.49	21.33	21.45	20.35	19.23	19.43	17.95	17.41	16.4	15.25	13.96	11.79	11.22	10.54	10.16	10.33	9.78	9.24	9.28	8.9	8.35	8.11	8.18	8.2	7.3	7.23	7.48	7.44	6.78	7.24	7.04	6.8	6.33	6.51	6.53	6.1	5.73	6.2	6.01	5.59
752	29.6	29.58	29.85	28.71	28.16	27.42	26.71	25.79	24.92	24.24	22.41	22.45	21.35	20.28	19.95	18.47	18.12	16.62	15.59	14.22	12.19	11.57	10.52	10.25	10.47	10	9.21	9.12	8.77	8.17	7.84	7.79	7.85	7.24	7.05	6.96	7.53	6.53	6.75	6.9	6.44	6.24	6.33	6.48	5.91	5.65	5.87	6.04	5.56
753	29.57	29.4	29.36	28.94	27.96	27.8	27.21	25.94	25.26	24.28	22.77	22.84	21.48	20.46	20.02	18.98	18.05	16.84	15.8	14.78	12.16	11.74	10.82	10.57	10.43	9.82	9.06	9.19	9.05	8.5	8.14	8.03	7.88	7.44	7.15	7.12	7.43	6.96	7.11	6.82	6.6	6.19	6.52	6.26	6.03	5.73	6.15	5.97	5.49
754	29.45	29.45	29.54	28.89	28.15	27.57	26.8	25.72	24.53	23.51	21.97	21.82	20.51	19.52	19.26	17.84	17.04	15.88	14.43	13.19	11.24	10.72	9.82	9.53	9.72	9.3	8.46	8.38	8.42	7.69	7.37	7.19	7.6	6.99	6.31	7.02	6.92	6.25	6.66	6.74	6.17	5.69	6.25	6.19	5.55	5.47	5.77	5.6	4.85
755	29.59	29.54	29.7	28.93	28.23	27.43	26.88	25.74	24.41	24.02	21.49	21.75	20.46	19.52	19.42	18.2	17.5	16.65	15.29	14.16	11.79	11.11	10.52	9.8	9.78	9.57	9.24	8.82	8.44	8.08	7.91	7.49	7.75	7.36	6.75	6.82	7.35	6.34	6.92	6.79	6.27	6.12	6.39	6.55	5.79	5.74	6.07	6.02	5.39
756	29.37	29.8	29.6	29.15	28.55	27.98	27.5	26.48	26.06	25.26	23.96	23.8	22.24	21.69	20.84	19.68	18.73	17.6	16.2	15.26	12.73	12.08	11.15	10.93	10.6	10.42	9.55	9.48	9.41	8.7	8.41	8.05	8.21	7.67	7.41	7.31	7.64	6.65	6.98	7.03	6.57	6.37	6.62	6.39	6.28	5.89	6.17	6.2	5.6
757	29.21	29.1	29.58	29.34	28.7	28.18	27.64	26.63	26.02	25.15	23.86	23.72	22.28	21.35	20.62	19.17	18.37	17.12	15.81	14.21	11.91	11.38	10.22	10.19	10.27	9.79	9.1	9.05	8.76	8.14	8.17	7.86	8.04	7.23	7.1	7.07	7.13	6.76	6.88	6.73	6.17	6.32	6.57	6.45	5.62	5.87	5.9	5.9	5.44
758	29.1	29.55	29.61	28.8	28.38	27.8	26.95	25.92	24.92	24.11	22.22	21.98	20.95	19.45	19.53	17.93	17.13	15.85	14.44	13.23	11.1	10.58	9.39	9.09	9.27	9.01	8.42	8.29	8.02	7.48	7.16	7.28	7.26	6.6	6.45	6.71	6.8	6.14	6.5	6.4	6.06	5.68	6.34	5.95	5.52	5.48	5.89	5.54	5.09
759	29.4	29.53	29.44	28.87	28.13	27.64	27.28	26.09	25.35	24.78	22.81	22.93	21.55	20.44	20.35	18.77	18.08	16.77	15.38	14.22	11.67	10.91	10.01	9.49	9.35	8.96	8.62	8.39	8.09	7.68	7.37	7.19	7.24	6.71	6.51	6.39	6.73	5.97	6.24	6.42	5.9	5.59	6.08	6.05	5.43	5.43	5.75	5.57	4.92
760	28.87	29.03	28.82	28.5	28.08	27.3	26.77	25.75	24.97	24.44	22.88	22.89	21.36	20.53	19.95	18.54	17.79	16.34	15.06	13.67	11.49	10.63	10.18	9.54	9.36	9.16	8.43	8.14	8.26	7.6	6.96	7.08	7.3	6.63	6.39	6.43	6.48	6.1	6.12	6.14	6.01	5.89	5.95	5.81	5.81	5.41	5.62	5.84	5.28
761	27.97	28.47	28.38	28.55	28	27.16	26.45	25.59	24.71	23.96	22.87	22.53	21.37	20.16	19.82	18.48	17.64	16.27	15.18	13.54	11.34	10.58	9.85	9.3	9.32	8.9	8.26	8.16	8.17	7.27	7.06	7.05	7.19	6.52	6.5	6.46	6.28	6.12	6.1	6.04	5.84	5.35	6.02	5.73	5.2	5.17	5.53	5.3	4.68
762	29.44	29.57	29.66	28.61	28.04	27.48	27.02	25.67	24.62	24.03	21.39	21.47	20.08	18.82	18.8	17.48	16.86	15.42	14.45	13.14	10.89	10.04	9.15	8.77	8.7	8.02	7.9	7.78	7.28	6.98	6.88	6.46	6.55	6.04	5.95	5.92	5.99	5.49	5.83	5.67	5.62	5.34	5.44	5.49	5.08	4.93	5.49	5.04	4.38
763	28.45	29.4	28.92	28.26	27.45	26.89	26.37	25.26	24.17	23.85	21.63	21.66	20.36	19.13	19.14	17.62	17.03	15.4	14.42	13.38	11.27	10.49	9.84	9.28	9.16	8.73	8.24	8.3	8.05	7.61	7.33	7.06	7.07	6.49	6.4	6.41	6.3	5.61	6	6.08	5.63	5.33	5.65	5.39	5.39	4.97	5.29	5.18	4.55
764	27.6	28.54	28.3	28.42	27.69	27.24	26.21	25.3	24.93	23.95	22.7	22.5	21.26	20.47	19.68	18.54	17.65	16.13	15.34	13.96	11.55	10.84	10.23	9.57	9.28	8.79	8.32	8.11	8.13	7.55	7.04	6.91	7.1	6.3	6.4	6.27	6.22	5.84	5.88	5.88	5.7	5.52	5.63	5.38	5.34	5.12	5.2	5.19	4.7
765	28.66	29.05	29.04	28.48	28.08	27.34	26.55	25.38	24.47	23.56	21.78	21.7	20.28	19.3	19.07	17.77	16.82	15.71	14.53	13.12	10.9	10.02	9.31	8.88	8.94	8.27	7.93	7.45	7.47	7.3	6.8	6.34	6.66	6.04	5.82	6.07	5.97	5.55	5.56	5.65	5.63	5.19	5.42	5.25	4.98	4.78	5.29	4.99	4.34
766	28.42	28.9	28.8	28.15	27.55	26.82	26.41	25.14	24.18	23.85	21.21	21.58	20.02	19.11	18.94	17.56	16.91	15.67	14.32	13.11	11.09	10.27	9.18	8.86	9.05	8.26	7.94	7.87	7.56	7.07	6.75	6.61	6.59	5.99	6	5.62	6.01	5.39	5.54	5.4	5.28	5.04	5.09	5.1	4.64	4.6	4.71	4.71	4.19
767	28.08	28.7	28.06	27.41	27.19	26.4	26.11	25.02	24.27	23.8	22.12	22.19	20.71	19.91	19.68	18.19	17.54	16.17	15.17	13.91	11.72	11.01	10.2	9.7	9.49	9.34	8.76	8.69	8.6	8.13	7.61	7.58	7.74	6.98	6.93	6.75	6.68	6.26	6.55	6.41	6.06	5.82	5.87	5.84	5.39	5.17	5.52	5.4	5.08
768	27.86	28.27	27.75	27.89	27.54	26.74	26.15	25.24	24.87	24.09	22.77	22.83	21.28	20.73	20.24	18.48	18.07	16.65	15.85	14.62	12.36	11.78	10.98	10.31	10.36	9.93	9.25	9.54	9.33	8.65	8.54	8.23	8.32	7.77	7.99	7.54	7.49	6.52	6.76	6.86	6.45	6.04	6.03	6.31	5.8	5.51	5.83	5.67	5.35
769	28.78	28.46	28.74	27.91	27.52	26.46	26.01	25.01	23.85	23.43	21.58	21.56	20.33	19	19.34	18.08	17.29	16.48	15.37	14	12.25	11.11	10.12	9.58	9.65	9.05	8.55	8.59	8.36	8.05	7.61	7.5	7.64	7.2	6.84	6.75	6.85	6.07	6.11	6.15	6.12	5.61	5.63	5.69	5.31	4.89	5.28	5.16	4.78
770	28.04	28.92	28.36	27.8	27.19	26.09	25.79	24.36	23.51	23.11	20.83	20.88	19.5	18.57	18.45	16.95	16.3	15.31	14.1	12.94	11.27	10.33	9.62	9.37	9.42	8.76	8.32	8.41	8.11	7.61	7.54	7.31	7.05	6.73	6.68	6.25	6.54	5.8	5.98	5.89	5.63	5.56	5.58	5.39	5.34	4.81	5.12	5.13	4.59
771	28.42	28.97	28.48	28.24	27.32	26.65	26.47	24.89	24.32	24.22	22.03	22.13	20.65	19.62	19.86	18.23	17.7	16.48	15.45	14.37	12.26	11.59	10.79	10.32	9.99	9.66	9.14	9.1	9.01	8.36	8.19	7.92	8.15	7.6	7.41	7.21	7.16	6.57	6.72	6.68	6.48	6.07	6.03	6.08	5.75	5.2	5.62	5.61	5.17
772	28.9	28.23	28.57	27.91	27.53	26.77	26.28	24.96	24.59	23.77	22.28	22.15	20.55	19.85	19.37	18.1	17.34	15.98	14.93	13.63	11.56	10.81	9.98	9.35	9.61	9.22	8.34	8.55	8.51	7.98	7.52	7.43	7.54	6.78	6.78	6.61	6.71	5.84	5.93	5.96	5.7	5.33	5.32	5.31	5	4.59	4.89	4.84	4.6
773	28.73	28.5	28.81	27.51	27.01	25.86	25.55	24.01	22.71	22.57	19.92	20.17	18.81	17.67	17.91	16.68	16.08	15.03	14.14	12.83	11.06	10.22	9.3	9.15	9.09	8.49	8.04	8.1	7.69	7.45	7.41	7.09	6.92	6.68	6.52	6.09	6.38	5.65	5.73	5.69	5.56	5.17	5.14	5.11	4.86	4.43	4.61	4.65	4.3
774	28.3	28.67	27.86	27.54	26.85	25.83	25.46	23.79	23.1	23.08	20.78	20.86	19.49	18.36	18.54	17.19	16.6	15.46	14.52	13.33	11.36	10.77	9.94	9.52	9.43	8.96	8.59	8.53	8.41	7.72	7.59	7.48	7.48	6.99	6.84	6.67	6.61	6.08	6.21	5.99	5.84	5.41	5.46	5.34	5.01	4.6	4.81	4.75	4.52
775	29.11	28.8	28.72	28.28	27.35	26.49	25.65	24.3	23.9	23.44	21.24	21.35	19.97	19.18	19.14	17.66	17.27	16.02	15.12	14.15	12.11	11.3	10.4	9.88	9.78	9.31	8.97	8.85	8.63	8.21	7.83	7.74	7.82	7.23	7.42	6.89	6.88	6.11	6.13	6.11	5.88	5.34	5.53	5.58	4.92	4.48	4.99	4.96	4.69
776	28.76	27.57	28.73	27.41	26.73	25.49	25	22.84	22.2	22.15	19.85	19.97	18.7	17.88	17.95	16.89	16.5	15.57	14.63	13.45	11.38	10.76	9.76	9.43	9.36	8.73	8.46	8.27	7.96	7.64	7.53	7.3	7.24	6.84	6.52	6.31	6.42	5.84	5.7	5.72	5.48	5.08	5.16	5.08	4.66	4.39	4.51	4.46	4.28
777	28.15	28.47	28.1	27.79	27.01	26.19	25.63	23.93	23.6	23.13	20.68	20.87	19.85	18.76	18.95	17.51	16.87	16.05	14.61	13.31	11.5	10.91	9.93	9.75	9.6	8.86	8.55	8.53	8.41	7.9	7.8	7.48	7.43	7.02	6.84	6.45	6.76	5.83	6	5.83	5.52	5.31	5.13	5.19	4.71	4.33	4.52	4.49	4.23
778	28.34	28.79	28.06	27.99	27.2	26.48	25.75	24.48	23.74	23.52	21.39	21.28	20.08	19.02	19.17	17.92	17.37	16.11	15.24	14.02	12.14	11.3	10.38	10.07	9.84	9.43	9.08	8.91	8.85	8.06	7.9	7.75	7.85	7.21	7.19	6.94	6.95	6.13	6.35	6.27	5.92	5.51	5.64	5.55	5.05	4.59	4.97	4.93	4.49
779	28.69	27.74	28.33	27.6	26.59	25.45	25.08	23.46	22.37	22.28	20.02	20.16	18.97	18.23	18.09	16.95	16.42	15.51	14.39	13.54	11.51	10.9	10.05	9.73	9.76	9.27	8.73	8.59	8.3	8.1	7.77	7.63	7.7	7.31	7.42	6.71	7.07	6.06	6.05	5.99	5.81	5.35	5.43	5.39	4.91	4.49	4.73	4.75	4.62
780	28.55	28.09	28.56	27.81	27	26	25.52	23.84	23.61	23.16	21.25	21.4	20.15	19.14	19.33	17.8	17.41	16.4	15.29	14	12.27	11.51	10.62	10.36	10.28	9.65	9.38	8.99	8.89	8.62	8.34	8.01	8.11	7.66	7.32	7.15	7.57	6.56	6.57	6.52	6.3	5.85	5.84	5.89	5.31	4.91	5.1	5.26	4.79
781	28.2	28.21	27.33	27.41	26.67	25.64	25.03	23.83	22.94	22.8	20.72	20.7	19.68	18.7	18.95	17.47	17.2	16.13	15.33	14.09	12.27	11.69	10.82	10.56	10.2	9.75	9.54	9.29	9.11	8.38	8.32	8.08	8.07	7.55	7.55	7.17	7.34	6.63	6.63	6.38	6.11	5.98	5.91	5.68	5.29	4.87	5.08	4.98	4.73
782	27.92	28.14	27.28	26.72	25.81	25.41	24.27	22.87	22.63	22.31	20.22	20.39	19.5	18.57	18.95	17.36	17.3	16.12	15.18	14.45	12.77	11.92	11.42	10.82	10.58	10.26	9.68	9.79	9.47	8.95	8.64	8.56	8.65	8.26	8.22	7.74	8.25	6.91	7.04	7.02	6.68	6.37	6.49	6.36	5.74	5.34	5.62	5.55	5.41
783	29.04	28.29	28.33	27.61	27.08	26.3	25.47	24.54	24.31	23.67	22.07	22	20.84	20.25	19.98	18.83	18.35	17.29	16.34	15.27	13.54	12.95	12.23	11.84	11.54	11.05	10.82	10.6	10.23	9.93	9.65	9.44	9.59	9.21	9.08	8.54	9.21	7.95	7.9	7.74	7.55	7.29	7.15	7.11	6.65	6.05	6.15	6.28	6.13
784	28.23	28.03	27.76	27.34	26.42	25.52	25.2	23.86	23.26	22.95	21.45	21.54	20.37	19.46	19.65	18.25	17.67	16.84	15.98	14.87	13.45	13.11	12.34	12.04	11.72	11.34	10.92	10.73	10.53	10.29	10	9.74	9.98	9.46	9.48	8.97	9.44	8.31	8.29	8.27	8.01	7.86	7.62	7.65	7.22	6.67	6.74	6.9	6.74
785	28.45	28.33	27.74	27.65	26.89	26.18	25.58	24.69	24.07	23.95	22.1	22.04	21.37	20.38	20.67	19.59	19.29	18.26	17.33	16.57	15.2	14.68	13.98	13.81	13.3	12.99	12.86	12.48	12.05	11.53	11.43	11.29	11.47	10.6	10.6	10.23	10.5	9.38	9.47	9.25	8.79	8.67	8.47	8.34	7.74	7.35	7.37	7.31	7.34
786	28.53	28.37	27.68	27.72	27.04	26.64	26.17	25.55	25.12	24.78	23.55	23.33	22.72	22.08	22.19	20.83	20.63	19.82	18.85	18.48	16.89	16.76	16.44	15.87	15.77	15.37	15.12	14.89	14.85	14.89	13.79	14.12	14.47	13.73	14.23	13.25	14.59	12.16	12.34	12.57	11.85	11.89	11.62	11.56	10.83	10.36	10.54	10.17	11.05
787	29.16	29.09	28.86	28.58	28.27	28.13	27.45	26.96	26.74	26.29	25.65	25.24	25.11	24.33	24.4	23.14	23.01	22.56	21.95	21.45	20.02	20.3	19.9	19.13	18.9	18.67	18.03	18.16	18.32	17.75	17.36	17.3	17.75	17.85	17.6	16.79	18.48	16	15.95	16.07	15.41	15.46	15.32	14.97	14.16	13.97	14.08	13.83	14.6
788	28.99	29.51	29.05	28.84	28.48	28.15	27.67	27.37	26.89	26.57	25.73	25.51	25.43	24.58	24.7	23.95	23.37	23.08	22.33	21.9	21.1	20.96	20.96	20.45	19.97	19.88	19.71	19.3	19.39	18.84	18.33	18.43	18.56	18.06	18.06	17.57	18.02	16.76	16.48	16.87	16.26	16.08	16.14	15.96	15.12	14.69	14.9	14.59	14.87
789	29.42	29.4	28.9	28.89	28.66	28.34	28.09	27.73	27.36	27.22	26.44	26.29	25.94	25.41	25.48	24.73	24.51	23.99	23.4	22.98	22.26	21.85	22.05	21.62	21.27	21.28	20.8	20.6	20.79	20.83	19.88	19.81	20.48	20.37	19.71	19.37	20.57	18.88	18.53	18.5	18.36	18	17.59	17.61	17.16	16.58	16.89	16.73	18.14
790	29.11	29.7	29.32	29.27	29.13	28.63	28.54	28.33	27.75	27.65	26.97	26.68	26.69	26.29	26.25	25.85	25.17	25.19	24.47	24.27	23.76	23.34	23.93	23.11	22.81	22.87	22.86	22.12	22.41	22.48	21.64	21.62	22.05	22.18	21.52	21.18	22.41	20.79	20.22	20.49	20.29	19.64	19.83	19.78	19.43	18.4	18.88	19.16	19.53
791	28.5	29.09	28.47	28.17	27.76	27.3	26.9	26.51	25.91	25.81	24.66	24.74	24.3	23.56	23.6	22.88	22.53	21.97	21.21	20.66	19.21	19.58	19.24	18.42	17.82	17.89	17.8	17.27	17.15	17.85	16.6	16.56	17	16.6	16	15.77	16.88	15.66	15.01	15.56	15.5	14.74	14.78	15.3	14.68	13.31	14.03	14.42	13.73
792	27.94	28.19	27.53	27.3	26.87	26.19	25.57	24.94	24.36	24.17	22.54	22.66	22.25	21.5	21.62	20.65	20.31	19.71	18.69	17.86	16.33	15.97	15.79	15.05	14.49	14.52	14.02	13.66	13.65	13.73	13.14	12.73	13.04	12.84	12.12	12.15	12.89	11.62	11.69	11.83	11.37	11.46	10.96	11.05	10.52	10.12	10.29	10.35	10.09
793	28.91	29.16	29.01	28.13	27.48	27.1	26.07	25.56	24.6	24.44	22.74	22.58	22.09	20.97	21.27	20.09	19.61	19.22	17.82	17.26	15.36	14.97	14.7	14.3	13.91	13.56	13.6	13.07	12.6	12.85	12.66	12.22	12.47	12.11	11.94	11.61	12.9	11.32	10.9	11.2	11.23	10.77	10.19	10.68	10.19	9.15	9.53	9.81	10
794	28.21	28.7	28.37	27.52	26.66	26.06	25.38	24.21	23.25	22.85	20.52	20.87	20.06	18.9	19.4	18.02	17.61	16.97	15.82	14.86	13.48	12.81	12.17	11.69	11.4	11.25	10.75	10.44	10.34	10.19	9.93	9.53	9.85	9.25	9.2	8.85	9.35	8.43	8.24	8.48	8.18	7.92	7.73	7.94	7.54	6.86	7.01	7.37	7.09
795	27.93	27.53	27.86	27.03	26.29	25.89	25.26	24.3	23.25	23.04	21.2	21.49	20.55	19.35	19.84	18.46	18.05	17.1	15.9	15.17	13.22	11.97	12	11.19	10.77	10.87	10.6	10.02	9.81	9.99	9.2	8.88	9.37	8.92	8.6	8.3	9.25	7.9	7.71	7.93	7.85	7.31	7.06	7.6	7.14	6.36	6.75	7.13	6.9
796	28.05	27.55	27.78	26.75	25.8	25.12	24.51	23.08	22.16	21.76	19.2	19.39	18.18	17.29	17.35	16.18	15.79	14.95	13.74	12.85	11.1	10.35	9.78	9.42	9.11	8.82	8.52	8.2	8.04	7.91	7.36	7.12	7.4	6.74	6.57	6.48	6.87	5.82	5.87	5.97	5.89	5.4	5.37	5.53	5.18	4.59	4.9	5.12	4.91
797	28.01	27.8	27.84	27.06	26.72	25.42	24.93	23.86	22.71	22.44	19.9	20.22	18.76	17.53	17.72	16.27	15.67	14.77	13.51	12.31	10.19	9.44	9.11	8.7	8.35	8.16	7.93	7.48	7.35	7.36	6.67	6.37	6.68	6.05	5.98	5.79	5.94	5.17	5.26	5.34	5.13	4.87	4.76	4.95	4.56	4.23	4.4	4.56	4.22
798	28.63	27.67	28.26	27.49	26.72	25.6	25.4	24.37	23.09	22.69	21.23	21.22	19.72	18.95	19.01	17.83	17.14	16.08	14.82	13.76	11.31	10.15	9.74	9.05	8.92	8.44	8.11	7.8	7.68	7.51	7.05	6.48	6.81	6.6	6.02	5.81	6.13	5.42	5.24	5.32	5.17	4.84	4.67	4.69	4.46	4.15	4.15	4.34	4.36
799	27.46	27.72	27.65	27.28	26.52	25.38	25	23.99	22.79	22.51	20.43	20.37	18.89	18.03	17.87	16.75	15.82	14.99	13.41	12.47	10.4	9.74	9.3	9.08	8.79	8.44	8.08	7.91	7.7	7.43	7.16	6.68	6.86	6.43	6.17	5.93	6.21	5.59	5.57	5.46	5.4	4.96	4.82	4.89	4.67	4.24	4.31	4.53	4.17
800	28.21	28.29	28.52	27.92	27.24	26.14	26.07	24.78	23.96	23.74	21.61	21.97	20.28	19.52	19.47	18.07	17.36	16.52	14.96	14.09	11.91	11.12	10.85	10.06	9.85	9.86	9.08	8.94	8.95	8.64	8.16	8.05	8.18	7.58	7.16	7.28	7.33	6.44	6.56	6.7	6.48	6.02	5.93	6.17	5.68	5.38	5.5	5.68	5.63
801	28.71	28.88	28.67	28.37	28.1	27.01	26.62	25.2	24.67	24.26	22.34	22.74	20.93	20.61	20.04	18.21	18.05	16.48	15.62	14.83	12.5	12.35	12.07	11.31	10.58	11.01	10.06	10.24	10.1	9.69	9.5	9	8.93	9.15	8.63	8	8.59	7.64	7.79	7.22	7.22	7.12	6.49	6.52	6.53	6.21	5.82	6.12	6.64
802	28.6	28.66	28.57	28.4	27.82	26.74	26.21	24.9	24.31	24.04	22.27	22.02	20.7	19.83	19.45	18	17.2	16.33	15.07	14.18	12.17	11.34	10.95	10.34	9.94	9.8	9.2	8.75	8.9	8.5	7.89	7.67	8.05	7.65	7.25	7.17	7.69	6.5	6.39	6.6	6.5	6.04	5.93	6.18	5.69	5.43	5.68	5.93	6.01
803	28.7	28.34	28.78	28.27	27.35	26.39	25.47	24.05	23.36	22.45	20.53	20.44	18.94	17.97	17.96	16.66	15.87	14.92	13.67	12.62	10.49	9.76	9.35	8.88	8.58	8.34	7.88	7.64	7.44	7.32	6.99	6.47	6.75	6.27	6.08	5.82	6.26	5.56	5.57	5.39	5.5	5.1	4.89	5.01	4.79	4.39	4.49	4.71	4.52
804	29.75	28.43	28.69	27.88	27.27	25.79	25.53	23.95	22.92	22.3	19.46	19.79	18.69	17.39	17.7	15.9	15.6	14.36	13.14	11.88	9.99	9.04	8.54	8.2	8.15	7.7	7.47	7.22	7.32	6.99	6.38	6.36	6.49	5.98	5.73	5.59	5.85	5.12	5.22	5.21	5.06	4.8	4.61	4.64	4.41	3.98	4.09	4.37	4.13
805	28.19	27.49	27.92	27.48	26.39	25.3	24.34	23.33	22.68	22.57	20.37	20.49	19.52	18.51	18.9	17.5	17.37	16.26	15.22	14.08	12.19	11.39	10.86	10.45	10.13	9.84	9.42	9.03	8.83	8.97	8.02	7.97	8.29	7.71	7.28	7.36	8.01	6.52	6.54	6.88	6.68	6	6.08	6.49	5.71	5.25	5.75	5.92	5.75
806	28.26	28.48	28.7	27.74	26.9	26.17	25.37	24.46	23.43	22.99	20.72	20.81	19.64	18.54	18.64	17.21	16.73	15.87	14.51	13.74	11.96	11.34	10.88	10.35	9.88	9.82	9.54	9.16	9.12	8.95	8.49	8.23	8.47	8.03	7.66	7.63	8.03	7.02	7.12	7.12	6.91	6.75	6.43	6.7	6.25	5.74	5.81	6.13	5.77
807	28.17	27.72	27.6	27.36	26.37	25.27	24.39	23.44	22.63	22.54	20.8	20.83	19.93	18.77	19.25	17.77	17.31	16.45	15.3	14.38	12.52	11.97	11.52	11.03	10.57	10.52	9.94	9.44	9.46	9.43	8.7	8.47	8.81	8.37	7.77	7.82	8.48	7.3	7.22	7.48	7.16	6.69	6.7	7.08	6.49	5.81	6.18	6.36	6.06
808	27.27	28.03	27.87	27.14	26	25.38	24.43	23.72	23.04	22.72	20.42	20.57	19.93	18.85	19.28	17.93	17.4	16.66	15.2	14.49	12.67	12.2	11.91	11.39	10.76	10.76	10.61	10.11	9.89	9.78	9.6	9.02	9.47	8.87	8.46	8.45	9.17	8.03	7.78	8.05	7.84	7.32	7.22	7.35	6.98	6.45	6.35	6.65	6.2
809	28.56	28.13	28.44	27.29	26.6	25.55	24.85	24.01	22.96	22.77	20.83	20.89	19.77	18.74	19.06	17.54	17.34	16.51	15.37	14.61	12.58	12.18	11.72	11.17	10.74	10.53	10.25	9.74	9.57	9.66	8.98	8.74	9	8.41	8.21	7.89	8.47	7.48	7.4	7.28	7.21	6.99	6.73	6.69	6.39	5.88	5.75	6.09	5.55
810	28.06	28.23	27.95	27.94	26.96	25.63	25	23.92	23.34	22.93	21.04	21.14	20.13	19.06	19.48	17.95	17.62	16.59	15.42	14.86	13.25	12.9	12.32	12.07	11.51	11.39	11	10.7	10.48	10.43	10.25	9.68	9.99	9.41	9.18	9	9.92	8.62	8.36	8.49	8.29	8.01	7.7	7.75	7.34	6.81	6.93	7	6.95
811	28.67	28.87	28.5	28.04	27.31	26.84	26.05	25.54	24.69	24.36	22.65	22.54	21.8	21.09	20.92	19.86	19.02	18.01	17.1	16.72	14.99	15.02	14.66	14.14	13.28	13.46	13.23	12.67	12.26	12.11	12.31	11.5	11.64	11.46	11.13	10.77	11.7	10.25	10.14	10.12	9.74	9.52	9.29	9.19	8.62	8.36	8.12	8.21	8.3
812	28.15	27.44	27.7	27.33	26.8	26.15	25.74	25.34	24.56	24.49	23.47	23.29	22.58	21.58	21.92	20.94	20.28	19.48	18.4	18.01	16.31	16.16	15.98	15.49	14.71	14.35	14.2	14.29	13.47	13.21	13.38	13.08	12.46	13.24	12.41	12.02	13.24	11.38	11.39	10.81	10.58	10.79	9.8	9.98	9.55	8.96	8.92	8.69	9.02
813	27.74	28.41	27.83	27.56	26.95	26.12	25.81	25.2	24.31	24.33	22.57	22.68	22	21.06	21.34	20.13	19.49	18.77	17.76	17.26	15.38	15.36	14.94	14.43	13.84	13.74	13.49	12.76	12.56	12.13	12.26	11.69	11.68	11.59	11.55	10.46	11.42	9.82	9.48	9.15	8.91	8.94	8.21	8.08	7.64	7.28	6.91	6.82	7.25
814	27.68	27.77	27.32	27.73	26.86	25.75	25.39	23.95	23.18	23.14	21.16	21.31	19.84	18.98	18.93	17.61	17.16	16.4	15.04	14.04	11.94	11.62	10.97	10.56	9.95	9.83	9.67	9.09	8.76	8.56	8.14	7.9	7.94	7.54	7.14	6.82	7.29	6.4	6.23	6.19	6.05	5.9	5.25	5.53	5.27	4.63	4.7	4.92	4.45
815	28.38	28.11	27.79	27.43	26.72	25.89	25.21	24.29	23.77	23.14	21.31	21.65	19.86	19.37	18.89	17.63	16.71	15.49	14.21	12.97	10.67	10.03	9.21	8.88	8.39	7.96	7.71	7.44	6.98	6.74	6.55	6.02	5.94	5.67	5.3	5.02	5.41	4.64	4.7	4.34	4.42	4.12	3.93	3.93	3.83	3.46	3.32	3.4	3.34
816	27.82	27.73	27.06	27.3	26.14	24.76	24.59	23.06	21.71	21.88	18.98	19.23	17.96	16.94	17.05	15.86	15.23	14.14	12.94	11.66	9.64	8.85	8.25	7.89	7.58	7.02	6.83	6.57	6.35	5.92	5.63	5.39	5.37	4.9	4.66	4.53	4.41	4.07	4.18	3.93	3.95	3.61	3.51	3.45	3.27	2.99	2.9	2.87	2.63
817	28.89	27.88	28.39	27.46	26.73	25.68	25.5	24.05	23.19	22.86	20.74	20.73	19.21	18.28	18.08	16.55	15.62	14.58	13.13	11.75	9.68	8.46	7.79	7.56	7.02	6.43	6.05	6.01	5.75	5.36	5.13	4.77	4.7	4.43	4.22	4.02	3.98	3.63	3.68	3.49	3.41	3.26	3.14	3.04	2.91	2.66	2.51	2.58	2.35
818	29.22	28.19	28.45	28.41	27.54	25.93	25.84	24.62	23.33	22.75	20.82	20.62	18.93	17.74	17.94	16.75	15.78	14.42	12.97	11.48	9.2	8.14	7.57	6.98	6.83	6.41	5.94	5.7	5.63	5.34	5.15	4.94	4.76	4.49	4.35	4.08	4.04	3.74	3.75	3.53	3.39	3.22	3.07	2.98	2.95	2.54	2.43	2.45	2.16
819	28.69	28.2	28.08	28.4	27.41	25.99	26.19	24.8	23.8	23.82	21.34	21.26	19.34	18.65	18.15	16.91	15.75	14.76	13.21	11.85	9.67	8.76	8.21	7.95	7.7	7.02	6.69	6.56	6.23	5.77	5.6	5.27	5.21	4.87	4.76	4.44	4.5	3.99	4.04	3.84	3.65	3.53	3.36	3.21	3.02	2.69	2.56	2.46	2.2
820	29.56	28.75	29.17	28.11	27.91	26.17	26.51	25.24	24.19	24	22.11	22.17	20.62	19.68	19.37	17.86	16.95	15.28	14.21	12.59	9.96	9.53	8.79	8.26	7.99	7.46	7.05	6.63	6.58	6.41	5.84	5.54	5.58	5.52	5.06	4.77	4.81	4.33	4.21	3.88	4.07	3.81	3.35	3.23	3.3	2.84	2.54	2.82	2.41
821	29.28	28.85	28.61	28.65	27.61	26.12	26.3	24.74	23.81	23.48	21.57	21.44	19.74	18.91	18.33	17.25	16.35	15.11	13.92	12.36	10.22	9.51	9.19	8.71	8.41	7.74	7.24	7.03	7.09	6.55	6.17	6.03	5.94	5.72	5.49	5.03	5.38	4.4	4.43	4.25	3.91	3.58	3.6	3.37	3.14	2.93	2.91	2.83	2.41
822	29.47	29.36	29.33	28.96	28.39	27.13	26.5	25.55	24.15	23.55	21.73	21.42	19.43	18.72	18.06	17.03	15.94	14.56	13.69	12.17	9.89	9.45	8.41	8.07	7.75	6.96	6.66	6.6	6.3	5.77	5.5	5.33	5.21	4.67	4.86	4.6	4.36	3.78	4	3.65	3.47	3.33	3.05	2.96	2.76	2.54	2.28	2.32	2.2
823	28.75	28.94	28.78	28.65	27.78	26.11	25.54	24.1	22.66	22.13	19.72	19.88	17.97	17.12	16.81	15.68	14.8	13.58	12.41	11.04	9.03	8.05	7.27	7.15	6.88	6.2	5.99	5.99	5.42	5.2	5.04	4.8	4.51	4.44	4.31	3.94	4.05	3.57	3.58	3.35	3.34	3.17	2.9	2.85	2.65	2.39	2.34	2.29	2.16
824	28.75	28.89	28.91	28.22	27.53	26.38	25.73	24.63	23.4	22.96	20.91	20.89	19.12	18.64	18	16.93	15.96	14.75	13.21	11.43	9.65	8.45	7.79	7.47	7.08	6.54	6.46	6.23	5.78	5.55	5.39	5.02	4.97	4.8	4.64	4.26	4.34	3.91	3.92	3.69	3.83	3.45	3.19	3.15	3.1	2.72	2.54	2.65	2.46
825	28.18	27.76	27.87	27.38	26.71	25.09	24.51	23.35	21.84	21.68	19.58	19.65	18.03	17.1	17.02	15.9	14.93	14.04	12.61	11.32	9.33	8.4	7.72	7.65	7.39	6.71	6.58	6.28	5.98	5.74	5.5	5.19	5.14	4.86	4.67	4.36	4.45	3.89	4.02	3.9	3.84	3.58	3.49	3.43	3.24	2.89	2.87	2.95	2.53
826	29.24	29.29	29.03	28.76	27.92	26.61	25.89	24.67	23.65	23.26	21.16	21.21	19.48	18.48	18.3	16.98	16.02	14.6	13.42	11.97	10.13	9.58	8.72	8.68	8.21	7.68	7.68	7.39	7.08	6.92	6.73	6.08	5.96	5.94	5.81	5.13	5.55	4.8	4.81	4.57	4.47	4.36	4.02	3.94	3.86	3.46	3.33	3.37	3.2
827	28.71	27.76	28.2	27.56	26.7	25.7	24.89	23.48	22.98	22.6	20.59	20.59	19.01	17.88	18.1	16.14	15.74	14.55	13.3	11.81	9.9	9.07	8.54	8.51	8.07	7.74	7.65	7.31	7.01	6.78	6.56	6.29	6.29	5.97	5.98	5.35	5.5	4.94	5.06	4.68	4.62	4.73	4.27	4.19	4.02	3.74	3.59	3.64	3.45
828	27.67	28.4	28	27.55	26.87	25.64	25.15	23.87	23.2	22.81	20.73	21.17	19.57	18.52	18.67	17.1	16.42	15.68	14.26	13.36	11.49	10.86	10.07	9.77	9.48	8.97	8.63	8.41	8.05	7.9	7.7	7.41	7.35	7.04	6.91	6.38	7.03	5.96	5.81	5.57	5.45	5.45	5.06	4.82	4.63	4.4	4.16	4.19	4.24
829	27.97	28.01	27.61	27.1	26.78	25.8	25.58	24.36	23.42	23.38	21.16	21.18	19.75	18.87	18.68	17.46	16.7	15.57	14.62	13.47	11.82	11.49	10.38	10.37	10.12	9.36	9.19	8.97	8.72	8.43	8.28	7.94	7.95	7.56	7.32	6.93	7.35	6.51	6.35	6.15	5.88	5.75	5.54	5.39	4.92	4.62	4.57	4.56	4.62
830	27.6	28.44	27.88	27.61	26.87	26.08	25.54	24.74	23.64	23.6	21.38	21.59	20.5	19.46	19.58	18.09	17.35	16.62	15.27	14.44	12.5	11.98	11.25	11.05	10.65	10.21	10.11	9.8	9.39	9.1	9.13	8.91	8.72	8.07	8.37	7.7	8.03	7.08	7.11	6.88	6.54	6.24	6.21	5.97	5.62	5.42	5.17	5.07	5.13
831	28.19	28.22	27.92	27.95	27.21	25.92	25.56	24.16	23.44	23.12	21.04	21.09	19.31	18.39	18.19	16.78	16.1	15.09	13.98	12.86	10.73	10.4	9.76	9.57	9.25	8.65	8.52	8.35	8.04	7.73	7.55	7.22	7.12	6.58	6.74	6.27	6.42	5.82	5.91	5.61	5.44	5.4	5.06	5.02	4.77	4.37	4.44	4.3	4
832	28.63	27.65	27.78	27.1	26.17	25.17	24.5	23.38	22.76	22.36	20.27	20.52	19.25	18.16	18.44	17.19	16.53	15.6	14.41	13.22	11.22	10.73	9.87	9.65	9.44	8.91	8.61	8.44	8.15	7.78	7.61	7.34	7.32	6.7	6.6	6.45	6.41	5.84	6.01	5.72	5.5	5.32	5.27	5.11	4.73	4.35	4.44	4.33	4.11
833	28.65	28.69	28.47	27.82	27.31	26.61	25.96	24.91	24.08	23.55	21.38	21.43	19.92	18.98	18.81	17.33	16.59	15.4	14.49	13.11	11.2	10.94	9.97	9.78	9.58	8.85	8.6	8.58	8.39	7.94	7.86	7.63	7.49	7.09	6.93	6.6	6.79	6.06	6.1	5.81	5.59	5.35	5.39	5.17	4.81	4.47	4.44	4.54	4.23
834	28.24	28.05	27.89	27.95	27.1	25.83	25.85	24.49	23.65	23.46	20.98	21.18	19.76	18.69	18.7	17.41	16.52	15.55	14.44	13.18	11.14	10.63	9.99	9.89	9.47	9.04	8.79	8.59	8.41	8.02	7.79	7.5	7.37	6.86	6.93	6.54	6.52	5.95	6	5.66	5.49	5.22	5.27	5.14	4.73	4.5	4.49	4.3	4.02
835	28.19	27.75	27.97	27.4	26.5	25.89	25.2	24.32	23.32	22.96	20.91	21.1	19.79	18.67	18.75	17.44	16.6	15.35	13.98	13	10.68	9.94	9.18	9.15	8.86	8.27	8.02	7.86	7.53	7.37	7.12	6.73	6.79	6.12	6.17	5.95	5.84	5.31	5.54	5.3	5.05	4.87	4.88	4.67	4.27	4.06	4.18	4.03	3.69
836	28.12	27.71	27.73	27.1	26.52	25.79	25.38	24.31	23.69	23.28	21.06	21.51	20.14	19.19	19.31	18	17.19	16.15	14.95	13.37	11.43	10.69	9.51	9.48	9.23	8.61	8.36	8.16	8.04	7.58	7.21	7.08	7.17	6.53	6.34	6.11	6.25	5.6	5.65	5.58	5.31	5.08	4.98	4.95	4.47	4.22	4.31	4.2	3.88
837	28.04	28.21	27.83	27.39	26.88	26.14	25.59	24.66	23.97	23.48	21.36	21.29	20	18.87	18.9	17.31	16.69	15.44	14.64	13.08	11.21	10.97	9.94	9.81	9.72	9.12	8.99	8.76	8.65	8.24	7.85	7.82	7.78	7.05	7.1	6.8	6.92	6.22	6.37	6.04	5.87	5.55	5.63	5.41	5.09	4.73	4.71	4.74	4.41
838	28.11	28.26	27.94	28.14	27.31	26.26	25.78	24.48	23.73	23.51	21.29	21.26	19.9	18.54	18.79	17.43	16.89	15.8	14.47	13.36	11.3	10.71	9.97	9.8	9.67	9.12	8.95	8.69	8.38	7.96	7.71	7.69	7.52	6.8	6.97	6.7	6.71	6.14	6.26	6.03	5.73	5.51	5.54	5.4	4.86	4.6	4.7	4.62	4.29
839	28.19	28.28	28.26	27.31	26.82	25.85	25.3	24.47	23.19	22.9	21.1	21.07	19.67	18.62	18.74	17.54	16.89	15.95	14.77	13.59	11.87	11.23	10.46	10.15	10.17	9.38	9.22	9.01	8.9	8.3	8.01	8.01	7.97	7.27	7.08	7.1	7.09	6.47	6.51	6.32	6.07	5.9	5.85	5.59	5.23	5.06	5.07	4.81	4.36
840	27.68	28.68	28.14	27.53	27.05	26.38	25.87	24.83	23.95	23.58	21.46	21.65	20.31	19.02	19.17	17.71	16.95	15.79	14.85	13.4	11.51	11.13	10.11	10.1	10.03	9	8.82	8.93	8.72	8.28	8.1	7.85	7.59	7.1	7.02	6.9	6.81	6.25	6.44	6.28	5.81	5.67	5.67	5.51	4.99	4.66	4.86	4.67	4.34
841	27.95	28.1	27.8	27.45	26.58	25.75	25.43	24.4	23.71	23.44	21.13	21.36	20.19	19.34	19.22	17.94	17.33	16.23	15.2	13.95	11.96	11.52	10.63	10.54	10.4	9.88	9.64	9.44	9.19	8.94	8.42	8.45	8.32	7.35	7.6	7.42	7.32	6.65	6.93	6.62	6.26	5.93	6.17	6.01	5.58	5.23	5.38	5.37	4.93
842	28.61	28.07	28.18	28.07	27.39	26.18	25.9	24.54	23.62	23.31	21.24	21.28	19.81	18.45	18.72	17.39	16.69	15.42	14.36	13.11	11.1	10.7	9.86	9.69	9.59	9.05	8.87	8.47	8.17	7.91	7.56	7.44	7.34	6.84	6.64	6.5	6.56	6	6.2	5.96	5.71	5.35	5.52	5.43	5.15	4.69	4.94	4.74	4.26
843	28.14	28.62	28.32	27.77	27.14	26.29	25.82	24.92	23.8	23.31	21.26	21.57	20.19	19.12	18.89	17.83	16.97	15.86	14.87	13.52	11.77	11.09	10.08	10.06	9.83	9.25	8.92	8.8	8.48	8.09	7.81	7.7	7.61	7.18	6.86	6.87	6.96	6.21	6.38	6.13	5.82	5.83	5.76	5.49	5.3	5.03	5.09	4.9	4.44
844	27.87	28.55	28.2	27.54	27.02	26.26	25.74	24.77	24.05	23.65	21.86	21.87	20.42	19.43	19.35	18.02	17.18	16	15.1	13.57	11.69	11.45	10.28	10.27	10.08	9.43	9.26	9.24	8.96	8.44	8	8.1	8.04	7.15	7.15	7.27	6.96	6.47	6.81	6.51	6.18	5.88	5.93	5.79	5.48	5.08	5.25	5.19	4.82
845	27.92	28.26	27.92	27.77	27.07	26.39	25.81	24.68	24.14	23.85	21.48	21.63	20.22	19.22	18.99	17.88	17.08	15.82	14.89	13.47	11.53	11.09	10.4	10.24	10.17	9.71	9.34	9.14	8.92	8.49	8.13	8.06	8.04	7.25	7.39	7.24	7.16	6.52	6.77	6.52	6.21	5.9	6.06	5.83	5.56	5.11	5.51	5.34	4.85
846	28.63	28.3	28.64	27.77	27.24	26.4	25.64	24.88	24.03	23	21.31	21.43	19.94	18.86	18.68	17.57	16.79	15.7	14.65	13.45	11.53	11.1	10.36	9.99	9.87	9.27	8.83	8.75	8.61	8.23	7.64	7.68	7.81	7.18	6.87	6.9	7	6.35	6.48	6.4	6.06	5.78	5.92	5.62	5.34	5.14	5.35	5.06	4.56
847	27.96	28.82	28.36	27.87	27.28	26.52	26.18	25.22	24.21	23.91	21.91	21.99	20.6	19.47	19.43	18.23	17.31	16.18	15.06	13.57	11.86	11.26	10.27	10.1	10.18	9.26	8.94	8.91	8.88	8.42	8.06	7.98	7.75	7.19	7.16	7.07	6.99	6.23	6.64	6.43	6.03	5.93	5.91	5.76	5.34	5.17	5.35	5.12	4.6
848	27.98	28.47	27.76	27.8	27.12	26.45	25.95	24.64	24.43	23.85	22.08	22.01	20.64	19.84	19.58	18.25	17.7	16.52	15.49	14.16	12.35	11.86	10.93	10.85	10.76	10.17	9.81	9.76	9.6	9.06	8.52	8.66	8.63	7.58	7.83	7.82	7.67	6.77	7.21	6.85	6.71	6.29	6.49	6.31	6.05	5.55	5.91	5.96	5.17
849	27.59	27.69	27.8	27.63	27.05	26.03	25.99	24.71	24.16	23.9	21.61	21.71	20.42	19.31	19.24	18.03	17.24	15.98	14.95	13.65	11.87	11.45	10.69	10.59	10.48	9.9	9.62	9.19	9.07	8.7	8.26	8.24	8.3	7.59	7.34	7.39	7.37	6.61	6.85	6.78	6.44	6.08	6.39	6.31	5.76	5.51	5.97	5.74	5.13
850	28.2	28.71	28.89	28.42	27.92	27.26	26.91	25.89	25.21	24.54	23.31	23.19	21.59	21.06	20.24	19	18.15	17.15	15.87	14.46	12.54	12.35	11.13	10.88	10.78	10.23	9.65	9.59	9.44	9.04	8.6	8.44	8.45	7.87	7.85	7.65	7.78	7	7.25	7.01	6.5	6.41	6.64	6.39	5.85	5.79	6.13	5.66	5.16
851	27.83	28.74	28.13	27.82	27.4	26.81	26.39	25.6	25.09	24.56	23.05	23.16	21.65	20.69	20.43	19.24	18.35	17.24	15.96	14.44	12.79	12.27	11.32	11.16	10.87	10.38	10.14	9.92	9.72	9.13	8.56	8.72	8.61	7.64	7.77	7.73	7.49	7.03	7.5	7.14	6.73	6.66	6.81	6.42	6.18	5.79	6.25	5.95	5.45
852	27.81	28.3	28.07	28.04	27.13	26.53	26.36	25.41	24.99	24.6	22.49	22.61	21.08	20.61	19.93	18.76	18.05	16.83	15.59	14.13	12.42	11.78	10.85	10.91	10.64	10.29	9.87	9.47	9.39	8.96	8.32	8.56	8.56	7.74	7.83	7.5	7.78	6.82	7.19	7.03	6.83	6.37	6.74	6.51	6.25	5.66	6.24	6.21	5.7
853	28.61	28.59	28.68	28.01	27.3	26.55	26.1	24.98	24.3	23.64	22.04	22.02	20.23	19.53	18.9	17.71	17.01	15.58	14.71	13.35	11.54	11.14	10.5	10.25	10.08	9.56	9.12	9.05	8.8	8.33	7.9	7.85	8.07	7.16	7.15	7.14	7.03	6.58	6.85	6.83	6.54	5.96	6.24	6.34	5.75	5.66	6.02	5.79	5.47
854	28.36	28.78	28.83	28.44	27.62	27.12	26.77	25.75	25.12	24.57	22.68	22.95	21.66	20.9	20.34	19.06	18.29	17.01	16.06	14.52	12.55	12.37	10.94	10.79	10.72	10.01	9.68	9.77	9.31	8.63	8.9	8.41	8.13	7.46	7.67	7.26	7.25	7.13	7.16	6.77	6.59	6.62	6.56	6.07	6.13	5.82	6.11	5.73	5.41
855	28.61	28.76	28.55	28.3	27.55	26.8	26.53	25.25	24.88	24.56	22.65	22.61	21.25	20.56	20.28	18.78	18.33	16.96	15.74	14.22	12.41	11.66	10.77	10.59	10.47	10.16	9.67	9.65	9.34	8.77	8.28	8.2	8	6.95	7.49	7.39	7.39	6.43	7.09	6.72	6.59	6.11	6.4	6.18	6.03	5.53	6.08	5.87	5.24
856	28.33	28.37	28.36	27.89	27.18	26.47	26.12	25.01	24.01	24.22	21.93	21.91	20.72	19.47	19.64	18.17	17.44	16.29	14.98	13.71	12.16	11.28	10.59	10.29	10.11	9.79	9.33	8.86	8.84	8.57	8.06	7.92	7.93	7.2	7.03	7	7.22	6.41	6.77	6.56	6.57	5.88	6.36	6.17	5.88	5.32	5.89	5.81	5.26
857	28.74	28.74	29.1	28.55	27.81	27.11	26.89	25.89	25.3	24.62	23.19	23.38	21.91	21.16	20.79	19.86	18.84	17.83	16.63	14.99	13.05	12.32	11.19	11.03	10.92	10.23	9.89	9.91	9.48	8.95	8.84	8.49	8.45	7.35	7.54	7.68	7.51	6.91	7.27	6.99	6.79	6.45	6.72	6.46	6.22	5.83	6.34	6.15	5.71
858	28.63	29.16	29	28.5	27.76	27.14	26.59	25.46	24.62	24.3	22.52	22.51	21.08	20.15	19.86	18.8	18.22	16.94	15.9	14.59	12.7	12.35	11.1	10.79	10.76	10.19	10.03	10.04	9.34	8.82	8.36	8.77	8.38	7.38	7.89	7.77	7.27	6.98	7.45	7.19	6.92	6.63	6.9	6.63	6.33	5.9	6.48	5.97	5.56
859	28.36	28.75	28.52	28.19	27.48	26.82	26.36	25.12	24.57	24.38	22.67	22.67	21.41	20.76	20.38	19.16	18.48	17.33	15.85	14.72	13.47	12.23	11.57	11.56	11.36	10.95	10.22	9.92	9.9	9.3	8.55	8.83	8.79	7.71	8.19	7.88	8.35	6.89	7.6	7.38	7.2	6.48	7.06	6.7	6.33	6	6.75	6.34	6.09
860	29.19	29.07	29.38	28.55	28.07	27.25	26.88	25.82	24.91	24.92	22.91	23.09	21.33	20.64	20.18	18.86	18.2	16.79	15.8	14.44	12.75	11.77	11.2	11.09	10.86	10.51	9.92	9.7	9.26	8.82	8.19	8.51	8.6	7.79	7.81	7.65	7.72	6.97	7.39	7.06	6.82	6.51	6.93	6.87	6.4	5.95	6.38	6.33	6.2
861	29.37	29.21	29.95	29.01	28.22	27.73	27.13	26.11	25.34	24.85	22.95	23.09	21.78	21.09	20.82	19.74	19.12	17.96	16.81	15.27	13.21	13.09	11.76	11.55	11.36	10.71	10.12	10.24	9.83	9.09	9.06	9.08	8.5	7.67	7.74	7.94	7.64	7.65	7.76	7.26	7.25	7.18	7.29	6.76	6.75	6.38	6.76	6.64	6.24
862	29.17	29.46	29.56	28.91	27.9	27.08	26.81	25.02	24.13	23.91	22.3	22.24	20.54	20.15	19.67	18.5	17.93	16.97	15.62	14.43	13.45	12.64	11.46	11.19	11.27	11.1	10.17	10.04	9.81	8.76	8.35	8.64	8.58	7.66	7.7	7.68	7.61	6.91	7.48	7.4	6.87	6.31	7.29	6.59	6.06	6.03	6.83	5.92	5.58
863	28.97	28.84	29.24	28.42	27.48	26.57	26.38	24.88	23.94	23.79	22.08	22.13	20.87	20.12	20.05	18.93	18.22	17.06	15.92	14.61	13.47	12.69	11.72	11.29	11.53	11.48	10.08	10.12	9.93	9.17	8.86	8.89	9.11	8.07	8.25	8.04	8.14	7.02	7.52	7.48	7.18	6.54	7.22	6.8	6.32	5.97	6.79	6.29	6.4
864	29.22	28.88	29.35	28.63	27.87	27	26.6	25.08	24.3	23.62	22.22	22.04	20.98	20.19	19.93	18.87	18.36	16.92	15.97	14.76	12.94	12.56	11.19	11.3	11.15	10.51	9.72	9.93	9.47	8.77	8.49	8.71	8.4	7.69	7.82	7.71	7.89	7.13	7.55	7.3	7.11	6.76	6.94	6.99	6.58	6.07	6.63	6.57	6.53
865	29.22	29.55	29.55	28.86	28.11	27.27	26.79	25.54	24.78	24.21	22.8	22.81	21.49	21.11	20.47	19.34	18.9	17.28	16.51	15.31	13.05	13	11.42	11.38	11.91	10.6	9.98	10.52	10.24	9.07	8.81	9.54	8.79	8.11	8.35	8.36	7.81	7.48	8.35	7.89	7.22	7.07	7.47	7.02	6.59	6.56	7.24	6.53	6.01
866	29.18	29.67	29.79	29.37	28.67	27.77	27.55	26.64	25.88	25.3	24.2	23.92	22.48	22.07	21.37	20.46	19.56	18.52	17.19	15.57	14.27	13.36	11.78	11.86	12.17	11.53	10.37	10.89	10.27	9.47	9.26	9.75	8.9	8.38	9.06	8.39	8.76	7.82	8.33	7.85	7.46	7.1	7.48	7.25	6.58	6.61	7.27	6.45	6.54
867	29.91	29.15	29.66	28.75	27.81	27.01	26.82	25.35	24.78	24.41	22.89	22.85	21.37	20.88	20.36	19.4	18.63	17.42	16.46	15.05	13.76	13.08	11.68	11.75	11.85	11.05	10.29	10.48	10.16	9.41	8.89	9.37	9.17	8.47	8.56	8.51	8.65	7.67	8.06	7.77	7.42	7.39	7.57	7.19	6.8	6.73	7.47	6.99	7.51
868	29.14	29.07	29.44	28.72	27.87	26.97	26.53	25.48	24.42	23.91	22.46	22.43	20.51	20.31	19.64	19.05	18.33	17	16.26	15.17	13.19	12.84	10.94	11.48	11.73	10.84	10.18	10.54	10.09	8.99	8.96	9.55	8.76	8.24	8.28	8.33	8.16	7.66	8.25	7.74	7.41	7.24	7.69	7.15	7	6.94	7.31	6.99	6.97
869	29.09	29.43	29.68	28.92	28.06	27.35	27.07	25.9	24.91	24.81	22.92	23.13	21.93	20.94	21	19.97	19.62	18.58	17.45	15.82	14.36	12.89	11.45	11.53	11.98	10.64	10.13	10.29	9.92	9.1	8.81	9.46	8.67	8.11	8.4	8.44	8.02	7.67	8.45	7.55	7.15	7.19	7.92	6.97	6.96	6.99	7.32	6.97	6.49
870	28.91	28.49	28.82	28.1	27.2	26.19	26.05	24.8	24.17	24.01	22.49	22.37	21.27	20.78	20.56	19.89	19	17.86	17.04	15.95	14.57	13.29	11.9	11.9	11.91	11.39	10.19	10.33	10.27	9.51	8.81	9.43	9.28	8.16	8.85	8.51	8.48	7.53	8.16	7.97	7.52	7.09	7.91	7.36	6.86	6.94	7.94	7.15	7.25
871	29.36	29.04	29.35	28.91	27.99	27.35	26.98	26.04	25.13	24.45	23.07	23.09	21.98	21.05	20.91	20	19.17	17.85	16.76	15.5	13.61	12.75	11.56	11.77	11.81	10.79	9.97	10.42	10	9.47	9.07	9.28	8.77	8.41	8.74	8.45	8.48	7.64	8.32	7.83	7.83	7.54	7.91	7.67	6.96	7.18	7.82	7.47	7.46
872	28.51	28.89	29.13	28.24	27.5	26.87	26.47	25.63	24.38	23.67	22.1	22.06	20.97	20.49	19.98	18.87	18.46	16.96	16.2	15.1	13.18	12.73	11.29	11.34	11.78	10.81	10.06	10.42	10.11	9.42	9.4	9.34	9.09	8.2	8.63	8.65	8.23	7.75	8.29	8.15	7.77	7.31	8.14	7.68	7.32	7.65	8.11	7.56	6.93
873	29.31	29.4	29.55	28.83	28.52	27.86	27.12	26.57	25.64	25.11	23.94	23.65	22.74	22.08	21.58	20.5	19.84	18.76	17.44	15.84	14.33	13.44	11.99	11.93	12.26	11.28	10.54	10.91	10.68	9.87	9.72	10.22	9.62	9.06	9.57	9.4	8.96	8.9	9.12	8.61	8.46	8.03	9.05	8.38	8.25	8.34	8.82	8.34	7.54
874	28.97	28.37	28.82	28.28	27.41	26.9	25.88	25.06	24.93	24.03	22.68	22.41	21.95	20.76	20.94	19.72	18.91	18.01	16.83	15.53	14.18	12.95	11.79	11.61	11.9	11.75	10.55	10.59	10.45	10.19	9.52	9.69	9.84	9.12	9.72	9.07	9.22	8.51	8.77	8.74	8.24	8.32	8.88	8.6	7.86	8.06	8.83	8.44	8.35
875	29.02	28.9	28.92	28.87	28.24	27.71	27.33	26.52	25.73	25.08	24.24	23.82	22.72	22.32	21.46	20.62	19.77	18.55	17.52	16.58	14.66	14.08	12.65	12.9	12.82	12.03	11.3	11.62	11.4	10.7	10.4	10.49	10.27	9.5	9.92	10.08	9.19	9.11	9.79	9.56	9.12	9.43	9.86	9.87	8.88	9.19	10.19	9.79	9.2
876	29.12	29.19	29.45	28.76	28.24	27.67	27.44	26.75	25.74	25.45	24.2	24.1	23.22	22.32	22.24	21.4	20.81	19.78	18.92	17.59	15.91	15.05	13.33	13.12	13.53	12.62	11.65	12.44	11.95	10.92	10.68	11.49	10.73	9.9	10.35	10.3	9.47	9.76	10.16	9.94	9.44	9.08	10.16	9.49	8.93	9.56	10	9.45	8.31
877	28.96	28.78	28.83	28.44	27.74	27.22	26.87	25.99	25.52	25.05	24.34	23.9	23.35	22.67	22.39	21.55	20.72	19.59	18.13	16.89	15.18	14.33	12.6	12.64	12.89	12.29	11.32	11.91	11.45	10.7	10.65	11.25	10.78	9.88	10.65	10.53	9.84	9.84	10.42	10.26	9.78	9.66	10.54	9.94	9.34	9.85	10.66	10.08	9.44
878	29.02	29.17	28.68	28.83	28.36	28.13	27.33	26.8	26.57	25.81	24.66	24.3	23.91	22.97	22.67	21.74	21	20.13	18.77	17.43	16.09	15.26	13.61	13.62	13.75	13.5	12.25	12.82	12.68	12.14	11.28	11.92	12.01	11.2	11.51	11.44	10.73	11.3	11.28	11.54	11.1	11.51	11.81	11.59	10.99	11.32	12.07	11.64	11.31
879	29.22	29.39	29.47	29.16	28.7	28.31	27.87	27.37	26.78	26.29	25.34	25.06	24.59	23.86	23.54	22.74	22.01	21.2	20.02	18.86	17.59	16.56	14.58	15.04	15.38	14.49	13.94	14.44	14.14	12.84	13.41	13.57	13.07	11.69	12.84	12.89	11.36	12.64	13.12	13.15	12.42	12.45	13.47	12.93	12.55	12.97	14.17	13.13	11.35
880	29.25	29.34	29.36	28.82	28.48	28.09	27.71	27.12	26.65	26.43	25.37	25.09	24.83	23.6	23.84	22.78	22.1	21.08	19.96	18.63	17.56	16.62	14.89	15.05	15.27	14.11	13.3	14.46	14.07	12.57	12.68	13.54	12.98	11.64	12.94	12.8	11.34	12.13	13.08	12.6	12.11	12.41	13.66	12.7	12.34	12.81	13.52	12.77	11.2
881	29.21	29.16	29.23	28.7	28.27	27.92	27.66	27.26	26.67	26.51	25.75	25.37	25.21	24.52	24.42	23.79	23.14	22.5	21.28	20.24	19.4	18.43	17.08	17.18	17.07	16.73	15.58	16.43	16.44	15.13	15.45	16.01	16.04	14.29	16.08	15.38	14.29	15.1	15.85	15.71	14.84	15.47	16.09	15.69	15.17	15.47	16.18	15.63	15.52
882	29.51	29.62	29.55	29.34	28.94	28.61	28.37	27.94	27.56	27.3	26.44	25.98	25.89	25.01	25.12	24.32	23.7	23.17	22.1	21.11	20.17	19.47	18.04	18.72	18.55	17.83	17.08	17.53	17.74	16.46	17.31	17.07	17.26	15.5	17.15	17.12	15	16.47	17.39	17.72	16.55	17.21	17.89	17.86	16.82	16.95	18.64	17.58	17.24
883	29.77	29.85	30.04	29.75	29.51	29.4	29.23	28.93	28.4	28.33	27.7	27.42	27.53	26.82	26.91	26.29	25.94	25.69	24.52	23.84	23.44	22.42	21.64	22.05	22.24	21.25	20.75	21.68	21.77	20.54	20.32	21.28	21.19	19.4	21.02	20.84	18.77	20.11	21.01	20.9	19.96	20.19	21.57	20.94	20.01	20.67	22.15	20.5	18.79
884	29.79	29.67	29.76	29.72	29.45	29.09	29.1	28.79	28.47	28.38	27.89	27.61	27.46	27.08	26.7	26.34	25.83	25.67	24.62	23.71	23.03	22.19	21.87	21.89	21.91	21.14	20.94	21.53	21.22	20.57	21.24	21.49	21.32	20.12	21.24	21.47	20.23	20.99	21.69	21.6	21.07	20.91	22.19	21.77	21.14	21.99	22.84	21.78	20.5
885	29.94	30.14	30.03	30.08	29.76	29.3	29.35	29.1	28.76	28.68	28.2	27.84	27.71	27.36	27.18	26.91	26.5	26.27	25.56	24.94	24.79	23.57	23.78	23.66	23.98	23.64	22.88	23.33	23.78	22.63	23.04	23.33	23.61	21.87	23.25	23.37	21.72	22.49	23.23	23.23	22.22	23.01	23.65	23.17	22.69	22.98	24.03	23.45	23.36
886	30.47	30.52	30.47	30.47	30.27	30.18	30.16	29.95	29.75	29.65	29.24	29.06	29.04	28.77	28.66	28.39	28.09	27.99	27.35	27.09	27.12	26.07	26.1	26.32	26.73	26.25	25.57	26.06	26.07	25.88	25.68	26.14	26.19	25.88	26.02	26.15	25.06	25.9	26.17	26.31	25.83	25.82	26.8	26.3	26.15	26.28	27.03	26.5	25.9
887	30.55	30.58	30.58	30.54	30.39	30.26	30.2	30.06	29.84	29.86	29.53	29.29	29.33	29.01	29.01	28.94	28.66	28.8	28.22	27.96	27.98	27.28	27.18	27.47	27.73	26.99	26.5	27.1	27.11	26.59	26.52	27.15	26.71	26.65	26.74	26.93	25.84	26.45	26.89	27.01	26.35	26.79	27.5	26.97	26.9	27.25	27.61	27.14	26.49
888	30.55	30.57	30.47	30.43	30.24	30.2	30.13	29.93	29.84	29.72	29.38	29.18	29.28	29.05	28.96	28.94	28.58	28.63	28.37	27.85	28.07	27.6	27.5	27.66	27.93	27.33	26.96	27.26	27.34	27.33	27.27	27.61	27.34	27.3	27.57	27.82	27.04	27.43	27.97	27.83	27.36	28.05	28.54	28.06	28.34	28.9	28.53	28.24	28.19
889	30.92	31.03	30.85	31.05	30.92	30.86	30.82	30.68	30.62	30.57	30.3	30.23	30.19	30.05	29.97	29.92	29.68	29.74	29.59	29.43	29.47	29.19	29.15	29.17	29.6	29.19	28.66	29.02	29.16	29.18	28.87	29.21	29.14	28.93	29.18	29.24	28.73	28.99	29.34	29.21	29.09	29.17	29.69	29.2	29.4	29.74	29.7	29.5	29.5
[truncated: 840 more columns]

## Sheet: Ext_data_Fig5F
	1	2	3	4	5	6	7	8	9	10	11	12	13	14	15	16	17	18	19	20	21	22	23	24	25	26	27	28	29	30	31	32	33	34	35	36	37	38	39	40	41	42	43	44	45	46	47	48	49
1	0.75	2.32	4.45	6.08	7.18	9.89	12.01	13.37	14.97	16.94	18.39	19.89	21	23.74	24.47	26.71	27.66	28.65	29.36	30.16	30.11	30.41	30.79	30.75	30.46	30.51	30.82	30.71	30.4	30.86	30.91	30.78	30.7	31.02	31.09	30.38	31.01	30.99	30.97	30.74	30.94	31.14	30.93	30.79	31.03	30.92	31.04	31.06	31.26
2	1.22	0.75	2.15	4.06	6.14	7.08	10.13	11.07	12.51	15.09	16.39	17.82	19.39	21.63	22.99	25.08	26.19	27.48	28.54	29.41	29.51	30.03	30.22	30.18	29.57	30.17	30.53	29.9	30.04	30.8	30.34	30.16	30.21	30.96	30.64	29.68	31.01	30.63	30.46	30.49	30.84	30.94	30.77	30.8	30.84	30.65	30.93	30.95	31.16
3	4.25	1.12	0.75	2.13	4.01	5.99	7.15	9.41	10.57	12.75	14.53	16.02	17.63	20.09	21.46	23.52	24.9	26.55	27.79	28.7	29.09	29.37	29.9	30.07	29.61	29.77	30.31	29.92	30.06	30.64	30.45	30.28	30.13	30.84	30.68	30.08	30.97	30.71	30.54	30.47	30.79	30.9	30.77	30.59	30.89	30.7	30.9	30.89	31.05
4	6.08	4.13	1.23	0.75	2.05	4.11	6.2	7.21	9.45	10.91	12.45	14.3	16.16	18.1	19.34	21.76	23.01	25.07	26.47	27.82	28.44	29.27	29.86	29.91	28.98	29.45	30.07	29.76	29.71	30.36	30.26	30.08	29.7	30.79	30.55	29.68	30.9	30.59	30.38	30.12	30.78	30.92	30.72	30.55	30.9	30.63	30.73	30.94	31.12
5	6.39	6.05	4.14	1.26	0.75	2.26	4.29	6.14	7.18	9.54	10.58	12.28	14.16	16.23	17.6	19.47	20.97	23.37	24.87	26.56	27.68	28.59	29.55	29.31	28.69	29.33	29.71	29.41	29.59	30.27	30.1	29.8	29.66	30.5	30.39	29.78	30.82	30.59	30.43	30.39	30.73	30.92	30.73	30.64	30.85	30.64	30.95	30.87	31.11
6	8.68	7.02	6.24	4.87	1.35	0.75	2.4	4.17	6	7.33	9.11	10.57	12.83	14.64	16.4	18.55	20.02	21.78	23.35	25.12	26.96	28.22	28.87	29.26	28.27	28.59	29.33	29.27	28.98	29.85	29.72	29.65	29.19	30.47	30.32	29.4	30.49	30.53	30.36	29.95	30.57	30.87	30.51	30.33	30.87	30.57	30.7	30.89	31.09
7	11.7	9.04	6.71	6.18	4.46	1.23	0.75	2.05	4.11	6.34	7.22	9.11	10.9	12.74	14.98	16.68	18.16	20.39	21.87	23.97	25.71	27.19	28.65	28.64	27.37	28.31	29.15	28.53	28.43	29.81	29.42	28.95	29.11	30.37	30.02	29.15	30.59	30.35	30.18	30.13	30.61	30.75	30.45	30.49	30.81	30.57	30.8	30.85	30.95
8	14.41	11.15	8.59	6.93	5.9	4.3	1.36	0.75	2.11	4.08	6.08	7.2	9.21	10.51	12.36	14.99	16.46	18.78	20.6	22.48	25.26	26.65	27.97	28.58	27.76	27.93	29.03	28.88	28.73	29.68	29.69	29.37	28.88	30.21	30.29	29.38	30.36	30.47	30.39	30.16	30.55	30.72	30.56	30.45	30.83	30.54	30.75	30.85	30.98
9	17.23	14.18	11.36	9.49	7.14	6.3	4.83	1.41	0.75	2.32	4.04	5.99	7.26	9.31	10.65	12.89	14.94	16.81	18.76	20.88	23.29	25.18	27.11	27.95	26.45	26.89	28.36	28.01	27.39	29.08	28.91	28.28	28.15	30.02	29.64	28.57	30.03	30.01	29.9	29.4	30.26	30.5	30.18	30.06	30.52	30.24	30.5	30.62	30.89
10	19.96	16.68	14.66	12.32	9.62	7.29	6.47	4.56	1.27	0.75	2.06	3.98	6.28	7.86	9.61	10.98	12.95	15.89	17.26	19.21	21.9	23.39	26.28	26.59	25.41	26.46	27.88	27.15	27.08	28.77	28.96	28.03	28.32	29.88	29.51	28.75	30.12	30.24	29.91	29.87	30.3	30.38	30.26	30.23	30.5	30.37	30.65	30.71	30.7
11	20.45	17.93	15.97	14.19	11.66	9.35	6.96	6.07	4.23	1.31	0.75	1.99	4.18	6.12	7.64	9.56	11.01	13.41	15.66	17.18	19.77	22.69	24.85	26.79	25.54	25.04	27.43	27.63	27.28	28.35	28.91	28.28	27.77	29.57	29.84	28.34	29.66	30.03	29.86	29.35	30.01	30.53	30.17	30.08	30.52	30.28	30.6	30.56	30.78
12	22.16	19.86	18.25	16.74	14.52	11.82	9.62	6.93	6.09	4.13	1.28	0.75	2.1	4.14	6.36	7.47	9.43	11.29	13.46	15.81	17.83	20.63	23.73	24.93	22.9	24.35	26.51	25.84	25.35	28.04	28.5	26.76	27.33	29.47	29.17	27.94	29.69	29.93	29.55	29.27	30.01	30.33	30	30.07	30.46	30.08	30.45	30.57	30.7
13	24.46	23.3	21.39	19.82	18.37	15.43	12.53	9.89	7.33	6.23	4.58	1.51	0.75	2.32	4.34	6.24	7.46	10.16	11.56	13.67	16.7	19.16	21.99	23.89	23.02	23.94	25.83	26.12	26.28	27.82	28.25	27.69	28.05	29.35	29.43	28.74	29.26	30.13	29.85	29.8	30.14	30.24	30.25	30.17	30.42	30.14	30.61	30.49	30.63
14	25.45	24.27	22.84	21.21	19.23	17.34	15.65	12.59	10.04	7.27	6	4.26	1.3	0.75	2.14	4.39	6.48	7.86	9.92	11.96	14.46	18.1	20.51	23.36	21.63	22.22	25.27	25.8	24.69	26.49	27.75	27.15	26.6	28.99	29.03	27.72	28.98	29.57	29.18	28.93	29.61	30.16	29.87	29.63	30.14	29.9	30.32	30.37	30.61
15	26.53	26.18	24.95	23.84	22.5	20.24	19.07	16.47	13.15	10.54	7.44	6.41	4.78	1.58	0.75	2.36	4.71	6.72	7.48	10.01	12.46	15.51	18.1	19.41	17.9	20.34	22.75	23.02	23.38	25.65	26.48	25.4	26.54	28.08	27.67	27.19	28.14	29.14	28.57	28.5	29.21	29.12	29.27	29.36	29.73	29.52	30.04	29.99	30.2
16	27.08	27.25	26.41	25.63	24.3	22.72	21.15	19.08	17.08	13.6	10.24	7.54	6.51	4.45	1.29	0.75	2.19	4.75	6.51	8.15	10.82	14.05	16.6	19.35	18.24	19.05	22.58	23.18	23.52	24.91	26.4	25.95	26.2	27.85	28.08	27.36	27.65	29.05	28.71	28.49	29.1	29.54	29.58	29.25	29.72	29.63	29.98	30.09	30.17
17	28.04	28.03	27.37	26.51	25.77	24.34	23.37	21.65	19.46	17.46	13.8	10.67	8.54	6.75	4.94	1.64	0.75	2.34	4.89	6.81	8.38	11.56	14.77	16.19	13.82	15.52	18.57	18.9	18.57	21.76	23.48	22.58	23.77	25.71	25.66	25.24	26.15	27.05	26.98	26.99	27.81	27.68	28.19	27.94	28.61	28.39	29.15	29.07	29.22
18	28.53	28.67	28.15	27.81	27.29	26.36	25.55	24.26	22.66	20.86	18.55	14.72	11.47	8.52	6.5	4.85	1.43	0.75	2.11	4.75	6.79	8.7	11.69	13.18	11.61	13.8	16.39	16.51	18.07	20.92	22.84	23.05	24.63	25.82	25.7	26.64	26.52	27.74	27.59	28.35	28.24	27.77	28.77	28.67	28.76	28.7	29.44	29.34	29.3
19	28.52	28.96	28.53	28.25	27.59	26.91	26.19	25.04	23.86	21.72	20.15	18	14.05	11.66	8.64	7.19	4.85	1.73	0.75	2.19	4.6	7.06	8.55	10.91	9.88	10.04	11.8	13.22	14.75	14.98	17.22	19.28	20.46	21.3	22.39	24.03	23.13	24.37	25.25	26.01	25.25	25.71	26.81	26.78	26.85	27.03	27.95	27.7	27.82
20	28.87	29.29	29.04	28.8	28.27	27.46	27.23	26.17	25.15	23.73	22.27	20.74	17.74	15.15	11.48	9.13	7.02	5.11	1.47	0.75	1.93	4.5	7.01	7.53	6.93	8.41	9.81	9.06	10.88	12.3	12.99	13.27	16.81	17.79	17.84	19.95	21.19	20.81	21.08	22.59	22.72	21.61	23.77	24.2	24.37	24.22	25.18	25.46	24.62
21	29.26	29.71	29.76	29.35	29.03	28.49	27.91	27.55	26.55	25.34	24.08	22.39	19.96	17.81	13.55	11.24	8.4	6.56	4.62	1.4	0.75	2	4.03	4.94	5.92	6.99	7.29	8.14	9.04	10.58	11.19	14.33	16.91	13.99	17.37	19.31	18.43	20.74	20.5	21.72	21.14	19.83	22.44	22.37	22.07	22.22	23.85	23.39	23.69
22	29	29.53	29.48	29.1	28.61	28.06	27.7	26.53	26.25	24.77	23.68	22.92	19.31	18.71	15.09	13.33	10.75	8.13	6.68	4.41	1.15	0.75	1.92	5.16	5.77	4.96	5.78	6.93	7.45	7.44	8.46	11.03	10.74	9.32	13.33	12.95	13.46	12.59	14.43	15.03	14.6	15.75	17.04	17.26	16.37	17.18	18.96	18.8	17.94
23	28.94	29.76	29.58	29.44	28.88	28.52	28.06	27.04	26.18	25.02	23.45	22.43	19.72	18.72	15.87	14.32	12.35	10.18	7.31	5.58	3.5	1.07	0.75	1.48	2.66	2.63	2.61	2.66	3.72	3.92	3.8	4.29	4.81	4.99	5.94	6.45	6.99	6.89	8.09	8.56	8.97	8.98	9.52	10.24	10.61	9.56	11.1	11.12	11.75
24	29.14	29.68	29.66	29.26	28.91	28.4	28.09	26.98	26.33	25.45	24.47	23.46	21.24	20.46	17.74	16.37	14.46	11.67	9.03	6.11	4.59	2.39	0.97	0.75	1.34	2.33	2.1	2.22	2.5	3.19	3.37	3.44	3.97	4.51	4.55	5.16	5.73	5.37	5.88	6.51	7.57	7.42	7.51	8.25	8.8	8.24	9.16	9.44	9.31
25	28.98	29.46	29.57	29.14	28.76	28.2	27.65	27.01	26.19	25.32	23.93	23.18	21.04	19.99	17.69	16.03	14	11.44	9.28	6.27	4.06	2.68	1.6	0.88	0.75	1.19	1.98	1.69	2.03	2.04	2.55	3.05	3.18	3.07	3.84	3.97	4.36	4.53	5.03	5.09	5.94	6.36	6.04	6.78	7.37	7.04	7.53	7.8	8.92
26	29.1	30.02	29.9	29.45	28.98	28.6	28.14	27.43	26.66	25.85	24.1	23.45	21.18	20.09	17.91	15.89	13.62	11.12	8.41	6.42	4.23	2.7	2.07	1.6	0.87	0.75	0.96	1.46	1.47	1.67	1.67	2.25	2.41	2.72	2.86	3.41	3.27	3.61	4.11	4.46	4.74	4.91	5.35	5.71	6.04	6.04	6.43	6.83	7.78
27	28.99	29.9	29.71	29.44	28.79	28.48	28.19	27.16	26.25	25.23	23.97	22.72	20.13	19.79	16.51	15.61	13.13	10.89	8.24	6.36	4.23	2.77	2.02	1.73	1.63	0.84	0.75	0.97	1.41	1.44	1.38	1.57	2.07	2.16	2.4	2.75	3.06	3.11	3.48	3.97	4.01	4.05	4.62	5.02	5.16	5.35	5.73	5.91	6.47
28	29.56	29.66	29.74	29.39	28.93	28.27	28.04	27.01	26.23	25.23	24.14	23.18	20.63	19.97	17.16	16.14	13.85	11.6	9.11	6.91	4.89	3.13	2.24	1.89	1.83	1.47	0.83	0.75	0.97	1.5	1.32	1.45	1.66	1.91	2.12	2.35	2.66	3	3.15	3.47	3.88	4.07	4.09	4.54	5.11	5.15	5.42	5.9	6.37
29	29.01	29.59	29.58	29.08	28.63	28.01	27.73	27.06	26.07	25.3	24.23	23.24	21.52	20.48	18.43	16.54	14.18	12.29	9.92	7.56	5.31	3.54	2.59	2.23	1.86	1.74	1.44	0.9	0.75	0.91	1.24	1.55	1.61	1.93	2.05	2.46	2.34	2.9	3.43	3.62	4	4.48	4.18	4.22	5.22	5.3	5.3	5.66	6.44
30	28.97	30.15	29.93	29.7	29.25	28.91	28.56	27.79	26.82	25.72	24.38	23.25	21.01	20.23	17.93	16.52	13.98	11.92	9.18	7.05	5.27	3.29	2.6	2.1	1.92	1.53	1.3	1.22	0.83	0.75	0.83	1.18	1.25	1.29	1.29	1.65	2	2.06	2.29	2.6	2.69	2.69	3.15	3.28	3.5	4.01	4.05	4.39	5.47
31	30.16	30.32	30.33	29.75	29.35	28.92	28.35	27.64	26.66	25.31	24.15	23.04	20.37	19.64	17.21	15.66	13.64	11.57	9.13	6.58	4.94	3.54	2.8	2.38	2.22	1.88	1.53	1.32	1.38	0.81	0.75	0.89	1.2	1.42	1.39	1.59	2	2.13	2.32	2.6	2.98	2.96	3.31	3.56	3.88	3.85	4.21	4.76	5
32	29.17	29.59	29.74	29.29	28.71	28.29	27.67	26.83	25.9	24.69	23.09	21.97	19.89	18.79	16.78	15.51	13.06	11.25	8.66	6.29	4.81	3.33	2.5	2.25	2.1	1.77	1.47	1.28	1.35	1.09	0.81	0.75	0.83	1.16	1.16	1.13	1.43	1.8	2.13	2.11	2.28	2.57	2.8	2.98	3.39	3.46	3.59	4.03	4.34
33	28.81	29.77	29.83	29.49	28.77	28.35	27.92	27.21	26.09	25.36	23.75	22.93	20.91	19.61	17.74	16.13	13.84	11.95	9.65	6.63	5.39	3.59	2.85	2.46	2.4	2.03	1.76	1.46	1.47	1.18	1.14	0.8	0.75	0.88	1.1	1.18	1.21	1.44	1.8	1.91	2.07	2.14	2.58	2.65	2.93	3.23	3.26	3.51	4.19
34	28.89	29.93	29.85	29.42	28.95	28.78	28.15	27.4	26.43	24.66	23.14	22.13	19.54	18.9	16.76	15.34	13.59	11.75	9.31	7.06	5.33	3.59	3.03	2.61	2.54	2.2	1.87	1.65	1.53	1.29	1.16	1.12	0.79	0.75	0.84	1.05	1.11	1.14	1.41	1.73	1.87	1.97	2.27	2.42	2.54	2.93	3.09	3.4	3.82
35	29.44	29.65	29.61	29.37	28.93	28.45	28.07	27.12	26.62	25.08	23.78	23.04	20.51	19.55	17.43	15.87	13.83	11.84	9.59	7.48	5.67	4.25	3.48	3.09	2.9	2.45	2.21	1.97	1.77	1.48	1.37	1.33	1.15	0.84	0.75	0.82	1.11	1.32	1.43	1.54	1.83	1.93	2.08	2.36	2.63	2.76	2.96	3.34	3.85
36	28.67	29.58	29.63	29.09	28.6	28.09	27.65	26.96	25.89	24.9	23.36	22.33	20.12	18.98	17.2	15.62	13.51	11.68	9.54	7.12	5.51	4.03	3.39	3.01	2.92	2.48	2.12	2.07	1.78	1.58	1.39	1.2	1.15	1.06	0.79	0.75	0.84	1.18	1.22	1.22	1.4	1.68	1.84	1.95	2.14	2.42	2.52	2.7	3.22
37	28.72	30.03	30.02	29.59	29.23	28.85	28.4	27.78	26.71	25.62	24.01	23.05	21.01	19.43	18.04	16	14.18	12.36	10.01	7.88	5.89	4.71	3.81	3.6	3.12	2.85	2.43	2.24	2.06	1.91	1.64	1.35	1.23	1.25	1.03	0.8	0.75	0.82	1.12	1.18	1.31	1.32	1.62	1.77	2.05	2.25	2.36	2.5	3.15
38	29.74	29.98	30.06	29.81	29.07	28.84	28.25	27.61	26.74	25.19	24.12	22.92	20.68	19.63	17.41	15.98	14.03	12.35	10.33	8.2	6.13	4.76	4.1	3.73	3.48	2.94	2.73	2.5	2.32	2	1.76	1.7	1.44	1.26	1.09	1.14	0.79	0.75	0.88	1.09	1.25	1.13	1.41	1.75	1.83	1.88	2.18	2.53	2.67
39	29.58	29.96	30.03	29.67	28.85	28.37	28.14	27.02	26.1	24.71	23.36	22.57	20.58	19.41	17.64	16.04	13.91	11.79	10.15	8	6.25	4.91	4.16	3.8	3.54	3.24	2.67	2.72	2.43	2.12	1.98	1.93	1.68	1.37	1.21	1.13	0.98	0.85	0.75	0.79	1.07	1.24	1.19	1.39	1.69	1.82	1.95	2.24	2.47
40	28.72	29.84	29.86	29.63	29	28.51	27.95	27.24	26.39	25.22	23.83	22.95	21.13	19.61	17.91	16.17	14.09	12.27	10.21	7.89	6.32	4.78	4.06	3.71	3.53	3.17	2.88	2.45	2.33	2.14	1.93	1.75	1.62	1.48	1.2	1.17	1.05	0.95	0.79	0.75	0.79	0.99	1.04	1.09	1.17	1.44	1.55	1.73	1.88
41	28.92	30	30.01	29.78	29.04	28.72	28.26	27.37	26.08	24.53	23.01	22.13	20.32	19	17.23	15.58	13.94	12.21	10.27	8.36	6.45	5.12	4.46	4.16	3.79	3.52	3.17	2.9	2.74	2.5	2.28	2.04	1.9	1.85	1.56	1.36	1.23	1.11	1.07	0.79	0.75	0.83	1.06	1.07	1.12	1.33	1.54	1.68	1.89
42	29.99	30.09	30.16	29.76	29.24	28.82	28.28	27.45	26.31	24.75	23.58	22.47	20.36	19.55	17.25	16.69	14.57	12.88	10.85	9	7.03	5.68	4.88	4.55	4.23	3.84	3.47	3.39	3.07	2.76	2.58	2.32	2.18	1.94	1.83	1.64	1.32	1.21	1.23	1.03	0.79	0.75	0.81	1.05	1.14	1.02	1.3	1.58	1.72
43	28.93	29.59	29.83	29.25	28.68	28.15	27.66	26.68	25.73	24.26	22.48	21.58	19.91	18.06	17.11	15.51	13.82	11.96	10	8.32	6.61	5.02	4.5	4.26	3.98	3.47	3.16	3.2	2.87	2.59	2.32	2.3	2.05	1.8	1.74	1.61	1.45	1.22	1.15	0.99	0.93	0.8	0.75	0.78	0.94	1.02	1.05	1.2	1.42
44	28.63	29.76	29.8	29.5	28.69	28.23	27.85	26.68	25.67	24.58	22.56	21.94	20.12	18.52	17.21	15.69	13.84	12.25	10.07	8.4	6.58	5.4	4.66	4.49	4.16	3.71	3.36	3.17	3	2.86	2.62	2.32	2.23	1.99	1.75	1.68	1.62	1.42	1.26	1.11	1.01	0.91	0.78	0.75	0.78	0.96	1.01	1.02	1.2
45	29.12	29.85	29.98	29.54	28.63	28.28	27.83	26.6	25.58	24.38	22.5	22.01	20.08	18.91	17.61	15.98	14.69	13.01	10.94	9.25	7.24	5.94	5.08	4.85	4.52	3.97	3.62	3.51	3.23	3.01	2.66	2.48	2.35	2.15	1.99	1.8	1.69	1.58	1.41	1.21	1.08	0.97	0.93	0.77	0.75	0.77	0.93	1.02	1.03
46	29.79	29.78	30.02	29.44	28.59	28.28	27.69	26.74	25.94	24.36	23.19	22.2	20.01	18.78	17.4	16.21	14.67	12.85	11.39	9.36	7.28	6.03	5.3	5.07	4.66	4.09	3.79	3.69	3.41	3.17	2.95	2.81	2.71	2.35	2.22	2.14	1.85	1.83	1.64	1.46	1.21	1.05	1.07	0.91	0.77	0.75	0.77	0.93	0.98
47	29.04	29.73	29.84	29.28	28.8	28.03	27.6	26.61	25.55	24.53	22.67	22.1	19.88	18.14	17.37	15.92	14.39	12.81	11.09	9.04	7.22	5.85	5	4.81	4.52	4.03	3.83	3.68	3.42	3.18	2.9	2.76	2.62	2.38	2.2	2.13	1.98	1.72	1.66	1.47	1.35	1.1	1.03	0.99	0.89	0.77	0.75	0.8	0.96
48	28.03	29.56	29.52	28.83	28.25	27.78	27.28	26.26	25.45	24.35	22.44	21.97	19.83	18.39	17.46	15.78	14.72	12.71	11.01	9.25	7.26	5.97	5.36	5.13	4.74	4.35	4.08	4.02	3.72	3.52	3.19	2.98	2.97	2.72	2.41	2.27	2.16	1.97	1.82	1.61	1.51	1.32	1.12	1.06	1.01	0.9	0.77	0.75	0.79
49	29.64	29.38	29.34	28.56	28.21	27.5	27.05	26.08	25.05	24.16	22.45	21.76	19.5	18.35	16.9	15.93	14.43	12.85	11.28	9.41	7.75	6.32	5.22	5.11	4.8	4.33	4.03	3.97	3.6	3.47	3.17	2.92	2.88	2.67	2.52	2.45	2.22	2.07	1.91	1.75	1.61	1.47	1.33	1.13	1.07	1	0.86	0.77	0.75
50	29.32	29.39	29.7	28.74	28.02	27.53	27.23	25.57	25.12	23.96	22.14	21.6	19.55	18.16	17.46	15.83	14.83	12.88	11.55	9.46	7.57	6.16	5.3	5.19	4.89	4.39	4.03	3.99	3.68	3.49	3.09	2.99	2.94	2.71	2.55	2.51	2.31	2.04	1.97	1.86	1.63	1.58	1.44	1.28	1.15	1	0.9	0.85	0.78
51	28.61	29.4	29.57	28.97	28.29	27.84	27.49	26.18	25.34	24.66	22.72	22.34	19.89	18.76	17.51	16.15	14.68	13.3	11.42	9.38	7.75	6.33	5.63	5.5	5.24	4.56	4.27	4.26	3.98	3.76	3.58	3.45	3.26	2.98	2.86	2.75	2.42	2.3	2.23	2.03	1.85	1.72	1.54	1.41	1.31	1.12	1	0.95	0.94
52	27.79	29.57	29.37	28.59	28.14	27.46	26.55	25.7	24.93	23.48	21.84	21.35	19.21	18.05	17.16	15.74	14.6	12.85	11.67	9.9	7.9	7	6.13	5.93	5.41	4.87	4.72	4.49	4.18	4.04	3.68	3.52	3.5	3.13	3.07	2.86	2.71	2.54	2.35	2.13	2.01	1.89	1.69	1.6	1.51	1.4	1.13	1.04	0.99
53	29.59	29.25	29.63	28.76	27.91	27.53	27.23	26.06	25.24	24.01	22.82	22.18	19.83	18.77	17.28	16.36	15.29	13.62	12.35	10.45	8.66	7.38	6.68	6.35	6.09	5.41	5	4.92	4.62	4.35	3.96	3.78	3.8	3.5	3.32	3.04	2.91	2.66	2.65	2.54	2.24	2.2	2.02	1.73	1.66	1.56	1.38	1.18	1
54	28.25	28.1	28.95	27.71	27.33	26.42	25.84	24.61	23.97	22.76	20.79	20.4	17.9	17.01	16.21	15.2	13.86	12.12	11.03	9.15	7.52	6.47	5.56	5.42	5.25	4.74	4.51	4.4	4.14	3.91	3.59	3.47	3.41	3.04	3	2.81	2.84	2.46	2.45	2.32	2.15	1.97	1.85	1.75	1.59	1.5	1.34	1.23	1.04
55	28.21	28.78	29.09	28.08	27.69	26.55	26.22	24.88	23.98	23.4	21.04	20.97	18.97	17.94	17.3	15.88	14.88	13.56	12.1	10.2	8.31	7.36	6.6	6.47	5.97	5.39	5.08	4.99	4.58	4.45	4.11	4.03	3.85	3.61	3.49	3.26	3.29	2.9	2.91	2.66	2.56	2.34	2.09	2.02	1.95	1.71	1.56	1.47	1.35
56	28.98	28.65	29.42	28.42	27.67	27.02	26.58	25.24	24.65	23.82	21.64	21.34	18.99	18.03	17.24	16.18	14.94	13.49	12.34	10.43	8.48	7.27	6.26	6.21	5.94	5.25	4.94	4.73	4.44	4.24	4.03	3.79	3.74	3.5	3.38	3.07	2.96	2.68	2.74	2.47	2.32	2.22	2.08	1.88	1.8	1.74	1.49	1.46	1.36
57	29.61	29.64	30.33	29.17	28.42	27.08	27.15	25.01	24.13	22.87	21.13	20.68	18.05	17.55	16.49	15.36	14.21	12.72	11.49	9.68	7.9	6.67	5.76	5.74	5.45	4.98	4.66	4.6	4.23	4.01	3.83	3.64	3.52	3.32	3.25	2.9	2.9	2.65	2.62	2.34	2.29	2.26	2.02	1.96	1.81	1.69	1.56	1.44	1.32
58	27.41	28.18	28.77	27.85	27.07	26.1	25.74	24.44	23.65	22.72	20.5	20.18	17.92	17.02	16.11	15.05	13.66	12.59	11.34	9.67	7.97	7.09	6.22	6.18	5.92	5.32	5.03	4.99	4.6	4.41	4.13	4.01	3.84	3.58	3.52	3.29	3.22	2.91	2.94	2.7	2.56	2.4	2.27	2.11	1.99	1.87	1.7	1.64	1.46
59	27.87	28.87	29.13	27.99	27.32	26.53	25.9	24.09	23.61	22.89	20.37	20.32	18.27	17.23	16.68	15.44	14.35	13.36	11.97	10.58	8.7	7.9	6.99	6.92	6.58	6.05	5.74	5.67	5.19	5.05	4.76	4.56	4.32	4.23	4.14	3.71	3.64	3.4	3.35	3.08	2.99	2.98	2.57	2.46	2.4	2.24	1.96	1.94	1.82
60	29.02	28.74	29.05	27.74	27.36	26.21	25.97	24.37	23.55	22.92	20.94	20.69	18.6	18.1	16.97	16.26	14.94	13.74	12.45	10.95	9.09	7.98	7.03	6.98	6.67	6.12	5.77	5.64	5.29	4.95	4.76	4.58	4.4	4.29	4.16	3.71	3.67	3.39	3.27	3.06	3.02	2.98	2.66	2.51	2.45	2.19	2.06	1.97	1.87
61	28.55	28.02	29.08	27.86	27.07	26.22	25.76	24.32	24.09	23.1	21.32	20.8	18.54	18.1	17.08	16.09	14.88	13.64	12.38	10.73	8.9	8.04	7.24	7.24	6.95	6.27	5.99	5.91	5.51	5.32	5.07	4.83	4.71	4.4	4.33	4.02	4.01	3.56	3.66	3.36	3.19	3.03	2.9	2.76	2.59	2.47	2.3	2.16	2
62	28.1	28.28	28.8	27.97	27.4	26.28	25.77	24.73	24.2	23.2	21.57	21.19	19.22	18.38	17.74	16.2	15.31	14.13	13.04	11.53	9.84	9.49	8.63	8.47	8.13	7.55	7.24	7.21	6.74	6.54	6.23	6.05	5.86	5.76	5.34	5.08	5.14	4.69	4.65	4.47	4.25	4.02	3.78	3.66	3.52	3.27	3.07	3.02	2.64
63	27.62	28.53	28.79	28.05	27.55	26.77	26.25	25.07	24.37	24.06	22.21	22.18	20.11	19.63	18.9	17.47	16.42	15.39	14.17	13.13	11.66	11.46	10.45	10.29	9.88	9.14	8.98	8.72	8.12	7.72	7.64	7.37	6.95	7.26	7.33	6.17	6.12	5.73	5.48	5.13	5.08	5.47	4.57	4.31	4.26	4.24	3.64	3.78	3.59
64	28.49	28.11	28.75	27.42	26.88	26.46	25.93	25.06	24.67	23.9	22.42	22.28	20.67	20.38	19.34	18.47	17.54	16.03	14.97	13.98	12.2	11.96	11.04	10.68	10.42	9.77	9.28	9.11	8.91	8.45	8.03	7.79	7.69	7.81	7.56	6.9	6.89	6.2	6.06	5.94	5.62	5.75	5.34	5.06	4.6	4.46	4.36	3.99	4.2
65	27.45	28.76	29.32	28.37	27.72	27.44	26.57	25.97	25.34	24.67	23.1	22.8	21.59	20.53	20.16	18.83	17.82	16.92	15.76	14.92	13.11	12.87	12.33	11.89	11.46	11.08	10.74	10.58	10.17	9.61	9.67	9.33	9.12	9.07	9.02	8.1	8.08	7.55	7.33	7.17	6.84	6.99	6.34	6	5.73	5.74	5.19	5.1	4.79
66	27.38	27.41	28.18	27.4	26.93	26.21	25.8	24.72	24.22	23.74	22.49	22.15	20.86	20.11	19.9	18.24	17.74	16.78	15.4	14.78	13.09	12.78	12.58	12.08	11.69	11.27	10.96	10.62	10.21	10.08	9.51	9.45	9.22	9.73	8.98	8.28	8.73	7.77	7.81	7.46	7.27	7.32	6.66	6.39	6.13	5.75	5.82	5.55	5.49
67	28.05	28.75	29.38	28.13	27.77	27	26.38	25.19	24.86	24.48	22.58	22.44	21.13	20.19	19.87	18.47	17.62	16.88	15.48	14.77	12.97	12.76	12.19	11.69	11.31	11.19	10.69	10.42	9.91	9.93	9.43	8.92	8.78	9.13	8.55	7.71	8.22	7.51	7.15	6.76	6.86	6.69	6.15	6	6.08	5.75	5.15	5.3	5.33
68	27.62	28.06	28.37	27.39	26.56	26.15	25.4	24.4	23.54	23.4	21.41	21.48	19.47	19.26	18.43	17.35	16.72	15.42	14.63	13.6	11.76	11.2	10.55	10.07	9.65	8.97	8.81	8.69	8.38	8.05	7.62	7.43	7.27	7.44	7.37	6.38	6.67	5.99	6.05	5.7	5.56	5.54	5.03	4.89	4.74	4.41	4.18	4.18	4.16
69	28.65	28.82	29.55	27.98	27.33	26.41	26.44	25.06	23.81	23.43	21.57	21.46	19.36	18.88	18.25	16.87	16	14.86	13.72	12.61	10.71	10.04	9.3	8.77	8.57	8.16	7.68	7.56	7.3	7.02	6.75	6.43	6.31	6.28	5.81	5.4	5.81	5.09	4.98	4.82	4.79	4.45	4.1	4.09	4.08	3.63	3.5	3.63	3.43
70	28.47	28.72	28.69	28.06	27.5	26.85	26.08	25.06	24.47	23.89	21.92	22.06	20.58	19.66	19.41	18.02	17.26	16.55	15.25	14.02	12.11	11.42	11.01	10.15	9.62	9.42	8.89	8.42	8.21	8.22	7.52	7.15	7.14	7.1	6.88	6.28	7.13	5.91	5.73	5.61	5.68	5.35	4.94	5.05	4.93	4.32	4.25	4.25	4.28
71	29.63	28.44	29.36	27.6	27	26.2	25.72	24.49	23.89	22.9	20.78	20.6	18.69	17.64	17.25	15.98	15.11	13.7	12.69	11.28	9.15	8.21	7.67	7.41	7.18	6.86	6.36	6.14	5.99	5.68	5.29	5.11	5.12	4.86	4.5	4.31	4.58	3.93	3.86	3.7	3.63	3.38	3.23	3.06	3.07	2.81	2.69	2.66	2.55
[truncated: 819 more rows]
[truncated: 841 more columns]

## Sheet: Ext_data_Fig5G
Gene_Name	UniProtKB_Accession	DIP-MS_experiment	Biol_Rep	Peak_Fraction_at_PFD_PFDh_peak	log10(TOP2_MS2_intensity)
PDRG1	Q9NUG6	DIP-MS PFDN2	Rep1	58	6.58923
[truncated: 20 more rows]

## Sheet: Ext_data_Fig5H
Gene_Name	UniProtKB_Accession	DIP-MS_experiment	Biol_Rep	Peak_Fraction_at_PFD_PFDh_peak	TOP2_MS2_intensity	FC_against PDRG1_for PFD subunits	Mean_FC_of_PFD_subunits_in_DIP-MS_experiments
[truncated: 21 more rows]
