# Supplementary material for: DIP-MS: ultra-deep interaction proteomics for the deconvolution of protein complexes
Source: Nat Methods. 2024 Mar 26;21(4):635–47. doi: 10.1038/s41592-024-02211-y (PMC11009110; doi:10.1038/s41592-024-02211-y)
Supplement: Supplementary file 28 — Statistical source data. [file 41592_2024_2211_MOESM28_ESM.xlsx]

## Sheet: Ext_data_Fig6_Legend
	SHEET DESCRIPTION		COLUMNS DETAILS
Sheet	Short Description		Column	Description
Ext_data_Fig6A	co-elution of ASDURF and POLR2E		Ext_data_Fig6A: co-elution of ASDURF and POLR2E
Ext_data_Fig6B	Validation by reciprocal AP-MS		Complex_grouping	Coelution group of PFDL core-subunits and ASDURF and POLR2E which are used in the visualization are indicated.
Ext_data_Fig6C	Structural alignment ASDURF		Section	Indicates the section in which peaks were re-scaled per protein. These sections of fractions/slices were also used for illustration.
Ext_data_Fig6D	Summary structural alignment ASDURF		DIP-MS_experiment	Indicates if data was derived from the PFDN2 or UXT DIP-MS experiment.
Ext_data_Fig6E	URI1 sequence analysis		Gene_Name_(coeluting_proteins)	Gene Name/Symbol obtained from UniProtKB database.
Ext_data_Fig6F	Predictions models weighted scores PFDL		UniProtKB_accession_(coeluting_proteins)	Unique and stable UniProtKB accession identifier obtained from UniProtKB database.
			Fraction	Indicates slice/fraction.
			Normalized_protein_intensity	Normalized protein intensity per protein and fraction.
			Apparent_MW_calibration_[kDA]	The apparent MW inferred from the MW calibration curve.
			MW_STD	MW standard obtained after the PAGE-separation. Fraction/ gel slice was estimated taking into consideration all DIP-MS experiments. As peaks are aligned in pre-processing, this can be only treated as estimatation.
			Ext_data_Fig6A: Validation by reciprocal AP-MS
			Bait_GeneName	Gene Name (symbol) of the bait protein as reproted in UniProtKB
			Bait_UniProtKB_Accession	Unique UniProtKB accession of the bait protein
			Prey_GeneName	Gene Name (symbol) of the prey protein as reported in UniProtKB
			Prey_UniProtKB_Accession	Unique UniProtKB accession of the prey protein
			SPC_AP-samples	Spectral counts identified in each of the biological triplicates.
			SPC_AP-controls	Spectral counts identified in each of the GFP controls
			Average_SPC_AP-samples	Average spectral counts identified across biological triplcates
			FCA	Fold Change A (Empirical Score): average spectral counts in controls
			FCB	Fold Change B (Empirical Score): geometric mean of spectral counts in controls
			Saint_Probability	SAINT (Probability) Score
			iRef	Reproted interactions in the iRefIndex database
			intAct	Reported interactions in the interAct database
			iRef_Evidence_PMID	PubMed Reference ID for the interaction reported in iRefIndex database
			intAct_Evidence_PMID	PubMed Reference ID for the interaction reported in interAct database
			Confidence	Assignment of confidence after filtering the proteins.
			CRAPome_number_of_controls_identified	Count for how many control AP-MS samples the corresponding protein ID was quantified across the CRAPome (Mellacheruvu et al. 2013).
			CRAPome_total_number_of_controls	Count of the total number of control AP-MS samples reported within the CRAPome (Mellacheruvu et al. 2013).
			CRAPome_max_SPC_in_controls	Maximum Spectral count reported in the CRAPome (Mellacheruvu et al. 2013) for each Protein ID.
			CRAPome_average_SPC_in_controls	Average Spectral count reported in the CRAPome (Mellacheruvu et al. 2013) for each Protein ID.
			CRAPome_Frequency	Frequency of detection across all CRAPome (Mellacheruvu et al. 2013) AP-MS control samples per Protein ID. A higher fraction indicates that the protein is common background in AP-MS experiments.
			Ext_data_Fig6C: Structural alignment ASDURF
			Gene_Name_A	Gene Name/Symbol obtained from UniProtKB database for the strucutre input A.
			UniProtKB_Accession_A	Unique and stable UniProtKB accession identifier obtained from UniProtKB database for the structure input A.
			AlphaFold_structure identifier_A	Identifier for the AlphaFold predicted structure of the structure input A.
			Downloaded_A	Date when the structure A was downloaded from UniProtKB database.
			Gene_Names_B	Gene Name/Symbol obtained from UniProtKB database for the structure input B.
			UniProtKB_Accession_B	Unique and stable UniProtKB accession identifier obtained from UniProtKB database for the structure input B.
			AlphaFold_structure identifier_B	Identifier for the AlphaFold predicted structure of the structure input B.
			Downloaded_B	Date when the structure B was downloaded from UniProtKB database.
			TM-score_(normalized_to_the_length_of_ASDURF)	Structure alignment score obtained by (Version 20220511) normalized to the length of structure A (ASDURF).
			TM-score_(normalized_to_the_second_structure)	Structure alignment score obtained by (Version 20220511) normalized to the length of structure B.
			Average_TM-score	Average across the two normalized TM-scores.
			Assessment_(TM-score>0.5)	Assessment of the alignment. The alignment must be larger than 0.5 on the normalized TM-score for the structure A.
			Ext_data_Fig6D: Summary structural alignment ASDURF
			Grouping_of_subunits	Grouping into prefoldin subunits and control group.
			Gene_Name_A	Gene Name/Symbol obtained from UniProtKB database for the strucutre input A.
			UniProtKB_Accession_A	Unique and stable UniProtKB accession identifier obtained from UniProtKB database for the structure input A.
			AlphaFold_structure identifier_A	Identifier for the AlphaFold predicted structure of the structure input A.
			Downloaded_A	Date when the structure A was downloaded from UniProtKB database.
			Gene_Names_B	Gene Name/Symbol obtained from UniProtKB database for the structure input B.
			UniProtKB_Accession_B	Unique and stable UniProtKB accession identifier obtained from UniProtKB database for the structure input B.
			AlphaFold_structure identifier_B	Identifier for the AlphaFold predicted structure of the structure input B.
			Downloaded_B	Date when the structure B was downloaded from UniProtKB database.
			TM-score_(normalized_to_the_length_of_ASDURF)	Structure alignment score obtained by (Version 20220511) normalized to the length of structure A (ASDURF).
			TM-score_(normalized_to_the_second_structure)	Structure alignment score obtained by (Version 20220511) normalized to the length of structure B.
			Average_TM-score	Average across the two normalized TM-scores.
			RMSD	Root-mean-square deviation (RMSD) of the protein backbone (CA) after optimizing structural alignment.
			Aligned_length	Length of the alignment
			Ext_data_Fig6E: URI1 sequence analysis
			Sequence_position_index	Residue position of URI1 sequence as reported for the canonical URI1 in the UniProtKB database.
			Residue	Residue reported in UniProtKB database for URI1. Position is noted in the sequence position index column.
			AlphaFold_confidence_score_pLDDT	Per-residue confidence score (pLDDT) of the AlphaFold model of URI1 (identifier: AF-O94763-F1). Score range from pLDDT > 90 very high, confdient (90 > pLDDT > 70), low (70 > pLDDT > 50) and very low (pLDDT < 50).
			Binary_disorder_prediction_from_flDPnn	Binary score, for which 1 = disordered and 0 = structured reported per residue. The results were obtained from flDPnn.
			Disorder_propensity_from_flDPnn	Disorder propensity score going from 1 to 0, for which values above 0.3 provide an indication of an intrinsically disordered region, reported per residue.
			Binary_protein-binding_prediction_from_flDPnn	Binary score, for which 1 = protein binding site and 0 = most likely no protein binding site, reported per residue. The results were obtained from flDPnn.
			Protein-binding_propensity_flDPnn	Protein binding propensity score in the range from 1 to 0, for which scores equal or larger to 0.5 indicate a protein binding region.
			Ext_data_Fig6F: AF2 weighted scores PFDL
			Rank	Rank of ColabFold predicted model of canonical PFD complex.
			Model	Index of predicted model.
			Complex	Complex identifier.
			pTM	Predicted TM-score.
			ipTM	Interface predicted TM-score.
			Weighted_score	Combination of pTM and ipTM-score.

## Sheet: Ext_data_Fig6A
Complex_grouping	Section	DIP-MS_experiment	Gene_Name_(coeluting_proteins)	UniProtKB_accession_(coeluting_proteins)	Fraction	Normalized_protein_intensity	Apparent_MW_calibration_[kDA]	MW_STD
ASDURF	Fr 25-45	DIP-MS PFDN2	ASDURF	L0R819	25	0.39029	832.35
PFDL subunits	Fr 25-45	DIP-MS PFDN2	PDRG1	Q9NUG6	25	0.393363	832.35
PFDL subunits	Fr 25-45	DIP-MS PFDN2	PFDN2	Q9UHV9	25	0.212873	832.35
PFDL subunits	Fr 25-45	DIP-MS PFDN2	PFDN6	O15212	25	0.301171	832.35
POLR2E	Fr 25-45	DIP-MS PFDN2	POLR2E	P19388	25	0.629287	832.35
PFDL subunits	Fr 25-45	DIP-MS PFDN2	URI1	O94763	25	0.514706	832.35
PFDL subunits	Fr 25-45	DIP-MS PFDN2	UXT	Q9UBK9	25	0.484294	832.35
ASDURF	Fr 25-45	DIP-MS PFDN2	ASDURF	L0R819	26	0.430882	803.705
PFDL subunits	Fr 25-45	DIP-MS PFDN2	PDRG1	Q9NUG6	26	0.446732	803.705
PFDL subunits	Fr 25-45	DIP-MS PFDN2	PFDN2	Q9UHV9	26	0.268662	803.705
PFDL subunits	Fr 25-45	DIP-MS PFDN2	PFDN6	O15212	26	0.372866	803.705
POLR2E	Fr 25-45	DIP-MS PFDN2	POLR2E	P19388	26	0.696182	803.705
PFDL subunits	Fr 25-45	DIP-MS PFDN2	URI1	O94763	26	0.559355	803.705
PFDL subunits	Fr 25-45	DIP-MS PFDN2	UXT	Q9UBK9	26	0.531197	803.705
ASDURF	Fr 25-45	DIP-MS PFDN2	ASDURF	L0R819	27	0.45467	775.57
PFDL subunits	Fr 25-45	DIP-MS PFDN2	PDRG1	Q9NUG6	27	0.533688	775.57
PFDL subunits	Fr 25-45	DIP-MS PFDN2	PFDN2	Q9UHV9	27	0.294872	775.57
PFDL subunits	Fr 25-45	DIP-MS PFDN2	PFDN6	O15212	27	0.416603	775.57
POLR2E	Fr 25-45	DIP-MS PFDN2	POLR2E	P19388	27	0.776096	775.57
PFDL subunits	Fr 25-45	DIP-MS PFDN2	URI1	O94763	27	0.606055	775.57
PFDL subunits	Fr 25-45	DIP-MS PFDN2	UXT	Q9UBK9	27	0.576252	775.57
ASDURF	Fr 25-45	DIP-MS PFDN2	ASDURF	L0R819	28	0.498318	747.946
PFDL subunits	Fr 25-45	DIP-MS PFDN2	PDRG1	Q9NUG6	28	0.61749	747.946
PFDL subunits	Fr 25-45	DIP-MS PFDN2	PFDN2	Q9UHV9	28	0.306282	747.946
PFDL subunits	Fr 25-45	DIP-MS PFDN2	PFDN6	O15212	28	0.444641	747.946
POLR2E	Fr 25-45	DIP-MS PFDN2	POLR2E	P19388	28	0.818069	747.946
PFDL subunits	Fr 25-45	DIP-MS PFDN2	URI1	O94763	28	0.669237	747.946
PFDL subunits	Fr 25-45	DIP-MS PFDN2	UXT	Q9UBK9	28	0.640131	747.946
ASDURF	Fr 25-45	DIP-MS PFDN2	ASDURF	L0R819	29	0.564673	720.832
PFDL subunits	Fr 25-45	DIP-MS PFDN2	PDRG1	Q9NUG6	29	0.646328	720.832
PFDL subunits	Fr 25-45	DIP-MS PFDN2	PFDN2	Q9UHV9	29	0.325596	720.832
PFDL subunits	Fr 25-45	DIP-MS PFDN2	PFDN6	O15212	29	0.482169	720.832
POLR2E	Fr 25-45	DIP-MS PFDN2	POLR2E	P19388	29	0.805356	720.832
PFDL subunits	Fr 25-45	DIP-MS PFDN2	URI1	O94763	29	0.744926	720.832
PFDL subunits	Fr 25-45	DIP-MS PFDN2	UXT	Q9UBK9	29	0.708484	720.832
ASDURF	Fr 25-45	DIP-MS PFDN2	ASDURF	L0R819	30	0.645197	694.229
PFDL subunits	Fr 25-45	DIP-MS PFDN2	PDRG1	Q9NUG6	30	0.657681	694.229
PFDL subunits	Fr 25-45	DIP-MS PFDN2	PFDN2	Q9UHV9	30	0.336353	694.229
PFDL subunits	Fr 25-45	DIP-MS PFDN2	PFDN6	O15212	30	0.454044	694.229
POLR2E	Fr 25-45	DIP-MS PFDN2	POLR2E	P19388	30	0.77277	694.229
PFDL subunits	Fr 25-45	DIP-MS PFDN2	URI1	O94763	30	0.819526	694.229
PFDL subunits	Fr 25-45	DIP-MS PFDN2	UXT	Q9UBK9	30	0.780807	694.229
ASDURF	Fr 25-45	DIP-MS PFDN2	ASDURF	L0R819	31	0.666254	668.136	720
PFDL subunits	Fr 25-45	DIP-MS PFDN2	PDRG1	Q9NUG6	31	0.650487	668.136	720
PFDL subunits	Fr 25-45	DIP-MS PFDN2	PFDN2	Q9UHV9	31	0.320086	668.136	720
PFDL subunits	Fr 25-45	DIP-MS PFDN2	PFDN6	O15212	31	0.413307	668.136	720
POLR2E	Fr 25-45	DIP-MS PFDN2	POLR2E	P19388	31	0.784851	668.136	720
PFDL subunits	Fr 25-45	DIP-MS PFDN2	URI1	O94763	31	0.781789	668.136	720
PFDL subunits	Fr 25-45	DIP-MS PFDN2	UXT	Q9UBK9	31	0.760421	668.136	720
ASDURF	Fr 25-45	DIP-MS PFDN2	ASDURF	L0R819	32	0.709759	642.553
PFDL subunits	Fr 25-45	DIP-MS PFDN2	PDRG1	Q9NUG6	32	0.721381	642.553
PFDL subunits	Fr 25-45	DIP-MS PFDN2	PFDN2	Q9UHV9	32	0.343203	642.553
PFDL subunits	Fr 25-45	DIP-MS PFDN2	PFDN6	O15212	32	0.431146	642.553
POLR2E	Fr 25-45	DIP-MS PFDN2	POLR2E	P19388	32	0.811507	642.553
PFDL subunits	Fr 25-45	DIP-MS PFDN2	URI1	O94763	32	0.792395	642.553
PFDL subunits	Fr 25-45	DIP-MS PFDN2	UXT	Q9UBK9	32	0.761495	642.553
ASDURF	Fr 25-45	DIP-MS PFDN2	ASDURF	L0R819	33	0.720404	617.481
PFDL subunits	Fr 25-45	DIP-MS PFDN2	PDRG1	Q9NUG6	33	0.702379	617.481
PFDL subunits	Fr 25-45	DIP-MS PFDN2	PFDN2	Q9UHV9	33	0.348426	617.481
PFDL subunits	Fr 25-45	DIP-MS PFDN2	PFDN6	O15212	33	0.45214	617.481
POLR2E	Fr 25-45	DIP-MS PFDN2	POLR2E	P19388	33	0.861837	617.481
PFDL subunits	Fr 25-45	DIP-MS PFDN2	URI1	O94763	33	0.823821	617.481
PFDL subunits	Fr 25-45	DIP-MS PFDN2	UXT	Q9UBK9	33	0.769884	617.481
ASDURF	Fr 25-45	DIP-MS PFDN2	ASDURF	L0R819	34	0.802474	592.919
PFDL subunits	Fr 25-45	DIP-MS PFDN2	PDRG1	Q9NUG6	34	0.77495	592.919
PFDL subunits	Fr 25-45	DIP-MS PFDN2	PFDN2	Q9UHV9	34	0.414608	592.919
PFDL subunits	Fr 25-45	DIP-MS PFDN2	PFDN6	O15212	34	0.593568	592.919
POLR2E	Fr 25-45	DIP-MS PFDN2	POLR2E	P19388	34	0.940932	592.919
PFDL subunits	Fr 25-45	DIP-MS PFDN2	URI1	O94763	34	0.873862	592.919
PFDL subunits	Fr 25-45	DIP-MS PFDN2	UXT	Q9UBK9	34	0.842985	592.919
ASDURF	Fr 25-45	DIP-MS PFDN2	ASDURF	L0R819	35	0.918724	568.868
PFDL subunits	Fr 25-45	DIP-MS PFDN2	PDRG1	Q9NUG6	35	0.837517	568.868
PFDL subunits	Fr 25-45	DIP-MS PFDN2	PFDN2	Q9UHV9	35	0.477819	568.868
PFDL subunits	Fr 25-45	DIP-MS PFDN2	PFDN6	O15212	35	0.712445	568.868
POLR2E	Fr 25-45	DIP-MS PFDN2	POLR2E	P19388	35	0.987517	568.868
PFDL subunits	Fr 25-45	DIP-MS PFDN2	URI1	O94763	35	0.944178	568.868
PFDL subunits	Fr 25-45	DIP-MS PFDN2	UXT	Q9UBK9	35	0.921872	568.868
ASDURF	Fr 25-45	DIP-MS PFDN2	ASDURF	L0R819	36	1	545.327
PFDL subunits	Fr 25-45	DIP-MS PFDN2	PDRG1	Q9NUG6	36	0.927367	545.327
PFDL subunits	Fr 25-45	DIP-MS PFDN2	PFDN2	Q9UHV9	36	0.526867	545.327
PFDL subunits	Fr 25-45	DIP-MS PFDN2	PFDN6	O15212	36	0.778089	545.327
POLR2E	Fr 25-45	DIP-MS PFDN2	POLR2E	P19388	36	1	545.327
PFDL subunits	Fr 25-45	DIP-MS PFDN2	URI1	O94763	36	1	545.327
PFDL subunits	Fr 25-45	DIP-MS PFDN2	UXT	Q9UBK9	36	1	545.327
ASDURF	Fr 25-45	DIP-MS PFDN2	ASDURF	L0R819	37	0.983581	522.296
PFDL subunits	Fr 25-45	DIP-MS PFDN2	PDRG1	Q9NUG6	37	0.925449	522.296
PFDL subunits	Fr 25-45	DIP-MS PFDN2	PFDN2	Q9UHV9	37	0.529457	522.296
PFDL subunits	Fr 25-45	DIP-MS PFDN2	PFDN6	O15212	37	0.822401	522.296
POLR2E	Fr 25-45	DIP-MS PFDN2	POLR2E	P19388	37	0.92938	522.296
PFDL subunits	Fr 25-45	DIP-MS PFDN2	URI1	O94763	37	0.923619	522.296
PFDL subunits	Fr 25-45	DIP-MS PFDN2	UXT	Q9UBK9	37	0.975623	522.296
ASDURF	Fr 25-45	DIP-MS PFDN2	ASDURF	L0R819	38	0.962243	499.776
PFDL subunits	Fr 25-45	DIP-MS PFDN2	PDRG1	Q9NUG6	38	1	499.776
PFDL subunits	Fr 25-45	DIP-MS PFDN2	PFDN2	Q9UHV9	38	0.56955	499.776
PFDL subunits	Fr 25-45	DIP-MS PFDN2	PFDN6	O15212	38	0.836564	499.776
POLR2E	Fr 25-45	DIP-MS PFDN2	POLR2E	P19388	38	0.860633	499.776
PFDL subunits	Fr 25-45	DIP-MS PFDN2	URI1	O94763	38	0.824082	499.776
PFDL subunits	Fr 25-45	DIP-MS PFDN2	UXT	Q9UBK9	38	0.893866	499.776
ASDURF	Fr 25-45	DIP-MS PFDN2	ASDURF	L0R819	39	0.790507	477.766
PFDL subunits	Fr 25-45	DIP-MS PFDN2	PDRG1	Q9NUG6	39	0.896905	477.766
PFDL subunits	Fr 25-45	DIP-MS PFDN2	PFDN2	Q9UHV9	39	0.514231	477.766
PFDL subunits	Fr 25-45	DIP-MS PFDN2	PFDN6	O15212	39	0.706238	477.766
POLR2E	Fr 25-45	DIP-MS PFDN2	POLR2E	P19388	39	0.752191	477.766
PFDL subunits	Fr 25-45	DIP-MS PFDN2	URI1	O94763	39	0.665853	477.766
PFDL subunits	Fr 25-45	DIP-MS PFDN2	UXT	Q9UBK9	39	0.706328	477.766
ASDURF	Fr 25-45	DIP-MS PFDN2	ASDURF	L0R819	40	0.601957	456.267
PFDL subunits	Fr 25-45	DIP-MS PFDN2	PDRG1	Q9NUG6	40	0.781258	456.267
PFDL subunits	Fr 25-45	DIP-MS PFDN2	PFDN2	Q9UHV9	40	0.536168	456.267
PFDL subunits	Fr 25-45	DIP-MS PFDN2	PFDN6	O15212	40	0.68967	456.267
POLR2E	Fr 25-45	DIP-MS PFDN2	POLR2E	P19388	40	0.625398	456.267
PFDL subunits	Fr 25-45	DIP-MS PFDN2	URI1	O94763	40	0.511246	456.267
PFDL subunits	Fr 25-45	DIP-MS PFDN2	UXT	Q9UBK9	40	0.527304	456.267
ASDURF	Fr 25-45	DIP-MS PFDN2	ASDURF	L0R819	41	0.467281	435.278	480
PFDL subunits	Fr 25-45	DIP-MS PFDN2	PDRG1	Q9NUG6	41	0.593071	435.278	480
PFDL subunits	Fr 25-45	DIP-MS PFDN2	PFDN2	Q9UHV9	41	0.608165	435.278	480
PFDL subunits	Fr 25-45	DIP-MS PFDN2	PFDN6	O15212	41	0.674938	435.278	480
POLR2E	Fr 25-45	DIP-MS PFDN2	POLR2E	P19388	41	0.522547	435.278	480
PFDL subunits	Fr 25-45	DIP-MS PFDN2	URI1	O94763	41	0.416866	435.278	480
PFDL subunits	Fr 25-45	DIP-MS PFDN2	UXT	Q9UBK9	41	0.403309	435.278	480
ASDURF	Fr 25-45	DIP-MS PFDN2	ASDURF	L0R819	42	0.374922	414.799
PFDL subunits	Fr 25-45	DIP-MS PFDN2	PDRG1	Q9NUG6	42	0.466965	414.799
PFDL subunits	Fr 25-45	DIP-MS PFDN2	PFDN2	Q9UHV9	42	0.650718	414.799
PFDL subunits	Fr 25-45	DIP-MS PFDN2	PFDN6	O15212	42	0.627511	414.799
POLR2E	Fr 25-45	DIP-MS PFDN2	POLR2E	P19388	42	0.501268	414.799
PFDL subunits	Fr 25-45	DIP-MS PFDN2	URI1	O94763	42	0.346921	414.799
PFDL subunits	Fr 25-45	DIP-MS PFDN2	UXT	Q9UBK9	42	0.311007	414.799
ASDURF	Fr 25-45	DIP-MS PFDN2	ASDURF	L0R819	43	0.271305	394.831
PFDL subunits	Fr 25-45	DIP-MS PFDN2	PDRG1	Q9NUG6	43	0.346313	394.831
PFDL subunits	Fr 25-45	DIP-MS PFDN2	PFDN2	Q9UHV9	43	0.727766	394.831
PFDL subunits	Fr 25-45	DIP-MS PFDN2	PFDN6	O15212	43	0.694402	394.831
POLR2E	Fr 25-45	DIP-MS PFDN2	POLR2E	P19388	43	0.476299	394.831
PFDL subunits	Fr 25-45	DIP-MS PFDN2	URI1	O94763	43	0.255307	394.831
PFDL subunits	Fr 25-45	DIP-MS PFDN2	UXT	Q9UBK9	43	0.22933	394.831
ASDURF	Fr 25-45	DIP-MS PFDN2	ASDURF	L0R819	44	0.225183	375.373
PFDL subunits	Fr 25-45	DIP-MS PFDN2	PDRG1	Q9NUG6	44	0.328223	375.373
PFDL subunits	Fr 25-45	DIP-MS PFDN2	PFDN2	Q9UHV9	44	0.882439	375.373
PFDL subunits	Fr 25-45	DIP-MS PFDN2	PFDN6	O15212	44	0.898567	375.373
POLR2E	Fr 25-45	DIP-MS PFDN2	POLR2E	P19388	44	0.526434	375.373
PFDL subunits	Fr 25-45	DIP-MS PFDN2	URI1	O94763	44	0.220596	375.373
PFDL subunits	Fr 25-45	DIP-MS PFDN2	UXT	Q9UBK9	44	0.205305	375.373
ASDURF	Fr 25-45	DIP-MS PFDN2	ASDURF	L0R819	45	0.198665	356.425
PFDL subunits	Fr 25-45	DIP-MS PFDN2	PDRG1	Q9NUG6	45	0.296431	356.425
PFDL subunits	Fr 25-45	DIP-MS PFDN2	PFDN2	Q9UHV9	45	1	356.425
PFDL subunits	Fr 25-45	DIP-MS PFDN2	PFDN6	O15212	45	1	356.425
POLR2E	Fr 25-45	DIP-MS PFDN2	POLR2E	P19388	45	0.594448	356.425
PFDL subunits	Fr 25-45	DIP-MS PFDN2	URI1	O94763	45	0.203476	356.425
PFDL subunits	Fr 25-45	DIP-MS PFDN2	UXT	Q9UBK9	45	0.197204	356.425
ASDURF	Fr 25-45	DIP-MS UXT	ASDURF	L0R819	25	0.212703	832.35
PFDL subunits	Fr 25-45	DIP-MS UXT	PDRG1	Q9NUG6	25	0.16939	832.35
PFDL subunits	Fr 25-45	DIP-MS UXT	PFDN2	Q9UHV9	25	0.213189	832.35
PFDL subunits	Fr 25-45	DIP-MS UXT	PFDN6	O15212	25	0.198159	832.35
POLR2E	Fr 25-45	DIP-MS UXT	POLR2E	P19388	25	0.104098	832.35
PFDL subunits	Fr 25-45	DIP-MS UXT	URI1	O94763	25	0.212503	832.35
PFDL subunits	Fr 25-45	DIP-MS UXT	UXT	Q9UBK9	25	0.210801	832.35
ASDURF	Fr 25-45	DIP-MS UXT	ASDURF	L0R819	26	0.20552	803.705
PFDL subunits	Fr 25-45	DIP-MS UXT	PDRG1	Q9NUG6	26	0.175536	803.705
PFDL subunits	Fr 25-45	DIP-MS UXT	PFDN2	Q9UHV9	26	0.223629	803.705
PFDL subunits	Fr 25-45	DIP-MS UXT	PFDN6	O15212	26	0.203533	803.705
POLR2E	Fr 25-45	DIP-MS UXT	POLR2E	P19388	26	0.110196	803.705
PFDL subunits	Fr 25-45	DIP-MS UXT	URI1	O94763	26	0.222544	803.705
PFDL subunits	Fr 25-45	DIP-MS UXT	UXT	Q9UBK9	26	0.218366	803.705
ASDURF	Fr 25-45	DIP-MS UXT	ASDURF	L0R819	27	0.232207	775.57
PFDL subunits	Fr 25-45	DIP-MS UXT	PDRG1	Q9NUG6	27	0.202979	775.57
PFDL subunits	Fr 25-45	DIP-MS UXT	PFDN2	Q9UHV9	27	0.251884	775.57
PFDL subunits	Fr 25-45	DIP-MS UXT	PFDN6	O15212	27	0.230688	775.57
POLR2E	Fr 25-45	DIP-MS UXT	POLR2E	P19388	27	0.133059	775.57
PFDL subunits	Fr 25-45	DIP-MS UXT	URI1	O94763	27	0.253751	775.57
PFDL subunits	Fr 25-45	DIP-MS UXT	UXT	Q9UBK9	27	0.243978	775.57
ASDURF	Fr 25-45	DIP-MS UXT	ASDURF	L0R819	28	0.247001	747.946
PFDL subunits	Fr 25-45	DIP-MS UXT	PDRG1	Q9NUG6	28	0.227433	747.946
PFDL subunits	Fr 25-45	DIP-MS UXT	PFDN2	Q9UHV9	28	0.276259	747.946
PFDL subunits	Fr 25-45	DIP-MS UXT	PFDN6	O15212	28	0.249324	747.946
POLR2E	Fr 25-45	DIP-MS UXT	POLR2E	P19388	28	0.150274	747.946
PFDL subunits	Fr 25-45	DIP-MS UXT	URI1	O94763	28	0.280076	747.946
PFDL subunits	Fr 25-45	DIP-MS UXT	UXT	Q9UBK9	28	0.266261	747.946
ASDURF	Fr 25-45	DIP-MS UXT	ASDURF	L0R819	29	0.276566	720.832
PFDL subunits	Fr 25-45	DIP-MS UXT	PDRG1	Q9NUG6	29	0.235481	720.832
PFDL subunits	Fr 25-45	DIP-MS UXT	PFDN2	Q9UHV9	29	0.288957	720.832
PFDL subunits	Fr 25-45	DIP-MS UXT	PFDN6	O15212	29	0.264393	720.832
POLR2E	Fr 25-45	DIP-MS UXT	POLR2E	P19388	29	0.17265	720.832
PFDL subunits	Fr 25-45	DIP-MS UXT	URI1	O94763	29	0.302281	720.832
PFDL subunits	Fr 25-45	DIP-MS UXT	UXT	Q9UBK9	29	0.28877	720.832
ASDURF	Fr 25-45	DIP-MS UXT	ASDURF	L0R819	30	0.292943	694.229
PFDL subunits	Fr 25-45	DIP-MS UXT	PDRG1	Q9NUG6	30	0.251999	694.229
PFDL subunits	Fr 25-45	DIP-MS UXT	PFDN2	Q9UHV9	30	0.303278	694.229
PFDL subunits	Fr 25-45	DIP-MS UXT	PFDN6	O15212	30	0.274564	694.229
POLR2E	Fr 25-45	DIP-MS UXT	POLR2E	P19388	30	0.185364	694.229
PFDL subunits	Fr 25-45	DIP-MS UXT	URI1	O94763	30	0.318521	694.229
PFDL subunits	Fr 25-45	DIP-MS UXT	UXT	Q9UBK9	30	0.30306	694.229
ASDURF	Fr 25-45	DIP-MS UXT	ASDURF	L0R819	31	0.31266	668.136	720
PFDL subunits	Fr 25-45	DIP-MS UXT	PDRG1	Q9NUG6	31	0.283589	668.136	720
PFDL subunits	Fr 25-45	DIP-MS UXT	PFDN2	Q9UHV9	31	0.325823	668.136	720
PFDL subunits	Fr 25-45	DIP-MS UXT	PFDN6	O15212	31	0.301235	668.136	720
POLR2E	Fr 25-45	DIP-MS UXT	POLR2E	P19388	31	0.21362	668.136	720
PFDL subunits	Fr 25-45	DIP-MS UXT	URI1	O94763	31	0.348584	668.136	720
PFDL subunits	Fr 25-45	DIP-MS UXT	UXT	Q9UBK9	31	0.326483	668.136	720
ASDURF	Fr 25-45	DIP-MS UXT	ASDURF	L0R819	32	0.34121	642.553
PFDL subunits	Fr 25-45	DIP-MS UXT	PDRG1	Q9NUG6	32	0.31344	642.553
PFDL subunits	Fr 25-45	DIP-MS UXT	PFDN2	Q9UHV9	32	0.354988	642.553
PFDL subunits	Fr 25-45	DIP-MS UXT	PFDN6	O15212	32	0.327177	642.553
POLR2E	Fr 25-45	DIP-MS UXT	POLR2E	P19388	32	0.248829	642.553
PFDL subunits	Fr 25-45	DIP-MS UXT	URI1	O94763	32	0.376298	642.553
PFDL subunits	Fr 25-45	DIP-MS UXT	UXT	Q9UBK9	32	0.360076	642.553
ASDURF	Fr 25-45	DIP-MS UXT	ASDURF	L0R819	33	0.400808	617.481
PFDL subunits	Fr 25-45	DIP-MS UXT	PDRG1	Q9NUG6	33	0.362574	617.481
PFDL subunits	Fr 25-45	DIP-MS UXT	PFDN2	Q9UHV9	33	0.408574	617.481
PFDL subunits	Fr 25-45	DIP-MS UXT	PFDN6	O15212	33	0.377729	617.481
POLR2E	Fr 25-45	DIP-MS UXT	POLR2E	P19388	33	0.301494	617.481
PFDL subunits	Fr 25-45	DIP-MS UXT	URI1	O94763	33	0.429321	617.481
PFDL subunits	Fr 25-45	DIP-MS UXT	UXT	Q9UBK9	33	0.40846	617.481
ASDURF	Fr 25-45	DIP-MS UXT	ASDURF	L0R819	34	0.466143	592.919
PFDL subunits	Fr 25-45	DIP-MS UXT	PDRG1	Q9NUG6	34	0.44642	592.919
PFDL subunits	Fr 25-45	DIP-MS UXT	PFDN2	Q9UHV9	34	0.493422	592.919
PFDL subunits	Fr 25-45	DIP-MS UXT	PFDN6	O15212	34	0.456492	592.919
POLR2E	Fr 25-45	DIP-MS UXT	POLR2E	P19388	34	0.389128	592.919
PFDL subunits	Fr 25-45	DIP-MS UXT	URI1	O94763	34	0.513992	592.919
PFDL subunits	Fr 25-45	DIP-MS UXT	UXT	Q9UBK9	34	0.485207	592.919
ASDURF	Fr 25-45	DIP-MS UXT	ASDURF	L0R819	35	0.612887	568.868
PFDL subunits	Fr 25-45	DIP-MS UXT	PDRG1	Q9NUG6	35	0.594578	568.868
PFDL subunits	Fr 25-45	DIP-MS UXT	PFDN2	Q9UHV9	35	0.644027	568.868
PFDL subunits	Fr 25-45	DIP-MS UXT	PFDN6	O15212	35	0.589797	568.868
POLR2E	Fr 25-45	DIP-MS UXT	POLR2E	P19388	35	0.57129	568.868
PFDL subunits	Fr 25-45	DIP-MS UXT	URI1	O94763	35	0.665952	568.868
PFDL subunits	Fr 25-45	DIP-MS UXT	UXT	Q9UBK9	35	0.636424	568.868
ASDURF	Fr 25-45	DIP-MS UXT	ASDURF	L0R819	36	0.866233	545.327
PFDL subunits	Fr 25-45	DIP-MS UXT	PDRG1	Q9NUG6	36	0.86454	545.327
PFDL subunits	Fr 25-45	DIP-MS UXT	PFDN2	Q9UHV9	36	0.884585	545.327
PFDL subunits	Fr 25-45	DIP-MS UXT	PFDN6	O15212	36	0.838301	545.327
POLR2E	Fr 25-45	DIP-MS UXT	POLR2E	P19388	36	0.861556	545.327
PFDL subunits	Fr 25-45	DIP-MS UXT	URI1	O94763	36	0.893923	545.327
PFDL subunits	Fr 25-45	DIP-MS UXT	UXT	Q9UBK9	36	0.879425	545.327
ASDURF	Fr 25-45	DIP-MS UXT	ASDURF	L0R819	37	0.994892	522.296
PFDL subunits	Fr 25-45	DIP-MS UXT	PDRG1	Q9NUG6	37	1	522.296
PFDL subunits	Fr 25-45	DIP-MS UXT	PFDN2	Q9UHV9	37	1	522.296
PFDL subunits	Fr 25-45	DIP-MS UXT	PFDN6	O15212	37	0.995378	522.296
POLR2E	Fr 25-45	DIP-MS UXT	POLR2E	P19388	37	1	522.296
PFDL subunits	Fr 25-45	DIP-MS UXT	URI1	O94763	37	1	522.296
PFDL subunits	Fr 25-45	DIP-MS UXT	UXT	Q9UBK9	37	1	522.296
ASDURF	Fr 25-45	DIP-MS UXT	ASDURF	L0R819	38	1	499.776
PFDL subunits	Fr 25-45	DIP-MS UXT	PDRG1	Q9NUG6	38	0.991771	499.776
PFDL subunits	Fr 25-45	DIP-MS UXT	PFDN2	Q9UHV9	38	0.987293	499.776
PFDL subunits	Fr 25-45	DIP-MS UXT	PFDN6	O15212	38	1	499.776
POLR2E	Fr 25-45	DIP-MS UXT	POLR2E	P19388	38	0.986836	499.776
PFDL subunits	Fr 25-45	DIP-MS UXT	URI1	O94763	38	0.984409	499.776
PFDL subunits	Fr 25-45	DIP-MS UXT	UXT	Q9UBK9	38	0.993076	499.776
ASDURF	Fr 25-45	DIP-MS UXT	ASDURF	L0R819	39	0.889523	477.766
PFDL subunits	Fr 25-45	DIP-MS UXT	PDRG1	Q9NUG6	39	0.852572	477.766
PFDL subunits	Fr 25-45	DIP-MS UXT	PFDN2	Q9UHV9	39	0.846947	477.766
PFDL subunits	Fr 25-45	DIP-MS UXT	PFDN6	O15212	39	0.876746	477.766
POLR2E	Fr 25-45	DIP-MS UXT	POLR2E	P19388	39	0.826237	477.766
PFDL subunits	Fr 25-45	DIP-MS UXT	URI1	O94763	39	0.838849	477.766
PFDL subunits	Fr 25-45	DIP-MS UXT	UXT	Q9UBK9	39	0.857495	477.766
ASDURF	Fr 25-45	DIP-MS UXT	ASDURF	L0R819	40	0.657773	456.267
PFDL subunits	Fr 25-45	DIP-MS UXT	PDRG1	Q9NUG6	40	0.598179	456.267
PFDL subunits	Fr 25-45	DIP-MS UXT	PFDN2	Q9UHV9	40	0.603783	456.267
PFDL subunits	Fr 25-45	DIP-MS UXT	PFDN6	O15212	40	0.643824	456.267
POLR2E	Fr 25-45	DIP-MS UXT	POLR2E	P19388	40	0.550016	456.267
PFDL subunits	Fr 25-45	DIP-MS UXT	URI1	O94763	40	0.592233	456.267
PFDL subunits	Fr 25-45	DIP-MS UXT	UXT	Q9UBK9	40	0.607287	456.267
ASDURF	Fr 25-45	DIP-MS UXT	ASDURF	L0R819	41	0.344938	435.278	480
PFDL subunits	Fr 25-45	DIP-MS UXT	PDRG1	Q9NUG6	41	0.268917	435.278	480
PFDL subunits	Fr 25-45	DIP-MS UXT	PFDN2	Q9UHV9	41	0.299958	435.278	480
PFDL subunits	Fr 25-45	DIP-MS UXT	PFDN6	O15212	41	0.322487	435.278	480
POLR2E	Fr 25-45	DIP-MS UXT	POLR2E	P19388	41	0.218051	435.278	480
PFDL subunits	Fr 25-45	DIP-MS UXT	URI1	O94763	41	0.299168	435.278	480
PFDL subunits	Fr 25-45	DIP-MS UXT	UXT	Q9UBK9	41	0.301148	435.278	480
ASDURF	Fr 25-45	DIP-MS UXT	ASDURF	L0R819	42	0.189081	414.799
PFDL subunits	Fr 25-45	DIP-MS UXT	PDRG1	Q9NUG6	42	0.118026	414.799
PFDL subunits	Fr 25-45	DIP-MS UXT	PFDN2	Q9UHV9	42	0.150343	414.799
PFDL subunits	Fr 25-45	DIP-MS UXT	PFDN6	O15212	42	0.139192	414.799
POLR2E	Fr 25-45	DIP-MS UXT	POLR2E	P19388	42	0.076137	414.799
PFDL subunits	Fr 25-45	DIP-MS UXT	URI1	O94763	42	0.15602	414.799
PFDL subunits	Fr 25-45	DIP-MS UXT	UXT	Q9UBK9	42	0.143962	414.799
ASDURF	Fr 25-45	DIP-MS UXT	ASDURF	L0R819	43	0.1146	394.831
PFDL subunits	Fr 25-45	DIP-MS UXT	PDRG1	Q9NUG6	43	0.0685239	394.831
PFDL subunits	Fr 25-45	DIP-MS UXT	PFDN2	Q9UHV9	43	0.0912249	394.831
PFDL subunits	Fr 25-45	DIP-MS UXT	PFDN6	O15212	43	0.0803219	394.831
POLR2E	Fr 25-45	DIP-MS UXT	POLR2E	P19388	43	0.0349329	394.831
PFDL subunits	Fr 25-45	DIP-MS UXT	URI1	O94763	43	0.092479	394.831
PFDL subunits	Fr 25-45	DIP-MS UXT	UXT	Q9UBK9	43	0.0852688	394.831
ASDURF	Fr 25-45	DIP-MS UXT	ASDURF	L0R819	44	0.0868768	375.373
PFDL subunits	Fr 25-45	DIP-MS UXT	PDRG1	Q9NUG6	44	0.0517633	375.373
PFDL subunits	Fr 25-45	DIP-MS UXT	PFDN2	Q9UHV9	44	0.0748871	375.373
PFDL subunits	Fr 25-45	DIP-MS UXT	PFDN6	O15212	44	0.0594833	375.373
POLR2E	Fr 25-45	DIP-MS UXT	POLR2E	P19388	44	0.0306252	375.373
PFDL subunits	Fr 25-45	DIP-MS UXT	URI1	O94763	44	0.0732666	375.373
PFDL subunits	Fr 25-45	DIP-MS UXT	UXT	Q9UBK9	44	0.0645451	375.373
ASDURF	Fr 25-45	DIP-MS UXT	ASDURF	L0R819	45	0.0794549	356.425
PFDL subunits	Fr 25-45	DIP-MS UXT	PDRG1	Q9NUG6	45	0.0518734	356.425
PFDL subunits	Fr 25-45	DIP-MS UXT	PFDN2	Q9UHV9	45	0.0715372	356.425
PFDL subunits	Fr 25-45	DIP-MS UXT	PFDN6	O15212	45	0.0553855	356.425
POLR2E	Fr 25-45	DIP-MS UXT	POLR2E	P19388	45	0.0330834	356.425
PFDL subunits	Fr 25-45	DIP-MS UXT	URI1	O94763	45	0.0728903	356.425
PFDL subunits	Fr 25-45	DIP-MS UXT	UXT	Q9UBK9	45	0.0606256	356.425
ASDURF	Fr 5-25	DIP-MS PFDN2	ASDURF	L0R819	5	0.209635	1512.43
PFDL subunits	Fr 5-25	DIP-MS PFDN2	PDRG1	Q9NUG6	5	0.133389	1512.43
PFDL subunits	Fr 5-25	DIP-MS PFDN2	PFDN2	Q9UHV9	5	0.0290738	1512.43
PFDL subunits	Fr 5-25	DIP-MS PFDN2	PFDN6	O15212	5	0.114844	1512.43
POLR2E	Fr 5-25	DIP-MS PFDN2	POLR2E	P19388	5	0	1512.43
PFDL subunits	Fr 5-25	DIP-MS PFDN2	URI1	O94763	5	0.158013	1512.43
PFDL subunits	Fr 5-25	DIP-MS PFDN2	UXT	Q9UBK9	5	0.11369	1512.43
ASDURF	Fr 5-25	DIP-MS PFDN2	ASDURF	L0R819	6	0.171825	1473.58
PFDL subunits	Fr 5-25	DIP-MS PFDN2	PDRG1	Q9NUG6	6	0.104471	1473.58
PFDL subunits	Fr 5-25	DIP-MS PFDN2	PFDN2	Q9UHV9	6	0	1473.58
PFDL subunits	Fr 5-25	DIP-MS PFDN2	PFDN6	O15212	6	0.0593164	1473.58
POLR2E	Fr 5-25	DIP-MS PFDN2	POLR2E	P19388	6	0.0132905	1473.58
PFDL subunits	Fr 5-25	DIP-MS PFDN2	URI1	O94763	6	0.136191	1473.58
PFDL subunits	Fr 5-25	DIP-MS PFDN2	UXT	Q9UBK9	6	0.104713	1473.58
ASDURF	Fr 5-25	DIP-MS PFDN2	ASDURF	L0R819	7	0.161429	1435.24
PFDL subunits	Fr 5-25	DIP-MS PFDN2	PDRG1	Q9NUG6	7	0.0901758	1435.24
PFDL subunits	Fr 5-25	DIP-MS PFDN2	PFDN2	Q9UHV9	7	0.00498392	1435.24
PFDL subunits	Fr 5-25	DIP-MS PFDN2	PFDN6	O15212	7	0.0779134	1435.24
POLR2E	Fr 5-25	DIP-MS PFDN2	POLR2E	P19388	7	0.0556111	1435.24
PFDL subunits	Fr 5-25	DIP-MS PFDN2	URI1	O94763	7	0.144302	1435.24
PFDL subunits	Fr 5-25	DIP-MS PFDN2	UXT	Q9UBK9	7	0.111506	1435.24
ASDURF	Fr 5-25	DIP-MS PFDN2	ASDURF	L0R819	8	0.164173	1397.4
PFDL subunits	Fr 5-25	DIP-MS PFDN2	PDRG1	Q9NUG6	8	0.0701294	1397.4
PFDL subunits	Fr 5-25	DIP-MS PFDN2	PFDN2	Q9UHV9	8	0.0149282	1397.4
PFDL subunits	Fr 5-25	DIP-MS PFDN2	PFDN6	O15212	8	0.0787228	1397.4
POLR2E	Fr 5-25	DIP-MS PFDN2	POLR2E	P19388	8	0.107248	1397.4
PFDL subunits	Fr 5-25	DIP-MS PFDN2	URI1	O94763	8	0.148017	1397.4
PFDL subunits	Fr 5-25	DIP-MS PFDN2	UXT	Q9UBK9	8	0.127324	1397.4
ASDURF	Fr 5-25	DIP-MS PFDN2	ASDURF	L0R819	9	0.165183	1360.08
PFDL subunits	Fr 5-25	DIP-MS PFDN2	PDRG1	Q9NUG6	9	0.102263	1360.08
PFDL subunits	Fr 5-25	DIP-MS PFDN2	PFDN2	Q9UHV9	9	0.0377222	1360.08
PFDL subunits	Fr 5-25	DIP-MS PFDN2	PFDN6	O15212	9	0.0859907	1360.08
POLR2E	Fr 5-25	DIP-MS PFDN2	POLR2E	P19388	9	0.180512	1360.08
PFDL subunits	Fr 5-25	DIP-MS PFDN2	URI1	O94763	9	0.178675	1360.08
PFDL subunits	Fr 5-25	DIP-MS PFDN2	UXT	Q9UBK9	9	0.157261	1360.08
ASDURF	Fr 5-25	DIP-MS PFDN2	ASDURF	L0R819	10	0.201252	1323.27
PFDL subunits	Fr 5-25	DIP-MS PFDN2	PDRG1	Q9NUG6	10	0.134063	1323.27
PFDL subunits	Fr 5-25	DIP-MS PFDN2	PFDN2	Q9UHV9	10	0.0950129	1323.27
PFDL subunits	Fr 5-25	DIP-MS PFDN2	PFDN6	O15212	10	0.117636	1323.27
POLR2E	Fr 5-25	DIP-MS PFDN2	POLR2E	P19388	10	0.242133	1323.27
PFDL subunits	Fr 5-25	DIP-MS PFDN2	URI1	O94763	10	0.209632	1323.27
PFDL subunits	Fr 5-25	DIP-MS PFDN2	UXT	Q9UBK9	10	0.194964	1323.27
ASDURF	Fr 5-25	DIP-MS PFDN2	ASDURF	L0R819	11	0.263404	1286.97
PFDL subunits	Fr 5-25	DIP-MS PFDN2	PDRG1	Q9NUG6	11	0.197572	1286.97
PFDL subunits	Fr 5-25	DIP-MS PFDN2	PFDN2	Q9UHV9	11	0.150752	1286.97
PFDL subunits	Fr 5-25	DIP-MS PFDN2	PFDN6	O15212	11	0.176581	1286.97
POLR2E	Fr 5-25	DIP-MS PFDN2	POLR2E	P19388	11	0.324383	1286.97
PFDL subunits	Fr 5-25	DIP-MS PFDN2	URI1	O94763	11	0.251385	1286.97
PFDL subunits	Fr 5-25	DIP-MS PFDN2	UXT	Q9UBK9	11	0.242241	1286.97
ASDURF	Fr 5-25	DIP-MS PFDN2	ASDURF	L0R819	12	0.329031	1251.18
PFDL subunits	Fr 5-25	DIP-MS PFDN2	PDRG1	Q9NUG6	12	0.267348	1251.18
PFDL subunits	Fr 5-25	DIP-MS PFDN2	PFDN2	Q9UHV9	12	0.209868	1251.18
PFDL subunits	Fr 5-25	DIP-MS PFDN2	PFDN6	O15212	12	0.239384	1251.18
POLR2E	Fr 5-25	DIP-MS PFDN2	POLR2E	P19388	12	0.422839	1251.18
PFDL subunits	Fr 5-25	DIP-MS PFDN2	URI1	O94763	12	0.298255	1251.18
PFDL subunits	Fr 5-25	DIP-MS PFDN2	UXT	Q9UBK9	12	0.3038	1251.18
ASDURF	Fr 5-25	DIP-MS PFDN2	ASDURF	L0R819	13	0.388448	1215.9
PFDL subunits	Fr 5-25	DIP-MS PFDN2	PDRG1	Q9NUG6	13	0.321595	1215.9
PFDL subunits	Fr 5-25	DIP-MS PFDN2	PFDN2	Q9UHV9	13	0.230684	1215.9
PFDL subunits	Fr 5-25	DIP-MS PFDN2	PFDN6	O15212	13	0.290762	1215.9
POLR2E	Fr 5-25	DIP-MS PFDN2	POLR2E	P19388	13	0.542816	1215.9
PFDL subunits	Fr 5-25	DIP-MS PFDN2	URI1	O94763	13	0.365401	1215.9
PFDL subunits	Fr 5-25	DIP-MS PFDN2	UXT	Q9UBK9	13	0.353671	1215.9
ASDURF	Fr 5-25	DIP-MS PFDN2	ASDURF	L0R819	14	0.4871	1181.13	1236
PFDL subunits	Fr 5-25	DIP-MS PFDN2	PDRG1	Q9NUG6	14	0.386691	1181.13	1236
PFDL subunits	Fr 5-25	DIP-MS PFDN2	PFDN2	Q9UHV9	14	0.279272	1181.13	1236
PFDL subunits	Fr 5-25	DIP-MS PFDN2	PFDN6	O15212	14	0.381813	1181.13	1236
POLR2E	Fr 5-25	DIP-MS PFDN2	POLR2E	P19388	14	0.616521	1181.13	1236
PFDL subunits	Fr 5-25	DIP-MS PFDN2	URI1	O94763	14	0.425341	1181.13	1236
PFDL subunits	Fr 5-25	DIP-MS PFDN2	UXT	Q9UBK9	14	0.404651	1181.13	1236
ASDURF	Fr 5-25	DIP-MS PFDN2	ASDURF	L0R819	15	0.564375	1146.87
PFDL subunits	Fr 5-25	DIP-MS PFDN2	PDRG1	Q9NUG6	15	0.467349	1146.87
PFDL subunits	Fr 5-25	DIP-MS PFDN2	PFDN2	Q9UHV9	15	0.335177	1146.87
PFDL subunits	Fr 5-25	DIP-MS PFDN2	PFDN6	O15212	15	0.437125	1146.87
POLR2E	Fr 5-25	DIP-MS PFDN2	POLR2E	P19388	15	0.722632	1146.87
PFDL subunits	Fr 5-25	DIP-MS PFDN2	URI1	O94763	15	0.520747	1146.87
PFDL subunits	Fr 5-25	DIP-MS PFDN2	UXT	Q9UBK9	15	0.463648	1146.87
ASDURF	Fr 5-25	DIP-MS PFDN2	ASDURF	L0R819	16	0.65968	1113.12
PFDL subunits	Fr 5-25	DIP-MS PFDN2	PDRG1	Q9NUG6	16	0.556502	1113.12
PFDL subunits	Fr 5-25	DIP-MS PFDN2	PFDN2	Q9UHV9	16	0.423925	1113.12
PFDL subunits	Fr 5-25	DIP-MS PFDN2	PFDN6	O15212	16	0.473365	1113.12
POLR2E	Fr 5-25	DIP-MS PFDN2	POLR2E	P19388	16	0.801775	1113.12
PFDL subunits	Fr 5-25	DIP-MS PFDN2	URI1	O94763	16	0.627723	1113.12
PFDL subunits	Fr 5-25	DIP-MS PFDN2	UXT	Q9UBK9	16	0.56698	1113.12
ASDURF	Fr 5-25	DIP-MS PFDN2	ASDURF	L0R819	17	0.718891	1079.88
PFDL subunits	Fr 5-25	DIP-MS PFDN2	PDRG1	Q9NUG6	17	0.687337	1079.88
PFDL subunits	Fr 5-25	DIP-MS PFDN2	PFDN2	Q9UHV9	17	0.517908	1079.88
PFDL subunits	Fr 5-25	DIP-MS PFDN2	PFDN6	O15212	17	0.554612	1079.88
POLR2E	Fr 5-25	DIP-MS PFDN2	POLR2E	P19388	17	0.803356	1079.88
PFDL subunits	Fr 5-25	DIP-MS PFDN2	URI1	O94763	17	0.701217	1079.88
PFDL subunits	Fr 5-25	DIP-MS PFDN2	UXT	Q9UBK9	17	0.637769	1079.88
ASDURF	Fr 5-25	DIP-MS PFDN2	ASDURF	L0R819	18	0.77305	1047.16	1048
PFDL subunits	Fr 5-25	DIP-MS PFDN2	PDRG1	Q9NUG6	18	0.802916	1047.16	1048
PFDL subunits	Fr 5-25	DIP-MS PFDN2	PFDN2	Q9UHV9	18	0.605192	1047.16	1048
PFDL subunits	Fr 5-25	DIP-MS PFDN2	PFDN6	O15212	18	0.633376	1047.16	1048
POLR2E	Fr 5-25	DIP-MS PFDN2	POLR2E	P19388	18	0.767457	1047.16	1048
PFDL subunits	Fr 5-25	DIP-MS PFDN2	URI1	O94763	18	0.757808	1047.16	1048
PFDL subunits	Fr 5-25	DIP-MS PFDN2	UXT	Q9UBK9	18	0.696346	1047.16	1048
ASDURF	Fr 5-25	DIP-MS PFDN2	ASDURF	L0R819	19	0.80673	1014.94
PFDL subunits	Fr 5-25	DIP-MS PFDN2	PDRG1	Q9NUG6	19	0.861182	1014.94
PFDL subunits	Fr 5-25	DIP-MS PFDN2	PFDN2	Q9UHV9	19	0.627088	1014.94
PFDL subunits	Fr 5-25	DIP-MS PFDN2	PFDN6	O15212	19	0.651924	1014.94
POLR2E	Fr 5-25	DIP-MS PFDN2	POLR2E	P19388	19	0.768835	1014.94
PFDL subunits	Fr 5-25	DIP-MS PFDN2	URI1	O94763	19	0.780439	1014.94
PFDL subunits	Fr 5-25	DIP-MS PFDN2	UXT	Q9UBK9	19	0.727028	1014.94
ASDURF	Fr 5-25	DIP-MS PFDN2	ASDURF	L0R819	20	0.813447	983.23
PFDL subunits	Fr 5-25	DIP-MS PFDN2	PDRG1	Q9NUG6	20	0.847028	983.23
PFDL subunits	Fr 5-25	DIP-MS PFDN2	PFDN2	Q9UHV9	20	0.785667	983.23
PFDL subunits	Fr 5-25	DIP-MS PFDN2	PFDN6	O15212	20	0.665216	983.23
POLR2E	Fr 5-25	DIP-MS PFDN2	POLR2E	P19388	20	0.768218	983.23
PFDL subunits	Fr 5-25	DIP-MS PFDN2	URI1	O94763	20	0.699857	983.23
PFDL subunits	Fr 5-25	DIP-MS PFDN2	UXT	Q9UBK9	20	0.649565	983.23
ASDURF	Fr 5-25	DIP-MS PFDN2	ASDURF	L0R819	21	0.792314	952.033
PFDL subunits	Fr 5-25	DIP-MS PFDN2	PDRG1	Q9NUG6	21	0.86272	952.033
PFDL subunits	Fr 5-25	DIP-MS PFDN2	PFDN2	Q9UHV9	21	0.810467	952.033
PFDL subunits	Fr 5-25	DIP-MS PFDN2	PFDN6	O15212	21	0.684347	952.033
POLR2E	Fr 5-25	DIP-MS PFDN2	POLR2E	P19388	21	0.75294	952.033
PFDL subunits	Fr 5-25	DIP-MS PFDN2	URI1	O94763	21	0.703122	952.033
PFDL subunits	Fr 5-25	DIP-MS PFDN2	UXT	Q9UBK9	21	0.630741	952.033
ASDURF	Fr 5-25	DIP-MS PFDN2	ASDURF	L0R819	22	0.879483	921.347
PFDL subunits	Fr 5-25	DIP-MS PFDN2	PDRG1	Q9NUG6	22	0.799994	921.347
PFDL subunits	Fr 5-25	DIP-MS PFDN2	PFDN2	Q9UHV9	22	0.850195	921.347
PFDL subunits	Fr 5-25	DIP-MS PFDN2	PFDN6	O15212	22	0.706133	921.347
POLR2E	Fr 5-25	DIP-MS PFDN2	POLR2E	P19388	22	0.796039	921.347
PFDL subunits	Fr 5-25	DIP-MS PFDN2	URI1	O94763	22	0.749845	921.347
PFDL subunits	Fr 5-25	DIP-MS PFDN2	UXT	Q9UBK9	22	0.681736	921.347
ASDURF	Fr 5-25	DIP-MS PFDN2	ASDURF	L0R819	23	0.943284	891.171
PFDL subunits	Fr 5-25	DIP-MS PFDN2	PDRG1	Q9NUG6	23	0.822679	891.171
PFDL subunits	Fr 5-25	DIP-MS PFDN2	PFDN2	Q9UHV9	23	0.950354	891.171
PFDL subunits	Fr 5-25	DIP-MS PFDN2	PFDN6	O15212	23	0.798772	891.171
POLR2E	Fr 5-25	DIP-MS PFDN2	POLR2E	P19388	23	0.847828	891.171
PFDL subunits	Fr 5-25	DIP-MS PFDN2	URI1	O94763	23	0.80021	891.171
PFDL subunits	Fr 5-25	DIP-MS PFDN2	UXT	Q9UBK9	23	0.764806	891.171
ASDURF	Fr 5-25	DIP-MS PFDN2	ASDURF	L0R819	24	0.975549	861.505
PFDL subunits	Fr 5-25	DIP-MS PFDN2	PDRG1	Q9NUG6	24	0.863598	861.505
PFDL subunits	Fr 5-25	DIP-MS PFDN2	PFDN2	Q9UHV9	24	0.991669	861.505
PFDL subunits	Fr 5-25	DIP-MS PFDN2	PFDN6	O15212	24	0.825993	861.505
POLR2E	Fr 5-25	DIP-MS PFDN2	POLR2E	P19388	24	0.895619	861.505
PFDL subunits	Fr 5-25	DIP-MS PFDN2	URI1	O94763	24	0.873901	861.505
PFDL subunits	Fr 5-25	DIP-MS PFDN2	UXT	Q9UBK9	24	0.847748	861.505
ASDURF	Fr 5-25	DIP-MS PFDN2	ASDURF	L0R819	25	1	832.35
PFDL subunits	Fr 5-25	DIP-MS PFDN2	PDRG1	Q9NUG6	25	1	832.35
PFDL subunits	Fr 5-25	DIP-MS PFDN2	PFDN2	Q9UHV9	25	1	832.35
PFDL subunits	Fr 5-25	DIP-MS PFDN2	PFDN6	O15212	25	1	832.35
POLR2E	Fr 5-25	DIP-MS PFDN2	POLR2E	P19388	25	1	832.35
PFDL subunits	Fr 5-25	DIP-MS PFDN2	URI1	O94763	25	1	832.35
PFDL subunits	Fr 5-25	DIP-MS PFDN2	UXT	Q9UBK9	25	1	832.35
ASDURF	Fr 5-25	DIP-MS UXT	ASDURF	L0R819	5	0.388749	1512.43
PFDL subunits	Fr 5-25	DIP-MS UXT	PDRG1	Q9NUG6	5	0.312291	1512.43
PFDL subunits	Fr 5-25	DIP-MS UXT	PFDN2	Q9UHV9	5	0.357386	1512.43
PFDL subunits	Fr 5-25	DIP-MS UXT	PFDN6	O15212	5	0.285583	1512.43
POLR2E	Fr 5-25	DIP-MS UXT	POLR2E	P19388	5	0.0147145	1512.43
PFDL subunits	Fr 5-25	DIP-MS UXT	URI1	O94763	5	0.260403	1512.43
PFDL subunits	Fr 5-25	DIP-MS UXT	UXT	Q9UBK9	5	0.261484	1512.43
ASDURF	Fr 5-25	DIP-MS UXT	ASDURF	L0R819	6	0.428332	1473.58
PFDL subunits	Fr 5-25	DIP-MS UXT	PDRG1	Q9NUG6	6	0.314195	1473.58
PFDL subunits	Fr 5-25	DIP-MS UXT	PFDN2	Q9UHV9	6	0.378632	1473.58
PFDL subunits	Fr 5-25	DIP-MS UXT	PFDN6	O15212	6	0.314921	1473.58
POLR2E	Fr 5-25	DIP-MS UXT	POLR2E	P19388	6	0	1473.58
PFDL subunits	Fr 5-25	DIP-MS UXT	URI1	O94763	6	0.285029	1473.58
PFDL subunits	Fr 5-25	DIP-MS UXT	UXT	Q9UBK9	6	0.295558	1473.58
ASDURF	Fr 5-25	DIP-MS UXT	ASDURF	L0R819	7	0.493729	1435.24
PFDL subunits	Fr 5-25	DIP-MS UXT	PDRG1	Q9NUG6	7	0.341896	1435.24
PFDL subunits	Fr 5-25	DIP-MS UXT	PFDN2	Q9UHV9	7	0.395147	1435.24
PFDL subunits	Fr 5-25	DIP-MS UXT	PFDN6	O15212	7	0.348542	1435.24
POLR2E	Fr 5-25	DIP-MS UXT	POLR2E	P19388	7	0.0294849	1435.24
PFDL subunits	Fr 5-25	DIP-MS UXT	URI1	O94763	7	0.320996	1435.24
PFDL subunits	Fr 5-25	DIP-MS UXT	UXT	Q9UBK9	7	0.324396	1435.24
ASDURF	Fr 5-25	DIP-MS UXT	ASDURF	L0R819	8	0.502713	1397.4
PFDL subunits	Fr 5-25	DIP-MS UXT	PDRG1	Q9NUG6	8	0.355024	1397.4
PFDL subunits	Fr 5-25	DIP-MS UXT	PFDN2	Q9UHV9	8	0.4201	1397.4
PFDL subunits	Fr 5-25	DIP-MS UXT	PFDN6	O15212	8	0.369051	1397.4
POLR2E	Fr 5-25	DIP-MS UXT	POLR2E	P19388	8	0.0648409	1397.4
PFDL subunits	Fr 5-25	DIP-MS UXT	URI1	O94763	8	0.34307	1397.4
PFDL subunits	Fr 5-25	DIP-MS UXT	UXT	Q9UBK9	8	0.3424	1397.4
ASDURF	Fr 5-25	DIP-MS UXT	ASDURF	L0R819	9	0.512849	1360.08
PFDL subunits	Fr 5-25	DIP-MS UXT	PDRG1	Q9NUG6	9	0.366125	1360.08
PFDL subunits	Fr 5-25	DIP-MS UXT	PFDN2	Q9UHV9	9	0.453123	1360.08
PFDL subunits	Fr 5-25	DIP-MS UXT	PFDN6	O15212	9	0.379029	1360.08
POLR2E	Fr 5-25	DIP-MS UXT	POLR2E	P19388	9	0.114972	1360.08
PFDL subunits	Fr 5-25	DIP-MS UXT	URI1	O94763	9	0.361559	1360.08
PFDL subunits	Fr 5-25	DIP-MS UXT	UXT	Q9UBK9	9	0.349433	1360.08
ASDURF	Fr 5-25	DIP-MS UXT	ASDURF	L0R819	10	0.528769	1323.27
PFDL subunits	Fr 5-25	DIP-MS UXT	PDRG1	Q9NUG6	10	0.382518	1323.27
PFDL subunits	Fr 5-25	DIP-MS UXT	PFDN2	Q9UHV9	10	0.466881	1323.27
PFDL subunits	Fr 5-25	DIP-MS UXT	PFDN6	O15212	10	0.391962	1323.27
POLR2E	Fr 5-25	DIP-MS UXT	POLR2E	P19388	10	0.151613	1323.27
PFDL subunits	Fr 5-25	DIP-MS UXT	URI1	O94763	10	0.370613	1323.27
PFDL subunits	Fr 5-25	DIP-MS UXT	UXT	Q9UBK9	10	0.365319	1323.27
ASDURF	Fr 5-25	DIP-MS UXT	ASDURF	L0R819	11	0.524624	1286.97
PFDL subunits	Fr 5-25	DIP-MS UXT	PDRG1	Q9NUG6	11	0.413828	1286.97
PFDL subunits	Fr 5-25	DIP-MS UXT	PFDN2	Q9UHV9	11	0.479093	1286.97
PFDL subunits	Fr 5-25	DIP-MS UXT	PFDN6	O15212	11	0.411875	1286.97
POLR2E	Fr 5-25	DIP-MS UXT	POLR2E	P19388	11	0.233649	1286.97
PFDL subunits	Fr 5-25	DIP-MS UXT	URI1	O94763	11	0.392896	1286.97
PFDL subunits	Fr 5-25	DIP-MS UXT	UXT	Q9UBK9	11	0.403528	1286.97
ASDURF	Fr 5-25	DIP-MS UXT	ASDURF	L0R819	12	0.501755	1251.18
PFDL subunits	Fr 5-25	DIP-MS UXT	PDRG1	Q9NUG6	12	0.437207	1251.18
PFDL subunits	Fr 5-25	DIP-MS UXT	PFDN2	Q9UHV9	12	0.479904	1251.18
PFDL subunits	Fr 5-25	DIP-MS UXT	PFDN6	O15212	12	0.428154	1251.18
POLR2E	Fr 5-25	DIP-MS UXT	POLR2E	P19388	12	0.276797	1251.18
PFDL subunits	Fr 5-25	DIP-MS UXT	URI1	O94763	12	0.413642	1251.18
PFDL subunits	Fr 5-25	DIP-MS UXT	UXT	Q9UBK9	12	0.447008	1251.18
ASDURF	Fr 5-25	DIP-MS UXT	ASDURF	L0R819	13	0.516398	1215.9
PFDL subunits	Fr 5-25	DIP-MS UXT	PDRG1	Q9NUG6	13	0.501551	1215.9
PFDL subunits	Fr 5-25	DIP-MS UXT	PFDN2	Q9UHV9	13	0.49874	1215.9
PFDL subunits	Fr 5-25	DIP-MS UXT	PFDN6	O15212	13	0.476278	1215.9
POLR2E	Fr 5-25	DIP-MS UXT	POLR2E	P19388	13	0.340721	1215.9
PFDL subunits	Fr 5-25	DIP-MS UXT	URI1	O94763	13	0.468437	1215.9
PFDL subunits	Fr 5-25	DIP-MS UXT	UXT	Q9UBK9	13	0.507027	1215.9
ASDURF	Fr 5-25	DIP-MS UXT	ASDURF	L0R819	14	0.588513	1181.13	1236
PFDL subunits	Fr 5-25	DIP-MS UXT	PDRG1	Q9NUG6	14	0.556444	1181.13	1236
PFDL subunits	Fr 5-25	DIP-MS UXT	PFDN2	Q9UHV9	14	0.547325	1181.13	1236
PFDL subunits	Fr 5-25	DIP-MS UXT	PFDN6	O15212	14	0.563032	1181.13	1236
POLR2E	Fr 5-25	DIP-MS UXT	POLR2E	P19388	14	0.413355	1181.13	1236
PFDL subunits	Fr 5-25	DIP-MS UXT	URI1	O94763	14	0.535042	1181.13	1236
PFDL subunits	Fr 5-25	DIP-MS UXT	UXT	Q9UBK9	14	0.596898	1181.13	1236
ASDURF	Fr 5-25	DIP-MS UXT	ASDURF	L0R819	15	0.640859	1146.87
PFDL subunits	Fr 5-25	DIP-MS UXT	PDRG1	Q9NUG6	15	0.630734	1146.87
PFDL subunits	Fr 5-25	DIP-MS UXT	PFDN2	Q9UHV9	15	0.649709	1146.87
PFDL subunits	Fr 5-25	DIP-MS UXT	PFDN6	O15212	15	0.662439	1146.87
POLR2E	Fr 5-25	DIP-MS UXT	POLR2E	P19388	15	0.549353	1146.87
PFDL subunits	Fr 5-25	DIP-MS UXT	URI1	O94763	15	0.615556	1146.87
PFDL subunits	Fr 5-25	DIP-MS UXT	UXT	Q9UBK9	15	0.680526	1146.87
ASDURF	Fr 5-25	DIP-MS UXT	ASDURF	L0R819	16	0.692071	1113.12
PFDL subunits	Fr 5-25	DIP-MS UXT	PDRG1	Q9NUG6	16	0.67618	1113.12
PFDL subunits	Fr 5-25	DIP-MS UXT	PFDN2	Q9UHV9	16	0.716823	1113.12
PFDL subunits	Fr 5-25	DIP-MS UXT	PFDN6	O15212	16	0.722538	1113.12
POLR2E	Fr 5-25	DIP-MS UXT	POLR2E	P19388	16	0.624324	1113.12
PFDL subunits	Fr 5-25	DIP-MS UXT	URI1	O94763	16	0.646503	1113.12
PFDL subunits	Fr 5-25	DIP-MS UXT	UXT	Q9UBK9	16	0.714355	1113.12
ASDURF	Fr 5-25	DIP-MS UXT	ASDURF	L0R819	17	0.73009	1079.88
PFDL subunits	Fr 5-25	DIP-MS UXT	PDRG1	Q9NUG6	17	0.687556	1079.88
PFDL subunits	Fr 5-25	DIP-MS UXT	PFDN2	Q9UHV9	17	0.756463	1079.88
PFDL subunits	Fr 5-25	DIP-MS UXT	PFDN6	O15212	17	0.74489	1079.88
POLR2E	Fr 5-25	DIP-MS UXT	POLR2E	P19388	17	0.656026	1079.88
PFDL subunits	Fr 5-25	DIP-MS UXT	URI1	O94763	17	0.649209	1079.88
PFDL subunits	Fr 5-25	DIP-MS UXT	UXT	Q9UBK9	17	0.711476	1079.88
ASDURF	Fr 5-25	DIP-MS UXT	ASDURF	L0R819	18	0.721548	1047.16	1048
PFDL subunits	Fr 5-25	DIP-MS UXT	PDRG1	Q9NUG6	18	0.684973	1047.16	1048
PFDL subunits	Fr 5-25	DIP-MS UXT	PFDN2	Q9UHV9	18	0.748045	1047.16	1048
PFDL subunits	Fr 5-25	DIP-MS UXT	PFDN6	O15212	18	0.732652	1047.16	1048
POLR2E	Fr 5-25	DIP-MS UXT	POLR2E	P19388	18	0.630031	1047.16	1048
PFDL subunits	Fr 5-25	DIP-MS UXT	URI1	O94763	18	0.652121	1047.16	1048
PFDL subunits	Fr 5-25	DIP-MS UXT	UXT	Q9UBK9	18	0.705625	1047.16	1048
ASDURF	Fr 5-25	DIP-MS UXT	ASDURF	L0R819	19	0.728771	1014.94
PFDL subunits	Fr 5-25	DIP-MS UXT	PDRG1	Q9NUG6	19	0.728506	1014.94
PFDL subunits	Fr 5-25	DIP-MS UXT	PFDN2	Q9UHV9	19	0.760553	1014.94
PFDL subunits	Fr 5-25	DIP-MS UXT	PFDN6	O15212	19	0.739852	1014.94
POLR2E	Fr 5-25	DIP-MS UXT	POLR2E	P19388	19	0.645138	1014.94
PFDL subunits	Fr 5-25	DIP-MS UXT	URI1	O94763	19	0.687563	1014.94
PFDL subunits	Fr 5-25	DIP-MS UXT	UXT	Q9UBK9	19	0.718837	1014.94
ASDURF	Fr 5-25	DIP-MS UXT	ASDURF	L0R819	20	0.746577	983.23
PFDL subunits	Fr 5-25	DIP-MS UXT	PDRG1	Q9NUG6	20	0.745714	983.23
PFDL subunits	Fr 5-25	DIP-MS UXT	PFDN2	Q9UHV9	20	0.759892	983.23
PFDL subunits	Fr 5-25	DIP-MS UXT	PFDN6	O15212	20	0.762035	983.23
POLR2E	Fr 5-25	DIP-MS UXT	POLR2E	P19388	20	0.623978	983.23
PFDL subunits	Fr 5-25	DIP-MS UXT	URI1	O94763	20	0.715872	983.23
PFDL subunits	Fr 5-25	DIP-MS UXT	UXT	Q9UBK9	20	0.739614	983.23
ASDURF	Fr 5-25	DIP-MS UXT	ASDURF	L0R819	21	0.857618	952.033
PFDL subunits	Fr 5-25	DIP-MS UXT	PDRG1	Q9NUG6	21	0.787463	952.033
PFDL subunits	Fr 5-25	DIP-MS UXT	PFDN2	Q9UHV9	21	0.806439	952.033
PFDL subunits	Fr 5-25	DIP-MS UXT	PFDN6	O15212	21	0.812803	952.033
POLR2E	Fr 5-25	DIP-MS UXT	POLR2E	P19388	21	0.673091	952.033
PFDL subunits	Fr 5-25	DIP-MS UXT	URI1	O94763	21	0.786484	952.033
PFDL subunits	Fr 5-25	DIP-MS UXT	UXT	Q9UBK9	21	0.793551	952.033
ASDURF	Fr 5-25	DIP-MS UXT	ASDURF	L0R819	22	0.904097	921.347
PFDL subunits	Fr 5-25	DIP-MS UXT	PDRG1	Q9NUG6	22	0.845263	921.347
PFDL subunits	Fr 5-25	DIP-MS UXT	PFDN2	Q9UHV9	22	0.863382	921.347
PFDL subunits	Fr 5-25	DIP-MS UXT	PFDN6	O15212	22	0.875547	921.347
POLR2E	Fr 5-25	DIP-MS UXT	POLR2E	P19388	22	0.756481	921.347
PFDL subunits	Fr 5-25	DIP-MS UXT	URI1	O94763	22	0.862756	921.347
PFDL subunits	Fr 5-25	DIP-MS UXT	UXT	Q9UBK9	22	0.876025	921.347
ASDURF	Fr 5-25	DIP-MS UXT	ASDURF	L0R819	23	0.989733	891.171
PFDL subunits	Fr 5-25	DIP-MS UXT	PDRG1	Q9NUG6	23	0.864667	891.171
PFDL subunits	Fr 5-25	DIP-MS UXT	PFDN2	Q9UHV9	23	0.897517	891.171
PFDL subunits	Fr 5-25	DIP-MS UXT	PFDN6	O15212	23	0.924272	891.171
POLR2E	Fr 5-25	DIP-MS UXT	POLR2E	P19388	23	0.837871	891.171
PFDL subunits	Fr 5-25	DIP-MS UXT	URI1	O94763	23	0.896284	891.171
PFDL subunits	Fr 5-25	DIP-MS UXT	UXT	Q9UBK9	23	0.925539	891.171
ASDURF	Fr 5-25	DIP-MS UXT	ASDURF	L0R819	24	0.973704	861.505
PFDL subunits	Fr 5-25	DIP-MS UXT	PDRG1	Q9NUG6	24	0.921251	861.505
PFDL subunits	Fr 5-25	DIP-MS UXT	PFDN2	Q9UHV9	24	0.942611	861.505
PFDL subunits	Fr 5-25	DIP-MS UXT	PFDN6	O15212	24	0.941111	861.505
POLR2E	Fr 5-25	DIP-MS UXT	POLR2E	P19388	24	0.877557	861.505
PFDL subunits	Fr 5-25	DIP-MS UXT	URI1	O94763	24	0.931129	861.505
PFDL subunits	Fr 5-25	DIP-MS UXT	UXT	Q9UBK9	24	0.934914	861.505
ASDURF	Fr 5-25	DIP-MS UXT	ASDURF	L0R819	25	1	832.35
PFDL subunits	Fr 5-25	DIP-MS UXT	PDRG1	Q9NUG6	25	1	832.35
PFDL subunits	Fr 5-25	DIP-MS UXT	PFDN2	Q9UHV9	25	1	832.35
PFDL subunits	Fr 5-25	DIP-MS UXT	PFDN6	O15212	25	1	832.35
POLR2E	Fr 5-25	DIP-MS UXT	POLR2E	P19388	25	1	832.35
PFDL subunits	Fr 5-25	DIP-MS UXT	URI1	O94763	25	1	832.35
PFDL subunits	Fr 5-25	DIP-MS UXT	UXT	Q9UBK9	25	1	832.35

## Sheet: Ext_data_Fig6B
Bait_GeneName	Bait_UniProtKB_Accession	Prey_GeneName	Prey_UniProtKB_Accession	SPC_AP-samples	SPC_AP-controls	Average_SPC_AP-samples	FCA	FCB	Saint_Probability	iRef	intAct	iRef_Evidence_PMID	intAct_Evidence_PMID	Confidence	CRAPome_number_of_controls_identified	CRAPome_total_number_of_controls	CRAPome_max_SPC_in_controls	CRAPome_average_SPC_in_controls	CRAPome_Frequency
PDRG1	Q9NUG6	VBP1	P61758	52|62|38	0|0|0|1|5|4|4|3|1|3|0|1	50.6667	13.2973	13.1963	1	1	1	pubmed:28514442|pubmed:26496610	pubmed:28514442|pubmed:26496610	High Confidence	15	343	5	1.5	4.4
PDRG1	Q9NUG6	UXT	Q9UBK9	5|11|4	0|0|0|0|0|0|0|0|0|0|0|0	6.66667	6.46856	6.17797	1	1	1	pubmed:28514442	pubmed:28514442	High Confidence	0	0	0	0	0
PDRG1	Q9NUG6	POLR2E	P19388	12|15|12	0|0|0|1|0|1|4|3|0|0|0|3	13	5.16282	5.16038	1	0	0	NA	NA	High Confidence	39	343	12	2.4	11.4
PDRG1	Q9NUG6	PIH1D1	Q9NWS0	9|8|8	0|0|0|0|0|0|2|0|0|0|0|1	8.33333	6.08444	6.05609	1	1	1	pubmed:28514442|pubmed:26186194	pubmed:28514442|pubmed:26186194	High Confidence	1	343	1	1	0.3
PDRG1	Q9NUG6	PFDN6	O15212	28|34|13	2|0|2|2|2|3|1|3|1|2|1|1	25	7.27626	6.92843	1	0	0	NA	NA	High Confidence	9	343	2	1.1	2.6
PDRG1	Q9NUG6	PFDN5	Q99471	31|42|19	0|1|1|3|4|4|3|2|2|4|0|3	30.6667	7.11777	6.92602	1	0	1	NA	pubmed:25036637	High Confidence	15	343	4	1.6	4.4
PDRG1	Q9NUG6	PFDN2	Q9UHV9	46|46|43	1|1|1|6|13|12|1|1|3|3|1|2	45	7.16563	7.15122	1	1	1	pubmed:22939629|pubmed:28514442|pubmed:26496610	pubmed:22939629|pubmed:28514442|pubmed:26496610	High Confidence	17	343	8	1.9	5
PDRG1	Q9NUG6	ASDURF	L0R819	17|19|8	0|0|0|0|0|0|0|0|0|0|0|0	14.6667	13.2192	12.7094	1	0	0	NA	NA	High Confidence	0	0	0	0	0
PDRG1	Q9NUG6	RPAP3	Q9H6T3	41|47|44	0|0|0|0|0|1|2|3|0|0|0|4	44	18.5716	18.5366	1	1	1	pubmed:25036637|pubmed:19450687|pubmed:17643375	pubmed:25036637|pubmed:19450687|pubmed:17643375	High Confidence	3	343	1	1	0.9
PDRG1	Q9NUG6	WDR92	Q96MX6	21|19|20	0|0|0|0|0|2|0|0|0|0|0|0	20	14.9441	14.8558	1	0	0	NA	NA	High Confidence	0	0	0	0	0
PFDN2	Q9UHV9	VBP1	P61758	136|146|166	0|0|0|1|5|4|4|3|1|3|0|1	149.333	41.9701	41.9683	1	1	1	pubmed:22863883|pubmed:14634002|pubmed:22939629|pubmed:26344197|pubmed:28514442|pubmed:26496610	pubmed:22863883|pubmed:14634002|pubmed:22939629|pubmed:26344197|pubmed:28514442|pubmed:26496610	High Confidence	15	343	5	1.5	4.4
PFDN2	Q9UHV9	POLR2E	P19388	15|16|15	0|0|0|1|0|1|4|3|0|0|0|3	15.3333	6.50099	6.48149	0.99	0	0	NA	NA	High Confidence	39	343	12	2.4	11.4
PFDN2	Q9UHV9	PIH1D1	Q9NWS0	12|12|19	0|0|0|0|0|0|2|0|0|0|0|1	14.3333	10.4767	10.3725	1	1	1	pubmed:26496610	pubmed:26496610	High Confidence	1	343	1	1	0.3
PFDN2	Q9UHV9	PFDN6	O15212	32|49|79	2|0|2|2|2|3|1|3|1|2|1|1	53.3333	16.2962	15.6313	1	1	1	pubmed:22939629|pubmed:26496610|pubmed:26344197	pubmed:22939629|pubmed:26496610|pubmed:26344197	High Confidence	9	343	2	1.1	2.6
PFDN2	Q9UHV9	PFDN5	Q99471	65|98|146	0|1|1|3|4|4|3|2|2|4|0|3	103	25.0988	24.3073	1	1	1	pubmed:22863883|pubmed:22844532|pubmed:22939629|pubmed:26344197|pubmed:28514442|pubmed:26496610	pubmed:22863883|pubmed:22844532|pubmed:22939629|pubmed:26344197|pubmed:28514442|pubmed:26496610	High Confidence	15	343	4	1.6	4.4
PFDN2	Q9UHV9	RPAP3	Q9H6T3	45|52|53	0|0|0|0|0|1|2|3|0|0|0|4	50	22.6103	22.5908	1	1	1	pubmed:25036637|pubmed:26496610|pubmed:19450687|pubmed:17643375	pubmed:25036637|pubmed:26496610|pubmed:19450687|pubmed:17643375	High Confidence	3	343	1	1	0.9
PFDN2	Q9UHV9	PFDN4	Q9NQP4	48|57|90	0|0|0|0|0|0|1|0|0|0|0|1	65	49.0326	48.1385	1	1	1	pubmed:22939629|pubmed:28514442|pubmed:22863883|pubmed:26496610|pubmed:26344197	pubmed:22939629|pubmed:28514442|pubmed:22863883|pubmed:26496610|pubmed:26344197	High Confidence	8	343	2	1.3	2.3
PFDN2	Q9UHV9	PDRG1	Q9NUG6	11|25|30	0|0|0|1|1|1|0|1|0|0|0|1	22	13.4562	12.7194	1	1	1	pubmed:22939629|pubmed:28514442|pubmed:26496610	pubmed:22939629|pubmed:28514442|pubmed:26496610	High Confidence	3	343	2	1.7	0.9
PFDN2	Q9UHV9	ASDURF	L0R819	9|16|15	0|0|0|0|0|0|0|0|0|0|0|0	13.3333	13.1104	12.8695	1	0	0	NA	NA	High Confidence	0	0	0	0	0
PFDN2	Q9UHV9	WDR92	Q96MX6	23|22|18	0|0|0|0|0|2|0|0|0|0|0|0	21	16.8844	16.6503	1	1	1	pubmed:26496610|pubmed:26344197	pubmed:26496610|pubmed:26344197	High Confidence	0	0	0	0	0
PIH1D1	Q9NWS0	RPAP3	Q9H6T3	475|511|457	0|0|0|0|0|1|2|3|0|0|0|4	481	144.855	144.458	1	1	1	pubmed:28514442|pubmed:17643375|pubmed:22939629|pubmed:26711270|pubmed:21078300|pubmed:26344197|pubmed:25036637|pubmed:19450687|pubmed:26186194	pubmed:28514442|pubmed:17643375|pubmed:22939629|pubmed:26711270|pubmed:21078300|pubmed:26344197|pubmed:25036637|pubmed:19450687|pubmed:26186194	High Confidence	3	343	1	1	0.9
PIH1D1	Q9NWS0	WDR92	Q96MX6	165|173|162	0|0|0|0|0|2|0|0|0|0|0|0	166.667	86.3055	86.0888	1	1	1	pubmed:28514442|pubmed:26186194|pubmed:21078300	pubmed:28514442|pubmed:26186194|pubmed:21078300	High Confidence	0	0	0	0	0
PIH1D1	Q9NWS0	PFDN2	Q9UHV9	104|132|170	1|1|1|6|13|12|1|1|3|3|1|2	135.333	15.7287	15.175	1	1	1	pubmed:26496610	pubmed:26496610	High Confidence	17	343	8	1.9	5
PIH1D1	Q9NWS0	POLR2E	P19388	58|64|60	0|0|0|1|0|1|4|3|0|0|0|3	60.6667	16.6768	16.605	1	1	1	pubmed:28514442|pubmed:26186194	pubmed:28514442|pubmed:26186194	High Confidence	39	343	12	2.4	11.4
PIH1D1	Q9NWS0	PFDN6	O15212	41|67|67	2|0|2|2|2|3|1|3|1|2|1|1	58.3333	12.6169	12.1374	1	0	0	NA	NA	High Confidence	9	343	2	1.1	2.6
PIH1D1	Q9NWS0	PFDN5	Q99471	30|47|96	0|1|1|3|4|4|3|2|2|4|0|3	57.6667	10.205	8.85162	1	0	0	NA	NA	High Confidence	15	343	4	1.6	4.4
PIH1D1	Q9NWS0	PDRG1	Q9NUG6	44|58|46	0|0|0|1|1|1|0|1|0|0|0|1	49.3333	20.5766	20.35	1	1	1	pubmed:28514442|pubmed:26186194	pubmed:28514442|pubmed:26186194	High Confidence	3	343	2	1.7	0.9
PIH1D1	Q9NWS0	ASDURF	L0R819	35|42|35	0|0|0|0|0|0|0|0|0|0|0|0	37.3333	24.1986	24.0494	1	0	0	NA	NA	High Confidence	0	0	0	0	0
PIH1D1	Q9NWS0	UXT	Q9UBK9	32|37|28	0|0|0|0|0|0|0|0|0|0|0|0	32.3333	21.0204	20.908	1	1	1	pubmed:28514442|pubmed:26186194	pubmed:28514442|pubmed:26186194	High Confidence	0	0	0	0	0
RPAP3	Q9H6T3	RUVBL2	Q9Y230	656|702|647	18|13|15|124|212|302|19|13|22|24|17|17	668.333	5.27562	5.26675	1	1	1	pubmed:25036637|pubmed:26496610|pubmed:19180575|pubmed:19450687|pubmed:17643375	pubmed:25036637|pubmed:26496610|pubmed:19180575|pubmed:19450687|pubmed:17643375	High Confidence	89	343	21	4.1	25.9
RPAP3	Q9H6T3	RUVBL1	Q9Y265	625|599|614	16|10|13|88|148|217|15|19|18|24|14|20	612.667	6.43943	6.43761	1	1	1	pubmed:25036637|pubmed:26496610|pubmed:28514442|pubmed:19450687|pubmed:20371770	pubmed:25036637|pubmed:26496610|pubmed:28514442|pubmed:19450687|pubmed:20371770	High Confidence	86	343	22	4	25.1
RPAP3	Q9H6T3	WDR92	Q96MX6	191|166|172	0|0|0|0|0|2|0|0|0|0|0|0	176.333	96.0164	95.9818	1	1	1	pubmed:25036637|pubmed:19450687|pubmed:26344197|pubmed:18538670	pubmed:25036637|pubmed:19450687|pubmed:26344197|pubmed:18538670	High Confidence	0	0	0	0	0
RPAP3	Q9H6T3	PFDN2	Q9UHV9	85|85|91	1|1|1|6|13|12|1|1|3|3|1|2	87	10.5781	10.5604	1	1	1	pubmed:25036637|pubmed:26496610|pubmed:19450687|pubmed:17643375	pubmed:25036637|pubmed:26496610|pubmed:19450687|pubmed:17643375	High Confidence	17	343	8	1.9	5
RPAP3	Q9H6T3	POLR2E	P19388	63|59|65	0|0|0|1|0|1|4|3|0|0|0|3	62.3333	18.0053	17.9847	1	1	1	pubmed:25036637|pubmed:19450687|pubmed:17643375	pubmed:25036637|pubmed:19450687|pubmed:17643375	High Confidence	39	343	12	2.4	11.4
RPAP3	Q9H6T3	PDRG1	Q9NUG6	59|56|59	0|0|0|1|1|1|0|1|0|0|0|1	58	25.2965	25.2841	1	1	1	pubmed:25036637|pubmed:19450687|pubmed:17643375	pubmed:25036637|pubmed:19450687|pubmed:17643375	High Confidence	3	343	2	1.7	0.9
RPAP3	Q9H6T3	PFDN6	O15212	40|41|49	2|0|2|2|2|3|1|3|1|2|1|1	43.3333	9.84476	9.78292	1	1	1	pubmed:19450687|pubmed:17643375	pubmed:19450687|pubmed:17643375	High Confidence	9	343	2	1.1	2.6
RPAP3	Q9H6T3	ASDURF	L0R819	37|41|45	0|0|0|0|0|0|0|0|0|0|0|0	41	27.9153	27.7537	1	0	0	NA	NA	High Confidence	0	0	0	0	0
RPAP3	Q9H6T3	PIH1D1	Q9NWS0	39|34|40	0|0|0|0|0|0|2|0|0|0|0|1	37.6667	19.2353	19.1943	1	1	1	pubmed:28514442|pubmed:17643375|pubmed:22939629|pubmed:26711270|pubmed:21078300|pubmed:26344197|pubmed:25036637|pubmed:19450687|pubmed:26186194	pubmed:28514442|pubmed:17643375|pubmed:22939629|pubmed:26711270|pubmed:21078300|pubmed:26344197|pubmed:25036637|pubmed:19450687|pubmed:26186194	High Confidence	1	343	1	1	0.3
RPAP3	Q9H6T3	UXT	Q9UBK9	37|38|38	0|0|0|0|0|0|0|0|0|0|0|0	37.6667	25.6775	25.6506	1	1	1	pubmed:25036637|pubmed:28514442|pubmed:19450687|pubmed:17643375	pubmed:25036637|pubmed:28514442|pubmed:19450687|pubmed:17643375	High Confidence	0	0	0	0	0
RUVBL1	Q9Y265	RUVBL2	Q9Y230	2673|2768|2774	18|13|15|124|212|302|19|13|22|24|17|17	2738.33	28.7279	10.2417	1	1	1	pubmed:28514442|pubmed:22863883|pubmed:17157868|pubmed:20603076|pubmed:11080158|pubmed:17643375|pubmed:22939629|pubmed:10966108|pubmed:17353931|pubmed:20371770|pubmed:18087039|pubmed:19433865|pubmed:26344197|pubmed:10524211|pubmed:17636026|pubmed:25416956|pubmed:25636407|pubmed:17721549|pubmed:26496610|pubmed:18358808	pubmed:28514442|pubmed:22863883|pubmed:17157868|pubmed:20603076|pubmed:11080158|pubmed:17643375|pubmed:22939629|pubmed:10966108|pubmed:17353931|pubmed:20371770|pubmed:18087039|pubmed:19433865|pubmed:26344197|pubmed:10524211|pubmed:17636026|pubmed:25416956|pubmed:25636407|pubmed:17721549|pubmed:26496610|pubmed:18358808	High Confidence	89	343	21	4.1	25.9
RUVBL1	Q9Y265	RPAP3	Q9H6T3	76|78|65	0|0|0|0|0|1|2|3|0|0|0|4	73	31.3828	15.32	1	1	1	pubmed:25036637|pubmed:26496610|pubmed:28514442|pubmed:19450687|pubmed:20371770	pubmed:25036637|pubmed:26496610|pubmed:28514442|pubmed:19450687|pubmed:20371770	High Confidence	3	343	1	1	0.9
RUVBL1	Q9Y265	WDR92	Q96MX6	39|43|43	0|0|0|0|0|2|0|0|0|0|0|0	41.6667	30.8352	21.9127	1	1	1	pubmed:26496610	pubmed:26496610	High Confidence	0	0	0	0	0
RUVBL1	Q9Y265	PIH1D1	Q9NWS0	31|26|29	0|0|0|0|0|0|2|0|0|0|0|1	28.6667	19.5059	12.2858	1	1	1	pubmed:17643375|pubmed:26711270|pubmed:20371770|pubmed:28514442|pubmed:17636026|pubmed:26186194|pubmed:26496610	pubmed:17643375|pubmed:26711270|pubmed:20371770|pubmed:28514442|pubmed:17636026|pubmed:26186194|pubmed:26496610	High Confidence	1	343	1	1	0.3
RUVBL1	Q9Y265	POLR2E	P19388	22|21|22	0|0|0|1|0|1|4|3|0|0|0|3	21.6667	8.56942	4.24997	1	1	1	pubmed:26496610|pubmed:20371770	pubmed:26496610|pubmed:20371770	High Confidence	39	343	12	2.4	11.4
RUVBL1	Q9Y265	PFDN6	O15212	16|16|31	2|0|2|2|2|3|1|3|1|2|1|1	21	6.38662	4.6495	1	1	1	pubmed:26496610	pubmed:26496610	High Confidence	9	343	2	1.1	2.6
RUVBL1	Q9Y265	PDRG1	Q9NUG6	17|13|16	0|0|0|1|1|1|0|1|0|0|0|1	15.3333	9.32513	6.70617	1	1	1	pubmed:28514442|pubmed:26496610	pubmed:28514442|pubmed:26496610	High Confidence	3	343	2	1.7	0.9
RUVBL1	Q9Y265	ASDURF	L0R819	13|11|12	0|0|0|0|0|0|0|0|0|0|0|0	12	11.4714	11.4426	1	0	0	NA	NA	High Confidence	0	0	0	0	0
RUVBL1	Q9Y265	UXT	Q9UBK9	6|5|9	0|0|0|0|0|0|0|0|0|0|0|0	6.66667	6.76356	6.65452	1	1	1	pubmed:14615539|pubmed:28514442|pubmed:26496610	pubmed:14615539|pubmed:28514442|pubmed:26496610	High Confidence	0	0	0	0	0
RUVBL2	Q9Y230	RUVBL1	Q9Y265	2292|2365|2136	16|10|13|88|148|217|15|19|18|24|14|20	2264.33	29.4861	29.4797	1	1	1	pubmed:28514442|pubmed:22863883|pubmed:17157868|pubmed:20603076|pubmed:11080158|pubmed:17643375|pubmed:22939629|pubmed:10966108|pubmed:17353931|pubmed:20371770|pubmed:18087039|pubmed:19433865|pubmed:26344197|pubmed:10524211|pubmed:17636026|pubmed:25416956|pubmed:25636407|pubmed:17721549|pubmed:26496610|pubmed:18358808	pubmed:28514442|pubmed:22863883|pubmed:17157868|pubmed:20603076|pubmed:11080158|pubmed:17643375|pubmed:22939629|pubmed:10966108|pubmed:17353931|pubmed:20371770|pubmed:18087039|pubmed:19433865|pubmed:26344197|pubmed:10524211|pubmed:17636026|pubmed:25416956|pubmed:25636407|pubmed:17721549|pubmed:26496610|pubmed:18358808	High Confidence	86	343	22	4	25.1
RUVBL2	Q9Y230	RPAP3	Q9H6T3	128|121|128	0|0|0|0|0|1|2|3|0|0|0|4	125.667	49.9629	49.8855	1	1	1	pubmed:25036637|pubmed:26496610|pubmed:19180575|pubmed:19450687|pubmed:17643375	pubmed:25036637|pubmed:26496610|pubmed:19180575|pubmed:19450687|pubmed:17643375	High Confidence	3	343	1	1	0.9
RUVBL2	Q9Y230	WDR92	Q96MX6	49|50|53	0|0|0|0|0|2|0|0|0|0|0|0	50.6667	34.8894	34.8377	1	1	1	pubmed:26496610	pubmed:26496610	High Confidence	0	0	0	0	0
RUVBL2	Q9Y230	PIH1D1	Q9NWS0	47|43|42	0|0|0|0|0|0|2|0|0|0|0|1	44	27.5976	27.5521	1	1	1	pubmed:17643375|pubmed:26711270|pubmed:28514442|pubmed:17636026|pubmed:26186194|pubmed:26496610	pubmed:17643375|pubmed:26711270|pubmed:28514442|pubmed:17636026|pubmed:26186194|pubmed:26496610	High Confidence	1	343	1	1	0.3
RUVBL2	Q9Y230	PFDN6	O15212	29|31|28	2|0|2|2|2|3|1|3|1|2|1|1	29.3333	8.30537	8.30482	1	1	1	pubmed:26496610|pubmed:17643375	pubmed:26496610|pubmed:17643375	High Confidence	9	343	2	1.1	2.6
RUVBL2	Q9Y230	POLR2E	P19388	28|26|29	0|0|0|1|0|1|4|3|0|0|0|3	27.6667	10.1358	10.1093	1	1	1	pubmed:17643375|pubmed:20371770	pubmed:17643375|pubmed:20371770	High Confidence	39	343	12	2.4	11.4
RUVBL2	Q9Y230	PDRG1	Q9NUG6	20|24|21	0|0|0|1|1|1|0|1|0|0|0|1	21.6667	12.0673	12.0523	1	1	1	pubmed:26496610|pubmed:17643375	pubmed:26496610|pubmed:17643375	High Confidence	3	343	2	1.7	0.9
RUVBL2	Q9Y230	UXT	Q9UBK9	20|19|16	0|0|0|0|0|0|0|0|0|0|0|0	18.3333	15.8916	15.8434	1	1	1	pubmed:14615539|pubmed:28514442|pubmed:17643375	pubmed:14615539|pubmed:28514442|pubmed:17643375	High Confidence	0	0	0	0	0
RUVBL2	Q9Y230	ASDURF	L0R819	18|18|16	0|0|0|0|0|0|0|0|0|0|0|0	17.3333	15.0835	15.0729	1	0	0	NA	NA	High Confidence	0	0	0	0	0
UXT	Q9UBK9	RPAP3	Q9H6T3	401|403|394	0|0|0|0|0|1|2|3|0|0|0|4	399.333	132.946	132.814	1	1	1	pubmed:25036637|pubmed:28514442|pubmed:19450687|pubmed:17643375	pubmed:25036637|pubmed:28514442|pubmed:19450687|pubmed:17643375	High Confidence	3	343	1	1	0.9
UXT	Q9UBK9	WDR92	Q96MX6	195|250|235	0|0|0|0|0|2|0|0|0|0|0|0	226.667	128.705	128.419	1	1	1	pubmed:28514442	pubmed:28514442	High Confidence	0	0	0	0	0
UXT	Q9UBK9	PFDN2	Q9UHV9	184|147|143	1|1|1|6|13|12|1|1|3|3|1|2	158	20.0219	19.7981	1	1	1	pubmed:14615539|pubmed:28514442|pubmed:26496610	pubmed:14615539|pubmed:28514442|pubmed:26496610	High Confidence	17	343	8	1.9	5
UXT	Q9UBK9	PIH1D1	Q9NWS0	125|122|122	0|0|0|0|0|0|2|0|0|0|0|1	123	64.0585	63.9579	1	1	1	pubmed:28514442|pubmed:26186194	pubmed:28514442|pubmed:26186194	High Confidence	1	343	1	1	0.3
UXT	Q9UBK9	PDRG1	Q9NUG6	87|109|112	0|0|0|1|1|1|0|1|0|0|0|1	102.667	46.2115	46.0354	1	1	1	pubmed:28514442	pubmed:28514442	High Confidence	3	343	2	1.7	0.9
UXT	Q9UBK9	POLR2E	P19388	95|91|94	0|0|0|1|0|1|4|3|0|0|0|3	93.3333	28.0257	27.967	1	1	1	pubmed:14615539|pubmed:28514442	pubmed:14615539|pubmed:28514442	High Confidence	39	343	12	2.4	11.4
UXT	Q9UBK9	PFDN6	O15212	99|82|90	2|0|2|2|2|3|1|3|1|2|1|1	90.3333	21.134	20.9786	1	1	1	pubmed:28514442	pubmed:28514442	High Confidence	9	343	2	1.1	2.6
UXT	Q9UBK9	ASDURF	L0R819	71|64|82	0|0|0|0|0|0|0|0|0|0|0|0	72.3333	50.7546	50.3151	1	0	0	NA	NA	High Confidence	0	0	0	0	0

## Sheet: Ext_data_Fig6C
Gene_Name_A	UniProtKB_Accession_A	AlphaFold_structure identifier_A	Downloaded_A	Gene_Names_B	UniProtKB_Accession_B	AlphaFold_structure identifier_B	Downloaded_B	TM-score_(normalized_to_the_length_of_ASDURF)	TM-score_(normalized_to_the_second_structure)	Average_TM-score	Assessment_(TM-score>0.5)
ASDURF	L0R819	AF-L0R819-F1-model_v2.pdb	2022-06-19	PFDN6	O15212	AF-O15212-F1-model_v2.pdb	2022-06-19	0.74335	0.56387	0.65361	shared global topology
ASDURF	L0R819	AF-L0R819-F1-model_v2.pdb	2022-06-19	PFDN1	O60925	AF-O60925-F1-model_v2.pdb	2022-06-19	0.7401	0.5939	0.667	shared global topology
ASDURF	L0R819	AF-L0R819-F1-model_v2.pdb	2022-06-19	PFDN2	Q9UHV9	AF-Q9UHV9-F1-model_v2.pdb	2022-06-19	0.71117	0.46226	0.586715	shared global topology
ASDURF	L0R819	AF-L0R819-F1-model_v2.pdb	2022-06-19	PFDN4	Q9NQP4	AF-Q9NQP4-F1-model_v2.pdb	2022-06-19	0.68328	0.51124	0.59726	shared global topology
ASDURF	L0R819	AF-L0R819-F1-model_v2.pdb	2022-06-19	PDRG1	Q9NUG6	AF-Q9NUG6-F1-model_v2.pdb	2022-06-19	0.68045	0.51053	0.59549	shared global topology
ASDURF	L0R819	AF-L0R819-F1-model_v2.pdb	2022-06-19	PFDN5	Q99471	AF-Q99471-F1-model_v2.pdb	2022-06-19	0.67214	0.44696	0.55955	shared global topology
ASDURF	L0R819	AF-L0R819-F1-model_v2.pdb	2022-06-19	UXT	Q9UBK9	AF-Q9UBK9-F1-model_v2.pdb	2022-06-19	0.65838	0.42616	0.54227	shared global topology
ASDURF	L0R819	AF-L0R819-F1-model_v2.pdb	2022-06-19	URI1	O94763	AF-O94763-F1-model_v2.pdb	2022-06-19	0.65029	0.13832	0.394305	shared global topology
ASDURF	L0R819	AF-L0R819-F1-model_v2.pdb	2022-06-19	VBP1	P61758	AF-P61758-F1-model_v2.pdb	2022-06-19	0.62342	0.3204	0.47191	shared global topology
ASDURF	L0R819	AF-L0R819-F1-model_v2.pdb	2022-06-19	CCT4	P50991	AF-P50991-F1-model_v2.pdb	2022-06-19	0.49315	0.11766	0.305405
ASDURF	L0R819	AF-L0R819-F1-model_v2.pdb	2022-06-19	CCT3	P49368	AF-P49368-F1-model_v2.pdb	2022-06-19	0.47051	0.11206	0.291285
ASDURF	L0R819	AF-L0R819-F1-model_v2.pdb	2022-06-19	CCT8	P50990	AF-P50990-F1-model_v2.pdb	2022-06-19	0.46185	0.11109	0.28647
ASDURF	L0R819	AF-L0R819-F1-model_v2.pdb	2022-06-19	TCP1	P17987	AF-P17987-F1-model_v2.pdb	2022-06-19	0.46073	0.1143	0.287515
ASDURF	L0R819	AF-L0R819-F1-model_v2.pdb	2022-06-19	CCT7	Q99832	AF-Q99832-F1-model_v2.pdb	2022-06-19	0.45834	0.10275	0.280545
ASDURF	L0R819	AF-L0R819-F1-model_v2.pdb	2022-06-19	CCT2	P78371	AF-P78371-F1-model_v2.pdb	2022-06-19	0.42322	0.10603	0.264625
ASDURF	L0R819	AF-L0R819-F1-model_v2.pdb	2022-06-19	CCT6B	Q92526	AF-Q92526-F1-model_v2.pdb	2022-06-19	0.42128	0.1016	0.26144
ASDURF	L0R819	AF-L0R819-F1-model_v2.pdb	2022-06-19	CCT5	P48643	AF-P48643-F1-model_v2.pdb	2022-06-19	0.42016	0.11333	0.266745
ASDURF	L0R819	AF-L0R819-F1-model_v2.pdb	2022-06-19	CCT6A	P40227	AF-P40227-F1-model_v2.pdb	2022-06-19	0.41661	0.1016	0.259105
ASDURF	L0R819	AF-L0R819-F1-model_v2.pdb	2022-06-19	RPAP3	Q9H6T3	AF-Q9H6T3-F1-model_v2.pdb	2022-06-19	0.38478	0.07801	0.231395
ASDURF	L0R819	AF-L0R819-F1-model_v2.pdb	2022-06-19	POLR2E	P19388	AF-P19388-F1-model_v2.pdb	2022-06-19	0.32682	0.16017	0.243495
ASDURF	L0R819	AF-L0R819-F1-model_v2.pdb	2022-06-19	PIH1D1	Q9NWS0	AF-Q9NWS0-F1-model_v2.pdb	2022-06-19	0.32197	0.11472	0.218345
ASDURF	L0R819	AF-L0R819-F1-model_v2.pdb	2022-06-19	WDR92	Q96MX6	AF-Q96MX6-F1-model_v2.pdb	2022-06-19	0.32123	0.13247	0.22685
ASDURF	L0R819	AF-L0R819-F1-model_v2.pdb	2022-06-19	RUVBL2	Q9Y230	AF-Q9Y230-F1-model_v2.pdb	2022-06-19	0.29034	0.07233	0.181335
ASDURF	L0R819	AF-L0R819-F1-model_v2.pdb	2022-06-19	RUVBL1	Q9Y265	AF-Q9Y265-F1-model_v2.pdb	2022-06-19	0.28844	0.07268	0.18056

## Sheet: Ext_data_Fig6D
Grouping_of_subunits	Gene_Name_A	UniProtKB_Accession_A	AlphaFold_structure identifier_A	Downloaded_A	Gene_Names_B	UniProtKB_Accession_B	AlphaFold_structure identifier_B	Downloaded_B	TM-score_(normalized_to_the_length_of_ASDURF)	TM-score_(normalized_to_the_second_structure)	Average_TM-score	RMSD	Aligned_length
Prefoldin subunits	ASDURF	L0R819	AF-L0R819-F1-model_v2.pdb	2022-06-19	PFDN6	O15212	AF-O15212-F1-model_v2.pdb	2022-06-19	0.74335	0.56387	0.65361	1.45	78
Prefoldin subunits	ASDURF	L0R819	AF-L0R819-F1-model_v2.pdb	2022-06-19	PFDN1	O60925	AF-O60925-F1-model_v2.pdb	2022-06-19	0.7401	0.5939	0.667	1.66	79
Prefoldin subunits	ASDURF	L0R819	AF-L0R819-F1-model_v2.pdb	2022-06-19	PFDN2	Q9UHV9	AF-Q9UHV9-F1-model_v2.pdb	2022-06-19	0.71117	0.46226	0.586715	1.73	78
Prefoldin subunits	ASDURF	L0R819	AF-L0R819-F1-model_v2.pdb	2022-06-19	PFDN4	Q9NQP4	AF-Q9NQP4-F1-model_v2.pdb	2022-06-19	0.68328	0.51124	0.59726	2.04	79
Prefoldin subunits	ASDURF	L0R819	AF-L0R819-F1-model_v2.pdb	2022-06-19	PDRG1	Q9NUG6	AF-Q9NUG6-F1-model_v2.pdb	2022-06-19	0.68045	0.51053	0.59549	2.28	79
Prefoldin subunits	ASDURF	L0R819	AF-L0R819-F1-model_v2.pdb	2022-06-19	PFDN5	Q99471	AF-Q99471-F1-model_v2.pdb	2022-06-19	0.67214	0.44696	0.55955	2.23	80
Prefoldin subunits	ASDURF	L0R819	AF-L0R819-F1-model_v2.pdb	2022-06-19	UXT	Q9UBK9	AF-Q9UBK9-F1-model_v2.pdb	2022-06-19	0.65838	0.42616	0.54227	2.35	77
Prefoldin subunits	ASDURF	L0R819	AF-L0R819-F1-model_v2.pdb	2022-06-19	URI1	O94763	AF-O94763-F1-model_v2.pdb	2022-06-19	0.65029	0.13832	0.394305	2.52	80
Prefoldin subunits	ASDURF	L0R819	AF-L0R819-F1-model_v2.pdb	2022-06-19	VBP1	P61758	AF-P61758-F1-model_v2.pdb	2022-06-19	0.62342	0.3204	0.47191	2.05	69
Control CCT/TRiC, R2TP and Adaptors	ASDURF	L0R819	AF-L0R819-F1-model_v2.pdb	2022-06-19	CCT4	P50991	AF-P50991-F1-model_v2.pdb	2022-06-19	0.49315	0.11766	0.305405	3.47	73
Control CCT/TRiC, R2TP and Adaptors	ASDURF	L0R819	AF-L0R819-F1-model_v2.pdb	2022-06-19	CCT3	P49368	AF-P49368-F1-model_v2.pdb	2022-06-19	0.47051	0.11206	0.291285	3.43	70
Control CCT/TRiC, R2TP and Adaptors	ASDURF	L0R819	AF-L0R819-F1-model_v2.pdb	2022-06-19	CCT8	P50990	AF-P50990-F1-model_v2.pdb	2022-06-19	0.46185	0.11109	0.28647	3.5	70
Control CCT/TRiC, R2TP and Adaptors	ASDURF	L0R819	AF-L0R819-F1-model_v2.pdb	2022-06-19	TCP1	P17987	AF-P17987-F1-model_v2.pdb	2022-06-19	0.46073	0.1143	0.287515	4.09	76
Control CCT/TRiC, R2TP and Adaptors	ASDURF	L0R819	AF-L0R819-F1-model_v2.pdb	2022-06-19	CCT7	Q99832	AF-Q99832-F1-model_v2.pdb	2022-06-19	0.45834	0.10275	0.280545	2.69	61
Control CCT/TRiC, R2TP and Adaptors	ASDURF	L0R819	AF-L0R819-F1-model_v2.pdb	2022-06-19	CCT2	P78371	AF-P78371-F1-model_v2.pdb	2022-06-19	0.42322	0.10603	0.264625	4.32	69
Control CCT/TRiC, R2TP and Adaptors	ASDURF	L0R819	AF-L0R819-F1-model_v2.pdb	2022-06-19	CCT6B	Q92526	AF-Q92526-F1-model_v2.pdb	2022-06-19	0.42128	0.1016	0.26144	4	64
Control CCT/TRiC, R2TP and Adaptors	ASDURF	L0R819	AF-L0R819-F1-model_v2.pdb	2022-06-19	CCT5	P48643	AF-P48643-F1-model_v2.pdb	2022-06-19	0.42016	0.11333	0.266745	4.5	76
Control CCT/TRiC, R2TP and Adaptors	ASDURF	L0R819	AF-L0R819-F1-model_v2.pdb	2022-06-19	CCT6A	P40227	AF-P40227-F1-model_v2.pdb	2022-06-19	0.41661	0.1016	0.259105	3.68	63
Control CCT/TRiC, R2TP and Adaptors	ASDURF	L0R819	AF-L0R819-F1-model_v2.pdb	2022-06-19	RPAP3	Q9H6T3	AF-Q9H6T3-F1-model_v2.pdb	2022-06-19	0.38478	0.07801	0.231395	4.14	61
Control CCT/TRiC, R2TP and Adaptors	ASDURF	L0R819	AF-L0R819-F1-model_v2.pdb	2022-06-19	POLR2E	P19388	AF-P19388-F1-model_v2.pdb	2022-06-19	0.32682	0.16017	0.243495	2.56	38
Control CCT/TRiC, R2TP and Adaptors	ASDURF	L0R819	AF-L0R819-F1-model_v2.pdb	2022-06-19	PIH1D1	Q9NWS0	AF-Q9NWS0-F1-model_v2.pdb	2022-06-19	0.32197	0.11472	0.218345	2.1	36
Control CCT/TRiC, R2TP and Adaptors	ASDURF	L0R819	AF-L0R819-F1-model_v2.pdb	2022-06-19	WDR92	Q96MX6	AF-Q96MX6-F1-model_v2.pdb	2022-06-19	0.32123	0.13247	0.22685	5.09	67
Control CCT/TRiC, R2TP and Adaptors	ASDURF	L0R819	AF-L0R819-F1-model_v2.pdb	2022-06-19	RUVBL2	Q9Y230	AF-Q9Y230-F1-model_v2.pdb	2022-06-19	0.29034	0.07233	0.181335	3.74	39
Control CCT/TRiC, R2TP and Adaptors	ASDURF	L0R819	AF-L0R819-F1-model_v2.pdb	2022-06-19	RUVBL1	Q9Y265	AF-Q9Y265-F1-model_v2.pdb	2022-06-19	0.28844	0.07268	0.18056	3.87	39

## Sheet: Ext_data_Fig6E
Sequence_position_index	Residue	AlphaFold_confidence_score_pLDDT	Binary_disorder_prediction_from_flDPnn	Disorder_propensity_from_flDPnn	Binary_protein-binding_prediction_from_flDPnn	Protein-binding_propensity_flDPnn
1	M	49.41	1	0.423	1	0.545
2	E	54.464	1	0.397	1	0.557
3	A	55.751	1	0.432	1	0.557
4	P	57.303	1	0.401	1	0.565
5	T	53.879	1	0.411	1	0.562
6	V	55.086	1	0.431	1	0.547
7	E	55.264	1	0.43	1	0.532
8	T	59.111	1	0.459	1	0.529
9	P	62.952	1	0.492	1	0.534
10	P	62.75	1	0.477	1	0.554
11	D	60.99	1	0.487	1	0.561
12	P	60.672	1	0.466	1	0.584
13	S	56.342	1	0.424	1	0.588
14	P	58.937	1	0.487	1	0.588
15	P	56.056	1	0.466	1	0.576
16	S	51.237	1	0.45	1	0.58
17	A	53.348	1	0.473	1	0.548
18	P	55.72	1	0.437	1	0.552
19	A	56.258	1	0.389	1	0.548
20	P	56.137	1	0.332	1	0.544
21	A	55.504	1	0.316	1	0.54
22	L	58.444	1	0.359	1	0.514
23	V	61.326	0	0.287	NA	NA
24	P	61.87	0	0.291	NA	NA
25	L	65.111	0	0.242	NA	NA
26	R	70.96	0	0.243	NA	NA
27	A	75.731	0	0.174	NA	NA
28	P	80.619	0	0.141	NA	NA
29	D	85.045	0	0.127	NA	NA
30	V	86.367	0	0.124	NA	NA
31	A	88.967	0	0.141	NA	NA
32	R	89.509	0	0.142	NA	NA
33	L	89.797	0	0.13	NA	NA
34	R	90.413	0	0.115	NA	NA
35	E	91.199	0	0.151	NA	NA
36	E	90.154	0	0.119	NA	NA
37	Q	90.7	0	0.136	NA	NA
38	E	90.656	0	0.163	NA	NA
39	K	93.306	0	0.173	NA	NA
40	V	93.959	0	0.161	NA	NA
41	V	94.809	0	0.17	NA	NA
42	T	94.446	0	0.161	NA	NA
43	N	94.103	0	0.177	NA	NA
44	C	93.104	0	0.187	NA	NA
45	Q	94.27	0	0.173	NA	NA
46	E	93.647	0	0.186	NA	NA
47	R	93.746	0	0.172	NA	NA
48	I	93.382	0	0.172	NA	NA
49	Q	93.189	0	0.164	NA	NA
50	H	93.182	0	0.14	NA	NA
51	W	93.773	0	0.137	NA	NA
52	K	92.453	0	0.149	NA	NA
53	K	91.693	0	0.122	NA	NA
54	V	90.946	0	0.115	NA	NA
55	D	89.791	0	0.112	NA	NA
56	N	89.576	0	0.122	NA	NA
57	D	91.223	0	0.134	NA	NA
58	Y	93.166	0	0.126	NA	NA
59	N	92.66	0	0.131	NA	NA
60	A	92.113	0	0.129	NA	NA
61	L	92.707	0	0.123	NA	NA
62	R	91.772	0	0.135	NA	NA
63	E	91.677	0	0.126	NA	NA
64	R	91.542	0	0.127	NA	NA
65	L	89.705	0	0.127	NA	NA
66	S	88.276	0	0.128	NA	NA
67	T	87.726	0	0.134	NA	NA
68	L	85.63	0	0.136	NA	NA
69	P	84.624	0	0.122	NA	NA
70	D	84.706	0	0.129	NA	NA
71	K	86.175	0	0.107	NA	NA
72	L	86.436	0	0.078	NA	NA
73	S	86.84	0	0.071	NA	NA
74	Y	86.83	0	0.069	NA	NA
75	N	86.189	0	0.056	NA	NA
76	I	85.483	0	0.06	NA	NA
77	M	84.947	0	0.056	NA	NA
78	V	85.693	0	0.054	NA	NA
79	P	84.996	0	0.045	NA	NA
80	F	84.901	0	0.056	NA	NA
81	G	84.217	0	0.068	NA	NA
82	P	84.616	0	0.067	NA	NA
83	F	86.228	0	0.056	NA	NA
84	A	84.856	0	0.057	NA	NA
85	F	85.648	0	0.06	NA	NA
86	M	86.207	0	0.076	NA	NA
87	P	84.159	0	0.068	NA	NA
88	G	84.838	0	0.054	NA	NA
89	K	88.429	0	0.04	NA	NA
90	L	89.204	0	0.033	NA	NA
91	V	89.202	0	0.032	NA	NA
92	H	88.618	0	0.033	NA	NA
93	T	88.665	0	0.031	NA	NA
94	N	88.918	0	0.035	NA	NA
95	E	90.181	0	0.041	NA	NA
96	V	91.54	0	0.033	NA	NA
97	T	91.576	0	0.027	NA	NA
98	V	92.174	0	0.025	NA	NA
99	L	91.738	0	0.031	NA	NA
100	L	91.246	0	0.039	NA	NA
101	G	88.781	0	0.033	NA	NA
102	D	88.432	0	0.037	NA	NA
103	N	89.664	0	0.036	NA	NA
104	W	89.484	0	0.036	NA	NA
105	F	89.174	0	0.031	NA	NA
106	A	89.011	0	0.045	NA	NA
107	K	89.594	0	0.049	NA	NA
108	C	88.306	0	0.063	NA	NA
109	S	88.118	0	0.068	NA	NA
110	A	89.372	0	0.075	NA	NA
111	K	90.568	0	0.08	NA	NA
112	Q	89.962	0	0.078	NA	NA
113	A	90.335	0	0.075	NA	NA
114	V	90.203	0	0.108	NA	NA
115	G	90.464	0	0.13	NA	NA
116	L	90.899	0	0.149	NA	NA
117	V	90.808	0	0.134	NA	NA
118	E	90.696	0	0.152	NA	NA
119	H	91.241	0	0.147	NA	NA
120	R	91.883	0	0.117	NA	NA
121	K	91.898	0	0.118	NA	NA
122	E	91.716	0	0.134	NA	NA
123	H	92.306	0	0.142	NA	NA
124	V	92.208	0	0.178	NA	NA
125	R	91.929	0	0.201	NA	NA
126	K	92.424	0	0.186	NA	NA
127	T	93.65	0	0.182	NA	NA
128	I	93.506	0	0.164	NA	NA
129	D	93.123	0	0.143	NA	NA
130	D	92.409	0	0.121	NA	NA
131	L	92.598	0	0.143	NA	NA
132	K	93.269	0	0.148	NA	NA
133	K	93.307	0	0.136	NA	NA
134	V	93.415	0	0.112	NA	NA
135	M	91.982	0	0.088	NA	NA
136	K	92.115	0	0.114	NA	NA
137	N	92.516	0	0.099	NA	NA
138	F	91.827	0	0.091	NA	NA
139	E	91.073	0	0.094	NA	NA
140	S	90.073	0	0.088	NA	NA
141	R	89.758	0	0.074	NA	NA
142	V	89.342	0	0.08	NA	NA
143	E	89.486	0	0.087	NA	NA
144	F	89.202	0	0.084	NA	NA
145	T	90.3	0	0.098	NA	NA
146	E	89.766	0	0.109	NA	NA
147	D	89.782	0	0.114	NA	NA
148	L	89.908	0	0.114	NA	NA
149	Q	91.061	0	0.108	NA	NA
150	K	91.021	0	0.113	NA	NA
151	M	88.868	0	0.113	NA	NA
152	S	89.533	0	0.111	NA	NA
153	D	89.07	0	0.137	NA	NA
154	A	88.041	0	0.115	NA	NA
155	A	87.019	0	0.1	NA	NA
156	G	86.893	0	0.094	NA	NA
157	D	86.98	0	0.091	NA	NA
158	I	87.587	0	0.072	NA	NA
159	V	87.645	0	0.073	NA	NA
160	D	88.145	0	0.062	NA	NA
161	I	87.659	0	0.065	NA	NA
162	R	88.176	0	0.058	NA	NA
163	E	88.569	0	0.064	NA	NA
164	E	87.253	0	0.063	NA	NA
165	I	86.464	0	0.076	NA	NA
166	K	86.436	0	0.079	NA	NA
167	C	85.577	0	0.12	NA	NA
168	D	84.912	0	0.114	NA	NA
169	F	82.754	0	0.15	NA	NA
170	E	82.156	0	0.139	NA	NA
171	F	80.517	0	0.191	NA	NA
172	K	81.676	0	0.226	NA	NA
173	A	79.89	0	0.292	NA	NA
174	K	80.134	1	0.322	0	0.36
175	H	76.691	1	0.307	0	0.327
176	R	73.245	1	0.326	0	0.34
177	I	70.968	1	0.338	0	0.334
178	A	64.588	1	0.367	0	0.334
179	H	62.721	1	0.398	0	0.316
180	K	59.748	1	0.368	0	0.321
181	P	57.238	1	0.408	0	0.3
182	H	54.615	1	0.43	0	0.313
183	S	50.256	1	0.418	0	0.34
184	K	49.994	1	0.394	0	0.344
185	P	50.145	1	0.484	0	0.362
186	K	49.306	1	0.419	0	0.358
187	T	49.17	1	0.455	0	0.375
188	S	52.167	0	0.283	NA	NA
189	D	52.157	0	0.245	NA	NA
190	I	54.768	0	0.228	NA	NA
191	F	54.793	0	0.191	NA	NA
192	E	55.545	0	0.202	NA	NA
193	A	57.218	0	0.188	NA	NA
194	D	58.117	0	0.178	NA	NA
195	I	58.82	0	0.174	NA	NA
196	A	58.402	0	0.148	NA	NA
197	N	59.927	0	0.147	NA	NA
198	D	61.875	0	0.144	NA	NA
199	V	62.199	0	0.143	NA	NA
200	K	64.713	0	0.146	NA	NA
201	S	68.819	0	0.159	NA	NA
202	K	72.022	0	0.173	NA	NA
203	D	73.359	0	0.174	NA	NA
204	L	74.501	0	0.176	NA	NA
205	L	76.663	0	0.202	NA	NA
206	A	78.556	0	0.213	NA	NA
207	D	79.846	0	0.222	NA	NA
208	K	83.857	0	0.225	NA	NA
209	E	83.798	0	0.237	NA	NA
210	L	85.213	0	0.243	NA	NA
211	W	87.003	0	0.242	NA	NA
212	A	88.195	0	0.228	NA	NA
213	R	88.096	1	0.319	0	0.433
214	L	86.485	0	0.274	NA	NA
215	E	87.262	1	0.309	1	0.521
216	E	87.243	1	0.31	1	0.525
217	L	85.35	1	0.428	1	0.525
218	E	85.633	1	0.53	1	0.559
219	R	85.066	1	0.677	1	0.578
220	Q	82.996	1	0.668	1	0.576
221	E	79.482	1	0.691	1	0.586
222	E	78.392	1	0.709	1	0.593
223	L	74.12	1	0.748	1	0.62
224	L	67.692	1	0.697	1	0.674
225	G	62.885	1	0.793	1	0.645
226	E	60.231	1	0.721	1	0.624
227	L	57.077	1	0.678	1	0.596
228	D	56.099	1	0.579	1	0.59
229	S	52.967	1	0.616	1	0.59
230	K	49.574	1	0.582	1	0.596
231	P	45.401	1	0.616	1	0.656
232	D	41.575	1	0.63	1	0.62
233	T	42.181	1	0.627	1	0.617
234	V	42.023	1	0.624	1	0.617
235	I	41.655	1	0.564	1	0.622
236	A	39.31	1	0.565	1	0.622
237	N	37.916	1	0.538	1	0.606
238	G	37.081	1	0.581	1	0.602
239	E	39.044	1	0.581	1	0.595
240	D	38.277	1	0.589	1	0.602
241	T	36.922	1	0.582	1	0.59
242	T	36.36	1	0.59	1	0.59
243	S	37.237	1	0.561	1	0.59
244	S	38.543	1	0.583	1	0.634
245	E	39.75	1	0.636	1	0.61
246	E	40.005	1	0.673	1	0.61
247	E	40.967	1	0.636	1	0.61
248	K	40.832	1	0.722	1	0.601
249	E	41.226	1	0.734	1	0.601
250	D	41.316	1	0.638	1	0.603
251	R	41.232	1	0.58	1	0.603
252	N	39.287	1	0.644	1	0.639
253	T	41.788	1	0.619	1	0.694
254	N	38.697	1	0.649	1	0.647
255	V	41.517	1	0.655	1	0.656
256	N	38.906	1	0.652	1	0.664
257	A	39.148	1	0.65	1	0.688
258	M	38.379	1	0.608	1	0.727
259	H	40.336	1	0.6	1	0.713
260	Q	37.002	1	0.574	1	0.789
261	V	39.873	1	0.605	1	0.811
262	T	39.14	1	0.598	1	0.812
263	D	36.998	1	0.627	1	0.832
264	S	39.146	1	0.564	1	0.713
265	H	38.697	1	0.589	1	0.702
266	T	38.248	1	0.568	1	0.663
267	P	40.262	1	0.613	1	0.664
268	C	35.545	1	0.578	1	0.664
269	H	38.471	1	0.647	1	0.854
270	K	39.598	1	0.705	1	0.924
271	D	37.776	1	0.724	1	0.959
272	V	39.229	1	0.71	1	0.969
273	A	37.279	1	0.72	1	0.986
274	S	36.517	1	0.695	1	0.993
275	S	38.425	1	0.705	1	0.993
276	E	37.587	1	0.73	1	0.993
277	P	41.606	1	0.69	1	0.975
278	F	37.856	1	0.71	1	0.969
279	S	37.315	1	0.716	1	0.938
280	G	37.714	1	0.743	1	0.938
281	Q	36.477	1	0.749	1	0.946
282	V	39.198	1	0.742	1	0.946
283	N	35.284	1	0.718	1	0.946
284	S	37.736	1	0.728	1	0.946
285	Q	35.876	1	0.765	1	0.937
286	L	38.607	1	0.781	1	0.937
287	N	34.931	1	0.76	1	0.94
288	C	34.201	1	0.774	1	0.961
289	S	34.336	1	0.756	1	0.961
290	V	40.505	1	0.843	1	0.961
291	N	36.028	1	0.806	1	0.961
292	G	38.047	1	0.759	1	0.961
293	S	37.281	1	0.764	1	0.968
294	S	38.416	1	0.777	1	0.968
295	S	38.236	1	0.75	1	0.968
296	Y	40.846	1	0.763	1	0.968
297	H	40.639	1	0.774	1	0.968
298	S	43.498	1	0.782	1	0.977
299	D	47.304	1	0.817	1	0.984
300	D	49.666	1	0.776	1	1
301	D	52.059	1	0.773	1	0.997
302	D	52.712	1	0.794	1	0.997
303	D	52.708	1	0.814	1	0.997
304	D	53.227	1	0.832	1	0.992
305	D	53.662	1	0.832	1	0.992
306	D	53.443	1	0.813	1	0.992
307	D	52.503	1	0.851	1	0.992
308	D	52.32	1	0.839	1	0.985
309	D	52.38	1	0.848	1	0.985
310	D	51.689	1	0.831	1	0.98
311	D	51.397	1	0.791	1	0.98
312	N	49.744	1	0.798	1	0.976
313	I	53.506	1	0.822	1	0.95
314	D	51.572	1	0.855	1	0.952
315	D	50.931	1	0.845	1	0.906
316	D	51.423	1	0.897	1	0.755
317	D	49.809	1	0.853	1	0.761
318	G	48.81	1	0.786	1	0.724
319	D	46.942	1	0.766	1	0.724
320	N	46.8	1	0.762	1	0.728
321	D	47.074	1	0.762	1	0.742
322	H	47.955	1	0.763	1	0.732
323	E	45.015	1	0.747	1	0.759
324	A	44.032	1	0.754	1	0.729
325	L	43.968	1	0.703	1	0.666
326	G	41.644	1	0.751	1	0.621
327	V	44.475	1	0.802	1	0.641
328	G	43.297	1	0.742	1	0.605
329	D	46.263	1	0.731	1	0.643
330	N	47.914	1	0.703	1	0.637
331	S	49.68	1	0.703	1	0.633
332	I	54.123	1	0.703	1	0.631
333	P	54.288	1	0.703	1	0.629
334	T	53.014	1	0.691	1	0.597
335	I	55.413	1	0.585	1	0.575
336	Y	52.4	1	0.489	1	0.528
337	F	51.605	1	0.376	1	0.519
338	S	51.461	0	0.291	NA	NA
339	H	52.466	0	0.23	NA	NA
340	T	53.339	0	0.196	NA	NA
341	V	54.165	0	0.172	NA	NA
342	E	53.752	0	0.166	NA	NA
343	P	54.635	0	0.164	NA	NA
344	K	54.701	0	0.151	NA	NA
345	R	50.8	0	0.183	NA	NA
346	V	50.83	0	0.138	NA	NA
347	R	46.744	0	0.144	NA	NA
348	I	48.228	0	0.17	NA	NA
349	N	46.852	0	0.186	NA	NA
350	T	46.317	0	0.218	NA	NA
351	G	44.148	0	0.176	NA	NA
352	K	48.077	0	0.216	NA	NA
353	N	47.712	0	0.232	NA	NA
354	T	49.739	0	0.233	NA	NA
355	T	48.773	0	0.232	NA	NA
356	L	48.969	0	0.264	NA	NA
357	K	48.541	1	0.394	0	0.388
358	F	48.184	1	0.401	0	0.405
359	S	51.076	1	0.546	0	0.417
360	E	52.385	1	0.495	0	0.389
361	K	54.55	1	0.631	0	0.423
362	K	55.632	1	0.691	0	0.387
363	E	54.302	1	0.717	0	0.401
364	E	53.469	1	0.768	0	0.39
365	A	52.82	1	0.832	0	0.389
366	K	53.919	1	0.693	0	0.378
367	R	52.867	1	0.784	0	0.385
368	K	54.573	1	0.671	0	0.392
369	R	51.143	1	0.623	0	0.459
370	K	50.051	1	0.623	0	0.471
371	N	47.74	1	0.494	0	0.459
372	S	44.695	1	0.458	0	0.462
373	T	41.488	1	0.463	1	0.501
374	G	39.582	1	0.557	1	0.532
375	S	39.036	1	0.563	1	0.542
376	G	39.839	1	0.579	1	0.53
377	H	42.425	1	0.308	0	0.482
378	S	41.914	0	0.294	NA	NA
379	A	44.117	0	0.257	NA	NA
380	Q	46.109	0	0.219	NA	NA
381	E	47.718	0	0.25	NA	NA
382	L	52.659	0	0.194	NA	NA
383	P	55.54	0	0.198	NA	NA
384	T	57.207	0	0.195	NA	NA
385	I	62.166	0	0.245	NA	NA
386	R	64.197	0	0.218	NA	NA
387	T	69.8	0	0.222	NA	NA
388	P	73.659	0	0.207	NA	NA
389	A	76.845	0	0.219	NA	NA
390	D	81.259	0	0.191	NA	NA
391	I	81.852	0	0.209	NA	NA
392	Y	82.776	0	0.196	NA	NA
393	R	82.565	0	0.177	NA	NA
394	A	83.85	0	0.149	NA	NA
395	F	83.081	0	0.137	NA	NA
396	V	83.343	0	0.134	NA	NA
397	D	82.478	0	0.101	NA	NA
398	V	82.384	0	0.116	NA	NA
399	V	80.749	0	0.14	NA	NA
400	N	77.921	0	0.146	NA	NA
401	G	72.834	0	0.2	NA	NA
402	E	67.839	0	0.157	NA	NA
403	Y	65.632	0	0.144	NA	NA
404	V	62.873	0	0.179	NA	NA
405	P	58.636	0	0.226	NA	NA
406	R	54.383	0	0.229	NA	NA
407	K	53.785	0	0.23	NA	NA
408	S	50.608	0	0.173	NA	NA
409	I	52.303	0	0.205	NA	NA
410	L	49.918	0	0.254	NA	NA
411	K	48.32	0	0.276	NA	NA
412	S	46.276	1	0.319	0	0.435
413	R	44.783	0	0.294	NA	NA
414	S	44.685	1	0.324	1	0.512
415	R	47.161	1	0.329	1	0.521
416	E	46.336	1	0.368	1	0.527
417	N	44.846	1	0.389	1	0.533
418	S	42.047	1	0.379	1	0.53
419	V	40.726	1	0.411	1	0.542
420	C	37.031	1	0.428	1	0.519
421	S	40.299	1	0.427	1	0.524
422	D	40.427	1	0.429	1	0.524
423	T	39.101	1	0.433	1	0.524
424	S	39.201	1	0.477	1	0.523
425	E	38.626	1	0.558	1	0.563
426	S	39.355	1	0.541	1	0.583
427	S	40.299	1	0.641	1	0.583
428	A	39.911	1	0.742	1	0.623
429	A	41.423	1	0.753	1	0.642
430	E	42.926	1	0.703	1	0.599
431	F	44.846	1	0.703	1	0.62
432	D	44.626	1	0.678	1	0.613
433	D	44.658	1	0.626	1	0.617
434	R	46.037	1	0.654	1	0.602
435	R	42.855	1	0.703	1	0.602
436	G	40.208	1	0.647	1	0.622
437	V	41.427	1	0.703	1	0.622
438	L	39.843	1	0.703	1	0.622
439	R	40.216	1	0.703	1	0.622
440	S	39.512	1	0.703	1	0.608
441	I	41.476	1	0.703	1	0.608
442	S	39.005	1	0.725	1	0.608
443	C	39.26	1	0.731	1	0.616
444	E	42.431	1	0.803	1	0.657
445	E	39.285	1	0.79	1	0.678
446	A	39.175	1	0.746	1	0.784
447	T	37.476	1	0.821	1	0.796
448	C	36.744	1	0.831	1	0.827
449	S	39.586	1	0.837	1	0.792
450	D	38.567	1	0.796	1	0.696
451	T	39.438	1	0.694	1	0.663
452	S	40.393	1	0.715	1	0.606
453	E	40.029	1	0.683	1	0.633
454	S	38.686	1	0.505	1	0.586
455	I	40.959	1	0.498	1	0.586
456	L	41.275	1	0.518	1	0.586
457	E	39.227	1	0.487	1	0.586
458	E	39.729	1	0.486	1	0.586
459	E	38.205	1	0.562	1	0.62
460	P	41.201	1	0.451	1	0.581
461	Q	38.321	1	0.396	1	0.581
462	E	36.772	1	0.403	1	0.577
463	N	36.83	1	0.399	1	0.577
464	Q	38.182	1	0.445	1	0.56
465	K	40.795	1	0.373	1	0.546
466	K	40.591	1	0.392	1	0.526
467	L	40.232	1	0.382	1	0.526
468	L	39.703	1	0.43	1	0.535
469	P	40.736	1	0.448	1	0.535
470	L	39.766	1	0.627	1	0.567
471	S	37.491	1	0.669	1	0.584
472	V	40.266	1	0.703	1	0.578
473	T	38.901	1	0.755	1	0.594
474	P	41.858	1	0.6	1	0.571
475	E	38.217	1	0.586	1	0.564
476	A	38.098	1	0.484	1	0.526
477	F	39.023	1	0.452	1	0.526
478	S	37.002	1	0.383	1	0.517
479	G	36.227	1	0.318	1	0.508
480	T	36.88	0	0.26	NA	NA
481	V	37.711	0	0.256	NA	NA
482	I	39.081	0	0.258	NA	NA
483	E	37.718	0	0.269	NA	NA
484	K	39.334	0	0.271	NA	NA
485	E	38.639	0	0.246	NA	NA
486	F	38.952	0	0.22	NA	NA
487	V	39.673	0	0.243	NA	NA
488	S	38.408	0	0.278	NA	NA
489	P	42.709	0	0.283	NA	NA
490	S	40.097	0	0.256	NA	NA
491	L	44.158	0	0.26	NA	NA
492	T	47.464	0	0.244	NA	NA
493	P	52.798	0	0.24	NA	NA
494	P	54.153	0	0.235	NA	NA
495	P	50.771	0	0.176	NA	NA
496	A	45.908	0	0.167	NA	NA
497	I	47.077	0	0.175	NA	NA
498	A	45.25	0	0.149	NA	NA
499	H	44.426	0	0.167	NA	NA
500	P	45.333	0	0.113	NA	NA
501	A	44.376	0	0.099	NA	NA
502	L	45.591	0	0.166	NA	NA
503	P	48.474	0	0.196	NA	NA
504	T	46.321	0	0.171	NA	NA
505	I	48.674	0	0.174	NA	NA
506	P	49.694	0	0.182	NA	NA
507	E	48.725	0	0.167	NA	NA
508	R	49.123	0	0.15	NA	NA
509	K	51.513	0	0.168	NA	NA
510	E	51.028	0	0.157	NA	NA
511	V	51.486	0	0.177	NA	NA
512	L	48.85	0	0.187	NA	NA
513	L	51.136	0	0.25	NA	NA
514	E	50.504	0	0.25	NA	NA
515	A	49.004	0	0.263	NA	NA
516	S	50.419	0	0.254	NA	NA
517	E	51.122	0	0.298	NA	NA
518	E	50.986	0	0.295	NA	NA
519	T	49.707	0	0.298	NA	NA
520	G	49.583	1	0.311	0	0.31
521	K	54.062	0	0.3	NA	NA
522	R	53.081	0	0.268	NA	NA
523	V	54.305	0	0.284	NA	NA
524	S	55.252	0	0.236	NA	NA
525	K	57.487	0	0.272	NA	NA
526	F	55.913	1	0.322	0	0.478
527	K	57.893	1	0.337	0	0.483
528	A	57.485	1	0.363	0	0.465
529	A	57.51	1	0.374	0	0.458
530	R	56.1	1	0.428	0	0.444
531	L	59.927	1	0.442	0	0.45
532	Q	60.43	1	0.513	1	0.52
533	Q	57.676	1	0.499	1	0.511
534	K	51.581	1	0.59	1	0.535
535	D	46.693	1	0.595	1	0.535

## Sheet: Ext_data_Fig6F
Rank	Model	Complex	pTM	ipTM	Weighted_score
Rank_3	Model_4	PFDL complex	0.75	0.74	0.748
Rank_1	Model_2	PFDL complex	0.74	0.75	0.742
Rank_2	Model_1	PFDL complex	0.74	0.74	0.74
Rank_4	Model_3	PFDL complex	0.73	0.74	0.732
Rank_5	Model_5	PFDL complex	0.73	0.72	0.728
