# Supplementary material for: DIP-MS: ultra-deep interaction proteomics for the deconvolution of protein complexes
Source: Nat Methods. 2024 Mar 26;21(4):635–47. doi: 10.1038/s41592-024-02211-y (PMC11009110; doi:10.1038/s41592-024-02211-y)
Supplement: Supplementary file 29 — Statistical source data. [file 41592_2024_2211_MOESM29_ESM.xlsx]

## Sheet: Ext_data_Fig7_Legend
	SHEET DESCRIPTION		COLUMNS DETAILS
Sheet	Short Description		Column	Description
Ext_data_Fig7A	GNB2 abundance in reciprocal AP-MS validation experiments		Ext_data_Fig7A: GNB2 abundance in reciprocal AP-MS validation experiments
Ext_data_Fig7B	BioPlex derived GNB2 interactome		GeneName	Gene Name/Symbol obtained from UniProtKB database.
			UniProtKB_Accession	Unique and stable UniProtKB accession identifier obtained from UniProtKB database.
			Control_1	MS1 based LFQ protein intensity for AP-MS GFP negative control sample.
			Control_2	MS1 based LFQ protein intensity for AP-MS GFP negative control sample.
			Control_3	MS1 based LFQ protein intensity for AP-MS GFP negative control sample.
			Control_4	MS1 based LFQ protein intensity for AP-MS GFP negative control sample.
			Control_5	MS1 based LFQ protein intensity for AP-MS GFP negative control sample.
			Control_6	MS1 based LFQ protein intensity for AP-MS GFP negative control sample.
			PFDN2_1	MS1 based LFQ protein intensity for AP-MS PFDN2 biological replicate 1.
			PFDN2_2	MS1 based LFQ protein intensity for AP-MS PFDN2 biological replicate 2.
			PFDN2_3	MS1 based LFQ protein intensity for AP-MS PFDN2 biological replicate 3.
			PFDN5_1	MS1 based LFQ protein intensity for AP-MS PFDN5 biological replicate 1.
			PFDN5_2	MS1 based LFQ protein intensity for AP-MS PFDN5 biological replicate 2.
			PFDN5_3	MS1 based LFQ protein intensity for AP-MS PFDN5 biological replicate 3.
			PFDN1_1	MS1 based LFQ protein intensity for AP-MS PFDN1 biological replicate 1.
			PFDN1_2	MS1 based LFQ protein intensity for AP-MS PFDN2 biological replicate 2.
			PFDN1_3	MS1 based LFQ protein intensity for AP-MS PFDN5 biological replicate 3.
			CV_Control	Coefficient of variation of GFP negative control samples.
			CV_PFDN2	Coefficient of variation of PFDN2 samples.
			CV_PFDN5	Coefficient of variation of PFDN5 samples.
			CV_PFDN1	Coefficient of variation of PFDN1 samples.
			FC_PFDN2	FC against GFP negative control for PFDN2.
			FC_PFDN5	FC against GFP negative control for PFDN5.
			FC_PFDN1	FC against GFP negative control for PFDN1.
			PVAL_PFDN2	p-value of PFDN2 against GFP negative control samples.
			PVAL_PFDN5	p-value of PFDN5 against GFP negative control samples.
			PVAL_PFDN1	p-value of PFDN1 against GFP negative control samples.
			QVAL_PFDN2	qvalue of PFDN2 agaisnt GFP negative control samples.
			QVAL_PFDN5	qvalue of PFDN5 agaisnt GFP negative control samples.
			QVAL_PFDN1	qvalue of PFDN1 agaisnt GFP negative control samples.
			GNB2_highlight	Column indicating which protein should be highlighted in the volcano plot.
			Ext_data_Fig7B: BioPlex derived GNB2 interactome
			GeneName_NodeA	Gene Name/Symbol obtained from UniProtKB database of Node A.
			UniProtKB_Accession_NodeA	Unique and stable UniProtKB accession identifier obtained from UniProtKB database of Node A.
			GeneName_NodeB	Gene Name/Symbol obtained from UniProtKB database of Node B.
			UniProtKB_Accession_NodeB	Unique and stable UniProtKB accession identifier obtained from UniProtKB database of Node B.
			Source	Indicates source from which interaction was retrived.
			Direction	Indicates direction of interaction. Note in the illustration both directions are summarized with an arrow head on both ends of the edge.
			Grouping_NodeA	Grouping of node A if they are part of CCT/TRiC or canonical prefoldin.
			Grouping_NodeB	Grouping of node B if they are part of CCT/TRiC or canonical prefoldin.

## Sheet: Ext_data_Fig_7A
GeneName	UniProtKB_Accession	Control_1	Control_2	Control_3	Control_4	Control_5	Control_6	PFDN2_1	PFDN2_2	PFDN2_3	PFDN5_1	PFDN5_2	PFDN5_3	PFDN1_1	PFDN1_2	PFDN1_3	CV_Control	CV_PFDN2	CV_PFDN5	CV_PFDN1	FC_PFDN2	FC_PFDN5	FC_PFDN1	PVAL_PFDN2	PVAL_PFDN5	PVAL_PFDN1	QVAL_PFDN2	QVAL_PFDN5	QVAL_PFDN1	GNB2_highlight
GATD3A	P0DPI2	23.3411	23.3207	23.7395	25.4102	22.5832	25.0228	23.3561	23.2826	26.5151	25.7183	25.2875	25.1101	23.2693	23.4356	25.1066	0.0456344	0.0756809	0.0123276	0.0424527	0.481683	1.46901	0.0342531	0.70723	0.0207686	0.96495	0.777229	0.14407	0.981704	FALSE
GATD3B	A0A0B4J2D5	23.3411	23.3207	23.7395	25.4102	22.5832	25.0228	23.3561	23.2826	26.5151	25.7183	25.2875	25.1101	23.2693	23.4356	25.1066	0.0456344	0.0756809	0.0123276	0.0424527	0.481683	1.46901	0.0342531	0.70723	0.0207686	0.96495	0.777229	0.14407	0.981704	FALSE
CNOT1	A5YKK6	25.4757	23.0602	23.0744	23.4165	23.1032	25.522	23.528	23.6488	23.5095	23.0904	23.2385	23.5378	25.437	26.1468	24.5875	0.0506708	0.00320974	0.00978651	0.0307475	-0.379903	-0.653121	1.44842	0.478795	0.252304	0.072634	0.580686	0.371923	0.443377	FALSE
SMCHD1	A6NHR9	26.8814	26.5848	27.136	24.702	24.6157	23.7226	22.9709	24.8276	23.0845	23.4628	22.7976	23.2314	26.7257	26.6198	25.477	0.0559701	0.0440474	0.0145778	0.0263522	-1.97942	-2.44314	0.667091	0.0594165	0.00747169	0.378009	0.184851	0.109456	0.720581	FALSE
SNRPGP15	A8MWD9	23.1625	27.9515	28.0063	28.8748	29.3402	29.2537	26.7644	27.2483	27.1223	28.4223	26.8699	28.4201	27.0892	28.1858	26.5906	0.0840125	0.00928205	0.0320982	0.0299045	-0.719833	0.139242	-0.476322	0.487118	0.901428	0.667981	0.589116	0.928632	0.876228	FALSE
SNRPG	P62308	23.1625	27.9515	28.0063	28.8748	29.3402	29.2537	26.7644	27.2483	27.1223	28.4223	26.8699	28.4201	27.0892	28.1858	26.5906	0.0840125	0.00928205	0.0320982	0.0299045	-0.719833	0.139242	-0.476322	0.487118	0.901428	0.667981	0.589116	0.928632	0.876228	FALSE
NUDT19	A8MXV4	23.0366	23.3009	23.3927	23.9215	24.0043	24.2017	23.2098	23.1869	22.8643	25.0464	24.3162	24.2761	23.3727	23.4952	25.2096	0.0195444	0.00836785	0.0176672	0.042746	-0.555964	0.903286	0.38291	0.0389527	0.0406354	0.59133	0.169559	0.173154	0.850357	FALSE
MCRIP1	C9JLW8	29.1694	28.7357	28.6286	23.1736	23.0712	22.8902	23.5761	23.3477	23.4535	23.0272	23.6434	23.5745	28.8983	28.9562	27.547	0.122683	0.00487385	0.0144181	0.0280111	-2.48568	-2.52975	2.52238	0.114031	0.109728	0.116283	0.239593	0.240871	0.499551	FALSE
NACA_164	Q13765	25.672	26.7004	23.0066	27.6531	27.373	27.7969	29.2188	28.9714	29.1552	28.7892	28.9807	28.3361	28.0872	27.8471	28.0283	0.0690992	0.00441273	0.0115329	0.00447182	2.74818	2.33503	1.62056	0.0138557	0.0247428	0.0812903	0.116642	0.156587	0.453543	FALSE
NACA	E9PAV3	25.672	26.7004	23.0066	27.6531	27.373	27.7969	29.2188	28.9714	29.1552	28.7892	28.9807	28.3361	28.0872	27.8471	28.0283	0.0690992	0.00441273	0.0115329	0.00447182	2.74818	2.33503	1.62056	0.0138557	0.0247428	0.0812903	0.116642	0.156587	0.453543	FALSE
ASDURF	L0R819	23.4733	23.3241	23.4961	22.9273	23.0185	23.4942	30.5328	29.7982	29.4048	28.063	23.0304	28.5995	23.2897	23.3987	23.374	0.0109341	0.0191397	0.11565	0.00244742	6.623	3.27538	0.065192	0.00109786	0.205716	0.572215	0.0252509	0.329145	0.835558	FALSE
SNAP23	O00161	27.7509	28.9787	28.7203	27.4467	27.7348	28.2616	28.3155	28.2035	28.1349	28.2431	27.0921	28.3881	28.8509	28.6068	28.0469	0.0216129	0.00323047	0.0254442	0.0144625	0.0690847	-0.241099	0.352671	0.795581	0.644585	0.345297	0.846866	0.727955	0.700382	FALSE
HAX1	O00165	28.2472	28.4437	27.9705	25.5774	25.7089	24.7661	25.7646	25.3494	26.1969	25.7844	25.5793	25.8909	25.7424	23.1606	22.9285	0.0601688	0.0164439	0.00615042	0.0652333	-1.01531	-1.0341	-2.84183	0.196796	0.178142	0.0604401	0.323008	0.302479	0.430229	FALSE
GTPBP1	O00178	22.8489	23.6315	22.863	25.8169	25.6244	26.4562	26.5067	26.2491	26.424	25.2974	25.4984	25.1499	23.0496	23.6752	24.6307	0.0656467	0.0049845	0.00691091	0.0334773	1.85313	0.77509	-0.754955	0.0369583	0.294427	0.378379	0.166792	0.415145	0.720581	FALSE
AP3B1	O00203	23.4415	23.3234	22.9003	29.4068	29.0545	29.086	29.066	28.7363	28.6174	28.9768	28.6975	28.9874	25.9465	23.2087	23.0191	0.124878	0.00806851	0.00568967	0.0680904	2.60445	2.68512	-2.14398	0.108948	0.100719	0.232024	0.234265	0.231894	0.62107	FALSE
PSMD11	O00231	28.9327	29.5424	29.7285	26.6541	26.5331	26.9585	26.2963	26.114	26.2812	26.6358	26.1453	26.3767	28.1175	29.297	28.2526	0.0534939	0.00385665	0.0092982	0.0226049	-1.8277	-1.67226	0.497514	0.0305037	0.0408194	0.510254	0.160362	0.173154	0.814967	FALSE
PSMD12	O00232	28.022	28.2578	28.64	25.3102	25.626	25.5843	25.2172	24.8185	23.4098	24.8214	24.7389	24.9641	26.3621	27.6706	26.5826	0.0576039	0.0387854	0.00458615	0.0260691	-2.42491	-2.06531	-0.0349928	0.0256983	0.022098	0.964136	0.153238	0.146712	0.981704	FALSE
PGRMC1	O00264	27.2721	26.515	23.1649	26.2541	25.8857	25.9758	24.9961	25.1216	25.1237	25.8126	25.4605	25.766	25.4088	23.5961	26.7752	0.05432	0.00291348	0.00744704	0.063134	-0.764144	-0.164862	-0.584553	0.240476	0.788179	0.62122	0.367555	0.836598	0.860356	FALSE
SUPT5H	O00267	23.3498	23.2628	23.1544	27.9335	27.8253	28.1516	27.7338	28.0931	28.3372	28.1694	28.3501	28.0916	23.1623	22.9301	26.5528	0.10093	0.0108199	0.00470148	0.083743	2.4418	2.59078	-1.39784	0.0686291	0.0575351	0.414317	0.196869	0.192481	0.737315	FALSE
EIF3F	O00303	27.7018	27.1371	27.9336	30.9776	31.2259	31.1314	30.6561	30.2875	30.1448	30.1352	29.7212	30.3866	27.9302	28.2623	27.6205	0.0663467	0.00868947	0.0111705	0.0114886	1.01156	0.729747	-1.41355	0.263256	0.409433	0.138373	0.387956	0.52213	0.512655	FALSE
PDHX	O00330	27.4679	28.0052	27.8536	28.1586	27.9071	27.8937	27.5203	26.8408	27.2395	26.8441	26.8542	27.0712	28.4568	28.0302	26.7352	0.00825308	0.0125518	0.00476546	0.0323183	-0.680835	-0.957873	-0.140272	0.0537319	0.000115643	0.81333	0.180342	0.0138686	0.93533	FALSE
IPO5	O00410	25.3271	23.4589	26.3658	26.2216	25.5198	25.2276	26.3211	27.1078	27.4898	26.0684	26.1856	25.9131	23.3165	26.0405	27.3117	0.0410358	0.0220931	0.00524644	0.0798691	1.61944	0.70224	0.202798	0.0224906	0.161304	0.883403	0.147045	0.288356	0.950984	FALSE
POLRMT	O00411	27.7409	28.1446	28.0494	27.371	26.4952	26.9982	26.5159	26.7911	26.0589	25.7934	25.9385	26.0541	27.4909	26.9317	25.7544	0.0232946	0.0139796	0.00503911	0.0331664	-1.01123	-1.53787	-0.740852	0.021566	0.00149773	0.285195	0.143935	0.0535856	0.650509	FALSE
SAP18	O00422	23.6438	23.2669	23.2277	26.7473	27.5083	27.7823	26.0093	26.5417	26.4691	26.8587	27.1626	27.2591	23.2594	23.3545	23.9753	0.0868856	0.0109618	0.00771312	0.0165219	0.977324	1.73076	-1.83297	0.331387	0.112877	0.09897	0.448659	0.242309	0.481032	FALSE
IGF2BP3	O00425	26.8126	27.5775	26.939	26.6745	26.1496	26.1691	26.4016	26.5396	25.8993	25.0931	26.0403	26.0848	27.1007	26.9151	25.2927	0.0199644	0.012823	0.0217624	0.0376247	-0.440184	-0.980983	-0.284203	0.180612	0.0671554	0.679538	0.308935	0.202057	0.878539	FALSE
NDUFA4	O00483	26.407	23.8423	23.2874	24.4778	23.6289	23.0783	24.3788	24.3892	23.0683	24.0015	22.991	24.9555	23.398	23.1714	23.1005	0.0506244	0.0317231	0.040962	0.00669185	-0.174852	-0.137653	-0.896986	0.800687	0.862413	0.133306	0.848373	0.897244	0.503514	FALSE
PSMD14	O00487	28.0541	28.168	28.2034	25.1532	25.4234	25.461	24.8701	23.1709	23.3684	26.0023	23.6567	23.3165	26.8352	27.6319	26.5754	0.0574293	0.0390389	0.0601182	0.020379	-2.94074	-2.4187	0.270292	0.010626	0.0784557	0.712386	0.100785	0.213958	0.891883	FALSE
KPNA3	O00505	23.0983	23.7188	23.5997	25.6375	23.1773	25.987	26.3996	26.0097	26.4956	25.6066	23.5006	26.152	23.3779	22.6131	24.7309	0.052625	0.00978359	0.0558126	0.0454916	2.09855	0.883309	-0.629114	0.00885978	0.413436	0.472743	0.0965843	0.524708	0.789939	FALSE
PES1	O00541	26.821	27.7801	27.9226	26.9899	27.5759	27.2533	26.8942	26.7495	26.6835	26.6602	26.8375	27.1227	27.2445	26.8197	26.5059	0.0161052	0.00402459	0.00868301	0.0138028	-0.614753	-0.517027	-0.533754	0.0177847	0.0560372	0.116309	0.129812	0.191799	0.499551	FALSE
NOP56	O00567	29.7265	29.6967	29.5984	25.8349	25.7773	24.6574	26.6444	26.644	26.4466	25.1704	26.2747	26.0735	28.6355	28.8431	27.1601	0.0858889	0.00429188	0.0227628	0.0325264	-0.970173	-1.70901	0.664372	0.361926	0.145486	0.565773	0.476647	0.27476	0.835558	FALSE
DDX3Y	O15523	27.9647	28.0601	27.5502	30.3636	30.1567	30.3601	30.4364	30.4997	30.4675	29.8395	30.6745	30.5257	27.7423	27.8659	27.3219	0.0463216	0.00103945	0.0146768	0.0103174	1.39197	1.27069	-1.43256	0.0524144	0.0767911	0.0480081	0.180342	0.21206	0.410224	FALSE
DDX3X	O00571	27.9647	28.0601	27.5502	30.3636	30.1567	30.3601	30.4364	30.4997	30.4675	29.8395	30.6745	30.5257	27.7423	27.8659	27.3219	0.0463216	0.00103945	0.0146768	0.0103174	1.39197	1.27069	-1.43256	0.0524144	0.0767911	0.0480081	0.180342	0.21206	0.410224	FALSE
PPP6C	O00743	23.1846	23.2085	23.4897	23.3416	22.624	23.2447	23.3988	24.4626	23.5558	23.5628	24.0182	23.1476	23.2666	23.5394	25.0445	0.012741	0.0241221	0.0184681	0.0399786	0.62355	0.394018	0.767985	0.191406	0.253532	0.29747	0.318509	0.371923	0.655687	FALSE
TXNDC9	O14530	23.3486	23.0782	22.8291	23.2281	23.5621	23.192	27.144	27.1885	27.1641	23.8773	23.7285	23.8333	26.4605	26.5743	25.0936	0.0106647	0.000820783	0.00320975	0.0316386	3.95917	0.606696	2.83645	1.44e-07	0.00116059	0.0229082	4.79e-05	0.0478793	0.335794	FALSE
COPE	O14579	23.1438	23.2453	23.5102	24.0647	24.4037	24.9419	24.2869	23.3083	23.1412	24.9835	22.7018	24.892	23.3496	24.7728	24.5244	0.0297077	0.0262477	0.0533955	0.0313929	-0.306128	0.307494	0.330662	0.537082	0.729715	0.565027	0.638746	0.797855	0.835558	FALSE
AP3D1	O14617	23.2192	23.3907	23.1358	28.5853	28.3975	28.621	29.1765	28.7475	28.6024	28.9545	28.7744	29.6427	23.2122	23.2707	25.3329	0.111907	0.0103497	0.0157343	0.0504562	2.95051	3.23224	-1.95301	0.0546889	0.0406465	0.19809	0.180614	0.173154	0.602895	FALSE
IRS4	O14654	32.6577	32.4151	32.3063	29.5627	28.8219	29.4025	29.3792	29.661	29.52	28.8257	29.0355	29.0174	30.2652	30.4489	29.6517	0.0574252	0.00477276	0.00401506	0.0138586	-1.34099	-1.90149	-0.739112	0.12342	0.0465	0.369945	0.253491	0.182306	0.720054	FALSE
PDCD5	O14737	25.9435	26.77	26.3086	26.9962	28.1464	28.2528	32.1381	31.7394	31.2155	29.1649	25.9997	28.5724	28.8337	29.6813	28.923	0.0350529	0.014598	0.0602842	0.01598	4.62808	0.842765	2.07641	2.49e-05	0.486112	0.0032025	0.00139558	0.592909	0.117852	FALSE
PRMT5	O14744	25.4242	26.0955	26.4532	27.224	27.4199	27.3403	27.0717	27.0009	27.4271	26.5282	26.8724	26.5015	24.9994	25.7205	26.5688	0.0302275	0.00840764	0.00776576	0.0304921	0.507063	-0.0254698	-0.896599	0.20001	0.9443	0.18152	0.325269	0.958439	0.580143	FALSE
TCERG1	O14776	25.1137	23.3568	25.5914	24.884	25.0183	23.2992	23.5656	23.0801	23.4636	23.9914	25.0962	23.9053	23.4561	23.2593	24.1801	0.0395909	0.0109535	0.0272963	0.0205206	-1.1741	-0.212909	-0.912058	0.0312629	0.713151	0.102857	0.161509	0.783736	0.490112	FALSE
POLR3A	O14802	23.3004	21.2653	21.5725	21.1541	19.7338	22.5824	29.0947	28.2937	29.1027	22.1063	21.9839	19.8829	19.8876	23.0518	19.1531	0.0572645	0.0161213	0.0586111	0.100095	7.22897	-0.277025	-0.903892	5.31e-06	0.768655	0.540694	0.000488402	0.824336	0.829126	FALSE
PSMA7	O14818	30.1081	30.2567	30.5295	28.1021	27.5011	27.9068	27.7137	27.7829	28.0564	27.8789	27.8213	27.8738	29.0541	29.068	28.179	0.0470891	0.00650816	0.00114507	0.0177034	-1.2164	-1.20938	-0.300363	0.0818464	0.0827431	0.649111	0.211683	0.217496	0.871442	FALSE
HAT1	O14929	23.2269	23.7219	23.3715	26.1896	23.5505	26.3518	25.9817	26.238	26.1768	26.8426	26.5494	26.2788	22.7066	22.9143	23.4049	0.0597455	0.00512227	0.0106174	0.0155841	1.73011	2.15491	-1.39345	0.0331931	0.0140882	0.0685753	0.163444	0.130458	0.439972	FALSE
MYL12B	O14950	28.0773	27.4227	28.1701	26.9981	26.6057	26.7704	26.4295	25.4015	25.4297	26.8151	26.9718	26.7184	29.0217	28.4002	27.7512	0.0243713	0.0227361	0.00476536	0.022378	-1.58717	-0.505647	1.0503	0.016628	0.1257	0.0785373	0.128245	0.252183	0.453543	FALSE
MYL9	P24844	28.0773	27.4227	28.1701	26.9981	26.6057	26.7704	26.4295	25.4015	25.4297	26.8151	26.9718	26.7184	29.0217	28.4002	27.7512	0.0243713	0.0227361	0.00476536	0.022378	-1.58717	-0.505647	1.0503	0.016628	0.1257	0.0785373	0.128245	0.252183	0.453543	FALSE
MYL12A	P19105	28.0773	27.4227	28.1701	26.9981	26.6057	26.7704	26.4295	25.4015	25.4297	26.8151	26.9718	26.7184	29.0217	28.4002	27.7512	0.0243713	0.0227361	0.00476536	0.022378	-1.58717	-0.505647	1.0503	0.016628	0.1257	0.0785373	0.128245	0.252183	0.453543	FALSE
HNRNPDL	O14979	27.5277	28.2765	27.7627	26.6661	27.2358	26.9941	26.2961	26.4747	26.9859	26.5834	26.9662	26.6788	27.8169	26.3788	26.9779	0.0209305	0.0134659	0.00745195	0.0266974	-0.824919	-0.667668	-0.352615	0.0368447	0.0389289	0.509567	0.166792	0.173154	0.814967	FALSE
XPO1	O14980	27.6997	27.1903	27.3574	23.3792	23.5888	24.6607	24.0409	23.1394	23.5379	23.0859	23.4385	24.3306	24.6338	22.9128	26.5812	0.0777367	0.0191639	0.027162	0.0742787	-2.07326	-2.02765	-0.93673	0.0519808	0.060052	0.518291	0.180342	0.195321	0.820639	FALSE
SEC16A	O15027	29.6558	29.6357	28.6798	24.9531	24.01	26.205	27.0747	28.1603	28.3106	26.3859	27.0092	27.4092	34.284	33.4765	32.0612	0.0906387	0.024216	0.0191469	0.0338152	0.658605	-0.255142	6.08401	0.563039	0.816243	0.00143232	0.662277	0.859624	0.0737933	FALSE
U2SURP	O15042	26.5748	25.6648	26.2342	25.8973	26.0431	23.2914	25.5235	25.2575	24.5818	24.2596	24.3052	24.0245	26.0499	26.4357	25.7516	0.0460861	0.0193256	0.00622678	0.0131515	-0.496677	-1.42114	0.461467	0.402763	0.031374	0.407986	0.514131	0.170723	0.732643	FALSE
POLR1C	O15160	26.385	27.1169	26.6243	24.6834	25.5687	24.4878	24.5726	24.9404	25.0442	25.5085	25.0294	24.288	25.4737	24.5264	24.6645	0.0416457	0.00997138	0.0246543	0.0205627	-0.958664	-0.86906	-0.922827	0.0834632	0.170053	0.124758	0.213719	0.295187	0.499551	FALSE
PFDN6	O15212	29.2504	29.9017	29.4643	25.7512	26.6629	26.0346	34.5076	33.9074	33.045	34.2061	31.7086	34.1713	37.764	38.0897	36.9207	0.0679273	0.0217387	0.0429229	0.0160477	5.97583	5.51783	9.7473	0.0002739	0.00375269	1.36e-05	0.00957163	0.0833356	0.00346941	FALSE
NKRF	O15226	26.8251	28.2248	27.198	23.3992	23.3291	23.5061	23.4413	23.3691	23.1915	23.3198	23.2679	25.6292	26.4138	26.9661	25.7968	0.0881997	0.00550821	0.056021	0.0221641	-2.07974	-1.34142	0.978469	0.0721817	0.304186	0.353509	0.199936	0.421734	0.706283	FALSE
MRPS12	O15235	23.453	23.4405	23.0324	27.2432	26.1059	27.1087	26.459	25.0761	26.1051	25.5791	24.8553	26.7778	25.1738	23.2859	23.9453	0.0785369	0.0277594	0.0377273	0.0396987	0.81611	0.67344	-0.928954	0.397619	0.514195	0.372907	0.509419	0.619265	0.720096	FALSE
OGT	O15294	26.3302	26.4303	26.6169	23.2813	23.0113	23.4472	23.2456	23.3942	23.7103	23.6102	22.8582	23.7423	25.7328	23.3915	24.9849	0.0711177	0.0101189	0.0203755	0.0484075	-1.40282	-1.44929	-0.149817	0.110599	0.107859	0.885725	0.236238	0.238468	0.950984	FALSE
PPM1G	O15355	23.186	23.5113	23.6291	28.5319	28.4966	28.6676	28.7149	28.6909	28.9771	28.4655	28.5611	28.4873	23.1744	22.9452	23.343	0.108078	0.00551328	0.00175689	0.00862145	2.79053	2.50088	-2.84956	0.0591645	0.0811457	0.0554897	0.184851	0.216388	0.430229	FALSE
EIF3D	O15371	26.2439	26.1976	23.143	30.8234	31.0357	31.1738	30.7743	30.5027	30.4018	30.1311	30.1624	30.4031	28.8453	29.0801	28.1805	0.12027	0.00630357	0.00492292	0.0162585	2.45672	2.12933	0.599097	0.135379	0.183703	0.686563	0.266211	0.309294	0.881648	FALSE
EIF3H	O15372	27.5433	25.3078	28.336	31.2083	31.4604	31.5275	30.827	31.0037	31.0657	30.7275	30.6199	31.0306	29.2039	29.2184	28.4045	0.0881485	0.00400051	0.006916	0.0160925	1.73493	1.56212	-0.288269	0.160247	0.198728	0.800095	0.29374	0.32156	0.933544	FALSE
POLR2D	O15514	23.3176	23.4356	23.1091	24.9805	25.6206	26.3851	23.5643	23.2335	22.822	24.4019	23.2177	22.8017	23.5134	23.8787	23.6239	0.0563265	0.0160233	0.0353719	0.00791425	-1.26815	-1.001	-0.80275	0.0781738	0.221404	0.216473	0.207177	0.34275	0.616646	FALSE
DHX15	O43143	29.3541	29.5993	29.4093	28.2639	27.7601	28.2736	28.129	28.2683	28.2231	27.5532	28.1652	27.7024	28.6126	29.4971	28.4126	0.0267359	0.00251845	0.0114759	0.0200115	-0.569909	-0.969806	0.0640306	0.129992	0.0324424	0.893843	0.2612	0.171732	0.954618	FALSE
TTI1	O43156	22.8732	23.3025	23.2205	23.4593	23.392	23.9521	23.5409	22.6734	23.3164	23.3853	23.8254	23.4834	23.7761	23.4906	23.2877	0.0150803	0.0194279	0.00980489	0.0104318	-0.189733	0.198058	0.151522	0.564804	0.35124	0.48231	0.663748	0.467836	0.796792	FALSE
RRP8	O43159	25.8824	22.9692	23.2878	23.3674	23.0975	23.2027	23.5634	23.388	23.3535	23.014	23.5329	23.7242	23.4332	25.1133	22.9186	0.0469706	0.00480438	0.0156889	0.0481813	-0.199536	-0.210779	0.187211	0.680464	0.686909	0.827164	0.760137	0.762049	0.937531	FALSE
PRPF4	O43172	26.3397	23.3187	26.351	26.1758	25.8567	25.7672	25.3284	25.5681	25.3355	25.5387	25.3554	25.7209	26.2561	26.6114	25.2318	0.0452702	0.00536651	0.0071572	0.0275159	-0.224164	-0.0964978	0.398267	0.659343	0.849587	0.548723	0.744942	0.88723	0.832701	FALSE
PHGDH	O43175	29.1241	28.8988	29.6832	28.4302	28.5775	28.812	28.213	28.5209	28.5811	27.6764	28.148	28.1037	28.8797	28.6877	29.2385	0.0154121	0.00694322	0.00930884	0.00966184	-0.482643	-0.944958	0.0143077	0.0594044	0.00594579	0.954926	0.184851	0.0953463	0.981228	FALSE
DYNC1LI2	O43237	26.5936	23.2159	26.3709	23.5438	23.5015	25.4931	23.4007	23.0865	23.0822	23.5739	23.5797	23.5961	26.696	26.9806	25.2986	0.0623394	0.00787619	0.000487779	0.0341967	-1.59666	-1.20324	1.5386	0.0522256	0.114766	0.104698	0.180342	0.243723	0.490112	FALSE
PSMD3	O43242	29.6631	29.6919	29.8878	26.9333	26.2124	27.2266	27.357	26.9582	26.3529	27.0805	27.2959	27.1489	29.038	29.1203	28.2419	0.058531	0.0188018	0.0040513	0.0168443	-1.37985	-1.09409	0.530876	0.106291	0.16675	0.493561	0.231781	0.292324	0.804746	FALSE
SART1	O43290	26.133	26.3951	23.337	24.9258	23.3366	25.3422	23.1744	23.338	25.2061	24.6606	23.2659	24.7923	23.2963	23.4114	23.7934	0.0533699	0.0472165	0.0348932	0.0110748	-1.00544	-0.672006	-1.41125	0.291054	0.391732	0.0481462	0.413075	0.506182	0.410224	FALSE
EEF1E1	O43324	28.916	28.7921	29.2877	27.9359	27.3059	27.9805	26.7679	25.6915	23.7112	27.5704	26.409	27.6919	27.4715	28.0325	26.9747	0.0263349	0.0610655	0.0260142	0.0192501	-2.9795	-1.14596	-0.876757	0.0663015	0.0831503	0.0910087	0.195863	0.217678	0.474369	FALSE
HNRNPR	O43390	29.83	30.2587	29.8115	30.2671	30.1111	30.2072	29.6956	29.7567	29.8906	29.5873	29.9445	30.1375	30.1906	30.4584	29.3844	0.00695236	0.00334845	0.00934046	0.0186278	-0.299978	-0.191182	-0.0698438	0.0226505	0.367624	0.85149	0.147343	0.484152	0.947899	FALSE
PRPF3	O43395	22.9172	23.8585	23.3017	25.8696	23.4415	23.2277	25.3664	23.1026	25.4212	25.0498	25.1841	24.9812	26.0417	23.029	23.2148	0.0451745	0.0537191	0.00411626	0.0700679	0.860699	1.30235	0.325781	0.39297	0.0307529	0.781437	0.50564	0.169999	0.926345	FALSE
HTRA2	O43464	22.9182	23.2339	23.5415	24.2427	24.9038	23.5816	25.3743	25.3369	25.7865	25.1334	25.1801	25.0005	23.1542	23.418	23.6643	0.0303974	0.0097826	0.00371238	0.0108951	1.76229	1.36774	-0.324763	0.00118593	0.0051506	0.358056	0.0263359	0.088453	0.709137	FALSE
EPB41L2	O43491	26.4922	27.0262	26.7902	27.0328	26.4307	26.7233	26.0649	26.2147	26.2986	25.7426	25.605	25.0758	26.3274	26.3114	26.3012	0.00956052	0.00451849	0.0138198	0.000503256	-0.556487	-1.27477	-0.435913	0.00294367	0.010341	0.00859039	0.0534007	0.119912	0.187532	FALSE
XPOT	O43592	25.9869	24.2545	27.1734	23.8997	22.7731	22.1056	23.2879	23.4414	23.9179	23.349	23.4985	22.8269	23.2428	23.3796	24.5197	0.0787006	0.0139495	0.0151836	0.029564	-0.816464	-1.14075	-0.651527	0.352851	0.211204	0.484423	0.466604	0.333931	0.798894	FALSE
PLRG1	O43660	26.4954	26.5755	26.3995	23.7138	23.1788	23.4201	23.0932	23.3316	23.2871	23.3676	23.5856	23.3792	26.7565	26.567	25.5579	0.0673558	0.00545521	0.00523085	0.0245049	-1.72659	-1.51974	1.32994	0.0533549	0.0777554	0.133003	0.180342	0.213083	0.503514	FALSE
ZNF207	O43670	23.3849	23.3534	23.1446	25.0079	23.4525	26.412	25.0895	26.0552	23.4632	25.5997	26.1432	25.8501	23.2845	23.3779	25.1572	0.054254	0.0526742	0.0105177	0.0440794	0.743431	1.73844	-0.186028	0.466172	0.0215287	0.827426	0.571294	0.145674	0.937531	FALSE
BUB3	O43684	23.1757	23.0489	23.0371	26.4357	26.9796	26.0963	26.8092	26.9843	27.3145	26.6918	26.709	26.701	27.3312	26.8699	26.3266	0.0763488	0.0094902	0.000322051	0.018732	2.24047	1.90502	2.047	0.0332471	0.0568846	0.0465534	0.163444	0.191799	0.410224	FALSE
ACTN4	O43707	28.1408	27.3548	28.0673	29.1612	28.4806	28.3946	28.4133	28.8817	29.3211	28.8614	29.7949	28.8025	29.2737	29.6615	30.2354	0.0209261	0.0157222	0.0190969	0.0162773	0.605466	0.886372	1.45698	0.14667	0.0868342	0.0109336	0.279454	0.22147	0.207854	FALSE
HTATSF1	O43719	27.4795	26.7377	27.488	26.8391	26.8515	26.8771	27.4079	27.5147	27.6179	27.8045	27.1026	27.3092	26.6663	28.0738	26.8721	0.0126738	0.00381701	0.0131629	0.0279452	0.46803	0.359959	0.158571	0.0199188	0.226541	0.758387	0.138678	0.347379	0.914609	FALSE
AP1G1	O43747	23.4967	23.4358	23.4747	24.7973	25.5611	25.7894	25.971	26.1048	26.2957	26.1656	26.2952	26.0313	23.7518	23.3539	23.0365	0.0449755	0.0062473	0.00504362	0.0153289	1.69801	1.73822	-1.04505	0.0120233	0.0111437	0.0745074	0.109056	0.119912	0.447108	FALSE
NARS	O43776	22.9011	23.1433	23.9122	27.6997	27.8384	27.5209	27.7876	27.9127	28.53	27.3487	28.393	27.7543	23.4354	23.4302	24.8988	0.0947928	0.0141559	0.0189145	0.0353828	2.57419	2.32939	-1.58114	0.0474554	0.065966	0.195822	0.174808	0.202057	0.599194	FALSE
NUDT21	O43809	23.3816	23.1669	23.2381	25.0941	26.5666	24.9893	25.106	25.4025	24.9832	25.2694	25.5301	25.7623	23.2319	25.8713	25.5209	0.0562716	0.00856624	0.00966099	0.057626	0.757808	1.11451	0.468587	0.239525	0.105704	0.664081	0.366835	0.237073	0.875472	FALSE
LANCL1	O43813	28.4108	29.1237	28.914	28.1518	28.0395	28.0385	27.7342	27.5562	27.7036	27.6657	27.4053	27.7212	28.1467	28.401	27.1888	0.0164695	0.00344089	0.00611206	0.0229012	-0.781721	-0.848994	-0.534182	0.00837718	0.00584255	0.285637	0.0965843	0.0952558	0.650509	FALSE
RRP9	O43818	23.1191	23.0848	23.2311	26.177	26.0457	22.9117	24.2433	24.9258	23.9157	25.6121	25.4824	25.8898	23.1831	23.4924	23.1242	0.0649876	0.0211537	0.00810933	0.00849973	0.266729	1.56653	-0.828313	0.717053	0.0577735	0.255065	0.784011	0.192778	0.634487	FALSE
SCO2	O43819	27.5717	27.9893	27.8885	26.1164	25.6701	22.8761	25.2767	25.4574	23.0045	25.5967	25.1034	25.5987	22.948	26.2836	25.4506	0.0742306	0.0556154	0.0112222	0.0697365	-1.77251	-0.91908	-1.45793	0.16743	0.307177	0.310994	0.296051	0.424966	0.664607	FALSE
AKAP8	O43823	23.9862	23.6551	23.0388	25.2983	26.8731	25.4896	23.549	26.2358	25.967	25.2416	23.0805	25.4472	25.7538	23.4514	23.5931	0.0573757	0.0586017	0.0533201	0.053175	0.527088	-0.13374	-0.457417	0.636923	0.894571	0.650553	0.725337	0.923983	0.871442	FALSE
IDH3B	O43837	23.3904	23.3016	23.0665	26.5237	25.1893	25.3525	25.5344	25.6041	26.1592	24.2842	25.1517	24.4961	23.2454	23.2317	25.1958	0.057834	0.0132881	0.0183503	0.0472995	1.29523	0.173348	-0.579719	0.07792	0.792937	0.534758	0.20693	0.83987	0.824872	FALSE
CALU	O43852	28.9435	29.6204	29.5462	30.5571	31.337	31.8617	30.9538	30.981	31.264	30.7465	30.6589	30.8911	27.8014	26.672	26.4757	0.0374706	0.00552918	0.003811	0.0265154	0.755294	0.454528	-3.32796	0.167346	0.374904	0.00152092	0.296051	0.489733	0.0753442	FALSE
PRPSAP2	O60256	23.4936	23.0973	23.1497	29.6041	29.6066	30.1113	28.3744	29.1936	28.4957	28.4608	28.7352	28.2551	23.3239	23.308	24.7423	0.135132	0.015411	0.00845591	0.0346152	2.17745	1.97328	-2.71902	0.199184	0.235992	0.127908	0.324336	0.355669	0.499551	FALSE
OPA1	O60313	23.6133	23.1446	23.5994	26.2537	26.6733	27.0252	26.541	26.7569	26.4196	25.1609	26.5955	25.7674	23.0713	23.2662	23.237	0.0709245	0.00642855	0.0278682	0.00453316	1.52094	0.789697	-1.86009	0.0903655	0.37657	0.0502806	0.218351	0.490656	0.418821	FALSE
KDM1A	O60341	23.2561	23.5548	23.2755	24.9535	25.0124	23.1011	25.2179	25.8826	25.6358	24.5208	25.1622	25.1195	25.7343	23.1864	23.2693	0.0370124	0.013135	0.0143838	0.0601623	1.71987	1.07525	0.204448	0.0041969	0.0363555	0.837797	0.0670899	0.173154	0.941021	FALSE
SYNCRIP	O60506	30.9525	31.4035	31.2993	31.5509	31.4684	31.8379	31.2211	31.5545	31.4517	30.9668	31.3142	31.404	30.9784	31.0107	30.0233	0.00930686	0.0054362	0.00739445	0.0182897	-0.00964461	-0.190433	-0.747934	0.952187	0.334466	0.134079	0.968307	0.452513	0.504952	FALSE
KPNA5	O15131	23.7044	23.6749	23.2783	25.1841	25.5026	26.0708	26.0429	25.7911	25.9514	25.3233	25.2307	24.8032	23.4083	23.287	25.0096	0.0471797	0.00491723	0.0110447	0.0402262	1.35928	0.549844	-0.667575	0.0344687	0.313175	0.402695	0.164095	0.431873	0.732643	FALSE
KPNA6	O60684	23.7044	23.6749	23.2783	25.1841	25.5026	26.0708	26.0429	25.7911	25.9514	25.3233	25.2307	24.8032	23.4083	23.287	25.0096	0.0471797	0.00491723	0.0110447	0.0402262	1.35928	0.549844	-0.667575	0.0344687	0.313175	0.402695	0.164095	0.431873	0.732643	FALSE
SNX2	O60749	23.2669	23.461	23.1154	24.571	23.2954	25.4826	25.8977	25.2744	26.1262	24.8477	25.7221	25.4024	23.5192	22.7742	24.8023	0.0398497	0.0171108	0.0174696	0.0432902	1.90072	1.45866	-0.16683	0.00461771	0.0164374	0.825898	0.0694424	0.137209	0.937531	FALSE
DPM1	O60762	26.7294	26.6481	26.3393	23.2279	23.2234	23.1001	26.1441	25.691	25.7211	25.631	24.9561	25.0942	26.1196	26.2816	25.9543	0.0748077	0.00980089	0.014132	0.00626597	0.974029	0.349092	1.24046	0.26013	0.673797	0.164388	0.386017	0.750735	0.554064	FALSE
MRPS14	O60783	23.6347	23.3144	23.613	27.7138	27.948	28.5939	27.1224	25.8793	25.8633	27.6083	25.9459	28.3472	25.928	26.6417	23.4822	0.0976324	0.0274781	0.0450504	0.0653638	0.485387	1.49749	-0.452343	0.676332	0.27008	0.758247	0.75872	0.388954	0.914609	FALSE
HIST1H2BD	P58876	33.374	34.2673	33.9487	31.4756	33.1247	31.4034	31.5975	31.7488	29.8139	31.4156	32.4815	30.8144	32.092	31.6911	30.9973	0.0372063	0.0346525	0.0267428	0.0175308	-1.87889	-1.36175	-1.33883	0.0689578	0.100424	0.0587594	0.197259	0.231894	0.430229	FALSE
HIST1H2BM	Q99879	33.374	34.2673	33.9487	31.4756	33.1247	31.4034	31.5975	31.7488	29.8139	31.4156	32.4815	30.8144	32.092	31.6911	30.9973	0.0372063	0.0346525	0.0267428	0.0175308	-1.87889	-1.36175	-1.33883	0.0689578	0.100424	0.0587594	0.197259	0.231894	0.430229	FALSE
HIST1H2BN	Q99877	33.374	34.2673	33.9487	31.4756	33.1247	31.4034	31.5975	31.7488	29.8139	31.4156	32.4815	30.8144	32.092	31.6911	30.9973	0.0372063	0.0346525	0.0267428	0.0175308	-1.87889	-1.36175	-1.33883	0.0689578	0.100424	0.0587594	0.197259	0.231894	0.430229	FALSE
HIST2H2BF	Q5QNW6	33.374	34.2673	33.9487	31.4756	33.1247	31.4034	31.5975	31.7488	29.8139	31.4156	32.4815	30.8144	32.092	31.6911	30.9973	0.0372063	0.0346525	0.0267428	0.0175308	-1.87889	-1.36175	-1.33883	0.0689578	0.100424	0.0587594	0.197259	0.231894	0.430229	FALSE
HIST1H2BK	O60814	33.374	34.2673	33.9487	31.4756	33.1247	31.4034	31.5975	31.7488	29.8139	31.4156	32.4815	30.8144	32.092	31.6911	30.9973	0.0372063	0.0346525	0.0267428	0.0175308	-1.87889	-1.36175	-1.33883	0.0689578	0.100424	0.0587594	0.197259	0.231894	0.430229	FALSE
HIST1H2BC	P62807	33.374	34.2673	33.9487	31.4756	33.1247	31.4034	31.5975	31.7488	29.8139	31.4156	32.4815	30.8144	32.092	31.6911	30.9973	0.0372063	0.0346525	0.0267428	0.0175308	-1.87889	-1.36175	-1.33883	0.0689578	0.100424	0.0587594	0.197259	0.231894	0.430229	FALSE
HIST1H2BH	Q93079	33.374	34.2673	33.9487	31.4756	33.1247	31.4034	31.5975	31.7488	29.8139	31.4156	32.4815	30.8144	32.092	31.6911	30.9973	0.0372063	0.0346525	0.0267428	0.0175308	-1.87889	-1.36175	-1.33883	0.0689578	0.100424	0.0587594	0.197259	0.231894	0.430229	FALSE
H2BFS	P57053	33.374	34.2673	33.9487	31.4756	33.1247	31.4034	31.5975	31.7488	29.8139	31.4156	32.4815	30.8144	32.092	31.6911	30.9973	0.0372063	0.0346525	0.0267428	0.0175308	-1.87889	-1.36175	-1.33883	0.0689578	0.100424	0.0587594	0.197259	0.231894	0.430229	FALSE
DKC1	O60832	28.1275	28.3747	28.4281	27.3211	27.6044	28.0484	27.2795	27.6489	27.511	27.1685	27.3837	27.6258	26.4462	26.2728	24.9031	0.0156435	0.00679231	0.00835256	0.0326694	-0.504258	-0.59138	-2.11	0.0464078	0.0330872	0.0363064	0.173613	0.172526	0.394208	FALSE
EIF5B	O60841	23.4586	22.8422	23.0353	28.2498	28.2289	28.2547	28.6856	26.9085	27.4749	27.4905	28.0498	27.5289	27.7728	23.0553	25.7115	0.109751	0.0327864	0.0112845	0.0926962	2.01142	2.01147	-0.165045	0.158356	0.142014	0.930036	0.291793	0.270183	0.969164	FALSE
DNAJA2	O60884	29.5922	29.0508	29.6562	24.4837	24.7326	22.5275	27.4279	27.108	26.9304	25.7658	26.6977	26.03	27.0641	26.9432	26.5557	0.117144	0.00928559	0.0183573	0.00989051	0.481616	-0.509324	0.180524	0.722591	0.711201	0.8936	0.788726	0.782929	0.954618	FALSE
PFDN1	O60925	23.8525	27.7659	25.5151	23.8664	24.9765	24.7784	34.3008	33.6016	32.624	33.9562	30.4072	33.5606	37.9289	38.1293	36.918	0.0575994	0.0251357	0.0595838	0.0172412	8.383	7.51554	12.5329	1.88e-05	0.00826414	4.18e-07	0.00109847	0.113802	0.000537821	FALSE
RNGTT	O60942	25.8058	26.0855	25.7857	23.6783	23.8796	23.4044	23.1473	24.6662	22.8762	23.1394	23.249	23.4023	23.3258	23.2737	23.6712	0.0500428	0.040943	0.00567704	0.00922336	-1.20999	-1.50967	-1.34965	0.166152	0.0302563	0.0441353	0.296051	0.169755	0.410224	FALSE
RNF40	O75150	23.099	22.9869	23.2397	25.8549	25.9603	26.2082	25.7966	25.5336	25.8388	25.3128	25.5431	25.5339	23.0927	23.1028	23.0911	0.0649139	0.00643032	0.00512154	0.000274781	1.16485	0.905131	-1.46262	0.134412	0.224227	0.0745227	0.26512	0.345048	0.447108	FALSE
CLUH	O75153	23.0989	23.0258	23.6271	29.1905	30.5353	29.6261	30.2025	30.6801	30.9097	29.8485	30.5551	30.0388	23.3781	22.9015	23.5527	0.136162	0.0117896	0.0121272	0.0144805	4.08018	3.63022	-3.23981	0.0391248	0.0568839	0.0794052	0.169559	0.191799	0.453543	FALSE
NDUFS2	O75306	23.5602	23.1933	23.0901	25.1852	25.3881	25.5795	23.3103	24.0635	23.5932	23.1905	23.4183	23.4421	23.36	22.6885	23.4185	0.0480467	0.0160831	0.00594714	0.0175179	-0.67711	-0.982448	-1.1771	0.240807	0.0951561	0.0639812	0.367555	0.230918	0.438339	FALSE
PDCD6	O75340	25.6608	23.1679	25.8215	23.2992	24.2121	23.505	23.3385	23.2568	23.2624	23.1019	23.1481	23.6218	23.2543	23.7257	23.1417	0.0490383	0.00195925	0.0123545	0.0132552	-0.991818	-0.987124	-0.903831	0.096831	0.10276	0.130254	0.22293	0.233509	0.499551	FALSE
TBCA	O75347	22.8773	22.9721	23.1068	27.0651	26.684	26.7647	25.6198	24.5859	23.2819	27.2397	23.3985	25.8862	23.5816	26.2951	28.3352	0.0849076	0.0478251	0.0763795	0.0914722	-0.415811	0.596486	1.15894	0.716341	0.693616	0.518634	0.783898	0.767476	0.820639	FALSE
H2AFY	O75367	25.556	27.534	26.5378	23.239	25.4616	23.6105	24.8932	25.9306	22.7757	24.8511	26.2838	22.9221	25.3851	24.1155	24.4108	0.065399	0.0655421	0.0683355	0.0269674	-0.790002	-0.637491	-0.686033	0.527557	0.619184	0.407016	0.62916	0.710793	0.732643	FALSE
FLNB	O75369	28.7742	27.8869	28.9066	25.2495	23.7277	23.7412	24.7534	24.8486	27.2734	24.5205	27.5135	24.5431	29.7928	29.2023	28.8479	0.0923267	0.0557352	0.0674418	0.0163028	-0.755903	-0.855324	2.89999	0.578098	0.566309	0.0324052	0.675672	0.669179	0.386463	FALSE
CS	O75390	23.6142	23.7603	23.4296	28.5069	28.0818	26.1195	27.7925	27.8067	28.2198	27.8501	28.0049	27.5473	23.3294	25.871	28.3192	0.0906842	0.0086882	0.00837172	0.0965585	2.35429	2.21539	0.254477	0.0552929	0.0664414	0.890119	0.182141	0.202057	0.95222	FALSE
SEC22B	O75396	27.0606	26.8755	23.4102	25.2765	26.3866	26.8707	23.1696	23.2033	23.0723	25.9373	25.8809	25.2743	23.0558	23.3136	26.1811	0.0545079	0.00293848	0.0143042	0.071734	-2.83163	-0.282508	-1.79653	0.00441643	0.662173	0.207428	0.0686297	0.742925	0.612238	FALSE
PRPF40A	O75400	28.1389	28.0407	28.3275	27.7757	27.8583	28.1703	27.5925	27.7637	28.0234	28.0067	28.0698	28.6026	28.6188	26.4886	27.1	0.00733105	0.00780598	0.0115973	0.0400263	-0.258691	0.174454	-0.649432	0.163468	0.464369	0.413155	0.296051	0.572352	0.737042	FALSE
PMPCB	O75439	23.2226	22.9569	22.7545	25.2631	23.53	25.1285	23.4623	24.7477	24.8958	23.8603	24.0653	23.8529	23.577	23.3769	23.4887	0.0464482	0.0323502	0.00503749	0.00427218	0.559302	0.116876	-0.328418	0.418352	0.80782	0.501942	0.528273	0.853546	0.809678	FALSE
PSIP1	O75475	26.6583	27.4211	27.1222	23.2578	24.5762	23.5615	24.7927	25.2855	23.0563	24.9148	25.455	24.5429	24.9169	25.0628	24.0968	0.0730859	0.0480327	0.0183659	0.021091	-1.05469	-0.461935	-0.740674	0.337865	0.586126	0.397541	0.454826	0.682377	0.732643	FALSE
NDUFS3	O75489	23.2292	22.7809	23.4639	24.8361	25.5666	26.0678	25.8264	25.4295	23.7284	25.4392	25.1274	25.3394	23.8312	23.4946	23.2885	0.0556656	0.04459	0.0062925	0.0116401	0.670647	0.977906	-0.785991	0.465287	0.138396	0.222594	0.570753	0.266051	0.620169	FALSE
BANF1	O75531	30.3809	31.6027	31.0942	25.2842	27.9176	26.9205	26.1445	26.6118	25.3641	28.4736	27.4941	27.8896	28.4209	29.3942	28.6158	0.0879974	0.0242072	0.0176298	0.0178752	-2.82651	-0.914261	-0.0563576	0.041754	0.429472	0.960102	0.16965	0.539669	0.981704	FALSE
SF3B1	O75533	30.6114	30.4139	30.6794	29.4043	29.5447	29.6429	29.2237	29.4584	29.4569	29.0228	29.0734	29.1591	30.5331	30.5104	29.7861	0.0193006	0.00459779	0.00236826	0.0140333	-0.66976	-0.964345	0.227125	0.0364002	0.0091006	0.532035	0.166792	0.113802	0.824271	FALSE
CSDE1	O75534	22.9464	25.4702	25.3029	28.4885	28.7894	28.4728	28.8846	27.6339	28.1948	27.8386	28.0894	28.2739	26.8439	23.5857	25.0954	0.089309	0.0221852	0.00778496	0.0647669	1.65942	1.48893	-1.40335	0.158253	0.186243	0.339909	0.291793	0.310324	0.69825	FALSE
NPM3	O75607	23.3263	27.6437	23.4811	26.1164	26.1122	26.6194	26.3656	25.9178	26.615	25.6765	25.9239	25.9992	23.3312	23.2219	23.6023	0.0686655	0.0134335	0.00652672	0.00837497	0.749644	0.316683	-2.16473	0.354581	0.678964	0.0288493	0.468411	0.755839	0.364938	FALSE
SNRNP200	O75643	30.0341	30.115	29.8774	29.4783	29.8227	29.9106	29.8283	29.9219	29.6327	29.1366	29.5276	29.4903	29.7222	29.8123	28.8971	0.00739929	0.00495392	0.00734257	0.0171117	-0.0787476	-0.488238	-0.395854	0.549232	0.0316222	0.305106	0.649596	0.170723	0.66145	FALSE
SURF6	O75683	27.2918	26.9986	23.4139	23.6861	23.1463	23.5052	25.5133	23.7422	23.6154	23.4098	23.322	23.3263	26.5767	26.6266	23.5502	0.0780022	0.0436814	0.00211978	0.0688677	-0.383344	-1.32093	0.910829	0.712297	0.153624	0.513837	0.78213	0.281898	0.817064	FALSE
EIF3G	O75821	28.4447	28.2482	28.5301	31.2178	31.4005	31.7801	30.9665	30.8237	30.712	30.7741	30.8767	31.1183	29.4524	29.0994	28.6411	0.0563676	0.00413684	0.00571487	0.0139949	0.897127	0.986137	-0.87262	0.250751	0.213627	0.275568	0.37598	0.334734	0.640671	FALSE
EIF3J	O75822	23.3338	23.4953	23.1187	29.7717	30.0669	30.0765	29.4062	29.3921	29.6344	29.2091	29.4807	29.6305	23.5094	23.1426	26.5464	0.13696	0.00461357	0.00725661	0.0765718	2.83377	2.79629	-2.24438	0.115612	0.119535	0.262504	0.241342	0.247094	0.637933	FALSE
BCAS2	O75934	24.927	25.284	23.3871	23.7784	23.5563	23.4982	23.4959	24.7715	23.2381	23.3911	23.1752	23.3994	26.786	25.9255	26.187	0.0340065	0.0344472	0.00544936	0.0167756	-0.236652	-0.749922	2.22767	0.703767	0.0753337	0.0012435	0.774745	0.210934	0.0696359	FALSE
RSL1D1	O76021	30.2299	30.618	30.4229	28.2689	28.0359	27.8651	28.5293	28.624	27.7667	27.4841	27.951	27.7098	29.98	29.9935	28.9978	0.0447523	0.016603	0.0084239	0.0192529	-0.933464	-1.52516	0.416975	0.164569	0.0349418	0.527812	0.296051	0.173154	0.823655	FALSE
SRP72	O76094	23.1085	23.2835	23.4989	29.4821	28.927	28.3091	28.5124	27.7994	27.852	27.9002	27.9988	28.7184	25.1036	23.5189	25.8409	0.118653	0.0141642	0.0158356	0.047801	1.95311	2.10432	-1.2804	0.185532	0.159515	0.403295	0.314242	0.286949	0.732643	FALSE
URI1	O94763	21.0224	22.3221	23.4196	23.1939	23.2501	20.7283	32.0057	32.3085	32.5568	20.8063	21.3352	20.5415	23.2555	23.4389	23.1606	0.0532131	0.00854727	0.0193385	0.00607456	9.96759	-1.42841	0.962275	1.24e-06	0.0341414	0.104717	0.000159797	0.172526	0.490112	FALSE
MTA2	O94776	23.0784	23.0591	23.5845	23.4721	25.2294	25.4718	24.9234	25.0405	25.1665	24.5658	24.9334	24.9893	26.0683	23.3156	25.9148	0.0451471	0.00485466	0.00926768	0.0616289	1.06096	0.846973	1.11707	0.0615162	0.117649	0.343264	0.185933	0.245459	0.699563	FALSE
ERLIN2	O94905	23.6818	26.4114	23.3402	25.2996	25.2834	23.3566	24.8119	24.7561	23.1549	25.0443	25.1299	24.1887	23.3553	26.0306	23.2016	0.0521551	0.0388184	0.020997	0.0657461	-0.321191	0.225473	-0.366318	0.686248	0.71968	0.749451	0.764342	0.790237	0.911422	FALSE
PRPF6	O94906	27.2768	28.2854	23.229	23.1721	23.1584	23.1767	25.6408	26.4165	23.2467	26.441	25.4906	25.6089	26.5835	26.5594	26.0514	0.0969148	0.0658257	0.0200395	0.0113831	0.384954	1.13044	1.68168	0.787838	0.312338	0.147799	0.840854	0.43118	0.532466	FALSE
HEXIM1	O94992	23.8472	23.1115	22.813	26.0755	26.1513	26.2551	25.7902	25.7852	25.8866	26.0026	25.7589	25.5477	23.6279	23.3315	23.4954	0.0658262	0.00221399	0.00883525	0.00632195	1.11173	1.06079	-1.22401	0.155059	0.17377	0.125204	0.289025	0.299889	0.499551	FALSE
UBR5	O95071	25.2412	26.1089	23.0029	24.7029	24.6578	23.1202	25.7312	25.0889	24.8768	25.2009	25.0943	25.6377	25.065	23.1573	24.1318	0.0495249	0.0176308	0.0113755	0.039553	0.759986	0.838619	-0.354287	0.2161	0.159246	0.65179	0.343841	0.286949	0.871442	FALSE
ELP1	O95163	23.3328	23.3872	23.0043	26.1405	25.7709	26.0306	26.2577	25.9465	26.4895	26.2456	26.0279	26.795	25.1736	25.7159	25.3477	0.0613894	0.0103858	0.0149986	0.0108952	1.62018	1.74512	0.80132	0.046434	0.0368399	0.258176	0.173613	0.173154	0.635725	FALSE
LUC7L3	O95232	23.1036	23.0892	23.3187	26.151	26.5849	26.2542	25.5753	25.9804	26.2203	25.6825	25.9393	26.0152	23.2985	23.3323	24.6756	0.0702373	0.0125757	0.00673772	0.0330475	1.17506	1.12875	-0.98147	0.1636	0.173926	0.282056	0.296051	0.299889	0.650509	FALSE
SMC2	O95347	28.1487	27.8041	27.7147	26.7743	27.3632	27.7265	27.5428	27.8537	27.6562	26.3357	26.9907	26.761	27.8145	28.3187	27.2723	0.0170711	0.0056827	0.0124485	0.0188232	0.0956561	-0.892792	0.213243	0.667118	0.0178619	0.586002	0.751748	0.141142	0.846156	FALSE
CD2BP2	O95400	23.0595	23.2082	23.5071	23.4727	23.1456	23.2512	23.0213	24.699	23.3592	22.8005	23.526	24.7428	23.2391	24.0634	23.1085	0.00771385	0.0374491	0.0414296	0.0220587	0.419105	0.415721	0.196265	0.500124	0.540362	0.58262	0.601457	0.642647	0.84462	FALSE
POLR1A	O95602	21.8019	20.8536	23.3975	23.2551	23.1578	23.1878	21.9322	23.0505	23.1399	23.1898	23.3252	23.5232	22.8763	22.8309	20.6844	0.0459995	0.0296352	0.00718318	0.0566018	0.0986106	0.737078	-0.478427	0.869469	0.146007	0.603395	0.903855	0.274937	0.850357	FALSE
YEATS4	O95619	23.4897	23.3809	22.1617	23.3104	23.308	23.2458	22.9856	22.9393	23.3353	23.1376	23.0755	23.4292	23.5744	22.9878	23.0534	0.0212092	0.00937923	0.00813413	0.0138506	-0.0626844	0.0646768	0.0557754	0.798386	0.785156	0.844867	0.847309	0.835769	0.942971	FALSE
HSPA4L	O95757	28.2563	28.2842	28.9222	25.8775	25.7642	22.9326	27.0637	26.0236	26.7962	25.9729	26.3627	26.1382	27.5141	26.1487	26.8503	0.0848508	0.020284	0.00747894	0.0254409	-0.0450022	-0.514878	0.164882	0.964687	0.603333	0.874645	0.976054	0.695074	0.950984	FALSE
STAU1	O95793	28.2659	28.797	28.6988	23.8415	23.1247	23.2072	23.1846	24.9464	23.3348	23.0617	23.1097	23.2193	27.9023	28.0423	26.9424	0.110137	0.0409997	0.00349264	0.0216709	-2.16727	-2.85897	1.6398	0.140746	0.0581635	0.228621	0.272276	0.193079	0.62107	FALSE
BAG2	O95816	31.7937	31.6344	31.7045	24.8438	25.7161	25.8381	26.0275	24.2234	24.6279	25.5354	25.978	25.7516	28.3334	28.4531	28.0866	0.120257	0.0379283	0.0085939	0.00660559	-3.62886	-2.83342	-0.297436	0.05086	0.0996678	0.840906	0.180342	0.231894	0.941665	FALSE
AIFM1	O95831	32.7078	32.6027	32.4776	29.2275	29.102	29.3283	29.0677	29.2614	29.3966	28.7569	28.7115	28.7119	30.5761	30.5368	29.5631	0.0599316	0.00565288	0.000908533	0.0189869	-1.66572	-2.18088	-0.682297	0.0789093	0.0344209	0.43783	0.207843	0.172526	0.758984	FALSE
ECD	O95905	23.5459	22.6659	23.0558	23.0086	23.4422	23.2383	23.6096	23.2739	23.2297	23.5366	23.2014	23.6223	23.0063	23.2139	23.0025	0.0138248	0.00888974	0.0094853	0.0052434	0.211597	0.293977	-0.0852346	0.277174	0.161492	0.583564	0.399776	0.288356	0.84462	FALSE
ACTL6A	O96019	27.6355	27.2541	28.0248	25.5576	23.2845	26.5554	26.3194	26.6377	26.3784	25.8054	25.9928	26.7632	27.5565	27.8319	26.6339	0.0663723	0.00640356	0.0193831	0.0229488	0.0598565	-0.198154	0.955474	0.937	0.805684	0.27326	0.957822	0.851987	0.638055	FALSE
LDHA	P00338	26.9586	22.7759	23.7633	29.9146	29.2943	29.5665	29.3129	29.338	29.9561	29.9893	29.7698	29.1718	27.6014	27.9105	30.0605	0.11534	0.0123358	0.0142721	0.0469594	2.49011	2.59808	1.47856	0.108683	0.0976821	0.354115	0.234265	0.231894	0.706283	FALSE
GLUD1	P00367	29.0297	28.8932	28.5842	27.735	28.76	27.1832	28.7131	28.9976	29.0166	27.899	28.4645	27.7671	27.8685	27.478	28.3185	0.0259955	0.00588113	0.0132111	0.0150802	0.54485	-0.320675	-0.475879	0.136469	0.414298	0.26045	0.267712	0.525213	0.635725	FALSE
GLUD2	P49448	29.0297	28.8932	28.5842	27.735	28.76	27.1832	28.7131	28.9976	29.0166	27.899	28.4645	27.7671	27.8685	27.478	28.3185	0.0259955	0.00588113	0.0132111	0.0150802	0.54485	-0.320675	-0.475879	0.136469	0.414298	0.26045	0.267712	0.525213	0.635725	FALSE
GSR	P00390	23.4447	23.262	22.8514	23.6818	23.3715	25.7559	24.959	24.995	25.9253	25.5796	25.517	25.2576	23.1868	23.5296	25.5398	0.0434211	0.0216585	0.0067064	0.0527766	1.56522	1.7235	0.357531	0.0213584	0.00852976	0.697981	0.143935	0.113802	0.887463	FALSE
MT-CO2	P00403	23.3401	23.3167	23.2625	24.4077	23.013	23.28	23.2694	22.8076	23.3732	23.9759	24.7869	23.5046	23.4884	22.6067	22.9416	0.0209115	0.0130049	0.0269243	0.0193408	-0.286594	0.652477	-0.424452	0.31889	0.216321	0.255174	0.436948	0.337314	0.634487	FALSE
SOD1	P00441	26.7152	26.8679	27.484	27.4952	27.7015	27.5274	28.07	28.3681	29.7269	28.9235	28.5599	28.4223	22.8003	27.8093	29.4745	0.0147768	0.0307498	0.00904397	0.130135	1.42317	1.33672	-0.603819	0.0957855	0.000865119	0.792121	0.221096	0.0428567	0.928345	FALSE
PNP	P00491	23.3223	23.1735	23.1294	25.8378	24.8213	25.5198	25.3192	25.9096	26.0803	26.017	25.6138	25.1281	23.2829	23.4489	25.4965	0.0511331	0.0154975	0.0173944	0.0512089	1.46899	1.28562	-0.224603	0.0355592	0.0594661	0.809529	0.166546	0.194891	0.934193	FALSE
HPRT1	P00492	27.623	26.2725	27.4455	26.2601	25.0648	25.5441	25.9625	25.8968	26.9337	26.8237	26.2038	26.5005	25.3404	25.369	27.5742	0.0384284	0.0221065	0.0116943	0.0491115	-0.103986	0.140989	-0.273815	0.851031	0.764259	0.765997	0.887526	0.822361	0.918188	FALSE
GOT2	P00505	25.0316	26.0309	25.7426	27.8216	27.097	27.2896	26.6877	27.3278	27.5364	28.7772	28.4635	27.5216	24.9655	27.1628	29.3118	0.0402038	0.0162698	0.023127	0.0800549	0.681744	1.75188	0.644466	0.218719	0.0211407	0.666811	0.344811	0.14407	0.876228	FALSE
PGK1	P00558	24.5331	23.8092	23.4703	28.8248	28.0513	28.0314	28.3676	28.2379	29.2201	29.3617	29.0066	28.4933	25.4611	27.6534	30.4197	0.0931166	0.0186513	0.0150801	0.089238	2.48855	2.83388	1.72472	0.0546517	0.0349812	0.378753	0.180614	0.173154	0.720581	FALSE
LMNA	P02545	27.7977	28.2521	26.2842	23.3905	26.7074	23.125	25.9422	24.0186	24.1108	25.0926	30.6481	24.4047	27.4007	27.5012	23.4859	0.0843769	0.043943	0.128143	0.0876333	-1.23562	0.788955	0.203091	0.294978	0.741314	0.904973	0.416323	0.804549	0.96003	FALSE
CAT	P04040	23.371	23.3063	23.3378	27.6667	27.3403	27.1946	27.9713	26.0867	26.8837	25.7896	26.5753	25.9221	27.0745	23.5517	26.1433	0.087912	0.0350642	0.0161176	0.0713345	1.61111	0.726198	0.220405	0.173052	0.471826	0.880466	0.301611	0.579326	0.950984	FALSE
ALDOA	P04075	25.8812	25.2364	28.2549	31.0836	30.8906	30.5248	30.8086	31.3019	31.7533	31.4183	31.4976	30.9765	28.6992	29.2136	31.1761	0.0909425	0.0151024	0.00897256	0.044015	2.64268	2.65221	1.05105	0.0555908	0.0547188	0.447064	0.182655	0.191799	0.76981	FALSE
OAT	P04181	24.7456	22.9664	23.2609	26.2601	25.3753	25.5181	26.2875	26.2475	26.8845	27.3824	26.4917	26.4306	23.3107	24.56	27.496	0.0532369	0.0134771	0.0199022	0.0855238	1.78545	2.08057	0.434539	0.0198836	0.0121466	0.770463	0.138678	0.12391	0.920554	FALSE
TUBB4A	P04350	27.2158	23.3519	23.3431	23.0963	23.0106	23.1573	26.6478	27.2033	26.9747	25.1431	25.7026	25.2568	28.7046	27.8002	27.5913	0.0690763	0.0103618	0.011658	0.0211102	3.07942	1.50501	4.16953	0.00523644	0.0764658	0.000982638	0.0741158	0.211963	0.057529	FALSE
GAPDH	P04406	29.8844	29.3138	30.3376	31.5669	30.9884	31.266	31.4233	31.5284	31.9499	31.2183	31.2848	30.7836	30.0032	30.7932	32.2612	0.0283566	0.00880905	0.00875333	0.0369406	1.07432	0.536055	0.459683	0.0297202	0.211569	0.580834	0.160166	0.333948	0.84462	FALSE
TP53	P04637	26.5876	27.2646	27.161	23.3604	22.9811	23.0215	22.9603	23.0851	23.3076	23.4531	23.5382	23.3389	22.9264	23.1493	23.8354	0.0855278	0.00761069	0.00426624	0.0203289	-1.94501	-1.61927	-1.75898	0.0769214	0.123627	0.104434	0.206365	0.24997	0.490112	FALSE
HSPB1	P04792	23.2956	23.7187	23.1528	20.5327	21.6009	23.3953	23.0768	23.0549	23.5482	23.3622	29.0699	24.0683	22.6891	22.304	21.5284	0.0557336	0.0119998	0.122023	0.0266621	0.61064	2.88415	-0.442195	0.301416	0.245035	0.497157	0.421067	0.365308	0.807096	FALSE
TYMS	P04818	23.8736	23.1735	23.2693	22.8099	23.3309	23.3279	27.3399	27.4956	27.453	25.791	25.0347	24.8998	32.4415	31.6243	31.0977	0.0147179	0.00293353	0.0190307	0.0213455	4.13199	1.94429	8.42367	1.42e-07	0.00769233	0.000723333	4.79e-05	0.109456	0.0490344	FALSE
RPN1	P04843	26.4355	27.1408	27.7142	27.0775	27.0138	26.837	26.495	27.1743	27.1591	26.7857	27.3449	26.755	26.3084	26.3499	28.8948	0.0154582	0.0143972	0.0123155	0.0544947	-0.0936916	-0.0746304	0.147869	0.754555	0.782587	0.879925	0.816695	0.834876	0.950984	FALSE
RPN2	P04844	23.4792	23.2299	23.4095	26.0666	25.594	26.0256	25.5611	26.2053	26.6729	25.806	25.9691	25.6466	26.5893	27.4049	26.5696	0.0565846	0.0213496	0.00624898	0.0177499	1.51231	1.17311	2.22046	0.0543185	0.0947429	0.010555	0.180342	0.230918	0.207854	FALSE
ATP1A1	P05023	29.6639	29.1309	29.999	27.2757	26.8455	27.4217	27.302	27.663	28.2768	27.1987	27.2631	27.3364	26.9061	26.7931	28.7801	0.0481057	0.0177604	0.00252722	0.0405919	-0.642187	-1.1234	-0.896347	0.340059	0.100101	0.341006	0.455894	0.231894	0.698276	FALSE
ALDH2	P05091	23.2271	23.2156	23.1613	25.1103	25.4264	25.6438	24.5911	24.7839	26.004	25.5162	26.4677	25.3255	23.8295	23.2008	25.7359	0.0499161	0.0304939	0.0237437	0.0544268	0.828919	1.47236	-0.0420353	0.2567	0.0464923	0.965454	0.382674	0.182306	0.981704	FALSE
S100A8	P05109	28.5575	27.236	29.0911	23.0966	25.9837	25.1597	25.1002	24.9439	25.9464	25.0086	30.3405	24.705	29.4786	29.1084	27.5498	0.0845362	0.0212927	0.118783	0.0356505	-1.1906	0.163922	2.1915	0.264051	0.941117	0.0841953	0.388128	0.956715	0.464685	FALSE
SLC25A5	P05141	34.1775	33.6457	34.1169	30.7996	30.9191	31.0989	30.823	31.1201	30.9333	30.7579	30.5136	30.8751	31.9375	31.622	31.5464	0.0517076	0.00485126	0.00600454	0.00654499	-1.50079	-1.74407	-0.757653	0.080166	0.051325	0.323108	0.209016	0.190684	0.682235	FALSE
PCCA	P05165	31.3515	31.9974	31.8444	33.456	33.9583	34.2437	33.1876	33.3182	33.4154	32.813	33.0037	32.7644	31.5452	31.0996	29.711	0.0373581	0.00343181	0.00384956	0.0310753	0.498518	0.051811	-2.0233	0.367216	0.922221	0.0401728	0.481683	0.942714	0.410224	FALSE
PCCB	P05166	30.6366	31.1307	31.0289	33.0734	33.226	33.8286	32.6865	32.6022	32.6141	32.0331	32.3383	32.1529	30.6964	30.1221	28.9039	0.042675	0.00139844	0.00477907	0.030605	0.480232	0.0207224	-2.24657	0.430772	0.972205	0.0267645	0.539197	0.976755	0.364938	FALSE
EIF2S1	P05198	26.3999	23.6076	23.4014	27.7358	27.7854	27.7595	27.2525	26.7409	26.253	27.3204	26.9061	27.6329	23.548	25.81	26.2693	0.0800544	0.0186848	0.01336	0.0577876	0.633853	1.17152	-0.905891	0.508038	0.234506	0.479285	0.609301	0.354929	0.795515	FALSE
HMGN2	P05204	28.6547	28.1288	28.478	27.7506	26.4697	27.2316	27.0376	26.9839	23.3794	26.4871	27.6069	26.6676	27.4849	27.014	26.018	0.0296442	0.0812671	0.022335	0.0279049	-1.98525	-0.865037	-0.946571	0.237967	0.127605	0.15113	0.365754	0.254427	0.537763	FALSE
RPLP1	P05386	28.6818	28.8208	29.3288	25.5482	26.0667	26.2048	26.0728	23.3578	23.0736	25.7931	23.0501	25.18	27.3686	27.4922	26.7451	0.0609911	0.0685054	0.0583472	0.0147213	-3.27377	-2.76747	-0.239901	0.0476972	0.0524034	0.750743	0.175026	0.191749	0.911422	FALSE
RPLP2	P05387	32.6248	32.9008	32.9456	29.7321	29.8228	29.8893	29.0918	28.8674	28.2123	29.3267	28.5835	29.3266	31.5572	32.1979	31.0273	0.0527634	0.0159097	0.0147542	0.0185534	-2.59538	-2.24029	0.274929	0.0107414	0.0199583	0.726787	0.100785	0.14407	0.897163	FALSE
RPLP0	P05388	32.2607	32.5955	32.6868	28.9396	28.595	28.6625	29.2236	29.1806	28.7957	28.4831	28.7844	28.695	30.9861	31.2394	30.6194	0.0679063	0.00810524	0.00540071	0.0100722	-1.5567	-1.96917	0.324967	0.127176	0.0680638	0.722238	0.259182	0.202462	0.895325	FALSE
RPLP0P6	Q8NHW5	32.2607	32.5955	32.6868	28.9396	28.595	28.6625	29.2236	29.1806	28.7957	28.4831	28.7844	28.695	30.9861	31.2394	30.6194	0.0679063	0.00810524	0.00540071	0.0100722	-1.5567	-1.96917	0.324967	0.127176	0.0680638	0.722238	0.259182	0.202462	0.895325	FALSE
POLR3D	P05423	22.9164	23.4273	23.1037	23.3333	23.7494	23.2927	22.3674	23.2515	23.1447	23.4049	23.2505	23.536	23.7163	23.2847	23.3489	0.0122113	0.0210539	0.00610766	0.00993095	-0.382613	0.0933444	0.146158	0.302529	0.533582	0.448287	0.421707	0.637505	0.770886	FALSE
SSB	P05455	29.9292	29.9065	30.1756	29.3034	29.2227	29.5568	29.9622	29.7611	29.7649	29.94	30.0162	29.9164	29.972	29.8957	29.2588	0.0128294	0.00385548	0.00174086	0.0131808	0.147021	0.275189	0.0264879	0.415641	0.138764	0.927756	0.526915	0.26636	0.968094	FALSE
KRT18	P05783	28.6678	29.5806	28.5094	26.7961	26.7668	23.1473	25.699	27.1718	26.2002	25.1151	25.9678	24.7469	28.2057	27.6018	27.2069	0.0841803	0.0284105	0.0247762	0.0181778	-0.887631	-1.96806	0.426802	0.419534	0.0956255	0.678835	0.529245	0.230918	0.878539	FALSE
CDK1	P06493	26.3893	25.4731	27.0339	28.0917	27.8698	28.142	27.8929	28.0181	28.0476	27.3565	27.2894	27.2665	27.0984	26.885	26.9599	0.0396156	0.00293537	0.00171405	0.0040141	0.819557	0.137499	-0.185532	0.121514	0.767284	0.692612	0.251624	0.824238	0.884242	FALSE
ATP5F1B	P06576	29.6531	29.3306	29.9984	29.3867	29.0568	29.6083	29.3285	29.6631	29.9858	29.1331	29.4767	29.0609	29.6995	29.7051	30.1292	0.0109444	0.0110818	0.00760317	0.00825957	0.153465	-0.282071	0.338932	0.54272	0.17734	0.137368	0.643075	0.302256	0.512655	FALSE
S100A9	P06702	28.7333	28.3918	29.5071	26.5394	26.577	25.7447	25.9746	22.4886	26.3239	25.8379	30.7041	26.7935	28.8642	29.1327	27.7893	0.0541644	0.0850674	0.092817	0.0248617	-2.65317	0.196297	1.01319	0.146528	0.911393	0.210719	0.279454	0.935358	0.615052	FALSE
ENO1	P06733	28.0592	27.7247	29.4529	31.4969	31.0287	30.8788	31.1207	31.557	32.1087	31.7652	31.5455	31.2002	29.6469	30.8525	32.0949	0.0541709	0.0156699	0.00904043	0.0396584	1.82191	1.73004	1.09118	0.0413274	0.0463729	0.306588	0.169559	0.182306	0.66145	FALSE
PYGL	P06737	23.6546	23.6671	23.1197	25.3353	24.1545	24.8457	24.4342	24.3478	25.1751	24.8212	25.0826	24.7205	23.716	25.43	25.1225	0.0343081	0.0184473	0.00751301	0.0369143	0.52289	0.745255	0.626661	0.262855	0.0810478	0.377677	0.387956	0.216388	0.720581	FALSE
GPI	P06744	23.5036	23.2231	24.1959	29.9472	28.9794	29.5915	29.3338	29.7249	30.4056	29.7756	29.7121	28.8894	24.9972	27.2374	30.1507	0.122034	0.0181875	0.0167802	0.0940973	3.24796	2.8856	0.888286	0.0577362	0.0818079	0.674274	0.183494	0.217147	0.876755	FALSE
NPM1	P06748	33.991	34.2332	34.4461	33.0342	32.9386	33.2714	32.6254	32.3555	32.6932	32.5626	32.6508	32.9742	33.3042	33.7488	32.7592	0.0193434	0.00548756	0.00662221	0.0148965	-1.09441	-0.923211	-0.381705	0.00788864	0.0174565	0.370479	0.0940793	0.139652	0.720054	FALSE
TPM3	P06753	23.5483	22.8534	23.0508	26.5512	23.2226	23.5734	25.3496	23.5849	23.0495	27.3142	25.8693	26.1033	23.3399	26.2002	26.4502	0.0578382	0.0501594	0.0293444	0.0682233	0.194732	2.62895	1.53016	0.836702	0.00882736	0.265306	0.876156	0.113802	0.638055	FALSE
HIST1H2BJ	P06899	27.569	28.466	28.0584	25.1131	26.8624	25.0001	26.1573	26.8716	23.1346	25.9285	26.5717	23.2555	28.497	28.4187	27.2071	0.0553211	0.0781381	0.0696424	0.0257894	-1.45699	-1.59289	1.19611	0.338566	0.258528	0.148495	0.455191	0.376253	0.532466	FALSE
HIST1H2BO	P23527	27.569	28.466	28.0584	25.1131	26.8624	25.0001	26.1573	26.8716	23.1346	25.9285	26.5717	23.2555	28.497	28.4187	27.2071	0.0553211	0.0781381	0.0696424	0.0257894	-1.45699	-1.59289	1.19611	0.338566	0.258528	0.148495	0.455191	0.376253	0.532466	FALSE
HIST1H2BB	P33778	27.569	28.466	28.0584	25.1131	26.8624	25.0001	26.1573	26.8716	23.1346	25.9285	26.5717	23.2555	28.497	28.4187	27.2071	0.0553211	0.0781381	0.0696424	0.0257894	-1.45699	-1.59289	1.19611	0.338566	0.258528	0.148495	0.455191	0.376253	0.532466	FALSE
HIST2H2BE	Q16778	27.569	28.466	28.0584	25.1131	26.8624	25.0001	26.1573	26.8716	23.1346	25.9285	26.5717	23.2555	28.497	28.4187	27.2071	0.0553211	0.0781381	0.0696424	0.0257894	-1.45699	-1.59289	1.19611	0.338566	0.258528	0.148495	0.455191	0.376253	0.532466	FALSE
LDHB	P07195	26.8052	23.2327	26.8371	30.6352	30.0534	30.0316	29.9054	29.8051	30.8151	30.4357	29.8054	29.7327	26.8188	28.4469	30.5717	0.102227	0.0184406	0.012891	0.0657717	2.24262	2.05872	0.679901	0.115582	0.139456	0.684399	0.241342	0.266497	0.880626	FALSE
P4HB	P07237	27.7419	28.0777	28.3984	30.4324	30.2713	30.1981	29.8552	29.8003	30.42	30.4717	30.2932	30.2919	28.9273	29.204	29.8783	0.0424903	0.0114253	0.00340661	0.0166748	0.838535	1.16563	0.149901	0.171729	0.0695547	0.80349	0.301344	0.204876	0.934021	FALSE
H1F0	P07305	23.3255	22.8953	23.3198	23.2518	23.5678	23.1711	23.3021	23.2079	23.2928	22.8496	26.0801	23.2006	27.8731	22.9205	26.3967	0.00948836	0.00223062	0.0737218	0.0988213	0.0123659	0.7882	2.47491	0.900631	0.522073	0.233529	0.92801	0.626098	0.62107	FALSE
CTSD	P07339	23.2549	23.7228	23.2283	24.7584	23.3673	23.249	25.3775	25.1992	25.4144	25.1161	26.2044	25.229	26.9709	23.2359	23.3562	0.0253676	0.00454284	0.0234518	0.0865592	1.7336	1.91969	0.924212	0.000598773	0.00998252	0.531525	0.0164089	0.119051	0.824271	FALSE
ANXA2P2	A6NMY6	25.7304	24.845	26.4925	23.1908	24.3565	23.0935	23.3318	22.4318	22.696	23.6046	30.5057	23.0418	27.6064	27.6724	27.0843	0.0551962	0.0202726	0.161616	0.0117349	-1.79822	1.09929	2.83627	0.0234935	0.695212	0.00286141	0.150545	0.767953	0.108397	FALSE
ANXA2	P07355	25.7304	24.845	26.4925	23.1908	24.3565	23.0935	23.3318	22.4318	22.696	23.6046	30.5057	23.0418	27.6064	27.6724	27.0843	0.0551962	0.0202726	0.161616	0.0117349	-1.79822	1.09929	2.83627	0.0234935	0.695212	0.00286141	0.150545	0.767953	0.108397	FALSE
TUBB	P07437	31.8595	31.824	31.8212	30.2207	30.0713	30.3883	32.953	33.2495	33.0717	30.7674	31.2624	30.9917	34.8713	34.357	33.3865	0.0285715	0.00450966	0.00799357	0.0220438	2.06053	-0.0236708	3.1741	0.00190014	0.953389	0.00283543	0.0370816	0.963865	0.108397	FALSE
PFN1	P07737	23.0796	23.1112	23.5224	28.8692	27.6384	27.6185	28.7911	28.2271	28.9652	30.2968	29.7745	29.4022	25.9356	27.1269	29.6506	0.104319	0.0134611	0.0150684	0.0688	3.02121	4.18459	1.93117	0.0389924	0.0112931	0.260608	0.169559	0.119912	0.635725	FALSE
EPRS	P07814	32.5799	32.7916	32.9229	31.1777	31.1447	31.1037	30.5181	30.3635	30.264	31.0555	30.6706	31.2068	31.9964	31.8708	30.8755	0.028036	0.0042148	0.00892386	0.0194447	-1.57157	-0.9758	-0.372525	0.00710323	0.0470384	0.492739	0.090195	0.182721	0.804746	FALSE
CTSB	P07858	26.1528	26.5182	23.9611	23.4293	23.6951	23.8418	23.0406	23.2043	23.1557	23.2812	23.4232	23.1213	26.6243	26.8714	25.7336	0.0553305	0.00363441	0.00648957	0.0226607	-1.4662	-1.32453	1.81006	0.0459302	0.0628102	0.0278508	0.172977	0.19885	0.364938	FALSE
HSP90AA1	P07900	33.784	33.962	34.0984	32.8639	32.6716	33.1244	33.2878	33.4141	33.8012	32.8983	32.8636	32.6094	33.2668	33.2275	33.0665	0.0181693	0.00798628	0.00481098	0.003198	0.0836614	-0.62693	-0.230422	0.78283	0.0541322	0.404116	0.838143	0.191799	0.732643	FALSE
HNRNPC	P07910	30.6437	31.4928	31.4759	30.6508	31.1107	30.7812	29.8978	30.0554	30.5769	29.8735	30.3537	29.7884	29.8518	29.6448	29.0519	0.0126844	0.0117792	0.0101571	0.0140664	-0.849153	-1.02066	-1.50971	0.0260277	0.00698631	0.00689907	0.153334	0.104632	0.179801	FALSE
SLC3A2	P08195	26.5417	25.8199	26.2061	25.2318	23.372	25.2603	25.4006	25.8211	26.3262	25.0588	24.9117	25.7061	26.5389	24.9656	26.7826	0.0441494	0.0179271	0.0167538	0.0377931	0.443994	-0.179755	0.690404	0.430263	0.739392	0.391223	0.539197	0.80366	0.730282	FALSE
PFKM	P08237	23.4998	23.4737	23.7205	25.5682	25.5591	25.6271	25.3185	26.1249	26.4268	24.3821	24.9017	23.2725	23.5699	23.1298	23.4561	0.0451701	0.0220749	0.0344092	0.00977019	1.38197	-0.389318	-1.18947	0.0438998	0.579255	0.0467636	0.170813	0.677639	0.410224	FALSE
HSP90AB1	P08238	32.565	32.8563	32.9071	31.5497	31.2889	31.7225	32.5243	32.5568	32.7805	31.642	31.6557	31.573	32.1731	32.3165	32.11	0.0221208	0.00427658	0.00140253	0.0032865	0.472289	-0.524647	0.0516303	0.170476	0.130845	0.868154	0.299963	0.258877	0.950984	FALSE
ASNS	P08243	23.3064	23.442	23.4248	26.9279	26.1139	23.1324	27.3423	27.2537	27.9282	26.0675	26.0465	25.9679	26.6151	26.9133	27.0226	0.0686008	0.013325	0.00201837	0.00785461	3.11686	1.63608	2.45914	0.00502932	0.0619802	0.0149144	0.0727839	0.198289	0.25613	FALSE
PDHA1	P08559	29.042	28.6991	29.6298	29.9538	29.8906	30.001	29.285	29.1635	29.6132	28.9463	28.9764	29.0125	30.2009	30.196	28.9525	0.018356	0.00792442	0.00114339	0.0241538	-0.182188	-0.557698	0.247044	0.504368	0.0531031	0.633904	0.605995	0.191799	0.868823	FALSE
SNRPB2	P08579	27.1197	27.2226	27.9271	27.6115	28.2899	27.7343	26.8904	26.7142	25.3402	26.842	26.9618	27.34	23.3823	27.3181	26.685	0.0158367	0.0322538	0.00960934	0.0819319	-1.3359	-0.602903	-1.85572	0.0978357	0.0388207	0.266343	0.22293	0.173154	0.638055	FALSE
SNRNP70	P08621	28.632	28.3809	28.1704	29.5439	29.6446	29.5893	29.5857	29.9063	29.7021	29.0542	29.5004	29.5499	28.5338	28.0578	27.5988	0.023215	0.00545892	0.00929675	0.0166614	0.737828	0.37466	-0.930076	0.0438273	0.275808	0.0536618	0.170813	0.394274	0.430229	FALSE
VIM	P08670	32.6929	34.1696	33.2634	29.4264	30.4368	29.3141	30.0438	30.6803	29.7623	30.266	30.4981	29.2195	31.1081	30.9313	31.585	0.0662608	0.0155915	0.0227104	0.010834	-1.3884	-1.55599	-0.342377	0.172798	0.144297	0.71045	0.301577	0.272915	0.891883	FALSE
RPS17	P08708	29.9187	30.2943	30.5395	30.7992	30.3595	31.1861	29.8946	29.612	29.2386	30.2901	29.2163	30.4998	29.7973	30.3701	29.3548	0.0143601	0.0111228	0.0229498	0.0170584	-0.934503	-0.514161	-0.675488	0.0138352	0.327366	0.129785	0.116642	0.444836	0.499551	FALSE
ANXA5	P08758	23.7818	23.2526	23.6161	26.2602	24.8127	25.7292	24.142	23.295	24.0839	26.5207	25.2805	25.8143	24.3196	23.5352	27.2292	0.0499219	0.0198457	0.0240445	0.0777623	-0.735135	1.29638	0.452546	0.239114	0.0740617	0.738766	0.366641	0.209328	0.905261	FALSE
RPSA	P08865	30.4616	30.8134	31.096	30.7867	30.8404	30.936	30.5726	30.3013	30.346	30.3367	29.9698	30.6733	31.4392	32.046	30.8151	0.00679976	0.00478238	0.0116027	0.0195795	-0.415704	-0.495773	0.611089	0.0140589	0.118499	0.223235	0.116791	0.246173	0.620169	FALSE
MRPL3	P09001	26.8907	26.8776	27.3775	26.8897	26.4233	26.0148	26.0589	26.9394	27.0669	26.7209	26.5514	27.0904	26.6412	27.3335	26.0892	0.0175086	0.0205658	0.0102897	0.0233611	-0.0572086	0.0419473	-0.0576524	0.885571	0.871198	0.895987	0.917177	0.904922	0.955563	FALSE
SNRPA	P09012	27.315	27.6025	27.3084	29.153	29.5566	29.1669	29.1999	28.5498	28.0545	29.0167	28.7151	29.5357	26.849	27.1584	26.6461	0.0369382	0.0200843	0.0142699	0.00959482	0.25099	0.738735	-1.4659	0.657365	0.17592	0.0174685	0.744012	0.301711	0.281243	FALSE
SNRPC	P09234	23.1784	23.4836	23.7484	28.0686	28.8904	27.8931	27.0214	23.4218	28.0214	27.3405	27.2339	26.5795	22.9046	23.0707	23.5466	0.102956	0.0924919	0.0152335	0.0143814	0.277797	1.17423	-2.70311	0.882097	0.336005	0.0552973	0.916242	0.454118	0.430229	FALSE
HMGB1P1	B2RPK0	26.9943	23.5171	23.6402	28.8226	29.6302	28.5174	28.2562	28.0313	26.8685	29.5304	30.6212	29.6977	23.2997	27.6545	30.0314	0.0996901	0.0268696	0.0196151	0.126465	0.865021	3.09615	0.141571	0.487953	0.036068	0.953534	0.589571	0.173154	0.981228	FALSE
HMGB1	P09429	26.9943	23.5171	23.6402	28.8226	29.6302	28.5174	28.2562	28.0313	26.8685	29.5304	30.6212	29.6977	23.2997	27.6545	30.0314	0.0996901	0.0268696	0.0196151	0.126465	0.865021	3.09615	0.141571	0.487953	0.036068	0.953534	0.589571	0.173154	0.981228	FALSE
CLTA	P09496	29.6283	29.8848	29.1376	25.4141	23.2991	23.4599	24.8709	24.58	24.8285	23.4281	24.9779	24.9546	29.9887	29.5078	29.0799	0.115971	0.00634753	0.0363206	0.0153988	-2.04418	-2.35044	2.72147	0.16844	0.134057	0.0855049	0.297193	0.262012	0.464685	FALSE
CLTB	P09497	27.6513	23.1417	28.2008	26.6451	23.2238	23.2103	23.2954	23.5458	23.3353	23.628	26.3355	23.7304	28.056	27.9371	26.9109	0.0951445	0.00575067	0.0624667	0.0227834	-1.95336	-0.780883	2.28918	0.104146	0.576281	0.0706926	0.22988	0.676537	0.441627	FALSE
CNP	P09543	28.1333	28.1843	23.1894	26.9946	27.2321	27.0097	27.1744	26.9811	27.0921	26.796	26.4142	26.7098	28.0191	28.3639	27.3826	0.0688237	0.00358295	0.00751523	0.0178295	0.291961	-0.150573	1.13128	0.714655	0.850722	0.20813	0.783191	0.88723	0.612238	FALSE
DLD	P09622	30.8138	30.9568	30.9463	31.1562	31.0138	30.5413	30.9781	31.158	31.0144	30.4018	30.4375	30.6542	31.1612	31.116	30.2188	0.00678639	0.00306497	0.00447949	0.0172378	0.145439	-0.406892	-0.0727301	0.19592	0.012554	0.838006	0.32228	0.126324	0.941021	FALSE
HNRNPA1L2	Q32P51	32.8768	33.3063	33.3896	32.0517	32.0126	31.7401	32.1899	32.2234	32.1806	31.8852	32.2487	32.1547	32.5095	31.8753	31.5318	0.0220415	0.000699924	0.00587928	0.0155135	-0.364875	-0.466675	-0.590683	0.268427	0.184657	0.200901	0.391544	0.309686	0.604581	FALSE
HNRNPA1	P09651	32.8768	33.3063	33.3896	32.0517	32.0126	31.7401	32.1899	32.2234	32.1806	31.8852	32.2487	32.1547	32.5095	31.8753	31.5318	0.0220415	0.000699924	0.00587928	0.0155135	-0.364875	-0.466675	-0.590683	0.268427	0.184657	0.200901	0.391544	0.309686	0.604581	FALSE
SNRPA1	P09661	27.5487	27.4298	27.5826	27.6017	27.5726	27.234	26.9583	26.874	26.7384	27.1828	26.6815	27.2013	27.0393	27.7028	26.6209	0.0051522	0.00413059	0.0109125	0.0201169	-0.63803	-0.473026	-0.373924	0.000596919	0.0956515	0.356761	0.0164089	0.230918	0.709137	FALSE
PARP1	P09874	30.7673	30.8507	30.8139	29.4137	29.9589	29.3716	29.3815	29.8392	29.2983	29.4214	29.8131	29.3217	29.881	29.7525	30.1148	0.0233448	0.00986976	0.00880044	0.0061402	-0.689678	-0.677285	-0.279881	0.0774943	0.0763123	0.395758	0.206365	0.211963	0.732643	FALSE
POLA1	P09884	22.7664	23.24	23.2014	23.9112	23.8303	24.7664	23.6259	23.8872	24.4154	24.1162	24.0976	24.2629	23.3532	23.232	23.2554	0.0298875	0.0167734	0.0037475	0.00276094	0.356857	0.539599	-0.339112	0.368801	0.121263	0.29424	0.483231	0.2477	0.653416	FALSE
UCHL1	P09936	23.5466	23.1141	23.4153	27.4159	26.4218	26.6483	26.2754	26.7448	27.1974	27.8683	26.7922	27.3251	23.4052	25.6467	28.7192	0.0770725	0.0172421	0.0196899	0.10291	1.64556	2.23488	0.830046	0.0956375	0.0371708	0.663315	0.221096	0.173154	0.875358	FALSE
ALDOC	P09972	23.0713	23.1137	23.0442	25.5073	24.9735	23.2927	23.3104	25.4115	26.3271	25.8738	25.7372	25.3386	23.3404	23.3422	24.9017	0.0464031	0.0618268	0.0108402	0.0377554	1.18256	1.81606	0.0276182	0.320601	0.00879821	0.969563	0.438358	0.113802	0.981704	FALSE
H2AFV	Q71UI9	27.1211	27.8152	27.3655	25.4681	26.7105	24.7744	24.3727	25.0563	23.5125	25.0028	25.6252	24.3122	26.8348	25.5787	24.7376	0.044389	0.0318159	0.0262923	0.0410393	-2.22865	-1.56242	-0.825428	0.0143348	0.0395432	0.340683	0.116791	0.173154	0.698276	FALSE
H2AFZ	P0C0S5	27.1211	27.8152	27.3655	25.4681	26.7105	24.7744	24.3727	25.0563	23.5125	25.0028	25.6252	24.3122	26.8348	25.5787	24.7376	0.044389	0.0318159	0.0262923	0.0410393	-2.22865	-1.56242	-0.825428	0.0143348	0.0395432	0.340683	0.116791	0.173154	0.698276	FALSE
H2AFJ	Q9BTM1	32.5131	33.2397	33.1054	30.6352	31.9834	30.582	30.4631	30.9475	28.9816	30.8264	31.3942	29.7067	31.6162	31.0904	30.7462	0.0366866	0.0339919	0.028022	0.0140655	-1.87908	-1.36739	-0.858857	0.0599641	0.0985502	0.158082	0.185195	0.231894	0.547494	FALSE
HIST2H2AA3	Q6FI13	32.5131	33.2397	33.1054	30.6352	31.9834	30.582	30.4631	30.9475	28.9816	30.8264	31.3942	29.7067	31.6162	31.0904	30.7462	0.0366866	0.0339919	0.028022	0.0140655	-1.87908	-1.36739	-0.858857	0.0599641	0.0985502	0.158082	0.185195	0.231894	0.547494	FALSE
HIST2H2AC	Q16777	32.5131	33.2397	33.1054	30.6352	31.9834	30.582	30.4631	30.9475	28.9816	30.8264	31.3942	29.7067	31.6162	31.0904	30.7462	0.0366866	0.0339919	0.028022	0.0140655	-1.87908	-1.36739	-0.858857	0.0599641	0.0985502	0.158082	0.185195	0.231894	0.547494	FALSE
HIST1H2AH	Q96KK5	32.5131	33.2397	33.1054	30.6352	31.9834	30.582	30.4631	30.9475	28.9816	30.8264	31.3942	29.7067	31.6162	31.0904	30.7462	0.0366866	0.0339919	0.028022	0.0140655	-1.87908	-1.36739	-0.858857	0.0599641	0.0985502	0.158082	0.185195	0.231894	0.547494	FALSE
HIST1H2AG	P0C0S8	32.5131	33.2397	33.1054	30.6352	31.9834	30.582	30.4631	30.9475	28.9816	30.8264	31.3942	29.7067	31.6162	31.0904	30.7462	0.0366866	0.0339919	0.028022	0.0140655	-1.87908	-1.36739	-0.858857	0.0599641	0.0985502	0.158082	0.185195	0.231894	0.547494	FALSE
HIST1H2AJ	Q99878	32.5131	33.2397	33.1054	30.6352	31.9834	30.582	30.4631	30.9475	28.9816	30.8264	31.3942	29.7067	31.6162	31.0904	30.7462	0.0366866	0.0339919	0.028022	0.0140655	-1.87908	-1.36739	-0.858857	0.0599641	0.0985502	0.158082	0.185195	0.231894	0.547494	FALSE
HSPA1B	P0DMV9	35.9345	36.0927	36.0541	32.5342	32.4923	32.5949	34.4606	34.7417	34.865	32.794	32.8696	32.8296	34.5725	34.4166	33.4669	0.0557319	0.00597546	0.00115164	0.0175223	0.405315	-1.45269	-0.131775	0.628487	0.12163	0.881914	0.719011	0.2477	0.950984	FALSE
HSPA1A	P0DMV8	35.9345	36.0927	36.0541	32.5342	32.4923	32.5949	34.4606	34.7417	34.865	32.794	32.8696	32.8296	34.5725	34.4166	33.4669	0.0557319	0.00597546	0.00115164	0.0175223	0.405315	-1.45269	-0.131775	0.628487	0.12163	0.881914	0.719011	0.2477	0.950984	FALSE
U2AF1L5	P0DN76	23.447	23.0512	23.3323	25.4513	26.8578	24.7925	26.1831	26.755	23.203	25.1685	25.9674	24.981	25.2723	24.5531	24.8281	0.0608995	0.0751448	0.0206457	0.0145843	0.89166	0.883613	0.395841	0.525515	0.23633	0.56113	0.627307	0.355669	0.835558	FALSE
U2AF1	Q01081	23.447	23.0512	23.3323	25.4513	26.8578	24.7925	26.1831	26.755	23.203	25.1685	25.9674	24.981	25.2723	24.5531	24.8281	0.0608995	0.0751448	0.0206457	0.0145843	0.89166	0.883613	0.395841	0.525515	0.23633	0.56113	0.627307	0.355669	0.835558	FALSE
CALM1	P0DP23	29.2583	29.7082	30.2659	28.96	28.9998	29.1152	27.5018	26.8233	27.7551	29.6188	28.3644	28.3047	22.926	29.1484	29.1962	0.0173415	0.0176092	0.025799	0.133123	-2.02447	-0.621935	-2.29436	0.00338328	0.283038	0.38535	0.059187	0.403266	0.726692	FALSE
CALM3	P0DP25	29.2583	29.7082	30.2659	28.96	28.9998	29.1152	27.5018	26.8233	27.7551	29.6188	28.3644	28.3047	22.926	29.1484	29.1962	0.0173415	0.0176092	0.025799	0.133123	-2.02447	-0.621935	-2.29436	0.00338328	0.283038	0.38535	0.059187	0.403266	0.726692	FALSE
CALM2	P0DP24	29.2583	29.7082	30.2659	28.96	28.9998	29.1152	27.5018	26.8233	27.7551	29.6188	28.3644	28.3047	22.926	29.1484	29.1962	0.0173415	0.0176092	0.025799	0.133123	-2.02447	-0.621935	-2.29436	0.00338328	0.283038	0.38535	0.059187	0.403266	0.726692	FALSE
TROVE2	P10155	23.6464	23.191	23.2726	26.2835	26.5856	26.1612	26.5877	26.4007	26.9469	25.6045	25.683	25.9956	25.5381	25.5685	25.0403	0.0660457	0.0104176	0.00803038	0.011684	1.78837	0.904321	0.525596	0.0440295	0.238291	0.478042	0.170813	0.357715	0.794475	FALSE
DLAT	P10515	30.3985	30.9384	30.981	30.6415	30.6987	30.8848	30.1157	29.8628	29.9562	29.8072	29.677	30.0845	30.4385	30.5561	29.5112	0.00719231	0.00426543	0.00697167	0.0189728	-0.77888	-0.900931	-0.588554	0.000371419	0.00298557	0.211125	0.0118442	0.0739502	0.615052	FALSE
TXN	P10599	29.5884	29.8837	29.859	28.5703	28.801	28.835	28.0842	26.8963	27.8743	28.4758	28.3995	27.6813	29.3198	29.0642	28.942	0.0200631	0.0229559	0.0155532	0.00662345	-1.63797	-1.0707	-0.147528	0.0219573	0.0248152	0.594976	0.145031	0.156587	0.850357	FALSE
HSPD1	P10809	30.5856	30.6583	30.6631	31.6364	30.8693	31.7541	31.2236	31.3088	31.8531	31.3998	31.0996	31.3431	30.0753	30.8412	31.4984	0.0169817	0.0108544	0.00509793	0.0231208	0.434061	0.253049	-0.222811	0.186451	0.318205	0.662523	0.314332	0.435083	0.875358	FALSE
HSPA5	P11021	32.8313	33.2608	33.2989	30.8561	30.9484	30.7002	30.6474	30.8506	31.3349	30.6682	30.9431	30.5951	32.3668	32.0014	31.2854	0.0397218	0.0114139	0.00597009	0.0172532	-1.03834	-1.24716	-0.0980919	0.109473	0.0612637	0.876424	0.235002	0.197269	0.950984	FALSE
LAMC1	P11047	23.4094	23.9731	23.0798	23.5038	23.3615	23.1353	23.5447	23.3799	24.2381	23.7025	23.3568	23.4206	23.4258	24.7807	23.6925	0.0136791	0.0192006	0.00782917	0.0299491	0.310405	0.0828136	0.555835	0.367246	0.638882	0.310194	0.481683	0.72373	0.664607	FALSE
HSPA8	P11142	36.0801	35.9714	36.0099	32.7545	32.9753	32.8636	34.4081	34.7438	34.8992	32.8425	32.9769	32.6818	35.1389	34.6357	33.7644	0.050239	0.00723629	0.00450041	0.0201494	0.241237	-1.6087	0.0705235	0.750573	0.0717874	0.933286	0.813068	0.206389	0.970196	FALSE
PDHB	P11177	28.7743	28.8466	29.2345	28.7182	28.775	28.5509	28.2378	28.0912	28.2558	28.127	28.1885	28.3462	29.5367	29.2556	28.4091	0.0079031	0.00320162	0.0040052	0.0201931	-0.621631	-0.596009	0.250548	0.000667516	0.00122672	0.54108	0.0179117	0.0478793	0.829126	FALSE
DBT	P11182	34.5095	34.9086	34.5526	34.4348	34.7466	34.6981	34.2719	34.3987	34.367	33.3905	33.9564	34.1239	33.7659	33.7428	32.496	0.00506003	0.00192087	0.0113622	0.0217976	-0.295836	-0.818084	-1.30681	0.00848212	0.0544441	0.0854098	0.0965843	0.191799	0.464685	FALSE
TOP1	P11387	29.2403	29.9812	29.908	24.4881	23.7288	23.4041	26.9576	27.4195	25.3437	26.3407	27.0533	25.478	29.0114	28.8282	27.9749	0.12042	0.0410144	0.0300046	0.0193392	-0.218133	-0.50108	1.81308	0.885625	0.7314	0.233105	0.917177	0.798816	0.62107	FALSE
TOP2A	P11388	25.5133	26.6882	25.5448	23.7638	24.5108	23.1615	24.301	25.7966	24.4416	24.5233	24.2338	23.019	23.6894	23.2505	25.0455	0.0522736	0.0332415	0.0333601	0.0389975	-0.0173242	-0.938369	-0.868569	0.981388	0.227657	0.297808	0.985981	0.348244	0.655687	FALSE
PC	P11498	36.2202	36.6742	36.4469	33.351	33.1146	33.9436	32.8934	32.8971	32.8929	32.315	32.4276	32.467	34.373	34.1809	32.8159	0.0474632	7.01e-05	0.00243414	0.0251249	-2.06397	-2.5552	-1.16848	0.0285222	0.012893	0.205633	0.158718	0.126372	0.612238	FALSE
MTHFD1	P11586	24.6496	24.9304	24.0015	30.2145	29.9218	30.1779	30.0677	30.156	30.3312	29.818	29.9101	29.7896	24.7967	25.5655	28.3183	0.112441	0.00444461	0.00211056	0.070601	2.86899	2.52325	-1.08914	0.0708121	0.100364	0.531602	0.198706	0.231894	0.824271	FALSE
PRPS2	P11908	23.2756	23.5807	23.5226	27.26	27.3143	26.9032	27.3782	27.6597	27.4673	27.4875	27.1557	27.4676	23.2402	22.8281	23.1568	0.0803586	0.00523184	0.00679892	0.00944145	2.19231	2.06082	-2.23436	0.0457997	0.0555547	0.0429182	0.172977	0.191799	0.410224	FALSE
PABPC1	P11940	31.1247	31.6923	31.721	29.7685	29.8474	29.9586	29.6032	29.6028	29.7838	29.4652	29.7419	29.4608	30.8879	31.1613	29.7467	0.030399	0.00351778	0.00544793	0.0245211	-1.02216	-1.12944	-0.0867862	0.0432614	0.0305215	0.886196	0.170331	0.169755	0.950984	FALSE
PABPC3	Q9H361	31.1247	31.6923	31.721	29.7685	29.8474	29.9586	29.6032	29.6028	29.7838	29.4652	29.7419	29.4608	30.8879	31.1613	29.7467	0.030399	0.00351778	0.00544793	0.0245211	-1.02216	-1.12944	-0.0867862	0.0432614	0.0305215	0.886196	0.170331	0.169755	0.950984	FALSE
PCNA	P12004	25.5493	26.3742	23.6124	28.0111	27.5624	27.2861	27.9759	28.3573	28.7553	27.8231	27.604	27.7407	23.3372	27.0998	28.561	0.0616112	0.0137398	0.0039929	0.102346	1.9636	1.32335	-0.0665817	0.0310451	0.103039	0.971279	0.161234	0.233653	0.981704	FALSE
SLC25A6	P12236	29.8599	29.9199	30.0145	26.1277	26.5708	26.9251	27.214	27.4341	27.4631	27.1738	26.9952	26.9289	28.2853	27.2467	26.8125	0.0663927	0.00497623	0.0046858	0.027573	-0.865953	-1.20371	-0.788167	0.310477	0.177173	0.40107	0.429995	0.302256	0.732643	FALSE
IMPDH2	P12268	28.2978	27.6983	28.7825	27.6859	26.9186	26.8736	27.4779	27.7874	28.5524	27.7333	27.7483	27.443	29.1545	29.1058	28.8306	0.0271142	0.019797	0.00622545	0.00601689	0.229739	-0.0679333	1.32082	0.624013	0.840161	0.00650374	0.715698	0.879575	0.179801	FALSE
TPR	P12270	31.2139	31.3987	31.4422	29.4635	28.9449	29.8899	31.5406	31.807	32.044	29.598	29.9322	29.7511	32.4134	31.9655	30.6613	0.036044	0.00792146	0.00562208	0.0287329	1.40502	-0.631747	1.28787	0.0246564	0.221316	0.121998	0.152117	0.34275	0.499551	FALSE
PIP	P12273	26.2798	29.1373	27.3429	24.2737	23.6645	22.7908	23.7567	23.5322	23.2803	23.6291	25.0232	22.9994	27.1923	26.3142	24.7989	0.0948018	0.0101335	0.0433625	0.046385	-2.05841	-1.69755	0.52032	0.0924618	0.185702	0.680731	0.218351	0.310275	0.878539	FALSE
CKB	P12277	22.9426	23.2793	25.7756	30.83	30.0556	30.7385	30.4694	30.5743	31.3347	31.158	30.8688	30.511	27.3753	29.2087	31.2834	0.136567	0.0153362	0.0105068	0.0667571	3.52255	3.57565	2.01888	0.0683955	0.0653627	0.322561	0.196869	0.202057	0.682198	FALSE
CKMT1A	P12532	23.1561	23.3377	23.2799	26.2479	28.3527	25.7078	27.4046	27.2759	27.0479	25.0483	27.7432	26.9752	23.6776	23.3076	26.1717	0.0846544	0.00663118	0.0522164	0.0638827	2.22912	1.5752	-0.628063	0.0493298	0.229394	0.634097	0.178977	0.350486	0.868823	FALSE
BCKDHA	P12694	28.0957	28.0207	28.5828	33.4689	33.9791	33.9432	33.5266	33.3225	33.6022	32.5438	33.3646	33.3246	29.2618	28.6902	27.1696	0.0986274	0.00432096	0.0139909	0.0381116	2.46868	2.06263	-2.64118	0.10509	0.162473	0.10193	0.22988	0.288846	0.489874	FALSE
SKI	P12755	26.3401	25.9466	26.4926	23.2642	23.2971	22.9076	23.5499	23.7708	23.1903	23.3435	23.0098	23.3858	26.5566	26.5234	23.1629	0.0693944	0.0124674	0.00885994	0.0767231	-1.20439	-1.46171	0.706248	0.149432	0.0915869	0.625136	0.282392	0.227039	0.862995	FALSE
ACTN1	P12814	22.9206	22.8088	23.0219	25.6255	25.6402	25.2429	25.8043	25.9032	25.7342	25.8336	25.7026	25.4698	26.879	23.1479	25.8257	0.0588618	0.00328937	0.00717851	0.0760775	1.60389	1.45868	1.07422	0.0398458	0.053795	0.451729	0.169559	0.191799	0.774736	FALSE
XRCC6	P12956	32.8148	33.2367	33.2321	31.7551	31.8088	32.0984	31.3307	31.4511	31.3087	31.2993	31.3602	31.3356	31.9253	31.6696	30.8814	0.0211953	0.00244342	0.000978144	0.0172786	-1.1275	-1.1593	-0.998901	0.00975536	0.0090633	0.062404	0.0981633	0.113802	0.432131	FALSE
XRCC5	P13010	33.1928	33.5516	33.4967	31.3097	31.3738	31.7296	31.5047	31.6383	31.9348	31.3161	31.314	31.3655	31.9953	32.0554	31.048	0.0333063	0.00694619	0.000930202	0.0178247	-0.749734	-1.1105	-0.742796	0.155566	0.0533217	0.21877	0.289098	0.191799	0.616646	FALSE
EEF2	P13639	27.6526	25.3633	26.8007	31.2748	31.7173	31.7864	31.3012	31.5405	31.8774	31.5725	31.9549	31.5078	28.738	29.2831	30.8649	0.0973708	0.00916811	0.00762739	0.0372882	2.47386	2.57917	0.529466	0.0856886	0.0762402	0.70066	0.214305	0.211963	0.888311	FALSE
PDIA4	P13667	23.6489	23.3928	22.7929	27.6295	26.9498	26.67	26.831	26.6248	27.8368	27.4584	27.2177	26.957	23.4507	23.2674	27.5381	0.0844105	0.0239314	0.00921652	0.0975484	1.91689	2.03037	-0.428579	0.0854086	0.066395	0.80821	0.214305	0.202057	0.934193	FALSE
P4HA1	P13674	23.3954	23.1126	23.1298	26.0042	22.9721	25.6477	25.2632	25.358	25.5981	25.6828	25.0386	25.6769	23.3051	23.4317	25.495	0.0578906	0.0067931	0.0145384	0.0510621	1.36278	1.42241	0.0336178	0.061688	0.0562241	0.972049	0.185933	0.191799	0.981704	FALSE
TPT1	P13693	23.7271	23.143	23.3257	25.1901	23.7112	25.2879	25.1547	24.9228	25.3151	26.0564	26.4299	24.9334	23.5842	22.909	27.203	0.0389708	0.00784815	0.0301819	0.0939976	1.06674	1.74243	0.501223	0.0381691	0.0325331	0.747935	0.169559	0.171732	0.911422	FALSE
PLS3	P13797	23.4443	23.4092	22.7562	25.6265	23.6925	24.5077	26.82	26.7929	27.6468	28.6427	28.5484	27.6925	23.1776	23.1527	27.8273	0.0424516	0.0179192	0.0185024	0.108892	3.18049	4.38847	0.813134	0.000388184	6.58e-05	0.657682	0.0119043	0.010677	0.87515	FALSE
ETFA	P13804	23.3848	23.1694	23.0687	23.5167	23.2674	23.2476	24.6473	24.5579	25.0469	24.9276	24.6393	24.2296	23.3074	23.0633	25.44	0.00679275	0.0105192	0.0142572	0.0546196	1.47493	1.32308	0.66112	0.00393557	0.0153265	0.473722	0.0648627	0.13429	0.790355	FALSE
GYS1	P13807	27.6814	28.0955	27.8454	23.0327	23.2089	23.5346	23.5982	23.0775	23.3758	23.6401	23.2188	23.5946	27.4287	27.6682	26.5719	0.0992108	0.0111895	0.00984678	0.0211723	-2.21593	-2.08194	1.65652	0.0855534	0.100906	0.179178	0.214305	0.231894	0.580143	FALSE
PRKAR2A	P13861	23.4205	23.3913	23.8117	23.6246	23.2748	23.4093	22.721	23.4272	23.3197	24.3139	24.4493	24.1152	22.9979	25.3941	24.8798	0.00827762	0.0164338	0.00691788	0.0516497	-0.33274	0.804093	0.935219	0.264879	0.00168224	0.327412	0.388128	0.0536313	0.683743	FALSE
MTHFD2	P13995	27.955	28.4723	23.5971	27.3217	27.3298	27.6423	26.4775	27.0121	27.2258	27.1467	27.5334	27.1608	23.1415	23.757	27.1217	0.0645927	0.0143248	0.00803916	0.0868348	-0.147879	0.227274	-2.37961	0.849794	0.76572	0.183369	0.887526	0.823244	0.583159	FALSE
MIF	P14174	23.9606	22.9433	23.1612	28.0768	27.5845	27.8157	27.3367	23.6002	27.0753	27.8035	26.7207	27.3624	24.6613	23.3179	28.5784	0.0967899	0.0802145	0.0199484	0.107103	0.413721	1.70518	-0.0711727	0.803288	0.1595	0.971653	0.848786	0.286949	0.981704	FALSE
PRKCSH	P14314	23.5267	23.3745	23.4987	28.3948	29.052	29.4006	27.8182	28.1686	28.3307	28.7382	28.7232	28.2973	26.7977	26.4274	27.778	0.115257	0.00931931	0.00875578	0.0258458	1.89794	2.37835	0.793141	0.185477	0.112047	0.563552	0.314242	0.241831	0.835558	FALSE
PKM	P14618	34.0056	33.9322	34.4103	31.0063	30.6807	30.7389	31.43	31.7161	32.208	31.2477	31.4678	30.9809	33.2266	32.579	32.2918	0.0561313	0.0123802	0.00780619	0.0146435	-0.677634	-1.2302	0.236793	0.41796	0.161309	0.77519	0.528273	0.288356	0.921925	FALSE
HSP90B1	P14625	29.0695	28.1755	28.9045	30.5824	30.2073	30.9014	29.8731	30.1581	30.6204	29.8636	30.0204	29.6764	29.5565	29.7853	30.7074	0.0363751	0.0124825	0.00576991	0.0202984	0.577085	0.213366	0.376302	0.279793	0.654548	0.526729	0.402651	0.736939	0.82337	FALSE
SNRPN	P63162	28.8574	28.6935	28.8214	29.4611	29.5259	29.419	29.0196	28.3922	27.695	28.5804	28.4892	29.2367	28.969	28.9953	28.1676	0.0129354	0.0233567	0.0141757	0.016387	-0.760801	-0.360939	-0.419099	0.173419	0.27213	0.263136	0.301844	0.390751	0.638055	FALSE
SNRPB	P14678	28.8574	28.6935	28.8214	29.4611	29.5259	29.419	29.0196	28.3922	27.695	28.5804	28.4892	29.2367	28.969	28.9953	28.1676	0.0129354	0.0233567	0.0141757	0.016387	-0.760801	-0.360939	-0.419099	0.173419	0.27213	0.263136	0.301844	0.390751	0.638055	FALSE
IDE	P14735	23.5647	23.0771	23.0576	22.3922	21.5824	21.7266	23.3218	23.0787	23.188	23.1418	24.1672	23.7646	23.8313	21.9433	21.462	0.0354643	0.00524828	0.0218078	0.0558774	0.629436	1.12445	-0.154539	0.11361	0.0430993	0.85861	0.239593	0.17605	0.950774	FALSE
HNRNPL	P14866	31.3605	31.7592	31.6049	30.4137	30.2876	30.1381	30.0775	30.1975	30.2676	29.6655	29.9225	30.1398	30.7782	30.858	29.8318	0.0234722	0.00318637	0.00793836	0.0187217	-0.746462	-1.01805	-0.437994	0.053031	0.0181842	0.366881	0.180342	0.141947	0.720054	FALSE
DARS	P14868	31.445	31.653	31.5813	30.4047	30.1534	29.9649	29.2668	29.1964	29.222	29.817	29.3459	30.0136	31.0127	31.1524	30.1982	0.0250902	0.00122039	0.0115428	0.0167391	-1.63864	-1.14154	-0.0792709	0.00346396	0.018336	0.861133	0.0594877	0.14227	0.950984	FALSE
JUP	P14923	28.2641	27.5845	29.2831	25.7408	23.9871	25.7711	26.3504	25.6632	26.2664	24.2848	30.8593	26.7984	29.987	30.6952	26.9837	0.0728386	0.0143672	0.121457	0.0674308	-0.67846	0.542362	2.45019	0.443952	0.812264	0.151513	0.55408	0.856134	0.537763	FALSE
EZR	P15311	23.5611	23.3168	23.6708	27.6405	27.5483	27.8976	28.2158	28.2851	28.1686	27.7939	29.0038	27.3833	25.1637	22.7805	27.5423	0.0896202	0.00207548	0.0300231	0.0946224	2.6173	2.45448	-0.443675	0.0382487	0.0539349	0.80304	0.169559	0.191799	0.934021	FALSE
NME1	P15531	26.6873	22.9518	26.7012	29.9309	29.4343	29.6639	28.9756	28.8615	29.6324	29.4783	28.3988	29.2139	26.0667	28.1061	29.9219	0.0977531	0.0142715	0.0193813	0.0688048	1.59493	1.46879	0.469998	0.211052	0.24913	0.774693	0.338524	0.369252	0.921925	FALSE
RPS2	P15880	32.2948	32.29	32.5452	31.7305	31.7031	31.7254	31.2735	31.2056	30.8781	30.5171	30.7894	30.9841	31.8267	31.72	30.7128	0.0115962	0.0067931	0.00762599	0.0195616	-0.929092	-1.28462	-0.628342	0.00236043	0.000631196	0.209738	0.0447094	0.0351948	0.61396	FALSE
DSP	P15924	30.3224	29.2059	30.4037	26.0004	27.1651	25.6436	27.1842	27.4086	26.1367	26.8984	32.0975	27.3404	31.2524	31.5492	28.6197	0.0759007	0.0252279	0.100163	0.0529143	-1.21369	0.655257	2.35027	0.247236	0.749247	0.120466	0.372647	0.812315	0.499551	FALSE
RPA2	P15927	30.5142	31.0795	30.9397	26.4799	26.3012	25.7585	27.208	27.4728	27.3875	27.4631	27.2608	27.5883	29.7687	29.4197	28.4054	0.0902305	0.00493967	0.00602271	0.0242554	-1.15606	-1.07474	0.685767	0.321858	0.3542	0.564266	0.439611	0.470319	0.835558	FALSE
CBR1	P16152	23.3697	23.3409	23.2964	25.1053	24.6699	23.689	24.9992	24.7116	25.7484	25.7688	25.9258	24.8908	23.4306	25.2155	25.5832	0.0326481	0.0212812	0.0218498	0.0465355	1.24118	1.61661	0.831218	0.0321161	0.013023	0.342505	0.162218	0.126372	0.699563	FALSE
HIST1H1A	Q02539	27.3652	27.8287	27.9917	23.1434	23.5018	22.986	23.7105	23.5389	23.1737	26.6406	23.2013	23.1955	23.1289	23.1728	22.9642	0.0977185	0.011678	0.0816303	0.00476298	-1.99507	-1.12368	-2.3808	0.107435	0.495689	0.0660973	0.232174	0.601742	0.439972	FALSE
HIST1H1D	P16402	27.3652	27.8287	27.9917	23.1434	23.5018	22.986	23.7105	23.5389	23.1737	26.6406	23.2013	23.1955	23.1289	23.1728	22.9642	0.0977185	0.011678	0.0816303	0.00476298	-1.99507	-1.12368	-2.3808	0.107435	0.495689	0.0660973	0.232174	0.601742	0.439972	FALSE
HIST1H1C	P16403	33.1556	33.4251	33.7743	30.6724	31.81	30.153	31.5019	31.5622	29.4975	30.8418	31.0785	30.0582	32.4607	32.1878	31.4131	0.0472745	0.038084	0.0174186	0.0169713	-1.31121	-1.50556	-0.144527	0.210318	0.0678667	0.841504	0.337767	0.202462	0.941665	FALSE
ATP2A2	P16615	29.4223	28.9212	29.4319	27.4851	27.4195	27.9419	26.8252	27.9277	28.2907	26.8536	27.7208	27.2996	27.4512	26.2995	28.028	0.0329197	0.0275721	0.0158906	0.032283	-0.755755	-1.14564	-1.17743	0.251601	0.0405814	0.131944	0.376255	0.173154	0.50131	FALSE
STMN1	P16949	23.6869	25.9884	23.0825	28.8667	28.7817	28.7731	28.3184	27.5128	27.3	29.7574	27.8288	29.2896	25.3291	26.526	29.056	0.100893	0.0193846	0.0347395	0.0705513	1.18055	2.42874	0.440503	0.340413	0.0913394	0.786255	0.455894	0.227039	0.926345	FALSE
YBX3	P16989	29.1573	29.3969	29.7079	29.0852	28.8052	28.797	27.9269	27.7399	27.9637	27.9052	27.7787	28.034	28.7634	28.6196	27.8368	0.0120729	0.0043034	0.00457424	0.0175541	-1.28143	-1.25227	-0.751661	0.000113156	0.000129211	0.100292	0.0052052	0.0138686	0.483805	FALSE
HSPA6	P17066	32.4007	32.7536	32.684	29.4118	30.6206	30.4623	29.3525	29.839	31.3111	30.1095	30.2123	30.2485	31.0404	31.3868	30.6803	0.0448773	0.0338042	0.00238761	0.011382	-1.22126	-1.19874	-0.353008	0.191835	0.0915945	0.583627	0.318509	0.227039	0.84462	FALSE
CTPS1	P17812	24.8178	25.4937	24.5434	27.075	27.2902	27.5789	27.7959	28.5456	29.3426	27.1557	27.6018	27.6618	25.6259	25.3224	26.6541	0.051288	0.0270803	0.0100649	0.0269818	2.42819	1.33991	-0.265703	0.0119646	0.0585873	0.707668	0.109056	0.193488	0.891883	FALSE
DDX5	P17844	30.2191	30.7054	30.6207	29.9804	29.7962	29.736	30.2403	30.4633	30.1574	29.7833	30.2908	30.1381	29.5395	29.6253	28.8676	0.0137116	0.0052245	0.00865745	0.0141398	0.110703	-0.105598	-0.832169	0.582665	0.656316	0.0458491	0.679775	0.737639	0.410224	FALSE
PFKL	P17858	23.3451	23.1326	23.4044	26.6445	26.4588	26.0702	25.9004	25.8973	26.0452	25.1897	25.3923	25.2703	25.7976	22.9615	25.7149	0.0687877	0.00325734	0.00403294	0.06502	1.10504	0.441531	-0.0179358	0.174361	0.555597	0.988392	0.301868	0.65894	0.990699	FALSE
PSMC3	P17980	29.5009	29.6299	29.5742	25.9365	25.5314	26.4537	26.2345	24.8372	26.0326	26.5262	26.4571	26.2315	28.6502	28.6846	27.5812	0.0716851	0.0293835	0.00583708	0.0221629	-2.06963	-1.36618	0.53426	0.0604347	0.154229	0.56843	0.185195	0.282571	0.835558	FALSE
TCP1	P17987	31.824	32.0005	32.1729	30.912	30.7995	31.0262	35.0118	35.1663	35.1658	30.8363	30.7343	30.8551	33.8302	33.4592	32.7426	0.0193761	0.00253626	0.00211087	0.01658	3.6588	-0.647295	1.88814	1.6e-05	0.0478975	0.00714865	0.00103206	0.184162	0.179801	FALSE
RPL35A	P18077	32.2648	32.555	32.3244	28.8551	29.0605	26.7339	28.1606	27.9035	26.5223	28.4447	27.9345	27.6775	31.605	31.5218	30.5837	0.0800104	0.0320069	0.0139363	0.0181563	-2.77014	-2.28005	0.937859	0.0425865	0.0698298	0.403094	0.170331	0.204876	0.732643	FALSE
RPL7	P18124	32.864	33.1715	33.1573	28.879	29.2718	29.0904	29.275	28.8315	28.2537	28.5089	28.8638	28.2195	31.6665	31.5945	30.8468	0.0704275	0.0177897	0.0113104	0.01447	-2.28558	-2.54163	0.296925	0.0514109	0.035436	0.760977	0.180342	0.173154	0.914747	FALSE
VCL	P18206	23.1981	23.388	23.1338	26.0746	25.5967	25.8678	25.5713	25.4859	26.19	25.7192	26.2797	26.0253	23.1273	22.7988	26.0481	0.0585931	0.0149227	0.0107908	0.0745559	1.20594	1.46492	-0.551734	0.101389	0.0550194	0.670777	0.227506	0.191799	0.876228	FALSE
SON	P18583	26.6162	27.8856	23.1434	26.7196	26.5508	26.5131	23.2799	26.6126	23.2837	23.309	27.3006	27.1394	29.1799	28.2761	26.8252	0.0610741	0.0788385	0.0871822	0.0422834	-1.84604	-0.321792	1.85562	0.235721	0.839394	0.102551	0.363168	0.879575	0.490112	FALSE
RPL17	P18621	31.9053	32.6864	32.4296	28.9428	29.0788	29.1568	28.5223	28.6276	28.1868	28.3382	28.6994	28.435	30.9626	31.3016	30.3155	0.0591498	0.00809403	0.00656147	0.0162351	-2.25439	-2.20908	0.159925	0.0281246	0.030387	0.847081	0.158718	0.169755	0.943806	FALSE
PGAM1	P18669	26.3	23.1662	25.8592	28.8567	28.4737	28.0063	27.5026	27.5476	28.0741	29.274	27.7054	28.7693	26.4861	27.7047	29.4554	0.0797888	0.0114686	0.0280142	0.0535312	0.931048	1.80585	1.10503	0.340505	0.110969	0.403484	0.455894	0.240871	0.732643	FALSE
XRCC1	P18887	26.8737	27.7952	23.306	23.1809	23.2227	23.6181	24.8979	23.4868	23.4991	23.3692	22.9958	23.4735	26.5237	23.1016	26.3184	0.0848517	0.0338525	0.0107899	0.075815	-0.704869	-1.38662	0.648449	0.493221	0.1674	0.664803	0.594265	0.292553	0.875528	FALSE
NCL	P19338	34.5872	35.1307	35.0085	32.5215	32.5978	32.7818	32.4679	32.5668	32.7326	32.2609	32.4029	32.3785	34.1554	33.8703	32.84	0.037367	0.00410466	0.00234729	0.020581	-1.18217	-1.42379	-0.149329	0.0702668	0.0395237	0.825627	0.198473	0.173154	0.937531	FALSE
HK1	P19367	23.163	23.5924	23.6971	28.6772	28.3079	28.8473	28.4484	28.2229	28.6371	27.7489	28.3541	28.0746	23.3964	24.6996	27.3002	0.108228	0.00729325	0.0107956	0.0790826	2.38864	2.01172	-0.915421	0.0927313	0.14199	0.594593	0.218351	0.270183	0.850357	FALSE
POLR2C	P19387	23.6886	23.4355	23.4263	26.324	25.983	26.3968	26.1442	26.293	24.0087	25.9481	24.1775	26.7143	22.4063	25.5135	23.4562	0.0602235	0.0501539	0.0507968	0.066433	0.60627	0.73761	-1.08372	0.555966	0.482783	0.381244	0.656356	0.590713	0.723184	FALSE
POLR2E	P19388	26.8158	25.7745	27.272	27.216	27.3245	27.4088	30.9153	30.8156	30.8588	27.1357	24.5909	27.1117	26.8344	26.7696	26.1835	0.0229943	0.00161916	0.0556482	0.0134827	3.89465	-0.689161	-0.372781	1.79e-05	0.504891	0.29416	0.00109613	0.611165	0.653416	FALSE
SRM	P19623	23.0731	23.1649	23.444	22.8897	23.386	23.5613	23.6222	23.7464	24.7102	23.7181	23.6557	23.3248	23.3704	23.4975	23.3918	0.0109019	0.0247874	0.00897002	0.00290622	0.773085	0.313064	0.166719	0.14395	0.108982	0.181035	0.275877	0.24033	0.580143	FALSE
EIF2S2	P20042	25.8652	23.8258	23.0461	27.8803	28.3181	27.5698	27.8484	27.7321	27.1929	27.4476	27.7554	27.6076	25.5077	25.2067	25.7365	0.0853844	0.0126769	0.00557617	0.0104276	1.50693	1.51931	-0.600609	0.161552	0.156102	0.542115	0.294729	0.285191	0.829269	FALSE
PSMB1	P20618	28.9445	29.1793	29.5571	27.4251	26.3717	26.8277	26.967	27.1057	27.5366	26.7823	27.1723	26.838	28.5473	28.944	27.729	0.047957	0.0109181	0.00783374	0.0218105	-0.847822	-1.12004	0.355864	0.191983	0.0981932	0.604018	0.318509	0.231894	0.850357	FALSE
LMNB1	P20700	28.7892	29.9426	29.1908	27.7538	28.9757	27.5915	26.9931	28.5443	27.1717	27.4197	27.9073	26.7268	28.2471	27.8297	27.4498	0.0311283	0.0307855	0.0216888	0.0143235	-1.13752	-1.356	-0.865048	0.13104	0.0350217	0.0849611	0.261771	0.173154	0.464685	FALSE
FLNA	P21333	32.6111	32.4489	32.7946	30.329	29.8555	29.5586	30.1178	30.3381	30.9456	30.0519	30.3923	29.8059	32.8948	32.6773	31.6571	0.0481412	0.0140723	0.00978748	0.0203892	-0.799095	-1.18292	1.14346	0.270826	0.115427	0.157926	0.394151	0.243723	0.547494	FALSE
VDAC1	P21796	23.3904	23.315	23.5863	23.6067	23.5276	22.766	24.6188	24.671	23.3734	23.4201	25.0179	23.4611	23.4957	23.3361	26.0193	0.0134768	0.0303274	0.0380071	0.0619833	0.855722	0.601015	0.918343	0.17267	0.371691	0.401599	0.301577	0.487426	0.732643	FALSE
SDHB	P21912	23.2665	23.5321	23.4893	23.1456	23.762	23.2793	22.9288	23.2549	23.8882	23.0245	24.6137	23.7556	24.7205	24.7867	24.7605	0.00960135	0.0208849	0.0334232	0.00134823	-0.0551762	0.385466	1.34345	0.866625	0.491324	1.62e-05	0.901626	0.598134	0.00346941	FALSE
BCKDHB	P21953	24.0943	22.7926	23.2871	30.7145	31.2502	31.5066	31.4646	31.3723	31.3382	29.6883	30.5686	30.5333	27.233	27.1306	25.8997	0.156974	0.00208396	0.0164666	0.0277327	4.1175	2.98918	-0.519766	0.0650906	0.149359	0.783163	0.194517	0.279208	0.926345	FALSE
PCMT1	P22061	34.2274	34.8407	34.6045	31.351	31.3727	31.4561	31.1665	30.9195	30.9262	30.7359	30.243	30.963	33.7998	34.0382	32.5059	0.0529031	0.00453793	0.0120096	0.0246512	-1.97134	-2.32813	0.472549	0.0392244	0.0211241	0.598405	0.169559	0.14407	0.850357	FALSE
FBL	P22087	30.3035	30.7438	30.3104	28.4979	28.7224	28.1722	28.1636	28.9418	28.1897	27.4775	27.9807	27.6814	29.5155	29.7695	28.6536	0.0378332	0.015543	0.00913281	0.0199534	-1.02667	-1.74515	-0.145488	0.0901754	0.0109152	0.804913	0.218351	0.119912	0.934193	FALSE
GART	P22102	28.191	28.2486	27.7563	28.3808	28.2745	28.5272	28.83	28.8451	29.3157	28.0014	28.4634	28.0141	27.3407	27.6985	28.2772	0.00922901	0.00952389	0.00934543	0.0170152	0.767212	-0.0700934	-0.457618	0.0171753	0.724452	0.22845	0.129413	0.794799	0.62107	FALSE
PAICS	P22234	23.6714	23.2881	25.2363	28.1671	28.5114	29.027	27.8264	28.893	29.3566	28.5401	28.7442	28.2059	27.4934	26.3451	28.2498	0.0975067	0.0273477	0.00953672	0.0350492	2.37512	2.17982	1.04592	0.0791846	0.0923199	0.407322	0.208038	0.22816	0.732643	FALSE
SCP2	P22307	23.3525	23.9689	23.6112	25.8877	26.9355	27.3341	26.6732	26.452	26.8474	27.2443	26.8533	27.1285	23.4032	23.3853	26.1672	0.0698982	0.00743385	0.00741721	0.0658345	1.47587	1.89373	-0.863103	0.09564	0.0459159	0.497671	0.221096	0.182306	0.807096	FALSE
UBA1	P22314	23.3934	22.9798	23.3371	28.8056	27.6154	28.2705	28.3829	28.5822	29.3909	28.9066	28.7862	28.3103	25.0682	26.0553	28.8159	0.107435	0.0185446	0.011	0.0729005	3.05167	2.93407	0.912868	0.0422155	0.047987	0.587895	0.170331	0.184162	0.847938	FALSE
NME2	P22392	25.8431	27.4317	25.8851	29.2384	28.2797	27.9427	27.1374	28.4156	28.4701	28.5802	28.2164	28.6348	23.5411	26.2594	28.2742	0.0493323	0.0269282	0.00798722	0.0912676	0.570899	1.04034	-1.41188	0.444995	0.120816	0.417741	0.554181	0.2477	0.73908	FALSE
NME2P1	O60361	25.8431	27.4317	25.8851	29.2384	28.2797	27.9427	27.1374	28.4156	28.4701	28.5802	28.2164	28.6348	23.5411	26.2594	28.2742	0.0493323	0.0269282	0.00798722	0.0912676	0.570899	1.04034	-1.41188	0.444995	0.120816	0.417741	0.554181	0.2477	0.73908	FALSE
HNRNPA2B1	P22626	33.0955	33.7859	33.5204	32.3649	32.739	32.499	32.2495	32.2902	32.364	32.5321	33.0934	32.9642	32.7258	32.3492	31.6697	0.0172492	0.0017981	0.00894423	0.0165961	-0.699558	-0.137552	-0.75255	0.0293283	0.647475	0.117792	0.158718	0.730252	0.499551	FALSE
UQCRC2	P22695	23.5269	22.9399	23.3091	23.4873	24.005	24.4513	23.1932	23.6236	23.1913	23.3841	23.2135	23.6309	23.5461	23.0442	25.3694	0.0226004	0.0106728	0.00896524	0.0510108	-0.283925	-0.210435	0.366615	0.312915	0.426929	0.661878	0.431053	0.53814	0.875358	FALSE
SFPQ	P23246	29.2737	29.7099	29.4748	29.5351	30.2661	29.6598	29.1604	29.5948	28.724	29.4061	29.9943	28.8852	28.8566	28.2402	28.2953	0.0113735	0.0149316	0.0188557	0.0119833	-0.493476	-0.224679	-1.18919	0.176186	0.568728	0.00753823	0.302973	0.671422	0.179801	FALSE
TUBG1	P23258	23.511	23.2637	23.4509	23.4763	25.6012	23.2115	25.6932	25.4878	25.1851	24.9281	23.7208	24.5374	25.4621	26.7131	24.894	0.0384699	0.0100408	0.025254	0.0362272	1.70294	0.643014	1.93729	0.00484316	0.259116	0.0412385	0.0708862	0.376683	0.410224	FALSE
TUBG2	Q9NRH3	23.511	23.2637	23.4509	23.4763	25.6012	23.2115	25.6932	25.4878	25.1851	24.9281	23.7208	24.5374	25.4621	26.7131	24.894	0.0384699	0.0100408	0.025254	0.0362272	1.70294	0.643014	1.93729	0.00484316	0.259116	0.0412385	0.0708862	0.376683	0.410224	FALSE
PPIB	P23284	25.998	23.5165	23.2899	24.2105	24.8128	24.6432	25.4138	25.2283	25.6845	26.7068	27.4168	26.7123	23.6752	25.7092	27.3426	0.0402656	0.00901741	0.0151553	0.0718398	1.0304	2.53349	1.16387	0.0507789	0.000976155	0.390874	0.180342	0.0449031	0.730282	FALSE
ME2	P23368	23.1252	23.2267	23.2343	26.5772	26.7568	26.9633	26.6445	27.2413	27.1695	26.9379	27.0019	26.879	26.3834	23.5415	25.9063	0.0784523	0.0120586	0.00228061	0.0602061	2.0378	1.959	0.296456	0.0512675	0.058021	0.812466	0.180342	0.193079	0.935171	FALSE
WARS	P23381	25.7979	22.9888	22.7668	25.4549	24.2941	25.0733	25.5089	25.0266	26.0146	25.4112	25.6602	25.2711	23.663	23.1834	25.9913	0.0524605	0.0193625	0.00774343	0.0618609	1.12074	1.05154	-0.116727	0.102408	0.101616	0.914463	0.228763	0.232058	0.960709	FALSE
RPS3	P23396	31.9258	31.8798	32.4006	31.9575	31.7972	31.7887	30.9573	30.8309	30.5509	30.9089	30.8235	31.1914	32.2303	31.7559	31.0107	0.00710128	0.0067567	0.00621678	0.0194147	-1.17854	-0.983677	-0.292653	0.000937341	0.00121834	0.499688	0.0232172	0.0478793	0.80854	FALSE
AHCY	P23526	23.0144	23.2449	23.5442	28.1944	27.8685	27.606	27.3667	27.8876	28.4826	28.1903	27.4513	27.5614	26.4035	26.9743	28.4826	0.0994522	0.0200045	0.0143752	0.0393671	2.33356	2.15563	1.70813	0.0765064	0.0936767	0.200896	0.205721	0.230259	0.604581	FALSE
CFL1	P23528	25.2364	25.5419	26.7374	28.3987	27.6535	28.9184	27.8424	27.8572	28.3251	29.0908	28.4184	28.361	26.9643	27.9735	28.7104	0.0555849	0.00980231	0.0141762	0.0314367	0.927168	1.54235	0.801644	0.197539	0.0558823	0.349688	0.323008	0.191799	0.706069	FALSE
EIF4B	P23588	22.6671	26.6501	23.3882	28.3224	28.2978	28.1121	27.9417	27.369	28.7417	27.7172	27.8829	27.5515	23.7827	23.248	27.4346	0.0981185	0.0246093	0.00597777	0.0917956	1.7778	1.4776	-1.41786	0.163064	0.219499	0.441193	0.296051	0.341443	0.762619	FALSE
RRM1	P23921	23.3452	23.0287	23.1822	25.2704	26.4594	26.2592	27.7053	27.1696	27.5194	25.5834	25.8113	26.3961	23.7044	23.1263	25.0974	0.0648428	0.00990214	0.0161663	0.0422608	2.87392	1.33942	-0.614807	0.00613637	0.100612	0.507846	0.0835605	0.231894	0.814578	FALSE
EEF1B2	P24534	28.9593	28.7378	29.028	27.693	27.7394	27.8311	28.043	27.7978	28.0292	28.0709	28.3428	28.3897	29.0171	29.2991	28.6863	0.0226172	0.00492731	0.00608821	0.0105758	-0.374789	-0.0636622	0.669391	0.22078	0.827325	0.0719806	0.346363	0.868206	0.44233	FALSE
ACAT1	P24752	27.7966	27.3359	26.7353	27.3715	26.3875	27.7145	26.5997	26.6656	27.1284	27.1014	27.1895	26.7816	28.6178	28.8854	28.4923	0.020394	0.0107507	0.00794357	0.00700467	-0.425606	-0.199366	1.44166	0.174688	0.465885	0.00084814	0.302011	0.57367	0.0541602	FALSE
POLR2A	P24928	23.4078	23.9161	23.0327	27.3217	27.0273	27.5825	27.1923	27.3786	27.0452	26.8572	26.981	27.3734	23.9015	25.467	23.5246	0.0842759	0.00614181	0.00995694	0.0423915	1.824	1.68917	-1.08364	0.0911969	0.111845	0.339332	0.218351	0.241831	0.698179	FALSE
MCM3	P25205	26.5653	26.2254	26.7834	30.9473	31.0179	31.3658	31.2778	31.5456	31.5224	30.2287	30.8675	30.8893	25.1015	24.2216	28.0095	0.0875132	0.00471777	0.0122399	0.0769042	2.6311	1.84435	-3.03996	0.0508261	0.135367	0.103221	0.180342	0.263372	0.490112	FALSE
AZGP1	P25311	22.9822	23.0198	23.2295	23.3769	23.5264	23.3165	23.5195	22.86	23.3659	23.2085	23.9823	23.4835	24.9334	24.9593	23.1954	0.00905942	0.0148427	0.0166507	0.0414977	0.00657787	0.316188	1.1208	0.977862	0.295429	0.192526	0.984743	0.41586	0.597609	FALSE
RPS12	P25398	31.8474	31.9421	32.0954	29.7756	29.3111	29.5872	29.1689	28.6561	29.1129	28.7148	28.6175	29.1214	31.686	31.8618	30.4041	0.0431463	0.0097061	0.00927463	0.0254087	-1.78049	-1.94192	0.557464	0.0206943	0.0146419	0.460464	0.141778	0.131338	0.781255	FALSE
DNAJB1	P25685	25.8591	23.5959	25.4949	24.6037	25.0515	26.4916	26.6634	26.1819	26.6317	26.0823	26.1879	26.1754	22.8318	23.6229	24.9812	0.0402569	0.0101657	0.00220639	0.0456539	1.30954	0.96572	-1.37085	0.0242445	0.0669002	0.145529	0.152117	0.202057	0.528004	FALSE
ATP5F1A	P25705	30.6528	30.1178	30.5566	29.6994	29.1237	29.6844	29.1022	29.4159	29.6135	29.0505	29.5643	29.1038	30.0194	30.0838	30.4354	0.0194729	0.00877716	0.00966223	0.00741827	-0.595235	-0.732881	0.207082	0.0718745	0.038949	0.470274	0.199936	0.173154	0.788689	FALSE
PSMA1	P25786	30.4827	30.5307	31.1785	28.6597	28.2532	27.7401	28.1099	26.6989	27.8463	27.8094	27.4986	27.6897	29.2637	29.132	28.9384	0.0484575	0.0272288	0.00566591	0.00562047	-1.92248	-1.80824	-0.362795	0.0338161	0.026328	0.564693	0.164095	0.161689	0.835558	FALSE
PSMA2	P25787	29.4541	29.5912	29.9784	27.0655	26.9924	27.2579	27.2017	27.1879	27.6145	27.0124	27.0142	26.1263	28.404	28.6999	27.7054	0.0500318	0.00886769	0.0191666	0.0180647	-1.05519	-1.67227	-0.120154	0.131292	0.0380276	0.858862	0.261771	0.173154	0.950774	FALSE
PSMA3	P25788	29.8009	29.9658	30.2442	28.1024	27.6974	27.8739	27.4874	27.0551	28.2474	27.1275	27.4872	27.6828	28.8786	28.9689	28.2957	0.0405119	0.021872	0.0102658	0.0127259	-1.35079	-1.51493	-0.233037	0.0572042	0.0240295	0.670434	0.183004	0.155528	0.876228	FALSE
PSMA4	P25789	29.1288	29.3947	29.7444	27.3114	26.3119	26.747	26.7104	26.428	26.7929	26.6496	26.7078	26.5295	27.8785	28.366	27.748	0.0529833	0.00718181	0.00341473	0.0116351	-1.46259	-1.47742	-0.108855	0.0611154	0.0593011	0.869926	0.185652	0.194891	0.950984	FALSE
DDX6	P26196	32.6454	33.1018	33.0509	28.2288	27.831	27.9591	27.887	27.757	28.3756	26.8369	27.3934	26.9739	31.9347	32.387	31.2938	0.0888101	0.011646	0.0107123	0.0172351	-2.46297	-3.40141	1.40229	0.0764087	0.0270349	0.270017	0.205721	0.16425	0.638055	FALSE
U2AF2	P26368	23.589	23.0445	23.2618	26.3934	26.6412	25.8911	26.1672	26.123	26.3476	26.0135	26.7893	25.7641	23.4659	23.2589	25.3027	0.0675445	0.00453852	0.0204147	0.0468573	1.40911	1.38548	-0.794379	0.0945463	0.110146	0.432157	0.220608	0.240871	0.754226	FALSE
RPL13	P26373	33.4696	34.0295	33.8251	30.3743	30.6241	30.3721	30.0445	29.6643	28.7571	29.2923	29.6203	29.6476	32.8442	32.7631	31.6531	0.0569314	0.0224298	0.00669644	0.0205271	-2.62714	-2.59572	0.304388	0.0171795	0.0172121	0.727921	0.129413	0.139652	0.897189	FALSE
HMGB2	P26583	23.1683	23.3175	23.4022	27.4832	28.7072	28.0094	27.6856	27.4706	26.3658	27.6637	29.23	28.0868	22.9994	23.1335	27.8684	0.102904	0.0260585	0.0286045	0.112424	1.4927	2.64553	-1.01419	0.241713	0.0621963	0.627771	0.367998	0.198289	0.86478	FALSE
PTBP1	P26599	30.0307	30.0429	30.2047	29.0616	29.3759	29.5672	29.117	29.6993	29.2336	28.6683	29.0497	28.8041	28.9778	28.8993	28.5942	0.0151313	0.0104977	0.00670337	0.00702976	-0.36384	-0.873137	-0.890066	0.205551	0.00479522	0.00463606	0.332187	0.0856066	0.149766	FALSE
TARS	P26639	24.3058	23.3404	23.4624	29.1641	28.5301	28.284	29.1261	29.422	29.9777	29.6231	29.8044	29.5618	25.6346	22.8584	27.3029	0.105042	0.014652	0.00425276	0.0888634	3.3275	3.48194	-0.915832	0.0306523	0.026714	0.616183	0.160488	0.16307	0.857993	FALSE
VARS	P26640	28.8772	28.2056	28.7805	27.9042	27.2557	27.2117	27.4093	27.5689	28.2217	27.2569	27.8989	27.45	28.959	28.4743	27.7185	0.0256997	0.0155202	0.0119623	0.0220253	-0.305845	-0.503881	0.344774	0.455258	0.193495	0.494277	0.564362	0.315721	0.80484	FALSE
EEF1G	P26641	31.3084	31.3044	31.6105	29.857	30.0504	30.1757	29.8713	30.074	30.5818	29.6956	30.6837	30.1455	31.0721	31.0092	30.2201	0.0250903	0.0121294	0.0163948	0.0154312	-0.542006	-0.542783	0.0494245	0.195918	0.247478	0.909384	0.32228	0.36729	0.96003	FALSE
YWHAQ	P27348	27.2055	27.1781	23.1287	28.0644	27.9012	28.3672	27.407	26.8418	27.7022	28.3838	27.6459	27.5656	22.9481	23.0618	27.3048	0.0720216	0.0160047	0.0161846	0.10161	0.342815	0.890944	-2.53591	0.694941	0.327129	0.211544	0.768312	0.444836	0.615052	FALSE
RPL10	P27635	31.6034	31.7916	31.9476	29.3181	29.1119	28.8697	29.3043	28.9313	28.875	28.1808	28.5729	28.3606	32.9622	32.7896	31.503	0.048596	0.00803513	0.00691836	0.0245959	-1.40351	-2.06893	1.97787	0.0680042	0.018027	0.0362011	0.196869	0.141578	0.394208	FALSE
RPA1	P27694	31.6624	32.0338	32.0007	27.9096	28.6517	28.1185	28.5077	28.5773	28.4343	28.4813	28.4417	28.5272	30.6844	30.7692	29.7024	0.0675292	0.00250875	0.00150155	0.0195137	-1.55638	-1.57938	0.322566	0.11927	0.115051	0.730651	0.247773	0.243723	0.898834	FALSE
CAD	P27708	33.6896	33.5781	33.4649	29.6922	29.8025	29.9109	30.5896	30.7537	30.8243	28.9634	29.4438	29.6617	31.2844	31.2206	30.1594	0.0653331	0.00391984	0.0121707	0.0204569	-0.967173	-2.33342	-0.801575	0.305128	0.0392548	0.415026	0.424412	0.173154	0.737315	FALSE
CALR	P27797	25.4177	25.9357	28.2558	28.3178	28.5936	28.8237	28.0797	28.7355	29.7297	29.1706	29.123	28.5963	26.5197	27.7858	29.6659	0.0537046	0.0287975	0.0110038	0.0565571	1.29088	1.40592	0.433109	0.140304	0.0688157	0.713605	0.272156	0.203696	0.891883	FALSE
MAP4	P27816	22.7108	26.7794	28.2096	26.736	27.8898	27.0087	26.7408	27.2357	27.029	27.0343	27.908	26.8051	27.2681	23.2273	26.5265	0.074531	0.00920591	0.0213585	0.0837841	0.446119	0.693434	-0.881745	0.608762	0.456483	0.585549	0.703847	0.564569	0.846156	FALSE
CANX	P27824	27.4254	27.2353	28.4598	28.2494	27.6899	28.6185	27.8541	27.9649	28.3951	27.5033	28.0201	27.8973	27.8427	27.3497	29.1384	0.0205554	0.0101799	0.0097086	0.0328674	0.124949	-0.139491	0.163868	0.676263	0.635541	0.797988	0.75872	0.721058	0.932676	FALSE
PSMA5	P28066	28.9741	29.3581	29.5287	26.7012	26.8845	27.2427	26.84	26.4094	27.4012	27.0356	26.7709	26.6812	28.1604	28.7101	27.8314	0.0465279	0.0184996	0.0068686	0.0157235	-1.23133	-1.28567	0.119113	0.0825686	0.0610318	0.846618	0.212451	0.19711	0.943806	FALSE
PSMB4	P28070	27.823	28.5343	27.91	26.5631	26.6122	26.7496	25.8103	26.0622	26.5589	26.1368	25.9185	26.1513	27.132	27.233	26.3258	0.0304094	0.0145704	0.00500406	0.0184839	-1.22156	-1.29651	-0.468445	0.0194407	0.0115749	0.330019	0.13758	0.12023	0.683743	FALSE
PSMB6	P28072	29.2725	30.4069	29.5803	27.6068	27.3624	27.8284	26.3208	27.3297	28.0859	26.9716	27.2208	26.7412	28.4182	27.7698	27.5564	0.0434353	0.0325022	0.00889147	0.0160781	-1.43075	-1.69835	-0.761399	0.0971008	0.0194739	0.225174	0.22293	0.14407	0.620169	FALSE
PSMB5	P28074	30.3816	30.575	30.4422	27.7639	27.2981	26.7337	27.4146	27.4162	27.9976	27.4113	27.4399	27.4916	29.3635	29.3318	28.7735	0.0618194	0.0121755	0.00148387	0.0113834	-1.25629	-1.41816	0.290502	0.149627	0.109156	0.713862	0.282392	0.24033	0.891883	FALSE
NDUFS1	P28331	23.7835	23.1844	23.0567	23.2366	23.2992	23.078	23.6521	23.3222	24.3406	23.2783	24.8207	23.3394	23.4753	23.4791	23.7965	0.0114542	0.0218581	0.036677	0.00781645	0.498548	0.539733	0.310557	0.231918	0.397054	0.088857	0.357874	0.509875	0.471447	FALSE
MAPK1	P28482	23.1242	23.5945	23.5677	26.7246	26.8504	26.6888	27.0898	26.9922	27.1403	26.4092	26.305	26.329	23.4226	23.1794	25.24	0.0729343	0.00278096	0.00207144	0.0470222	1.98239	1.25604	-1.14436	0.0451826	0.153643	0.289549	0.172977	0.281898	0.653416	FALSE
TPP2	P29144	23.3887	23.7247	23.4285	24.3573	24.8162	25.2221	26.4144	26.8439	27.3037	25.7783	25.9187	25.5872	23.3591	23.1443	23.8145	0.0316181	0.0165616	0.00645922	0.0146002	2.69772	1.60511	-0.716943	0.000377029	0.002837	0.0932316	0.0118442	0.0732736	0.474369	FALSE
TKT	P29401	23.3548	23.4983	23.1296	28.4594	27.3577	28.0177	28.0319	28.1506	29.2341	28.8792	28.7472	27.7292	24.61	24.6185	28.6166	0.0997001	0.023267	0.0221192	0.0890526	2.83598	2.81563	0.312144	0.0424166	0.0431923	0.861762	0.170331	0.17605	0.950984	FALSE
SERPINB3	P29508	20.4386	23.3118	22.3534	23.0092	23.6027	23.2649	23.1916	23.1952	23.4125	23.1848	30.2757	20.1229	26.1848	25.8551	22.7016	0.0515695	0.00543686	0.212326	0.0771841	0.603037	1.86438	2.25038	0.26455	0.599975	0.167086	0.388128	0.693065	0.558978	FALSE
EEF1D	P29692	29.8703	29.3379	29.915	28.5783	28.8643	29.0398	27.7552	27.9058	28.0077	28.9678	29.3504	29.2699	30.0419	29.9748	29.2265	0.0185706	0.00455402	0.00690871	0.0152171	-1.37803	-0.0715606	0.480137	0.00107306	0.783669	0.221368	0.0251291	0.834876	0.61983	FALSE
MARCKS	P29966	22.9102	27.5046	23.3573	28.7568	28.8128	28.822	26.8078	27.8306	28.972	28.3947	27.7712	28.0546	26.2274	23.3087	27.6962	0.105134	0.0388465	0.01112	0.0867502	1.17618	1.37952	-0.94986	0.397885	0.285338	0.604992	0.509419	0.406094	0.850357	FALSE
PRDX6	P30041	23.4128	23.2579	23.6214	27.6234	27.0761	26.9556	26.9342	26.893	27.6892	27.7422	27.4826	27.0796	24.7222	24.932	27.5698	0.0825269	0.0164976	0.012169	0.0616511	1.84758	2.11025	0.416782	0.0849234	0.0562405	0.751843	0.214305	0.191799	0.911839	FALSE
PRDX3	P30048	26.8412	26.5595	27.6145	28.1178	29.1422	28.0088	28.4294	28.3163	27.7725	28.5708	29.0165	27.9015	27.9664	28.0155	28.5993	0.0338275	0.0124672	0.0196938	0.0124888	0.458737	0.782278	0.479738	0.325453	0.166338	0.305623	0.44277	0.292324	0.66145	FALSE
ATP5F1D	P30049	23.2354	22.9834	23.3999	23.2564	22.9756	23.619	23.8583	25.7433	25.6451	25.4217	22.9764	25.4353	23.6405	23.3391	26.1067	0.0106262	0.0423051	0.0575243	0.0623242	1.83729	1.36622	1.11714	0.0917423	0.235323	0.330193	0.218351	0.355389	0.683743	FALSE
RPL12	P30050	32.0221	32.7609	32.4404	28.4285	28.2145	27.8399	28.7052	28.6961	28.0767	27.6422	28.1995	27.6955	31.4427	31.425	30.6124	0.0774469	0.0126441	0.0110433	0.0152227	-1.7917	-2.43864	0.875657	0.122145	0.0512033	0.414464	0.252121	0.190684	0.737315	FALSE
ECHS1	P30084	22.948	22.8533	23.5251	25.6716	25.3	24.9027	25.3616	24.9422	25.7517	26.2705	25.8874	25.4921	23.1415	23.5718	26.7649	0.0512988	0.015969	0.0150367	0.0808187	1.15174	1.6832	0.292604	0.0803383	0.0206377	0.830897	0.209042	0.14407	0.937531	FALSE
PEBP1	P30086	23.4273	23.3081	23.0049	26.9822	26.8026	26.9736	26.4663	26.7728	26.981	27.5634	27.1093	26.911	23.3937	23.5724	27.2272	0.0804262	0.0096828	0.0122987	0.0874837	1.65692	2.11147	-0.352026	0.101195	0.0501916	0.82604	0.227469	0.188475	0.937531	FALSE
PDIA3	P30101	24.1771	23.139	24.2048	29.114	28.77	28.9564	28.2504	28.4243	29.1743	29.5256	29.4809	28.4905	26.9221	27.5787	30.154	0.107045	0.0171571	0.0200627	0.0605358	2.22277	2.77208	1.82469	0.114216	0.0621363	0.271727	0.239593	0.198289	0.638055	FALSE
PPP2R1A	P30153	30.2609	30.6444	30.718	28.0788	28.0202	28.2365	27.7725	27.9129	28.7018	28.6261	28.2914	28.6379	27.317	27.598	28.4421	0.045742	0.0178084	0.00689929	0.0210746	-1.19736	-0.808014	-1.54075	0.0953885	0.203825	0.0479048	0.221096	0.326933	0.410224	FALSE
CDC27	P30260	23.3765	23.1552	23.738	25.0726	23.7193	23.578	25.967	26.0091	26.2506	26.0189	25.1554	25.6382	26.5901	23.35	23.6334	0.028342	0.00586891	0.0169025	0.0731719	2.3023	1.83092	0.751219	0.000221031	0.0024449	0.547907	0.00918348	0.0656049	0.832701	FALSE
ADSL	P30566	23.1402	23.1542	23.1804	27.418	27.2444	27.7583	27.014	27.4576	27.9181	26.4772	27.1802	27.053	23.3532	23.0507	26.5016	0.0935935	0.0164614	0.0139244	0.0786379	2.14728	1.58755	-1.0141	0.0783958	0.165028	0.519909	0.207338	0.291572	0.821647	FALSE
POLR2B	P30876	28.9285	28.5793	28.1291	28.132	28.0134	28.2212	28.7645	28.6703	28.7729	27.8385	28.0048	28.1398	26.9452	28.1377	26.639	0.012347	0.00198378	0.00539045	0.0290674	0.401994	-0.339571	-1.09329	0.0367288	0.0819849	0.128534	0.166792	0.217147	0.499551	FALSE
SDHA	P31040	23.5522	23.4154	22.912	25.3877	25.7373	25.7537	25.7937	26.0556	26.5869	26.0817	26.4047	25.9459	26.8616	23.4924	27.6002	0.0532353	0.0154579	0.00901377	0.0842714	1.68572	1.6844	1.52504	0.0248017	0.0238962	0.354238	0.152117	0.155446	0.706283	FALSE
S100A7	P31151	26.9922	23.3198	27.5888	23.2214	23.0171	22.6891	23.3235	23.7822	23.6313	23.0648	26.8905	23.1242	26.9634	26.5721	25.1596	0.0899988	0.00991475	0.0899769	0.0361729	-0.892386	-0.111527	1.7603	0.369607	0.946087	0.138512	0.483795	0.958741	0.512655	FALSE
MAT2A	P31153	23.6609	23.438	23.1489	25.6078	24.9809	25.4243	24.9798	25.5433	25.7925	25.4398	25.0218	24.8333	23.092	23.2019	26.243	0.0444842	0.0163675	0.012367	0.0739624	1.06176	0.721486	-0.197834	0.0736859	0.178953	0.872308	0.201502	0.303279	0.950984	FALSE
DNAJA1	P31689	30.7919	30.4619	30.958	27.7805	27.305	28.1966	28.4368	28.4507	28.2651	27.0563	27.122	27.3888	29.2915	29.0069	28.2031	0.0568308	0.00364154	0.00647677	0.0195751	-0.86479	-2.05994	-0.415155	0.259357	0.0284482	0.599246	0.385741	0.168029	0.850357	FALSE
ATIC	P31939	23.6109	23.1672	23.5898	26.461	25.3519	25.6272	25.8136	26.238	27.1147	26.5709	26.4478	25.9256	23.4593	22.9858	27.2515	0.0548491	0.0251449	0.0130184	0.0951804	1.75411	1.68008	-0.0691538	0.0350571	0.0279383	0.96547	0.164794	0.168029	0.981704	FALSE
HNRNPH3	P31942	28.76	29.0877	28.7907	28.2275	28.3887	28.7065	28.0975	28.234	28.5415	27.705	28.5176	28.5736	29.1248	28.436	27.3821	0.0107289	0.00803724	0.017199	0.0309993	-0.369172	-0.394754	-0.345868	0.0927256	0.294057	0.569085	0.218351	0.415145	0.835558	FALSE
HNRNPH1	P31943	31.11	31.3801	31.1178	30.1508	30.6797	30.5322	30.1493	30.4021	30.9708	30.3416	30.4513	30.2761	30.5446	30.4741	29.5961	0.0147682	0.013793	0.00291565	0.017494	-0.321034	-0.472071	-0.623483	0.347893	0.0519642	0.164574	0.461078	0.190684	0.554064	FALSE
CASP14	P31944	24.4502	22.8057	25.1095	23.5796	23.2345	21.4597	23.4629	23.6455	23.2041	23.2504	23.0017	22.7266	25.5787	25.802	20.7594	0.0546117	0.00946257	0.0113966	0.118481	-0.00232725	-0.446938	0.60684	0.9967	0.443963	0.753514	0.997474	0.552999	0.912148	FALSE
YWHAB	P31946	27.836	28.6948	28.5454	28.9882	29.3897	29.5514	27.8305	27.6662	27.9769	29.1895	28.2017	28.9397	26.1716	27.7782	28.2067	0.021635	0.00558497	0.0178482	0.0391774	-1.00971	-0.0573109	-1.44873	0.00938799	0.889208	0.129084	0.0965843	0.919181	0.499551	FALSE
SFN	P31947	23.0442	23.6011	23.0118	23.3135	23.4664	26.8829	27.1848	23.4558	26.055	26.8514	30.8789	26.7057	23.3396	23.0336	23.4248	0.0622057	0.0747946	0.0841508	0.00884411	1.67857	4.25867	-0.620635	0.267912	0.0701749	0.358423	0.391544	0.205421	0.709137	FALSE
STIP1	P31948	30.903	30.231	29.5337	30.9951	31.684	31.7311	31.955	31.8039	32.1645	31.3601	31.4835	31.1557	31.909	31.5231	30.8878	0.0275518	0.00566317	0.00528427	0.0164014	1.12814	0.486734	0.593616	0.021568	0.227363	0.238966	0.143935	0.348208	0.62107	FALSE
PRDX2	P32119	27.1162	26.9014	27.2885	28.1523	27.8935	27.9896	27.8205	28.1207	28.9534	28.4804	28.3919	27.6717	28.0073	28.2568	28.4912	0.0188625	0.020742	0.0157391	0.0085648	0.741297	0.624414	0.694836	0.14415	0.121844	0.0291697	0.275877	0.2477	0.364938	FALSE
ARRB2	P32121	23.649	23.3478	23.0943	25.9602	26.1104	26.2732	25.9232	26.1519	26.1465	25.7298	25.7583	26.0554	23.5534	23.3597	23.5159	0.0614483	0.00500595	0.00697788	0.00437686	1.33468	1.10866	-1.26282	0.0843066	0.135345	0.0976576	0.214305	0.263372	0.481032	FALSE
RPL9	P32969	30.7289	31.2506	31.1884	27.9234	27.8715	28.0228	28.2342	28.2829	28.2554	27.5193	27.6636	27.355	30.523	30.5737	29.7732	0.0582176	0.000863821	0.00561239	0.0147999	-1.24009	-1.98495	0.792399	0.137168	0.0363189	0.328738	0.268111	0.173154	0.683743	FALSE
KIF5B	P33176	26.3338	26.2981	23.6204	29.0029	27.8001	28.3633	28.0647	28.2255	28.7146	28.0505	28.2916	27.8885	26.7713	27.4103	27.5613	0.0720995	0.011946	0.00722527	0.0153927	1.43183	1.17377	0.344558	0.133458	0.200128	0.692171	0.264453	0.323013	0.884242	FALSE
CSTF2T	Q9H0L4	23.405	23.3753	23.189	23.4173	23.391	25.9148	24.69	24.7929	24.5431	24.9778	24.6201	25.1504	23.3824	23.4075	23.4777	0.044077	0.00508799	0.010854	0.0021096	0.89325	1.134	-0.359539	0.0916881	0.0462577	0.439768	0.218351	0.182306	0.761319	FALSE
CSTF2	P33240	23.405	23.3753	23.189	23.4173	23.391	25.9148	24.69	24.7929	24.5431	24.9778	24.6201	25.1504	23.3824	23.4075	23.4777	0.044077	0.00508799	0.010854	0.0021096	0.89325	1.134	-0.359539	0.0916881	0.0462577	0.439768	0.218351	0.182306	0.761319	FALSE
MCM4	P33991	27.7845	26.1488	27.2635	28.412	27.8076	28.1523	28.3739	28.4672	28.8274	27.785	28.0534	27.8881	26.6964	27.024	27.558	0.029264	0.00838709	0.00485236	0.0160532	0.961388	0.314052	-0.501977	0.0338044	0.392606	0.266307	0.164095	0.506182	0.638055	FALSE
MCM5	P33992	22.9015	24.5426	23.5785	29.9717	29.8631	30.2586	30.5579	30.1873	30.5158	29.8931	29.9048	30.2139	23.6586	24.4272	26.2621	0.1312	0.00667066	0.00606378	0.0539762	3.56763	3.15125	-2.07004	0.055735	0.0800164	0.246073	0.182663	0.214711	0.627608	FALSE
MCM7	P33993	28.6979	28.7132	28.6672	28.6429	28.1979	28.5912	28.7727	28.5007	28.7674	27.8869	28.3232	27.9806	28.4955	28.41	27.8328	0.00680535	0.00542355	0.00818383	0.0127623	0.0952018	-0.521483	-0.338959	0.462444	0.0341152	0.238767	0.569517	0.172526	0.62107	FALSE
SHMT2	P34897	25.7195	25.4314	26.3755	31.041	30.789	30.5881	30.568	30.8302	31.3828	29.9466	30.3434	30.6043	27.3879	28.3588	29.8378	0.0967295	0.0134497	0.0109307	0.0432458	2.60293	1.97404	0.204132	0.0676757	0.139238	0.882002	0.196869	0.266476	0.950984	FALSE
HSPA4	P34932	31.6109	31.4909	32.125	29.6716	29.9327	29.9251	30.8503	31.196	31.3868	29.7682	29.8569	29.8465	31.2794	31.0876	30.5548	0.0346167	0.00873186	0.00162561	0.0121211	0.351646	-0.968813	0.181211	0.475413	0.076524	0.720773	0.578218	0.211963	0.895232	FALSE
CTNNA1	P35221	23.4213	25.5705	23.7723	23.0474	23.4218	23.0553	23.5073	23.3072	23.0306	23.2971	25.4333	23.9291	23.6565	23.3189	24.3352	0.0400017	0.0102812	0.045308	0.021774	-0.43302	0.505098	0.055433	0.332179	0.537851	0.913072	0.448947	0.640251	0.96003	FALSE
PHB	P35232	27.9258	27.7914	28.5834	27.0209	27.3331	27.2853	26.0439	26.0899	26.5845	26.8419	26.8704	26.7491	27.0118	27.9572	28.7142	0.020429	0.0114217	0.00236462	0.030577	-1.41724	-0.83617	0.237766	0.00186063	0.0146203	0.692268	0.0368692	0.131338	0.884242	FALSE
RDX	P35241	23.6821	23.6756	23.538	26.4637	26.601	26.5263	26.8722	26.7358	27.1231	26.5823	26.9023	26.591	23.2574	23.0912	26.7817	0.0633538	0.0072985	0.00682934	0.085507	1.82928	1.61079	-0.704308	0.0366331	0.0554482	0.639706	0.166792	0.191799	0.870054	FALSE
RPA3	P35244	28.8305	29.1574	29.4724	24.9328	24.8774	25.5873	25.3518	24.4974	23.1334	26.7025	23.4221	22.981	27.3327	28.2331	26.8836	0.0820012	0.045993	0.0834375	0.0250045	-2.81543	-2.77447	0.340157	0.0398999	0.127406	0.742374	0.169559	0.254427	0.906979	FALSE
RFC1	P35251	23.2216	25.7109	23.1753	23.4044	23.2646	23.1852	23.5414	23.1544	23.3059	23.4491	23.2821	23.4077	25.4934	25.2919	22.9969	0.0426043	0.00835847	0.00372041	0.0563907	-0.326421	-0.280709	0.933735	0.474718	0.52758	0.373486	0.577918	0.632115	0.720135	FALSE
RPL22	P35268	29.8697	30.1798	29.9797	28.0331	28.2535	28.9641	28.4048	28.4798	27.898	27.9654	28.0698	27.6193	28.9066	28.8513	28.333	0.0318498	0.011198	0.00845678	0.0110262	-0.952443	-1.32848	-0.516334	0.0601066	0.0161147	0.261971	0.185195	0.135658	0.637843	FALSE
MYH9	P35579	30.9715	30.2006	31.1193	29.9703	29.6559	29.758	29.7204	29.9585	30.4908	29.8438	30.6687	29.6717	31.636	31.375	30.8129	0.0206076	0.0131219	0.0177272	0.0134482	-0.222703	-0.217892	0.995342	0.53781	0.609877	0.0303332	0.639011	0.701359	0.368577	FALSE
MYH10	P35580	30.1987	29.3384	30.4539	28.6862	28.6893	28.779	28.7949	29.1183	29.4256	28.5827	29.0137	28.5243	30.8247	30.6109	29.8439	0.0270023	0.0108327	0.00931118	0.0169497	-0.244659	-0.650652	1.06893	0.531253	0.114532	0.0504016	0.632982	0.243723	0.418821	FALSE
COPB2	P35606	26.8113	23.3654	23.2554	26.9856	26.8725	27.2062	27.15	27.3347	27.4265	26.8762	26.8185	26.7594	27.601	26.7409	26.5834	0.0735696	0.00515773	0.00217826	0.0203049	1.55432	1.06863	1.22568	0.100877	0.225759	0.189972	0.227469	0.34699	0.597609	FALSE
BSG	P35613	26.8065	23.566	26.9742	26.1447	23.2819	25.9421	24.7772	25.4623	26.0104	25.0472	25.067	24.1878	23.1405	22.8894	27.244	0.0636867	0.0243086	0.0202681	0.100097	-0.0359695	-0.685274	-1.02796	0.963199	0.376754	0.557936	0.976054	0.490656	0.835558	FALSE
FUS	P35637	23.3898	23.1108	23.4594	25.9053	23.3811	26.3778	26.8865	27.54	27.248	26.8072	27.764	27.2916	24.0623	23.9713	23.6271	0.0602244	0.0120236	0.0175321	0.00961122	2.95414	3.01686	-0.383796	0.00340049	0.0029166	0.555368	0.059187	0.0736585	0.835021	FALSE
NUP214	P35658	23.257	22.6603	23.1485	25.1511	24.435	25.7339	25.3694	25.1586	25.7699	25.3164	25.5561	25.8432	26.4137	26.4751	25.409	0.0511256	0.0122094	0.0103145	0.0229356	1.36834	1.50759	2.03496	0.0419112	0.0292224	0.0125722	0.169754	0.168029	0.229619	FALSE
DEK	P35659	28.3869	28.3981	28.4013	25.0932	26.8865	25.6889	25.4971	26.0169	25.4445	25.4763	26.2293	24.975	23.2006	25.9559	25.9029	0.0548636	0.0123333	0.0247013	0.0629773	-1.48963	-1.58231	-2.12267	0.0585893	0.0608533	0.126646	0.184506	0.19711	0.499551	FALSE
KRT2	P35908	28.0949	28.18	28.7699	26.7335	26.7765	26.3951	26.1385	26.0952	26.3218	25.9991	26.5717	26.4978	29.2125	28.4386	27.9209	0.035492	0.00459489	0.0118188	0.022787	-1.30647	-1.13542	1.03236	0.0213477	0.0376035	0.108195	0.143935	0.173154	0.494169	FALSE
PSMC2	P35998	30.6903	30.4893	30.6645	27.3586	26.6389	26.6774	27.0794	26.4172	27.5303	27.078	26.8049	26.6136	29.5245	29.617	28.6711	0.0715184	0.0207291	0.00869825	0.0178152	-1.74417	-1.92103	0.517735	0.0986774	0.0708652	0.582316	0.223761	0.206151	0.84462	FALSE
ATP5F1C	P36542	27.7624	27.5729	27.8046	26.6046	26.2113	26.48	26.0195	25.8112	25.8782	25.7734	25.8915	25.9443	27.6451	27.6384	27.838	0.0265033	0.00410549	0.00338292	0.00409166	-1.16966	-1.20293	0.634541	0.00965171	0.00877112	0.0833272	0.0978851	0.113802	0.46261	FALSE
RPL4	P36578	33.0076	33.5823	33.4245	29.6495	29.6118	29.5017	29.588	29.7289	29.5253	28.9513	29.5237	28.9705	32.3483	32.5762	31.2565	0.0655806	0.00352053	0.0111524	0.0220025	-1.84881	-2.3144	0.597412	0.0796293	0.0399015	0.544358	0.208038	0.173154	0.831156	FALSE
LONP1	P36776	23.0352	23.0992	23.2824	26.3599	25.1526	26.1143	26.1889	26.2699	25.8503	26.2815	26.0739	26.6275	25.4426	25.5917	26.0618	0.0634272	0.00852855	0.0106222	0.0125766	1.59582	1.82039	1.19146	0.053314	0.0343593	0.123492	0.180342	0.172526	0.499551	FALSE
PPP1CC	P36873	26.3897	26.8744	26.7147	23.7048	24.5392	23.5042	25.701	25.7139	25.6725	23.1226	23.5702	23.2401	25.7499	26.2256	25.7224	0.0613016	0.000825093	0.00995587	0.0109239	0.40797	-1.97684	0.611486	0.547615	0.0253717	0.387893	0.648279	0.157869	0.729234	FALSE
POLR2I	P36954	22.9186	23.4896	23.0647	23.8128	24.3331	26.5001	23.5983	23.8177	22.664	24.7419	23.9565	24.4043	23.4518	23.2777	22.954	0.0549128	0.026226	0.0161685	0.0108739	-0.659803	0.347781	-0.79198	0.339896	0.5722	0.208157	0.455894	0.674285	0.612238	FALSE
DLST	P36957	30.3869	30.6872	30.6663	32.7178	32.9749	32.6622	32.1372	31.942	32.0068	31.4245	31.0744	31.6499	30.6698	30.7932	29.703	0.0384076	0.00310376	0.00924096	0.0196463	0.346088	-0.29959	-1.29388	0.518957	0.588403	0.0699405	0.620053	0.683992	0.440278	FALSE
SRP14	P37108	29.9224	30.5045	30.495	29.9424	29.965	30.5983	28.9407	28.2077	27.8199	29.171	28.8867	29.2514	29.8939	29.6637	29.0239	0.0107509	0.0200972	0.00658415	0.0152667	-1.9152	-1.13491	-0.710753	0.0165628	0.000426679	0.0905496	0.128245	0.0351948	0.474369	FALSE
NUP62	P37198	23.4042	23.096	23.6239	24.2951	24.6681	24.6004	24.8325	24.7217	23.4304	23.317	23.5343	24.67	22.9674	25.8889	24.2412	0.0276448	0.0320416	0.0304772	0.0601142	0.380236	-0.107502	0.417917	0.514075	0.840649	0.676934	0.61479	0.879575	0.878037	FALSE
TAGLN2	P37802	26.6087	27.8277	23.2499	27.7603	27.4139	27.6433	27.5647	26.6182	26.7832	28.3939	27.6235	27.9791	26.7671	26.6581	27.7387	0.0662237	0.0187349	0.0137712	0.0219897	0.238039	1.24817	0.303982	0.769978	0.15132	0.715999	0.828514	0.28104	0.891883	FALSE
TALDO1	P37837	23.8514	23.4099	23.4598	26.5732	25.8243	25.8249	24.8408	24.6937	25.4041	26.5656	26.3948	26.199	23.2092	23.1631	26.4078	0.0565957	0.015012	0.00695136	0.0766746	0.155587	1.56251	-0.563906	0.807853	0.041123	0.672949	0.850789	0.173154	0.876755	FALSE
RBMX	P38159	29.1414	30.2197	29.8846	29.7425	30.0061	29.7237	28.8457	29.2264	29.2468	29.0714	29.6815	29.7021	29.4425	29.7355	28.5206	0.0122671	0.00776116	0.0121529	0.0216877	-0.680047	-0.301283	-0.553428	0.0128273	0.300464	0.265693	0.113231	0.419222	0.638055	FALSE
RBMXL1	Q96E39	29.1414	30.2197	29.8846	29.7425	30.0061	29.7237	28.8457	29.2264	29.2468	29.0714	29.6815	29.7021	29.4425	29.7355	28.5206	0.0122671	0.00776116	0.0121529	0.0216877	-0.680047	-0.301283	-0.553428	0.0128273	0.300464	0.265693	0.113231	0.419222	0.638055	FALSE
ATP6V1A	P38606	23.5729	23.1893	23.4926	24.9364	25.211	23.6687	25.3465	25.3513	26.0058	24.9234	26.0854	25.0955	25.4018	23.6211	25.51	0.0350886	0.0148342	0.0247216	0.0426942	1.55603	1.35628	0.832532	0.00657593	0.0383341	0.313575	0.084698	0.173154	0.667579	FALSE
HSPA9	P38646	34.3966	34.4631	34.5568	32.1161	32.0355	32.2487	32.1223	32.1351	32.5177	31.3684	31.496	31.4295	33.3859	32.9551	32.193	0.0385487	0.00696542	0.00202998	0.0183922	-1.04441	-1.87152	-0.458125	0.10487	0.0159127	0.490459	0.22988	0.135658	0.804668	FALSE
EIF4A3	P38919	23.4146	27.0047	22.9491	26.7041	26.9725	26.7029	26.1369	25.8662	25.9226	25.8138	26.0186	25.429	22.9811	23.1505	23.21	0.0742332	0.00549705	0.0116243	0.00513772	0.350619	0.12915	-2.51074	0.671846	0.876866	0.0229425	0.756414	0.910075	0.335794	FALSE
RPS19	P39019	31.5222	31.4122	31.6862	32.6331	32.7451	32.74	31.2397	30.8394	30.5241	31.5715	31.0583	32.0326	31.512	31.7947	30.7098	0.0201021	0.0116187	0.0154459	0.0179582	-1.25538	-0.569031	-0.784309	0.00781918	0.195897	0.123595	0.0940793	0.318178	0.499551	FALSE
RPL3	P39023	33.1321	33.696	33.6383	29.7705	29.7048	29.7827	29.7816	30.0085	29.8546	29.3035	29.7555	29.2894	32.7015	32.4183	31.4581	0.0650175	0.00387604	0.00900308	0.020244	-1.73919	-2.17129	0.571889	0.0930617	0.0487106	0.555115	0.218729	0.185718	0.835021	FALSE
DDOST	P39656	25.6751	25.5277	26.4976	24.5546	24.8667	25.1044	25.8007	26.0228	26.3875	25.1693	25.9408	25.1332	25.653	25.0271	26.0612	0.0271823	0.011366	0.01795	0.0203627	0.699326	0.0434195	0.209439	0.0714828	0.913985	0.631308	0.199718	0.936526	0.867619	FALSE
ANP32A	P39687	23.5764	23.5471	23.1525	28.4802	28.4184	27.9706	29.1	28.8715	29.7598	28.7503	28.6947	28.6546	23.5954	24.4359	27.1359	0.103426	0.0157734	0.00167516	0.0738285	3.38625	2.84236	-0.801793	0.0259225	0.0480423	0.618983	0.153334	0.184162	0.859407	FALSE
FEN1	P39748	23.148	23.6427	23.0153	27.4637	26.3932	26.397	26.2538	26.0993	25.9474	26.7682	27.7515	26.9523	22.6858	23.5071	24.5848	0.0782974	0.00587126	0.0192498	0.0403688	1.09016	2.14732	-1.41742	0.232007	0.0443998	0.187702	0.357874	0.1804	0.595447	FALSE
TXLNA	P40222	23.2756	23.3601	23.1656	27.3086	27.5218	27.7456	27.6961	26.5396	23.1034	27.1032	27.6937	26.9222	23.9339	27.2112	23.3	0.0920308	0.0926606	0.014811	0.0845928	0.383452	1.84347	-0.581217	0.830342	0.113444	0.72325	0.870913	0.243121	0.895717	FALSE
CCT6A	P40227	32.0319	32.1705	32.1481	31.0418	30.8536	31.2345	35.1121	35.4285	35.2204	31.0379	31.0596	31.1742	33.998	33.7259	32.9142	0.0190642	0.00456138	0.00235627	0.0168076	3.67355	-0.489494	1.96597	6.28e-06	0.103781	0.00684052	0.000539446	0.234509	0.179801	FALSE
RPL13A	P40429	31.3506	31.8381	32.0564	28.6497	28.551	28.0753	28.6462	27.7379	27.1814	27.1354	27.81	27.5179	30.1921	30.3639	29.5651	0.0613103	0.0265447	0.0123081	0.0139971	-2.23166	-2.59908	-0.0464816	0.0368558	0.0171542	0.955083	0.166792	0.139652	0.981228	FALSE
STAT3	P40763	26.1127	25.5284	26.5596	26.608	26.6613	26.0494	27.7063	27.8636	27.7455	27.4959	27.0275	27.5801	27.802	28.341	26.5489	0.0168023	0.00294805	0.0108794	0.0333559	1.51854	1.11459	1.31073	0.000248926	0.00431424	0.119858	0.00957163	0.0856066	0.499551	FALSE
MDH1	P40925	22.8021	23.1033	23.0272	25.0692	25.615	24.9946	25.1619	25.4902	26.2115	23.4308	25.8182	25.5876	23.3146	23.3155	26.523	0.0520337	0.0209543	0.0527896	0.0759533	1.5193	0.843627	0.282461	0.0387978	0.410651	0.827224	0.169559	0.522647	0.937531	FALSE
MDH2	P40926	24.4179	23.3835	23.6574	29.6478	28.5122	28.7254	28.8963	28.6846	29.1982	29.5934	29.5923	29.1303	25.003	28.0409	30.3529	0.108462	0.00892292	0.00907109	0.0965186	2.53568	3.04797	1.40825	0.0822742	0.0475386	0.505054	0.212363	0.183873	0.811109	FALSE
RFC3	P40938	25.7159	26.0693	26.3609	24.4354	23.1732	23.7208	25.0844	25.1179	22.9896	23.6674	23.0445	23.5766	25.2814	22.8987	24.7008	0.0531134	0.0499732	0.0143618	0.0511432	-0.515267	-1.48308	-0.618936	0.589681	0.0408331	0.525666	0.684859	0.173154	0.82337	FALSE
HADHA	P40939	28.6638	28.9798	28.6884	26.8528	27.1673	27.4	27.5238	27.7161	27.8215	26.351	27.4827	27.1068	28.2878	27.8353	27.2195	0.0329125	0.0054514	0.0213638	0.0193019	-0.271547	-0.978527	-0.177794	0.509974	0.0970035	0.726448	0.610452	0.2318	0.897163	FALSE
EIF2S3B	Q2VIR3	27.379	27.1279	28.1755	29.6	29.9158	29.7704	29.6223	29.5747	29.4666	29.0302	29.279	29.2289	28.4894	26.5355	28.5348	0.0439025	0.00269912	0.00450806	0.0409799	0.893085	0.517943	-0.808142	0.142975	0.362569	0.382473	0.275265	0.478472	0.724107	FALSE
EIF2S3	P41091	27.379	27.1279	28.1755	29.6	29.9158	29.7704	29.6223	29.5747	29.4666	29.0302	29.279	29.2289	28.4894	26.5355	28.5348	0.0439025	0.00269912	0.00450806	0.0409799	0.893085	0.517943	-0.808142	0.142975	0.362569	0.382473	0.275265	0.478472	0.724107	FALSE
PPP1R2B	Q6NXS1	23.2005	23.2321	23.4063	23.3022	23.4097	23.5319	23.7951	24.3737	24.5166	23.3846	24.415	23.3088	23.4557	23.5571	23.2695	0.00535982	0.0157688	0.0260698	0.00622621	0.881357	0.355696	0.0803581	0.0507605	0.424158	0.465771	0.180342	0.536129	0.7842	FALSE
PPP1R2	P41236	23.2005	23.2321	23.4063	23.3022	23.4097	23.5319	23.7951	24.3737	24.5166	23.3846	24.415	23.3088	23.4557	23.5571	23.2695	0.00535982	0.0157688	0.0260698	0.00622621	0.881357	0.355696	0.0803581	0.0507605	0.424158	0.465771	0.180342	0.536129	0.7842	FALSE
CSK	P41240	23.5056	23.2977	23.5072	27.8983	27.7439	28.4408	28.0191	27.8426	28.4399	27.4619	27.9928	27.7085	23.1117	23.3895	25.6343	0.098176	0.0109201	0.00958292	0.057526	2.36832	1.98881	-1.68705	0.0701773	0.11236	0.238462	0.198473	0.241831	0.62107	FALSE
GARS	P41250	23.2457	23.1937	23.3338	25.8168	25.5229	26.3134	25.7031	25.688	26.5158	26.0817	26.4306	25.5655	23.507	23.3282	25.5621	0.0594756	0.018239	0.0167243	0.0514394	1.39794	1.45488	-0.438586	0.0730758	0.0627707	0.658681	0.200686	0.19885	0.87515	FALSE
IARS	P41252	31.6512	31.8197	31.8814	30.3464	30.1841	30.1572	29.6179	29.5493	29.4701	30.1206	29.6329	30.3465	31.3296	30.9755	30.1369	0.0276521	0.00250227	0.0121436	0.0198781	-1.46089	-0.973352	-0.192656	0.00843286	0.0487473	0.712745	0.0965843	0.185718	0.891883	FALSE
TMPO	P42166	29.8108	31.0556	30.2915	27.3007	27.9225	26.3119	27.0032	27.2305	26.7657	27.6696	28.0222	27.7438	28.598	28.2811	28.7887	0.0650748	0.00860833	0.00668447	0.00897905	-1.7824	-0.970291	-0.226198	0.0671645	0.262445	0.782388	0.196869	0.381081	0.926345	FALSE
TMPO_44	P42167	26.1359	26.651	26.8276	24.9656	25.8146	24.4746	25.9201	25.9882	24.6169	25.3415	25.6604	24.8	23.4725	25.6218	26.8919	0.0361172	0.030297	0.017214	0.0682418	-0.303147	-0.544235	-0.482794	0.62758	0.271575	0.686218	0.719011	0.390389	0.881648	FALSE
MTREX	P42285	26.6343	27.7759	26.4897	26.3035	25.901	26.6046	27.5813	27.655	26.8168	26.6798	26.8675	27.3649	28.2044	28.5405	27.178	0.0235844	0.0169683	0.0131253	0.0253732	0.732875	0.352577	1.35612	0.0998857	0.319564	0.0539375	0.225707	0.436016	0.430229	FALSE
EPS15	P42566	23.2769	23.1613	23.2963	25.8467	25.1006	25.7939	24.5948	24.7226	25.6131	24.8492	25.1477	24.9379	22.9911	23.3544	24.1423	0.0535321	0.0222092	0.00613733	0.0250466	0.564242	0.565655	-0.916698	0.394741	0.341182	0.19054	0.506905	0.456801	0.597609	FALSE
RPS27	P42677	31.2777	31.2112	31.2075	28.3935	28.3962	28.7758	27.8923	28.5697	28.2891	27.3423	27.8328	27.7028	31.1929	30.6616	29.5091	0.0499119	0.0120472	0.009199	0.0282642	-1.62662	-2.25103	0.577571	0.0443389	0.0130686	0.487736	0.171497	0.126372	0.802304	FALSE
RBM34	P42696	26.5948	27.6582	27.049	23.5545	23.1737	22.7347	23.4042	23.0163	22.98	23.4635	24.2462	23.2387	23.1494	26.8838	25.1931	0.0876739	0.010164	0.0223622	0.0745737	-1.99401	-1.47805	-0.0520871	0.0775472	0.170514	0.971919	0.206365	0.295192	0.981704	FALSE
LRPPRC	P42704	27.539	27.1417	27.881	28.7514	28.3548	28.0578	27.718	27.9193	28.5107	27.9176	27.9636	27.8958	27.349	26.6043	28.5817	0.0205162	0.0146902	0.00123986	0.0363008	0.0950613	-0.0286252	-0.442598	0.785975	0.907725	0.533734	0.840113	0.932336	0.824872	FALSE
RPL35	P42766	31.7639	32.1591	32.4311	28.6244	29.111	28.5583	28.9373	27.9849	25.953	28.4644	28.4296	28.7799	30.4323	30.7553	29.5049	0.0610612	0.0551794	0.00675834	0.021471	-2.81621	-1.88331	-0.210473	0.0600752	0.0555473	0.811015	0.185195	0.191799	0.934335	FALSE
CDKN2A	P42771	23.0525	23.3903	23.2142	25.4045	25.5804	26.2492	24.4931	24.0982	23.4214	25.139	23.1884	24.7961	23.34	23.1272	24.4434	0.0578323	0.022578	0.0427245	0.0298891	-0.47762	-0.107364	-0.844992	0.4914	0.902133	0.271606	0.593181	0.928632	0.638055	FALSE
MATR3	P43243	30.7065	31.0977	30.8047	30.0235	29.8428	29.7453	29.5988	29.9298	29.7493	29.7748	30.0018	30.0952	29.9887	30.0503	29.1343	0.0187417	0.00556903	0.00550085	0.0172233	-0.610774	-0.412814	-0.64565	0.0487177	0.148391	0.152463	0.177758	0.278206	0.539483	FALSE
MSH2	P43246	23.1035	23.1557	23.599	25.1469	23.2795	25.6384	25.2203	25.1516	25.8072	24.7524	24.9515	25.0097	23.5986	23.4089	24.9894	0.0464055	0.0141896	0.00541627	0.0359589	1.40584	0.917333	0.011747	0.0277237	0.100204	0.986744	0.158703	0.231894	0.989818	FALSE
RANBP1	P43487	28.2195	28.1102	28.5142	28.3219	27.5428	28.7687	27.7178	28.6175	28.115	28.4014	28.1435	28.2067	23.6364	26.8604	28.4802	0.0147214	0.0160169	0.00475733	0.0936639	-0.0961312	0.00434581	-1.92057	0.773332	0.982114	0.309177	0.831152	0.984407	0.663801	FALSE
NAMPT	P43490	23.2669	23.5831	23.5398	25.9182	26.2195	26.128	26.947	26.9024	26.57	26.2468	26.7998	26.0742	23.4927	23.2121	25.4633	0.0583355	0.00768337	0.0143722	0.0509949	2.03052	1.59764	-0.719891	0.0176403	0.0430555	0.471491	0.129812	0.17605	0.789702	FALSE
PSMC4	P43686	29.7192	29.9216	30.0767	26.5054	25.2571	27.1638	26.5201	26.0082	26.4358	26.9069	26.1862	26.8989	28.7692	29.0191	27.9501	0.0735162	0.010427	0.0155194	0.0195649	-1.78596	-1.44332	0.472158	0.0883905	0.153044	0.6192	0.217265	0.281898	0.859407	FALSE
VDAC2	P45880	23.1328	23.2606	23.4885	24.4477	24.7186	23.6392	23.9932	23.5795	24.1073	23.6915	25.1283	23.6759	23.573	23.5485	26.3877	0.0273821	0.0116226	0.0345145	0.0666118	0.112136	0.384009	0.721864	0.72862	0.531334	0.528214	0.794633	0.636021	0.823655	FALSE
ACADSB	P45954	23.4575	23.4026	23.5844	26.5752	26.4542	26.923	26.1864	26.4759	26.451	26.0777	26.3569	26.4128	23.2002	23.2789	25.1142	0.0695655	0.00608385	0.0068304	0.0453841	1.30494	1.21631	-1.20171	0.126887	0.149325	0.249507	0.259003	0.279208	0.631366	FALSE
USP5	P45974	23.2289	23.0789	23.2138	25.7175	25.8361	25.7857	26.6228	26.7025	27.1381	25.888	26.5337	26.0602	23.2556	22.9466	25.7938	0.0583721	0.010343	0.0127803	0.0651005	2.34433	1.68382	-0.478125	0.0090677	0.0338475	0.680658	0.0965843	0.172526	0.878539	FALSE
MKI67	P46013	27.4849	29.2936	28.2138	23.4934	25.1668	23.6522	24.948	24.132	23.4259	25.3567	24.4236	24.4802	25.4759	24.3083	23.9033	0.0936775	0.0315148	0.0211332	0.033244	-2.04885	-1.46396	-1.65495	0.10666	0.212987	0.181153	0.231781	0.334396	0.580143	FALSE
RANGAP1	P46060	26.8544	27.7496	23.6865	26.66	25.7367	26.8843	26.0168	26.4907	26.3895	26.7797	26.2385	26.2647	26.6531	27.8075	27.1135	0.0539007	0.00948957	0.0115488	0.0213719	0.0370834	0.165714	0.929418	0.95252	0.793295	0.207101	0.968307	0.83987	0.612238	FALSE
NOP2	P46087	29.2137	30.3189	30.0046	23.9563	23.8095	23.2954	25.9426	26.6367	23.9179	23.2682	26.0434	23.9317	29.4454	28.9515	27.5041	0.127006	0.0553996	0.0593587	0.0352363	-1.26731	-2.35196	1.86727	0.457046	0.190056	0.258176	0.565579	0.313434	0.635725	FALSE
NSF	P46459	23.5615	22.9937	23.0113	23.4648	23.0003	23.4569	23.2886	23.4769	24.5506	25.0253	24.5579	23.3227	23.6732	23.5506	25.0475	0.0117164	0.0286387	0.0361972	0.0344993	0.523984	1.05388	0.842365	0.31246	0.168459	0.216934	0.430887	0.293606	0.616646	FALSE
BRCC3	P46736	23.5283	23.0003	23.5341	27.7055	27.8079	27.8842	27.5946	26.2154	26.6722	26.8855	26.1782	27.6537	23.683	23.1797	24.4257	0.0955154	0.0261896	0.0274271	0.026377	1.25071	1.32909	-1.81392	0.287137	0.26322	0.137068	0.410469	0.381358	0.512655	FALSE
RPL27A	P46776	30.9878	31.5616	31.3361	28.9158	28.6626	28.6048	27.9336	27.8678	27.4713	27.1962	27.9075	27.3235	30.9232	30.6329	29.1911	0.0473785	0.00900974	0.0138044	0.0306668	-2.2539	-2.53572	0.2376	0.0106361	0.00599616	0.773543	0.100785	0.0953463	0.921925	FALSE
RPL5	P46777	32.8124	33.3439	33.0888	31.2857	31.2802	31.0579	30.3672	30.4461	30.1457	30.3224	30.5247	30.6394	32.397	32.4902	31.4485	0.0324542	0.00513598	0.00526347	0.0179499	-1.82514	-1.64928	-0.0328924	0.00714278	0.0109189	0.953246	0.090195	0.119912	0.981228	FALSE
RPL21	P46778	31.7542	32.227	32.1627	27.8486	27.8888	27.3797	28.2048	28.4073	27.6998	28.1938	28.0907	27.4137	31.2372	31.0345	30.3062	0.0800148	0.0129652	0.0151893	0.0158665	-1.77288	-1.9774	0.982464	0.131122	0.100472	0.372326	0.261771	0.231894	0.720054	FALSE
RPL28	P46779	32.7013	33.2896	33.0767	29.6058	29.567	29.2286	29.0562	28.8881	28.5677	28.4789	28.7426	28.364	32.0559	32.0587	30.8807	0.0627572	0.00860658	0.00680458	0.0214526	-2.40748	-2.71637	0.420275	0.0292614	0.0189648	0.652228	0.158718	0.14407	0.871442	FALSE
RPS9	P46781	31.8348	32.3253	32.0557	31.9333	31.8921	31.8225	31.6245	31.1323	31.1347	30.8837	30.9277	31.3009	31.8638	32.0146	31.264	0.00594597	0.00905826	0.00738657	0.0125204	-0.680092	-0.939826	-0.263138	0.0341593	0.00576337	0.371484	0.164095	0.0952558	0.720054	FALSE
RPS5	P46782	30.7146	30.8445	30.7626	30.4972	30.5606	30.8199	29.8314	29.3226	29.0916	29.2608	28.768	29.8513	30.2168	30.8189	29.9651	0.00460485	0.0128688	0.0185156	0.0144639	-1.28469	-1.40654	-0.366278	0.0216917	0.0421385	0.282819	0.144015	0.174235	0.650509	FALSE
RPS10	P46783	31.8018	32.1042	32.1099	31.1099	31.4046	31.223	30.7223	30.258	30.6361	30.2302	30.5017	30.8744	31.841	31.4573	30.5262	0.0139383	0.00808624	0.0105906	0.02162	-1.08676	-1.09012	-0.350742	0.00241657	0.0067754	0.4764	0.0451093	0.10389	0.79277	FALSE
MAP1B	P46821	29.7549	29.1253	29.7265	24.2206	24.7551	24.4296	26.6599	26.7689	27.2848	26.7468	27.6528	26.9528	29.7877	29.42	28.5951	0.103314	0.0124066	0.0175139	0.0208683	-0.0974967	0.115477	2.2656	0.935841	0.924937	0.107204	0.957397	0.944741	0.493459	FALSE
UTRN	P46939	23.0608	23.4124	23.0841	23.2556	23.2788	27.0592	23.2664	23.0337	25.1792	23.2299	23.1922	23.0077	26.9289	27.3059	26.7595	0.0659508	0.0494119	0.00513756	0.0103596	-0.0320485	-0.715226	3.13962	0.973887	0.317591	0.0038386	0.982129	0.434996	0.133625	FALSE
IQGAP1	P46940	29.9682	30.1397	30.645	29.6071	29.5056	29.5654	29.4595	29.7219	29.6845	29.4777	29.4744	29.4338	30.5261	30.1554	29.4076	0.0147307	0.00479045	0.000829678	0.018972	-0.283183	-0.443187	0.124549	0.197616	0.0568616	0.759955	0.323008	0.191799	0.914747	FALSE
GYG1	P46976	27.3831	27.7357	28.1021	23.5165	25.1705	23.0409	23.2374	23.425	23.2976	23.391	23.1322	24.0704	26.995	27.6776	25.8292	0.0861912	0.00410781	0.0205913	0.0348315	-2.5048	-2.29358	1.00918	0.0399303	0.0533836	0.371533	0.169559	0.191799	0.720054	FALSE
CAPZA2	P47755	23.5143	23.0108	23.1394	23.6494	24.325	23.3532	24.5753	23.4948	24.801	24.3434	24.3845	24.4918	24.9983	24.3289	24.6707	0.0199067	0.0287433	0.00313938	0.0135709	0.791714	0.907887	1.16729	0.175889	0.00443998	0.00585471	0.302973	0.0856066	0.171383	FALSE
CAPZB	P47756	26.0978	26.4131	23.0151	26.5728	25.9893	25.8208	25.5247	25.4498	25.9824	25.8983	26.2606	25.7688	26.4136	26.4961	26.0602	0.0514867	0.01124	0.00981368	0.00879754	0.000807344	0.32439	0.6718	0.998906	0.583863	0.275254	0.998906	0.681715	0.640671	FALSE
EIF1AX	P47813	23.1	23.272	23.6381	29.1073	29.391	29.205	27.8965	27.4731	27.2091	28.4873	27.7311	28.1712	23.7029	23.299	26.146	0.12312	0.0125967	0.0135017	0.0631755	1.24065	1.84429	-1.90294	0.39405	0.224119	0.271185	0.506524	0.345048	0.638055	FALSE
EIF1AY	O14602	23.1	23.272	23.6381	29.1073	29.391	29.205	27.8965	27.4731	27.2091	28.4873	27.7311	28.1712	23.7029	23.299	26.146	0.12312	0.0125967	0.0135017	0.0631755	1.24065	1.84429	-1.90294	0.39405	0.224119	0.271185	0.506524	0.345048	0.638055	FALSE
QARS	P47897	31.0708	31.201	31.364	29.7221	29.499	29.6034	29.0187	29.0251	28.8179	29.3247	28.9587	29.6596	30.7793	30.7085	29.6779	0.0291391	0.00406977	0.0119579	0.0202864	-1.45614	-1.09573	-0.0214712	0.00944846	0.0335914	0.967673	0.0965843	0.172526	0.981704	FALSE
RPL29	P47914	30.2246	30.934	31.4911	29.1639	28.4615	27.6893	27.1897	27.5629	26.0242	27.1193	27.1685	27.4132	29.5148	29.7019	28.8237	0.0496894	0.0298108	0.00578049	0.0157624	-2.73514	-2.42712	-0.31398	0.00927534	0.00955637	0.648936	0.0965843	0.115034	0.871442	FALSE
ATP5PO	P48047	23.2089	22.6573	23.7864	25.9025	24.9484	26.2097	24.4395	24.7528	24.7413	25.7177	25.3092	25.0886	23.2866	25.4454	27.0248	0.0596837	0.00720743	0.0125793	0.0743137	0.192324	0.919629	0.800039	0.762571	0.191844	0.560142	0.823463	0.314471	0.835558	FALSE
ARCN1	P48444	27.3121	26.9631	26.8159	26.4074	26.2039	26.2423	27.3139	27.468	27.3932	26.711	26.8945	26.7441	26.7258	26.4274	25.9673	0.0166728	0.00281389	0.00365244	0.0144896	0.734261	0.125766	-0.283955	0.00894163	0.533167	0.368099	0.0965843	0.637505	0.720054	FALSE
PSMD8	P48556	28.0184	27.943	28.3664	25.221	25.6512	25.6209	25.2793	23.1572	24.9873	24.7042	24.9023	24.0437	26.5805	27.6648	26.589	0.0539305	0.0469946	0.0183117	0.0231442	-2.32889	-2.25344	0.141273	0.045878	0.0112945	0.843893	0.172977	0.119912	0.942701	FALSE
CCT5	P48643	31.8772	31.8755	32.1602	30.733	30.6392	30.8032	34.7145	34.821	34.683	30.4224	30.3354	30.6291	33.5499	33.4062	32.4019	0.0220805	0.00208188	0.00495223	0.0188848	3.39148	-0.885714	1.77129	5.67e-05	0.0248456	0.0143579	0.00292306	0.156587	0.249905	FALSE
PTDSS1	P48651	26.0497	25.7255	26.1757	22.9687	23.3813	23.0783	23.2822	23.5227	23.1789	23.357	23.3666	23.5249	22.882	23.243	23.3647	0.0638665	0.00756384	0.00402633	0.010838	-1.23528	-1.14704	-1.39997	0.112409	0.133572	0.0812653	0.238378	0.261461	0.453543	FALSE
CSNK1A1	P48729	23.6513	23.5007	23.447	24.9277	25.2401	23.2156	25.0648	24.9388	22.8706	24.5896	25.5269	25.4604	23.0913	23.2462	23.2478	0.0358	0.0507219	0.0207611	0.00387578	0.294333	1.19522	-0.802002	0.735069	0.039365	0.0709758	0.800312	0.173154	0.441627	FALSE
PITPNB	P48739	23.0377	23.3171	23.2873	25.8103	26.2075	26.1806	26.314	25.9054	26.6097	25.7615	25.8586	25.8372	23.6283	23.5096	23.2441	0.0637765	0.013459	0.00197633	0.00838505	1.6363	1.17903	-1.17937	0.0517327	0.125569	0.126671	0.180342	0.252183	0.499551	FALSE
POLD2	P49005	23.5644	23.9656	23.2955	26.1753	26.1131	25.846	25.9218	26.0672	25.9595	26.0198	25.8233	26.2474	23.0696	23.5724	23.5552	0.0546138	0.0029042	0.00815412	0.0121974	1.15622	1.20353	-1.42759	0.0911061	0.0824416	0.049632	0.218351	0.217147	0.417817	FALSE
MARCKSL1	P49006	23.105	23.9188	27.749	27.817	23.4699	27.5505	26.8341	27.5962	28.2224	27.8163	27.2398	27.4736	27.6289	23.3433	27.1156	0.090643	0.0252348	0.0105388	0.0899075	1.94919	1.9082	0.427563	0.103682	0.100838	0.808172	0.22988	0.231894	0.934193	FALSE
ALDH9A1	P49189	23.4718	23.4665	23.4266	23.0893	23.3911	23.2423	26.3271	27.6384	27.1473	24.9822	25.5047	25.0016	23.6774	23.2322	25.3734	0.00650987	0.0245022	0.0117721	0.0468929	3.68968	1.81486	0.746441	0.00915453	0.00418175	0.370906	0.0965843	0.0854937	0.720054	FALSE
RPL34	P49207	31.6631	32.3164	32.4812	28.2174	22.9469	26.7179	27.908	27.5038	26.7407	27.9034	27.8004	27.4895	31.2761	31.2789	30.2518	0.131184	0.021646	0.00776945	0.0191415	-1.67298	-1.32607	1.87846	0.337941	0.433956	0.287195	0.454826	0.544241	0.651246	FALSE
NASP	P49321	23.6821	23.2217	23.2973	29.33	28.7475	29.3606	29.6297	29.1247	30.3483	29.3405	29.0694	29.0075	25.6225	25.7675	27.9553	0.120217	0.020703	0.00607845	0.0494158	3.42775	2.8659	0.175236	0.0447138	0.0768882	0.909938	0.17234	0.21206	0.96003	FALSE
FASN	P49327	30.8003	29.992	31.1947	30.4026	30.1314	30.4496	30.625	30.9751	31.7688	30.6172	30.9387	30.4812	31.0133	31.1264	30.975	0.0145076	0.0188304	0.00765641	0.00253548	0.627853	0.183967	0.543134	0.194512	0.442881	0.0290167	0.320784	0.552743	0.364938	FALSE
CCT3	P49368	32.0899	32.2801	32.1688	31.2214	31.0775	31.0783	35.47	35.6052	35.51	31.027	31.1543	31.0852	34.3141	33.9325	32.9292	0.0184107	0.00195403	0.00205018	0.0212096	3.87576	-0.563836	2.07259	1.1e-05	0.0638964	0.017316	0.000789537	0.200728	0.281243	FALSE
MRPL19	P49406	26.36	23.1899	26.797	27.0538	25.4491	24.8855	24.6906	23.6587	23.854	25.863	24.7757	26.0556	26.1293	25.7925	25.437	0.0564566	0.0227758	0.0269928	0.013425	-1.55475	-0.057794	0.163715	0.0540495	0.937619	0.80163	0.180342	0.953912	0.933544	FALSE
TUFM	P49411	24.8892	23.1905	24.4912	31.2605	31.0173	31.4378	31.3209	31.2385	31.1226	30.6049	31.0322	31.1018	27.2538	28.1713	28.9767	0.140846	0.00319145	0.00870363	0.0306406	3.51292	3.19858	0.419552	0.0786564	0.101184	0.810125	0.207601	0.231894	0.934193	FALSE
ALDH7A1	P49419	23.1278	23.2749	23.3475	24.2644	24.0024	23.3028	24.781	25.2752	26.3895	25.462	25.4023	24.7123	23.0228	23.4131	25.3671	0.0196504	0.0323342	0.016541	0.052478	1.9286	1.63891	0.381044	0.0403074	0.00406852	0.656165	0.169559	0.0845203	0.87515	FALSE
SRP9	P49458	28.5984	29.2335	29.4773	28.2052	28.5447	28.9468	25.8031	25.8272	25.9311	27.6083	25.8309	27.2305	27.6193	28.406	27.475	0.01642	0.00262997	0.0348222	0.0180032	-2.98054	-1.94442	-1.00088	1.27e-05	0.0553033	0.0469044	0.00085834	0.191799	0.410224	FALSE
AARS	P49588	23.3509	23.0515	23.2087	26.0003	26.0186	23.726	25.2686	26.16	26.3872	26.0962	25.9097	25.5861	23.2488	23.4535	26.3999	0.0577649	0.0227928	0.00997916	0.0723568	1.7126	1.63798	0.141381	0.0369056	0.0344249	0.910551	0.166792	0.172526	0.96003	FALSE
SARS	P49591	23.5429	23.3321	22.9881	26.2391	26.4037	26.4967	25.8457	25.8982	26.4797	25.5917	26.223	25.4732	27.0227	26.7133	26.3821	0.0686512	0.0134945	0.0156474	0.0119968	1.24077	0.928859	1.87228	0.139728	0.252608	0.0429202	0.272156	0.371923	0.410224	FALSE
PRIM2	P49643	23.1182	23.4578	23.3444	22.6846	22.7772	22.8952	24.3154	24.1336	23.9265	24.3261	24.5488	24.5144	23.1065	23.202	23.3747	0.0135751	0.00806597	0.00490193	0.00585128	1.07891	1.41688	0.181517	0.000593172	2.81e-05	0.265247	0.0164089	0.0090585	0.638055	FALSE
PSMB3	P49720	27.4941	27.7149	27.9125	25.5421	25.0948	25.9229	25.085	25.6145	26.3847	25.0202	25.5737	25.149	26.0821	27.128	26.1148	0.0463476	0.0254355	0.0114712	0.0224881	-0.918822	-1.36593	-0.171916	0.188732	0.042206	0.786078	0.317008	0.174235	0.926345	FALSE
PSMB2	P49721	28.9614	29.0119	29.2863	25.7716	26.2641	27.3495	25.624	23.308	25.8173	26.2394	24.6013	25.6905	27.3744	28.2135	27.6623	0.0550748	0.0560401	0.0326822	0.0153653	-2.85768	-2.2637	-0.0240238	0.0428772	0.0249226	0.972558	0.170331	0.156587	0.981704	FALSE
MCM2	P49736	27.8714	28.1965	28.0313	26.9713	27.2713	27.0981	27.3892	27.9891	28.155	27.1452	27.4412	27.254	27.4271	27.2119	27.0274	0.0189585	0.014468	0.00548808	0.00734883	0.271118	-0.293201	-0.351188	0.42762	0.247522	0.191802	0.537341	0.36729	0.597609	FALSE
RBM25	P49756	28.0413	26.9641	27.118	27.4559	27.6773	27.4117	27.7598	27.5457	27.3668	27.8155	27.8994	28.5238	28.2356	28.5398	27.3136	0.0141019	0.00713946	0.0137822	0.0227794	0.112712	0.634855	0.584944	0.580861	0.0796801	0.248128	0.678285	0.214629	0.630343	FALSE
HINT1	P49773	26.6967	27.3949	27.3764	26.8711	26.4774	26.3284	26.4901	26.7322	27.144	27.2351	26.7629	27.3619	25.8983	25.6061	27.3216	0.0167228	0.0123406	0.0116386	0.0349294	-0.0687321	0.262474	-0.582163	0.80452	0.350792	0.389199	0.848786	0.467723	0.729677	FALSE
RANBP2	P49792	26.9195	27.1275	27.4884	26.2287	25.8227	23.1827	27.2606	26.7615	26.6877	26.6244	26.703	26.4235	27.4052	28.141	27.0428	0.0599175	0.0115844	0.00542165	0.0203259	0.775051	0.45541	1.40142	0.289331	0.510406	0.0926017	0.411898	0.616701	0.474369	FALSE
LIG3	P49916	26.8792	27.7542	27.6099	24.9361	25.6481	23.7741	25.5636	25.5012	25.7906	24.2568	23.1959	23.1664	27.061	26.9006	25.8425	0.0608022	0.00594434	0.0263875	0.024889	-0.481801	-2.56057	0.50107	0.493172	0.0107921	0.526752	0.594265	0.119912	0.82337	FALSE
MRE11	P49959	26.9443	27.7036	27.8843	26.7013	26.2628	27.394	27.6748	27.6394	27.5603	25.5244	26.3775	27.1036	27.9518	28.3313	27.3133	0.0229203	0.00212177	0.0300149	0.0184615	0.476473	-0.813198	0.717086	0.120124	0.209049	0.126709	0.249145	0.332824	0.499551	FALSE
IDH3A	P50213	23.3608	23.0554	23.5681	26.2132	25.8622	25.4402	25.1981	25.6056	26.2564	25.9199	25.939	25.5732	23.1605	22.485	25.5856	0.0571985	0.020781	0.00797578	0.0686717	1.10343	1.22737	-0.839597	0.134987	0.0862204	0.493594	0.265846	0.22147	0.804746	FALSE
GDI2	P50395	23.4078	23.1386	23.3229	26.3197	24.3118	25.7743	26.4496	27.195	27.18	27.3781	26.9175	26.5354	22.8072	25.4552	28.1675	0.0559868	0.0158157	0.0156621	0.105202	2.56234	2.56451	1.09744	0.00469059	0.00466571	0.560247	0.0694424	0.0856066	0.835558	FALSE
EMD	P50402	28.1983	28.8657	28.9158	26.2809	26.8807	23.168	26.7654	26.799	26.6416	25.6797	26.4679	25.8511	27.0577	23.4041	26.9944	0.0806293	0.00310109	0.0159439	0.0810018	-0.316265	-1.05199	-1.23281	0.737231	0.299756	0.454719	0.801988	0.418749	0.776761	FALSE
SERPINH1	P50454	27.211	27.4996	23.245	28.8959	27.8795	28.7043	29.2761	29.2358	28.9554	28.8615	28.8974	29.0145	27.5102	27.0325	27.89	0.0758137	0.00599136	0.00276636	0.0156376	1.91651	1.68526	0.238377	0.0721536	0.10213	0.795603	0.199936	0.232819	0.931128	FALSE
ST13P5	Q8NFI4	23.2404	23.1129	25.0109	28.5435	28.4993	29.2164	28.8244	28.4434	28.9352	29.051	29.0329	29.2042	24.8524	26.25	27.2189	0.107059	0.00897941	0.00323329	0.0455691	2.46376	2.82548	-0.163465	0.0848555	0.0571475	0.906202	0.214305	0.192183	0.96003	FALSE
ST13	P50502	23.2404	23.1129	25.0109	28.5435	28.4993	29.2164	28.8244	28.4434	28.9352	29.051	29.0329	29.2042	24.8524	26.25	27.2189	0.107059	0.00897941	0.00323329	0.0455691	2.46376	2.82548	-0.163465	0.0848555	0.0571475	0.906202	0.214305	0.192183	0.96003	FALSE
ST13P4	Q8IZP2	23.2404	23.1129	25.0109	28.5435	28.4993	29.2164	28.8244	28.4434	28.9352	29.051	29.0329	29.2042	24.8524	26.25	27.2189	0.107059	0.00897941	0.00323329	0.0455691	2.46376	2.82548	-0.163465	0.0848555	0.0571475	0.906202	0.214305	0.192183	0.96003	FALSE
RPL14	P50914	31.6128	32.0865	32.1737	27.682	28.1115	27.775	27.8085	28.2498	27.3621	26.9107	27.622	26.6489	30.7363	31.8658	31.0741	0.0755384	0.0159618	0.0186073	0.0185664	-2.10011	-2.84637	1.31848	0.0729141	0.0263624	0.226553	0.20067	0.161689	0.620169	FALSE
CCT8	P50990	32.183	32.4643	32.4078	31.6384	31.7534	31.7835	35.8243	35.9488	35.9661	31.5451	31.6878	31.6594	34.6543	34.2512	33.1882	0.0112107	0.00215327	0.00238857	0.0222558	3.87465	-0.407631	1.99284	3.41e-07	0.0384734	0.0337541	6.94e-05	0.173154	0.394208	FALSE
CCT4	P50991	31.9288	32.0162	32.0055	31.1814	31.0969	31.3596	35.4289	35.667	35.5613	30.9154	31.3309	31.1117	34.0706	33.7278	32.8583	0.0136621	0.00335532	0.00668039	0.0186261	3.95431	-0.478762	1.95416	4.85e-07	0.0597871	0.0165769	6.94e-05	0.195321	0.277286	FALSE
RAB7A	P51149	23.4717	23.4894	23.5181	24.5311	23.3948	23.4621	23.613	24.2562	24.7953	24.7187	25.2963	24.8446	23.1375	23.4609	25.1007	0.0184498	0.0244372	0.0121706	0.0440408	0.576958	1.3087	0.255162	0.227284	0.00216841	0.720737	0.353409	0.0649515	0.895232	FALSE
DAP3	P51398	27.0656	26.3537	27.1085	28.8412	28.8152	28.6306	28.2582	27.7241	27.1082	28.4031	27.5716	28.5202	26.7945	26.5202	25.5866	0.0391177	0.0207779	0.0183629	0.0240755	-0.105634	0.362523	-1.50203	0.854474	0.519897	0.0369512	0.889703	0.624652	0.396609	FALSE
SMARCA2	P51531	26.6718	26.3453	26.7858	25.9204	25.9178	23.2437	26.5713	26.4405	26.1367	25.7803	25.3274	26.0277	27.7202	27.2491	26.2813	0.0507797	0.0084513	0.0138127	0.027087	0.568686	-0.102328	1.26938	0.344423	0.863943	0.107261	0.458359	0.898111	0.493459	FALSE
SMARCA4	P51532	26.6718	26.3453	26.7858	25.9204	25.9178	23.2437	26.5713	26.4405	26.1367	25.7803	25.3274	26.0277	27.7202	27.2491	26.2813	0.0507797	0.0084513	0.0138127	0.027087	0.568686	-0.102328	1.26938	0.344423	0.863943	0.107261	0.458359	0.898111	0.493459	FALSE
SSR4	P51571	28.3139	27.4096	28.6266	23.1252	23.1188	23.5117	24.5869	24.0936	23.6342	24.7624	23.6492	23.5688	26.1212	26.3799	26.6053	0.10505	0.0197662	0.0278041	0.00918569	-1.5794	-1.69083	0.684526	0.217037	0.196955	0.563753	0.343841	0.319494	0.835558	FALSE
BCAP31	P51572	23.2795	23.0656	23.1058	23.3955	27.1437	27.512	23.6343	22.9998	22.9866	26.6602	23.0058	23.5861	27.3271	27.9138	28.1767	0.0867297	0.0159516	0.0804303	0.0156435	-1.37677	-0.166319	3.22218	0.179188	0.912454	0.0127972	0.307315	0.935701	0.229619	FALSE
HCFC1	P51610	28.3572	26.954	28.218	25.0271	24.3806	26.4382	23.0659	23.2314	26.7223	25.717	25.1897	24.3475	28.5047	28.7439	27.8474	0.0612815	0.0848362	0.0275361	0.0163656	-2.22262	-1.47777	1.80285	0.193415	0.0983157	0.0434575	0.320103	0.231894	0.410224	FALSE
IRAK1	P51617	25.3114	25.5521	25.7572	23.0457	23.553	23.0857	22.9791	23.2365	23.6749	23.1178	23.5537	23.098	24.4764	22.9795	23.5276	0.0527667	0.0151003	0.0110745	0.032008	-1.08737	-1.12767	-0.723036	0.0997468	0.0865062	0.327749	0.225707	0.22147	0.683743	FALSE
ALDH3A2	P51648	22.8242	23.3615	23.5019	23.1621	22.9468	22.981	23.2278	22.8439	23.1203	23.3536	26.1941	23.4363	26.2706	23.0861	23.4724	0.0113108	0.00858675	0.0664518	0.0715847	-0.0655798	1.19841	1.14677	0.691342	0.32741	0.371334	0.765757	0.444836	0.720054	FALSE
HSD17B4	P51659	23.0271	23.3262	27.4463	26.6495	26.1757	26.5611	26.5526	26.73	26.8307	26.6935	27.6446	26.7177	23.1558	25.507	26.7457	0.0733334	0.00527342	0.0200705	0.0725435	1.17348	1.48765	-0.394824	0.186113	0.118906	0.775975	0.314242	0.246222	0.922008	FALSE
PSMD7	P51665	28.9968	29.0254	29.3072	24.0849	23.3252	23.1242	26.409	26.0154	25.9337	25.7648	25.4586	25.6065	28.5051	28.0298	27.4802	0.117252	0.00972867	0.00597867	0.0183144	-0.191267	-0.700668	1.69439	0.885845	0.602605	0.242125	0.917177	0.695074	0.622954	FALSE
USP11	P51784	26.5914	26.9205	26.6408	19.6169	20.9025	21.1633	21.2004	22.1499	23.1188	20.0069	23.5826	23.0361	20.568	21.3459	18.7352	0.144437	0.0432934	0.0867284	0.0663015	-1.48284	-1.4307	-3.42287	0.359228	0.450058	0.0694055	0.473578	0.558992	0.440278	FALSE
NDUFA8	P51970	28.5389	28.2575	28.5183	27.3659	27.2594	27.9203	27.1304	26.2207	23.4612	27.8914	25.9144	27.9077	27.1733	28.069	26.8067	0.0200868	0.0746273	0.0420788	0.0237439	-2.37264	-0.738905	-0.627032	0.159503	0.382714	0.234833	0.293485	0.497413	0.62107	FALSE
HNRNPA3	P51991	30.4618	31.133	30.8318	30.2639	30.4598	30.2401	29.8841	30.0532	30.3544	29.8843	30.7019	30.478	30.0777	29.914	29.1265	0.0114437	0.00791385	0.0139184	0.01712	-0.467829	-0.210336	-0.858996	0.0570349	0.504316	0.0785108	0.183004	0.611062	0.453543	FALSE
PGD	P52209	23.7734	22.7057	23.2792	26.6155	25.0341	25.9871	25.9977	26.8804	27.7646	26.8051	26.7091	26.3218	23.2199	23.2494	26.4321	0.0635437	0.0328662	0.00961371	0.075969	2.31503	2.04611	-0.265392	0.0266228	0.0228214	0.842612	0.155159	0.150738	0.942087	FALSE
HNRNPM	P52272	32.4142	32.9834	32.7869	29.81	30.6359	30.3483	30.3639	30.648	30.4672	30.1627	30.4477	29.7749	31.7996	32.1903	31.0542	0.0440429	0.00471735	0.0112089	0.0182186	-1.00342	-1.368	0.184921	0.137587	0.062144	0.786554	0.268504	0.198289	0.926345	FALSE
KPNA2	P52292	28.0791	28.6218	28.4923	28.4256	28.2083	28.1066	28.2538	28.3793	28.2012	27.5333	27.8474	27.9359	27.6545	27.2853	26.5437	0.00786207	0.00323598	0.00761703	0.0208291	-0.0441966	-0.550072	-1.16113	0.6869	0.019867	0.0613678	0.764342	0.14407	0.431778	FALSE
POLR2H	P52434	23.672	23.0711	23.3054	23.764	26.4924	23.3639	24.0669	26.3018	25.1869	25.9464	23.0321	23.0051	22.9642	24.1046	24.5664	0.0531778	0.044369	0.0704504	0.0345383	1.24043	0.0497626	-0.066394	0.198832	0.966774	0.927968	0.324336	0.975101	0.968094	FALSE
ARHGDIA	P52565	23.539	23.4288	23.3662	26.417	25.7865	26.4263	26.4012	26.513	26.9895	27.0332	26.7562	26.3429	23.1858	25.4063	27.0977	0.0617566	0.0117298	0.0130051	0.077761	1.80728	1.88349	0.402634	0.0336151	0.0290086	0.774421	0.164095	0.168029	0.921925	FALSE
HNRNPF	P52597	29.9643	30.2267	29.9402	29.1771	29.4417	29.4136	28.6639	28.7336	29.1644	28.6092	29.0085	28.9368	29.6601	29.8599	28.468	0.0136959	0.00939594	0.00737918	0.0256602	-0.83997	-0.842393	-0.364584	0.0103282	0.00493346	0.498169	0.100785	0.0858688	0.807096	FALSE
MSH6	P52701	23.0293	23.317	23.553	25.0306	23.1467	23.1591	24.8725	24.4828	25.5797	24.7453	24.5557	24.7197	22.7904	23.3884	23.0027	0.0319733	0.0222629	0.00416866	0.0131464	1.43904	1.13429	-0.478783	0.0200766	0.0134161	0.21816	0.139025	0.127058	0.616646	FALSE
KIF11	P52732	25.5029	26.821	28.2933	23.3224	23.0748	23.1422	23.327	24.9086	26.0667	23.3074	23.0928	23.8854	27.5214	27.0573	24.8619	0.0882393	0.0555286	0.0174979	0.0536479	-0.258651	-1.59756	1.45411	0.83634	0.140463	0.276778	0.876156	0.268025	0.642325	FALSE
MRPL12	P52815	28.3357	28.8106	28.7392	29.3663	29.3173	29.2072	27.569	26.7997	26.5956	29.2322	27.3826	29.1975	28.3533	29.0234	28.1253	0.0139369	0.0190197	0.0369882	0.0163799	-1.97458	-0.358619	-0.462017	0.00769127	0.62137	0.225538	0.0940793	0.712667	0.620169	FALSE
CAPZA1	P52907	25.9695	26.2231	23.5138	25.3965	26.0063	25.9916	25.0258	25.2136	26.5682	26.3729	26.5428	26.148	26.4502	25.6638	26.257	0.0399483	0.0328706	0.00751457	0.0156872	0.0857624	0.837764	0.606873	0.89864	0.102795	0.245759	0.9267	0.233509	0.627608	FALSE
SLC25A1	P53007	28.7625	28.2351	28.6517	23.0331	23.4345	22.8537	23.0022	23.0451	25.5456	23.352	23.513	23.4077	26.8057	26.0476	26.1631	0.115849	0.0610218	0.0034895	0.0155075	-1.96414	-2.4042	0.510377	0.22719	0.106204	0.697518	0.353409	0.237073	0.887463	FALSE
ACLY	P53396	27.5473	25.3687	25.5786	28.2528	27.6815	27.3394	28.7474	28.7384	29.8468	28.7772	28.808	28.1542	28.0126	27.4432	28.35	0.0442645	0.021894	0.012908	0.0164082	2.14947	1.61841	0.973897	0.0101915	0.0205383	0.123125	0.100785	0.14407	0.499551	FALSE
COPB1	P53618	27.7739	27.5862	28.3863	26.9458	25.9131	27.5919	27.1853	27.4306	27.7612	26.5465	27.0822	26.6444	27.206	27.3982	26.9175	0.030983	0.0105249	0.0106606	0.00890481	0.0928707	-0.608487	-0.192313	0.816265	0.158587	0.623876	0.858945	0.286949	0.862181	FALSE
COPA	P53621	27.0701	25.639	26.2875	27.7626	27.6737	27.8119	28.59	28.8179	28.7412	28.0138	28.2338	28.1076	26.8848	27.6986	27.5947	0.0332809	0.00403881	0.00392701	0.0161699	1.67557	1.0776	0.351916	0.00557258	0.0319878	0.457757	0.0780162	0.171668	0.780916	FALSE
SLC16A1	P53985	23.3509	23.3413	23.6877	25.1546	25.6388	25.4336	23.4554	24.8924	25.0913	24.0401	23.2089	24.494	23.0915	22.961	25.7607	0.0444337	0.0364623	0.0272532	0.0660071	0.045223	-0.52014	-0.496755	0.94955	0.403191	0.657978	0.966815	0.516213	0.87515	FALSE
SUB1	P53999	23.2654	23.7377	23.2045	26.2941	22.9222	22.9251	26.029	26.0793	26.5166	26.1084	27.0113	27.2049	23.2043	23.5522	23.6033	0.0545247	0.0102315	0.0218588	0.00925594	2.48348	3.05003	-0.271556	0.00442257	0.00182562	0.636116	0.0686297	0.0559858	0.868823	FALSE
RARS	P54136	30.8686	30.907	30.8647	29.3249	29.1558	29.1449	29.002	28.8662	28.8662	29.3766	29.0999	29.6851	30.4894	30.6798	29.4895	0.0305515	0.00271193	0.00996225	0.0211579	-1.13286	-0.657089	0.175218	0.0290002	0.156826	0.750791	0.158718	0.286107	0.911422	FALSE
YARS	P54577	23.7212	23.4978	23.1472	29.0265	29.3988	28.8936	29.0891	28.576	28.7332	28.6124	29.1091	29.2902	23.2483	23.0134	26.0163	0.118145	0.0091274	0.0120994	0.0693185	2.51859	2.72304	-2.18819	0.103963	0.084726	0.21314	0.22988	0.220014	0.616338	FALSE
ATP1B3	P54709	24.7332	23.4165	23.2474	24.6339	22.8923	24.6296	24.8479	24.9853	24.4961	24.1651	24.1286	24.0427	23.442	23.3527	24.706	0.0346505	0.0101832	0.00260759	0.0317567	0.850982	0.186666	-0.0918934	0.05721	0.606508	0.875202	0.183004	0.698107	0.950984	FALSE
RAD23B	P54727	23.3824	26.0644	23.5925	27.771	28.1127	28.7367	27.9382	28.2721	28.7786	28.187	28.3401	28.1628	23.524	23.0242	24.9968	0.088897	0.0149361	0.00340662	0.0430015	2.05303	1.95333	-2.42829	0.0852781	0.0958944	0.0672886	0.214305	0.230918	0.439972	FALSE
AK2	P54819	27.4768	27.8026	27.7765	26.2853	25.6237	25.3896	24.6973	24.8945	23.3779	26.4638	24.9334	25.2978	25.8861	26.9623	27.4959	0.0410621	0.0339011	0.0312714	0.0306175	-2.40247	-1.16072	0.0556858	0.0124791	0.125019	0.934972	0.112399	0.251995	0.971165	FALSE
ALDH18A1	P54886	23.5247	23.28	27.651	30.2872	30.2519	30.5465	30.7477	31.0551	31.0487	29.2692	30.3386	30.4997	23.3531	22.8086	26.3569	0.123666	0.00567599	0.0222654	0.079053	3.36027	2.4456	-3.41736	0.0606406	0.14409	0.0979117	0.185195	0.272915	0.481032	FALSE
PSMD4	P55036	29.1689	29.3707	29.5558	26.3994	26.4556	26.56	26.9043	27.0877	27.4726	27.1434	27.3704	26.4834	28.221	28.6962	27.7718	0.0569647	0.0106818	0.0170673	0.0163744	-0.763556	-0.919356	0.311269	0.300963	0.235362	0.672111	0.420891	0.355389	0.876755	FALSE
CSE1L	P55060	26.4959	25.299	25.2353	26.2476	26.3238	26.3331	27.1332	27.4109	27.3422	26.6219	27.0612	26.7893	23.0524	22.9518	29.4392	0.0217558	0.00529844	0.00826433	0.147799	1.30633	0.835015	-0.8413	0.00167397	0.0161095	0.733523	0.0342234	0.135658	0.900646	FALSE
VCP	P55072	31.7176	32.0549	32.0874	33.5428	33.6276	33.4968	33.1855	33.4939	33.6179	33.3747	33.3497	33.3991	30.9159	30.6027	30.405	0.0271158	0.00665943	0.000740042	0.00840819	0.677908	0.619967	-2.11334	0.127738	0.148063	0.00138077	0.259507	0.278206	0.0737933	FALSE
HADHB	P55084	28.0423	23.0321	26.6806	25.6903	26.419	26.5798	26.6805	26.9005	27.0678	25.8118	26.5941	25.0084	27.4912	27.5729	26.8476	0.0642145	0.00722508	0.030726	0.0145488	0.808947	-0.269195	1.22987	0.293032	0.753094	0.138929	0.415166	0.815114	0.512723	FALSE
NAP1L1	P55209	29.0701	29.3189	29.2786	30.1766	30.1631	30.565	30.2427	30.2922	30.5108	29.8028	29.8681	30.0073	27.8487	28.5267	27.97	0.020638	0.00470032	0.0034941	0.0128594	0.586511	0.130683	-1.64691	0.0682668	0.631856	0.00183864	0.196869	0.719567	0.0763925	FALSE
ADAR	P55265	27.1646	26.9008	26.8028	23.0343	22.9807	23.0198	23.4407	23.5505	23.565	22.8703	23.0707	22.6343	26.2111	25.7544	25.4459	0.0866073	0.00288929	0.00955486	0.0149202	-1.46508	-2.12542	0.819967	0.158212	0.0610613	0.40509	0.291793	0.19711	0.732643	FALSE
SEC13	P55735	28.6463	28.7866	28.8289	27.8863	23.8869	28.5018	25.8872	26.8259	27.2033	26.23	26.6092	24.3536	31.4159	30.58	29.4244	0.0693933	0.0254409	0.0469388	0.0328163	-1.1173	-2.02516	2.71733	0.245407	0.100215	0.0276452	0.372076	0.231894	0.364938	FALSE
SNU13	P55769	25.4008	26.1072	22.8603	26.2862	26.4425	26.1032	25.4221	23.2934	23.344	26.0319	24.9346	25.9313	23.1987	23.1987	23.0065	0.0531549	0.0505697	0.0236642	0.00479724	-1.51352	0.0992572	-2.39875	0.156716	0.883911	0.00726968	0.290015	0.915911	0.179801	FALSE
EIF3B	P55884	28.3088	27.3118	29.2146	31.9679	32.0173	32.1265	31.4739	31.7549	31.9912	31.5108	31.521	31.7925	29.8608	29.9628	29.0968	0.0711457	0.00815975	0.00505558	0.015968	1.58218	1.45029	-0.51773	0.131947	0.159301	0.593439	0.261861	0.286949	0.850357	FALSE
RRP1	P56182	22.9587	23.3546	23.6373	23.3092	23.6504	23.4937	23.2041	23.1039	23.1091	23.241	23.4456	23.1793	23.1101	23.0099	24.297	0.0110263	0.00243695	0.00598579	0.0305013	-0.261622	-0.112	0.0717091	0.0562467	0.42702	0.880335	0.183004	0.53814	0.950984	FALSE
MARS	P56192	30.6753	31.0334	31.1847	29.5712	29.097	29.1485	29.1394	28.9977	29.1736	29.5572	29.1573	29.7912	30.5847	30.4658	29.3508	0.0317346	0.00320409	0.0108658	0.0225886	-1.0148	-0.616448	0.0154593	0.0479687	0.198625	0.978685	0.175522	0.32156	0.984802	FALSE
EIF6	P56537	27.2686	27.347	28.0372	25.3926	26.1034	23.3536	25.5248	26.0481	25.9356	25.0209	26.1719	22.9952	26.8881	26.9386	26.0987	0.0650528	0.0106617	0.0650346	0.0176789	-0.414249	-1.52109	0.391384	0.585309	0.255242	0.618908	0.681626	0.373158	0.859407	FALSE
CFAP298	P57076	23.392	23.4774	22.9965	23.1131	23.4821	23.2895	23.0023	23.6169	23.0832	23.1451	21.4288	21.6556	23.3639	23.3494	22.8433	0.00858385	0.0143715	0.042233	0.012788	-0.0576362	-1.21528	-0.106258	0.802476	0.14964	0.614985	0.848786	0.279328	0.857779	FALSE
EPPK1	P58107	27.4868	28.4137	27.7775	25.7064	25.2921	24.5648	24.5944	25.7686	23.1065	23.889	28.5305	23.8105	27.3254	27.3251	26.7691	0.0585955	0.0544765	0.106364	0.0118305	-2.05036	-1.13022	0.59964	0.0979646	0.555393	0.400793	0.22293	0.65894	0.732643	FALSE
TPI1	P60174	27.3679	24.3255	28.0912	30.0277	29.0778	29.6651	29.4382	29.6746	30.3992	30.4339	30.2231	29.9649	27.4823	28.6953	30.7001	0.0745046	0.0167815	0.00777571	0.0561157	1.74479	2.11478	0.866726	0.101139	0.0560171	0.52359	0.227469	0.191799	0.82337	FALSE
EIF3E	P60228	27.708	26.3458	28.1977	31.6805	31.7402	31.8618	30.5579	29.8492	29.8011	30.7013	29.6908	31.085	28.4289	29.2619	28.7994	0.0830044	0.0140923	0.0236192	0.0144754	0.480426	0.903381	-0.758948	0.659238	0.435239	0.491672	0.744942	0.544789	0.804668	FALSE
MYL6	P60660	29.9106	29.8747	30.6598	28.5717	28.5162	28.7358	27.7439	27.3677	27.8297	28.2397	27.9038	27.9632	29.1401	29.711	28.9585	0.0303634	0.00888844	0.00639407	0.0134167	-1.73104	-1.34254	-0.108273	0.00397838	0.0130342	0.807986	0.0648627	0.126372	0.934193	FALSE
EIF4A1	P60842	28.1091	28.235	29.1427	30.0691	29.9192	29.925	29.7376	29.6145	30.2603	29.6493	29.5716	29.3781	26.8313	27.181	29.0126	0.0302737	0.0114783	0.0047284	0.0423323	0.637461	0.29965	-1.55835	0.166333	0.451975	0.129337	0.296051	0.560832	0.499551	FALSE
RPS20	P60866	31.0491	31.6792	31.6334	30.4509	30.1953	30.4497	30.1952	30.0403	29.8216	29.2742	29.2781	29.7133	30.7619	30.925	29.9458	0.020805	0.0062531	0.00857977	0.0171765	-0.890545	-1.48775	-0.365369	0.0185854	0.00170721	0.403802	0.132989	0.0536313	0.732643	FALSE
PRPS1	P60891	23.7622	23.1402	24.4584	31.4176	31.0392	31.6526	30.7101	31.0566	30.763	31.1821	30.8799	31.1326	24.9449	25.148	28.0346	0.151525	0.00605173	0.00521783	0.0663606	3.26486	3.48651	-1.53589	0.113936	0.0964548	0.462641	0.239593	0.230918	0.781998	FALSE
PSMA6	P60900	29.6613	29.9248	30.1508	26.224	26.3221	25.7736	26.693	25.8488	27.9074	27.3029	27.5771	27.201	28.3895	28.4946	27.7825	0.0749187	0.0385894	0.00710961	0.0136198	-1.19304	-0.649123	0.212743	0.291205	0.485255	0.818533	0.413075	0.592425	0.935466	FALSE
CDC42	P60953	29.7453	23.3251	23.3471	22.8152	23.2075	23.6509	23.3501	28.9119	29.0719	23.1781	27.1916	26.5724	29.4538	23.5069	29.536	0.109149	0.12018	0.084249	0.125731	2.76277	1.29883	3.15038	0.283304	0.467545	0.253214	0.406795	0.574616	0.634487	FALSE
SRP54	P61011	23.6364	23.4736	23.2619	25.3683	25.7318	25.2788	25.596	25.2971	23.5036	24.98	24.8239	25.1296	23.5895	23.2026	22.9368	0.0455269	0.0456333	0.00612041	0.0141201	0.34045	0.519391	-1.21552	0.690728	0.309709	0.0460774	0.765757	0.428009	0.410224	FALSE
UBE2M	P61081	23.3945	26.6933	26.2875	23.5342	22.9034	23.0809	23.5018	23.1806	23.3448	24.6571	23.3975	24.1753	23.233	23.4299	23.4882	0.0700816	0.00687977	0.0263974	0.00571825	-0.973215	-0.239003	-0.931924	0.22231	0.770255	0.239237	0.347495	0.825365	0.62107	FALSE
UBE2N	P61088	23.2275	23.0824	23.0265	25.8199	22.8399	24.9148	24.9951	24.9877	25.8614	25.8406	25.754	25.2792	22.8733	23.2167	25.2012	0.0520454	0.0198685	0.0117945	0.0528819	1.46292	1.80611	-0.0547385	0.0407482	0.0147977	0.953602	0.169559	0.131444	0.981228	FALSE
ACTR2	P61160	23.1131	23.608	22.7276	25.3318	24.4695	23.2605	24.5634	24.3518	23.3297	24.8475	25.4868	24.5097	22.8908	23.419	23.2826	0.0409519	0.0273946	0.0198906	0.0118192	0.329919	1.19629	-0.554255	0.571009	0.0450882	0.240134	0.669818	0.182049	0.62107	FALSE
ACTR1A	P61163	27.9753	27.6292	28.0868	26.8549	26.5759	26.959	27.3396	27.1088	26.3471	26.7009	26.9923	26.6479	28.678	28.5226	27.5839	0.0231793	0.0192843	0.00692498	0.0209448	-0.41498	-0.566471	0.914667	0.342904	0.086672	0.0938744	0.457563	0.22147	0.474369	FALSE
COPS2	P61201	23.3314	23.3482	23.0288	24.7752	23.3193	23.6969	23.7989	23.0473	24.4848	23.9846	23.8714	23.9718	22.988	23.4899	24.2005	0.0263399	0.0302393	0.00258805	0.0258614	0.193673	0.359302	-0.0238576	0.713158	0.217475	0.958662	0.782409	0.338704	0.981704	FALSE
ARF1	P84077	23.3191	23.2449	26.3079	25.0421	25.2828	23.3745	24.7731	25.3237	25.6646	26.2137	26.1874	25.4459	23.4431	23.9263	26.1341	0.052999	0.0178138	0.0167992	0.0585548	0.825231	1.52044	0.072628	0.205554	0.0371217	0.944885	0.332187	0.173154	0.976735	FALSE
ARF3	P61204	23.3191	23.2449	26.3079	25.0421	25.2828	23.3745	24.7731	25.3237	25.6646	26.2137	26.1874	25.4459	23.4431	23.9263	26.1341	0.052999	0.0178138	0.0167992	0.0585548	0.825231	1.52044	0.072628	0.205554	0.0371217	0.944885	0.332187	0.173154	0.976735	FALSE
ABCE1	P61221	23.2033	22.6345	23.0413	30.1143	29.5114	28.908	30.0171	30.2561	30.5207	29.2498	29.3808	29.3043	23.591	23.5059	26.1877	0.137728	0.00832304	0.00224454	0.0624025	4.02918	3.07617	-1.80724	0.0410386	0.0914471	0.327799	0.169559	0.227039	0.683743	FALSE
RAP1A	P62834	22.9852	23.3445	23.7447	26.181	27.0945	26.631	25.5742	26.312	25.7934	25.397	25.9673	25.6357	23.3357	23.1792	26.8708	0.073369	0.014633	0.0111594	0.0853434	0.896357	0.669833	-0.534905	0.295784	0.419059	0.727204	0.416361	0.530725	0.897163	FALSE
RAP1B	P61224	22.9852	23.3445	23.7447	26.181	27.0945	26.631	25.5742	26.312	25.7934	25.397	25.9673	25.6357	23.3357	23.1792	26.8708	0.073369	0.014633	0.0111594	0.0853434	0.896357	0.669833	-0.534905	0.295784	0.419059	0.727204	0.416361	0.530725	0.897163	FALSE
RPS3A	P61247	32.9881	33.1369	33.3835	31.9526	32.2444	32.3396	31.618	31.5887	31.6139	31.5028	31.5519	31.7582	32.9206	32.6453	31.6951	0.0174911	0.000502456	0.00428723	0.0198321	-1.06732	-1.06985	-0.253864	0.005951	0.00483953	0.596304	0.0824182	0.0856066	0.850357	FALSE
RPL26	P61254	32.3327	32.7558	32.6239	30.8058	30.514	30.2728	29.8459	29.133	28.0878	29.5848	29.718	29.6303	32.1064	31.6638	31.0573	0.0360771	0.030469	0.00228413	0.0166615	-2.52863	-1.90646	0.0583248	0.0133672	0.00919076	0.919304	0.115212	0.113824	0.963436	FALSE
RPL15	P61313	32.715	33.3367	33.793	29.355	29.4064	29.8245	29.7747	29.4518	29.4992	28.9409	29.4294	28.9357	32.2093	32.5924	31.5524	0.0665566	0.00589457	0.00974315	0.0163759	-1.82987	-2.30311	0.712962	0.0849654	0.0424026	0.460665	0.214305	0.174487	0.781255	FALSE
RPL27	P61353	32.2915	32.7224	32.6617	28.7289	28.8595	28.6287	28.7487	28.1553	27.4706	28.5107	28.2031	28.2572	31.6864	31.6783	30.612	0.0684688	0.0227406	0.00579803	0.0197275	-2.52393	-2.32514	0.676751	0.0327812	0.0418635	0.491661	0.163444	0.173936	0.804668	FALSE
RPL37A	P61513	31.1214	32.4947	31.3472	25.4031	27.9238	28.2687	27.5667	27.7033	27.2856	28.0287	27.711	27.5541	30.5818	28.1416	28.4554	0.090884	0.00773843	0.00870784	0.045686	-1.90796	-1.66187	-0.366899	0.141546	0.189677	0.791306	0.27333	0.313434	0.928345	FALSE
RHOC	P08134	23.2286	23.6533	22.9344	23.3994	23.3144	26.136	23.4338	25.3901	25.6375	25.3212	25.3766	24.5017	23.0888	23.5224	26.7543	0.0495758	0.0486406	0.0195452	0.0818983	1.0428	1.28884	0.677493	0.285742	0.0544272	0.629684	0.408929	0.191799	0.866488	FALSE
RHOA	P61586	23.2286	23.6533	22.9344	23.3994	23.3144	26.136	23.4338	25.3901	25.6375	25.3212	25.3766	24.5017	23.0888	23.5224	26.7543	0.0495758	0.0486406	0.0195452	0.0818983	1.0428	1.28884	0.677493	0.285742	0.0544272	0.629684	0.408929	0.191799	0.866488	FALSE
HSPE1	P61604	23.7835	23.5263	23.6033	29.8146	28.7542	29.4406	28.5693	28.3275	29.5316	29.5523	29.2414	28.9284	26.4601	27.4002	29.1063	0.118583	0.0221089	0.0106684	0.0485045	2.32237	2.75363	1.16844	0.134405	0.0847121	0.460989	0.26512	0.220014	0.781255	FALSE
SEC61A1	P61619	27.0869	26.347	26.7367	23.9017	23.2859	23.6191	23.1145	23.0974	23.4521	23.9267	23.9645	23.5976	23.2306	23.6762	26.211	0.069012	0.00861359	0.00846816	0.0659594	-1.94154	-1.33327	-0.79027	0.0404659	0.11971	0.532449	0.169559	0.247094	0.824271	FALSE
VBP1	P61758	27.9044	28.2308	27.677	24.5831	26.567	27.1982	35.7189	36.1036	35.9772	34.6703	34.6418	34.8577	38.7716	38.3968	37.3504	0.0492392	0.00545585	0.00337768	0.0192959	8.90648	7.69653	11.1462	8.93e-06	2.63e-05	1.28e-06	0.000676452	0.0090585	0.000548846	FALSE
DCAF7	P61962	26.7743	26.9068	26.7949	25.2972	26.1494	22.9615	26.1402	26.717	26.7314	25.733	26.0518	26.4434	28.2403	28.0227	26.1782	0.0589921	0.0127129	0.0136444	0.0412296	0.715489	0.262037	1.66636	0.314961	0.702922	0.119161	0.433407	0.774492	0.499551	FALSE
WDR5	P61964	27.512	28.8177	28.665	25.4245	23.3946	23.4414	23.5962	26.5331	25.4614	25.5603	23.2186	25.6682	27.2093	27.0708	26.0976	0.0945909	0.0589842	0.0557786	0.0226116	-1.01232	-1.39351	0.583327	0.4725	0.317321	0.605417	0.575762	0.434996	0.850357	FALSE
HNRNPK	P61978	31.5006	31.7373	32.0232	31.4734	31.6541	31.6693	31.3644	31.4816	31.6542	31.1782	31.5615	31.5131	31.1233	31.3511	30.9038	0.00626075	0.00462783	0.00664422	0.00718454	-0.17626	-0.258753	-0.550263	0.186154	0.15123	0.0262543	0.314242	0.28104	0.364938	FALSE
YWHAG	P61981	23.4953	23.2116	23.2762	27.8259	28.2149	28.224	25.7651	23.4145	23.2838	27.9696	27.021	27.5823	22.984	26.5682	26.6801	0.101646	0.0578094	0.0173288	0.0827359	-1.55353	1.8163	-0.2972	0.284471	0.153617	0.861208	0.407562	0.281898	0.950984	FALSE
RPS7	P62081	31.9469	32.01	32.0881	29.5872	29.3301	30.4534	30.0526	30.1075	29.615	29.6403	29.514	29.5907	31.1291	31.2938	30.5061	0.0412555	0.00901983	0.00215221	0.0134123	-0.977572	-1.32093	0.073703	0.123596	0.0519575	0.901497	0.253491	0.190684	0.958818	FALSE
PPP1CA	P62136	28.7507	29.0302	28.9665	27.7065	27.2008	26.5931	27.7362	28.1215	28.0116	26.8016	26.092	26.9679	28.0768	27.826	27.9112	0.0365529	0.00710067	0.0174744	0.00456417	-0.0848729	-1.42081	-0.103276	0.851695	0.02443	0.817076	0.887526	0.156547	0.935466	FALSE
PSMC1	P62191	29.4045	29.7563	29.0127	25.4275	23.6605	23.4865	26.8454	26.476	26.5525	24.8524	25.5676	26.6727	28.5302	29.2033	28.0939	0.109636	0.00732279	0.0356859	0.0195366	-0.166671	-1.09377	1.81781	0.895248	0.43355	0.196311	0.924683	0.544241	0.599194	FALSE
PSMC5	P62195	30.1152	30.3522	30.3171	26.9335	25.4326	26.5671	25.0444	25.9864	26.7527	26.0914	26.8417	26.9505	29.1888	29.2694	28.0607	0.0785213	0.0330021	0.0175672	0.0234325	-2.35847	-1.65843	0.553312	0.0568822	0.131769	0.593991	0.183004	0.259112	0.850357	FALSE
RPS8	P62241	32.3326	32.6761	32.7673	31.3276	31.5987	31.4972	31.0121	30.7425	30.3162	30.581	30.7547	30.7822	32.2653	32.164	31.159	0.0198214	0.0114332	0.00355273	0.0191937	-1.343	-1.32727	-0.170483	0.00511204	0.0031197	0.715867	0.073159	0.0758147	0.891883	FALSE
RPS15A	P62244	30.025	30.2776	30.0717	29.5408	29.4292	29.6981	28.8526	28.3795	27.632	27.8399	27.8619	28.5044	28.1311	28.5252	28.497	0.0111924	0.0217552	0.0134478	0.0077458	-1.55237	-1.77168	-1.45596	0.0345263	0.00323463	0.000221515	0.164095	0.0771518	0.0203794	FALSE
RPS16	P62249	30.3622	30.6474	30.7815	31.0856	30.9937	30.6873	30.3682	29.9563	29.4653	30.154	29.9915	30.2325	31.0657	31.5461	30.5455	0.00844352	0.0151031	0.00407938	0.0161155	-0.829669	-0.633604	0.292819	0.0690712	0.0016389	0.422416	0.197259	0.0536313	0.746326	FALSE
YWHAE	P62258	31.0539	31.0984	31.0414	31.849	31.7542	32.5347	30.1269	29.3431	29.7289	31.5391	30.196	31.1944	29.5898	30.719	30.9698	0.0190631	0.0131804	0.0225181	0.0241615	-1.82234	-0.578768	-1.12907	0.0014932	0.294598	0.0941447	0.0324937	0.415145	0.474369	FALSE
RPS14	P62263	30.9672	31.0603	31.0858	30.7164	30.6972	30.4752	30.0047	29.7967	29.5485	29.6232	29.7171	29.8976	31.2216	31.0942	30.1286	0.00786007	0.00766822	0.00468842	0.0193952	-1.05037	-1.08774	-0.018878	0.00235402	8.52e-05	0.962218	0.0447094	0.0121972	0.981704	FALSE
RPS23	P62266	31.2087	31.7512	31.7797	30.1819	30.5395	30.4441	29.9381	29.8286	29.5216	29.57	29.599	29.5281	30.5141	30.8907	29.7699	0.0223821	0.00725516	0.00120619	0.0187667	-1.22138	-1.41849	-0.592623	0.00640389	0.00399716	0.230959	0.0836022	0.0843991	0.62107	FALSE
RPS18	P62269	30.9723	30.8537	31.2009	30.7521	30.5816	30.3115	29.8924	29.4025	29.1377	29.6098	29.5571	29.9263	31.144	31.2157	30.5932	0.0100587	0.0129897	0.00672461	0.0109912	-1.30117	-1.08097	0.205617	0.0107984	0.000668585	0.431927	0.100785	0.0351948	0.754226	FALSE
RPS29	P62273	29.6816	29.1191	29.8803	27.1316	26.2053	25.9943	26.1675	26.3891	23.3932	25.6844	27.0996	26.4386	27.8666	26.5371	26.1707	0.0631068	0.0659409	0.0268152	0.0332257	-2.68546	-1.59452	-1.14391	0.0844833	0.0962872	0.238434	0.214305	0.230918	0.62107	FALSE
RPS13	P62277	31.2526	31.1125	31.3083	29.7148	30.1879	30.5009	29.8332	29.3869	28.4761	29.7212	29.2764	29.9231	31.1194	31.4766	30.2708	0.0212015	0.0236611	0.011164	0.0200083	-1.44741	-1.03926	0.276096	0.0411045	0.0158695	0.566744	0.169559	0.135658	0.835558	FALSE
RPS11	P62280	30.7963	31.0068	31.0694	30.6016	30.6833	30.5899	30.2705	29.7058	29.4244	29.8574	29.6955	29.9269	31.1636	31.0211	30.1481	0.00668739	0.0144587	0.003981	0.0178642	-0.990987	-0.964604	-0.0136211	0.0452905	6.63e-05	0.970258	0.172977	0.010677	0.981704	FALSE
SNRPE	P62304	25.2013	25.7385	23.3697	26.2745	26.681	26.5364	25.0685	23.3333	24.4253	26.8314	25.0122	26.3895	24.0869	25.6852	23.5094	0.0482418	0.0361359	0.0363857	0.0461415	-1.35789	0.444123	-1.20642	0.108907	0.575581	0.209366	0.234265	0.676412	0.61396	FALSE
SNRPF	P62306	26.8974	27.2626	27.6375	26.2103	27.8686	27.5876	26.6475	25.9725	25.3228	27.4482	24.8865	26.7513	25.9673	27.2035	25.9898	0.0223389	0.0254944	0.0502428	0.0268055	-1.2631	-0.882016	-0.857124	0.0537039	0.369229	0.156224	0.180342	0.485272	0.547494	FALSE
SNRPD1	P62314	27.7111	27.9347	28.1317	28.3229	28.2723	28.5278	28.6634	28.5368	27.8915	27.8759	28.19	28.4075	28.4715	28.2888	27.6445	0.0103801	0.0145949	0.00949214	0.0154412	0.213828	0.00772815	-0.0151461	0.481163	0.970103	0.959997	0.583009	0.976166	0.981704	FALSE
SNRPD2	P62316	29.0474	29.2327	29.3006	29.2946	29.5134	29.5808	28.8018	28.4958	27.7574	29.1436	28.7175	29.3888	28.7768	29.7092	28.7738	0.0066114	0.0189371	0.0116795	0.0185377	-0.976593	-0.24494	-0.241659	0.0793256	0.339629	0.522285	0.208038	0.455669	0.82337	FALSE
SNRPD3	P62318	28.2388	28.6433	29.2778	28.0623	28.2665	28.1374	28.448	27.9308	28.0674	27.9375	28.1408	28.3862	28.2241	28.1506	27.6694	0.0160987	0.00952213	0.00798019	0.0107556	-0.288959	-0.282857	-0.422976	0.275188	0.254075	0.148238	0.39825	0.372296	0.532466	FALSE
PSMC6	P62333	31.8056	31.9508	32.0075	29.0781	27.7328	28.9469	28.7964	28.3768	29.3685	28.9627	28.5452	28.8769	30.8012	31.4245	30.2374	0.0623814	0.0172573	0.00765577	0.0192659	-1.4064	-1.45869	0.567398	0.136558	0.117784	0.524123	0.267712	0.245459	0.82337	FALSE
RPL7A	P62424	32.9606	33.5192	33.4086	29.5364	29.6972	29.4153	29.4046	28.9271	28.2271	28.9778	29.2337	28.6089	32.5903	32.4842	31.5204	0.0656363	0.0205262	0.010853	0.0183068	-2.56991	-2.48276	0.77542	0.0282422	0.0312379	0.424268	0.158718	0.170723	0.748572	FALSE
RAB11B	Q15907	23.2674	23.2313	23.1665	24.4851	23.1731	24.7188	24.6655	25.1898	26.1468	25.7768	25.9752	25.6824	23.3048	23.1231	26.0044	0.0305736	0.0296497	0.0057902	0.0668336	1.66033	2.13779	0.470437	0.0346857	0.000517855	0.670472	0.164247	0.0351948	0.876228	FALSE
RAB11A	P62491	23.2674	23.2313	23.1665	24.4851	23.1731	24.7188	24.6655	25.1898	26.1468	25.7768	25.9752	25.6824	23.3048	23.1231	26.0044	0.0305736	0.0296497	0.0057902	0.0668336	1.66033	2.13779	0.470437	0.0346857	0.000517855	0.670472	0.164247	0.0351948	0.876228	FALSE
ETF1	P62495	23.4629	23.1131	23.5824	28.5176	28.3367	27.9255	28.5948	28.6751	28.7761	27.9035	28.7007	28.1691	22.7792	23.3427	25.3351	0.103815	0.00316864	0.014365	0.0563777	2.85895	2.43472	-2.00404	0.0475021	0.0771836	0.179256	0.174808	0.212129	0.580143	FALSE
RPS4X	P62701	32.809	33.0449	33.1505	31.6752	31.6437	31.6655	31.667	31.3141	31.3851	30.9992	31.1331	30.9888	32.7544	32.8588	31.6618	0.0229588	0.00593513	0.00259207	0.0204482	-0.876092	-1.29107	0.0935458	0.033892	0.00760814	0.856267	0.164095	0.109456	0.950774	FALSE
RPL23A	P62750	32.1063	32.6141	32.5074	30.3413	30.1843	30.5575	29.864	29.1466	27.2771	29.202	29.0441	29.153	31.6661	32.0738	31.107	0.0363467	0.046432	0.0027735	0.0153523	-2.6226	-2.25209	0.230504	0.0506597	0.00458824	0.684248	0.180342	0.0856066	0.880626	FALSE
RPS6	P62753	31.7251	32.2655	32.0879	30.6051	30.8627	30.7846	30.0721	29.6752	29.2179	29.6329	29.7865	29.9303	30.6817	30.6843	29.8089	0.0230899	0.0144143	0.00499379	0.0166043	-1.73339	-1.60523	-0.996861	0.00336351	0.00223969	0.0547484	0.059187	0.0655619	0.430229	FALSE
HIST1H4A	P62805	32.546	33.3201	33.0822	31.7118	32.7775	30.9921	30.9845	30.8783	28.0144	31.2365	31.4866	30.7014	32.2863	32.1616	31.7929	0.0273636	0.056243	0.0128814	0.00799642	-2.44588	-1.26347	-0.324691	0.114143	0.0217154	0.436468	0.239593	0.145674	0.758984	FALSE
RAB1A	P62820	23.1874	23.2852	23.1845	25.5848	25.0475	26.5138	24.6221	23.4752	24.4319	25.7806	26.0932	25.6581	24.0504	22.6807	25.8459	0.0591001	0.0254226	0.00868214	0.0656147	-0.290773	1.37679	-0.274827	0.685598	0.0672683	0.814183	0.764342	0.202057	0.935466	FALSE
RAN	P62826	29.4351	29.1898	29.6523	28.7934	28.5689	28.3591	28.9217	28.9473	29.0636	28.8299	28.9177	28.9348	28.9582	28.5476	29.6123	0.0175165	0.00260832	0.0019481	0.0184919	-0.022229	-0.105642	0.039615	0.920229	0.635211	0.920682	0.943675	0.721058	0.964096	FALSE
RPL23	P62829	32.206	32.4324	32.163	28.8157	27.6485	28.3963	28.5003	28.6182	28.4496	27.9715	28.3428	28.3348	31.5284	31.1696	30.0936	0.0731204	0.00303388	0.00751784	0.0241392	-1.75428	-2.06063	0.653551	0.11	0.0715639	0.535802	0.235349	0.206389	0.825494	FALSE
RPS15	P62841	29.9712	29.6101	30.1408	29.3798	28.8481	29.2815	28.8145	28.191	28.0065	28.4405	28.4031	28.7022	29.4197	30.1202	29.0014	0.0160446	0.0149419	0.00571522	0.0191533	-1.20126	-1.02329	-0.0248085	0.0141829	0.00232412	0.951445	0.116791	0.0656049	0.981228	FALSE
RPS24	P62847	29.6378	29.6029	29.4529	29.3283	29.4783	29.8974	28.0454	28.4664	27.8225	27.9101	28.2668	28.2326	29.7013	29.357	28.8547	0.0066509	0.0116314	0.0069943	0.0145299	-1.45484	-1.42975	-0.261922	0.00761241	0.000452029	0.400904	0.0940793	0.0351948	0.732643	FALSE
RPS25	P62851	28.4823	28.5338	28.8296	29.4816	29.1945	29.1651	28.717	27.7023	26.74	28.3231	28.1235	28.0658	29.8571	30.0552	28.9386	0.013775	0.0356653	0.00479377	0.0201159	-1.22807	-0.777015	0.66911	0.155958	0.00395462	0.178894	0.289098	0.0843991	0.580143	FALSE
RPS26P11	Q5JNZ5	30.819	31.3546	31.4932	28.3121	28.584	29.0099	28.6271	28.5217	28.6908	27.7341	28.9648	29.1064	29.8815	30.132	29.3474	0.0485106	0.00298322	0.0263877	0.0134535	-1.31563	-1.32706	-0.141854	0.0771762	0.115112	0.83066	0.206365	0.243723	0.937531	FALSE
RPS26	P62854	30.819	31.3546	31.4932	28.3121	28.584	29.0099	28.6271	28.5217	28.6908	27.7341	28.9648	29.1064	29.8815	30.132	29.3474	0.0485106	0.00298322	0.0263877	0.0134535	-1.31563	-1.32706	-0.141854	0.0771762	0.115112	0.83066	0.206365	0.243723	0.937531	FALSE
RPS28	P62857	30.4402	30.7594	30.6436	30.5213	29.9276	29.4261	28.7987	28.6928	28.4842	29.3543	27.8383	29.2774	29.7801	30.1548	29.5061	0.0168303	0.00558291	0.0296271	0.0109227	-1.62777	-1.46304	-0.472701	0.000256625	0.0792258	0.141368	0.00957163	0.214058	0.517952	FALSE
FAU	P62861	28.76	29.2436	29.0908	27.7464	27.9768	28.0354	26.8105	26.9235	23.1465	26.5095	26.9923	26.5831	28.6741	28.7651	27.6429	0.0223399	0.0838474	0.00974456	0.0219769	-2.84869	-1.78055	-0.11481	0.14321	0.000591872	0.808121	0.275305	0.0351948	0.934193	FALSE
GNB2	P62879	23.0905	28.0063	26.6484	25.686	25.9595	23.8486	28.7877	29.6413	29.7305	27.9096	28.3253	27.7076	32.949	31.8609	30.9048	0.0708455	0.0177124	0.0112553	0.0320574	3.84663	2.44099	6.36503	0.00250007	0.0203927	0.000338388	0.0460013	0.14407	0.0281689	TRUE
RPL30	P62888	31.5142	31.7212	31.8613	27.6109	27.1882	26.7296	27.7081	26.4363	26.3506	26.5468	26.8215	26.3628	31.1275	31.2557	30.3196	0.0847635	0.0283316	0.00868539	0.0164232	-2.60591	-2.86053	1.46335	0.054052	0.037325	0.218571	0.180342	0.173154	0.616646	FALSE
RPL39P5	Q59GN2	23.135	28.9188	22.9229	25.4837	23.352	23.6049	23.329	23.2298	23.0021	22.7163	23.5359	23.0706	26.8276	23.6391	26.0698	0.0944643	0.00722935	0.0177899	0.0652937	-1.3826	-1.46196	0.942634	0.205171	0.188641	0.512788	0.332187	0.312571	0.816404	FALSE
RPL39	P62891	23.135	28.9188	22.9229	25.4837	23.352	23.6049	23.329	23.2298	23.0021	22.7163	23.5359	23.0706	26.8276	23.6391	26.0698	0.0944643	0.00722935	0.0177899	0.0652937	-1.3826	-1.46196	0.942634	0.205171	0.188641	0.512788	0.332187	0.312571	0.816404	FALSE
RPL31	P62899	31.292	31.7841	31.7224	29.5135	29.5246	29.6631	29.0212	28.6308	27.6666	28.7622	28.5153	28.8866	31.0477	31.1885	30.0026	0.0368595	0.0245176	0.00657988	0.0210724	-2.14377	-1.86191	0.162976	0.0116862	0.00899134	0.791876	0.107513	0.113802	0.928345	FALSE
RPL10A	P62906	32.4272	32.776	32.8143	28.3952	28.4733	28.7705	28.5787	28.7005	28.2058	28.0177	27.9908	28.1394	31.4275	32.3939	30.992	0.0740781	0.00904511	0.00282383	0.0227028	-2.11441	-2.56013	0.995033	0.0712393	0.0395208	0.361381	0.19947	0.173154	0.71171	FALSE
RPL32	P62910	32.5868	33.2602	32.9748	29.159	29.2115	28.6203	28.6674	28.2549	27.1234	28.353	28.5698	28.3495	32.4615	31.8778	31.2514	0.0704071	0.0285345	0.00443996	0.0189933	-2.95354	-2.54468	0.894793	0.0222	0.035321	0.383962	0.145886	0.173154	0.725136	FALSE
RPL11	P62913	32.1853	32.8248	32.5193	29.8577	29.7249	29.5665	29.1538	29.1412	29.3939	28.9093	29.3941	28.7215	31.5281	31.6076	30.4021	0.0496926	0.0048714	0.0119635	0.0216238	-1.88343	-2.10475	0.0662137	0.0303127	0.0195231	0.931354	0.160362	0.14407	0.969753	FALSE
RPL8	P62917	33.0578	33.7567	33.6893	29.5383	29.5272	28.9712	29.5278	29.8556	29.2288	29.1086	29.432	29.0908	32.374	32.2686	31.2334	0.0731421	0.0106141	0.0065754	0.0197223	-1.88599	-2.21294	0.535281	0.101582	0.0648192	0.613143	0.227544	0.202057	0.856682	FALSE
PPIA	P62937	28.237	28.3861	27.6109	29.2311	28.8067	29.4157	29.5109	29.6998	30.3766	30.3074	30.0325	29.7685	27.6362	28.5716	30.4212	0.0235009	0.0152414	0.0089716	0.0490818	1.24783	1.42153	0.261729	0.0170569	0.00284447	0.785458	0.129413	0.0732736	0.926345	FALSE
RPS27A	P62979	32.4321	32.9862	32.6048	29.5321	30.0749	29.7019	29.2874	29.3025	29.6648	29.1868	29.5768	29.1095	31.0451	30.4354	29.5913	0.0515876	0.00726252	0.00855167	0.0240474	-1.80378	-1.93099	-0.86473	0.0401741	0.0316792	0.304819	0.169559	0.170723	0.66145	FALSE
UBA52	P62987	29.8753	29.6234	29.5532	26.2644	23.5796	23.0528	25.0288	23.5039	23.4206	23.3189	23.1874	23.2417	22.8603	23.3618	23.042	0.116557	0.0377499	0.00284232	0.0109981	-3.007	-3.7421	-3.90339	0.0706692	0.0332412	0.0284961	0.198706	0.172526	0.364938	FALSE
UBC	P0CG48	29.8753	29.6234	29.5532	26.2644	23.5796	23.0528	25.0288	23.5039	23.4206	23.3189	23.1874	23.2417	22.8603	23.3618	23.042	0.116557	0.0377499	0.00284232	0.0109981	-3.007	-3.7421	-3.90339	0.0706692	0.0332412	0.0284961	0.198706	0.172526	0.364938	FALSE
UBB	P0CG47	29.8753	29.6234	29.5532	26.2644	23.5796	23.0528	25.0288	23.5039	23.4206	23.3189	23.1874	23.2417	22.8603	23.3618	23.042	0.116557	0.0377499	0.00284232	0.0109981	-3.007	-3.7421	-3.90339	0.0706692	0.0332412	0.0284961	0.198706	0.172526	0.364938	FALSE
TRA2B	P62995	26.0929	27.769	27.3112	25.979	25.4974	23.1123	26.032	26.6307	26.2789	25.9276	26.3115	26.1072	26.1191	26.0889	24.8395	0.0631543	0.0114357	0.00735349	0.0284328	0.353545	0.155119	-0.277809	0.628576	0.827762	0.735774	0.719011	0.868206	0.90255	FALSE
GNAS_151	Q5JWF2	23.1049	26.3562	23.7378	23.5057	23.4273	23.4514	23.0511	23.4197	23.5086	24.4971	23.2068	23.4181	22.9806	24.947	23.458	0.0503744	0.0104002	0.0291933	0.0431026	-0.604075	-0.223216	-0.135317	0.284307	0.735729	0.867665	0.407562	0.80103	0.950984	FALSE
GNAS_146	P63092	23.1049	26.3562	23.7378	23.5057	23.4273	23.4514	23.0511	23.4197	23.5086	24.4971	23.2068	23.4181	22.9806	24.947	23.458	0.0503744	0.0104002	0.0291933	0.0431026	-0.604075	-0.223216	-0.135317	0.284307	0.735729	0.867665	0.407562	0.80103	0.950984	FALSE
YWHAZ	P63104	29.4651	29.6759	29.417	30.5898	30.4133	30.7752	29.1982	28.6721	29.3205	30.2808	30.0198	29.822	27.2637	28.4401	29.1121	0.020138	0.0118533	0.00765967	0.0330922	-0.992408	-0.0151666	-1.78407	0.0178731	0.958425	0.0607229	0.129812	0.968197	0.430229	FALSE
PPP2R2A	P63151	29.597	29.8291	29.7391	27.1373	26.5738	27.1923	26.9291	27.4881	28.0259	27.7229	27.7559	27.3934	27.339	27.8286	27.2546	0.0538245	0.0199564	0.0072561	0.0112815	-0.86375	-0.720702	-0.870688	0.257454	0.303763	0.229581	0.383353	0.421602	0.62107	FALSE
SUMO1	P63165	26.384	23.4455	26.7411	23.0158	23.4716	23.7482	23.4488	23.0804	23.1871	23.3778	25.2359	23.3923	23.1633	23.4114	25.8831	0.0671653	0.00815635	0.0445214	0.0622618	-1.22894	-0.465713	-0.315102	0.127533	0.627317	0.786818	0.259499	0.716934	0.926345	FALSE
DYNLL1	P63167	23.4824	23.6104	23.3937	23.2827	26.4781	23.2344	23.0664	24.0933	23.8115	25.0273	25.858	25.6261	22.9418	23.3623	26.3351	0.0528426	0.0224269	0.0168076	0.0763926	-0.256597	1.59014	0.299441	0.681772	0.0286563	0.817095	0.760938	0.168029	0.935466	FALSE
RPL38	P63173	31.1716	31.2326	31.6134	25.7232	26.1012	25.69	24.8318	24.8711	23.3281	27.256	25.0744	27.371	29.826	30.153	28.9461	0.105647	0.0361372	0.0487067	0.0210593	-4.24499	-2.02153	1.05306	0.0174668	0.203675	0.444815	0.129413	0.326933	0.766963	FALSE
SKP1	P63208	30.51	30.2882	30.9865	27.32	27.7998	27.859	25.9818	25.6528	25.9946	25.5511	24.8106	25.7756	23.0205	23.316	24.8459	0.0561065	0.00748842	0.0198978	0.0412942	-3.25085	-3.74813	-5.39978	0.00421916	0.00166521	0.000631275	0.0670899	0.0536313	0.0451712	FALSE
RPS21	P63220	28.6787	28.8723	28.1699	29.5417	29.5411	29.6715	28.9795	27.7741	28.1588	28.6154	28.0771	28.7124	29.5769	30.3225	29.2788	0.0206802	0.0217525	0.0120219	0.0180848	-0.775072	-0.610893	0.64688	0.147258	0.0960944	0.168523	0.280159	0.230918	0.562013	FALSE
EIF5AL1	Q6IS14	22.9647	23.6642	23.22	29.6015	29.8928	29.6787	29.598	30.0792	30.6858	30.4449	30.4785	29.9513	27.2158	28.3421	29.8029	0.133434	0.0180977	0.009745	0.0455888	3.61732	3.78791	1.94996	0.0539694	0.0466912	0.270564	0.180342	0.182306	0.638055	FALSE
EIF5A2	Q9GZV4	22.9647	23.6642	23.22	29.6015	29.8928	29.6787	29.598	30.0792	30.6858	30.4449	30.4785	29.9513	27.2158	28.3421	29.8029	0.133434	0.0180977	0.009745	0.0455888	3.61732	3.78791	1.94996	0.0539694	0.0466912	0.270564	0.180342	0.182306	0.638055	FALSE
EIF5A	P63241	22.9647	23.6642	23.22	29.6015	29.8928	29.6787	29.598	30.0792	30.6858	30.4449	30.4785	29.9513	27.2158	28.3421	29.8029	0.133434	0.0180977	0.009745	0.0455888	3.61732	3.78791	1.94996	0.0539694	0.0466912	0.270564	0.180342	0.182306	0.638055	FALSE
RACK1	P63244	28.1024	28.3985	27.4809	29.1205	28.9976	28.7684	28.8421	29.5169	29.4066	28.6936	29.1211	28.7185	30.0511	30.3959	29.7241	0.0216952	0.0123728	0.0083192	0.0111757	0.777131	0.366362	1.57898	0.0519678	0.244191	0.00180983	0.180342	0.36487	0.0763925	FALSE
ACTG1	P63261	32.2849	33.3239	32.9135	32.2943	31.8359	31.606	31.9809	32.2367	32.676	32.5873	33.0311	32.0875	32.5265	32.4255	32.9327	0.0199551	0.0108846	0.0144943	0.00822884	-0.0785014	0.19225	0.251836	0.820523	0.631723	0.437664	0.861678	0.719567	0.758984	FALSE
PPP2CA	P67775	28.441	28.8503	28.8888	26.7036	27.074	26.7854	26.7541	26.8922	26.4016	27.2472	27.1165	27.0754	26.5703	26.8466	26.6263	0.0375936	0.00948183	0.00330565	0.00547287	-1.10787	-0.644133	-1.10944	0.0490679	0.192479	0.0478505	0.178529	0.314611	0.410224	FALSE
YBX1	P67809	31.2683	31.8463	31.7578	30.8247	31.0022	30.6075	29.9029	29.79	29.7447	29.8158	29.7857	29.8796	31.2992	31.1787	30.2037	0.0160979	0.00273154	0.00160806	0.0194453	-1.40526	-1.39077	-0.323928	0.000780134	0.000963266	0.47286	0.0205064	0.0449031	0.789939	FALSE
CSNK2B	P67870	27.4952	23.3006	23.1137	27.5035	27.7924	26.5144	25.979	25.8478	26.2125	26.1919	26.4062	26.1918	26.5593	23.3216	25.3823	0.0836706	0.00710166	0.00471262	0.0653237	0.0598159	0.309987	-0.865594	0.949117	0.74146	0.531912	0.966815	0.804549	0.824271	FALSE
TPM4	P67936	23.2554	26.6423	26.9796	29.1439	29.1053	29.3804	27.1735	26.2207	26.15	29.467	28.2059	28.5458	26.5565	26.2674	28.4141	0.0859976	0.021559	0.0227022	0.0430209	-0.903067	1.32176	-0.338487	0.408803	0.246219	0.781578	0.519269	0.366461	0.926345	FALSE
ACTC1	P68032	23.274	23.2048	23.4135	23.4437	23.0034	25.6667	26.4271	26.8336	26.9879	25.2918	27.5593	25.0187	22.9735	23.3023	23.5617	0.0419188	0.0108297	0.053732	0.0126619	3.08184	2.28892	-0.388509	0.00031267	0.0830413	0.408414	0.0103261	0.217678	0.732643	FALSE
ACTA1	P68133	23.274	23.2048	23.4135	23.4437	23.0034	25.6667	26.4271	26.8336	26.9879	25.2918	27.5593	25.0187	22.9735	23.3023	23.5617	0.0419188	0.0108297	0.053732	0.0126619	3.08184	2.28892	-0.388509	0.00031267	0.0830413	0.408414	0.0103261	0.217678	0.732643	FALSE
ACTG2	P63267	23.274	23.2048	23.4135	23.4437	23.0034	25.6667	26.4271	26.8336	26.9879	25.2918	27.5593	25.0187	22.9735	23.3023	23.5617	0.0419188	0.0108297	0.053732	0.0126619	3.08184	2.28892	-0.388509	0.00031267	0.0830413	0.408414	0.0103261	0.217678	0.732643	FALSE
ACTA2	P62736	23.274	23.2048	23.4135	23.4437	23.0034	25.6667	26.4271	26.8336	26.9879	25.2918	27.5593	25.0187	22.9735	23.3023	23.5617	0.0419188	0.0108297	0.053732	0.0126619	3.08184	2.28892	-0.388509	0.00031267	0.0830413	0.408414	0.0103261	0.217678	0.732643	FALSE
EEF1A1	P68104	33.4356	33.5731	33.7463	33.2374	33.0564	33.2917	33.2297	33.6291	33.6497	33.1012	33.4886	33.152	33.8549	33.4209	33.0184	0.00741898	0.00706746	0.00633221	0.0125137	0.112756	-0.142803	0.0413302	0.541323	0.409434	0.885528	0.642011	0.52213	0.950984	FALSE
EEF1A1P5	Q5VTE0	33.4356	33.5731	33.7463	33.2374	33.0564	33.2917	33.2297	33.6291	33.6497	33.1012	33.4886	33.152	33.8549	33.4209	33.0184	0.00741898	0.00706746	0.00633221	0.0125137	0.112756	-0.142803	0.0413302	0.541323	0.409434	0.885528	0.642011	0.52213	0.950984	FALSE
TUBA1B	P68363	34.942	34.797	34.7598	32.4491	32.542	32.7664	33.9937	34.1724	34.3486	32.469	32.5787	32.583	35.2788	35.025	34.0769	0.0366842	0.00519354	0.00198549	0.0182075	0.462177	-1.1658	1.08419	0.407847	0.0689529	0.126287	0.518566	0.203696	0.499551	FALSE
TUBB4B	P68371	34.3893	34.1999	34.4314	32.398	32.1359	32.4954	34.665	34.8356	34.8432	32.9446	33.1321	33.1655	37.1855	36.8997	35.823	0.0330796	0.00289674	0.00359918	0.0196116	1.43963	-0.260901	3.29437	0.023702	0.590537	0.00160606	0.15074	0.685485	0.0754243	FALSE
CSNK2A1	P68400	26.4014	23.3092	26.8104	26.4217	26.4784	26.3917	26.8845	26.8613	27.0585	27.6903	27.0824	27.8413	26.7736	26.0211	25.4418	0.0505397	0.00400144	0.0145883	0.0256055	0.965953	1.56919	0.110032	0.131811	0.0335606	0.872395	0.261861	0.172526	0.950984	FALSE
CSNK2A3	Q8NEV1	26.4014	23.3092	26.8104	26.4217	26.4784	26.3917	26.8845	26.8613	27.0585	27.6903	27.0824	27.8413	26.7736	26.0211	25.4418	0.0505397	0.00400144	0.0145883	0.0256055	0.965953	1.56919	0.110032	0.131811	0.0335606	0.872395	0.261861	0.172526	0.950984	FALSE
RPP30	P78346	23.3357	23.23	25.9254	26.1494	25.7726	26.3339	23.0491	24.7198	24.9145	24.315	24.4309	24.5631	23.3962	23.6333	23.7737	0.0573012	0.042326	0.00507967	0.00808548	-0.896682	-0.688145	-1.52344	0.325981	0.296186	0.0484021	0.44277	0.416192	0.410224	FALSE
GTF2I	P78347	30.1017	30.1292	30.3187	29.8682	30.2333	30.31	29.6945	29.7841	29.2583	29.8581	29.9798	30.0811	29.6844	29.4095	28.8392	0.00559771	0.00951098	0.00372529	0.0147084	-0.581229	-0.187227	-0.849116	0.052086	0.0942534	0.0667417	0.180342	0.230796	0.439972	FALSE
CCT2	P78371	32.0251	32.2684	32.2733	31.1919	31.1684	31.4925	35.2664	35.4384	35.4158	31.3154	31.1266	31.3165	33.7757	33.6816	32.8598	0.0162708	0.00264322	0.00349873	0.0150679	3.6369	-0.483789	1.7024	5.27e-06	0.0716401	0.00806716	0.000488402	0.206389	0.181943	FALSE
PRKDC	P78527	32.8194	32.68	32.8505	30.8646	30.8278	31.0399	31.0254	31.1578	31.294	30.5303	30.8056	30.775	31.2649	31.0738	30.8885	0.0323337	0.00431125	0.00491353	0.00605563	-0.687957	-1.14339	-0.771278	0.164834	0.0413025	0.12928	0.296051	0.173154	0.499551	FALSE
BASP1	P80723	23.0473	23.3725	26.9337	27.0996	26.9195	26.7747	26.4752	26.5801	26.7854	26.2733	26.9352	25.6535	23.2492	22.8811	27.1573	0.0750271	0.0059288	0.0243836	0.0970054	0.922346	0.596094	-1.26201	0.29554	0.516231	0.47615	0.416361	0.620827	0.79277	FALSE
DCD	P81605	30.3537	30.6881	31.6104	27.2294	28.8476	28.1487	27.8813	26.996	27.2871	27.5366	27.2555	27.9215	30.0912	29.9144	28.0112	0.0567591	0.0164759	0.0121266	0.0393073	-2.09148	-1.90841	-0.140688	0.0275938	0.0377473	0.887709	0.158665	0.173154	0.950984	FALSE
MRPS22	P82650	27.8439	26.9182	27.9299	29.425	29.5648	29.7149	28.8377	28.2348	28.0271	29.5599	28.4755	29.5278	28.3548	28.4063	27.3093	0.0405133	0.0148432	0.0211406	0.0220881	-0.199577	0.621635	-0.542648	0.718639	0.329345	0.391004	0.785078	0.446522	0.730282	FALSE
MRPS25	P82663	23.2286	23.0996	23.1905	27.3201	26.978	27.1547	26.6318	26.3265	25.9607	27.6001	26.639	27.6202	26.4892	26.8027	26.3614	0.086716	0.0127738	0.0205523	0.0085526	1.14444	2.12452	1.38922	0.260449	0.065198	0.181129	0.386027	0.202057	0.580143	FALSE
MRPS10	P82664	23.3121	23.3773	23.0665	27.1182	26.8271	27.2535	23.018	23.4956	23.8315	27.4103	23.6645	26.9335	23.5102	25.9762	24.6426	0.0833207	0.017435	0.0784148	0.0499543	-1.71075	0.843659	-0.449467	0.104743	0.591798	0.699438	0.22988	0.685485	0.888311	FALSE
MRPS35	P82673	27.0437	26.8967	26.9705	28.6628	28.4223	28.6142	27.6339	26.9048	26.6618	28.1845	27.6262	28.4411	27.0013	27.277	26.7555	0.0316606	0.0186909	0.0148355	0.00965843	-0.701523	0.315605	-0.757124	0.175925	0.488902	0.0965829	0.302973	0.595748	0.481032	FALSE
MRPS5	P82675	26.8373	26.2963	26.558	29.9068	29.4785	29.3522	28.8984	28.4611	27.4261	28.6287	27.8812	28.6793	26.9415	28.0392	26.3601	0.0595104	0.0267521	0.0157384	0.0314489	0.19036	0.324885	-0.957899	0.820869	0.671022	0.292809	0.861678	0.749269	0.653416	FALSE
MRPS36	P82909	27.7757	27.9666	23.523	29.6685	29.8475	29.4315	28.9735	28.366	28.5499	28.8507	28.0542	28.6836	28.0873	27.8476	26.7065	0.0849103	0.010882	0.0147218	0.0267848	0.594352	0.494035	-0.48832	0.57225	0.640628	0.660355	0.670663	0.725069	0.87515	FALSE
MRPS11	P82912	23.3021	23.6395	23.4678	27.9929	27.269	27.9737	27.1525	25.9796	25.4542	26.8592	26.4718	26.8696	25.85	22.9151	25.0315	0.0921068	0.0331913	0.00848019	0.0615686	0.587943	1.12603	-1.0086	0.605418	0.297152	0.466775	0.701239	0.416192	0.784278	FALSE
MRPS15	P82914	27.125	29.0254	23.4665	29.3164	28.9633	29.0251	27.8641	27.0185	24.9176	28.6222	27.5998	28.7684	27.4876	27.5906	26.5131	0.0817901	0.0570363	0.0224736	0.0218619	-1.22021	0.509864	-0.623146	0.376161	0.627177	0.551769	0.49038	0.716934	0.834782	FALSE
MRPS21	P82921	23.5412	23.0645	23.5214	25.9758	25.6021	25.6289	25.9289	23.4128	23.5024	26.4055	23.4962	23.4571	22.9078	23.8566	23.1556	0.0533662	0.0587909	0.0691559	0.021115	-0.274296	-0.102714	-1.24897	0.794754	0.931867	0.0789995	0.846686	0.949561	0.453543	FALSE
MRPS34	P82930	28.0864	27.6195	28.4246	28.7227	28.694	28.7059	27.7673	26.8496	25.8968	27.963	27.1036	28.6844	27.4527	27.292	26.2478	0.0156716	0.0348507	0.0283479	0.0242325	-1.53758	-0.458504	-1.378	0.0913591	0.427838	0.0468738	0.218351	0.53814	0.410224	FALSE
MRPS6	P82932	23.3174	25.6163	26.0948	28.1606	28.9249	29.1751	26.2182	26.56	23.6772	28.0366	24.7347	27.9793	25.4295	23.2023	25.7585	0.0848216	0.0618018	0.070217	0.0560805	-1.39641	0.0353402	-2.08474	0.325645	0.981309	0.137877	0.44277	0.984367	0.512655	FALSE
MRPS9	P82933	26.0133	25.4569	27.6648	29.1858	28.9928	29.1533	28.4217	27.9771	27.8784	28.9166	28.4831	28.998	26.9534	27.2149	26.4812	0.0600021	0.0103027	0.0096119	0.0138317	0.347879	1.05475	-0.861294	0.638139	0.185758	0.273061	0.725922	0.310275	0.638055	FALSE
SARNP	P82979	27.5531	27.5758	27.5827	25.8227	26.68	26.6742	25.1942	25.6068	23.2587	25.9473	26.131	25.5252	23.112	26.6592	26.4959	0.026569	0.0507844	0.0120069	0.0787688	-2.29486	-1.11361	-1.55907	0.0695869	0.0141802	0.308209	0.198292	0.130458	0.663801	FALSE
RPL24	P83731	31.3892	31.7371	31.5904	28.9769	29.373	29.6959	28.8823	28.9092	28.8827	28.491	28.6871	28.5094	31.2499	30.5194	29.9289	0.0408385	0.000532846	0.00379131	0.02165	-1.56903	-1.89794	0.105667	0.0271645	0.0131474	0.872774	0.156896	0.126372	0.950984	FALSE
RPL36A	P83881	31.0232	31.4454	31.7	28.3177	28.8397	28.5399	26.222	27.83	23.2627	28.2937	27.9106	27.3105	29.5408	29.3312	27.9832	0.0523866	0.0898944	0.0178025	0.0291977	-4.20609	-2.13942	-1.02593	0.0668692	0.0202781	0.244833	0.196869	0.14407	0.626928	FALSE
ERH	P84090	27.4865	28.5414	27.7258	25.7574	26.6794	23.8016	24.9987	23.2353	23.3955	25.945	24.2999	25.8335	23.481	27.7678	26.8947	0.063519	0.0408403	0.0362511	0.0869714	-2.78886	-1.30585	-0.617537	0.0180269	0.179278	0.703015	0.129812	0.30343	0.890056	FALSE
RPL19	P84098	31.6433	32.1722	32.3387	29.7775	29.9149	29.7711	29.0128	28.2452	27.5044	28.3486	28.7795	28.4888	31.2834	30.9219	30.2028	0.0402118	0.0266948	0.0077005	0.0178566	-2.68214	-2.39732	-0.133565	0.00616324	0.00451009	0.829912	0.0835605	0.0856066	0.937531	FALSE
SRSF3	P84103	29.987	30.0482	30.4638	29.608	30.0546	29.7249	29.3878	29.73	29.5086	28.9757	29.7515	29.2966	29.4905	29.7529	29.1252	0.00998126	0.00587572	0.0132862	0.0107031	-0.438953	-0.639846	-0.524859	0.029232	0.0815876	0.0766131	0.158718	0.217117	0.453543	FALSE
RBM3	P98179	23.7005	22.8822	22.7747	27.1269	27.6024	27.023	27.0448	27.8278	28.4549	26.7285	27.4646	27.3171	23.388	23.2699	23.7888	0.091081	0.0254358	0.0143331	0.0115821	2.59087	1.98511	-1.70274	0.041388	0.0887425	0.129859	0.169559	0.224118	0.499551	FALSE
CYCS	P99999	23.6714	23.4069	22.9101	25.7577	25.368	24.5524	23.168	25.2766	23.3243	26.9794	25.6302	25.4134	23.6217	25.2615	27.4507	0.0467862	0.0491108	0.0326258	0.075499	-0.354764	1.72994	1.1669	0.688382	0.0465738	0.409731	0.764342	0.182306	0.733536	FALSE
TFAM	Q00059	27.3261	28.0405	27.7658	23.346	23.4668	23.3567	23.1336	23.6705	23.2593	23.1498	23.0104	23.5567	26.9601	26.2185	23.2258	0.0930723	0.0120252	0.0122131	0.0776274	-2.19583	-2.31135	-0.0822041	0.0733092	0.0630491	0.958412	0.200898	0.199037	0.981704	FALSE
SLC25A3	Q00325	31.9252	31.614	32.089	27.6403	27.5045	27.529	28.3121	28.3556	28.5176	27.7691	28.0029	27.6777	29.4861	29.3462	29.173	0.0797699	0.00381503	0.00602989	0.00534663	-1.3219	-1.90042	-0.381874	0.230574	0.107	0.710333	0.357806	0.238024	0.891883	FALSE
HDLBP	Q00341	26.6049	26.4531	23.6915	29.6635	28.1225	28.0757	29.2354	29.239	28.2071	27.9118	28.5663	28.8084	23.2247	23.3346	24.0926	0.075349	0.0205829	0.0163157	0.0200674	1.79198	1.32695	-3.55122	0.0911865	0.181046	0.006839	0.218351	0.306019	0.179801	FALSE
PURA	Q00577	27.1669	26.955	26.9368	25.56	25.1897	26.1602	26.1462	23.203	23.2555	26.5019	26.4943	26.6906	27.2051	26.9701	26.0569	0.0312345	0.0695959	0.00418662	0.0226809	-2.12651	0.234235	0.415942	0.148984	0.521703	0.426977	0.282392	0.626098	0.751294	FALSE
CLTC	Q00610	33.137	33.2691	33.3749	28.6062	27.015	27.6723	28.3665	28.5221	29.3577	28.0949	29.2895	27.9808	33.354	33.2936	32.3562	0.100068	0.0185418	0.0254764	0.0169527	-1.7637	-2.0574	2.48878	0.222205	0.168691	0.104624	0.347495	0.293614	0.490112	FALSE
HNRNPU	Q00839	32.9722	33.0501	33.1729	33.3892	33.4048	33.4963	32.505	32.5291	32.6499	32.6408	32.7233	32.9208	33.0695	33.0303	32.0943	0.00640952	0.00238469	0.00439196	0.0168656	-0.686218	-0.48592	-0.516185	0.00023805	0.00695897	0.242314	0.00957163	0.104632	0.622954	FALSE
SPTBN1	Q01082	31.6495	32.1088	31.9416	24.3664	25.1586	26.4059	26.0994	26.8171	25.5584	25.7062	25.6417	23.7032	31.3581	31.0483	30.2222	0.128312	0.0241386	0.0455004	0.0190176	-2.44683	-3.58807	2.27106	0.167563	0.0673002	0.194293	0.296051	0.202057	0.597609	FALSE
SETSIP	P0DME0	26.7336	26.7015	27.7922	30.4383	29.9876	30.3996	29.4878	29.1332	29.3103	29.7701	29.9277	29.6921	25.8618	28.171	28.6813	0.0628672	0.0060484	0.00402883	0.0544893	0.634969	1.12115	-1.10408	0.430471	0.188805	0.377188	0.539197	0.312571	0.720581	FALSE
SET	Q01105	26.7336	26.7015	27.7922	30.4383	29.9876	30.3996	29.4878	29.1332	29.3103	29.7701	29.9277	29.6921	25.8618	28.171	28.6813	0.0628672	0.0060484	0.00402883	0.0544893	0.634969	1.12115	-1.10408	0.430471	0.188805	0.377188	0.539197	0.312571	0.720581	FALSE
SRSF2	Q01130	26.2219	22.9075	23.3982	29.9361	30.3606	30.2179	29.8991	29.9465	30.0308	29.6637	29.9437	29.9209	23.5053	23.116	27.2479	0.12792	0.00222541	0.00521112	0.0926556	2.78511	2.66907	-2.55064	0.106947	0.118865	0.235282	0.231781	0.246222	0.62107	FALSE
FABP5	Q01469	22.557	23.2553	23.5052	22.5607	23.2545	23.1732	21.8395	23.8448	23.2021	23.3848	25.5914	23.964	22.0839	22.6959	24.1031	0.0172309	0.0445924	0.0470552	0.045092	-0.0888332	1.26242	-0.0900091	0.89647	0.190546	0.896212	0.925203	0.313439	0.955563	FALSE
CAP1	Q01518	23.0582	23.6059	23.5753	26.659	24.7848	25.182	25.5662	26.1501	26.308	26.7907	26.6212	25.5295	26.5318	24.9864	27.022	0.0546214	0.0150251	0.0260134	0.0405802	1.53055	1.83624	1.70253	0.0388729	0.0300314	0.091357	0.169559	0.169755	0.474369	FALSE
EXOSC10	Q01780	29.4407	29.5845	29.7269	24.8577	25.2156	24.9524	26.9541	26.1471	26.2924	24.7619	23.1736	25.3927	29.1621	29.2576	27.8962	0.0919713	0.0162542	0.0467813	0.0264124	-0.831761	-2.85359	1.47564	0.462583	0.0518019	0.230559	0.569517	0.190684	0.62107	FALSE
PFKP	Q01813	27.5342	27.4967	26.2979	27.112	26.9782	26.9343	27.0342	27.2161	27.6922	26.9439	26.8363	26.8249	27.453	28.043	27.5325	0.0167046	0.0124413	0.00244316	0.011568	0.25529	-0.190516	0.617244	0.383604	0.354958	0.0582002	0.498066	0.47084	0.430229	FALSE
EWSR1	Q01844	23.3821	25.7825	23.2651	25.9051	26.1047	25.2924	25.6637	26.0316	26.1405	24.7985	25.9533	25.0857	23.6901	23.1945	25.3155	0.0517935	0.00962942	0.0237838	0.0461008	0.989956	0.323853	-0.888627	0.122955	0.623931	0.335559	0.253385	0.714967	0.692629	FALSE
OGDH	Q02218	30.0268	30.3213	30.5256	32.214	31.8576	31.9087	31.9682	31.5196	31.6826	30.8746	30.7139	31.0057	30.4958	30.4963	29.2542	0.0306197	0.00715837	0.00473433	0.023834	0.581107	-0.277608	-1.06025	0.206867	0.514451	0.116645	0.333891	0.619265	0.499551	FALSE
DSG1	Q02413	27.7291	25.1493	26.7045	25.6338	24.0919	24.0555	25.2132	24.4093	23.4224	23.2547	28.9337	24.2162	29.7338	29.4726	25.798	0.0569849	0.0368375	0.119344	0.0776716	-1.2124	-0.0925046	2.77411	0.172432	0.963931	0.14505	0.301577	0.972997	0.527754	FALSE
RPL18A	Q02543	32.2619	32.9325	32.81	28.3113	28.9924	28.1976	28.7903	28.6567	28.3786	27.5312	28.4175	27.2565	30.9778	31.6159	30.6263	0.0755267	0.00734026	0.0218775	0.0161452	-1.97576	-2.84925	0.489047	0.0905242	0.0289189	0.638126	0.218351	0.168029	0.868823	FALSE
FKBP4	Q02790	23.5488	23.2353	22.9361	30.4185	29.3792	30.4146	29.888	30.0073	30.8825	29.6491	29.9899	29.6847	23.3395	26.3801	29.4411	0.141264	0.0179446	0.00629203	0.115618	3.60387	3.11918	-0.268507	0.0661422	0.0983009	0.913	0.195863	0.231894	0.96003	FALSE
PLOD1	Q02809	26.5836	26.5539	26.3282	26.5396	26.5058	26.4076	25.9297	26.2384	26.504	25.517	26.1273	26.0433	26.1248	25.5991	24.8142	0.00371611	0.0109604	0.0127723	0.0258533	-0.262445	-0.590578	-0.973753	0.251078	0.0846238	0.123362	0.376032	0.220014	0.499551	FALSE
RPL6	Q02878	33.1723	33.6694	33.5033	30.0892	30.0349	29.9618	30.1656	29.6726	29.1413	29.213	29.9912	29.2701	32.546	32.6598	31.5878	0.0592437	0.0172715	0.0147077	0.0182488	-2.07863	-2.24702	0.526049	0.0433294	0.0321448	0.552201	0.170331	0.171732	0.834782	FALSE
AKAP12	Q02952	23.8988	23.5075	23.1862	23.4747	23.1369	23.3998	23.3362	23.0574	23.2368	26.0884	25.034	25.8484	26.3514	23.045	22.9987	0.0116708	0.0060889	0.0215404	0.0796661	-0.223849	2.22291	0.697694	0.150361	0.0122179	0.594428	0.283136	0.12391	0.850357	FALSE
SLC25A11	Q02978	27.2957	26.792	27.4469	24.9059	23.3811	23.3331	24.9171	24.6221	23.2962	24.3435	24.9834	24.4774	23.2293	23.549	25.6782	0.0747807	0.0355608	0.0137186	0.0551161	-1.24731	-0.924334	-1.37359	0.219546	0.296682	0.257826	0.345691	0.416192	0.635725	FALSE
TNFAIP2	Q03169	23.531	28.3747	28.0036	23.3288	23.7241	23.0919	23.8037	23.3766	23.2522	23.2385	23.3937	23.2139	23.2143	23.0359	22.9298	0.0989667	0.0123209	0.0041871	0.00623384	-1.53152	-1.72693	-1.94898	0.192144	0.148277	0.111821	0.318509	0.278206	0.499551	FALSE
CEBPZ	Q03701	25.8928	26.5779	26.5135	23.2984	23.2971	23.1952	23.5663	23.4182	23.0179	22.814	22.95	22.8748	25.3348	23.2387	24.4648	0.0683939	0.0121568	0.00297817	0.0432544	-1.4617	-1.91618	-0.449749	0.089675	0.0394092	0.641977	0.218351	0.173154	0.871442	FALSE
RELA	Q04206	23.3984	23.1911	22.9795	28.2817	28.2076	28.3766	27.2492	27.9158	28.3356	27.9611	27.6503	27.7601	23.3462	23.0441	22.9059	0.108647	0.0196834	0.0056717	0.00974923	2.09439	2.05139	-2.64041	0.12997	0.132533	0.0686416	0.2612	0.25982	0.439972	FALSE
EIF4G1	Q04637	28.0709	28.4088	29.0257	29.4314	28.7234	28.9475	28.9696	28.8022	29.0428	28.3373	29.226	28.3932	28.8674	28.4661	28.7206	0.0167124	0.00426113	0.0173728	0.00707776	0.17025	-0.115773	-0.0832709	0.445324	0.756266	0.726458	0.554181	0.817859	0.897163	FALSE
GLO1	Q04760	27.7999	27.696	27.5346	27.3077	26.8043	27.8908	26.7693	26.0978	26.9832	27.5327	26.414	26.5349	25.3996	26.0306	27.38	0.0145695	0.0173575	0.022887	0.0385108	-0.888798	-0.678351	-1.23549	0.0532482	0.18416	0.160689	0.180342	0.30963	0.55017	FALSE
SSBP1	Q04837	28.8631	29.121	29.3206	29.4147	29.4606	29.9305	28.7606	28.8531	28.8386	28.8523	28.4063	28.6186	28.192	28.3496	28.2955	0.0122248	0.00172605	0.00779361	0.0028322	-0.534297	-0.726021	-1.07268	0.0140621	0.0089911	0.000461817	0.116791	0.113802	0.0349894	FALSE
YWHAH	Q04917	23.5416	23.5558	23.5078	27.4922	27.2055	27.6586	25.763	25.0927	25.2183	27.2369	23.2799	26.1517	23.3284	23.0157	25.7365	0.0843506	0.0140512	0.0800047	0.0619659	-0.135602	0.0626059	-1.46672	0.885799	0.967959	0.278973	0.917177	0.975124	0.646254	FALSE
CSTF1	Q05048	23.5713	23.4752	22.7386	23.5699	25.2595	24.669	25.6142	25.4312	25.1004	24.7428	23.27	24.5575	25.8789	26.0265	25.1691	0.0383054	0.0102602	0.0331625	0.0178427	1.50132	0.30953	1.81088	0.00882492	0.626649	0.00561613	0.0965843	0.716934	0.168223	FALSE
SRSF11	Q05519	23.0471	23.0505	23.3034	24.0187	24.5034	24.0988	24.2332	23.3104	24.4223	24.0154	24.2528	24.1907	23.0747	23.0778	23.5549	0.0260851	0.024801	0.00509821	0.0118941	0.318328	0.482635	-0.43449	0.494268	0.117185	0.18862	0.59497	0.245421	0.595447	FALSE
EEF1A2	Q05639	23.5323	22.9704	23.3383	25.2385	25.3254	25.4713	25.8393	25.8854	25.6538	25.9574	26.2397	25.922	25.1474	25.6678	25.2904	0.0472029	0.00475242	0.00668563	0.0105973	1.48015	1.72703	1.05582	0.0246421	0.0133763	0.0764041	0.152117	0.127058	0.453543	FALSE
COL14A1	Q05707	26.7069	28.4271	27.0919	23.2412	23.2673	23.259	23.5997	22.8198	23.1145	23.5641	23.2059	22.8839	27.3915	27.6476	24.9255	0.0925762	0.0169901	0.0146559	0.0563923	-2.15423	-2.11427	1.32261	0.0749307	0.0787391	0.344476	0.203656	0.213958	0.700382	FALSE
GFPT1	Q06210	23.2486	23.2413	23.3556	26.1303	26.6062	27.048	26.3125	26.6397	26.6635	26.4047	26.0067	26.2939	23.3487	22.969	23.2802	0.0737067	0.00739095	0.00782986	0.00872163	1.60021	1.29677	-1.739	0.0864051	0.14581	0.0682847	0.215487	0.274937	0.439972	FALSE
EXOSC9	Q06265	27.1896	26.9435	27.5085	24.5993	25.2907	24.7196	25.0225	25.1271	25.309	24.0968	24.7097	24.7246	26.3237	26.3778	25.5672	0.0505789	0.00576547	0.0146163	0.0173717	-0.888976	-1.5315	0.0476954	0.160634	0.0361939	0.938758	0.293887	0.173154	0.974218	FALSE
PRDX1	Q06830	29.6916	29.8314	30.192	31.0963	30.6756	30.6901	30.1185	30.3742	31.2555	30.7811	30.72	30.2667	30.5837	30.7321	31.3819	0.0180697	0.0195037	0.00918749	0.0137399	0.21991	0.226432	0.536416	0.622372	0.44038	0.164171	0.714452	0.550154	0.554064	FALSE
RPL18	Q07020	32.2189	32.9278	32.9048	28.5337	28.7413	28.5243	28.76	28.6332	27.9404	28.1378	28.8307	28.1699	31.4051	31.7378	30.578	0.0735186	0.0155101	0.0137805	0.0191163	-2.19723	-2.26233	0.598501	0.0630639	0.0573093	0.563944	0.189339	0.192225	0.835558	FALSE
C1QBP	Q07021	30.8274	30.762	31.15	28.8673	28.6848	28.8109	28.2754	28.2051	28.5299	28.5377	28.722	28.704	28.4772	28.9955	28.5353	0.039297	0.0060303	0.00354677	0.00990479	-1.51357	-1.19582	-1.18103	0.024321	0.054536	0.0581449	0.152117	0.191799	0.430229	FALSE
CKAP4	Q07065	29.735	29.5264	29.6297	25.8853	27.2908	25.0647	26.6898	26.8289	23.4035	26.3503	27.1164	24.577	29.944	29.2945	29.2426	0.0743767	0.0756121	0.0500699	0.0132506	-2.21457	-1.84075	1.6384	0.183635	0.15296	0.113311	0.312446	0.281898	0.499551	FALSE
KHDRBS1	Q07666	28.1197	28.1165	28.7121	28.5796	28.9578	28.8419	28.7068	29.2814	29.0447	28.8732	28.9936	28.956	26.5953	26.1178	28.1709	0.0126432	0.00995528	0.00212925	0.0398495	0.456357	0.386343	-1.59327	0.094457	0.0467088	0.116877	0.220608	0.182306	0.499551	FALSE
KLC1	Q07866	23.4736	23.3986	22.963	24.7467	24.8431	24.0354	25.1959	25.1384	25.906	24.9658	25.4198	24.8628	23.6468	23.3704	23.5248	0.0320447	0.0168239	0.011815	0.0058904	1.5034	1.17275	-0.396041	0.0075741	0.0136022	0.268881	0.0940793	0.12788	0.638055	FALSE
SRSF1	Q07955	28.8819	29.1868	29.1383	29.7866	29.8873	29.5582	28.9702	29.2921	29.5997	28.8704	29.5025	29.1266	28.9541	28.4331	27.9134	0.0135516	0.0107479	0.0109014	0.018301	-0.11913	-0.239995	-0.972956	0.645302	0.371858	0.0597105	0.73229	0.487426	0.430229	FALSE
SRSF4	Q08170	26.9141	27.3508	27.0737	25.1703	27.3066	27.2492	26.6988	23.2098	26.689	25.8844	26.0926	26.8543	23.4149	23.5487	23.0235	0.0311411	0.0787828	0.0194311	0.0116992	-1.31158	-0.56697	-3.51508	0.376979	0.252776	4.75e-05	0.49095	0.371923	0.00556578	FALSE
DHX9	Q08211	31.5435	31.7606	31.8132	31.1313	30.9052	31.1685	30.7478	30.925	30.9047	30.3445	30.6874	30.6887	31.0561	31.4618	30.5209	0.0118438	0.00314266	0.00648714	0.0152186	-0.527853	-0.813496	-0.374094	0.0165146	0.00390973	0.309224	0.128245	0.0843991	0.663801	FALSE
LGALS3BP	Q08380	29.3389	29.1099	29.1863	26.2884	26.168	26.6353	27.0372	27.3166	27.8409	26.7153	26.4294	25.7622	29.0937	29.137	27.5699	0.0564667	0.014892	0.0185955	0.0312068	-0.38955	-1.48549	0.812409	0.588361	0.0744272	0.357753	0.684561	0.209328	0.709137	FALSE
DSC1	Q08554	24.6146	25.7805	28.0169	24.275	25.4691	23.4423	23.0319	23.6188	23.0944	23.5803	25.9297	23.2742	28.0889	28.0354	25.7842	0.0628428	0.0138634	0.0598839	0.0481797	-2.01806	-1.00505	2.03642	0.0254835	0.391526	0.097744	0.153238	0.506182	0.481032	FALSE
SSRP1	Q08945	28.301	29.2318	28.6388	25.9821	26.681	26.0618	26.7751	27.3625	27.0403	26.3908	26.733	26.3845	27.7073	27.2585	26.6201	0.0514051	0.0108711	0.0075237	0.0200899	-0.423455	-0.979969	-0.287468	0.508539	0.152347	0.675265	0.609301	0.281898	0.876755	FALSE
NSUN2	Q08J23	28.4332	28.9072	28.9654	26.7405	26.2953	26.5831	27.2944	27.4386	27.5943	26.9667	26.7676	26.8168	28.2433	28.2682	27.8517	0.0449472	0.00546421	0.003863	0.00830708	-0.21172	-0.803764	0.466922	0.697015	0.174964	0.410051	0.768626	0.300872	0.733536	FALSE
RBBP4	Q09028	27.8369	28.384	28.2971	26.5613	27.4476	27.2083	27.8999	28.529	28.6155	27.1095	27.0967	26.9809	30.1355	29.7029	28.6084	0.0251293	0.0137787	0.00261841	0.0266979	0.725578	-0.560177	1.85973	0.0872629	0.105508	0.0297162	0.215962	0.237073	0.366356	FALSE
NCBP1	Q09161	26.1346	26.8623	27.1151	25.0614	25.2721	25.6018	25.5219	25.5088	25.8505	25.2451	25.4036	25.9474	26.4731	26.0207	25.4854	0.0325085	0.00755354	0.0144272	0.0190214	-0.380775	-0.475796	-0.0147818	0.334747	0.278962	0.974658	0.45147	0.398341	0.982441	FALSE
AHNAK	Q09666	25.9702	25.9689	26.4114	23.1928	23.041	23.2213	23.1325	23.2386	23.4213	23.0506	27.3248	23.7032	26.2269	26.6802	24.652	0.0662987	0.00627986	0.0932478	0.0411772	-1.37016	0.058595	1.21878	0.0952973	0.971006	0.226785	0.221096	0.976312	0.620169	FALSE
AP1B1	Q10567	23.4419	23.6332	23.5637	27.9036	26.7336	27.2927	27.0929	26.8004	26.8651	26.7425	26.7952	26.9315	23.3003	23.1208	24.7441	0.0824016	0.00570782	0.00363521	0.0375162	1.49139	1.39497	-1.70637	0.142191	0.164114	0.131093	0.274164	0.290755	0.499551	FALSE
CPSF1	Q10570	23.573	23.2456	23.7491	24.6855	24.4668	24.6317	25.3927	22.7894	25.2626	24.6465	25.2044	25.028	23.4365	23.2353	24.5824	0.0254915	0.0599192	0.011426	0.030594	0.422952	0.901051	-0.307206	0.672809	0.0197795	0.568153	0.756836	0.14407	0.835558	FALSE
PMPCA	Q10713	23.4768	23.4023	23.0914	24.0299	23.9479	23.8449	24.157	24.8229	24.4578	23.1492	23.9083	22.9722	23.324	23.0223	24.7285	0.0155188	0.0136215	0.0213048	0.0384349	0.847032	-0.288965	0.0594067	0.0211459	0.435222	0.922106	0.143935	0.544789	0.964599	FALSE
TBL3	Q12788	29.2805	29.0401	29.049	26.5307	23.4314	23.0517	23.245	27.6102	23.303	23.3831	27.0021	23.3511	27.8803	28.0587	26.5243	0.107999	0.101285	0.0853884	0.0305284	-2.01115	-2.1518	0.757196	0.332987	0.253501	0.572824	0.449567	0.371923	0.835558	FALSE
GTF3C1	Q12789	27.8721	27.3307	26.0018	23.3869	22.7511	23.1872	23.5852	23.3457	23.3783	23.0928	23.2229	23.1479	26.4659	27.207	24.5974	0.0901629	0.00554298	0.00282037	0.0515441	-1.65191	-1.93375	1.0018	0.133925	0.0904546	0.435878	0.264971	0.227039	0.758984	FALSE
GRSF1	Q12849	26.2962	23.1314	22.9555	23.7121	23.1003	23.6043	25.8565	25.4762	25.3556	23.0947	22.943	25.5826	26.4374	26.489	25.5154	0.0529035	0.0102272	0.0620838	0.0209523	1.76279	0.0734801	2.34728	0.0174828	0.945309	0.00598892	0.129413	0.958708	0.171416	FALSE
SF3A3	Q12874	28.6507	28.9739	28.9959	28.1161	28.2037	28.2002	27.4257	27.7219	28.1076	27.8583	28.1296	28.0739	28.81	29.435	28.4314	0.0141541	0.0123207	0.00511388	0.0175419	-0.771669	-0.502837	0.368689	0.0314743	0.0304842	0.345137	0.161509	0.169755	0.700382	FALSE
TP53BP1	Q12888	27.8499	27.6109	26.8549	23.4581	23.3024	23.3672	22.878	23.4288	23.4562	23.8994	25.5689	23.5932	27.9666	26.3648	26.0007	0.0885528	0.0140274	0.0436641	0.0390581	-2.1529	-1.0534	1.37015	0.0661879	0.372188	0.252731	0.195863	0.487426	0.634487	FALSE
AIMP1	Q12904	30.1329	30.3665	30.4613	29.0065	28.7003	28.909	28.1992	27.9691	27.8227	28.9544	28.2965	29.0343	29.7051	30.2083	28.954	0.0272513	0.00677828	0.0140769	0.0213087	-1.59911	-0.834378	0.026398	0.00368376	0.0781185	0.959137	0.0624301	0.213623	0.981704	FALSE
ILF2	Q12905	29.2282	29.2959	29.2503	28.7258	28.2273	28.0461	27.9999	28.2233	28.3181	27.9789	28.3888	28.3368	29.1625	28.9361	28.1119	0.0192346	0.0057972	0.00790303	0.0192399	-0.615144	-0.560794	-0.0587868	0.0433925	0.0684343	0.887653	0.170331	0.203095	0.950984	FALSE
ILF3	Q12906	29.9885	30.4854	30.5441	29.6945	29.7091	29.7551	28.6676	28.9663	28.7371	28.7368	29.0756	29.0938	30.1558	30.2664	29.3228	0.0130213	0.00542828	0.00693953	0.0172427	-1.2391	-1.0607	-0.114449	0.000274241	0.00109799	0.755793	0.00957163	0.0478793	0.913191	FALSE
TRAP1	Q12931	23.7203	23.2317	23.1582	28.364	26.4659	28.0704	26.8262	27.1578	27.5268	28.076	27.1344	27.5485	26.0687	24.7843	28.1608	0.0953114	0.0128994	0.017106	0.0647067	1.66854	2.08456	0.836199	0.155996	0.0916616	0.572359	0.289098	0.227039	0.835558	FALSE
CSTF3	Q12996	23.4093	23.308	22.918	25.0315	23.5887	25.7741	23.3166	23.327	23.1277	23.9282	25.3845	25.2573	23.5667	22.8659	23.28	0.0470529	0.0048249	0.0324492	0.0151624	-0.747849	0.851741	-0.767398	0.166991	0.244081	0.174786	0.296051	0.36487	0.575766	FALSE
ECH1	Q13011	23.3464	23.3213	23.2763	26.6054	26.7992	27.0041	25.919	26.1506	26.7557	26.4959	26.6174	26.2603	25.9179	26.1858	26.8184	0.076415	0.0164421	0.00686093	0.0175759	1.21636	1.39911	1.2486	0.189447	0.134261	0.181177	0.317186	0.262013	0.580143	FALSE
FLII	Q13045	23.7355	21.0636	20.2775	22.0311	18.9151	21.1297	21.3807	20.7904	20.848	23.4975	23.1286	23.0107	23.4401	20.9768	20.0534	0.0767127	0.0154934	0.0109399	0.0814654	-0.185736	2.02019	0.298037	0.797136	0.0278495	0.81801	0.847121	0.168029	0.935466	FALSE
MRPL28	Q13084	23.5213	26.5102	23.0825	23.722	26.8027	22.863	25.1117	22.9891	23.3534	26.6594	23.5418	26.7029	26.7208	25.9222	22.9366	0.072234	0.047655	0.070711	0.0791732	-0.598856	1.21774	0.776289	0.560531	0.392235	0.600984	0.659931	0.506182	0.850357	FALSE
ACACA	Q13085	27.7676	27.8115	27.9469	30.4405	30.6708	31.2022	30.1374	30.0476	30.0396	29.6903	29.9494	29.851	27.2681	25.7194	25.5591	0.0554255	0.00180503	0.00438508	0.0360485	0.768284	0.523636	-3.12439	0.299217	0.467382	0.00927852	0.41936	0.574616	0.195914	FALSE
TARDBP	Q13148	23.1846	26.264	27.018	26.1385	26.3515	23.3945	25.7292	26.3197	26.0341	26.7261	26.0229	25.88	26.2745	23.7281	25.4953	0.0652955	0.0113447	0.0172789	0.0518466	0.635841	0.817833	-0.225868	0.399849	0.301072	0.832039	0.510918	0.419222	0.937531	FALSE
HNRNPA0	Q13151	29.6837	29.8007	29.5781	29.9866	30.3087	30.1753	29.5615	29.709	29.826	29.5266	29.8824	29.638	29.49	29.4022	28.4319	0.00954245	0.00446234	0.00613142	0.0201737	-0.223374	-0.239863	-0.814165	0.153243	0.175714	0.125947	0.287303	0.301711	0.499551	FALSE
AIMP2	Q13155	29.5215	29.8279	29.8482	28.2097	28.2868	28.0616	26.7652	27.6826	27.6868	28.2168	27.5203	28.2106	28.8031	29.1113	27.857	0.0296277	0.0193916	0.0143068	0.0228617	-1.58105	-0.976681	-0.368781	0.0134276	0.0528786	0.503916	0.115212	0.191799	0.810958	FALSE
PRDX4	Q13162	28.1792	27.9125	28.2238	28.4851	28.6103	28.3618	27.9792	28.33	29.2637	28.2443	28.391	28.276	28.7081	28.2628	28.0204	0.00872584	0.0232761	0.00272696	0.0123111	0.228853	0.00828403	0.0349822	0.615584	0.942335	0.886257	0.708554	0.957198	0.950984	FALSE
CBX3	Q13185	27.8121	28.1857	23.3955	23.3054	23.1841	23.3386	23.5153	23.6473	23.9658	24.4532	24.9536	25.528	23.4708	23.3248	23.4534	0.0975992	0.00976626	0.021533	0.00340422	-1.16074	0.108059	-1.4539	0.296403	0.920578	0.202413	0.416424	0.941783	0.607384	FALSE
PSMD2	Q13200	30.2539	30.5147	30.6912	27.6468	26.1747	27.5818	27.6084	27.6034	28.1252	27.208	27.8	27.2366	29.8115	29.832	29.15	0.0664682	0.0107938	0.0121777	0.013108	-1.03151	-1.39562	0.787297	0.249477	0.137516	0.371885	0.374943	0.264754	0.720054	FALSE
SRSF9	Q13242	27.8183	28.8045	28.1426	27.7089	27.9741	27.6952	27.107	27.5033	27.6221	27.3902	27.7038	27.4372	28.1095	27.1134	26.6669	0.014932	0.00984032	0.00614811	0.0270566	-0.613132	-0.513497	-0.727348	0.0370361	0.0351682	0.222588	0.166792	0.173154	0.620169	FALSE
SRSF5	Q13243	23.3925	23.4821	23.4408	26.9837	27.1024	27.4195	27.0498	26.9404	27.1695	26.4402	26.9159	26.7295	25.7632	23.5016	23.1985	0.0809457	0.00423548	0.00897933	0.0580202	1.74971	1.39166	-1.14909	0.0906758	0.15854	0.362287	0.218351	0.286949	0.712406	FALSE
SRSF6	Q13247	27.018	28.1307	28.6688	28.9241	29.2611	29.5268	28.9395	29.1988	28.9435	28.6065	29.2582	29.3752	28.7549	28.339	27.9444	0.0317828	0.00511915	0.0142433	0.0142973	0.438973	0.491697	-0.242196	0.296476	0.302035	0.597967	0.416424	0.420039	0.850357	FALSE
MAD2L1	Q13257	27.5093	28.0099	28.0129	23.1121	23.3958	25.5453	23.2142	23.5003	25.5586	25.0398	23.3634	23.0994	23.2397	26.4706	25.6104	0.0873785	0.0530891	0.0441534	0.0666456	-1.83987	-2.09672	-0.823988	0.166249	0.100053	0.562462	0.296051	0.231894	0.835558	FALSE
TRIM28	Q13263	31.7977	32.1659	32.2071	30.5195	30.2311	30.5287	29.9331	30.0421	30.3919	30.0397	29.9192	29.8917	31.2642	30.8784	30.2535	0.0291492	0.00795706	0.00262888	0.0165608	-1.11929	-1.29144	-0.44297	0.0293186	0.0174453	0.382855	0.158718	0.139652	0.724107	FALSE
G3BP1	Q13283	26.4369	27.2199	23.182	26.0289	26.5959	26.2668	26.4992	26.6771	26.1041	26.4517	26.8735	25.7335	26.2387	26.5208	26.726	0.0545832	0.0110976	0.021871	0.0092336	0.471711	0.397848	0.540075	0.464595	0.569909	0.401911	0.570447	0.672201	0.732643	FALSE
PABPC4	Q13310	30.0774	30.8184	30.5775	29.0784	28.6507	28.8959	28.6187	28.8659	28.7728	28.4703	28.4286	28.3408	30.4184	30.3355	29.1667	0.0312254	0.00434207	0.00232752	0.0233522	-0.930558	-1.26981	0.290531	0.0571467	0.0199644	0.620605	0.183004	0.14407	0.860356	FALSE
IFIT5	Q13325	25.5733	26.341	23.2833	22.6903	23.2327	23.795	23.593	23.399	22.8823	23.0572	22.954	23.1716	25.0204	26.0634	24.512	0.0604988	0.0157722	0.0047196	0.0313882	-0.861169	-1.0917	1.04601	0.221881	0.127151	0.207851	0.347495	0.254427	0.612238	FALSE
EIF3I	Q13347	28.7314	28.7075	29.3821	31.3642	31.2376	31.6787	30.8738	31.0541	31.0271	30.7059	30.6173	30.8917	30.0342	30.2608	29.3375	0.0460756	0.00313907	0.00455525	0.0161041	0.801425	0.55474	-0.306077	0.218023	0.376201	0.643601	0.344557	0.490656	0.871442	FALSE
PPP2R5C	Q13362	23.2208	23.3769	23.1714	23.5208	23.4659	23.2267	26.3453	23.1007	22.8003	23.1324	26.7857	25.7972	27.3558	23.286	26.1749	0.00620498	0.0816268	0.0748721	0.0817706	0.751687	1.90805	2.2752	0.576026	0.222133	0.200276	0.673861	0.343466	0.604581	FALSE
CTBP1	Q13363	25.4015	25.6231	25.3947	24.4698	23.2672	23.107	22.9272	23.2839	23.0204	23.3709	23.9627	23.3072	25.0314	24.9193	24.8494	0.0458215	0.00801837	0.0153509	0.00368361	-1.46672	-0.996955	0.389465	0.0232551	0.0912426	0.436916	0.150515	0.227039	0.758984	FALSE
MRPL49	Q13405	26.0572	23.3822	23.1925	26.5491	26.3347	26.6833	24.8009	24.844	23.7072	26.4261	24.2702	26.4696	25.1465	23.0654	24.3738	0.0640802	0.0263486	0.0488867	0.0434798	-0.915778	0.355486	-1.17127	0.268189	0.731835	0.239698	0.391544	0.798816	0.62107	FALSE
DYNC1I2	Q13409	27.5184	27.1001	26.8345	24.7993	24.6771	23.4474	23.334	25.9198	26.4221	25.7277	24.9936	26.811	28.3856	28.0748	26.8569	0.0638167	0.0656912	0.0353764	0.0290923	-0.504185	0.114647	2.04299	0.687993	0.897061	0.0411594	0.764342	0.925813	0.410224	FALSE
TCOF1	Q13428	29.6262	29.5176	29.8879	28.2962	28.7198	28.4172	27.4957	28.0968	28.5022	28.0642	27.9584	27.9755	29.5568	29.0905	28.7775	0.0234564	0.018066	0.00202859	0.0134564	-1.04594	-1.07811	0.0640793	0.0448246	0.0114518	0.863648	0.17234	0.119918	0.950984	FALSE
SF3B2	Q13435	29.905	30.1334	30.0369	29.0591	29.3184	29.153	28.2882	28.1904	28.2372	28.4437	28.6516	28.6056	29.8952	29.9701	28.621	0.0161313	0.00173209	0.00382231	0.025706	-1.36238	-1.03399	-0.10555	0.000821687	0.00241273	0.840601	0.0211667	0.0656049	0.941665	FALSE
PRPF4B	Q13523	24.7277	24.9347	25.1246	22.6638	23.1764	23.2179	23.3912	23.1993	23.3298	23.6002	23.6863	23.3121	23.0805	24.3017	23.7302	0.0446883	0.0042039	0.00832852	0.0257772	-0.667415	-0.441334	-0.270033	0.188777	0.36873	0.646309	0.317008	0.485112	0.871442	FALSE
HDAC1	Q13547	28.1805	27.5401	28.7887	27.5534	27.5374	27.5182	28.298	28.482	28.6332	26.9866	27.0442	27.2528	32.385	31.7211	30.5976	0.0188769	0.00589683	0.00516915	0.0286197	0.618029	-0.758495	3.71486	0.0362383	0.0154785	0.0097553	0.166792	0.134705	0.198157	FALSE
DCTN2	Q13561	27.5879	27.1429	27.8939	27.0891	26.6872	27.3247	26.9708	26.4667	27.1949	27.1595	26.7781	26.9618	28.0802	28.2406	27.1709	0.015375	0.0138749	0.00707372	0.0207284	-0.410172	-0.321131	0.542956	0.201185	0.158806	0.239906	0.326767	0.286949	0.62107	FALSE
IQGAP2	Q13576	27.1965	26.9568	26.381	25.9972	25.5256	25.6425	24.7628	25.2845	26.2956	25.79	23.107	25.713	26.0258	23.2488	24.7231	0.0261593	0.0306253	0.0614094	0.0563296	-0.835612	-1.41327	-1.61739	0.197176	0.245052	0.171076	0.323008	0.365308	0.564991	FALSE
KRR1	Q13601	25.6143	23.2557	23.1461	25.4596	25.2127	25.7255	25.2127	25.4085	24.922	25.04	24.8789	24.9532	25.4601	26.2566	24.8097	0.0485809	0.00972272	0.00322991	0.0284096	0.445434	0.221691	0.773144	0.4178	0.671317	0.272849	0.528273	0.749269	0.638055	FALSE
PWP1	Q13610	27.647	28.3772	27.8328	23.3585	24.1176	24.5027	26.4351	26.7263	26.5514	23.3159	23.3383	23.2052	28.2965	27.8761	26.9956	0.0851949	0.00551817	0.00306118	0.0239455	0.598304	-2.68619	1.75009	0.538297	0.0309802	0.121396	0.639011	0.170523	0.499551	FALSE
AAMP	Q13685	23.1617	22.9938	23.5448	23.4267	23.0281	23.4789	25.803	25.3014	26.1777	24.7481	25.3341	25.4485	27.1993	26.3063	25.1265	0.0103529	0.0170681	0.0149232	0.0396674	2.48837	1.9046	2.93834	0.00465046	0.00485192	0.0362601	0.0694424	0.0856066	0.394208	FALSE
THOC5	Q13769	25.7874	26.0125	23.7368	23.2687	22.9281	23.0689	23.227	23.0266	23.5152	23.0926	23.4391	23.0711	25.9996	25.408	25.2049	0.0578847	0.0105622	0.00890275	0.0161681	-0.877462	-0.932802	1.4038	0.189622	0.165746	0.0607932	0.317186	0.292324	0.430229	FALSE
SPTAN1	Q13813	32.1628	32.6614	32.5086	24.2573	25.2562	24.1073	26.2756	27.37	25.3071	27.1753	28.1578	23.4829	31.6594	31.4216	30.4754	0.152679	0.0392166	0.093821	0.0200837	-2.17468	-2.22021	2.69321	0.289778	0.363467	0.193178	0.411957	0.479166	0.597609	FALSE
PKP1	Q13835	23.1896	23.1508	23.5297	23.0165	23.1753	23.2614	23.5005	23.2188	23.2601	22.9273	29.7602	23.6789	24.5987	24.6479	23.7219	0.00737797	0.00652101	0.147194	0.0214198	0.105937	2.23491	1.10227	0.392239	0.410121	0.0602068	0.50564	0.522488	0.430229	FALSE
DDX39B	Q13838	30.2148	30.3171	30.2727	28.9447	28.9333	29.0101	28.5718	28.9807	28.8919	28.4039	28.6877	28.3752	28.9803	28.8137	28.8453	0.024186	0.00746441	0.00606299	0.00306522	-0.800654	-1.1265	-0.735685	0.0426254	0.010672	0.053224	0.170331	0.119912	0.430229	FALSE
EXOSC2	Q13868	27.979	27.9914	27.9532	26.4156	23.4988	23.1666	26.7567	23.8328	23.1412	26.5011	26.2604	26.534	27.3345	27.4547	27.1559	0.0871208	0.0780885	0.00565073	0.00550517	-1.59054	0.264416	1.14758	0.323222	0.788413	0.273323	0.44054	0.836598	0.638055	FALSE
BYSL	Q13895	27.7562	27.597	27.8536	27.3696	27.2014	27.6923	27.8721	27.6572	27.2104	27.3162	27.3349	27.8835	27.7213	27.3647	26.038	0.00897584	0.0122385	0.0117146	0.0328032	0.00156141	-0.0668071	-0.537033	0.994754	0.771613	0.404914	0.996301	0.826132	0.732643	FALSE
CIRBP	Q14011	23.0499	22.9799	23.0723	25.5652	25.8496	26.52	25.2372	25.719	25.8927	24.5649	25.4354	25.2158	22.816	23.3678	23.1199	0.067022	0.0132575	0.0180562	0.0119642	1.11014	0.565902	-1.40492	0.164963	0.460336	0.091583	0.296051	0.567924	0.474369	FALSE
HNRNPD	Q14103	29.9798	30.3935	30.3124	30.2411	30.1451	30.1121	30.409	30.5394	30.7739	30.2776	30.448	30.3639	30.0368	29.943	29.5581	0.00493313	0.00604661	0.0028066	0.00850037	0.376773	0.165851	-0.35136	0.0469687	0.0740287	0.122799	0.173838	0.209328	0.499551	FALSE
BOP1	Q14137	25.3471	23.166	25.2752	23.3187	22.9787	23.8236	23.5018	22.8608	23.4429	23.3073	23.4808	23.5508	25.003	23.2081	23.3352	0.0444122	0.0152277	0.00534642	0.0419999	-0.7164	-0.538571	-0.136122	0.181916	0.27365	0.85924	0.310342	0.391906	0.950774	FALSE
EIF3A	Q14152	30.002	29.3118	30.1626	33.8414	34.173	34.226	33.6079	33.3019	33.3705	33.0676	33.3289	33.5619	31.4304	31.7599	30.7987	0.0735948	0.00480385	0.00742233	0.0155896	1.474	1.36667	-0.623114	0.185939	0.215807	0.557152	0.314242	0.337314	0.835558	FALSE
UBAP2L	Q14157	23.2896	23.3574	23.3295	24.0787	24.0822	24.6139	24.3576	25.1793	25.1001	24.9765	25.0301	24.5247	22.9978	23.0627	24.8242	0.0229998	0.0182194	0.0111741	0.0438569	1.08708	1.05185	-0.163684	0.0256079	0.00667186	0.816784	0.153238	0.103534	0.935466	FALSE
WRN	Q14191	27.1402	27.8334	27.2957	22.9427	23.251	22.8691	23.6188	23.218	23.2937	23.5165	23.6832	23.1881	26.4968	26.2116	24.3434	0.0961656	0.00910946	0.0107366	0.04554	-1.84521	-1.75942	0.461888	0.121941	0.1367	0.71146	0.252103	0.2643	0.891883	FALSE
MRPL58	Q14197	26.0671	23.8056	23.0144	26.4567	25.5662	26.0518	23.2031	23.1113	23.9221	22.6961	24.7358	26.3599	23.7393	23.2571	23.5868	0.0559337	0.0189656	0.074635	0.010476	-1.74813	-0.563015	-1.63254	0.0293059	0.670164	0.0355243	0.158718	0.749269	0.394208	FALSE
DCTN1	Q14203	27.381	27.3649	27.4762	26.8381	25.5274	25.7118	27.0798	27.0426	27.5237	26.3872	26.6361	26.6798	28.9967	28.5814	27.8214	0.0329608	0.00983665	0.00594057	0.0209374	0.498758	-0.14889	1.74993	0.24635	0.702935	0.0128358	0.372417	0.774492	0.229619	FALSE
DYNC1H1	Q14204	32.0708	31.7211	31.9372	29.3924	28.3902	28.7878	29.1007	29.0374	29.4333	28.8289	29.325	28.4737	31.8534	32.1758	31.0978	0.0561484	0.00728599	0.0148077	0.0174497	-1.19277	-1.50741	1.32573	0.149134	0.086708	0.129835	0.282392	0.22147	0.499551	FALSE
CTTN	Q14247	22.9079	23.114	23.0663	25.531	23.1481	23.1152	24.8543	25.756	26.2675	26.1292	26.5529	25.9653	23.7424	23.1352	25.9136	0.0429373	0.0279206	0.0115664	0.0602027	2.1455	2.73537	0.783305	0.0113413	0.00066533	0.465174	0.10509	0.0351948	0.7842	FALSE
RCN2	Q14257	28.4229	28.2682	29.2307	27.3533	27.6147	28.2693	26.9296	25.914	26.8421	27.4972	24.4579	27.4278	26.516	27.4862	26.7664	0.0234231	0.0211881	0.0655699	0.0187079	-1.63131	-1.73223	-1.27032	0.0128352	0.220669	0.0217982	0.113231	0.342435	0.326465	FALSE
FKBP8	Q14318	26.6757	26.5981	22.8762	24.4431	23.6113	23.4614	24.9092	25.6101	25.6784	23.1741	23.5643	23.7299	22.9442	23.5398	26.1303	0.0669382	0.0167632	0.0121471	0.069983	0.788262	-1.12153	-0.406197	0.312181	0.160247	0.749477	0.430887	0.287863	0.911422	FALSE
CAPRIN1	Q14444	23.3994	23.5127	23.2508	25.1148	25.3837	23.0422	25.3291	25.7555	25.1129	25.5319	25.5327	24.7152	23.5331	25.7577	24.6982	0.04266	0.0128738	0.0186756	0.0451166	1.44857	1.30931	0.712357	0.0172371	0.0340244	0.407939	0.129413	0.172526	0.732643	FALSE
RBM39	Q14498	27.5682	27.6396	27.0752	24.7594	26.2519	25.8457	26.6763	26.8877	26.6152	25.7652	26.7201	26.0931	25.1311	25.7895	26.0503	0.0422757	0.00535023	0.0185239	0.0184647	0.203043	-0.330521	-0.866363	0.679629	0.557484	0.148369	0.759862	0.66057	0.532466	FALSE
PRPSAP1	Q14558	23.5036	23.0217	23.2926	26.7003	26.9037	27.0571	26.5407	25.8829	26.5619	26.4077	25.7405	26.1964	23.4111	23.0032	23.1897	0.0792983	0.0146611	0.0130572	0.00880135	1.24862	1.03499	-1.87855	0.191126	0.265162	0.0685873	0.318509	0.38374	0.439972	FALSE
MCM6	Q14566	28.1738	28.3156	28.4912	28.4785	28.4013	28.6176	28.6934	28.3954	28.9869	28.1384	27.9929	28.1841	28.3861	27.9399	28.438	0.00543146	0.0103073	0.00355332	0.00969111	0.27891	-0.307901	-0.158329	0.237815	0.0108841	0.428698	0.365754	0.119912	0.753207	FALSE
SMC1A	Q14683	27.7872	27.6865	27.328	26.2835	27.5841	26.7488	27.3202	27.3422	26.7301	26.0556	27.1284	26.6378	27.7587	27.5067	27.5663	0.0219133	0.0127982	0.0201854	0.0047702	-0.105484	-0.629087	0.374214	0.748588	0.177411	0.193952	0.812057	0.302256	0.597609	FALSE
RRP1B	Q14684	28.6065	29.0071	28.8034	23.4513	23.7446	23.484	23.0475	23.358	23.6388	23.4136	23.3056	23.6498	27.6664	27.404	27.4952	0.109911	0.01267	0.00750517	0.00484024	-2.83472	-2.7265	1.33905	0.0605453	0.0679643	0.306539	0.185195	0.202462	0.66145	FALSE
PDCD11	Q14690	26.2521	27.802	27.3573	23.2602	23.0638	23.4746	23.1869	24.5903	23.1501	23.6091	23.5042	23.1226	26.6984	26.1008	24.9793	0.0866334	0.0347275	0.0109363	0.0336635	-1.55923	-1.7897	0.724504	0.167268	0.101546	0.502277	0.296051	0.232058	0.809678	FALSE
BMS1	Q14692	23.7006	26.1888	23.0734	23.5566	23.4061	23.5392	23.0769	23.431	23.5047	23.1737	23.6193	23.4785	25.059	23.2339	23.1696	0.0475113	0.00979905	0.00972486	0.0450341	-0.573227	-0.486974	-0.0899304	0.281312	0.353058	0.91267	0.404387	0.469729	0.96003	FALSE
GANAB	Q14697	27.1084	23.0066	25.2131	29.3857	29.5953	29.901	29.7656	29.7545	30.5305	29.1501	30.2465	29.7482	28.5196	28.2146	29.2886	0.102283	0.0148209	0.0184729	0.0193013	2.64851	2.3466	1.30594	0.0685853	0.0975922	0.315209	0.196869	0.231894	0.669948	FALSE
LBR	Q14739	27.9468	27.0822	28.0724	26.8102	26.582	26.4092	26.9916	26.5421	26.4504	26.0108	26.2856	26.4882	26.5271	23.0402	26.7269	0.0259251	0.0108639	0.00912275	0.0815239	-0.489113	-0.888921	-1.71908	0.184946	0.0282994	0.285125	0.314242	0.168029	0.650509	FALSE
CHD4	Q14839	27.0829	26.8963	27.2958	26.5538	27.1228	26.7187	26.6395	26.7858	26.872	25.8519	26.2836	26.4147	26.8862	26.9149	26.6136	0.0102361	0.00439016	0.0112477	0.00620385	-0.179243	-0.761633	-0.140124	0.215028	0.0217097	0.377912	0.343192	0.145674	0.720581	FALSE
KPNB1	Q14974	29.0896	27.8791	29.0907	27.6139	27.6036	28.1883	28.0082	27.8402	28.3496	27.877	27.7252	27.7968	28.4757	28.834	28.9541	0.0244038	0.00924832	0.00273116	0.00865425	-0.178227	-0.444552	0.51039	0.593908	0.176641	0.151559	0.688527	0.302202	0.537763	FALSE
NOLC1	Q14978	28.5853	29.5966	29.145	26.1022	27.029	27.0337	27.1883	26.9962	27.7736	27.4001	27.4045	27.6806	27.729	27.5115	27.319	0.0497363	0.0148222	0.00584419	0.00745281	-0.595929	-0.420217	-0.395457	0.366454	0.495665	0.522742	0.481626	0.601742	0.82337	FALSE
NUMA1	Q14980	29.212	29.6005	28.6529	26.2132	26.1745	26.8994	25.0815	25.8438	25.7553	25.2169	26.522	25.585	29.3885	29.6267	27.9165	0.0555884	0.0163114	0.0261073	0.0319663	-2.23185	-2.01746	1.18516	0.0154032	0.0296316	0.198469	0.123225	0.169625	0.602895	FALSE
NCAPH	Q15003	23.18	23.1752	23.4344	23.5787	23.9956	23.2307	25.6254	24.9923	25.3916	23.329	23.6967	24.1117	23.2737	23.0293	23.1771	0.0136183	0.0126366	0.0165137	0.00531483	1.90398	0.280032	-0.272437	0.00100095	0.353391	0.109668	0.0243249	0.469729	0.495622	FALSE
WTAP	Q15007	23.3753	23.4551	23.3808	24.9965	25.1036	26.1412	25.162	25.3789	25.6926	25.5841	25.6778	25.6753	23.457	23.2412	23.4707	0.0480019	0.0104985	0.0020826	0.00550498	1.00243	1.23697	-1.01913	0.0936463	0.0490097	0.0866354	0.219303	0.185718	0.466889	FALSE
PSMD6	Q15008	29.9837	30.1456	30.335	26.6907	26.3925	26.7709	25.9345	23.2077	26.08	26.3049	25.3259	26.4712	28.2261	29.586	28.2448	0.0684986	0.064527	0.0237725	0.0271846	-3.31235	-2.35239	0.299235	0.0435086	0.0325068	0.752663	0.170331	0.171732	0.911975	FALSE
ABRAXAS2	Q15018	23.4779	23.1585	23.4558	29.5428	29.0536	28.9745	28.6058	28.364	28.2588	27.6365	27.4188	28.2879	24.3267	23.4388	23.8048	0.121744	0.00626176	0.0162793	0.0187059	2.13234	1.50389	-2.42044	0.163812	0.306596	0.124599	0.296051	0.424619	0.499551	FALSE
Sep.02	Q15019	26.8948	25.7637	22.9783	25.7849	26.5011	26.4271	26.0502	26.6592	26.4858	26.3673	26.9295	26.5533	27.0817	26.5721	26.4193	0.0550109	0.011885	0.0107593	0.0129942	0.673395	0.891726	0.966052	0.309384	0.190408	0.164757	0.429404	0.313439	0.554064	FALSE
SART3	Q15020	23.3554	26.7966	23.0002	27.1449	26.4642	27.1472	26.9544	26.4335	26.2628	26.3535	26.3394	26.7238	27.2893	27.6559	26.3931	0.0754731	0.0135695	0.00823428	0.0239606	0.898801	0.820805	1.46133	0.316086	0.35001	0.140948	0.434492	0.467163	0.517952	FALSE
NCAPD2	Q15021	23.4126	23.5336	23.4403	24.6539	24.2853	24.1342	25.8671	25.9123	25.4874	22.9616	24.672	25.2173	23.5468	23.2791	24.7226	0.0217662	0.00906116	0.0484662	0.0321968	1.84557	0.373608	-0.0605552	0.000157854	0.644244	0.90985	0.00677719	0.727955	0.96003	FALSE
EXOSC7	Q15024	26.3286	26.7963	26.8048	25.3327	25.415	25.376	25.6252	25.9001	25.3782	24.9813	25.4617	25.0983	26.4082	26.6285	25.3947	0.0275447	0.0101845	0.00994731	0.0251696	-0.374421	-0.82848	0.134907	0.293595	0.0399626	0.791033	0.415166	0.173154	0.928345	FALSE
EFTUD2	Q15029	29.8488	29.3354	29.8213	28.9722	29.0133	29.1329	29.0752	29.2194	29.1227	28.7677	29.0481	28.8401	28.8232	29.2453	28.5732	0.0134067	0.00252218	0.00503853	0.0117622	-0.214891	-0.468659	-0.473445	0.24627	0.0369854	0.124097	0.372417	0.173154	0.499551	FALSE
KARS	Q15046	31.0383	31.2097	31.2982	28.4799	28.6989	28.5488	27.8035	27.8582	28.4602	28.5539	28.9068	28.8547	30.7132	30.6871	29.6017	0.0479159	0.0129948	0.00662017	0.0209114	-1.83832	-1.10718	0.454984	0.0247035	0.117965	0.530578	0.152117	0.245459	0.824271	FALSE
EIF4H	Q15056	23.1109	22.6177	23.6213	24.7169	23.2861	24.4213	25.0567	23.3124	25.9591	25.7544	25.7518	25.2495	23.5111	23.4939	25.1569	0.0339628	0.054305	0.0113632	0.0397125	1.14709	1.95624	0.42494	0.27473	0.00121523	0.548884	0.398078	0.0478793	0.832701	FALSE
ACOX1	Q15067	23.2161	23.4642	24.2768	25.2351	24.9081	24.7271	24.2719	24.7467	24.5313	24.8042	26.0839	24.5792	25.189	24.3581	23.4992	0.033428	0.00969616	0.0322628	0.0347011	0.212082	0.85121	0.0441689	0.574924	0.210682	0.943961	0.673183	0.333931	0.97657	FALSE
EEA1	Q15075	28.6406	28.7005	28.0542	26.1248	23.1014	26.2347	25.4269	25.3766	26.1446	24.8268	25.7592	26.0766	29.7326	29.5499	28.3268	0.0800478	0.0167487	0.0254216	0.0261751	-1.16001	-1.2552	2.39372	0.251811	0.232614	0.0459075	0.376255	0.353681	0.410224	FALSE
PDIA6	Q15084	25.3703	25.9122	26.8517	29.6529	29.7829	29.8582	29.4427	29.423	29.8056	29.756	29.6871	29.6424	26.1899	27.1316	27.68	0.0750037	0.00728815	0.00192721	0.0279138	1.65242	1.79047	-0.904228	0.111524	0.0902838	0.378013	0.237427	0.227039	0.720581	FALSE
PDK1	Q15118	23.7366	23.6361	23.3356	24.0924	23.8092	23.9838	24.009	24.4111	24.4405	23.572	24.2497	24.1847	23.3715	23.2579	22.8141	0.011272	0.00992732	0.0155779	0.0127257	0.521231	0.236537	-0.61781	0.0361112	0.398791	0.0413212	0.166792	0.511597	0.410224	FALSE
PPA1	Q15181	25.7357	26.2383	23.3248	26.5238	26.1739	26.7401	26.3408	26.582	27.2159	26.8893	26.4642	26.0483	23.1854	25.3264	26.8505	0.0486471	0.0169216	0.0158885	0.0732922	0.923438	0.677844	-0.668674	0.153541	0.272583	0.610888	0.287442	0.390965	0.855244	FALSE
PTGES3	Q15185	23.1827	23.2572	23.0341	27.181	27.1575	27.3098	29.1576	28.4955	28.8432	27.5262	27.5668	27.1898	26.6132	26.3759	28.3922	0.0883182	0.0114868	0.00754487	0.0406253	3.64499	2.24052	1.94	0.0094405	0.0565858	0.12407	0.0965843	0.191799	0.499551	FALSE
NONO	Q15233	28.9696	28.4703	28.8077	29.6824	30.1148	29.7782	29.368	29.3855	28.6232	29.2117	29.6276	28.9154	26.6109	27.9708	28.7661	0.0220028	0.0149404	0.0122313	0.0392267	-0.178303	-0.0522648	-1.52124	0.641699	0.880476	0.120806	0.728844	0.913086	0.499551	FALSE
PWP2	Q15269	26.3281	25.9916	25.7138	23.218	22.8833	23.0001	23.5125	23.7079	23.4613	23.3511	23.2353	23.1502	24.9712	24.6732	23.9363	0.0671153	0.00552159	0.00433878	0.0217215	-0.961909	-1.27695	0.00441274	0.212734	0.115998	0.995412	0.339952	0.244104	0.995412	FALSE
RNPS1	Q15287	23.0222	23.4338	23.3424	25.0837	25.3141	25.1196	25.3129	25.3217	25.1415	24.9722	25.1519	25.3026	22.9924	23.2414	23.3036	0.0436003	0.0040211	0.00657811	0.00710519	1.03943	0.922954	-1.04014	0.0606771	0.0860738	0.0607056	0.185195	0.22147	0.430229	FALSE
RBBP5	Q15291	23.018	23.2783	23.0142	23.1741	23.6107	23.1971	23.5619	23.1661	23.1776	23.0631	23.4762	23.4839	23.4712	25.8712	24.6561	0.00947041	0.00966603	0.0103136	0.0486517	0.0864567	0.12565	1.45075	0.613384	0.492462	0.169301	0.706653	0.598953	0.562013	FALSE
RCN1	Q15293	23.7462	23.5893	23.0204	29.6005	30.2932	30.0008	29.3251	28.9931	28.9124	28.5692	28.6841	29.3964	23.1167	23.9207	26.8889	0.134121	0.0075234	0.0155137	0.0806285	2.36846	2.17483	-2.06629	0.166693	0.199694	0.304537	0.296051	0.322718	0.66145	FALSE
LLGL1	Q15334	23.2472	24.9121	23.2459	25.4509	25.8002	25.5903	25.3957	25.8385	26.0037	25.5857	25.5329	24.9083	23.3751	24.1359	23.4279	0.0473262	0.0122094	0.0148674	0.0179678	1.03822	0.634534	-1.06147	0.0866031	0.268091	0.0896663	0.215487	0.387109	0.473321	FALSE
PCBP1	Q15365	28.6381	28.7948	28.5894	27.6359	27.0974	27.9193	27.7077	27.6736	27.8669	27.5226	27.9467	27.3028	29.2914	28.7738	28.6957	0.023936	0.00371819	0.0118641	0.011195	-0.363089	-0.521779	0.807825	0.248519	0.161865	0.0454993	0.37394	0.288356	0.410224	FALSE
PCBP2	Q15366	28.1351	28.1664	28.3757	27.1029	26.7422	27.4624	27.4101	27.4395	27.6186	27.1266	27.5071	27.0999	27.4806	27.2972	27.7823	0.0239016	0.00410625	0.00836119	0.00890033	-0.174712	-0.419594	-0.144085	0.554232	0.206766	0.651072	0.654909	0.330006	0.871442	FALSE
ELOC	Q15369	23.438	27.928	27.1037	27.3615	27.1571	27.2317	26.7781	27.0975	26.7699	26.79	25.956	26.6861	27.8757	26.0599	25.3998	0.0609405	0.00694904	0.0171655	0.0484825	0.178484	-0.225928	-0.258188	0.800949	0.761999	0.805198	0.848373	0.821301	0.934193	FALSE
ELOB	Q15370	28.5782	28.5198	29.019	27.2467	27.5422	27.9317	26.2172	26.403	26.8209	26.9409	26.4132	27.0804	27.0092	27.2175	26.9125	0.0241428	0.011677	0.0131265	0.00576346	-1.65926	-1.32811	-1.09319	0.00151368	0.00642724	0.00968628	0.0324937	0.100955	0.198157	FALSE
SF3B3	Q15393	30.3553	30.5555	30.3604	29.3976	29.5579	29.4622	29.2523	29.2192	29.5889	29.06	29.2376	29.209	30.1179	30.365	29.2147	0.017644	0.00696897	0.0032696	0.0202535	-0.594724	-0.779262	-0.0489694	0.0467237	0.0142983	0.911461	0.173838	0.130612	0.96003	FALSE
SAFB	Q15424	26.7668	27.9231	23.5135	28.2493	28.3373	28.6659	27.7275	28.0508	28.2096	28.177	28.8874	28.5615	26.8132	26.8918	27.102	0.071241	0.00877509	0.0124582	0.00554255	0.75334	1.29932	-0.306979	0.389884	0.166729	0.715604	0.503681	0.292324	0.891883	FALSE
SF3B4	Q15427	23.2538	26.4925	23.0872	25.8394	25.5827	22.9485	23.1372	23.0662	25.6652	23.6623	23.7046	23.006	26.44	26.3015	25.683	0.0654319	0.0617985	0.0166982	0.0154191	-0.57779	-1.07635	1.60754	0.617467	0.171138	0.0594582	0.710088	0.295873	0.430229	FALSE
SF3A2	Q15428	28.6534	28.4121	28.6863	26.9983	28.1305	26.2826	27.3116	27.6378	26.7309	27.8315	27.7638	27.6794	28.5432	28.4987	27.4299	0.035608	0.0168729	0.00274484	0.0223848	-0.633788	-0.102341	0.296711	0.231861	0.811427	0.604791	0.357874	0.855953	0.850357	FALSE
SF3A1	Q15459	29.8473	28.8863	29.5582	29.0348	28.9886	29.2533	28.6863	28.8828	29.0067	28.6673	29.0142	28.82	29.6605	29.9337	28.8659	0.0127684	0.00559881	0.00602961	0.0188129	-0.40282	-0.427599	0.225293	0.0589715	0.0517555	0.571206	0.184806	0.190684	0.835558	FALSE
TSN	Q15631	25.6229	26.6733	25.2632	25.3372	24.8058	25.7803	24.3215	23.6208	23.127	24.4229	23.4552	23.3335	23.3412	25.3374	24.8921	0.0246985	0.0253362	0.025149	0.0427306	-1.89067	-1.84324	-1.05689	0.0101179	0.0108263	0.21431	0.100785	0.119912	0.616338	FALSE
TRIP13	Q15645	26.3655	26.4054	24.0003	25.7783	25.8734	25.7858	26.1032	25.971	26.3488	25.3971	25.1258	25.4597	25.7795	23.8211	25.1416	0.0342439	0.00733434	0.00700763	0.0400902	0.439575	-0.373867	-0.787338	0.287668	0.35723	0.316953	0.410472	0.47288	0.672546	FALSE
MAPRE1	Q15691	23.447	23.5858	23.5481	26.4416	26.6228	26.7048	26.2138	23.1117	26.3326	27.0498	26.3022	26.7395	23.4939	23.1788	26.6398	0.0670554	0.0724146	0.014068	0.0783107	0.160998	1.6388	-0.620844	0.904674	0.0637043	0.660439	0.931431	0.200614	0.87515	FALSE
ELAVL1	Q15717	27.5672	28.3183	27.8719	27.0332	26.9687	26.7134	26.2153	26.7002	26.8813	26.5071	26.7929	26.4596	26.9221	27.017	26.4318	0.0223992	0.0129454	0.00678037	0.0117235	-0.813236	-0.825594	-0.621829	0.0401445	0.0210006	0.085043	0.169559	0.14407	0.464685	FALSE
SLC1A5	Q15758	26.7215	23.2119	26.4919	25.0554	24.6703	23.433	25.8867	25.5432	26.3862	22.8009	25.515	25.5343	23.1856	23.5967	25.4509	0.0592918	0.0163423	0.0638827	0.0501203	1.00806	-0.313922	-0.852917	0.169882	0.788192	0.397254	0.299327	0.836598	0.732643	FALSE
Sep.07	Q16181	26.8202	26.8346	27.0632	26.5642	26.9616	27.4425	27.005	27.4975	27.3373	26.7195	28.2274	27.0939	28.2385	27.8925	27.5932	0.0109392	0.00920899	0.0287117	0.0115719	0.332191	0.399218	0.960353	0.140789	0.474434	0.014213	0.272276	0.581972	0.249905	FALSE
ADRM1	Q16186	25.7934	26.1468	26.2381	23.6184	23.6358	23.4004	23.2826	25.2484	25.4935	25.2821	24.9647	23.3781	23.3171	23.1618	23.1992	0.0557983	0.0491146	0.0415661	0.00349026	-0.130638	-0.263857	-1.57942	0.890573	0.758397	0.0380759	0.920748	0.81865	0.398714	FALSE
CCDC6	Q16204	23.3517	29.2035	29.0286	28.0517	28.3378	28.3087	27.0024	27.9002	28.1038	27.081	27.5013	27.5045	23.4804	23.651	24.8904	0.0787786	0.0211808	0.00890308	0.032054	-0.0448759	-0.351422	-3.7064	0.963931	0.712254	0.00794141	0.976054	0.783418	0.181943	FALSE
DDB1	Q16531	30.515	30.8214	30.7135	29.1502	29.4645	29.5538	29.1776	29.2668	29.4562	28.7925	29.0648	28.9485	29.98	29.9937	29.2022	0.0242331	0.00485512	0.00472089	0.015242	-0.736195	-1.10111	-0.311114	0.0562878	0.0128368	0.460483	0.183004	0.126372	0.781255	FALSE
MRPL23	Q16540	25.7397	23.402	23.5277	25.5677	25.3998	25.2849	25.2567	23.3503	23.4253	26.2869	24.6137	26.3696	25.3324	26.3235	25.5415	0.0427832	0.0449641	0.0384648	0.0203023	-0.809541	0.936431	0.91213	0.346037	0.256323	0.128129	0.459955	0.373889	0.499551	FALSE
CDC37	Q16543	25.8352	23.362	25.205	27.0856	27.1569	27.2747	26.3062	26.5869	26.7548	27.1143	26.5589	26.8863	23.2284	23.2655	25.557	0.0590142	0.00853678	0.0103962	0.0555375	0.562705	0.866624	-1.96962	0.41628	0.231698	0.107657	0.527206	0.353169	0.493459	FALSE
DPYSL2	Q16555	22.9277	23.6635	23.9446	24.3953	24.503	23.6167	24.1449	25.0971	25.4478	25.1667	25.1859	24.4016	24.5558	24.7294	24.5469	0.0242554	0.0270797	0.0179555	0.00418099	1.0548	1.07629	0.768874	0.0897579	0.0257924	0.0215446	0.218351	0.159714	0.326463	FALSE
RBBP7	Q16576	29.9134	29.7104	29.9311	27.4542	28.3436	26.476	29.1424	29.7035	29.9744	28.7669	29.0442	28.9142	31.1851	30.6548	29.1863	0.0508682	0.0143331	0.00479936	0.0341266	0.968608	0.270284	1.70396	0.179892	0.670652	0.0924099	0.308113	0.749269	0.474369	FALSE
SRSF7	Q16629	27.67	28.6914	28.8127	27.5892	28.6644	28.0056	27.6192	28.3615	28.4119	27.4376	27.7468	27.9103	28.5727	27.4804	26.61	0.019494	0.0157776	0.00866624	0.0356899	-0.107996	-0.540661	-0.684506	0.764005	0.0798194	0.353529	0.823463	0.214629	0.706283	FALSE
CPSF6	Q16630	23.34	23.4561	23.2992	25.8053	26.3	25.942	25.5132	26.2335	26.2665	25.9748	25.7288	25.7283	23.0498	23.1466	23.4319	0.0592006	0.0163714	0.00550771	0.0085591	1.314	1.12018	-1.48096	0.0851062	0.119926	0.0555515	0.214305	0.247143	0.430229	FALSE
DBN1	Q16643	23.2784	26.3352	23.6771	25.2723	25.4247	23.4475	23.5027	25.1965	25.2633	24.8729	25.4109	24.1922	23.3757	25.5189	25.7689	0.0516857	0.0404701	0.0246006	0.0528564	0.0816595	0.252788	0.315316	0.92004	0.698919	0.749135	0.943675	0.771386	0.911422	FALSE
HAGH	Q16775	32.8003	33.5163	33.0544	29.9865	30.0909	30.0531	29.3656	29.1879	29.6695	29.5391	29.5333	29.7344	32.4385	31.8863	30.5123	0.0539188	0.00828132	0.00386572	0.0313774	-2.17591	-1.98131	0.0287738	0.0252331	0.035646	0.975467	0.153238	0.173154	0.982441	FALSE
HNRNPUL2	Q1KMD3	26.4926	27.5176	27.4856	28.6051	28.8975	28.7155	27.3019	27.6017	27.3596	27.5498	28.094	28.3001	27.8518	27.5792	26.5404	0.0337112	0.0058021	0.0138538	0.025326	-0.531224	0.029017	-0.628547	0.231616	0.949849	0.303849	0.357874	0.961797	0.66145	FALSE
INF2	Q27J81	23.0272	26.636	23.0965	23.1146	22.7873	23.225	23.5853	24.669	22.977	23.2204	23.3935	23.6703	25.7524	26.6835	24.9927	0.0622128	0.036096	0.00968606	0.0328111	0.0959521	-0.219693	2.16175	0.905567	0.734221	0.0285785	0.931605	0.800065	0.364938	FALSE
TSR1	Q2NL82	25.0296	25.3524	25.2389	28.1919	28.3713	27.965	28.2574	28.2498	27.2442	28.1561	28.0012	28.5323	26.3217	24.0137	25.186	0.0612411	0.0208763	0.00967555	0.0458431	1.22557	1.53832	-1.51773	0.146487	0.0697829	0.161036	0.279454	0.204876	0.55017	FALSE
SMU1	Q2TAY7	23.4291	23.248	23.1615	23.1021	24.8082	23.0937	24.9229	25.6309	25.1009	23.7364	24.9736	24.5316	23.3844	23.6948	23.0393	0.0283471	0.0146031	0.0256805	0.0140307	1.74445	0.940117	-0.100927	0.00166743	0.100934	0.769453	0.0342234	0.231894	0.920554	FALSE
LSM12	Q3MHD2	30.4505	30.991	30.5167	23.4588	23.5258	23.9007	23.1137	23.3778	22.9663	23.189	25.1865	23.2575	29.5392	30.7526	29.107	0.142032	0.00900624	0.0474912	0.0286295	-3.988	-3.2629	2.659	0.0521896	0.101041	0.158936	0.180342	0.231894	0.548819	FALSE
RABL6	Q3YEC7	23.194	23.3538	23.2269	27.9499	27.4305	28.6376	26.9147	26.7889	26.5718	27.5171	27.5221	27.6619	23.4854	23.6198	22.1103	0.102568	0.00648216	0.00298179	0.0362096	1.12634	1.93491	-2.56028	0.343172	0.131359	0.0686603	0.457563	0.259097	0.439972	FALSE
TUBB8	Q3ZCM7	30.5186	30.6086	30.5389	25.1858	24.7442	24.7402	29.4208	29.7717	29.3701	27.0472	27.5602	27.4068	32.836	30.8993	30.1614	0.112089	0.00740784	0.00963198	0.0441339	1.79811	-0.384655	3.5762	0.216407	0.775165	0.0484116	0.343841	0.829246	0.410224	FALSE
TIMM50	Q3ZCQ8	30.3631	30.2861	30.2877	27.3211	27.7389	27.5593	28.3921	28.7633	28.6636	27.6707	27.803	27.7109	28.7254	28.1651	27.8589	0.0527063	0.00671566	0.00244627	0.0155559	-0.319719	-1.19784	-0.676247	0.633354	0.112372	0.351089	0.722248	0.241831	0.706283	FALSE
LARP7	Q4G0J3	23.2206	24.015	23.2285	27.3306	27.1806	27.2735	26.4561	26.4144	25.5673	26.4424	26.1423	26.8987	25.1513	25.5819	24.3919	0.0822654	0.0191819	0.0143759	0.0240605	0.77116	1.11969	-0.333091	0.424345	0.253353	0.729164	0.533746	0.371923	0.897861	FALSE
FAM98B	Q52LJ0	23.321	23.251	23.3576	26.9155	25.3572	25.9163	25.4753	23.5196	25.6193	23.2115	24.5719	23.382	23.2494	22.9273	23.0027	0.0643603	0.0471594	0.031243	0.00730448	0.184963	-0.964636	-1.62665	0.850717	0.254502	0.0537777	0.887526	0.372499	0.430229	FALSE
PDCD4	Q53EL6	23.0001	23.162	23.1989	23.576	23.0805	23.8943	25.7577	25.8307	25.9238	25.0807	25.2113	25.5356	23.1142	23.2634	23.3648	0.01479	0.00322269	0.00926677	0.00542258	2.51877	1.95725	-0.0711762	2.6e-06	6.28e-05	0.667316	0.000304177	0.010677	0.876228	FALSE
HSD17B12	Q53GQ0	26.825	25.8824	26.2934	24.456	23.0934	23.5049	24.728	23.4737	23.3466	23.5936	23.1318	23.6205	24.3623	25.2661	25.7503	0.061811	0.032014	0.0117156	0.0280385	-1.15976	-1.56055	0.117046	0.176015	0.0564145	0.880519	0.302973	0.191799	0.950984	FALSE
USP39	Q53GS9	26.0907	26.5869	26.4259	24.9503	25.2612	24.8325	25.0167	24.8024	25.459	24.2599	25.2314	25.1621	25.8676	25.8175	24.6407	0.0300133	0.0133446	0.0217797	0.0272918	-0.598554	-0.806772	-0.249349	0.149236	0.121202	0.647423	0.282392	0.2477	0.871442	FALSE
AGK	Q53H12	23.6579	23.1383	22.9842	23.0731	23.2946	23.0236	23.488	23.7065	23.3798	23.6666	22.8176	23.3458	23.1182	24.2034	24.9841	0.0108401	0.00707442	0.0184179	0.0388801	0.329488	0.0814021	0.906596	0.0573728	0.783058	0.233004	0.183004	0.834876	0.62107	FALSE
HSP90AB2P	Q58FF8	28.0809	28.2175	28.7073	26.326	26.0188	26.2461	27.6369	27.8589	28.6454	27.7245	27.9115	27.699	28.1546	27.867	27.5737	0.043784	0.0188936	0.00417629	0.0104252	0.780965	0.512237	0.599024	0.216866	0.343858	0.288996	0.343841	0.459905	0.653416	FALSE
ZNF326	Q5BKZ1	27.559	28.3776	27.9976	27.7183	27.9781	27.8639	27.0135	27.2687	27.7856	27.4275	27.7508	27.9614	28.5695	28.614	27.3489	0.0100407	0.0143794	0.00970532	0.025477	-0.55981	-0.202516	0.261717	0.113122	0.349651	0.597224	0.239247	0.467163	0.850357	FALSE
EARS2	Q5JPH6	23.2914	23.3755	23.3083	26.8429	27.2336	26.4138	26.6618	26.3294	26.9213	25.772	26.2166	26.4958	23.8225	23.306	23.2701	0.0772581	0.0111389	0.0139541	0.0131712	1.55993	1.0839	-1.61134	0.107073	0.236376	0.0985427	0.231781	0.355669	0.481032	FALSE
MIA3	Q5JRA6	23.5617	23.5046	23.1642	23.2832	23.5101	23.8171	23.0988	23.4674	23.6233	23.1483	23.1552	23.3127	26.0291	26.1385	24.7558	0.00971501	0.0115132	0.00400704	0.0299793	-0.0769712	-0.268069	2.16765	0.695804	0.0415408	0.0346649	0.768402	0.173154	0.394208	FALSE
RRP12	Q5JTH9	27.1775	27.591	27.6013	23.1313	22.8882	23.3741	25.4592	25.5436	25.0312	23.3922	24.5243	24.6997	27.7115	27.6618	27.1407	0.0940548	0.0108404	0.0293195	0.011496	0.0507565	-1.08847	2.21079	0.960767	0.339068	0.0720608	0.975921	0.455669	0.44233	FALSE
EXOSC6	Q5RKV6	27.4356	27.9225	27.8437	25.9752	23.2669	26.117	25.775	25.664	23.1399	23.4181	23.5734	25.5441	27.4377	27.1294	25.9667	0.0667264	0.0599516	0.0490163	0.0288969	-1.56717	-2.24827	0.41781	0.223202	0.0645295	0.637241	0.348465	0.202057	0.868823	FALSE
HP1BP3	Q5SSJ5	27.5925	28.1621	28.2586	25.4136	25.937	25.5778	26.0899	24.97	25.3715	25.4495	25.1244	25.7531	27.9906	27.9085	26.7139	0.049368	0.0222705	0.0123583	0.0259487	-1.34646	-1.38129	0.714041	0.0707187	0.0517103	0.329728	0.198706	0.190684	0.683743	FALSE
NOL9	Q5SY16	26.2708	26.5575	26.1397	23.0488	23.1425	23.0371	22.8485	23.0397	23.4572	23.3193	22.9303	23.3023	26.3917	26.4812	25.5005	0.0722158	0.0134686	0.00948189	0.020755	-1.58427	-1.51542	1.42504	0.0826382	0.0924684	0.118746	0.212451	0.22816	0.499551	FALSE
UBR4	Q5T4S7	29.6761	30.0908	29.4118	26.7138	24.2411	25.7475	23.9414	25.1893	25.5055	25.2725	24.4854	25.0288	29.1454	29.0951	27.6295	0.0875346	0.033242	0.0161658	0.0300837	-2.76812	-2.71795	0.976494	0.0411359	0.0397255	0.407559	0.169559	0.173154	0.732643	FALSE
MRPL2	Q5T653	26.0991	23.6077	23.2177	25.1476	25.1029	24.9534	23.1876	23.1272	23.7803	25.6161	23.3584	25.4757	26.4784	23.2494	23.7713	0.0435277	0.0154441	0.0509703	0.0707504	-1.32303	0.128665	-0.188369	0.031045	0.888205	0.874825	0.161234	0.919106	0.950984	FALSE
KPRP	Q5T749	28.9072	28.3949	29.9189	23.4247	23.5207	22.9502	23.3539	23.4536	23.4191	25.3129	26.2416	25.7316	31.2118	30.6689	27.9577	0.122462	0.00216333	0.0180527	0.0582148	-2.77723	-0.424038	3.76005	0.0873573	0.762914	0.0582199	0.215962	0.8216	0.430229	FALSE
XP32	Q5T750	23.315	23.4333	23.0031	22.7504	23.2239	23.6293	23.3497	23.5943	23.5806	23.8129	24.6869	23.2315	27.3982	26.7716	25.1317	0.0134709	0.00584575	0.0306383	0.0442781	0.282384	0.684612	3.208	0.102481	0.241928	0.0375715	0.228763	0.362329	0.398714	FALSE
DCAF8	Q5TAQ9	23.3706	23.5222	26.2568	23.6208	23.3796	23.2905	24.6245	24.3256	24.8747	23.9335	23.2928	23.7308	29.1117	28.1467	26.3306	0.0484117	0.011171	0.0138441	0.0506792	0.701533	-0.254368	3.95623	0.208919	0.634111	0.0190189	0.335939	0.72086	0.298736	FALSE
RIF1	Q5UIP0	22.9661	23.0211	26.6775	22.9054	23.38	23.5425	23.3043	23.5882	22.8754	23.2753	23.6257	23.1604	23.4009	23.2165	23.362	0.0613358	0.0154311	0.0103782	0.00416865	-0.492818	-0.394949	-0.422306	0.463328	0.543857	0.51062	0.569517	0.646207	0.814967	FALSE
RNF20	Q5VTR2	22.9352	23.3825	23.338	26.1651	26.761	26.8288	26.7251	26.6099	26.9295	26.089	26.4933	26.2999	22.9651	23.3051	23.3687	0.0748854	0.0060508	0.00769015	0.00934914	1.85309	1.39232	-1.68877	0.0589681	0.127865	0.0774827	0.184806	0.254545	0.453543	FALSE
RPL7L1	Q6DKI1	23.6145	23.4403	22.9525	23.4092	23.2501	23.1412	22.9316	23.3905	23.3385	23.3131	23.1531	23.328	24.5214	24.7972	24.1523	0.0101372	0.0108223	0.00416703	0.013213	-0.0811098	-0.0365699	1.18902	0.666585	0.752567	0.0098463	0.751748	0.815114	0.198157	FALSE
ZCCHC8	Q6NZY4	23.0589	25.2958	23.4239	24.2314	24.3614	24.1553	23.4826	24.6876	24.4766	24.2927	24.318	24.1283	23.1344	24.4536	23.3043	0.0324698	0.0265727	0.00424651	0.0303704	0.127818	0.158531	-0.457029	0.804634	0.644873	0.42689	0.848786	0.727955	0.751294	FALSE
CDC73	Q6P1J9	26.5837	28.2023	28.8952	27.4732	27.5964	28.4212	26.5653	27.0483	26.8723	27.0794	26.7788	27.4303	26.5721	25.9178	24.462	0.0293859	0.00911308	0.0120337	0.0421097	-1.03336	-0.765873	-2.21137	0.0271182	0.0864751	0.0477209	0.156896	0.22147	0.410224	FALSE
MRPL14	Q6P1L8	26.9615	26.9553	26.7987	23.1844	23.8297	25.2482	25.432	22.8464	23.0718	25.2001	25.5883	25.6132	26.0501	26.6262	25.8798	0.0659946	0.0602179	0.00909599	0.0149378	-1.71293	-0.0291233	0.689064	0.174371	0.96831	0.377624	0.301868	0.975124	0.720581	FALSE
EDC4	Q6P2E9	27.2113	27.0678	27.4356	23.2414	23.4206	23.5328	23.415	23.0356	23.5164	23.4781	23.5506	23.5681	26.6086	26.7693	26.0475	0.0832816	0.0108658	0.00202712	0.0143138	-1.99591	-1.78602	1.15688	0.0682111	0.0926813	0.243659	0.196869	0.228248	0.625164	FALSE
PRPF8	Q6P2Q9	30.3473	30.5113	30.45	29.688	29.6729	29.9541	30.3182	30.0401	29.9674	29.5262	29.8487	29.971	29.6874	29.5554	28.8151	0.0126598	0.0061489	0.00771578	0.0160179	0.0046377	-0.321969	-0.751273	0.981089	0.163153	0.0859947	0.985981	0.289451	0.465383	FALSE
CTR9	Q6PD62	23.0194	26.1677	23.1745	27.3952	26.8234	27.4005	28.2851	27.5268	27.2536	27.2744	26.9298	27.5785	23.0976	23.038	23.5875	0.0794791	0.0193009	0.0119052	0.0129743	2.02509	1.59745	-2.42239	0.0615268	0.115026	0.0327851	0.185933	0.243723	0.387406	FALSE
TTC37	Q6PGP7	23.0514	23.4676	23.4031	23.5203	24.6969	23.6779	25.2386	25.3847	24.7614	23.4647	25.1743	24.6208	23.3285	23.3233	23.8094	0.0236712	0.0129739	0.035721	0.0118869	1.49206	0.783761	-0.149117	0.00182204	0.255617	0.610441	0.0366686	0.373282	0.855244	FALSE
DARS2	Q6PI48	26.2837	25.4053	25.2994	28.8996	28.1978	28.5541	29.4326	29.3041	28.8188	27.936	28.8775	29.1394	23.386	25.2527	25.6381	0.0602542	0.0110922	0.0220884	0.0486493	2.07855	1.54433	-2.34773	0.0253637	0.0823719	0.0543407	0.153238	0.217147	0.430229	FALSE
LARP1	Q6PKG0	27.9973	28.5615	28.597	28.5411	28.9477	29.0844	28.2078	28.1186	28.1667	27.7937	27.8686	27.8426	28.5308	28.2906	27.0395	0.0132671	0.00158441	0.00136553	0.0286437	-0.457119	-0.786519	-0.667855	0.0314287	0.00361009	0.282274	0.161509	0.0830321	0.650509	FALSE
MTHFD1L	Q6UB35	23.4125	23.0127	23.1833	27.0979	26.8522	26.9354	27.0767	27.6027	27.9853	26.426	27.1287	26.5492	23.1471	23.1535	25.0267	0.0823013	0.0165559	0.0140524	0.045565	2.47255	1.61898	-1.30661	0.0318065	0.115428	0.254104	0.162218	0.243723	0.634487	FALSE
FIP1L1	Q6UN15	25.2712	25.3497	23.1436	24.0177	23.4102	23.9617	23.3174	24.2754	23.3653	22.9094	23.5119	23.1045	24.8602	25.276	24.1627	0.0383275	0.0228224	0.0132655	0.0227136	-0.539644	-1.01711	0.573954	0.309875	0.047099	0.291013	0.429622	0.182721	0.653416	FALSE
WDR82	Q6UXN9	23.4525	23.5239	23.6175	28.2033	23.6651	23.7471	29.1202	29.1674	23.8372	28.0698	27.3992	23.3568	28.8762	28.8681	23.3378	0.0772182	0.111922	0.0970333	0.118224	3.0067	1.90704	2.65912	0.223685	0.330554	0.283817	0.348797	0.44769	0.650509	FALSE
SRCAP	Q6ZRS2	25.4577	22.7513	25.1498	24.4442	24.8946	24.2461	23.4798	22.3269	23.067	23.9936	21.0857	24.6352	23.2645	23.3363	23.5385	0.0392502	0.0254444	0.0813961	0.00607593	-1.53273	-1.25247	-1.11086	0.0233841	0.372381	0.0360544	0.150545	0.487426	0.394208	FALSE
HIST2H3A	Q71DI3	31.1712	32.2034	31.7239	30.2049	30.9976	29.2155	30.6484	30.5982	28.2852	30.1952	30.7816	29.6733	31.2126	30.808	30.4204	0.0347707	0.045239	0.0183488	0.0128553	-1.07547	-0.702705	-0.105742	0.307628	0.237594	0.837055	0.427428	0.357084	0.941021	FALSE
TUBA3C	P0DPH7	27.681	23.4539	27.3131	23.9574	24.0894	24.3722	25.9398	26.0933	26.4423	23.4586	25.0181	23.1003	23.4182	26.0365	25.1247	0.0735776	0.00984415	0.0427382	0.0534642	1.01395	-1.28553	-0.284715	0.241137	0.223038	0.800849	0.367555	0.34404	0.933544	FALSE
TUBA1A	Q71U36	27.681	23.4539	27.3131	23.9574	24.0894	24.3722	25.9398	26.0933	26.4423	23.4586	25.0181	23.1003	23.4182	26.0365	25.1247	0.0735776	0.00984415	0.0427382	0.0534642	1.01395	-1.28553	-0.284715	0.241137	0.223038	0.800849	0.367555	0.34404	0.933544	FALSE
TUBA3D	P0DPH8	27.681	23.4539	27.3131	23.9574	24.0894	24.3722	25.9398	26.0933	26.4423	23.4586	25.0181	23.1003	23.4182	26.0365	25.1247	0.0735776	0.00984415	0.0427382	0.0534642	1.01395	-1.28553	-0.284715	0.241137	0.223038	0.800849	0.367555	0.34404	0.933544	FALSE
RPS27L	Q71UM5	29.2978	23.3962	28.0544	23.3427	23.4507	23.4508	24.7367	23.0631	23.601	24.9509	23.1725	24.7603	26.4131	26.8757	25.9329	0.109194	0.0358983	0.0401899	0.0178519	-1.36516	-0.870818	1.24182	0.304712	0.511035	0.326505	0.424291	0.616882	0.683743	FALSE
SUPT6H	Q7KZ85	23.1763	25.3947	23.566	29.4596	28.2922	27.8377	28.2655	28.6576	28.5808	28.5237	28.7486	28.85	26.1631	24.0239	23.2553	0.0997323	0.00729004	0.00581635	0.061549	2.21354	2.41967	-1.80701	0.0936401	0.0732852	0.233942	0.219303	0.209293	0.62107	FALSE
SND1	Q7KZF4	23.1939	23.841	23.1923	29.6909	29.8751	30.0498	29.4888	29.522	29.5796	29.0962	29.9709	29.2485	23.3277	26.0973	27.9878	0.13324	0.00155695	0.015873	0.0908328	2.88963	2.79802	-0.836231	0.102721	0.112466	0.6878	0.228901	0.241831	0.882357	FALSE
DDX46	Q7L014	27.9363	27.6312	27.9597	28.0807	27.025	26.8045	27.9564	27.9591	28.1517	27.8755	28.0721	28.0542	28.4085	28.7387	28.0876	0.0194192	0.00399538	0.00388126	0.0114589	0.449492	0.427703	0.838703	0.0977369	0.111085	0.0251259	0.22293	0.240871	0.35958	FALSE
TRMT10C	Q7L0Y3	23.8262	23.2604	22.8694	25.9822	26.0719	23.0314	23.4514	25.5275	25.9457	25.2708	25.4526	25.9285	23.2008	23.5592	23.6267	0.0608954	0.0534859	0.0132914	0.00975601	0.801284	1.37704	-0.711321	0.453658	0.0725832	0.295715	0.563464	0.208212	0.655453	FALSE
DHX30	Q7L2E3	27.3411	27.5764	27.9157	26.6173	26.9624	25.9945	27.1901	26.4198	26.5663	25.292	26.0771	26.1588	27.8831	27.7627	26.6666	0.0256939	0.015305	0.0185211	0.0244308	-0.34251	-1.22527	0.369554	0.38676	0.0220526	0.481999	0.500246	0.146712	0.796792	FALSE
EIF3M	Q7L2H7	27.2397	26.0301	27.0619	30.1202	30.1022	30.3305	29.3783	28.8764	28.5053	29.0094	27.6584	29.4436	26.5841	27.5239	27.0777	0.067167	0.0151501	0.0324353	0.0173711	0.439266	0.223068	-1.41884	0.612009	0.820763	0.136472	0.706335	0.863678	0.512465	FALSE
MEPCE	Q7L2J0	22.7476	25.1746	23.1411	25.364	25.2902	25.4705	25.9229	25.6935	25.9855	25.5585	25.2344	25.8517	23.3235	23.7641	23.832	0.05052	0.00594366	0.0120859	0.0116772	1.33596	1.0169	-0.891459	0.0455996	0.106139	0.144721	0.172977	0.237073	0.527754	FALSE
CYFIP1	Q7L576	29.3572	29.0784	29.6748	28.0853	27.9283	28.3348	28.347	28.5792	28.3655	27.3575	28.0655	28.0737	29.6945	29.9019	28.5701	0.0251885	0.00453945	0.0147731	0.0243837	-0.312547	-0.910902	0.645731	0.347436	0.0491946	0.270908	0.461078	0.185718	0.638055	FALSE
RRM2B	Q7LG56	28.7219	29.4544	29.3833	24.8308	24.5445	25.2816	24.2629	23.0409	23.1494	23.6802	23.2786	24.0952	27.5704	27.9918	26.5548	0.0880724	0.0288001	0.0172387	0.0269877	-3.55167	-3.3514	0.336256	0.013507	0.017302	0.761342	0.115212	0.139652	0.914747	FALSE
PHF5A	Q7RTV0	27.8138	29.1166	28.6839	23.1977	23.5113	23.2753	26.6042	26.4114	26.829	25.8074	26.5231	27.1299	28.5676	28.6403	27.2084	0.111294	0.00785282	0.0249931	0.0286634	0.681786	0.5537	2.20566	0.589323	0.670708	0.129988	0.684859	0.749269	0.499551	FALSE
TRMT1L	Q7Z2T5	27.7521	27.8276	27.5332	23.1682	23.6359	23.1916	23.1504	23.5248	23.3503	23.3597	23.2983	23.4745	26.5583	27.0237	26.1237	0.094153	0.00802466	0.00382679	0.0169416	-2.17626	-2.1406	1.05047	0.0772914	0.0808798	0.342763	0.206365	0.216388	0.699563	FALSE
ZC3HAV1	Q7Z2W4	23.6324	26.5047	23.1826	25.6157	23.3457	23.1969	25.0571	23.0497	23.0748	23.7767	23.3648	22.7311	23.5221	23.2741	22.9492	0.0594706	0.0485438	0.0226141	0.0123574	-0.519148	-0.955445	-0.997857	0.583718	0.193649	0.15617	0.680388	0.315721	0.547494	FALSE
MRPL21	Q7Z2W9	23.2849	23.4294	26.1846	25.2935	25.3702	25.9825	24.5382	24.5443	23.4163	26.3059	24.7847	26.6892	25.4545	25.8043	24.682	0.0506411	0.0268767	0.0388517	0.0226852	-0.757913	1.00241	0.389419	0.273772	0.252285	0.545285	0.3979	0.371923	0.831156	FALSE
NUFIP2	Q7Z417	30.8146	31.7293	31.7778	23.6741	23.3556	23.4192	23.4439	23.6279	24.6565	25.6814	23.2037	25.3863	30.1354	30.4698	29.3288	0.159252	0.0273311	0.0546669	0.0195667	-3.55234	-2.70463	2.5162	0.104579	0.210898	0.221149	0.22988	0.333931	0.61983	FALSE
DCXR	Q7Z4W1	22.8497	23.4426	23.1937	26.759	27.1541	27.4278	26.7112	26.8176	26.9274	26.6663	26.8228	26.3697	27.0461	27.3859	26.3577	0.0868403	0.00403046	0.0086452	0.0194519	1.68092	1.48178	1.79207	0.118082	0.158542	0.105405	0.245702	0.286949	0.490112	FALSE
HUWE1	Q7Z6Z7	32.6304	33.2586	33.1902	28.5091	27.7145	28.5981	27.7895	28.3637	28.4489	27.4416	28.1176	27.6376	26.7552	28.0172	27.8814	0.0858144	0.012717	0.0125413	0.0251445	-2.44942	-2.9179	-3.0989	0.071643	0.0414638	0.0343142	0.199732	0.173154	0.394208	FALSE
YTHDF3	Q7Z739	23.5781	27.8819	28.3625	27.4081	28.0796	27.7333	27.092	27.5435	27.6908	27.6261	27.5074	27.7111	27.5755	27.4688	26.0263	0.0658946	0.0113702	0.00370437	0.0320185	0.268192	0.440961	-0.150376	0.734768	0.573563	0.869966	0.800312	0.675274	0.950984	FALSE
MRPL55	Q7Z7F7	23.4044	23.7905	23.6908	24.8097	24.9128	25.303	24.2028	23.4458	23.3283	25.5137	22.9847	25.3607	25.5381	25.6613	24.6959	0.0322325	0.0200603	0.0575961	0.0207683	-0.659606	0.301146	0.979854	0.165329	0.757388	0.068206	0.296051	0.818386	0.439972	FALSE
CENPV	Q7Z7K6	26.7077	27.9404	27.7645	23.4435	23.4855	23.5296	22.818	23.6058	23.1784	22.9545	23.594	23.643	26.3561	25.9186	25.7191	0.0872514	0.017	0.0164182	0.0125334	-2.2778	-2.08139	0.519391	0.0538146	0.0709325	0.597618	0.180342	0.206151	0.850357	FALSE
SLFN11	Q7Z7L1	23.8408	24.1319	23.4517	23.4024	22.9506	22.8244	23.397	24.5691	24.165	23.5041	22.8725	23.6334	25.2727	24.3907	23.1898	0.0214156	0.0247619	0.0174472	0.0430542	0.610075	-0.0969661	0.850781	0.211993	0.768299	0.291522	0.33919	0.824336	0.653416	FALSE
PEG10	Q86TG7	23.4175	23.1566	22.8492	25.4672	25.8831	26.0284	25.2903	24.715	23.1864	24.5409	25.1356	24.4278	22.9198	23.4809	22.9792	0.0602889	0.0445701	0.015394	0.0133277	-0.0697385	0.234463	-1.34036	0.938938	0.726781	0.0783023	0.959042	0.796676	0.453543	FALSE
PABPN1	Q86U42	28.4079	28.3813	28.153	26.0214	26.4067	25.1888	26.4641	26.2487	26.939	26.5186	26.5701	26.5991	27.5275	27.3278	26.4756	0.0515609	0.0133012	0.00153524	0.0206079	-0.54259	-0.530553	0.0171274	0.40423	0.39515	0.979881	0.514984	0.508445	0.985236	FALSE
MTDH	Q86UE4	30.5247	30.7504	31.129	23.0883	22.8261	22.7936	28.2144	23.2423	23.1152	23.2415	23.0947	23.0161	31.2166	30.4648	30.4714	0.161322	0.116988	0.00494925	0.0140698	-1.99471	-3.73463	3.86557	0.444802	0.0884313	0.080664	0.554181	0.223771	0.453543	FALSE
KTN1	Q86UP2	26.6562	26.4085	26.028	22.8751	25.3596	23.4359	24.2972	23.8504	23.0253	23.4465	23.4004	23.3231	28.5402	27.92	27.219	0.0636205	0.0271988	0.00266606	0.023698	-1.40292	-1.73723	2.76584	0.104483	0.0447283	0.00815343	0.22988	0.181164	0.181943	FALSE
ALYREF	Q86V81	28.8707	28.7442	28.5838	28.765	28.5429	28.5739	28.1035	27.6659	27.5268	27.9661	28.2072	27.9485	28.0557	27.9909	27.1917	0.00459963	0.0108392	0.00515527	0.0173438	-0.914713	-0.639485	-0.934003	0.025489	0.00372009	0.0731808	0.153238	0.0833356	0.444608	FALSE
KBTBD6	Q86V97	23.2738	23.5153	22.7799	23.436	23.1568	23.448	23.3899	24.6528	25.0763	24.5884	23.9348	24.5897	23.5978	23.0479	23.4496	0.0117299	0.0359955	0.0154994	0.0121772	1.10468	1.10266	0.0967951	0.155421	0.0191238	0.651744	0.289098	0.14407	0.871442	FALSE
CAND1	Q86VP6	24.4566	25.9075	26.2155	26.9743	25.157	25.1711	26.0482	26.9549	27.1259	26.3601	26.9933	26.0372	23.3886	26.3808	26.8528	0.035033	0.0216844	0.018378	0.0735561	1.06267	0.816527	-0.106268	0.0749478	0.121927	0.93305	0.203656	0.2477	0.970196	FALSE
THOC6	Q86W42	26.0021	26.0237	26.1279	24.7784	24.5759	25.9178	26.288	26.4369	25.9187	25.2841	24.2291	25.3542	26.201	25.7286	25.0731	0.0273175	0.0101775	0.0252569	0.0220672	0.643573	-0.615172	0.0965888	0.0881744	0.246394	0.832591	0.217149	0.366461	0.937531	FALSE
CHERP	Q8IWX8	26.603	26.3522	26.8188	23.1885	23.5658	23.6811	23.2475	24.3938	22.8417	24.2765	24.4267	24.1089	26.9167	26.5662	24.2763	0.0686699	0.0342612	0.00654882	0.0553244	-1.54052	-0.7642	0.884852	0.11	0.328076	0.452744	0.235349	0.445271	0.775445	FALSE
CCAR1	Q8IX12	26.8923	26.133	27.0346	26.462	26.5759	26.6121	25.7419	25.9604	25.7408	25.8295	25.7497	25.6098	26.8682	26.4979	25.7633	0.012	0.00489817	0.00432325	0.0213203	-0.80393	-0.888633	-0.241857	0.0010682	0.000564747	0.54468	0.0251291	0.0351948	0.831156	FALSE
DNAJC10	Q8IXB1	22.8493	23.3184	23.6614	25.9795	23.4954	26.1984	25.5087	25.6541	25.749	25.3356	25.9007	25.6841	26.2876	25.9576	23.5748	0.0598517	0.00472132	0.0111186	0.0585669	1.38689	1.38971	1.02294	0.0662883	0.0667445	0.380783	0.195863	0.202057	0.723184	FALSE
MRPL41	Q8IXM3	25.3418	23.399	23.0411	25.8739	25.7545	25.1457	24.2277	24.3215	23.6055	26.3417	23.7349	25.8632	23.2658	26.421	23.808	0.0495451	0.0161796	0.0548218	0.068863	-0.707773	0.553967	-0.261052	0.240886	0.592033	0.826449	0.367555	0.685485	0.937531	FALSE
RPAP2	Q8IXW5	23.6242	23.5062	23.4238	23.2338	23.5904	22.8622	21.8923	22.4376	23.63	23.14	22.9719	23.0712	23.5425	23.1871	23.4407	0.0122662	0.039232	0.0036636	0.00782621	-0.720119	-0.312408	0.0166698	0.293646	0.0463603	0.919159	0.415166	0.182306	0.963436	FALSE
FTSJ3	Q8IY81	29.1807	29.7761	29.6512	27.0614	25.4062	22.9805	26.3287	25.7471	25.0943	24.9597	26.3579	24.7331	28.6787	29.5174	27.996	0.10014	0.0240067	0.0347128	0.0265222	-1.61931	-1.99245	1.38801	0.217433	0.15143	0.289898	0.344047	0.28104	0.653416	FALSE
SRRM1	Q8IYB3	23.1564	23.3047	23.2044	25.6825	26.5646	25.7642	26.4347	26.4971	26.4838	26.4413	26.7283	26.4096	22.834	22.9926	23.3384	0.0631932	0.0012415	0.00661754	0.0111878	1.85902	1.91361	-1.5578	0.0326992	0.0291378	0.0577253	0.163444	0.168029	0.430229	FALSE
PELP1	Q8IZL8	26.2992	27.3464	26.7507	23.8433	22.8721	23.4463	23.2308	23.4804	23.1087	25.2069	23.2378	23.4183	26.2061	26.935	26.3115	0.0766284	0.00814176	0.0454404	0.0148754	-1.81969	-1.13868	1.39121	0.0682012	0.296691	0.141552	0.196869	0.416192	0.517952	FALSE
ABI1	Q8IZP0	29.0155	29.0121	29.0416	28.4765	29.0728	28.9191	28.5102	28.6416	28.4768	28.4271	28.4176	28.3214	29.4898	29.7395	28.2349	0.00776824	0.00305408	0.00205999	0.0276573	-0.380068	-0.534257	0.23179	0.00857802	0.00143239	0.67038	0.0965843	0.0527119	0.876228	FALSE
CCAR2	Q8N163	30.4212	30.3729	30.5439	29.443	29.1874	29.2608	28.6958	29.1473	28.9236	29.3201	29.1824	29.4287	29.9031	29.8195	29.0224	0.021332	0.00780429	0.00421061	0.016433	-0.9493	-0.561109	-0.289849	0.0145082	0.0851698	0.480885	0.116791	0.220722	0.796792	FALSE
NUP93	Q8N1F7	27.2693	26.3193	26.9063	23.5244	24.2995	23.2621	24.7667	23.9752	24.8271	24.372	25.4702	24.572	25.6584	26.4645	25.9663	0.0703555	0.0193843	0.023581	0.0156269	-0.740483	-0.458735	0.766294	0.375477	0.58546	0.35419	0.489985	0.682377	0.706283	FALSE
LRRC47	Q8N1G4	23.7855	23.1609	22.7858	23.2918	24.2524	23.8899	25.2638	25.1439	25.6653	24.9637	25.0102	24.1187	23.5949	23.7035	23.2906	0.0229941	0.0107688	0.0203195	0.00909532	1.82995	1.1698	0.00196202	0.000282393	0.0283828	0.994033	0.00957163	0.168029	0.994805	FALSE
MRPL50	Q8N5N7	23.363	23.5822	23.3263	25.0544	25.3189	25.8948	22.9736	23.319	23.5325	25.7378	23.2951	25.6812	24.924	25.787	25.0454	0.0463262	0.0121187	0.0559835	0.018501	-1.14824	0.481422	0.828854	0.0569037	0.635964	0.165385	0.183004	0.721058	0.554729	FALSE
CDKN2A_145	Q8N726	26.4056	26.9457	23.0589	23.3308	23.146	23.7369	23.0615	23.444	23.1865	23.1916	23.0572	23.3119	23.3937	23.1444	23.4063	0.0719294	0.00839464	0.00549466	0.00633742	-1.20663	-1.2504	-1.12251	0.154876	0.142366	0.179486	0.289025	0.270453	0.580143	FALSE
PAF1	Q8N7H5	25.1486	23.4068	23.0902	26.0072	27.0637	27.2755	26.721	26.3289	26.562	27.4341	26.4075	27.2294	26.408	25.5884	23.8663	0.07061	0.0074309	0.0201049	0.0513017	1.2053	1.69165	-0.0444431	0.161184	0.0740684	0.967588	0.294475	0.209328	0.981704	FALSE
ENAH	Q8N8S7	23.1356	23.4479	23.6612	23.1636	23.4251	26.3155	23.4044	26.4426	23.4724	26.0966	26.3838	26.283	27.3991	23.6144	26.61	0.0511216	0.0709824	0.00555045	0.0771665	0.581698	2.39635	2.01636	0.638563	0.00445117	0.213847	0.725922	0.0856066	0.616338	FALSE
MRPL43	Q8N983	25.8806	23.551	22.739	27.3192	26.9581	26.6221	23.1169	23.346	23.0728	26.4891	24.8664	26.7202	25.9297	25.9269	23.2426	0.0749092	0.0063284	0.0388176	0.061943	-2.33309	0.513558	-0.478614	0.0301795	0.614749	0.703476	0.160362	0.706331	0.890056	FALSE
KRI1	Q8N9T8	25.91	26.7472	23.2909	25.3687	23.1177	23.6438	25.5085	23.3823	25.0144	24.9977	25.4159	25.363	26.2427	26.1807	25.0861	0.0619939	0.0451683	0.00901433	0.0251814	-0.0446859	0.579138	1.15677	0.961963	0.402736	0.1566	0.976054	0.516143	0.547494	FALSE
COLGALT1	Q8NBJ5	23.495	22.8045	22.9177	28.3247	28.2784	28.414	27.7673	27.7112	27.4872	26.5206	27.3504	27.0378	27.358	26.1595	26.1295	0.1126	0.00535849	0.0155391	0.0263949	1.94954	1.26386	0.843256	0.160178	0.339305	0.5246	0.29374	0.455669	0.82337	FALSE
TXNDC5	Q8NBS9	28.1187	28.2509	23.5987	27.8932	27.033	27.7764	27.5691	27.8866	28.0821	27.6796	27.9721	27.6387	23.3338	23.1507	27.3711	0.0653833	0.00929804	0.00654895	0.0969014	0.734125	0.651644	-2.49327	0.362813	0.412142	0.202776	0.477327	0.524027	0.607384	FALSE
SERBP1	Q8NC51	29.1712	29.1169	29.2379	30.2499	30.4622	30.5165	29.5313	30.1635	29.8249	29.3272	29.9147	29.5859	28.5667	29.3006	29.688	0.0229221	0.0106017	0.00994438	0.019515	0.0474862	-0.183168	-0.607325	0.890723	0.592348	0.219128	0.920748	0.685485	0.616646	FALSE
LSM14A	Q8ND56	23.3887	23.261	23.3161	27.2979	26.6479	27.1215	26.0904	26.2529	26.3218	25.801	26.0806	26.4126	23.2667	23.1406	25.7917	0.0809778	0.00453099	0.011731	0.0621426	1.04951	0.925877	-1.10587	0.263604	0.32235	0.394877	0.388026	0.439351	0.732643	FALSE
ABCF1	Q8NE71	24.0484	23.3599	23.6048	26.5821	23.0464	25.8624	25.9892	25.7067	25.575	25.1749	25.8687	24.9232	23.3223	23.2861	24.8869	0.0595421	0.00821574	0.0193387	0.0383509	1.33963	0.904898	-0.585573	0.0739698	0.213133	0.487647	0.20185	0.334396	0.802304	FALSE
THOC2	Q8NI27	27.2117	27.2109	27.5388	25.1008	25.3299	26.2591	26.3508	25.9349	25.2598	24.1495	25.7945	25.4647	26.6956	26.3319	25.4566	0.0395038	0.0213015	0.0346234	0.024344	-0.593373	-1.30562	-0.280466	0.302307	0.105579	0.635116	0.421707	0.237073	0.868823	FALSE
WDR36	Q8NI36	26.4349	26.7469	26.3133	22.9066	23.7613	23.3274	26.1774	26.3658	23.1977	23.4269	23.2506	23.2385	26.3753	23.1038	23.1992	0.0706813	0.0703942	0.00452417	0.0768539	0.331937	-1.60971	-0.688947	0.803982	0.0753134	0.623265	0.848786	0.210934	0.862181	FALSE
GADD45GIP1	Q8TAE8	23.9003	23.449	23.3357	25.3597	25.1941	25.1893	23.4311	23.3655	23.3613	25.2021	23.5103	25.1712	23.6921	23.0613	23.5479	0.038706	0.00167257	0.0393031	0.0141064	-1.0187	0.223167	-0.970912	0.0458274	0.758904	0.0600777	0.172977	0.81865	0.430229	FALSE
SMARCC2	Q8TAQ2	27.777	27.8883	27.7976	25.6714	26.5272	27.4795	26.3377	26.3477	25.3279	26.5605	26.8032	25.9724	27.8275	27.6844	26.7255	0.0330218	0.0225301	0.0161535	0.0218585	-1.18577	-0.744794	0.222298	0.0543268	0.13584	0.674649	0.180342	0.263783	0.876755	FALSE
DDX54	Q8TDD1	27.3294	28.0773	27.9129	23.0624	25.591	23.3075	24.9696	24.9219	25.2731	25.0826	24.6645	23.4851	26.8141	26.2059	25.4715	0.0876053	0.00760192	0.0339385	0.0256944	-0.825204	-1.46936	0.283747	0.415481	0.202439	0.786301	0.526915	0.32573	0.926345	FALSE
BRIX1	Q8TDN6	30.0197	30.6026	30.5473	26.0935	26.1547	25.1091	27.4593	27.2219	25.4169	25.737	27.1539	26.7746	29.1019	29.0069	28.1178	0.0910378	0.0418361	0.0276219	0.0188871	-1.38846	-1.53267	0.654386	0.295111	0.219973	0.570858	0.416323	0.341768	0.835558	FALSE
NUP210	Q8TEM1	28.0447	23.6606	28.2074	23.0337	23.8859	25.2973	26.6159	27.1893	26.2757	25.9028	26.4843	23.7328	27.8556	27.3223	26.2489	0.0895763	0.017299	0.0571519	0.0301497	1.33868	0.0183639	1.78734	0.21655	0.988734	0.130911	0.343841	0.989502	0.499551	FALSE
NOC3L	Q8WTT2	28.2491	28.6876	28.3447	23.3558	23.2749	23.3472	23.216	23.1003	23.2722	23.4921	25.3052	25.0638	27.7114	27.587	26.3214	0.108126	0.0037802	0.0399896	0.0282681	-2.68035	-1.25618	1.33005	0.0658295	0.358811	0.317763	0.195863	0.474486	0.673155	FALSE
ZC3H15	Q8WU90	23.3663	23.2988	22.9931	24.6904	24.9382	25.3056	24.9098	25.6846	25.9846	24.6541	25.0161	24.4648	23.5765	23.2177	23.5639	0.0411215	0.0217277	0.0113365	0.0086827	1.42764	0.612979	-0.64598	0.02917	0.206666	0.177976	0.158718	0.330006	0.580143	FALSE
GTF3C2	Q8WUA4	26.4583	26.442	26.3493	23.347	22.7779	23.3143	24.7465	23.4578	23.3839	23.3867	23.5781	23.2956	25.9723	23.0439	25.417	0.0727497	0.0321113	0.00615711	0.0626887	-0.918745	-1.36132	0.029601	0.32024	0.124047	0.9807	0.438331	0.250426	0.98529	FALSE
NUP133	Q8WUM0	23.0502	22.5629	23.1569	23.1272	23.3205	23.192	23.1856	23.4807	23.6524	23.7896	23.595	23.7172	24.6151	24.9531	23.7369	0.0114042	0.0100725	0.0041495	0.0256924	0.371304	0.632306	1.36675	0.0907781	0.00133475	0.0534168	0.218351	0.0505634	0.430229	FALSE
LEO1	Q8WVC0	23.5902	23.3508	23.3397	26.027	25.7877	25.994	25.9156	25.3049	25.5647	25.7199	25.842	25.7046	23.8304	22.9765	23.6007	0.0559039	0.0119746	0.00292303	0.0188286	0.913513	1.07391	-1.21237	0.173681	0.115064	0.0934435	0.301868	0.243723	0.474369	FALSE
FAR1	Q8WVX9	25.885	23.3531	26.1278	23.311	23.0338	23.1881	23.4702	23.8469	23.4217	23.5429	23.7969	23.0625	23.2314	23.6167	22.8318	0.0598119	0.0098722	0.0158923	0.0168964	-0.57019	-0.682386	-0.923182	0.385379	0.317804	0.192331	0.499365	0.434996	0.597609	FALSE
ATXN2L	Q8WWM7	34.9685	35.5155	35.4179	29.154	29.137	29.2384	28.1554	28.6576	28.6793	29.7614	29.722	29.7236	34.296	34.4909	33.223	0.10421	0.0104014	0.000750897	0.020078	-3.74114	-2.50289	1.76473	0.0411341	0.127609	0.264247	0.169559	0.254427	0.638055	FALSE
PRPF31	Q8WWY3	23.3312	23.0226	23.3614	23.2979	24.0889	23.3921	25.8688	23.5265	23.0782	25.3335	24.9923	25.4873	23.105	25.4449	23.1299	0.0151859	0.0620346	0.0100252	0.0562427	0.742136	1.85535	0.477579	0.482514	0.000143091	0.603063	0.584096	0.014177	0.850357	FALSE
PSPC1	Q8WXF1	22.6449	23.7853	23.2284	25.0446	26.324	26.3269	25.1938	26.1969	25.9812	25.6119	26.5331	25.0336	23.6289	23.2486	23.6699	0.0644058	0.0204718	0.0293968	0.00987828	1.23164	1.16719	-1.04323	0.130463	0.178135	0.170071	0.261332	0.302479	0.563115	FALSE
DNAJC9	Q8WXX5	23.6457	23.5285	22.8933	23.4949	24.6229	23.8633	25.2522	23.7985	23.473	25.3314	23.2128	23.4243	26.0927	26.524	25.2358	0.0238928	0.0391883	0.0486432	0.0252687	0.499791	0.314666	2.27604	0.466962	0.694185	0.00924534	0.571718	0.767476	0.195914	FALSE
CTNNBL1	Q8WYA6	25.2621	23.5613	23.1832	27.9228	27.4432	27.9668	27.5211	26.0252	26.1238	26.986	26.5838	28.1877	26.1724	26.2157	25.2177	0.0846263	0.0315045	0.0306208	0.0218067	0.666833	1.36261	-0.0212605	0.53316	0.222465	0.982889	0.634667	0.343566	0.986719	FALSE
DDX1	Q92499	27.3517	27.4425	27.6637	29.5111	28.6585	29.0296	29.3248	29.4986	29.2503	28.446	28.6718	28.69	27.3763	27.1814	26.9836	0.0322723	0.00434007	0.00475302	0.00722411	1.08169	0.326425	-1.09578	0.0330432	0.427463	0.0314818	0.163444	0.53814	0.378959	FALSE
H1FX	Q92522	30.3665	30.8395	30.8661	29.151	28.4662	27.5075	27.2968	27.8714	25.1782	27.2544	27.5974	27.1914	30.3311	30.6067	29.7098	0.0468344	0.0529628	0.00798815	0.0152053	-2.75067	-2.18505	0.683084	0.050682	0.010921	0.311663	0.180342	0.119912	0.664607	FALSE
MRPS27	Q92552	27.9094	27.312	28.0546	28.3902	28.2955	28.4275	27.6822	27.0216	27.1338	28.5165	27.718	28.6547	27.2223	27.5186	26.7552	0.0149618	0.0129584	0.0178706	0.0141678	-0.785653	0.231554	-0.899514	0.0331661	0.537124	0.028072	0.163444	0.640069	0.364938	FALSE
AP3S1	Q92572	23.725	23.0746	23.7365	27.5316	26.7942	27.1252	25.9712	26.1778	25.9795	26.7572	25.7802	26.4445	23.4073	23.481	23.2753	0.0797709	0.00449126	0.0189515	0.00445561	0.711719	0.996113	-1.9433	0.42866	0.29728	0.0650668	0.538123	0.416192	0.438775	FALSE
HSPH1	Q92598	29.5145	29.6985	30.174	27.1501	26.8626	27.1781	28.9141	29.0113	29.2584	28.2511	28.2296	28.02	28.8689	28.1086	27.7454	0.0533196	0.00610871	0.0045317	0.0203004	0.631645	-0.262722	-0.188684	0.357939	0.690399	0.795941	0.472363	0.765261	0.931128	FALSE
GCN1	Q92616	27.074	24.5971	26.528	26.1867	25.1499	26.3693	26.343	26.6121	27.2008	25.7001	24.8768	25.4301	23.0896	23.2402	26.6863	0.0356588	0.0164198	0.0165661	0.0835897	0.734497	-0.648517	-1.64547	0.150806	0.192071	0.293767	0.28324	0.314471	0.653416	FALSE
MRPS31	Q92665	26.1001	26.7184	23.5394	29.1466	28.8216	29.1391	27.7666	27.5104	27.2885	28.7744	28.206	28.9496	27.2052	27.3936	26.101	0.0820891	0.00869444	0.0135716	0.0259578	0.277651	1.39914	-0.344266	0.775261	0.190999	0.741003	0.832113	0.313785	0.906374	FALSE
ANP32B	Q92688	23.4257	22.9126	22.898	28.2903	28.6589	28.5811	28.5752	28.8382	29.538	27.7505	28.2935	27.9201	23.3452	23.0466	25.8425	0.115663	0.017169	0.00992532	0.0637627	3.18934	2.19358	-1.71634	0.0468585	0.132293	0.292678	0.173838	0.259746	0.653416	FALSE
HDAC2	Q92769	26.9153	26.7363	26.989	23.4465	23.3908	23.7465	26.3435	26.4045	26.3643	23.3074	25.3508	22.8261	29.396	29.1454	27.8475	0.0730813	0.00117741	0.0562564	0.028864	1.16667	-1.37595	3.59223	0.181523	0.25285	0.00501581	0.310082	0.371923	0.1542	FALSE
TAF15	Q92804	23.5315	23.2249	23.6761	26.8731	26.8936	26.766	27.6429	26.8248	26.9892	26.0922	27.1809	26.5863	25.5691	23.3511	25.3847	0.0735384	0.0159382	0.0204786	0.0496924	1.99145	1.45892	-0.392548	0.0465035	0.121767	0.71807	0.173613	0.2477	0.893598	FALSE
GGH	Q92820	23.2285	23.3569	23.1288	23.251	24.1369	25.0328	23.5185	23.4078	23.2872	24.801	25.5604	23.1282	25.1389	23.1349	23.6097	0.0317836	0.00494358	0.0507971	0.0437052	-0.284621	0.807397	0.272044	0.403757	0.383342	0.714527	0.51489	0.497726	0.891883	FALSE
DDX17	Q92841	29.2025	29.4566	29.3105	29.3252	29.6086	29.268	28.9163	29.2047	29.0125	28.8155	29.1493	29.024	28.2236	28.2425	27.7022	0.00500634	0.00505482	0.00581595	0.0109293	-0.317417	-0.365618	-1.30579	0.0366357	0.0382966	0.0109737	0.166792	0.173154	0.207854	FALSE
RAD50	Q92878	29.3677	29.2835	28.9736	29.2301	29.3618	29.5751	29.0739	28.8549	29.0151	28.4389	28.7466	28.8735	29.9017	29.8006	28.7591	0.00675442	0.00391083	0.0077911	0.0214499	-0.317288	-0.612263	0.188523	0.0199119	0.0189633	0.660235	0.138678	0.14407	0.87515	FALSE
UPF1	Q92900	26.0295	26.8027	26.1587	24.9438	24.9165	26.1477	25.661	25.8038	26.0778	24.5084	25.8132	23.2654	26.038	25.7204	25.7326	0.0290441	0.00819507	0.0519391	0.0069663	0.0144098	-1.3041	-0.0028318	0.9665	0.209406	0.993298	0.976354	0.332981	0.994805	FALSE
SMARCC1	Q92922	25.3845	25.5584	25.4568	23.2072	25.0728	23.6261	22.9534	23.4932	23.7357	23.5114	23.1392	23.0704	26.3721	25.374	24.6517	0.0416406	0.017117	0.0102098	0.0339215	-1.32353	-1.47732	0.748299	0.0284984	0.0157516	0.304468	0.158718	0.135658	0.66145	FALSE
KHSRP	Q92945	25.568	27.005	23.5189	27.0762	28.3681	28.3176	27.696	28.102	28.3228	28.844	28.571	28.1516	26.0069	26.027	28.2314	0.0692392	0.0113378	0.0122273	0.0477871	1.39794	1.8799	0.112787	0.125235	0.0548722	0.918422	0.256036	0.191799	0.963436	FALSE
TNPO1	Q92973	23.0257	23.5572	23.589	24.2439	23.7561	23.9517	24.261	23.3991	24.8479	23.9339	24.0824	24.0566	23.7853	23.0603	24.9438	0.0173932	0.0301516	0.00330435	0.0397006	0.482064	0.33706	0.242523	0.374212	0.103975	0.707616	0.488828	0.234534	0.891883	FALSE
ARHGEF2	Q92974	23.148	23.5002	23.1695	24.292	23.365	23.3503	25.1387	23.269	23.1801	23.4327	23.3028	24.2832	23.2303	24.6648	24.6962	0.0180363	0.0463501	0.0224944	0.0346077	0.391769	0.202046	0.726296	0.606785	0.603145	0.267853	0.702191	0.695074	0.638055	FALSE
EMG1	Q92979	23.1505	23.0731	23.0461	26.2977	27.1098	26.9374	26.8536	26.5254	26.514	26.1132	26.1839	26.241	23.0815	23.3753	23.1869	0.0818258	0.00724138	0.00244426	0.00641295	1.69523	1.24362	-1.7212	0.0977957	0.195808	0.093825	0.22293	0.318178	0.474369	FALSE
USP9X	Q93008	26.7181	26.9385	26.8041	25.5392	26.2381	25.1915	26.1037	25.9984	25.9069	25.8664	25.8071	25.675	25.7841	25.9462	25.264	0.0276149	0.00378778	0.00380028	0.0138864	-0.235238	-0.455433	-0.573488	0.467917	0.187067	0.155851	0.572342	0.311295	0.547494	FALSE
USP7	Q93009	26.1991	26.7641	26.4064	25.824	25.4254	25.6514	26.202	26.642	26.7348	26.2733	26.5614	26.6875	26.7963	25.4898	26.0636	0.0192674	0.010731	0.00801063	0.025076	0.481211	0.46235	0.0715372	0.111913	0.094107	0.877742	0.237861	0.230796	0.950984	FALSE
SMARCE1	Q969G3	23.3627	22.8633	23.1609	24.5879	24.8662	25.3793	25.2649	25.5147	25.1141	25.0219	24.803	26.0193	26.4564	26.7622	25.2596	0.0432059	0.00799714	0.0256451	0.0303563	1.26119	1.24467	2.12267	0.0301676	0.0680027	0.0174626	0.160362	0.202462	0.281243	FALSE
MRPL24	Q96A35	23.2065	23.0422	23.3519	26.6072	26.6414	26.6125	25.3884	23.1116	23.7486	25.9982	24.6696	26.0678	26.9172	23.0165	25.1897	0.0753063	0.0487762	0.0308049	0.0780557	-0.827441	0.668224	0.130844	0.448177	0.477674	0.928258	0.557193	0.585389	0.968094	FALSE
FUBP1	Q96AE4	23.3318	23.2508	23.0299	26.8069	27.327	27.5829	26.4442	27.2606	26.9845	26.9838	27.4739	26.9272	22.9724	27.4618	27.1137	0.0882671	0.0154394	0.0110808	0.096618	1.67489	1.90677	0.627771	0.128084	0.0906293	0.732876	0.259562	0.227039	0.900646	FALSE
LRRC59	Q96AG4	25.1296	25.1568	26.3226	25.8661	25.9911	25.9607	26.4491	26.0749	25.124	26.2355	26.7098	26.2431	25.2249	23.7425	27.756	0.0188734	0.0263932	0.0102924	0.0793544	0.144842	0.658356	-0.163349	0.764	0.0367218	0.902646	0.823463	0.173154	0.959247	FALSE
COA7	Q96BR5	23.2542	23.5097	23.1282	24.3261	24.8444	22.9883	23.1246	23.5566	23.1966	23.1528	23.7456	23.8673	23.2341	23.2104	23.4974	0.0314178	0.00993505	0.0162055	0.00683245	-0.382557	-0.086587	-0.361188	0.289416	0.824291	0.299525	0.411898	0.866683	0.65825	FALSE
FAM136A	Q96C01	23.4554	22.9254	23.2326	31.1765	31.3531	31.2777	29.2033	28.7595	27.973	30.1236	27.9933	30.4123	22.9967	22.9059	25.0019	0.162308	0.0217497	0.0447716	0.0501299	1.40847	2.27296	-3.60195	0.476251	0.287262	0.109534	0.57869	0.40793	0.495622	FALSE
PYCR2	Q96C36	23.7287	27.2458	23.2576	26.2163	25.444	26.0539	25.7358	25.3419	25.4104	25.4876	25.4003	26.0945	23.3627	26.2736	25.7984	0.0607946	0.00825501	0.0147358	0.0621041	0.171635	0.33639	-0.179499	0.798628	0.631021	0.878119	0.847309	0.719567	0.950984	FALSE
FAF2	Q96CS3	26.46	26.1531	26.1624	23.2859	23.1358	23.7468	23.3452	22.769	24.7097	23.4609	23.4817	23.1891	23.2688	23.8667	24.498	0.0639749	0.0422163	0.00698251	0.0257423	-1.21604	-1.44677	-0.946156	0.208249	0.0761224	0.241873	0.335555	0.211963	0.622954	FALSE
SNRNP40	Q96DI7	27.0163	26.877	25.825	27.1357	26.089	26.1667	27.1818	27.0312	26.6484	24.827	26.3919	26.1215	30.5331	30.0901	28.8202	0.020971	0.0102025	0.0324453	0.0298224	0.43551	-0.738143	3.29622	0.160326	0.262733	0.0117312	0.29374	0.381081	0.218982	FALSE
MRPL38	Q96DV4	26.5517	25.9852	26.4661	26.7402	26.576	26.0607	25.874	25.5139	25.1264	26.244	25.0894	26.6764	26.4959	26.5065	24.9098	0.0115059	0.0146593	0.0315518	0.0353791	-0.891867	-0.3934	-0.4259	0.0304671	0.496937	0.509014	0.160362	0.602688	0.814967	FALSE
MRPS24	Q96EL2	23.1541	23.2719	23.587	27.5291	27.6886	27.7985	26.5832	25.567	25.2491	26.5719	25.676	27.1763	26.293	23.5671	23.0987	0.0933079	0.0270094	0.0285116	0.0709292	0.294931	0.969881	-1.18526	0.787975	0.394655	0.429235	0.840854	0.508316	0.753207	FALSE
MRPL53	Q96EL3	22.5959	23.4432	26.7204	25.1108	24.4668	23.5994	25.008	24.8909	23.6054	25.4886	24.8971	25.9442	25.9459	26.992	25.9332	0.0600576	0.0317614	0.0206353	0.023114	0.17866	1.12056	1.96763	0.817936	0.13919	0.0250147	0.860001	0.266476	0.35958	FALSE
RBM33	Q96EV2	26.8769	27.5531	27.7619	26.0428	26.6608	26.4935	25.6455	25.7232	25.7729	25.5916	25.8945	25.9042	26.025	23.2499	23.3199	0.0242499	0.00249741	0.00689001	0.0653912	-1.18429	-1.10137	-2.69989	0.00640364	0.00773331	0.0875033	0.0836022	0.109456	0.467653	FALSE
DNAJA3	Q96EY1	27.0559	27.3775	27.4566	23.2621	24.3504	22.993	23.3253	23.1128	23.2609	23.1558	23.5588	23.2176	22.8378	26.2678	25.5118	0.0831794	0.00468894	0.00931021	0.0724569	-2.1829	-2.10518	-0.543464	0.0525085	0.0585819	0.704975	0.180342	0.193488	0.891077	FALSE
PTCD3	Q96EY7	27.2433	26.8011	26.3231	29.8252	30.0292	30.1956	29.0147	28.1062	28.1125	28.8392	28.5486	29.1002	27.5769	27.5015	26.473	0.0632127	0.0183989	0.00957207	0.0226879	0.00819804	0.426403	-1.21913	0.992064	0.592335	0.180147	0.99438	0.685485	0.580143	FALSE
CYFIP2	Q96F07	23.4419	25.9747	23.3757	24.959	24.8774	25.2072	25.5336	25.2071	25.5871	24.5537	25.0015	24.7241	25.5749	25.8894	24.815	0.0417659	0.00808516	0.00912933	0.0217232	0.80331	0.120473	0.787158	0.117607	0.793573	0.18054	0.245109	0.83987	0.580143	FALSE
THOC1	Q96FV9	25.8744	25.8385	25.9873	23.042	23.4707	25.6252	24.7911	24.9875	24.6635	23.811	24.1054	24.555	25.6294	25.8562	24.9134	0.0537273	0.00657771	0.0155104	0.019325	-0.15898	-0.815865	0.49333	0.785719	0.21302	0.450963	0.840113	0.334396	0.774454	FALSE
LTV1	Q96GA3	26.4903	26.7148	26.3059	27.2255	27.2144	27.6564	27.1406	26.8304	26.7653	26.9656	27.008	27.4445	26.9698	26.8087	25.8695	0.0191118	0.00745126	0.0097685	0.0223834	-0.0224731	0.204801	-0.38522	0.928036	0.457142	0.398426	0.950167	0.564569	0.732643	FALSE
MRPL48	Q96GC5	25.0453	23.2178	23.2743	26.242	26.1708	26.0554	24.56	23.4014	23.7721	26.3429	23.9638	26.0554	23.3466	25.9321	25.4851	0.0570838	0.024746	0.0510164	0.0554519	-1.08976	0.453127	-0.0796463	0.150856	0.655515	0.939424	0.28324	0.737383	0.974218	FALSE
DDX27	Q96GQ7	23.6806	23.2426	23.4289	24.4192	24.4171	23.3904	24.1616	24.3199	23.418	23.3551	24.9656	23.6883	26.2865	23.7806	23.2787	0.0221604	0.0200928	0.035416	0.0659058	0.203375	0.239842	0.685448	0.590741	0.686775	0.540924	0.685473	0.762049	0.829126	FALSE
PGAM5	Q96HS1	29.9626	29.8858	29.88	26.4931	23.474	23.5465	23.4815	24.5546	23.6857	24.6354	25.635	25.3557	28.1519	28.7946	27.4618	0.115949	0.0238333	0.0204587	0.0236905	-3.29973	-1.99828	0.929089	0.0503819	0.185671	0.516051	0.180342	0.310275	0.818564	FALSE
RBM17	Q96I25	23.2205	23.5306	23.7411	26.1409	23.0156	25.0497	25.5259	23.4479	23.2536	24.5836	25.0909	25.4388	26.4077	23.1388	26.2286	0.0506759	0.0523166	0.0171778	0.0727589	-0.0406211	0.921333	1.14196	0.965484	0.143866	0.403573	0.976093	0.2729	0.732643	FALSE
NARS2	Q96I59	23.0627	23.3454	23.6674	28.1611	28.1816	28.4567	27.3107	27.2898	27.0311	27.3038	27.1584	27.4583	23.2996	23.3111	23.24	0.104486	0.00572284	0.005492	0.00163977	1.39805	1.49437	-2.52893	0.260763	0.233338	0.0700486	0.386049	0.353681	0.440278	FALSE
THOC3	Q96J01	25.8325	23.1807	23.2391	25.1284	24.9256	23.316	26.1013	25.8733	26.0255	24.5014	23.6091	25.0766	28.103	27.9097	26.4917	0.0479351	0.00446644	0.0303088	0.0319898	1.72963	0.125293	3.23108	0.014457	0.850721	0.00465112	0.116791	0.88723	0.149766	FALSE
ZFR	Q96KR1	27.9218	28.3108	27.4509	27.7048	27.0899	27.7949	26.6297	26.7431	26.8399	26.7466	26.8216	27.1681	27.6099	27.104	25.6367	0.0150072	0.00393481	0.00835593	0.038267	-0.974588	-0.80008	-0.928667	0.00156152	0.00768528	0.252889	0.0329711	0.109456	0.634487	FALSE
EP400	Q96L91	23.1659	23.4513	23.4093	22.6649	23.0271	23.0648	23.3099	23.5194	23.2384	23.2954	22.9162	23.6067	23.3532	22.6298	23.5609	0.0124352	0.00625351	0.0148593	0.0210848	0.225325	0.142228	0.0507629	0.163667	0.577263	0.879658	0.296051	0.676537	0.950984	FALSE
WDR92	Q96MX6	25.0638	24.5998	24.4308	23.2751	23.1254	23.6149	30.5747	30.7148	30.7501	24.3281	23.5396	23.3971	22.8528	23.3774	22.2953	0.0328555	0.00302472	0.0211104	0.0236902	6.66158	-0.263347	-1.17648	3.22e-06	0.564753	0.0403656	0.000346027	0.667954	0.410224	FALSE
DOCK7	Q96N67	20.5592	22.6381	22.1595	23.9899	22.9407	24.0488	20.1714	23.0622	23.1571	20.3606	21.0475	20.3992	23.4935	21.273	20.9237	0.0571007	0.0766853	0.0187315	0.063656	-0.59246	-2.12023	-0.825958	0.629217	0.00904316	0.441703	0.719105	0.113802	0.762619	FALSE
RPRD1A	Q96P16	23.596	23.3989	23.1445	26.5268	26.2514	26.7817	25.9911	24.7806	23.0069	26.3497	25.9466	27.0481	22.9892	24.9223	23.2516	0.0694997	0.0610323	0.0210711	0.0442049	-0.357019	1.49826	-1.22884	0.763315	0.0980453	0.232236	0.823463	0.231894	0.62107	FALSE
SERPINB12	Q96P63	27.0334	25.2428	26.764	23.1194	23.1166	23.2985	23.479	23.0397	23.3011	22.8656	23.6254	21.9397	27.6283	27.1965	22.0235	0.074345	0.00949415	0.0370116	0.12175	-1.48918	-1.95224	0.853649	0.105124	0.0657244	0.694075	0.22988	0.202057	0.884242	FALSE
RBM14	Q96PK6	28.8448	29.1764	28.9892	26.9382	27.4254	27.16	26.8436	26.7019	26.9488	26.983	26.9915	26.7832	27.357	27.7483	27.0005	0.0362774	0.00461671	0.00437871	0.0136658	-1.25757	-1.16977	-0.720397	0.0287624	0.0370293	0.169302	0.158718	0.173154	0.562013	FALSE
VPS35	Q96QK1	23.1439	23.1048	23.5171	27.4634	26.6817	27.0697	26.3051	26.6522	26.6593	26.4031	26.67	26.5986	24.1302	23.3667	25.0396	0.0838429	0.00762993	0.00520213	0.0346387	1.37541	1.39382	-0.984596	0.172374	0.167042	0.352398	0.301577	0.292324	0.706283	FALSE
MCCC1	Q96RQ3	31.2829	31.7412	31.3411	28.3131	29.1116	29.5999	28.6041	28.5115	28.2198	27.2397	28.3745	28.413	31.3346	30.6209	29.1246	0.0466613	0.00705175	0.0237994	0.0371501	-1.78651	-2.22256	0.128412	0.0260716	0.0149362	0.888225	0.153334	0.131766	0.950984	FALSE
SRPK1	Q96SB4	27.6502	27.8751	28.1148	27.6913	27.3904	27.2207	27.4899	27.4184	27.2365	26.7316	26.6151	26.885	27.2632	27.4708	26.8857	0.0116579	0.00477026	0.00506274	0.0109031	-0.275497	-0.913177	-0.450551	0.112526	0.000568139	0.0984103	0.238378	0.0351948	0.481032	FALSE
IWS1	Q96ST2	22.5749	23.5237	23.2414	26.3237	26.0715	26.3243	25.7078	25.7599	25.6444	25.7443	25.4999	25.3191	22.9573	23.4831	23.6566	0.0706098	0.00224917	0.00836093	0.0155844	1.02744	0.844555	-1.31089	0.208419	0.292026	0.129297	0.335555	0.413328	0.499551	FALSE
SIN3A	Q96ST3	27.1899	27.6234	27.2804	26.4005	25.9511	26.238	26.062	26.0852	26.2112	25.6527	24.6015	25.5856	27.4735	28.053	26.4225	0.0250744	0.00307325	0.0232803	0.030258	-0.661082	-1.50062	0.535812	0.0606608	0.0206762	0.39449	0.185195	0.14407	0.732643	FALSE
TBCB	Q99426	23.6648	23.3184	23.1558	26.8842	26.6944	26.9142	26.3568	26.5303	27.4768	27.236	26.4122	26.5152	23.0389	23.3246	26.8234	0.0756403	0.0225035	0.0167975	0.0863829	1.6827	1.61585	-0.709637	0.0909658	0.0955072	0.650477	0.218351	0.230918	0.871442	FALSE
PSMB7	Q99436	28.977	29.1493	29.6956	25.8916	23.3581	22.9927	26.6739	24.9887	23.8307	26.7688	26.3332	25.5183	28.0479	27.2816	26.635	0.11335	0.0568159	0.0242213	0.0258871	-1.51295	-0.470614	0.644144	0.342304	0.727712	0.638015	0.457352	0.797018	0.868823	FALSE
CDC5L	Q99459	27.7608	28.384	28.2295	24.5152	24.6332	24.1821	24.8332	25.3585	23.1529	24.7628	25.1197	24.8849	28.8196	28.2728	27.2155	0.0773135	0.0471251	0.00727985	0.0290184	-1.83591	-1.36165	1.81852	0.130231	0.162588	0.0986392	0.261273	0.288846	0.481032	FALSE
PSMD1	Q99460	30.1727	30.243	30.3387	26.3936	23.2582	26.2607	26.3021	27.3251	26.302	26.6253	26.3158	26.7286	29.6344	29.5242	28.6734	0.105591	0.0221682	0.00808873	0.0179639	-1.13478	-1.22125	1.49951	0.398666	0.355989	0.273452	0.509912	0.471722	0.638055	FALSE
SDF2	Q99470	28.0501	28.2959	28.3004	25.7719	27.1744	27.4734	26.59	26.4025	23.2337	23.3946	23.3696	23.2939	23.4302	23.0811	22.9053	0.0351254	0.074226	0.00224729	0.0115462	-2.10229	-4.15831	-4.37212	0.183434	0.000125657	3.6e-05	0.312446	0.0138686	0.00464258	FALSE
PFDN5	Q99471	28.5518	29.2883	28.9931	27.0386	27.1994	27.2373	34.1512	33.9587	33.534	34.6399	34.1383	34.4429	37.1965	37.789	36.5977	0.0359385	0.00932139	0.00734452	0.0160136	5.82989	6.35561	9.14297	6.75e-06	5.79e-06	1.22e-06	0.000543169	0.0037268	0.000548846	FALSE
PARK7	Q99497	23.4846	23.6005	23.3322	27.3057	27.1768	27.8853	27.2198	27.3947	27.66	28.6623	27.9641	27.5355	23.6047	27.2599	27.9552	0.0862588	0.00808266	0.0202741	0.0889522	1.96068	2.58977	0.809096	0.0806022	0.0341422	0.644635	0.209306	0.172526	0.871442	FALSE
NUP88	Q99567	22.7919	22.8773	22.9153	24.5558	25.2998	24.5907	22.7788	25.2276	25.0208	23.295	25.6004	24.8599	23.4471	23.342	23.3644	0.0462854	0.0557902	0.0478749	0.00236701	0.503972	0.746665	-0.453983	0.61201	0.413493	0.360455	0.706335	0.524708	0.710973	FALSE
POP1	Q99575	23.6335	23.4587	23.5951	26.1419	25.9773	26.1918	25.2495	25.8395	26.0853	25.702	25.7974	26.4111	23.0577	23.0804	23.1768	0.0561705	0.0166984	0.0148187	0.00273597	0.891724	1.13709	-1.7281	0.197471	0.110046	0.0288322	0.323008	0.240871	0.364938	FALSE
TSNAX	Q99598	23.4374	25.8172	25.7802	25.0017	23.4321	23.2013	25.4796	24.7201	24.459	24.5065	24.5576	24.6993	23.6524	23.2129	24.3688	0.0503136	0.0213053	0.00406384	0.0245726	0.441274	0.142829	-0.700259	0.477509	0.788533	0.284899	0.579672	0.836598	0.650509	FALSE
EIF3C	Q99613	29.0701	28.3665	29.2508	32.4332	32.5467	32.4683	32.0852	32.0503	32.0712	31.5638	31.8705	32.1092	30.2797	30.3566	29.5119	0.0647481	0.000547606	0.00858461	0.0155424	1.37965	1.15853	-0.639869	0.149747	0.216069	0.482529	0.282392	0.337314	0.796792	FALSE
EIF3CL	B5ME19	29.0701	28.3665	29.2508	32.4332	32.5467	32.4683	32.0852	32.0503	32.0712	31.5638	31.8705	32.1092	30.2797	30.3566	29.5119	0.0647481	0.000547606	0.00858461	0.0155424	1.37965	1.15853	-0.639869	0.149747	0.216069	0.482529	0.282392	0.337314	0.796792	FALSE
DNAJC7	Q99615	27.7723	23.6284	23.3005	27.1184	25.8997	27.6398	26.6535	27.0538	27.3597	27.0182	27.2694	26.9644	23.3349	23.5404	25.594	0.0771127	0.0131055	0.00601179	0.0517144	1.12916	1.19084	-1.73676	0.231013	0.20496	0.1595	0.357874	0.328343	0.549293	FALSE
PHB2	Q99623	29.193	28.7108	29.2531	27.11	27.4865	27.6008	27.5115	27.6775	27.617	27.5027	27.4572	26.791	28.1974	28.4134	29.2099	0.0332657	0.00304277	0.0146206	0.0186408	-0.623692	-0.975369	0.381236	0.165617	0.0655473	0.464839	0.296051	0.202057	0.7842	FALSE
HSD17B10	Q99714	23.3989	23.6361	22.9507	27.912	28.2688	27.9547	28.0383	28.0134	27.9176	28.0677	28.3402	27.8069	24.5017	23.7814	26.8304	0.101051	0.00227558	0.00950021	0.0636497	2.3029	2.38473	-0.649061	0.0818167	0.0743131	0.659144	0.211683	0.209328	0.87515	FALSE
HNRNPAB	Q99729	29.9155	29.8799	30.1016	29.4688	29.5099	29.6623	29.253	29.6329	29.6479	29.3555	29.6357	29.5208	29.59	29.5622	28.7118	0.00839586	0.00758433	0.00477482	0.0170461	-0.24509	-0.252365	-0.468337	0.202192	0.0964502	0.239826	0.327989	0.230918	0.62107	FALSE
NAP1L4	Q99733	23.7	23.5683	23.7193	26.6508	27.1044	27.748	26.6201	26.2105	26.847	27.1753	26.6585	26.7831	23.2379	23.0395	25.0698	0.0768033	0.0121466	0.010037	0.0470656	1.14403	1.4571	-1.63274	0.215716	0.128648	0.158127	0.343841	0.255708	0.547494	FALSE
CCT7	Q99832	31.248	31.5087	31.6902	30.722	30.7508	30.7361	35.0128	35.2448	35.0719	30.625	30.9032	30.713	33.5894	33.1426	32.1364	0.0138929	0.00343322	0.0046242	0.0225829	4.00055	-0.362242	1.84681	4.44e-07	0.10739	0.0344671	6.94e-05	0.238069	0.394208	FALSE
EBNA1BP2	Q99848	28.367	29.9086	29.2762	25.6558	25.1899	23.0984	25.8566	25.3749	25.3814	24.8654	25.3036	25.0482	28.5064	28.5405	26.9243	0.099377	0.0108175	0.00877928	0.0329904	-1.37835	-1.84357	1.07444	0.264858	0.152869	0.407146	0.388128	0.281898	0.732643	FALSE
PRMT1	Q99873	25.9125	26.4518	27.1645	29.3764	29.271	29.1662	28.9053	29.0949	29.1526	29.1292	29.0002	29.1892	26.33	26.4699	26.8147	0.0561232	0.00445271	0.00331784	0.00940097	1.16054	1.21576	-1.35224	0.129573	0.1157	0.0889454	0.2612	0.243897	0.471447	FALSE
NIPSNAP1	Q9BPW8	23.343	23.1198	23.2878	27.4418	27.9493	27.7907	27.2278	26.8323	27.2357	26.9559	26.9547	27.4087	23.419	23.3281	26.5033	0.0964656	0.00851215	0.00965682	0.0740264	1.6099	1.61769	-1.07192	0.17078	0.169422	0.489387	0.300089	0.294488	0.803993	FALSE
NCAPG	Q9BPX3	23.5909	23.4233	23.4218	24.0889	22.7857	24.5025	25.0159	24.2857	24.3636	23.0216	23.2858	23.4067	23.337	23.0419	24.3412	0.0251873	0.0163302	0.0084753	0.0288938	0.919565	-0.397472	-0.0621501	0.0340555	0.184384	0.900213	0.164095	0.30963	0.958818	FALSE
DDX50	Q9BQ39	27.0795	27.5421	27.3974	24.8319	25.1473	23.2247	23.0074	23.2739	22.9301	25.2891	25.5918	24.9078	27.0241	26.6587	26.0265	0.0673711	0.00781862	0.0135674	0.018994	-2.80002	-0.607578	0.699279	0.010597	0.443645	0.396212	0.100785	0.552999	0.732643	FALSE
ELAC2	Q9BQ52	22.9363	23.0867	22.8968	27.3498	26.562	26.5477	27.2388	26.9607	26.8511	27.1601	26.8298	26.9103	23.4559	23.3826	23.5989	0.0854613	0.00739804	0.00638762	0.00468544	2.12033	2.07019	-1.41746	0.0584558	0.0628355	0.163946	0.184506	0.19885	0.554064	FALSE
GRWD1	Q9BQ67	27.6735	28.3465	28.1378	26.3828	26.6596	26.5982	26.7253	26.6564	27.0083	26.2507	26.3753	26.2967	28.0339	28.1197	26.7085	0.031428	0.00695963	0.00239375	0.0286439	-0.50309	-0.992156	0.320936	0.220011	0.0363527	0.604129	0.346	0.173154	0.850357	FALSE
WDR77	Q9BQA1	23.2252	23.3433	23.0682	23.2746	23.4784	25.8039	25.4174	26.4422	26.6543	25.1465	25.5762	25.1472	26.7509	26.9071	25.5971	0.0438842	0.0252741	0.00980183	0.027085	2.47235	1.59102	2.71942	0.00455806	0.0120348	0.00398135	0.0694424	0.12391	0.134947	FALSE
MRPL57	Q9BQC6	23.4175	23.3229	23.688	25.755	25.5863	25.2983	22.9276	23.5406	23.209	25.6113	23.2805	25.675	23.3166	23.3266	23.5143	0.046903	0.0132116	0.0548965	0.00476232	-1.28561	0.344264	-1.12548	0.0414683	0.728994	0.0616825	0.169559	0.797743	0.431778	FALSE
MYBBP1A	Q9BQG0	31.788	32.2751	31.8496	24.4782	23.7721	25.6147	26.7036	26.0501	25.5367	24.7883	25.327	25.7344	31.0204	31.1602	30.2267	0.143889	0.0224119	0.0187713	0.0163449	-2.19953	-3.01307	2.50614	0.24737	0.130753	0.194408	0.372647	0.258877	0.597609	FALSE
MRPL45	Q9BRJ2	26.631	23.233	26.2095	25.8724	26.1012	23.057	24.6326	25.4307	23.5196	26.5666	25.7075	26.4892	26.9908	26.5346	25.3125	0.0635106	0.0391335	0.0181013	0.0330223	-0.656372	1.07047	1.09531	0.470583	0.178247	0.226374	0.574409	0.302479	0.620169	FALSE
C7ORF50	Q9BRJ6	26.2559	26.8906	26.9058	23.4407	23.1825	23.1001	23.6164	22.881	23.496	23.9969	24.6934	23.2285	23.6926	23.3122	23.4103	0.0762601	0.0169052	0.0305668	0.0084148	-1.63147	-0.989677	-1.49092	0.0923115	0.300844	0.113792	0.218351	0.419222	0.499551	FALSE
SDF4	Q9BRK5	27.2665	26.7167	27.263	26.1238	25.6258	26.1564	26.3447	25.6023	25.8002	25.41	24.3485	25.2486	23.5854	23.1546	23.2389	0.0252144	0.0148357	0.0228769	0.00978795	-0.609639	-1.52301	-3.19909	0.129432	0.0176161	2.05e-05	0.2612	0.140059	0.00346941	FALSE
PYM1	Q9BRP8	23.3621	23.319	23.1304	27.5434	27.6647	27.9868	27.1616	26.3928	26.4988	26.3843	26.3448	26.3645	23.2976	23.2219	23.4488	0.0960344	0.0156135	0.000748949	0.0049544	1.18331	0.863438	-2.17831	0.297008	0.427293	0.0812571	0.416717	0.53814	0.453543	FALSE
NTPCR	Q9BSD7	25.6711	23.1005	23.3963	23.3422	23.3239	22.6914	23.8993	23.5658	25.1164	24.0419	24.3474	24.5134	26.3004	25.8451	23.1877	0.0446571	0.0337357	0.0098411	0.0669494	0.606255	0.713338	1.52349	0.383553	0.165934	0.252278	0.498066	0.292324	0.634487	FALSE
PRADC1	Q9BSG0	24.7911	23.5658	25.7136	23.5645	23.5	23.5027	23.3656	22.9951	23.2846	23.8863	23.0875	23.4884	23.0756	23.1055	23.3907	0.0387819	0.00838941	0.0170051	0.00750064	-0.8912	-0.618915	-0.915717	0.0679122	0.20779	0.0620883	0.196869	0.33123	0.432131	FALSE
RBM42	Q9BTD8	23.1796	23.508	23.1073	24.3044	23.4965	23.1801	23.1563	22.8849	23.1306	23.3588	23.5443	23.3788	23.3343	23.4455	23.5073	0.0190407	0.00649781	0.00434497	0.00374226	-0.405379	-0.0353566	-0.0336087	0.0866633	0.859754	0.865191	0.215487	0.895201	0.950984	FALSE
MCMBP	Q9BTE3	23.159	22.8853	23.4534	24.1336	24.9833	25.2598	24.9238	25.5899	25.9687	24.9144	24.8111	25.0113	23.5896	23.8506	23.0039	0.0409363	0.0207483	0.00401828	0.0184647	1.51507	0.933221	-0.497708	0.0205184	0.0672973	0.327181	0.141325	0.202057	0.683743	FALSE
ANP32E	Q9BTT0	23.5763	23.1297	23.3561	24.9446	26.1321	26.3927	26.4037	26.7618	27.1559	26.0615	25.7995	25.8887	23.4881	23.3865	25.6275	0.0587553	0.0140532	0.00513881	0.052366	2.18522	1.32799	-0.421244	0.0126323	0.0741711	0.673786	0.112989	0.209328	0.876755	FALSE
MMTAG2	Q9BU76	26.1364	23.482	23.5131	23.1887	23.0572	23.0592	25.0246	25.1697	25.3007	24.4396	25.1822	24.8713	25.6804	23.5435	23.6927	0.0501778	0.00548896	0.0150172	0.0490835	1.42555	1.09158	0.566105	0.0320922	0.0821611	0.538018	0.162218	0.217147	0.827917	FALSE
TUBB6	Q9BUF5	26.9118	23.6385	23.3546	23.2578	25.6842	25.9717	27.3682	27.3158	27.4271	26.1757	26.186	25.7234	28.2736	27.5619	26.3618	0.063571	0.00203544	0.0101505	0.0352639	2.56728	1.22529	2.59601	0.0103918	0.117568	0.0209828	0.100785	0.245459	0.321736	FALSE
HNRNPUL1	Q9BUJ2	30.3633	30.9141	30.6112	29.2623	29.2735	29.1294	28.8415	28.6723	28.6716	29.1109	29.0321	29.2825	29.7934	29.6427	28.4885	0.0264723	0.00340767	0.00439384	0.0243559	-1.19719	-0.783824	-0.617446	0.013375	0.0599179	0.296684	0.115212	0.195321	0.655453	FALSE
DDX23	Q9BUQ8	27.1137	27.4737	27.1724	26.7819	27.0309	26.7583	26.8226	26.2838	26.1383	25.1892	26.6697	26.4432	26.9289	27.3374	26.6528	0.00985826	0.0136468	0.0305541	0.0127688	-0.640254	-0.954448	-0.0821212	0.0684106	0.168004	0.73939	0.196869	0.29321	0.905261	FALSE
WDR18	Q9BV38	23.7745	23.4409	23.3757	23.456	23.0256	23.3928	25.7532	26.0053	23.018	23.5151	25.3252	23.1303	28.438	28.2971	27.1945	0.0102009	0.0664681	0.0488557	0.0243388	1.51463	0.579298	4.56566	0.253384	0.482935	0.00502828	0.378168	0.590713	0.1542	FALSE
THUMPD3	Q9BV44	23.2408	23.4223	23.6437	25.2548	23.5731	24.8513	25.4518	25.6571	25.8252	25.7114	25.8122	26.3305	23.4454	23.2067	23.4582	0.034956	0.00729133	0.0128001	0.00606003	1.64708	1.95375	-0.627552	0.00391001	0.00165663	0.129045	0.0648627	0.0536313	0.499551	FALSE
TUBB2B	Q9BVA1	27.3171	27.2016	27.3733	25.6778	26.183	25.28	29.0459	29.5219	29.5757	27.4044	27.5009	27.5057	31.6981	30.6601	29.7537	0.0345261	0.00992445	0.00208111	0.0316877	2.8757	0.964857	4.19853	0.00028037	0.0491644	0.00382151	0.00957163	0.185718	0.133625	FALSE
DPCD	Q9BVM2	23.839	23.2765	23.316	23.2323	24.9885	22.2824	24.2386	24.9068	22.3979	20.2276	23.3751	21.164	23.0575	23.3461	23.4004	0.0379253	0.0544848	0.074863	0.00792194	0.358657	-1.9002	-0.221099	0.696215	0.166851	0.58158	0.768402	0.292324	0.84462	FALSE
GNL3	Q9BVP2	28.322	29.0853	28.4546	26.492	26.649	24.5692	26.6528	26.4546	24.7867	23.7741	25.5855	24.9735	28.5482	28.609	27.3588	0.0615768	0.0394752	0.0371893	0.0250205	-1.29731	-2.48434	0.909977	0.199084	0.0252623	0.291245	0.324336	0.157869	0.653416	FALSE
TARS2	Q9BW92	22.876	23.4358	22.7766	26.8847	27.1043	26.9099	27.5913	27.6787	27.6662	27.1135	27.6926	27.9946	25.1688	23.0174	24.7554	0.0867802	0.00171105	0.0162224	0.0469546	2.64751	2.60234	-0.684047	0.030445	0.0315617	0.5556	0.160362	0.170723	0.835021	FALSE
ACAT2	Q9BWD1	22.914	23.2615	23.4364	24.1663	24.681	24.3583	26.2257	26.7002	26.3379	25.8309	25.8886	25.5219	23.1476	23.0916	25.7116	0.0292822	0.00938516	0.00765896	0.0624062	2.61836	1.94421	0.180677	9.22e-05	0.000584081	0.857902	0.00439969	0.0351948	0.950774	FALSE
RBM4	Q9BWF3	23.2163	22.829	23.602	23.1193	23.2932	23.344	25.6608	25.8589	25.7855	25.4668	25.6334	25.4914	26.5122	26.3784	25.7634	0.0110316	0.00388713	0.00352146	0.0152311	2.53442	2.29655	2.98402	1.52e-07	3.32e-07	0.00163966	4.79e-05	0.000427302	0.0754243	FALSE
RBM4B	Q9BQ04	23.2163	22.829	23.602	23.1193	23.2932	23.344	25.6608	25.8589	25.7855	25.4668	25.6334	25.4914	26.5122	26.3784	25.7634	0.0110316	0.00388713	0.00352146	0.0152311	2.53442	2.29655	2.98402	1.52e-07	3.32e-07	0.00163966	4.79e-05	0.000427302	0.0754243	FALSE
SF3B5	Q9BWJ5	27.3987	23.3826	27.4271	22.8938	26.9643	23.0491	25.5493	25.0187	24.0644	25.3645	24.6494	25.9865	23.3781	27.751	26.4731	0.0908083	0.0302475	0.0264116	0.086924	-0.308457	0.147524	0.681496	0.77372	0.888421	0.691111	0.831152	0.919106	0.884242	FALSE
SRRT	Q9BXP5	23.5668	23.7208	23.5129	28.0432	28.0598	28.4261	27.7592	28.0551	28.2506	28.0331	28.1959	28.2041	26.1172	26.3068	26.5791	0.0969994	0.00882867	0.00342785	0.00881602	2.13338	2.25608	0.446082	0.0922325	0.0790315	0.683542	0.218351	0.214058	0.880626	FALSE
AP1M1	Q9BXS5	23.2856	23.0184	23.319	26.8434	26.8719	26.5163	25.9148	26.6054	26.6488	26.0629	27.0353	26.4731	23.2995	23.0409	23.3042	0.0778228	0.0156044	0.0184059	0.00649016	1.41389	1.548	-1.76089	0.140243	0.114855	0.0772509	0.272156	0.243723	0.453543	FALSE
EIF2A	Q9BY44	23.0314	23.2814	23.0611	27.2426	27.4647	27.4405	26.7991	26.7469	27.014	26.5581	26.947	26.6514	23.6475	23.3412	23.3472	0.0924644	0.0052723	0.00759821	0.00746891	1.5997	1.46523	-1.80831	0.154549	0.185972	0.116645	0.288911	0.310275	0.499551	FALSE
POLDIP3	Q9BY77	29.2828	29.5958	29.377	27.1706	23.1015	23.4803	23.3694	23.4895	23.2962	23.4289	23.1469	23.2857	28.103	28.8077	27.4636	0.111372	0.00417283	0.00605527	0.0239055	-3.61629	-3.71416	1.12343	0.0319986	0.0291346	0.417006	0.162218	0.168029	0.73908	FALSE
MRPL13	Q9BYD1	26.0889	25.8794	25.8154	25.7343	25.3327	26.0518	24.5378	23.5105	24.1728	26.0092	24.3007	25.5502	25.5923	25.644	24.822	0.0105983	0.0216341	0.0349685	0.0181604	-1.7434	-0.5304	-0.464318	0.0180406	0.408758	0.214378	0.129812	0.52213	0.616338	FALSE
MRPL9	Q9BYD2	22.9316	23.2395	23.5072	25.6736	25.0411	24.3901	24.0604	23.2418	23.258	24.6021	23.5265	25.1278	23.0651	23.2806	23.8897	0.0450068	0.0198978	0.0334253	0.0182683	-0.610459	0.288264	-0.718741	0.278177	0.673205	0.200113	0.400775	0.750726	0.604581	FALSE
MRPL4	Q9BYD3	26.4177	22.6614	23.391	25.5329	25.2498	25.1683	25.0297	23.1961	23.3125	25.6475	24.8272	25.8927	25.7095	22.9561	24.8545	0.0572478	0.0430543	0.0219229	0.0575059	-0.890764	0.718958	-0.230142	0.326234	0.313742	0.82867	0.44277	0.432192	0.937531	FALSE
MRPL1	Q9BYD6	23.0377	23.3288	25.5939	26.31	26.1102	25.4585	24.3484	23.8664	23.1843	25.943	25.0655	26.2891	22.886	23.194	23.5059	0.0570557	0.0245766	0.0244801	0.0133639	-1.17349	0.792706	-1.77788	0.124796	0.285967	0.0273284	0.255544	0.406541	0.364938	FALSE
MRPS26	Q9BYN8	28.4202	22.9905	27.7295	28.7903	28.9753	28.9841	26.8231	23.1109	25.2016	28.3843	26.0911	28.1488	26.9142	27.8322	26.1344	0.0842765	0.0743073	0.0458048	0.0315215	-2.60313	-0.106907	-0.688027	0.128169	0.931481	0.541378	0.259562	0.949561	0.829126	FALSE
MRPL37	Q9BZE1	27.4734	23.3543	26.8752	27.1776	26.5405	26.3304	26.6245	26.4556	25.7224	27.2834	26.2121	27.3009	28.4888	28.2467	27.011	0.0569591	0.0182558	0.023155	0.028393	-0.0244106	0.640203	1.62359	0.972066	0.39699	0.072119	0.981208	0.509875	0.44233	FALSE
GTPBP4	Q9BZE4	27.9364	29.1165	28.6984	26.0815	26.2166	23.4013	26.0802	26.4376	22.7691	25.1812	24.6261	25.7105	27.55	27.6298	26.8683	0.0790068	0.0806023	0.0215413	0.0153032	-1.81282	-1.73585	0.440937	0.276441	0.10794	0.64274	0.399613	0.238468	0.871442	FALSE
WDR11	Q9BZH6	23.2441	22.8636	23.2065	25.2853	25.5577	25.968	25.2659	25.9498	26.0523	24.8583	24.9899	25.2682	23.542	23.3381	23.3871	0.057164	0.0165983	0.0083587	0.00454459	1.40177	0.684578	-0.931799	0.0610764	0.287737	0.162716	0.185652	0.408156	0.554064	FALSE
DPY30	Q9C005	23.148	25.2154	26.217	23.1122	24.3926	22.8961	22.8821	24.0003	23.753	23.4351	23.5781	24.2078	23.5376	25.995	24.7707	0.0558883	0.0249475	0.0173162	0.0496088	-0.618439	-0.423211	0.604181	0.371194	0.50535	0.534311	0.485379	0.611165	0.824872	FALSE
TANGO6	Q9C0B7	23.3244	23.5208	23.83	22.0787	23.3432	22.9895	22.7691	23.7595	23.0972	23.0706	23.1897	22.4643	23.6809	23.6919	23.4274	0.0261356	0.0217387	0.0169814	0.0063403	0.0275113	-0.272937	0.418962	0.94545	0.444375	0.160348	0.964165	0.552999	0.55017	FALSE
WDR12	Q9GZL7	25.5237	23.8171	25.8263	23.0472	23.2554	23.7466	23.5327	22.9415	23.3861	22.9785	22.9835	23.3564	23.3858	23.6966	23.0248	0.048784	0.0132186	0.00937926	0.0143888	-0.915957	-1.09658	-0.833633	0.123534	0.0728342	0.157157	0.253491	0.208468	0.547494	FALSE
DDX24	Q9GZR7	26.8278	26.7911	28.1777	23.3965	22.8696	23.3294	26.2855	24.7458	25.4596	23.7515	24.9916	25.2273	27.2826	26.7577	25.753	0.0907648	0.0302189	0.0321551	0.029222	0.264943	-0.575217	1.36578	0.805754	0.598455	0.231216	0.849273	0.69193	0.62107	FALSE
WDR61	Q9GZS3	23.5106	23.3756	22.9602	25.1787	26.0997	24.6714	27.6769	27.8409	27.5143	26.6644	25.9758	26.3826	28.993	28.9283	28.0554	0.0501386	0.0059	0.0131423	0.0182714	3.37802	2.04153	4.35955	0.000875608	0.00801986	0.000139338	0.0221134	0.112278	0.0138052	FALSE
SLIRP	Q9GZT3	22.9758	26.5401	27.3827	26.692	26.5675	26.9725	25.588	25.3767	23.5783	26.2321	25.7662	26.3687	24.0106	23.339	26.8815	0.0612929	0.0444441	0.0120915	0.0760434	-1.34077	-0.0660922	-1.44476	0.194145	0.925911	0.326069	0.320589	0.944987	0.683743	FALSE
MTFR1L	Q9H019	22.9371	23.4571	23.4073	23.2969	22.9245	23.2255	25.4024	25.7751	24.8072	23.1788	23.7104	23.8707	34.5368	34.042	32.6373	0.00989557	0.0192733	0.015355	0.0292066	2.1202	0.378559	10.5306	0.0106518	0.202228	0.00233564	0.100785	0.32573	0.0940095	FALSE
CLPB	Q9H078	26.9188	26.2741	26.0444	28.3284	28.5135	27.9565	28.0987	27.2344	27.399	27.0624	27.5654	28.4357	23.5915	22.7925	23.5842	0.0391444	0.016641	0.0250945	0.0196885	0.238061	0.348556	-4.01659	0.65545	0.5778	0.000102771	0.742498	0.676551	0.0110307	FALSE
NAT10	Q9H0A0	26.0069	26.9504	26.4472	23.0957	23.0331	23.1899	23.0572	23.2412	23.3157	23.5685	23.5542	23.1845	25.9291	25.732	24.5492	0.0752855	0.0057356	0.0092884	0.0293789	-1.58253	-1.35147	0.616244	0.0925135	0.137502	0.50433	0.218351	0.264754	0.810958	FALSE
XRN2	Q9H0D6	29.3471	29.7632	29.4311	27.2015	26.4927	26.451	26.9021	27.2175	27.4431	26.9014	27.309	26.9702	28.7823	28.8352	27.7103	0.0555641	0.00999472	0.00806343	0.0223164	-0.926866	-1.0542	0.328209	0.211482	0.161692	0.669008	0.338792	0.288356	0.876228	FALSE
MRPL18	Q9H0U6	23.6559	23.103	23.4034	25.6835	26.0119	23.1579	23.2677	23.441	23.1768	23.6336	22.9492	25.5573	23.5132	23.5666	23.3081	0.0545706	0.00576263	0.0562332	0.00581828	-0.874094	-0.122591	-0.70663	0.166727	0.903398	0.248614	0.296051	0.928632	0.630343	FALSE
ANAPC1	Q9H1A4	23.2034	23.3257	23.2096	24.2141	23.1077	23.1022	24.3606	23.4364	25.2853	23.3324	24.5488	24.443	23.6578	23.6879	23.1047	0.0182414	0.0379479	0.0279503	0.0139842	1.00029	0.747647	0.123037	0.193603	0.182967	0.651666	0.320103	0.308861	0.871442	FALSE
MRPL46	Q9H2W6	23.9172	23.3157	23.6899	27.646	27.3875	27.1625	25.6068	23.1049	23.327	27.1727	25.7518	27.1402	25.8916	26.9027	26.2627	0.0812232	0.0576695	0.0303925	0.0194093	-1.50685	1.16846	0.832554	0.243233	0.266702	0.388396	0.369439	0.385535	0.729234	FALSE
PNN	Q9H307	26.684	26.9881	27.0372	27.0823	26.8869	27.2497	26.4103	26.85	26.7101	26.778	26.7097	27.3117	25.9544	26.8492	24.8227	0.0070774	0.00842738	0.0122381	0.0392479	-0.331228	-0.0548708	-1.11264	0.103027	0.808692	0.19632	0.229186	0.853767	0.599194	FALSE
CPVL	Q9H3G5	26.141	26.4926	26.359	24.5654	23.9953	24.852	25.3924	24.9606	25.2532	24.4142	24.9541	24.2173	26.1815	25.9899	25.1452	0.041785	0.00874564	0.0155522	0.0213957	-0.198846	-0.87236	0.371318	0.675667	0.117121	0.51251	0.75872	0.245421	0.816404	FALSE
CHMP4B	Q9H444	23.3739	23.2715	22.7197	25.1043	26.1135	27.5859	25.4751	23.1631	25.0864	25.9691	25.5136	25.9644	23.2555	23.2878	22.9771	0.0772796	0.0503768	0.0101352	0.0073717	-0.119946	1.12085	-1.52135	0.913307	0.213152	0.108693	0.93807	0.334396	0.494689	FALSE
NOL6	Q9H6R4	26.4432	26.2473	26.9054	23.4392	23.3021	22.9934	23.5169	23.3409	23.222	23.6244	23.6064	22.9458	24.9362	25.337	24.2985	0.0730778	0.00634934	0.016529	0.0210702	-1.52851	-1.49626	-0.0312107	0.0948074	0.103321	0.970141	0.220817	0.23388	0.981704	FALSE
WDCP	Q9H6R7	21.3457	20.8457	22.8826	23.4298	23.7418	23.219	23.3285	23.5443	23.1059	23.5157	22.9754	23.0408	23.1541	23.3617	23.4165	0.052791	0.00939771	0.012723	0.00593726	0.748808	0.59985	0.733332	0.190103	0.288264	0.194257	0.317578	0.408454	0.597609	FALSE
YTHDC2	Q9H6S0	25.7505	23.8596	24.9247	23.9011	23.3747	23.8558	23.1474	25.4025	22.9853	22.9275	25.0722	23.2706	29.346	26.0089	24.729	0.0363677	0.056667	0.0484937	0.0892933	-0.432656	-0.52097	2.41689	0.650477	0.537201	0.21591	0.737512	0.640069	0.616646	FALSE
RPAP3	Q9H6T3	24.0049	23.6104	19.831	25.7269	26.1719	25.7188	31.7808	31.6553	31.7043	26.4076	25.7924	25.9678	26.1752	20.827	22.5899	0.0978738	0.00199339	0.0121625	0.117485	7.53615	1.8786	-0.979951	0.000549281	0.11052	0.626727	0.016079	0.240871	0.864266	FALSE
WDR26	Q9H7D7	25.5196	23.1661	25.9947	23.4	23.1455	24.4758	23.2038	23.1704	23.2345	23.6133	24.4749	24.2671	23.3563	24.984	24.1897	0.0514907	0.00138174	0.0186417	0.0336658	-1.08075	-0.165193	-0.106949	0.0878291	0.781608	0.882467	0.216712	0.834752	0.950984	FALSE
C8ORF33	Q9H7E9	25.2067	25.3873	23.4171	23.5281	23.4159	23.6208	23.7397	23.5637	22.8911	23.3257	23.4596	23.6208	25.4619	22.923	24.501	0.0388112	0.0191408	0.00629508	0.052762	-0.697795	-0.627303	0.199322	0.174142	0.164627	0.825711	0.301868	0.291264	0.937531	FALSE
PHAX	Q9H814	23.5285	23.3389	23.1988	25.7456	25.7052	25.9868	25.4819	25.496	25.4674	25.7665	25.397	25.9544	23.2225	23.3644	23.5364	0.0550495	0.000561629	0.0110331	0.00672468	0.897811	1.12201	-1.20953	0.165102	0.101079	0.0804151	0.296051	0.231894	0.453543	FALSE
NT5DC2	Q9H857	23.1502	23.3725	23.3386	25.5044	24.678	26.0163	25.2842	26.0924	25.5829	25.0203	24.3313	25.6207	23.4565	24.5817	23.8448	0.050761	0.0159297	0.0258181	0.0238513	1.30984	0.647469	-0.382331	0.0529082	0.336923	0.546088	0.180342	0.454803	0.831396	FALSE
SLC25A18	Q9H1K4	26.4634	26.0068	23.2408	23.5177	23.0684	23.52	23.4539	23.4956	23.5208	23.1758	23.6044	23.3093	25.1585	23.3279	22.5091	0.0622739	0.00143826	0.00938667	0.0573201	-0.812755	-0.939653	-0.63767	0.245547	0.19215	0.553395	0.372076	0.314471	0.835021	FALSE
SLC25A22	Q9H936	26.4634	26.0068	23.2408	23.5177	23.0684	23.52	23.4539	23.4956	23.5208	23.1758	23.6044	23.3093	25.1585	23.3279	22.5091	0.0622739	0.00143826	0.00938667	0.0573201	-0.812755	-0.939653	-0.63767	0.245547	0.19215	0.553395	0.372076	0.314471	0.835021	FALSE
SFXN1	Q9H9B4	23.227	22.6377	23.2679	24.796	23.1649	24.9279	23.4403	25.1877	24.9823	24.5117	24.6571	24.512	23.3693	23.7752	23.466	0.0402068	0.0389249	0.00341408	0.00900772	0.866534	0.890028	-0.133401	0.267066	0.0705807	0.75462	0.390887	0.20614	0.912629	FALSE
MRPL44	Q9H9J2	25.8334	22.592	23.2279	25.0489	24.9555	24.9499	24.681	23.5847	23.2794	25.744	24.7865	25.9912	26.2646	25.8254	24.8791	0.0508601	0.0309052	0.0249468	0.0275981	-0.586266	1.07263	1.22173	0.407587	0.131268	0.105304	0.518566	0.259097	0.490112	FALSE
ELP3	Q9H9T3	22.9785	23.2886	23.4757	26.1054	25.9711	25.717	25.7834	25.4099	25.4488	25.849	25.8874	26.2866	24.4185	22.9115	23.6587	0.0603381	0.00803606	0.00931638	0.0318446	0.958005	1.41829	-0.926486	0.177319	0.066556	0.254674	0.304516	0.202057	0.634487	FALSE
CARS2	Q9HA77	23.6152	23.6278	23.0454	27.1363	27.1334	27.1422	26.7829	27.1714	26.8225	26.0588	26.7014	26.3238	23.1442	23.4064	22.9317	0.0807533	0.00793991	0.0122512	0.0102676	1.64224	1.078	-2.12261	0.106435	0.257974	0.0512362	0.231781	0.375871	0.423027	FALSE
GRPEL1	Q9HAV7	30.4343	30.7311	30.6323	26.9324	26.2713	27.1226	26.029	24.8988	25.9553	26.6381	26.1474	26.455	29.6944	29.0017	27.9873	0.0737437	0.0246732	0.00938915	0.0297141	-3.05965	-2.27385	0.207151	0.0155539	0.0460503	0.841173	0.123663	0.182306	0.941665	FALSE
CACYBP	Q9HB71	27.0251	25.4729	25.7993	26.6925	27.816	28.5793	27.9479	27.8382	28.3622	28.0398	28.0574	27.5935	25.2173	26.5783	27.8238	0.0438823	0.00985246	0.00942351	0.0491212	1.15191	0.999365	-0.357741	0.0638929	0.0961112	0.710826	0.191382	0.230918	0.891883	FALSE
RC3H2	Q9HBD1	23.2319	23.3565	23.2788	23.354	27.4521	27.0366	23.1576	26.3019	30.7897	23.0952	23.3288	22.9043	32.1321	30.611	29.7809	0.0828207	0.143392	0.0092005	0.0386617	2.1314	-1.50888	6.22301	0.443578	0.130492	0.000883047	0.55408	0.258877	0.0541602	FALSE
MCCC2	Q9HCC0	32.651	33.0639	32.4844	29.9096	30.5421	30.6668	30.2041	30.1678	30.3071	29.0207	30.0738	30.0346	32.0342	31.7016	30.3907	0.0421981	0.00239009	0.0200961	0.0276951	-1.32662	-1.84325	-0.17748	0.0585559	0.0242089	0.818249	0.184506	0.155905	0.935466	FALSE
NCOA5	Q9HCD5	23.4818	24.8605	23.3134	22.2249	23.2715	23.1958	23.2481	23.424	23.0486	22.7765	22.9059	24.2636	24.7217	23.3535	23.6932	0.0362041	0.00808171	0.0353305	0.0297801	-0.151099	-0.0759963	0.531471	0.691441	0.90311	0.369305	0.765757	0.928632	0.720054	FALSE
MOV10	Q9HCE1	26.4691	26.1963	23.181	26.7244	26.521	26.0443	26.3122	26.2575	25.7001	25.0578	25.4328	25.138	26.4314	25.5878	25.7313	0.051539	0.0129834	0.00783341	0.0174153	0.233889	-0.646495	0.0608111	0.699552	0.29341	0.92266	0.770763	0.414832	0.964599	FALSE
GPN1	Q9HCN4	23.4375	23.4295	23.4604	23.1275	23.6422	23.3989	23.1221	23.3223	23.5132	23.2162	23.3552	23.4416	23.4218	23.1553	23.3915	0.00707607	0.00838762	0.00487152	0.00625512	-0.0968156	-0.0783361	-0.0931467	0.508117	0.43846	0.430851	0.609301	0.548288	0.753989	FALSE
SDF2L1	Q9HCN8	25.4591	23.6743	26.0704	23.4673	23.4825	22.9929	23.8562	23.0005	25.6429	23.3925	23.3981	23.6829	23.6363	23.4296	23.3044	0.0518554	0.0557902	0.00706997	0.00714579	-0.0245573	-0.699938	-0.734332	0.980293	0.233407	0.214266	0.985981	0.353681	0.616338	FALSE
GOPC	Q9HD26	23.5579	23.0892	23.3482	25.6873	26.2098	26.069	25.8651	25.7898	25.5043	25.3737	25.9585	25.9107	23.2998	23.3894	23.5933	0.0597229	0.00740021	0.012612	0.0064219	1.05949	1.08745	-1.23271	0.139977	0.135987	0.0959855	0.272156	0.263783	0.481032	FALSE
MRPL47	Q9HD33	26.4925	23.2699	26.9052	26.8216	26.6766	23.3462	23.1848	23.0582	23.1401	26.5234	23.0638	26.8094	25.6016	26.233	25.1945	0.0691684	0.0027755	0.0818707	0.0203809	-2.45765	-0.119781	0.091035	0.0191516	0.936636	0.911012	0.136283	0.953666	0.96003	FALSE
APMAP	Q9HDC9	23.1215	23.4768	23.146	24.1819	23.6624	24.4506	24.2133	23.5909	24.5338	23.6069	23.9925	23.7654	23.389	23.2104	26.2963	0.023015	0.0198833	0.00814627	0.0712957	0.439487	0.115065	0.625352	0.274761	0.658469	0.598743	0.398078	0.739414	0.850357	FALSE
SARS2	Q9NP81	25.5166	22.9848	23.5215	28.2563	28.1818	28.051	26.93	27.0617	27.7723	27.5678	27.4989	27.91	23.1181	23.3209	25.2542	0.093089	0.0166248	0.00795953	0.0493389	1.16935	1.57355	-2.18758	0.300076	0.17438	0.111967	0.420106	0.300269	0.499551	FALSE
MRPS30	Q9NP92	22.959	23.5313	23.3321	26.2364	25.9224	25.3715	25.3322	23.2938	24.799	25.7155	25.2316	26.1714	23.769	23.4512	23.0918	0.0588782	0.043191	0.018283	0.0144554	-0.0837584	1.14739	-1.12143	0.924886	0.12332	0.121579	0.947696	0.249743	0.499551	FALSE
DYNLRB1	Q9NP97	26.8307	27.5865	27.5358	26.0765	26.1113	26.2755	25.9356	25.4867	25.1132	26.4876	25.3416	26.2397	26.7951	27.343	26.1491	0.025963	0.0161394	0.0231694	0.0223294	-1.22422	-0.713071	0.0263596	0.0144658	0.176676	0.955326	0.116791	0.302202	0.981228	FALSE
EXOSC4	Q9NPD3	26.4941	27.1838	27.4693	24.6326	25.6469	23.4423	23.3939	25.7716	25.4736	25.5672	23.9833	23.0865	25.7944	26.1347	25.3795	0.0603377	0.0520638	0.0518795	0.0146769	-0.931794	-1.59914	-0.0419385	0.386836	0.157509	0.95227	0.500246	0.286948	0.981228	FALSE
DMAP1	Q9NPF5	22.6778	23.514	23.2737	23.2106	23.6292	23.0784	23.5276	22.9292	22.9543	23.3778	23.3341	23.1452	23.1441	22.3072	26.7049	0.0145361	0.0146282	0.0053094	0.0970898	-0.0935958	0.0550843	0.821458	0.715087	0.733443	0.604951	0.783191	0.799893	0.850357	FALSE
ISYNA1	Q9NPH2	26.3943	26.6245	26.0267	26.4784	25.5778	26.1562	26.0234	26.5802	26.5977	25.6394	25.3428	24.7587	25.7859	25.7936	26.0873	0.0144178	0.0123713	0.0177489	0.006638	0.190798	-0.962651	-0.320706	0.470944	0.0399107	0.123882	0.574409	0.173154	0.499551	FALSE
MRPL40	Q9NQ50	23.4975	23.4122	23.3605	25.2997	25.1772	25.7339	23.3306	25.1552	23.3142	25.5959	23.1847	25.892	26.0522	23.1242	24.526	0.0451039	0.0442148	0.0596596	0.0596095	-0.480175	0.477382	0.153969	0.559155	0.65421	0.881912	0.659516	0.736939	0.950984	FALSE
PPAN	Q9NQ55	27.8493	28.4493	28.4211	23.0426	23.2494	22.8465	26.0474	26.2873	26.0606	25.8906	25.9402	25.7644	27.4418	27.7808	26.65	0.11136	0.00516142	0.00350566	0.0212647	0.488733	0.222048	1.64781	0.692945	0.856548	0.225089	0.766764	0.892584	0.620169	FALSE
RPRD1B	Q9NQG5	23.7924	23.1467	23.0559	25.3267	25.5728	25.2001	25.1474	23.4308	23.2109	25.8101	24.7153	25.9404	23.3248	25.0925	23.9701	0.0472039	0.0443068	0.0263981	0.0370725	-0.419386	1.13948	-0.219981	0.61284	0.106609	0.764744	0.706653	0.237564	0.917978	FALSE
PFDN4	Q9NQP4	23.5267	22.9869	23.0875	22.8482	23.2313	22.1082	32.2576	32.142	31.9034	31.4826	30.4868	31.2514	34.9683	35.6514	34.5499	0.0208812	0.00562593	0.0167708	0.0158614	9.1362	8.10879	12.0917	1.8e-09	3.57e-05	1.59e-05	2.31e-06	0.00919613	0.00346941	FALSE
EXOSC5	Q9NQT4	26.9905	26.8578	26.8544	23.3249	25.5059	23.4434	22.949	24.7752	24.2033	23.3469	22.9282	24.5858	26.0361	26.2018	25.203	0.0676166	0.0389607	0.036493	0.0207355	-1.5203	-1.87582	0.317533	0.131624	0.0664396	0.692801	0.261861	0.202057	0.884242	FALSE
EXOSC3	Q9NQT5	26.9629	23.785	27.6052	25.554	23.2233	23.2328	25.5094	25.4999	23.2108	24.857	25.2255	23.4543	26.523	26.9709	25.4005	0.0771302	0.0535315	0.0381267	0.0307617	-0.320468	-0.548263	1.23762	0.780588	0.584327	0.219273	0.836437	0.681715	0.616646	FALSE
DDX21	Q9NR30	32.8185	33.3511	33.0999	30.6567	30.5795	30.489	30.7467	30.7211	30.4842	29.9807	30.365	30.1038	32.3352	32.2456	31.1587	0.0436246	0.00472257	0.00650833	0.0205216	-1.18176	-1.6826	0.0807285	0.0918633	0.0305769	0.909034	0.218351	0.169755	0.96003	FALSE
NANS	Q9NR45	24.9028	25.2618	23.2001	23.3416	23.4851	23.4215	23.4945	24.0541	23.2336	23.344	23.8654	23.4934	24.5597	24.3722	23.5367	0.0376258	0.0177698	0.0113946	0.0225464	-0.341427	-0.367863	0.22071	0.463396	0.389861	0.663285	0.569517	0.505172	0.875358	FALSE
MRPL17	Q9NRX2	25.7403	23.1766	26.6749	25.4497	24.9488	25.4144	23.6581	23.3817	23.4179	25.5061	23.5631	25.5975	25.6957	22.7181	24.163	0.045962	0.0063984	0.0461692	0.0615503	-1.74825	-0.345245	-1.04187	0.0134639	0.693016	0.360338	0.115212	0.767476	0.710973	FALSE
FARSB	Q9NSD9	23.3037	23.6467	23.0699	28.208	27.8506	27.6249	27.7336	28.2734	27.4434	26.7555	27.3698	27.1455	23.3106	25.4049	26.4673	0.0979098	0.0151409	0.011473	0.0640916	2.19948	1.47293	-0.556356	0.0855098	0.212534	0.700717	0.214305	0.334396	0.888311	FALSE
IARS2	Q9NSE4	23.2639	23.4913	23.4928	27.1515	27.3935	28.0815	27.1662	27.2597	27.5009	27.1192	27.2844	27.2543	22.9665	23.5169	23.3641	0.0895647	0.00632283	0.00323207	0.0122031	1.82988	1.74025	-2.19654	0.106976	0.120818	0.0649296	0.231781	0.2477	0.438775	FALSE
SMC4	Q9NTJ3	28.9608	28.2457	29.1148	28.9732	28.4588	28.1322	29.389	29.4317	28.9378	27.6078	28.0816	28.0452	29.567	28.5143	28.2844	0.0146869	0.0093546	0.00944574	0.0237549	0.605257	-0.736061	0.140997	0.0403586	0.0173441	0.766345	0.169559	0.139652	0.918188	FALSE
OLA1	Q9NTK5	23.0671	23.1302	23.4564	28.7348	28.466	28.4478	28.1535	28.2542	28.5144	27.8203	27.8447	28.0561	22.8991	23.2839	25.9271	0.113005	0.00657882	0.00464683	0.0685781	2.42363	2.02332	-1.84704	0.0982868	0.151155	0.267634	0.223269	0.28104	0.638055	FALSE
MDN1	Q9NU22	25.0845	25.1746	24.8051	23.3016	23.4515	23.3117	25.017	24.2761	23.6007	23.0198	23.8441	23.4203	24.4782	23.9895	23.4793	0.0381338	0.0291553	0.0175938	0.0208281	0.109775	-0.76009	-0.205848	0.850819	0.131714	0.677792	0.887526	0.259112	0.878265	FALSE
PDRG1	Q9NUG6	25.1645	24.4713	23.6145	24.3136	23.4294	23.6216	31.2042	31.0105	30.5577	30.8003	28.4632	30.7266	34.6323	35.042	33.7262	0.0277139	0.0107298	0.0442914	0.0195363	6.82165	5.89423	10.3644	1.86e-07	0.00949626	2.32e-05	4.79e-05	0.115034	0.00346941	FALSE
LIN7A	O14910	23.417	23.6037	23.5844	25.7707	22.8817	27.0833	25.7245	25.3967	25.5612	26.6029	25.8109	26.2883	23.4602	23.7602	23.36	0.0677415	0.00641135	0.0152012	0.00885304	1.17068	1.84389	-0.863358	0.144109	0.0411976	0.260183	0.275877	0.173154	0.635725	FALSE
LIN7C	Q9NUP9	23.417	23.6037	23.5844	25.7707	22.8817	27.0833	25.7245	25.3967	25.5612	26.6029	25.8109	26.2883	23.4602	23.7602	23.36	0.0677415	0.00641135	0.0152012	0.00885304	1.17068	1.84389	-0.863358	0.144109	0.0411976	0.260183	0.275877	0.173154	0.635725	FALSE
Sep.11	Q9NVA2	23.4178	23.2243	23.0876	25.1017	26.6494	26.1807	25.4364	25.941	26.808	25.618	26.2789	26.1459	23.6577	23.0986	26.2783	0.0643175	0.0266178	0.0134367	0.0697309	1.45153	1.40405	-0.265379	0.0978761	0.0843561	0.832714	0.22293	0.220014	0.937531	FALSE
FANCI	Q9NVI1	27.8147	27.3837	27.715	22.1288	21.3291	23.3858	23.7246	23.3309	23.3125	23.1565	23.4491	23.4996	23.7041	23.6313	21.7209	0.120582	0.00992473	0.00792567	0.0488553	-1.50349	-1.59113	-1.94071	0.276933	0.252665	0.206159	0.399776	0.371923	0.612238	FALSE
ATAD3A	Q9NVI7	28.9191	28.8735	28.8283	27.3409	23.4229	23.6063	23.4996	25.0955	23.9479	23.844	24.1181	23.738	26.6704	25.6786	26.8452	0.0983163	0.0340382	0.00820791	0.0238351	-2.65083	-2.93182	-0.433748	0.0617853	0.0414671	0.715871	0.185933	0.173154	0.891883	FALSE
DDX18	Q9NVP1	27.7285	28.0016	27.6632	24.7234	25.5797	25.5598	25.8656	26.1621	25.3653	24.6552	24.7613	25.072	26.7809	27.4386	26.6006	0.0532629	0.0156105	0.00872366	0.0163729	-0.745045	-1.71324	0.397305	0.274019	0.0304987	0.550252	0.3979	0.169755	0.833793	FALSE
MRPS18A	Q9NVS2	23.0649	23.0779	28.46	25.8419	23.2278	26.4142	25.1539	23.0629	23.2781	26.5289	25.6627	26.796	26.5206	26.8066	25.9464	0.0898519	0.0482608	0.0225015	0.0165777	-1.18281	1.31478	1.41007	0.331617	0.226551	0.191468	0.448659	0.347379	0.597609	FALSE
POLR3B	Q9NW08	23.9682	23.4775	23.7023	22.0551	23.063	23.9279	22.0728	23.1539	23.0731	21.1991	21.2171	20.9728	23.2311	21.295	19.8424	0.0309451	0.0264504	0.00644236	0.079236	-0.599063	-2.23603	-1.90949	0.247112	0.000431862	0.183284	0.372647	0.0351948	0.583159	FALSE
RBM28	Q9NW13	28.2534	28.946	28.7314	23.3668	24.5291	25.6715	23.2053	24.1544	25.428	23.8161	23.1535	23.413	27.9385	27.4964	26.2488	0.089627	0.0459673	0.0142316	0.0321825	-2.32044	-3.12213	0.64488	0.0870608	0.0230029	0.575346	0.215962	0.151162	0.838287	FALSE
PIH1D1	Q9NWS0	23.0717	22.9461	23.1877	23.3851	23.4545	24.5937	29.1633	28.8713	29.145	21.1216	22.0023	21.1582	23.5331	23.4736	23.1196	0.0254365	0.00562917	0.0232521	0.0095627	5.62007	-2.01245	-0.0643759	4.13e-07	0.00330661	0.822072	6.94e-05	0.0774347	0.937531	FALSE
MRPL22	Q9NWU5	23.3377	23.3401	22.656	25.7247	26.6036	25.447	25.27	25.3115	25.3141	26.3005	25.3172	26.8075	26.3725	26.4163	26.1032	0.0655541	0.000978803	0.0289866	0.00644761	0.780364	1.62357	1.77915	0.287776	0.0786116	0.0418708	0.410472	0.213958	0.410224	FALSE
BABAM1	Q9NWV8	23.248	22.8901	23.6017	28.229	28.4136	28.3921	28.0277	28.0357	28.3188	27.7423	27.5082	27.9341	23.6191	23.4481	23.9386	0.108632	0.00589491	0.00769269	0.0105203	2.3317	1.93248	-2.12714	0.0971977	0.152571	0.122601	0.22293	0.281898	0.499551	FALSE
MRPL16	Q9NX20	23.4587	23.3169	23.0976	22.8363	23.2936	23.066	23.342	23.1958	23.3316	24.698	23.275	23.3731	25.6112	22.915	25.1551	0.00959364	0.00350203	0.0334188	0.0587573	0.11162	0.603817	1.38227	0.312128	0.317692	0.23799	0.430887	0.434996	0.62107	FALSE
LYAR	Q9NX58	28.5149	29.4925	29.3864	25.9512	26.3445	26.1206	25.4499	25.608	26.2843	25.8756	26.174	25.7361	28.1296	27.3646	26.6932	0.060736	0.0171912	0.0086273	0.0262338	-1.85429	-1.70646	-0.239233	0.0431871	0.054951	0.773894	0.170331	0.191799	0.921925	FALSE
THUMPD1	Q9NXG2	23.2013	23.6264	23.6203	26.5785	26.6989	26.8574	26.279	25.5079	25.8167	26.6828	26.1972	26.6452	22.7875	23.4355	23.6733	0.0708226	0.0150031	0.0101912	0.0196786	0.770755	1.41125	-1.79837	0.350176	0.110924	0.0577643	0.463543	0.240871	0.430229	FALSE
BABAM2	Q9NXR7	23.4541	23.9744	23.2298	26.8748	26.7423	26.3717	27.1796	27.0901	27.4589	26.3128	25.5541	26.4692	23.6182	23.1207	23.7986	0.0688408	0.00706161	0.0187455	0.0149321	2.13499	1.00415	-1.59537	0.0287426	0.232266	0.0746336	0.158718	0.353615	0.447108	FALSE
GAR1	Q9NY12	25.025	26.3105	25.7946	25.6973	23.0576	23.4161	24.177	23.5494	23.075	25.0976	24.4943	23.9662	24.9285	23.4391	23.6013	0.0540248	0.0234213	0.0230891	0.0340598	-1.28306	-0.364165	-0.893874	0.0832228	0.586484	0.260236	0.213528	0.682377	0.635725	FALSE
DDX56	Q9NY93	23.4925	26.6514	23.3065	23.3231	24.6499	23.2743	24.7833	23.2686	23.3292	23.2007	23.4291	23.5054	26.0678	26.7178	25.2619	0.0559227	0.0360409	0.0067823	0.0280351	-0.322568	-0.737924	1.89955	0.677842	0.240608	0.029866	0.75872	0.360772	0.366356	FALSE
BCLAF1	Q9NYF8	23.1686	27.5525	23.556	25.9129	25.867	25.5668	25.8796	26.3233	25.3172	26.2154	26.4377	26.1133	25.8114	25.8653	25.9088	0.0648336	0.0195139	0.00631772	0.00188596	0.569382	0.984822	0.591197	0.462583	0.20257	0.417481	0.569517	0.32573	0.73908	FALSE
MRPL39	Q9NYK5	23.2487	23.1707	23.2373	26.962	26.4837	26.6081	25.9484	25.5579	25.9612	26.8845	26.0772	26.9155	26.5637	26.2306	25.5125	0.0763432	0.0088788	0.017851	0.0205811	0.870756	1.67398	1.15052	0.317394	0.088004	0.216147	0.435361	0.223568	0.616646	FALSE
UGGT1	Q9NYU2	25.2672	25.4661	23.0281	25.2734	25.1138	25.7453	25.5573	25.6333	26.4098	24.9376	25.1325	24.8382	25.6587	23.4065	24.4497	0.0392941	0.0182388	0.00599696	0.0459949	0.884465	-0.0129109	-0.477372	0.110898	0.975999	0.569617	0.236484	0.979803	0.835558	FALSE
TECR	Q9NZ01	28.604	28.5802	28.3931	26.0056	26.028	25.5262	26.5506	26.4575	27.0546	25.2339	25.0604	25.269	27.0928	26.0217	26.6788	0.0543055	0.0120378	0.00443501	0.0203076	-0.501952	-2.00179	-0.591782	0.457118	0.0207257	0.412898	0.565579	0.14407	0.737042	FALSE
FAM120A	Q9NZB2	23.2108	23.5044	23.3627	22.9596	23.1529	23.8891	23.4118	23.4755	23.4704	23.2687	24.6185	25.086	23.3356	23.2527	22.6805	0.0138817	0.00151067	0.0387955	0.0154498	0.105963	0.97778	-0.256986	0.46301	0.20968	0.356903	0.569517	0.333006	0.709137	FALSE
IGF2BP1	Q9NZI8	28.7477	29.1935	29.1453	28.4261	28.1611	28.4486	28.547	28.457	28.3763	27.8489	28.1158	28.2503	28.9633	29.122	28.174	0.0145551	0.00299986	0.00727767	0.017659	-0.226932	-0.615399	0.0660795	0.249959	0.0210154	0.8565	0.375229	0.14407	0.950774	FALSE
HSPBP1	Q9NZL4	26.2756	25.7296	25.8987	23.2561	23.2364	23.356	23.4788	23.3632	23.2531	23.3742	23.2052	23.2695	23.2701	23.599	23.1408	0.0601763	0.0048312	0.00366421	0.0101227	-1.26035	-1.34239	-1.28877	0.0918185	0.0772428	0.0873205	0.218351	0.212129	0.467653	FALSE
CALML5	Q9NZT1	23.6083	27.1638	28.2777	23.6259	22.7261	23.1355	24.0367	22.9542	23.1962	25.6691	27.9358	23.2355	26.7434	27.1506	23.2749	0.0948023	0.0242844	0.0917727	0.0827998	-1.3605	0.857219	0.966742	0.227466	0.63253	0.565186	0.353409	0.719699	0.835558	FALSE
MRPL15	Q9P015	26.3234	25.9485	26.8397	26.8069	26.8411	26.7173	26.0339	25.8913	24.6206	26.9829	26.2033	27.2227	27.4368	27.4484	26.337	0.0137778	0.0304946	0.0198856	0.0235772	-1.06422	0.223445	0.49453	0.129689	0.560424	0.311284	0.2612	0.663443	0.664607	FALSE
HACD3	Q9P035	29.1155	28.8221	29.0927	26.2865	26.4568	27.5701	26.4669	26.3932	26.224	25.3591	25.5658	25.4393	27.2888	26.3797	27.4938	0.0468717	0.00472576	0.00409368	0.0219177	-1.52924	-2.43587	-0.836495	0.0348438	0.00583075	0.2286	0.164391	0.0952558	0.62107	FALSE
MRPL27	Q9P0M9	23.1984	23.3315	23.0061	24.717	23.2903	24.6339	25.0747	22.9635	23.3108	24.9615	24.7944	25.5817	26.7176	23.5373	24.8271	0.0323769	0.0475985	0.0165191	0.0639131	0.0867921	1.41635	1.33115	0.912339	0.00934477	0.283124	0.937823	0.114629	0.650509	FALSE
RCC2	Q9P258	25.1152	23.4839	22.896	25.6257	26.5312	25.8566	26.1534	26.4579	27.0188	26.0282	27.1378	25.9972	26.6087	24.9224	26.5104	0.0572291	0.0165397	0.0246232	0.0363839	1.62528	1.46962	1.09571	0.040067	0.0715242	0.218941	0.169559	0.206389	0.616646	FALSE
BCCIP	Q9P287	23.2952	23.4829	23.4311	25.2567	25.0063	25.3596	25.4881	25.8511	25.8509	25.6784	26.2012	25.3326	23.6857	24.2053	24.8228	0.0410151	0.00814305	0.0169898	0.0234867	1.42474	1.43212	-0.067387	0.0160784	0.0202253	0.90133	0.126275	0.14407	0.958818	FALSE
RRBP1	Q9P2E9	28.3495	23.2183	28.1346	23.3317	23.2044	23.2568	23.3797	22.9069	23.6232	26.3242	27.2202	26.0503	28.1502	27.8339	27.1523	0.103456	0.0156279	0.0230633	0.0184026	-1.61264	1.61564	2.79625	0.189109	0.19579	0.0448037	0.317152	0.318178	0.410224	FALSE
LARS	Q9P2J5	31.4549	31.7346	31.7583	30.1772	30.1868	30.0851	29.6036	29.4873	29.4461	29.9459	29.6187	30.151	31.2592	31.2453	30.1457	0.0268296	0.00276765	0.00897718	0.020689	-1.38715	-0.994288	-0.016066	0.00900615	0.033794	0.975576	0.0965843	0.172526	0.982441	FALSE
MYEF2	Q9P2K5	23.6782	26.1234	22.785	23.3263	23.1709	23.0724	23.5926	23.5379	23.1338	23.2559	23.6445	23.5181	25.2671	23.2196	23.2666	0.0517735	0.0106982	0.00844365	0.0488661	-0.27128	-0.219871	0.225062	0.62212	0.684886	0.80122	0.714452	0.761773	0.933544	FALSE
ATXN10	Q9UBB4	22.68	23.2616	22.8356	23.5253	23.1185	24.082	23.228	23.5561	23.5716	23.0903	23.7315	22.9317	23.0367	23.3567	24.3101	0.0217795	0.00827452	0.0182116	0.0281079	0.201362	0.000643095	0.317332	0.420607	0.998477	0.514821	0.53008	0.998477	0.817619	FALSE
NCDN	Q9UBB6	23.703	23.3165	23.3545	23.8145	23.5284	23.4974	23.3083	23.8616	23.4462	23.2483	23.0762	23.0425	23.5972	23.3417	23.0475	0.00824194	0.0122361	0.00477448	0.0117923	0.00294909	-0.413381	-0.206937	0.988246	0.00535713	0.326817	0.992098	0.0907893	0.683743	FALSE
UXT	Q9UBK9	23.493	23.6597	23.5252	22.9432	23.2405	23.2848	29.906	28.9672	27.3393	22.3335	23.4805	23.1748	23.0664	23.7634	22.7115	0.0109733	0.0451909	0.0258302	0.0230843	5.37975	-0.361463	-0.177297	0.0173341	0.404639	0.631853	0.129413	0.517552	0.867619	FALSE
VPS29	Q9UBQ0	22.9992	22.9798	23.4333	25.6694	23.5635	23.3452	24.986	25.473	25.8177	26.6556	25.5097	25.2312	23.5282	22.85	23.1837	0.0426626	0.0164365	0.0292619	0.0146253	1.76052	2.13374	-0.477767	0.0078588	0.0141257	0.33158	0.0940793	0.130458	0.685513	FALSE
EIF3K	Q9UBQ5	27.4404	26.7426	25.5836	29.1898	29.7539	29.5785	28.8986	28.6986	28.5322	28.6818	28.1528	28.8373	26.9193	27.8823	26.1518	0.0611377	0.00638992	0.012566	0.032133	0.661632	0.509124	-1.06366	0.391209	0.512535	0.25688	0.504887	0.618114	0.635725	FALSE
DNAJB11	Q9UBS4	28.8718	28.9991	28.6738	27.0677	27.1467	27.3038	27.2324	27.1536	27.7093	27.0385	27.2071	27.1163	27.819	27.6812	26.8229	0.0330829	0.010987	0.00311174	0.0196697	-0.64541	-0.889896	-0.569491	0.167533	0.0653211	0.28586	0.296051	0.202057	0.650509	FALSE
UBA2	Q9UBT2	23.621	23.5513	23.6949	25.9753	25.9126	25.964	25.3317	25.7437	26.9652	26.2197	25.6808	25.7709	23.3975	23.1509	25.9956	0.0514882	0.0326575	0.0111507	0.0651751	1.22706	1.10395	-0.605174	0.137178	0.0907726	0.600041	0.268111	0.227039	0.850357	FALSE
NXF1	Q9UBU9	22.9704	23.1707	23.6515	23.5954	23.4254	22.6741	24.9862	25.0357	25.0639	23.4214	24.5933	24.7715	25.8582	22.9483	23.1051	0.0164052	0.00157106	0.030231	0.0682767	1.78066	1.0142	0.722651	7.28e-05	0.12538	0.525664	0.00360476	0.252183	0.82337	FALSE
SLC25A10	Q9UBX3	26.8368	25.8413	26.3059	24.3971	23.7602	25.0414	25.2948	25.6301	25.5782	24.8319	25.1286	24.7606	24.7656	25.4428	24.633	0.0462993	0.00707634	0.00783559	0.0174101	0.137236	-0.456728	-0.416647	0.78999	0.392426	0.467035	0.842308	0.506182	0.784278	FALSE
SRP68	Q9UHB9	24.6459	23.1495	25.5674	29.6782	29.3637	28.9661	28.9883	28.1356	27.5292	28.3413	28.2192	28.7873	27.505	27.4287	26.8206	0.103815	0.0259767	0.0105114	0.0137623	1.32255	1.5541	0.356314	0.317314	0.233142	0.770365	0.435361	0.353681	0.920554	FALSE
Sep.09	Q9UHD8	22.9523	23.529	23.511	25.8872	26.0397	26.3403	23.2519	25.8876	26.1539	24.6913	25.9185	25.2619	26.3839	26.059	25.6259	0.0619953	0.0639168	0.0242807	0.0146136	0.387894	0.58064	1.31302	0.746377	0.446075	0.0942845	0.810568	0.55458	0.474369	FALSE
ZNHIT2	Q9UHR6	23.3971	23.2606	23.5872	23.3661	23.6349	23.4969	23.7067	22.791	23.5948	23.0564	22.9471	23.3954	22.9684	23.0158	22.9991	0.00604755	0.0213793	0.0101047	0.00104408	-0.0929713	-0.324217	-0.462734	0.779869	0.121852	0.000349924	0.836363	0.2477	0.0281689	FALSE
PFDN2	Q9UHV9	30.6335	30.557	28.9225	27.621	27.2412	25.8636	36.0223	36.1841	36.5592	34.2393	34.3312	34.2831	37.8264	37.6518	36.5922	0.0671253	0.00759719	0.00134099	0.0178789	7.78207	5.81141	8.88367	0.000123311	0.00068313	2.42e-05	0.00547669	0.0351948	0.00346941	FALSE
PUF60	Q9UHX1	23.0249	23.4416	23.05	23.1941	25.1728	24.8905	25.1217	25.3976	25.7999	25.5129	25.9236	25.0618	23.5864	23.2439	26.025	0.0408844	0.0134076	0.0169046	0.0624447	1.64409	1.70378	0.48944	0.00809544	0.00834233	0.647362	0.0956599	0.113802	0.871442	FALSE
TRMT112	Q9UI30	23.3989	23.4721	22.8386	25.565	25.6598	25.1393	25.0445	24.3161	24.4037	25.5308	24.014	25.5126	23.0683	23.4438	23.6956	0.0512181	0.0161732	0.0347949	0.0134891	0.242508	0.673556	-0.942992	0.678018	0.384111	0.130863	0.75872	0.498222	0.499551	FALSE
SLC25A13	Q9UJS0	27.7958	27.0867	27.8403	23.2825	23.3427	23.538	22.8065	23.3282	23.1219	23.4408	23.8144	23.1664	23.9548	24.5856	24.4915	0.0906618	0.0113813	0.0138544	0.0139779	-2.39546	-2.00712	-1.13702	0.0516617	0.0872461	0.287106	0.180342	0.222081	0.651246	FALSE
DDX41	Q9UJV9	23.3755	23.3479	23.1764	24.2052	23.9584	23.513	23.1724	23.7381	23.3319	23.2734	23.4482	24.1266	23.1682	23.6954	23.2661	0.0169055	0.0124577	0.0190848	0.0119969	-0.181947	0.0200036	-0.219513	0.469158	0.951455	0.377625	0.573316	0.962666	0.720581	FALSE
ANAPC7	Q9UJX3	23.4112	23.4825	22.9102	24.5974	25.1576	24.6648	26.1564	25.3999	25.5233	22.9869	25.3649	25.4152	23.086	23.11	23.027	0.0368953	0.0157957	0.0564349	0.00185135	1.6559	0.551741	-0.96295	0.00638303	0.576917	0.044823	0.0836022	0.676537	0.410224	FALSE
MRTO4	Q9UKD2	23.3083	22.9949	23.3626	24.9443	25.1387	23.2969	25.9254	25.4952	23.0412	25.6068	26.0524	25.9656	26.3358	23.2425	25.4122	0.0394629	0.0626882	0.00912985	0.0635258	0.979667	2.03399	1.15589	0.395604	0.0023636	0.336389	0.507508	0.0656049	0.693231	FALSE
NUDT5	Q9UKK9	23.1246	23.2246	23.7247	24.368	24.2409	25.5426	25.5839	25.5584	26.5922	25.4954	25.978	25.1362	23.052	22.8134	25.6508	0.0372467	0.0227557	0.0165417	0.0660204	1.87395	1.49894	-0.198877	0.00934087	0.0113104	0.853553	0.0965843	0.119912	0.949375	FALSE
RALY	Q9UKM9	23.1417	23.3178	23.5681	25.0248	23.2476	23.5346	25.2099	25.3147	25.5882	24.8112	25.199	24.4333	23.5082	23.267	23.0706	0.0295513	0.00769796	0.0154286	0.00941418	1.73183	1.1754	-0.357209	0.0011194	0.0146838	0.292478	0.0252945	0.131338	0.653416	FALSE
GTF3C4	Q9UKN8	23.084	25.1994	25.5394	23.9162	22.8072	22.7041	23.1492	23.3658	23.5184	23.9246	22.7056	23.2537	24.8573	24.8498	23.1461	0.0518516	0.00794773	0.0262095	0.0405946	-0.530578	-0.58044	0.409355	0.347956	0.377814	0.613246	0.461078	0.49154	0.856682	FALSE
ACIN1	Q9UKV3	23.506	26.1393	26.0761	24.2781	25.3823	25.9616	23.1213	25.0387	24.8895	23.0848	25.4836	25.6132	23.1709	23.3538	23.416	0.0433533	0.0438001	0.0575828	0.00546546	-0.874074	-0.496713	-1.91033	0.311775	0.629688	0.00741605	0.430887	0.719005	0.179801	FALSE
CORO1C	Q9ULV4	27.8378	28.4843	27.8746	28.0389	28.918	28.5211	28.8286	28.9524	29.4457	28.3933	29.5556	29.2036	28.5968	28.2855	27.8214	0.0152086	0.0112278	0.0205156	0.0138194	0.796487	0.771733	-0.0445276	0.0247051	0.13687	0.882856	0.152117	0.2643	0.950984	FALSE
NOB1	Q9ULX3	23.3242	23.6367	23.3159	23.2967	22.8053	23.3982	26.0445	25.5917	25.7295	24.9821	24.4783	25.143	23.2601	23.4745	23.1847	0.0116527	0.00900033	0.0139454	0.00645272	2.4924	1.57163	0.0102718	4.15e-05	0.00467175	0.943967	0.00222465	0.0856066	0.97657	FALSE
AKAP8L	Q9ULX6	27.382	27.6396	26.8797	24.1664	24.2979	22.7833	25.7009	25.7025	26.1809	23.3667	23.2984	25.2778	25.3336	25.3512	23.4571	0.079568	0.0106975	0.0468557	0.0440433	0.336626	-1.54383	-0.810813	0.70553	0.187767	0.462066	0.776023	0.312056	0.781998	FALSE
PRPF19	Q9UMS4	29.92	30.132	29.7403	27.6081	27.5312	27.2835	28.96	29.2699	29.2777	27.7007	28.0323	27.5615	32.653	31.9638	30.7656	0.0472237	0.00621274	0.00871086	0.0300392	0.466744	-0.937621	3.09161	0.442635	0.155025	0.00819307	0.553508	0.283625	0.181943	FALSE
G3BP2	Q9UN86	23.527	26.861	26.5992	23.4847	23.3442	23.5201	23.9881	23.886	23.4923	23.1023	23.6808	23.6427	26.4077	26.0138	25.7747	0.0687155	0.0110054	0.0137825	0.0122616	-0.767183	-1.08072	1.50941	0.322341	0.183447	0.081342	0.439804	0.309266	0.453543	FALSE
STUB1	Q9UNE7	23.6035	23.1196	23.0293	27.5927	27.5267	28.0865	28.1001	28.2084	28.4336	27.5779	27.4783	27.8784	26.3204	26.9024	27.1748	0.0969507	0.00602233	0.00753419	0.0162849	2.75433	2.15183	1.30615	0.0411239	0.0862561	0.259095	0.169559	0.22147	0.635725	FALSE
PSMD13	Q9UNM6	28.9655	29.162	29.2814	25.8712	26.1542	26.4043	23.8967	24.8617	25.1911	25.5697	24.5412	25.0469	27.3569	29.1537	27.6602	0.0597372	0.0272896	0.0205279	0.0342812	-2.98995	-2.58719	0.417173	0.00642594	0.0110404	0.648413	0.0836022	0.119912	0.871442	FALSE
DIMT1	Q9UNQ2	25.9156	25.8692	26.1707	23.4373	22.9781	23.0773	22.9065	23.0376	23.1105	24.021	23.2202	23.475	24.8798	24.8701	23.6298	0.0633187	0.0044899	0.0173558	0.029392	-1.55647	-1.00263	-0.114805	0.0578405	0.188101	0.884017	0.183494	0.312209	0.950984	FALSE
WDR3	Q9UNX4	25.1666	26.4441	26.1965	23.0191	23.3856	23.242	23.0852	23.221	23.1714	23.5172	23.2423	23.5828	25.8072	23.1637	23.7641	0.0632614	0.00296662	0.00770594	0.0571594	-1.41645	-1.12819	-0.330646	0.0760059	0.136855	0.760369	0.205232	0.2643	0.914747	FALSE
MACF1	Q9UPN3	25.6075	25.7311	26.0805	23.5056	23.5476	23.6929	23.3432	23.3778	23.0378	23.2677	23.3875	23.2888	27.2785	27.4399	25.6866	0.0497979	0.0080471	0.00274405	0.0361564	-1.44127	-1.37953	2.10744	0.0343187	0.0403077	0.0364214	0.164095	0.173154	0.394208	FALSE
SRRM2	Q9UQ35	27.5154	28.6072	26.2825	27.3691	27.7876	27.7938	27.2563	27.5961	27.5608	27.7727	27.8745	28.282	28.4552	28.2526	27.3723	0.0275072	0.00680151	0.00963216	0.020541	-0.08818	0.417151	0.467481	0.79681	0.26891	0.347509	0.847121	0.387857	0.703761	FALSE
PA2G4	Q9UQ80	22.9715	23.308	23.0993	29.3989	29.4124	28.8629	29.3861	29.0903	29.3486	29.0695	30.2649	29.3413	24.98	25.1845	29.446	0.127901	0.0055015	0.0211988	0.0950183	3.09949	3.38303	0.361311	0.0726347	0.0563432	0.863009	0.20067	0.191799	0.950984	FALSE
SMC3	Q9UQE7	26.565	23.567	26.2325	23.3606	25.1922	23.5081	26.6947	26.3304	25.5317	25.2415	25.6003	23.0447	27.7694	27.171	26.4954	0.0587435	0.0227162	0.0561765	0.0234808	1.44805	-0.108726	2.40771	0.07276	0.917907	0.0107133	0.20067	0.939796	0.207854	FALSE
NIP7	Q9Y221	26.3164	26.5254	26.4711	23.2318	24.6585	23.5811	23.1657	22.9467	23.4065	23.2954	23.9888	23.7147	25.6232	26.1937	25.058	0.0600256	0.009924	0.0147551	0.0221595	-1.95775	-1.46442	0.494255	0.0237579	0.0648639	0.502031	0.15074	0.202057	0.809678	FALSE
RTRAF	Q9Y224	23.3464	25.7466	26.7228	28.3008	28.0957	28.3845	27.2685	26.5826	25.0347	28.0488	26.5206	28.2112	22.9733	26.0359	26.4933	0.0737396	0.0435161	0.0338018	0.0760488	-0.470865	0.827439	-1.59861	0.665893	0.42155	0.304259	0.751683	0.533356	0.66145	FALSE
RUVBL2	Q9Y230	33.8624	33.4329	33.0367	30.0399	29.682	29.8523	31.6372	31.5724	31.552	29.2225	29.0202	29.3038	30.0397	30.2243	29.773	0.0627036	0.00140876	0.00500457	0.00755898	-0.063829	-2.46888	-1.63871	0.940288	0.0282771	0.0996042	0.95966	0.168029	0.482294	FALSE
PIN4	Q9Y237	23.4146	23.445	23.3413	25.9967	26.6172	25.3849	25.8166	25.1957	25.4259	25.6625	25.9755	25.495	22.9451	23.251	25.0377	0.0597762	0.0123199	0.00948519	0.0476001	0.779443	1.01105	-0.955352	0.263152	0.157798	0.328516	0.387956	0.286949	0.683743	FALSE
EIF3L	Q9Y262	29.0327	25.942	28.3386	32.0413	32.2623	32.2463	31.0541	30.8082	30.639	31.3237	30.6901	31.5495	28.4888	29.4128	28.6376	0.0876146	0.00676965	0.0142861	0.0171985	0.856552	1.21052	-1.13086	0.462442	0.317646	0.349745	0.569517	0.434996	0.706069	FALSE
RUVBL1	Q9Y265	33.1091	33.0668	32.4526	29.5154	29.1522	29.3858	31.6059	32.0278	32.0031	29.4007	29.4031	29.4962	30.4356	30.1859	29.511	0.0626143	0.00742673	0.00185002	0.0159189	0.765268	-1.68028	-1.0695	0.384272	0.0883333	0.250573	0.498432	0.223771	0.632819	FALSE
NUDC	Q9Y266	26.3532	28.021	27.1845	28.1811	27.5579	27.7868	27.0767	26.3949	26.4723	27.7738	27.1156	27.7874	25.991	27.1542	28.0822	0.0242964	0.014008	0.013935	0.0386988	-0.866088	0.0448545	-0.438279	0.0431303	0.902297	0.558454	0.170331	0.928632	0.835558	FALSE
FARSA	Q9Y285	25.3822	26.3962	26.5986	27.3543	27.0836	27.4696	27.0298	27.3484	26.1971	26.677	26.0928	26.5147	24.8696	24.7301	25.2473	0.0290225	0.0221331	0.0114105	0.0107245	0.144368	-0.285925	-1.76507	0.76892	0.454981	0.0017478	0.828068	0.564019	0.0763925	FALSE
MRPS33	Q9Y291	23.6272	23.1438	23.235	28.2771	27.9302	27.9442	26.404	23.9675	23.3256	27.498	26.1717	26.9224	25.9971	26.3481	24.989	0.100833	0.0661097	0.0247567	0.0273692	-1.12725	1.17109	0.0851325	0.454286	0.337218	0.942471	0.5637	0.454803	0.97657	FALSE
DRG1	Q9Y295	23.3662	23.1554	23.5729	25.3744	25.2392	25.8102	25.5621	25.4631	25.4653	24.7043	24.8786	25.1697	23.6086	23.338	23.5241	0.0482512	0.00221795	0.00943597	0.00589188	1.07715	0.497802	-0.92947	0.0752864	0.3594	0.11199	0.204145	0.474777	0.499551	FALSE
NCKAP1	Q9Y2A7	28.4891	28.1216	28.5382	26.7478	25.8356	26.531	27.0728	27.1021	27.2385	26.5067	26.8798	26.7236	28.7813	29.158	27.1459	0.0420529	0.00325893	0.00701744	0.0377147	-0.239406	-0.673836	0.984514	0.633649	0.216088	0.267589	0.722248	0.337314	0.638055	FALSE
EPB41L3	Q9Y2J2	27.008	27.0146	23.0373	26.1386	26.5044	26.2024	25.8568	25.7179	26.288	25.71	25.9246	25.4792	23.0228	23.3863	23.874	0.0574348	0.0114535	0.00866676	0.0182325	-0.0299655	-0.279596	-2.55651	0.963847	0.670787	0.00724075	0.976054	0.749269	0.179801	FALSE
MRPS28	Q9Y2Q9	23.2713	25.641	26.6328	29.0753	29.774	29.7819	27.4824	27.1701	26.2949	28.7154	27.6562	29.4023	24.8261	24.8408	23.5885	0.0964664	0.0228136	0.0307659	0.029438	-0.38024	1.2286	-2.94427	0.749009	0.33844	0.0419879	0.812057	0.455498	0.410224	FALSE
MRPS17	Q9Y2R5	26.3325	23.4176	23.5837	27.0282	27.4824	27.1093	26.462	25.562	23.135	26.7966	25.6357	26.9439	26.2083	26.6117	24.7602	0.0712322	0.0686916	0.0270817	0.0376503	-0.772599	0.633161	0.0344907	0.565958	0.48458	0.971724	0.664497	0.592162	0.981704	FALSE
MRPS7	Q9Y2R9	27.409	27.544	28.0385	29.3017	29.0964	29.1992	27.7224	26.8243	26.3401	28.3422	27.0767	28.7496	27.303	27.9497	26.5768	0.0305674	0.0260132	0.0310925	0.0251811	-1.46919	-0.37532	-1.15499	0.0408424	0.574704	0.0803809	0.169559	0.675999	0.453543	FALSE
POLDIP2	Q9Y2S7	26.5279	27.7884	27.1851	26.8558	27.2784	27.6237	27.4934	27.3156	27.6419	27.272	27.3398	27.1391	25.567	23.4594	25.5699	0.0172517	0.0059435	0.00374722	0.0489703	0.273777	0.0404273	-2.34443	0.242309	0.847022	0.0700753	0.36847	0.885523	0.440278	FALSE
AP3M1	Q9Y2T2	23.1584	23.1161	22.9926	25.9064	25.9828	26.3972	26.7301	26.9119	26.4085	26.1473	26.1594	26.6575	23.4412	23.2434	24.2084	0.0673387	0.00955335	0.0110606	0.0215699	2.09126	1.72914	-0.96123	0.0262724	0.0506364	0.236675	0.153813	0.189592	0.62107	FALSE
THRAP3	Q9Y2W1	27.1164	27.6924	27.2025	25.9574	26.4656	25.787	25.7433	25.9206	26.3154	23.4711	26.3904	25.3908	23.4259	26.0863	25.3987	0.0282763	0.011267	0.0591462	0.0553065	-0.710464	-1.61944	-1.73324	0.0836296	0.189901	0.148826	0.21372	0.313434	0.532466	FALSE
NOP58	Q9Y2X3	28.5201	28.7084	26.9068	23.1508	23.5379	22.9685	26.9909	26.7703	25.3819	23.8576	26.0321	24.4836	27.4116	27.2842	26.6259	0.106224	0.0330646	0.0451529	0.0155574	0.748922	-0.841004	1.47513	0.560041	0.534059	0.246943	0.659931	0.637505	0.628581	FALSE
GIT1	Q9Y2X7	23.9237	23.2292	23.6117	23.2475	22.9999	23.2636	23.2206	23.061	23.0191	23.4539	22.9925	23.0299	27.4045	25.2969	25.6573	0.0141557	0.00460087	0.0110658	0.0431589	-0.279008	-0.220476	2.74035	0.104839	0.318939	0.0468252	0.22988	0.435623	0.410224	FALSE
SUGT1	Q9Y2Z0	25.748	26.1332	23.0598	25.619	23.4306	27.1185	24.4142	25.4498	27.3461	26.5144	24.5947	24.5019	23.3733	23.3608	24.5779	0.0633735	0.0577704	0.0450758	0.0294112	0.551862	0.0188495	-1.4142	0.633317	0.984431	0.107558	0.722248	0.985962	0.493459	FALSE
YARS2	Q9Y2Z4	23.5728	23.649	23.4219	26.2318	26.504	26.9895	27.3424	26.8967	26.9306	26.5413	26.6049	26.7328	23.499	23.5171	24.8023	0.06693	0.00917083	0.00366417	0.0312148	1.99507	1.56483	-1.12203	0.0326115	0.0710645	0.208199	0.163444	0.206151	0.612238	FALSE
ACOT9	Q9Y305	23.094	23.139	22.9432	24.5793	25.5224	23.2775	23.4781	25.083	24.8785	23.0407	24.7801	24.1667	23.5581	23.3645	25.1686	0.0441686	0.0356846	0.0367642	0.0412184	0.720628	0.236613	0.271152	0.326742	0.737118	0.722221	0.442993	0.801865	0.895325	FALSE
AAR2	Q9Y312	24.7769	23.2424	23.2173	22.6503	23.6992	23.4229	24.273	24.4229	24.008	23.8481	24.3597	24.3937	22.8501	23.7699	23.2467	0.0303545	0.00866919	0.012631	0.0198098	0.733145	0.699007	-0.21257	0.0564586	0.0792747	0.609139	0.183004	0.214058	0.854652	FALSE
MEMO1	Q9Y316	23.3703	23.5433	23.2615	26.9388	27.1791	27.1924	26.7173	27.1956	27.3218	27.1023	26.8764	26.8684	23.0518	23.2061	23.442	0.0806812	0.0117762	0.00492743	0.00845874	1.8307	1.70149	-2.01423	0.0796015	0.096252	0.0598496	0.208038	0.230918	0.430229	FALSE
LUC7L2	Q9Y383	23.0335	23.3501	23.3992	26.7504	27.5289	27.1729	27.2366	27.574	27.4016	27.6419	27.8559	27.3041	23.4417	23.6663	27.3286	0.0852343	0.0061577	0.010079	0.0879467	2.19822	2.3948	-0.393672	0.0539384	0.0408166	0.810166	0.180342	0.173154	0.934193	FALSE
MRPS2	Q9Y399	22.8717	23.6215	23.1573	28.8442	28.8462	28.8008	28.1758	27.5736	27.4113	28.4085	27.3204	28.7011	26.8066	26.8474	26.7191	0.118508	0.014529	0.0258506	0.00244693	1.69664	2.11971	0.767435	0.239071	0.161453	0.568923	0.366641	0.288356	0.835558	FALSE
EXOSC1	Q9Y3B2	26.8457	27.7576	26.699	23.9484	23.3919	23.5422	25.0844	25.2717	24.966	24.6117	25.2253	23.1902	27.0858	27.0215	25.8744	0.0766904	0.00613957	0.0428837	0.025565	-0.256737	-1.02174	1.29645	0.760685	0.340543	0.188523	0.822639	0.45642	0.595447	FALSE
SF3B6	Q9Y3B4	27.6662	26.982	23.5922	24.5173	24.6203	25.1083	25.6186	23.7482	23.4062	26.0755	23.2065	25.9352	26.2449	27.9416	26.482	0.0619084	0.0490948	0.0645117	0.034171	-1.1567	-0.342007	1.47508	0.270023	0.777941	0.122918	0.393428	0.831526	0.499551	FALSE
MRPL11	Q9Y3B7	26.8718	27.098	26.9621	26.3008	25.5503	25.4181	24.7516	23.3627	23.5481	27.0812	24.1644	27.1032	26.1856	26.3602	25.8211	0.0279481	0.0315688	0.0647269	0.0105311	-2.47939	-0.250579	-0.244576	0.00940655	0.825686	0.495981	0.0965843	0.867442	0.806595	FALSE
RRP15	Q9Y3B9	27.0856	27.3102	27.4411	25.6022	24.1781	23.3095	24.9217	23.5266	25.3492	24.7327	25.3193	25.5918	26.6624	26.589	25.4315	0.0681796	0.0387466	0.0174108	0.0263247	-1.22196	-0.606498	0.406525	0.22044	0.456042	0.63618	0.346252	0.564569	0.868823	FALSE
NOP16	Q9Y3C1	25.7207	26.6917	23.5758	22.7257	23.2822	23.4572	23.3421	23.5211	23.4149	23.1017	22.9518	22.9289	26.0769	26.4203	23.2313	0.0651385	0.00384273	0.00408103	0.0693455	-0.81622	-1.24811	1.00062	0.261938	0.110798	0.454204	0.387344	0.240871	0.776761	FALSE
MRPS16	Q9Y3D3	23.7094	23.3355	23.5833	28.4917	28.0776	28.0188	26.9293	26.3299	25.739	27.4436	26.4249	27.8106	26.086	26.5631	25.6745	0.0988331	0.0226	0.0263685	0.0170336	0.463327	1.35698	0.238455	0.68806	0.270275	0.832344	0.764342	0.388954	0.937531	FALSE
MRPS23	Q9Y3D9	27.2251	26.9529	26.9652	28.3772	28.4686	28.0147	27.5265	27.0755	26.3757	28.2121	27.0157	28.4737	26.3389	27.0182	26.4638	0.0253817	0.0214831	0.027862	0.0135891	-0.674758	0.23324	-1.06032	0.187006	0.685651	0.0206618	0.314854	0.761966	0.320632	FALSE
STRAP	Q9Y3F4	28.4153	28.5459	28.5716	27.8611	28.048	28.0172	27.7722	28.1423	28.2277	27.6287	27.771	27.3344	27.6569	27.8428	27.4078	0.010789	0.00863357	0.00807277	0.00789917	-0.195775	-0.66515	-0.607338	0.342226	0.0113581	0.0153658	0.457352	0.119912	0.26041	FALSE
RTCB	Q9Y3I0	28.0896	27.8576	28.5138	29.2062	29.0342	29.022	29.3325	29.3457	29.0587	28.043	28.4871	28.3039	28.0541	26.9899	27.3501	0.0194577	0.00554023	0.00789248	0.019709	0.625087	-0.342516	-1.15586	0.0416554	0.231678	0.0378187	0.16965	0.353169	0.398714	FALSE
NOC2L	Q9Y3T9	27.5602	28.0299	27.696	23.283	23.1085	25.4005	24.5231	23.108	23.3092	23.4205	23.8459	23.3699	27.5092	27.3522	26.5938	0.0871885	0.032375	0.0111031	0.0180301	-2.19959	-2.3009	1.30538	0.0699343	0.0542225	0.224934	0.198404	0.191799	0.620169	FALSE
RPL36	Q9Y3U8	30.564	30.5534	30.6556	23.0845	27.7035	23.0365	26.6218	25.5875	23.3063	25.1002	25.032	25.424	29.9334	29.3257	28.8685	0.133687	0.0673925	0.00831582	0.0181871	-2.42773	-2.41419	1.77628	0.218701	0.170293	0.296498	0.344811	0.295192	0.655453	FALSE
SAMHD1	Q9Y3Z3	23.7545	22.8869	23.6536	25.9725	25.9309	26.2766	26.2538	26.2	26.3608	26.209	26.5206	26.2757	23.4641	23.2903	23.2374	0.0596211	0.00311627	0.00623122	0.00508413	1.52567	1.58927	-1.41525	0.0522575	0.0457443	0.0655363	0.180342	0.182306	0.439639	FALSE
HBS1L	Q9Y450	23.0757	23.6118	23.7318	24.2605	24.6649	23.6331	25.5984	25.2377	25.4634	24.215	24.9999	24.5391	22.8837	23.5425	23.0101	0.0233452	0.00716516	0.016044	0.015105	1.60355	0.755046	-0.684179	0.000460709	0.0594613	0.0634805	0.0137998	0.194891	0.437235	FALSE
TLN1	Q9Y490	23.1049	23.2849	23.4947	26.1122	25.5075	27.0241	26.8019	27.9763	28.3675	27.1602	27.295	26.5634	23.3755	26.4792	26.5944	0.067667	0.0293982	0.0144174	0.0716591	2.96054	2.25147	0.728344	0.00922965	0.0205435	0.595053	0.0965843	0.14407	0.850357	FALSE
TRRAP	Q9Y4A5	23.3902	22.9866	22.7363	23.613	23.645	23.4167	23.1936	23.3395	23.3672	23.362	21.0294	23.3633	23.58	20.6577	20.2281	0.0155311	0.00400402	0.0596462	0.0848771	0.00212722	-0.71308	-1.80936	0.989634	0.457178	0.226177	0.992717	0.564569	0.620169	FALSE
HYOU1	Q9Y4L1	23.5063	23.2031	23.0529	26.3046	25.2838	26.4258	25.2686	25.5933	25.9942	25.507	25.2009	25.5543	23.9718	26.2792	26.6789	0.0635327	0.0141871	0.00754684	0.0569849	0.989277	0.791298	1.0139	0.191923	0.273847	0.387905	0.318509	0.391906	0.729234	FALSE
TELO2	Q9Y4R8	23.5369	23.579	23.3325	23.7397	23.2582	23.3158	23.1497	23.0401	23.4461	22.6849	23.3983	23.3709	23.5718	22.6312	23.1932	0.00799925	0.00904876	0.0174592	0.0204579	-0.248391	-0.308975	-0.328297	0.164556	0.315246	0.352431	0.296051	0.4338	0.706283	FALSE
LAS1L	Q9Y4W2	27.0546	27.4151	27.6448	23.0782	23.4758	23.3348	23.3044	23.5344	23.4007	23.5057	23.5972	23.4848	23.5213	26.406	25.6166	0.0885622	0.004934	0.00254094	0.0592024	-1.92073	-1.80467	-0.152566	0.0901511	0.105916	0.907344	0.218351	0.237073	0.96003	FALSE
AFG3L2	Q9Y4W6	25.9074	23.2359	27.1681	25.5828	23.1808	25.87	24.9469	24.8823	25.2479	24.2992	24.5141	24.7157	22.9079	23.6012	25.2124	0.0638301	0.00779692	0.00849822	0.0494561	-0.131784	-0.647799	-1.25031	0.850345	0.373121	0.23865	0.887526	0.487899	0.62107	FALSE
LSM4	Q9Y4Z0	25.2283	25.2973	22.9636	23.3434	26.8257	26.9044	23.5621	23.186	23.8109	28.6316	26.4818	26.1883	23.4589	23.4106	23.5905	0.0665374	0.0133765	0.0492248	0.00396518	-1.57411	2.00676	-1.60713	0.0697642	0.107311	0.0648969	0.198358	0.238069	0.438775	FALSE
YTHDF2	Q9Y5A9	28.7366	28.2936	28.9442	28.8036	29.3351	29.1635	28.8424	28.5381	28.8047	28.4314	28.4528	28.6863	27.9768	27.447	27.0175	0.0125987	0.00577427	0.00495737	0.0174854	-0.151048	-0.355931	-1.39899	0.421042	0.0744351	0.0183884	0.530109	0.209328	0.292399	FALSE
SUPT16H	Q9Y5B9	28.7374	29.6841	29.0868	26.5975	26.7541	25.6798	27.3179	27.7039	27.3621	26.7345	27.2264	26.9793	27.8128	26.1151	26.5278	0.0583338	0.00769253	0.00911623	0.0330137	-0.295304	-0.776532	-0.938049	0.677665	0.298697	0.299994	0.75872	0.417722	0.65825	FALSE
UCHL5	Q9Y5K5	22.9304	23.5934	23.3949	22.691	23.1896	23.2238	23.6352	23.3576	23.0934	23.2179	23.3128	23.6062	23.3769	22.9192	24.5123	0.0139182	0.0115965	0.00865746	0.0347503	0.191557	0.20845	0.432268	0.392958	0.279347	0.460795	0.50564	0.398448	0.781255	FALSE
TIMM13	Q9Y5L4	23.5445	23.4283	27.0572	26.1315	26.0977	23.5412	23.0682	22.9182	23.3517	25.6508	24.7972	25.7265	23.4135	25.5639	25.1364	0.0656373	0.00952567	0.0203237	0.0460811	-1.85404	0.424749	-0.262138	0.0388119	0.581361	0.789554	0.169559	0.679486	0.928345	FALSE
GTF3C5	Q9Y5Q8	26.8035	26.1921	26.6797	23.4646	22.8241	23.2469	24.2898	25.0637	25.3343	23.3029	23.3551	23.4956	26.4639	26.4332	25.0403	0.0753505	0.0217737	0.00426269	0.0313028	0.027471	-1.48396	1.11062	0.974504	0.110227	0.255881	0.982129	0.240871	0.635018	FALSE
GTF3C3	Q9Y5Q9	25.4448	25.9067	25.3572	23.2742	23.5461	23.5783	23.4201	23.18	23.0212	23.3749	23.2798	23.1969	25.3526	25.1549	22.9301	0.0477964	0.0086529	0.00382611	0.0549539	-1.31082	-1.234	-0.0387115	0.0402777	0.0493132	0.968398	0.169559	0.185718	0.981704	FALSE
TSSC4	Q9Y5U2	23.4415	22.9962	23.7094	23.4187	23.1556	22.8244	25.3018	23.079	23.6191	24.9107	23.6481	25.6853	23.3897	23.2326	23.376	0.0140035	0.0483043	0.0415492	0.00372904	0.742361	1.49041	0.0751465	0.383049	0.122374	0.615363	0.498066	0.248216	0.857779	FALSE
PUS1	Q9Y606	23.3933	23.192	23.3667	27.1191	27.255	27.2297	26.2338	26.4944	26.366	26.9717	26.9525	26.804	23.0391	23.2625	23.1178	0.0842833	0.00494091	0.00341015	0.00489761	1.10544	1.6501	-2.11948	0.260142	0.116177	0.0586993	0.386017	0.244104	0.430229	FALSE
PSAT1	Q9Y617	23.4198	22.8845	22.8581	25.681	23.315	25.3765	25.2777	25.8669	26.2978	25.7185	25.5296	25.5015	23.5656	23.4974	25.9117	0.0530027	0.0198364	0.00461241	0.0565105	1.89166	1.6607	0.402421	0.0157968	0.0233968	0.694047	0.124824	0.15297	0.884242	FALSE
MRPS18B	Q9Y676	27.1202	23.6283	23.3581	28.2794	28.4666	28.7361	27.5041	26.9377	26.4291	27.6101	27.3598	28.0667	27.3936	27.7963	26.6027	0.0928243	0.0199494	0.0129503	0.022272	0.358857	1.08077	0.666119	0.745528	0.338226	0.555254	0.810329	0.455498	0.835021	FALSE
COPG1	Q9Y678	25.6748	23.3354	26.3065	26.2942	25.3766	26.2241	25.9752	26.9947	26.6284	26.2628	25.8063	26.1912	23.3405	25.3954	25.0774	0.0447514	0.0194648	0.00941034	0.0449544	0.9975	0.551488	-0.930849	0.114617	0.302311	0.301233	0.240044	0.420039	0.659844	FALSE
DYNC1LI1	Q9Y6G9	26.9252	26.3183	26.141	24.0603	23.1975	23.212	23.2588	23.5602	23.5203	22.8649	23.4388	23.0031	26.9906	27.9056	26.545	0.0671688	0.00698182	0.0129656	0.0255531	-1.52926	-1.87342	2.17134	0.0759646	0.040516	0.0291837	0.205232	0.173154	0.364938	FALSE
IGF2BP2	Q9Y6M1	22.9796	23.381	22.9368	25.817	23.0578	23.0432	23.4463	22.6888	22.9087	24.9524	25.2503	25.0794	25.3904	23.0561	23.1152	0.0479466	0.0169322	0.00595775	0.0557971	-0.521307	1.55815	0.317991	0.344481	0.0189382	0.742906	0.458359	0.14407	0.906979	FALSE
WASF2	Q9Y6W5	26.142	25.7586	25.974	25.3018	23.5311	24.8101	23.5769	24.6691	23.2155	24.694	24.9424	23.3155	26.2462	25.6803	23.2975	0.0385121	0.031772	0.0360408	0.0624078	-1.43241	-0.935607	-0.178278	0.0574018	0.2113	0.868895	0.183004	0.333931	0.950984	FALSE

## Sheet: Ext_data_Fig_7B
GeneName_NodeA	UniProtKB_Accession_NodeA	GeneName_NodeB	UniProtKB_Accession_NodeB	Source	Direction	Grouping_NodeA	Grouping_NodeB
CCT2	P78371	CCT3	P49368	BioPlex3.0	NodeA -> NodeB	CCT/TRiC subunits	CCT/TRiC subunits
CCT2	P78371	CCT4	P50991	BioPlex3.0	NodeA -> NodeB	CCT/TRiC subunits	CCT/TRiC subunits
CCT2	P78371	CCT6B	Q92526	BioPlex3.0	NodeA -> NodeB	CCT/TRiC subunits	CCT/TRiC subunits
CCT2	P78371	GNB1	P62873	BioPlex3.0	NodeA -> NodeB	CCT/TRiC subunits
CCT2	P78371	GNB2	P62879	BioPlex3.0	NodeA -> NodeB	CCT/TRiC subunits
CCT2	P78371	PDCL	Q13371	BioPlex3.0	NodeA -> NodeB	CCT/TRiC subunits
CCT2	P78371	TCP1	P17987	BioPlex3.0	NodeA -> NodeB	CCT/TRiC subunits	CCT/TRiC subunits
CCT3	P49368	CCT2	P78371	BioPlex3.0	NodeA -> NodeB	CCT/TRiC subunits	CCT/TRiC subunits
CCT3	P49368	CCT4	P50991	BioPlex3.0	NodeA -> NodeB	CCT/TRiC subunits	CCT/TRiC subunits
CCT3	P49368	CCT6B	Q92526	BioPlex3.0	NodeA -> NodeB	CCT/TRiC subunits	CCT/TRiC subunits
CCT3	P49368	GNB1	P62873	BioPlex3.0	NodeA -> NodeB	CCT/TRiC subunits
CCT3	P49368	PDCL	Q13371	BioPlex3.0	NodeA -> NodeB	CCT/TRiC subunits
CCT3	P49368	TCP1	P17987	BioPlex3.0	NodeA -> NodeB	CCT/TRiC subunits	CCT/TRiC subunits
GNA13	Q14344	GNB2	P62879	BioPlex3.0	NodeA -> NodeB
GNA13	Q14344	GNG10	P50151	BioPlex3.0	NodeA -> NodeB
GNA13	Q14344	GNG5	P63218	BioPlex3.0	NodeA -> NodeB
GNAI3	P08754	GNB1	P62873	BioPlex3.0	NodeA -> NodeB
GNAI3	P08754	GNB2	P62879	BioPlex3.0	NodeA -> NodeB
GNAI3	P08754	GNG10	P50151	BioPlex3.0	NodeA -> NodeB
GNAI3	P08754	GNG5	P63218	BioPlex3.0	NodeA -> NodeB
GNAS	P62879	GNB1	P62873	BioPlex3.0	NodeA -> NodeB
GNAS	P62879	GNB2	P62879	BioPlex3.0	NodeA -> NodeB
GNAS	P62879	GNG10	P50151	BioPlex3.0	NodeA -> NodeB
GNAS	P62879	GNG5	P63218	BioPlex3.0	NodeA -> NodeB
GNB1	P62873	CCT2	P78371	BioPlex3.0	NodeA -> NodeB		CCT/TRiC subunits
GNB1	P62873	CCT3	P49368	BioPlex3.0	NodeA -> NodeB		CCT/TRiC subunits
GNB1	P62873	CCT4	P50991	BioPlex3.0	NodeA -> NodeB		CCT/TRiC subunits
GNB1	P62873	CCT6B	Q92526	BioPlex3.0	NodeA -> NodeB		CCT/TRiC subunits
GNB1	P62873	GNAI3	P08754	BioPlex3.0	NodeA -> NodeB
GNB1	P62873	GNAS	P62879	BioPlex3.0	NodeA -> NodeB
GNB1	P62873	GNB2	P62879	BioPlex3.0	NodeA -> NodeB
GNB1	P62873	GNG5	P63218	BioPlex3.0	NodeA -> NodeB
GNB1	P62873	PDCL	Q13371	BioPlex3.0	NodeA -> NodeB
GNB1	P62873	PFDN1	Q99471	BioPlex3.0	NodeA -> NodeB		Prefoldin
GNB1	P62873	PFDN5	Q99471	BioPlex3.0	NodeA -> NodeB		Prefoldin
GNB1	P62873	TCP1	P17987	BioPlex3.0	NodeA -> NodeB		CCT/TRiC subunits
GNB2	P62879	ANXA1	P04083	BioPlex3.0	NodeA -> NodeB
GNB2	P62879	CCT2	P78371	BioPlex3.0	NodeA -> NodeB		CCT/TRiC subunits
GNB2	P62879	CCT3	P49368	BioPlex3.0	NodeA -> NodeB		CCT/TRiC subunits
GNB2	P62879	CCT4	P50991	BioPlex3.0	NodeA -> NodeB		CCT/TRiC subunits
GNB2	P62879	CCT6B	Q92526	BioPlex3.0	NodeA -> NodeB		CCT/TRiC subunits
GNB2	P62879	GNAS	P62879	BioPlex3.0	NodeA -> NodeB
GNB2	P62879	GNB1	P62873	BioPlex3.0	NodeA -> NodeB
GNB2	P62879	GNG5	P63218	BioPlex3.0	NodeA -> NodeB
GNB2	P62879	PDCL	Q13371	BioPlex3.0	NodeA -> NodeB
GNB2	P62879	PDRG1	Q9NUG6	BioPlex3.0	NodeA -> NodeB		Prefoldin
GNB2	P62879	PFDN1	Q99471	BioPlex3.0	NodeA -> NodeB		Prefoldin
GNB2	P62879	PFDN2	Q9UHV9	BioPlex3.0	NodeA -> NodeB		Prefoldin
GNB2	P62879	PFDN4	Q9NQP4	BioPlex3.0	NodeA -> NodeB		Prefoldin
GNB2	P62879	PFDN5	Q99471	BioPlex3.0	NodeA -> NodeB		Prefoldin
GNB2	P62879	PFDN6	Q99471	BioPlex3.0	NodeA -> NodeB		Prefoldin
GNB2	P62879	TCP1	P17987	BioPlex3.0	NodeA -> NodeB		CCT/TRiC subunits
GNB2	P62879	VBP1	P61758	BioPlex3.0	NodeA -> NodeB		Prefoldin
GNG10	P50151	GNA13	Q14344	BioPlex3.0	NodeA -> NodeB
GNG10	P50151	GNAI3	P08754	BioPlex3.0	NodeA -> NodeB
GNG10	P50151	GNAS	P62879	BioPlex3.0	NodeA -> NodeB
GNG10	P50151	GNB1	P62873	BioPlex3.0	NodeA -> NodeB
GNG10	P50151	GNB2	P62879	BioPlex3.0	NodeA -> NodeB
GNG10	P50151	PDCL	Q13371	BioPlex3.0	NodeA -> NodeB
GNG2	P59768	GNA13	Q14344	BioPlex3.0	NodeA -> NodeB
GNG2	P59768	GNAS	P62879	BioPlex3.0	NodeA -> NodeB
GNG2	P59768	GNB1	P62873	BioPlex3.0	NodeA -> NodeB
GNG2	P59768	GNB2	P62879	BioPlex3.0	NodeA -> NodeB
GNG2	P59768	PDCL	Q13371	BioPlex3.0	NodeA -> NodeB
GNG5	P63218	GNA13	Q14344	BioPlex3.0	NodeA -> NodeB
GNG5	P63218	GNAI3	P08754	BioPlex3.0	NodeA -> NodeB
GNG5	P63218	GNAS	P62879	BioPlex3.0	NodeA -> NodeB
GNG5	P63218	GNB1	P62873	BioPlex3.0	NodeA -> NodeB
GNG5	P63218	GNB2	P62879	BioPlex3.0	NodeA -> NodeB
GNG5	P63218	PDCL	Q13371	BioPlex3.0	NodeA -> NodeB
GNGT1	P63211	GNA13	Q14344	BioPlex3.0	NodeA -> NodeB
GNGT1	P63211	GNAS	P62879	BioPlex3.0	NodeA -> NodeB
GNGT1	P63211	GNB1	P62873	BioPlex3.0	NodeA -> NodeB
GNGT1	P63211	GNB2	P62879	BioPlex3.0	NodeA -> NodeB
GNGT1	P63211	PDCL	Q13371	BioPlex3.0	NodeA -> NodeB
MMAB	Q96EY8	GNB2	P62879	BioPlex3.0	NodeA -> NodeB
PFDN1	Q99471	GNB2	P62879	BioPlex3.0	NodeA -> NodeB	Prefoldin
PFDN1	Q99471	PDRG1	Q9NUG6	BioPlex3.0	NodeA -> NodeB	Prefoldin	Prefoldin
PFDN1	Q99471	PFDN2	Q9UHV9	BioPlex3.0	NodeA -> NodeB	Prefoldin	Prefoldin
PFDN1	Q99471	PFDN4	Q9NQP4	BioPlex3.0	NodeA -> NodeB	Prefoldin	Prefoldin
PFDN1	Q99471	PFDN5	Q99471	BioPlex3.0	NodeA -> NodeB	Prefoldin	Prefoldin
PFDN1	Q99471	PFDN6	Q99471	BioPlex3.0	NodeA -> NodeB	Prefoldin	Prefoldin
PFDN1	Q99471	VBP1	P61758	BioPlex3.0	NodeA -> NodeB	Prefoldin	Prefoldin
PFDN2	Q9UHV9	PDRG1	Q9NUG6	BioPlex3.0	NodeA -> NodeB	Prefoldin	Prefoldin
PFDN2	Q9UHV9	PFDN1	Q99471	BioPlex3.0	NodeA -> NodeB	Prefoldin	Prefoldin
PFDN2	Q9UHV9	PFDN4	Q9NQP4	BioPlex3.0	NodeA -> NodeB	Prefoldin	Prefoldin
PFDN2	Q9UHV9	PFDN5	Q99471	BioPlex3.0	NodeA -> NodeB	Prefoldin	Prefoldin
PFDN2	Q9UHV9	VBP1	P61758	BioPlex3.0	NodeA -> NodeB	Prefoldin	Prefoldin
PFDN4	Q9NQP4	PDRG1	Q9NUG6	BioPlex3.0	NodeA -> NodeB	Prefoldin	Prefoldin
PFDN4	Q9NQP4	PFDN1	Q99471	BioPlex3.0	NodeA -> NodeB	Prefoldin	Prefoldin
PFDN4	Q9NQP4	PFDN2	Q9UHV9	BioPlex3.0	NodeA -> NodeB	Prefoldin	Prefoldin
PFDN4	Q9NQP4	PFDN5	Q99471	BioPlex3.0	NodeA -> NodeB	Prefoldin	Prefoldin
PFDN4	Q9NQP4	PFDN6	Q99471	BioPlex3.0	NodeA -> NodeB	Prefoldin	Prefoldin
PFDN4	Q9NQP4	VBP1	P61758	BioPlex3.0	NodeA -> NodeB	Prefoldin	Prefoldin
PFDN5	Q99471	PFDN2	Q9UHV9	BioPlex3.0	NodeA -> NodeB	Prefoldin	Prefoldin
VBP1	P61758	PDRG1	Q9NUG6	BioPlex3.0	NodeA -> NodeB	Prefoldin	Prefoldin
VBP1	P61758	PFDN1	Q99471	BioPlex3.0	NodeA -> NodeB	Prefoldin	Prefoldin
VBP1	P61758	PFDN2	Q9UHV9	BioPlex3.0	NodeA -> NodeB	Prefoldin	Prefoldin
VBP1	P61758	PFDN4	Q9NQP4	BioPlex3.0	NodeA -> NodeB	Prefoldin	Prefoldin
VBP1	P61758	PFDN5	Q99471	BioPlex3.0	NodeA -> NodeB	Prefoldin	Prefoldin
VBP1	P61758	PFDN6	Q99471	BioPlex3.0	NodeA -> NodeB	Prefoldin	Prefoldin
