# Supplementary material for: DIP-MS: ultra-deep interaction proteomics for the deconvolution of protein complexes
Source: Nat Methods. 2024 Mar 26;21(4):635–47. doi: 10.1038/s41592-024-02211-y (PMC11009110; doi:10.1038/s41592-024-02211-y)
Supplement: Supplementary file 30 — Statistical source data. [file 41592_2024_2211_MOESM30_ESM.xlsx]

## Sheet: Ext_data_Fig8_Legend
	SHEET DESCRIPTION		COLUMNS DETAILS
Sheet	Short Description		Column	Description
Ext_data_Fig8A	Recovered core-subunits of PFD and CCT/TRiC-PFD		Ext_data_Fig8A: Recovered core-subunits of PFDN and CCT/TRiC
Ext_data_Fig8B	Quantitative comparison of CCT/TRiC-PFD and PFD subunits at coelution peak		Category	Indicates DIP-MS experiment bait protein or the summarized unique core-subunit across all DIP-MS experiments.
Ext_data_Fig8C	Enrichment of CCT/TRiC-PFD and PFD subunits at complex peak		Complex_core-subunits	Indicates if it is concidered the PFD or CCT/TRiC-PFD peak fraction. This is important as some proteins are potentially shuttled between the complexes.
Ext_data_Fig8BD	Recovered Folding substrates, co-chaperones and unclassified interactors		#Count_unique_subunits	Count of the unique coeluting core-subunits per DIP-MS experiment or combined across both DIP-MS experiments separated by complex. Multiple proteins coeluting at both peaks are possible.
Ext_data_Fig8E	Quantitative comparison of proteins coeluting with CCT/TRiC-PFD and PFD at coelution peak		Category_complexes	Manually curated grouping and assignement of CCT/TRiC-PFD, PFD, and CCT/TRiC coeluting proteins.
Ext_data_Fig8F	Enrichment of proteins coeluting with CCT/TRiC-PFD and PFD at complex peak		Core-subunit	Indicates if it is a core-subunit of the canoncial Prefoldin or CCT/TRiC complex
			Gene_Name	Gene Names/ Symbols as reported in UniProtKB.
			UniProtKB_accession	Unique and stable UniProtKB accession identifier obtained from UniProtKB.
			MW_(in_kDa)	Molecular weight/ mass in kilo Dalton as reported for the major isoform in UniProtKB.
			Peak_Fraction_DIP-MS_PFDN2_CCT/TRiC_or_PFD	Indicates the peak fraction in the PFDN2 DIP-MS experiment of the PFD or CCT/TRiC-PFD complex. If there is no value no peak fraction was identified due to bad co-elution or due to absence of the protein in the sample.
			Peak fraction DIP-MS UXT_CCT/TRiC_or_PFD	Indicates the peak fraction in the UXT DIP-MS experiment of the PFD or CCT/TRiC-PFD complex. If there is no value no peak fraction was identified due to bad co-elution or due to absence of the protein in the sample.
			CCT/TRiC-PFD_or_PFD_peak	Indicates if it is concidered the PFD or CCT/TRiC-PFD peak fraction. This is important as some proteins are potentially shuttled between the complexes.
			Quantified_in_PFDN2_DIP-MS	Indicates with TRUE and FALSE if within the PFDN2 DIP-MS experiment the protein was identified.
			Quantified_in_UXT_DIP-MS	Indicates with TRUE and FALSE if within the UXT DIP-MS-MS experiment the protein was identified.
			Ext_data_Fig8B: Quantitative comparison of CCT/TRiC-PFD and PFD subunits at coelution peak
			DIP-MS_experiment	Indicates DIP-MS experiment bait protein or the summarized unique core-subunit across all DIP-MS experiments.
			CCT/TRiC-PFD_or_PFD_peak	Indicates if it is concidered the PFD or CCT/TRiC-PFD peak fraction. This is important as some proteins are potentially shuttled between the complexes.
			Core-subunit	Indicates if it is a core-subunit of the canoncial Prefoldin or CCT/TRiC complex
			Gene_Name	Gene Names/ Symbols as reported in UniProtKB.
			UniProtKB_accession	Unique and stable UniProtKB accession identifier obtained from UniProtKB.
			MW_(in_kDa)	Molecular weight/ mass in kilo Dalton as reported for the major isoform in UniProtKB.
			Peak_Fraction_DIP-MS_CCT/TRiC_or_PFD	Indicates the peak fraction in the PFDN2 and UXT DIP-MS experiment of the PFD or CCT/TRiC-PFD complex. If there is no value no peak fraction was identified due to bad co-elution or due to absence of the protein in the sample.
			Quantified_in_DIP-MS	Indicates with TRUE and FALSE if within the PFDN2 and UXT DIP-MS-MS experiment the protein was identified.
			Max_MS2_protein_abundance_at_coelution_peak_DIP-MS_averaged_across_3_Reps	Contains the MS2 protein quantitatives values of the protein at the peak of the PFD or CCT/TRiC-PFD complex. It reports the average across all three replicates of the DIP-MS experiments separted by DIP-MS bait protein.
			log10(Max_MS2_protein_abundance_at_coelution_peak_DIP-MS_averaged_across_3_Reps)	Contains the log 10 of the MS2 protein quantitatives values of the protein at the peak of the PFD or CCT/TRiC-PFD complex. It reports the average across all three replicates of the DIP-MS experiments separted by DIP-MS bait protein.
			Ext_data_Fig8C: Enrichment of CCT/TRiC-PFD and PFD subunits at complex peak
			CCT/TRiC-PFD_or_PFD_peak	Indicates if it is concidered the PFD or CCT/TRiC-PFD peak fraction. This is important as some proteins are potentially shuttled between the complexes.
			Core-subunit	Indicates if it is a core-subunit of the canoncial Prefoldin or CCT/TRiC complex
			Gene_Name	Gene Names/ Symbols as reported in UniProtKB.
			UniProtKB_accession	Unique and stable UniProtKB accession identifier obtained from UniProtKB.
			MW_(in_kDa)	Molecular weight/ mass in kilo Dalton as reported for the major isoform in UniProtKB.
			Peak_Fraction_DIP-MS_PFDN2_CCT/TRiC_or_PFD	Indicates the peak fraction in the PFDN2 DIP-MS experiment of the PFD or CCT/TRiC-PFD complex. If there is no value no peak fraction was identified due to bad co-elution or due to absence of the protein in the sample.
			Peak fraction DIP-MS UXT_CCT/TRiC_or_PFD	Indicates the peak fraction in the UXT DIP-MS experiment of the PFD or CCT/TRiC-PFD complex. If there is no value no peak fraction was identified due to bad co-elution or due to absence of the protein in the sample.
			Quantified_in_PFDN2_DIP-MS	Indicates with TRUE and FALSE if within the PFDN2 DIP-MS experiment the protein was identified.
			Quantified_in_UXT_DIP-MS	Indicates with TRUE and FALSE if within the UXT DIP-MS-MS experiment the protein was identified.
			Max_MS2_protein_abundance_at_coelution_peak_PFDN2_DIP-MS_averaged_across_3_Reps	Contains the MS2 protein quantitatives values of the protein at the peak of the PFD or CCT/TRiC-PFD complex. It reports the average across all three replicates of the DIP-MS experiment of PFDN2.
			Max_MS2_protein_abundance_at_coelution_peak_UXT_DIP-MS_averaged_across_3_Reps	Contains the MS2 protein quantitatives values of the protein at the peak of the PFD or CCT/TRiC-PFD complex. It reports the average across all three replicates of the DIP-MS experiment of UXT. Missing values are imputed with 1e3 (marked in red), to calculate a log2FC.
			FC_PFDN2-DIP-MS/UXT-DIP-MS	The fold changes calcualted by taking the quantitative values from the DIP-MS experiment of PFDN2 devided by the UXT DIP-MS experiment.
			log2FC	Provides the calcualted log2FC results.
			Ext_data_Fig8D: Recovered Folding substrates, co-chaperones and unclassified interactors
			Category	Indicates DIP-MS experiment bait protein or the summarized unique core-subunit across all DIP-MS experiments.
			Complex_coeluting_interactors	Indicates if it is concidered the PFD or CCT/TRiC-PFD peak fraction. This is important as some proteins are potentially shuttled between the complexes.
			#Count_unique_coeluting_interactors	Count of the unique coeluting folding substrates, co-chaperones and unclassified interactors per DIP-MS experiment or combined across both DIP-MS experiments separated by complex. Multiple proteins coeluting at both peaks are possible.
			Category_complexes	Manually curated grouping and assignement of CCT/TRiC-PFD, PFD, and CCT/TRiC coeluting proteins.
			Core-subunit	Indicates if it is a core-subunit of the canoncial Prefoldin or CCT/TRiC complex
			Gene_Name	Gene Names/ Symbols as reported in UniProtKB.
			UniProtKB_accession	Unique and stable UniProtKB accession identifier obtained from UniProtKB.
			MW_(in_kDa)	Molecular weight/ mass in kilo Dalton as reported for the major isoform in UniProtKB.
			Peak_Fraction_DIP-MS_PFDN2_CCT/TRiC_or_PFD	Indicates the peak fraction in the PFDN2 DIP-MS experiment of the PFD or CCT/TRiC-PFD complex. If there is no value no peak fraction was identified due to bad co-elution or due to absence of the protein in the sample.
			Peak fraction DIP-MS UXT_CCT/TRiC_or_PFD	Indicates the peak fraction in the UXT DIP-MS experiment of the PFD or CCT/TRiC-PFD complex. If there is no value no peak fraction was identified due to bad co-elution or due to absence of the protein in the sample.
			CCT/TRiC-PFD_or_PFD_peak	Indicates if it is concidered the PFD or CCT/TRiC-PFD peak fraction. This is important as some proteins are potentially shuttled between the complexes.
			Quantified_in_PFDN2_DIP-MS	Indicates with TRUE and FALSE if within the PFDN2 DIP-MS experiment the protein was identified.
			Quantified_in_UXT_DIP-MS	Indicates with TRUE and FALSE if within the UXT DIP-MS-MS experiment the protein was identified.
			Ext_data_Fig8E: Quantitative comparison of proteins coeluting with CCT/TRiC-PFD and PFD at coelution peak
			DIP-MS_experiment	Indicates DIP-MS experiment bait protein or the summarized unique core-subunit across all DIP-MS experiments.
			CCT/TRiC-PFD_or_PFD_peak	Indicates if it is concidered the PFD or CCT/TRiC-PFD peak fraction. This is important as some proteins are potentially shuttled between the complexes.
			Category_complexes	Indicates the same categories as mentioned in Fig.5 of the manuscript for the coeluting proteins.
			Core-subunit	Indicates if it is a core-subunit of the canoncial Prefoldin or CCT/TRiC complex
			Gene_Name	Gene Names/ Symbols as reported in UniProtKB.
			UniProtKB_accession	Unique and stable UniProtKB accession identifier obtained from UniProtKB.
			MW_(in_kDa)	Molecular weight/ mass in kilo Dalton as reported for the major isoform in UniProtKB.
			Peak_Fraction_DIP-MS_CCT/TRiC_or_PFD	Indicates the peak fraction in the PFDN2 and UXT DIP-MS experiment of the PFD or CCT/TRiC-PFD complex. If there is no value no peak fraction was identified due to bad co-elution or due to absence of the protein in the sample.
			Quantified_in_DIP-MS	Indicates with TRUE and FALSE if within the PFDN2 and UXT DIP-MS-MS experiment the protein was identified.
			Max_MS2_protein_abundance_at_coelution_peak_DIP-MS_averaged_across_3_Reps	Contains the MS2 protein quantitatives values of the protein at the peak of the PFD or CCT/TRiC-PFD complex. It reports the average across all three replicates of the DIP-MS experiments separted by DIP-MS bait protein.
			log10(Max_MS2_protein_abundance_at_coelution_peak_DIP-MS_averaged_across_3_Reps)	Contains the log 10 of the MS2 protein quantitatives values of the protein at the peak of the PFD or CCT/TRiC-PFD complex. It reports the average across all three replicates of the DIP-MS experiments separted by DIP-MS bait protein.
			Ext_data_Fig8F: Enrichment of proteins coeluting with CCT/TRiC-PFD and PFD at complex peak
			CCT/TRiC-PFD_or_PFD_peak	Indicates if it is concidered the PFD or CCT/TRiC-PFD peak fraction. This is important as some proteins are potentially shuttled between the complexes.
			Category_complexes	Indicates the same categories as mentioned in Fig.5 of the manuscript for the coeluting proteins.
			Core-subunit	Indicates if it is a core-subunit of the canoncial Prefoldin or CCT/TRiC complex
			Gene_Name	Gene Names/ Symbols as reported in UniProtKB.
			UniProtKB_accession	Unique and stable UniProtKB accession identifier obtained from UniProtKB.
			MW_(in_kDa)	Molecular weight/ mass in kilo Dalton as reported for the major isoform in UniProtKB.
			Peak_Fraction_DIP-MS_PFDN2_CCT/TRiC_or_PFD	Indicates the peak fraction in the PFDN2 DIP-MS experiment of the PFD or CCT/TRiC-PFD complex. If there is no value no peak fraction was identified due to bad co-elution or due to absence of the protein in the sample.
			Peak fraction DIP-MS UXT_CCT/TRiC_or_PFD	Indicates the peak fraction in the UXT DIP-MS experiment of the PFD or CCT/TRiC-PFD complex. If there is no value no peak fraction was identified due to bad co-elution or due to absence of the protein in the sample.
			Quantified_in_PFDN2_DIP-MS	Indicates with TRUE and FALSE if within the PFDN2 DIP-MS experiment the protein was identified.
			Quantified_in_UXT_DIP-MS	Indicates with TRUE and FALSE if within the UXT DIP-MS-MS experiment the protein was identified.
			Max_MS2_protein_abundance_at_coelution_peak_PFDN2_DIP-MS_averaged_across_3_Reps	Contains the MS2 protein quantitatives values of the protein at the peak of the PFD or CCT/TRiC-PFD complex. It reports the average across all three replicates of the DIP-MS experiment of PFDN2.
			Max_MS2_protein_abundance_at_coelution_peak_UXT_DIP-MS_averaged_across_3_Reps	Contains the MS2 protein quantitatives values of the protein at the peak of the PFD or CCT/TRiC-PFD complex. It reports the average across all three replicates of the DIP-MS experiment of UXT. Missing values are imputed with 1e3 (marked in red), to calculate a log2FC.
			FC_PFDN2-DIP-MS/UXT-DIP-MS	The fold changes calcualted by taking the quantitative values from the DIP-MS experiment of PFDN2 devided by the UXT DIP-MS experiment.
			log2FC	Provides the calcualted log2FC results.

## Sheet: Ext_data_Fig8A
Category	Complex_core-subunits	#Count_unique_subunits	Category_complexes	Core-subunit	Gene_Name	UniProtKB_accession	MW_(in_kDa)	Peak_Fraction_DIP-MS_PFDN2_CCT/TRiC_or_PFD	Peak fraction DIP-MS UXT_CCT/TRiC_or_PFD	CCT/TRiC-PFD_or_PFD_peak	Quantified_in_PFDN2_DIP-MS	Quantified_in_UXT_DIP-MS
Core-Subunits	CCT/TRiC-PFD	15	CCT/TRiC-PFD	TRUE	CCT2	P78371	57.488	28	27	CCT/TRiC-PFD	TRUE	TRUE
DIP-MS PFDN2	CCT/TRiC-PFD	15	CCT/TRiC-PFD	TRUE	CCT3	P49368	60.534	28	27	CCT/TRiC-PFD	TRUE	TRUE
DIP-MS UXT	CCT/TRiC-PFD	10	CCT/TRiC-PFD	TRUE	CCT4	P50991	57.924	28	27	CCT/TRiC-PFD	TRUE	TRUE
Core-Subunits	PFD	6	CCT/TRiC-PFD	TRUE	CCT5	P48643	59.671	28	27	CCT/TRiC-PFD	TRUE	TRUE
DIP-MS PFDN2	PFD	6	CCT/TRiC-PFD	TRUE	CCT6A	P40227	58.024	28	27	CCT/TRiC-PFD	TRUE	TRUE
DIP-MS UXT	PFD	4	CCT/TRiC-PFD	TRUE	CCT6B	Q92526	57.821	28		CCT/TRiC-PFD	TRUE	FALSE
			CCT/TRiC-PFD	TRUE	CCT7	Q99832	59.367	28	27	CCT/TRiC-PFD	TRUE	TRUE
			CCT/TRiC-PFD	TRUE	CCT8	P50990	59.621	28	27	CCT/TRiC-PFD	TRUE	TRUE
			CCT/TRiC-PFD	TRUE	TCP1	P17987	60.344	28	27	CCT/TRiC-PFD	TRUE	TRUE
			PFD	TRUE	PFDN1	O60925	14.21	28		CCT/TRiC-PFD	TRUE	FALSE
			PFD	TRUE	PFDN2	Q9UHV9	16.648	28	27	CCT/TRiC-PFD	TRUE	TRUE
			PFD	TRUE	PFDN4	Q9NQP4	15.314	28	27	CCT/TRiC-PFD	TRUE	TRUE
			PFD	TRUE	PFDN5	Q99471	17.328	27		CCT/TRiC-PFD	TRUE	FALSE
			PFD	TRUE	PFDN6	O15212	14.583	28		CCT/TRiC-PFD	TRUE	FALSE
			PFD	TRUE	VBP1	P61758	22.626	27		CCT/TRiC-PFD	TRUE	FALSE
			PFD	TRUE	PFDN1	O60925	14.21	59		PFD	TRUE	FALSE
			PFD	TRUE	PFDN2	Q9UHV9	16.648	59	56	PFD	TRUE	TRUE
			PFD	TRUE	PFDN4	Q9NQP4	15.314	59	55	PFD	TRUE	TRUE
			PFD	TRUE	PFDN5	Q99471	17.328	59	55	PFD	TRUE	TRUE
			PFD	TRUE	PFDN6	O15212	14.583	58	56	PFD	TRUE	TRUE
			PFD	TRUE	VBP1	P61758	22.626	59		PFD	TRUE	FALSE

## Sheet: Ext_data_Fig8B
Category	Complex_coeluting_interactors	#Count_unique_coeluting_interactors	Category_complexes	Core-subunit	Gene_Name	UniProtKB_accession	MW_(in_kDa)	Peak_Fraction_DIP-MS_PFDN2_CCT/TRiC_or_PFD	Peak fraction DIP-MS UXT_CCT/TRiC_or_PFD	CCT/TRiC-PFD_or_PFD_peak	Quantified_in_PFDN2_DIP-MS	Quantified_in_UXT_DIP-MS
Clients/ Unclassified coeluting interactors	CCT/TRiC-PFD	32	Reported client of CCT/TRiC	FALSE	ACTR1A	P61163	42.614	28	28	CCT/TRiC-PFD	TRUE	TRUE
DIP-MS PFDN2	CCT/TRiC-PFD	32	Reported client of CCT/TRiC	FALSE	ACTR3	P61158	47.371	29		CCT/TRiC-PFD	TRUE	FALSE
DIP-MS UXT	CCT/TRiC-PFD	6	Unclassified coeluting interactor of PFDN to CCT/TRiC complexes	FALSE	BUB3	O43684	37.155	28		CCT/TRiC-PFD	TRUE	FALSE
Clients/ Unclassified coeluting interactors	PFD	21	Unclassified coeluting interactor of PFDN to CCT/TRiC complexes	FALSE	CAPZB	P47756	31.35	28		CCT/TRiC-PFD	TRUE	FALSE
DIP-MS PFDN2	PFD	21	Unclassified coeluting interactor of CCT/TRiC complex	FALSE	CDC42	P60953	21.259	27		CCT/TRiC-PFD	TRUE	FALSE
DIP-MS UXT	PFD	4	Reported client of CCT/TRiC	FALSE	DCAF11	Q8TEB1	61.67	28		CCT/TRiC-PFD	TRUE	FALSE
			Reported client of CCT/TRiC	FALSE	DDB2	Q92466	47.864	27		CCT/TRiC-PFD	TRUE	FALSE
			Reported client of CCT/TRiC	FALSE	DTL	Q9NZJ0	79.468	27		CCT/TRiC-PFD	TRUE	FALSE
			Reported client of CCT/TRiC	FALSE	EEF1D	P29692	31.122	28	27	CCT/TRiC-PFD	TRUE	TRUE
			Reported folding substrate shuttled by PFDN to CCT/TRiC	FALSE	ERCC8	Q13216	44.055	28		CCT/TRiC-PFD	TRUE	FALSE
			Unclassified coeluting interactor of PFDN to CCT/TRiC complexes	FALSE	GDI2	P50395	50.663	27	27	CCT/TRiC-PFD	TRUE	TRUE
			Unclassified coeluting interactor of PFDN to CCT/TRiC complexes	FALSE	GNB2	P62879	37.331	28		CCT/TRiC-PFD	TRUE	FALSE
			Reported client of CCT/TRiC	FALSE	HDAC1	Q13547	55.103	27		CCT/TRiC-PFD	TRUE	FALSE
			Reported client of CCT/TRiC	FALSE	HDAC2	Q92769	55.364	28		CCT/TRiC-PFD	TRUE	FALSE
			Reported client of CCT/TRiC	FALSE	HUWE1	Q7Z6Z7	481.891	27	27	CCT/TRiC-PFD	TRUE	TRUE
			co-chaperone of CCT/TRiC	FALSE	PDCD5	O14737	14.285	28		CCT/TRiC-PFD	TRUE	FALSE
			co-chaperone of CCT/TRiC	FALSE	PDCL	Q13371	34.282	28		CCT/TRiC-PFD	TRUE	FALSE
			co-chaperone of CCT/TRiC	FALSE	PDCL3	Q9H2J4	27.614	27		CCT/TRiC-PFD	TRUE	FALSE
			Reported client of CCT/TRiC	FALSE	PEX7	O00628	35.892	28		CCT/TRiC-PFD	TRUE	FALSE
			Unclassified coeluting interactor of PFDN to CCT/TRiC complexes	FALSE	PTPN14	Q15678	135.261	28		CCT/TRiC-PFD	TRUE	FALSE
			Unclassified coeluting interactor of PFDN to CCT/TRiC complexes	FALSE	THOC3	Q96J01	38.772	28		CCT/TRiC-PFD	TRUE	FALSE
			Reported folding substrate shuttled by PFDN to CCT/TRiC	FALSE	TUBB	P07437	49.671	29		CCT/TRiC-PFD	TRUE	FALSE
			Reported folding substrate shuttled by PFDN to CCT/TRiC	FALSE	TUBB2B	Q9BVA1	49.953	29		CCT/TRiC-PFD	TRUE	FALSE
			Reported folding substrate shuttled by PFDN to CCT/TRiC	FALSE	TUBB4B	P68371	49.831	29		CCT/TRiC-PFD	TRUE	FALSE
			Reported folding substrate shuttled by PFDN to CCT/TRiC	FALSE	TUBB6	Q9BUF5	49.857	29		CCT/TRiC-PFD	TRUE	FALSE
			Reported client of CCT/TRiC	FALSE	TUBG1	P23258	51.17	28		CCT/TRiC-PFD	TRUE	FALSE
			co-chaperone of CCT/TRiC	FALSE	TXNDC9	O14530	26.534	28		CCT/TRiC-PFD	TRUE	FALSE
			Unclassified coeluting interactor of PFDN to CCT/TRiC complexes	FALSE	TYMS	P04818	35.716	28		CCT/TRiC-PFD	TRUE	FALSE
			Unclassified coeluting interactor of PFDN to CCT/TRiC complexes	FALSE	UBA2	Q9UBT2	71.224	27		CCT/TRiC-PFD	TRUE	FALSE
			Unclassified coeluting interactor of CCT/TRiC complex	FALSE	WDR18	Q9BV38	47.405	27		CCT/TRiC-PFD	TRUE	FALSE
			Unclassified coeluting interactor of PFDN to CCT/TRiC complexes	FALSE	WDR61	Q9GZS3	33.581	28		CCT/TRiC-PFD	TRUE	FALSE
			Unclassified coeluting interactor of PFDN to CCT/TRiC complexes	FALSE	WDR77	Q9BQA1	36.724	28	27	CCT/TRiC-PFD	TRUE	TRUE
			Unclassified coeluting interactor of PFDN complex	FALSE	AARS	P49588	106.81	58	60	PFD	TRUE	TRUE
			Unclassified coeluting interactor of PFDN complex	FALSE	AARS2	Q5JTZ9	107.34	58		PFD	TRUE	FALSE
			Unclassified coeluting interactor of PFDN to CCT/TRiC complexes	FALSE	BUB3	O43684	37.155	56		PFD	TRUE	FALSE
			Unclassified coeluting interactor of PFDN to CCT/TRiC complexes	FALSE	CAPZB	P47756	31.35	59		PFD	TRUE	FALSE
			Unclassified coeluting interactor of PFDN complex	FALSE	DLD	P09622	54.177	57	58	PFD	TRUE	TRUE
			Reported folding substrate shuttled by PFDN to CCT/TRiC	FALSE	ERCC8	Q13216	44.055	56		PFD	TRUE	FALSE
			Unclassified coeluting interactor of PFDN to CCT/TRiC complexes	FALSE	GDI2	P50395	50.663	58	54	PFD	TRUE	TRUE
			Unclassified coeluting interactor of PFDN to CCT/TRiC complexes	FALSE	GNB2	P62879	37.331	57		PFD	TRUE	FALSE
			Unclassified coeluting interactor of PFDN to CCT/TRiC complexes	FALSE	PTPN14	Q15678	135.261	58		PFD	TRUE	FALSE
			Unclassified coeluting interactor of PFDN complex	FALSE	RPSA	P08865	32.854	59	58	PFD	TRUE	TRUE
			Unclassified coeluting interactor of PFDN complex	FALSE	STUB1	Q9UNE7	34.856	58		PFD	TRUE	FALSE
			Unclassified coeluting interactor of PFDN to CCT/TRiC complexes	FALSE	THOC3	Q96J01	38.772	55		PFD	TRUE	FALSE
			Reported folding substrate shuttled by PFDN to CCT/TRiC	FALSE	TUBB	P07437	49.671	54		PFD	TRUE	FALSE
			Reported folding substrate shuttled by PFDN to CCT/TRiC	FALSE	TUBB2B	Q9BVA1	49.953	56		PFD	TRUE	FALSE
			Reported folding substrate shuttled by PFDN to CCT/TRiC	FALSE	TUBB4B	P68371	49.831	56		PFD	TRUE	FALSE
			Reported folding substrate shuttled by PFDN to CCT/TRiC	FALSE	TUBB6	Q9BUF5	49.857	56		PFD	TRUE	FALSE
			Unclassified coeluting interactor of PFDN to CCT/TRiC complexes	FALSE	TYMS	P04818	35.716	56		PFD	TRUE	FALSE
			Unclassified coeluting interactor of PFDN to CCT/TRiC complexes	FALSE	UBA2	Q9UBT2	71.224	57		PFD	TRUE	FALSE
			Unclassified coeluting interactor of PFDN to CCT/TRiC complexes	FALSE	WDR61	Q9GZS3	33.581	56		PFD	TRUE	FALSE
			Unclassified coeluting interactor of PFDN to CCT/TRiC complexes	FALSE	WDR77	Q9BQA1	36.724	56		PFD	TRUE	FALSE
			Unclassified coeluting interactor of PFDN complex	FALSE	ZNF207	O43670	50.751	56		PFD	TRUE	FALSE

## Sheet: Ext_data_Fig8C
DIP-MS_experiment	CCT/TRiC-PFD_or_PFD_peak	Core-subunit	Gene_Name	UniProtKB_accession	MW_(in_kDa)	Peak_Fraction_DIP-MS_CCT/TRiC_or_PFD	Quantified_in_DIP-MS	Max_MS2_protein_abundance_at_coelution_peak_DIP-MS_averaged_across_3_Reps	log10(Max_MS2_protein_abundance_at_coelution_peak_DIP-MS_averaged_across_3_Reps)
DIP-MS PFDN2	CCT/TRiC-PFD	TRUE	CCT2	P78371	57.488	28	TRUE	8.92657e+06	6.95068
DIP-MS PFDN2	CCT/TRiC-PFD	TRUE	CCT3	P49368	60.534	28	TRUE	1.09512e+07	7.03946
DIP-MS PFDN2	CCT/TRiC-PFD	TRUE	CCT4	P50991	57.924	28	TRUE	9.63051e+06	6.98365
DIP-MS PFDN2	CCT/TRiC-PFD	TRUE	CCT5	P48643	59.671	28	TRUE	3.86899e+06	6.5876
DIP-MS PFDN2	CCT/TRiC-PFD	TRUE	CCT6A	P40227	58.024	28	TRUE	5.33638e+06	6.72725
DIP-MS PFDN2	CCT/TRiC-PFD	TRUE	CCT6B	Q92526	57.821	28	TRUE	2.91687e+06	6.46492
DIP-MS PFDN2	CCT/TRiC-PFD	TRUE	CCT7	Q99832	59.367	28	TRUE	6.93351e+06	6.84095
DIP-MS PFDN2	CCT/TRiC-PFD	TRUE	CCT8	P50990	59.621	28	TRUE	7.92591e+06	6.89905
DIP-MS PFDN2	CCT/TRiC-PFD	TRUE	TCP1	P17987	60.344	28	TRUE	8.84606e+06	6.94675
DIP-MS UXT	CCT/TRiC-PFD	TRUE	CCT2	P78371	57.488	27	TRUE	995684	5.99812
DIP-MS UXT	CCT/TRiC-PFD	TRUE	CCT3	P49368	60.534	27	TRUE	1.21521e+06	6.08465
DIP-MS UXT	CCT/TRiC-PFD	TRUE	CCT4	P50991	57.924	27	TRUE	844920	5.92682
DIP-MS UXT	CCT/TRiC-PFD	TRUE	CCT5	P48643	59.671	27	TRUE	364846	5.56211
DIP-MS UXT	CCT/TRiC-PFD	TRUE	CCT6A	P40227	58.024	27	TRUE	782582	5.89353
DIP-MS UXT	CCT/TRiC-PFD	TRUE	CCT6B	Q92526	57.821		FALSE
DIP-MS UXT	CCT/TRiC-PFD	TRUE	CCT7	Q99832	59.367	27	TRUE	859375	5.93418
DIP-MS UXT	CCT/TRiC-PFD	TRUE	CCT8	P50990	59.621	27	TRUE	1.28069e+06	6.10744
DIP-MS UXT	CCT/TRiC-PFD	TRUE	TCP1	P17987	60.344	27	TRUE	1.01545e+06	6.00666
DIP-MS PFDN2	CCT/TRiC-PFD	TRUE	PFDN1	O60925	14.21	28	TRUE	1.81742e+06	6.25945
DIP-MS PFDN2	CCT/TRiC-PFD	TRUE	PFDN2	Q9UHV9	16.648	28	TRUE	6.27819e+06	6.79783
DIP-MS PFDN2	CCT/TRiC-PFD	TRUE	PFDN4	Q9NQP4	15.314	28	TRUE	1.45727e+06	6.16354
DIP-MS PFDN2	CCT/TRiC-PFD	TRUE	PFDN5	Q99471	17.328	27	TRUE	1.34737e+06	6.12949
DIP-MS PFDN2	CCT/TRiC-PFD	TRUE	PFDN6	O15212	14.583	28	TRUE	2.64032e+06	6.42166
DIP-MS PFDN2	CCT/TRiC-PFD	TRUE	VBP1	P61758	22.626	27	TRUE	987323	5.99446
DIP-MS PFDN2	PFD	TRUE	PFDN1	O60925	14.21	59	TRUE	6.97598e+07	7.84361
DIP-MS PFDN2	PFD	TRUE	PFDN2	Q9UHV9	16.648	59	TRUE	1.18867e+08	8.07506
DIP-MS PFDN2	PFD	TRUE	PFDN4	Q9NQP4	15.314	59	TRUE	5.43946e+07	7.73556
DIP-MS PFDN2	PFD	TRUE	PFDN5	Q99471	17.328	59	TRUE	5.54755e+07	7.7441
DIP-MS PFDN2	PFD	TRUE	PFDN6	O15212	14.583	58	TRUE	6.31009e+07	7.80004
DIP-MS PFDN2	PFD	TRUE	VBP1	P61758	22.626	59	TRUE	4.24404e+07	7.62778
DIP-MS UXT	CCT/TRiC-PFD	TRUE	PFDN1	O60925	14.21		FALSE
DIP-MS UXT	CCT/TRiC-PFD	TRUE	PFDN2	Q9UHV9	16.648	27	TRUE	2.26656e+06	6.35537
DIP-MS UXT	CCT/TRiC-PFD	TRUE	PFDN4	Q9NQP4	15.314	27	TRUE	596.783	2.77582
DIP-MS UXT	CCT/TRiC-PFD	TRUE	PFDN5	Q99471	17.328		FALSE
DIP-MS UXT	CCT/TRiC-PFD	TRUE	PFDN6	O15212	14.583		FALSE
DIP-MS UXT	CCT/TRiC-PFD	TRUE	VBP1	P61758	22.626		FALSE
DIP-MS UXT	PFD	TRUE	PFDN1	O60925	14.21		FALSE
DIP-MS UXT	PFD	TRUE	PFDN2	Q9UHV9	16.648	56	TRUE	370810	5.56915
DIP-MS UXT	PFD	TRUE	PFDN4	Q9NQP4	15.314	55	TRUE	36682.1	4.56445
DIP-MS UXT	PFD	TRUE	PFDN5	Q99471	17.328	55	TRUE	14468.8	4.16043
DIP-MS UXT	PFD	TRUE	PFDN6	O15212	14.583	56	TRUE	182218	5.26059
DIP-MS UXT	PFD	TRUE	VBP1	P61758	22.626		FALSE

## Sheet: Ext_data_Fig8D
DIP-MS_experiment	CCT/TRiC-PFD_or_PFD_peak	Category_complexes	Core-subunit	Gene_Name	UniProtKB_accession	MW_(in_kDa)	Peak_Fraction_DIP-MS_CCT/TRiC_or_PFD	Quantified_in_DIP-MS	Max_MS2_protein_abundance_at_coelution_peak_DIP-MS_averaged_across_3_Reps	log10(Max_MS2_protein_abundance_at_coelution_peak_DIP-MS_averaged_across_3_Reps)
DIP-MS UXT	CCT/TRiC-PFD	Reported folding substrate of CCT/TRiC complex	FALSE	ACTR3	P61158	47.371		FALSE
DIP-MS UXT	CCT/TRiC-PFD	Unclassified coeluting interactor of PFDN to CCT/TRiC complexes	FALSE	BUB3	O43684	37.155		FALSE
DIP-MS UXT	CCT/TRiC-PFD	Unclassified coeluting interactor of PFDN to CCT/TRiC complexes	FALSE	CAPZB	P47756	31.35		FALSE
DIP-MS UXT	CCT/TRiC-PFD	Unclassified coeluting interactor of CCT/TRiC complex	FALSE	CDC42	P60953	21.259		FALSE
DIP-MS UXT	CCT/TRiC-PFD	Reported folding substrate of CCT/TRiC complex	FALSE	DCAF11	Q8TEB1	61.67		FALSE
DIP-MS UXT	CCT/TRiC-PFD	Reported folding substrate of CCT/TRiC complex	FALSE	DDB2	Q92466	47.864		FALSE
DIP-MS UXT	CCT/TRiC-PFD	Reported folding substrate of CCT/TRiC complex	FALSE	DTL	Q9NZJ0	79.468		FALSE
DIP-MS UXT	CCT/TRiC-PFD	Reported folding substrate shuttled by PFDN to CCT/TRiC	FALSE	ERCC8	Q13216	44.055		FALSE
DIP-MS UXT	CCT/TRiC-PFD	Unclassified coeluting interactor of PFDN to CCT/TRiC complexes	FALSE	GNB2	P62879	37.331		FALSE
DIP-MS UXT	CCT/TRiC-PFD	Reported folding substrate of CCT/TRiC complex	FALSE	HDAC1	Q13547	55.103		FALSE
DIP-MS UXT	CCT/TRiC-PFD	Reported folding substrate of CCT/TRiC complex	FALSE	HDAC2	Q92769	55.364		FALSE
DIP-MS UXT	CCT/TRiC-PFD	co-chaperone of CCT/TRiC	FALSE	PDCD5	O14737	14.285		FALSE
DIP-MS UXT	CCT/TRiC-PFD	co-chaperone of CCT/TRiC	FALSE	PDCL	Q13371	34.282		FALSE
DIP-MS UXT	CCT/TRiC-PFD	co-chaperone of CCT/TRiC	FALSE	PDCL3	Q9H2J4	27.614		FALSE
DIP-MS UXT	CCT/TRiC-PFD	Reported folding substrate of CCT/TRiC complex	FALSE	PEX7	O00628	35.892		FALSE
DIP-MS UXT	CCT/TRiC-PFD	Unclassified coeluting interactor of PFDN to CCT/TRiC complexes	FALSE	PTPN14	Q15678	135.261		FALSE
DIP-MS UXT	CCT/TRiC-PFD	Unclassified coeluting interactor of PFDN to CCT/TRiC complexes	FALSE	THOC3	Q96J01	38.772		FALSE
DIP-MS UXT	CCT/TRiC-PFD	Reported folding substrate shuttled by PFDN to CCT/TRiC	FALSE	TUBB	P07437	49.671		FALSE
DIP-MS UXT	CCT/TRiC-PFD	Reported folding substrate shuttled by PFDN to CCT/TRiC	FALSE	TUBB2B	Q9BVA1	49.953		FALSE
DIP-MS UXT	CCT/TRiC-PFD	Reported folding substrate shuttled by PFDN to CCT/TRiC	FALSE	TUBB4B	P68371	49.831		FALSE
DIP-MS UXT	CCT/TRiC-PFD	Reported folding substrate shuttled by PFDN to CCT/TRiC	FALSE	TUBB6	Q9BUF5	49.857		FALSE
DIP-MS UXT	CCT/TRiC-PFD	Reported folding substrate of CCT/TRiC complex	FALSE	TUBG1	P23258	51.17		FALSE
DIP-MS UXT	CCT/TRiC-PFD	co-chaperone of CCT/TRiC	FALSE	TXNDC9	O14530	26.534		FALSE
DIP-MS UXT	CCT/TRiC-PFD	Unclassified coeluting interactor of PFDN to CCT/TRiC complexes	FALSE	TYMS	P04818	35.716		FALSE
DIP-MS UXT	CCT/TRiC-PFD	Unclassified coeluting interactor of PFDN to CCT/TRiC complexes	FALSE	UBA2	Q9UBT2	71.224		FALSE
DIP-MS UXT	CCT/TRiC-PFD	Unclassified coeluting interactor of CCT/TRiC complex	FALSE	WDR18	Q9BV38	47.405		FALSE
DIP-MS UXT	CCT/TRiC-PFD	Unclassified coeluting interactor of PFDN to CCT/TRiC complexes	FALSE	WDR61	Q9GZS3	33.581		FALSE
DIP-MS PFDN2	CCT/TRiC-PFD	Reported folding substrate of CCT/TRiC complex	FALSE	ACTR1A	P61163	42.614	28	TRUE	106704	5.02818
DIP-MS UXT	CCT/TRiC-PFD	Reported folding substrate of CCT/TRiC complex	FALSE	ACTR1A	P61163	42.614	28	TRUE	30265	4.48094
DIP-MS PFDN2	CCT/TRiC-PFD	Reported folding substrate of CCT/TRiC complex	FALSE	ACTR3	P61158	47.371	29	TRUE	46651	4.66886
DIP-MS PFDN2	CCT/TRiC-PFD	Unclassified coeluting interactor of PFDN to CCT/TRiC complexes	FALSE	BUB3	O43684	37.155	28	TRUE	26115.6	4.4169
DIP-MS PFDN2	CCT/TRiC-PFD	Unclassified coeluting interactor of PFDN to CCT/TRiC complexes	FALSE	CAPZB	P47756	31.35	28	TRUE	33459.5	4.52452
DIP-MS PFDN2	CCT/TRiC-PFD	Unclassified coeluting interactor of CCT/TRiC complex	FALSE	CDC42	P60953	21.259	27	TRUE	8348.41	3.9216
DIP-MS PFDN2	CCT/TRiC-PFD	Reported folding substrate of CCT/TRiC complex	FALSE	DCAF11	Q8TEB1	61.67	28	TRUE	65374.7	4.81541
DIP-MS PFDN2	CCT/TRiC-PFD	Reported folding substrate of CCT/TRiC complex	FALSE	DDB2	Q92466	47.864	27	TRUE	84586.6	4.9273
DIP-MS PFDN2	CCT/TRiC-PFD	Reported folding substrate of CCT/TRiC complex	FALSE	DTL	Q9NZJ0	79.468	27	TRUE	33891.7	4.53009
DIP-MS PFDN2	CCT/TRiC-PFD	Unclassified coeluting interactor of CCT/TRiC complex	FALSE	EEF1D	P29692	31.122	28	TRUE	3.23383e+06	6.50972
DIP-MS UXT	CCT/TRiC-PFD	Unclassified coeluting interactor of CCT/TRiC complex	FALSE	EEF1D	P29692	31.122	27	TRUE	742985	5.87098
DIP-MS PFDN2	CCT/TRiC-PFD	Reported folding substrate shuttled by PFDN to CCT/TRiC	FALSE	ERCC8	Q13216	44.055	28	TRUE	86263.3	4.93583
DIP-MS PFDN2	CCT/TRiC-PFD	Unclassified coeluting interactor of PFDN to CCT/TRiC complexes	FALSE	GDI2	P50395	50.663	27	TRUE	29285.3	4.46665
DIP-MS UXT	CCT/TRiC-PFD	Unclassified coeluting interactor of PFDN to CCT/TRiC complexes	FALSE	GDI2	P50395	50.663	27	TRUE	3748.1	3.57381
DIP-MS PFDN2	CCT/TRiC-PFD	Unclassified coeluting interactor of PFDN to CCT/TRiC complexes	FALSE	GNB2	P62879	37.331	28	TRUE	77543.4	4.88955
DIP-MS PFDN2	CCT/TRiC-PFD	Reported folding substrate of CCT/TRiC complex	FALSE	HDAC1	Q13547	55.103	27	TRUE	927083	5.96712
DIP-MS PFDN2	CCT/TRiC-PFD	Reported folding substrate of CCT/TRiC complex	FALSE	HDAC2	Q92769	55.364	28	TRUE	46748.7	4.66977
DIP-MS PFDN2	CCT/TRiC-PFD	Unclassified coeluting interactor of CCT/TRiC complex	FALSE	HUWE1	Q7Z6Z7	481.891	27	TRUE	254969	5.40649
DIP-MS UXT	CCT/TRiC-PFD	Unclassified coeluting interactor of CCT/TRiC complex	FALSE	HUWE1	Q7Z6Z7	481.891	27	TRUE	115594	5.06294
DIP-MS PFDN2	CCT/TRiC-PFD	co-chaperone of CCT/TRiC	FALSE	PDCD5	O14737	14.285	28	TRUE	1.45192e+06	6.16194
DIP-MS PFDN2	CCT/TRiC-PFD	co-chaperone of CCT/TRiC	FALSE	PDCL	Q13371	34.282	28	TRUE	52272	4.71827
DIP-MS PFDN2	CCT/TRiC-PFD	co-chaperone of CCT/TRiC	FALSE	PDCL3	Q9H2J4	27.614	27	TRUE	65431.2	4.81578
DIP-MS PFDN2	CCT/TRiC-PFD	Reported folding substrate of CCT/TRiC complex	FALSE	PEX7	O00628	35.892	28	TRUE	16740	4.22376
DIP-MS PFDN2	CCT/TRiC-PFD	Unclassified coeluting interactor of PFDN to CCT/TRiC complexes	FALSE	PTPN14	Q15678	135.261	28	TRUE	5263.9	3.72131
DIP-MS PFDN2	CCT/TRiC-PFD	Unclassified coeluting interactor of PFDN to CCT/TRiC complexes	FALSE	THOC3	Q96J01	38.772	28	TRUE	98143.6	4.99186
DIP-MS PFDN2	CCT/TRiC-PFD	Reported folding substrate shuttled by PFDN to CCT/TRiC	FALSE	TUBB	P07437	49.671	29	TRUE	1.04806e+06	6.02039
DIP-MS PFDN2	CCT/TRiC-PFD	Reported folding substrate shuttled by PFDN to CCT/TRiC	FALSE	TUBB2B	Q9BVA1	49.953	29	TRUE	627684	5.79774
DIP-MS PFDN2	CCT/TRiC-PFD	Reported folding substrate shuttled by PFDN to CCT/TRiC	FALSE	TUBB4B	P68371	49.831	29	TRUE	1.50406e+06	6.17727
DIP-MS PFDN2	CCT/TRiC-PFD	Reported folding substrate shuttled by PFDN to CCT/TRiC	FALSE	TUBB6	Q9BUF5	49.857	29	TRUE	205215	5.31221
DIP-MS PFDN2	CCT/TRiC-PFD	Reported folding substrate of CCT/TRiC complex	FALSE	TUBG1	P23258	51.17	28	TRUE	24244.4	4.38461
DIP-MS PFDN2	CCT/TRiC-PFD	co-chaperone of CCT/TRiC	FALSE	TXNDC9	O14530	26.534	28	TRUE	85148.8	4.93018
DIP-MS PFDN2	CCT/TRiC-PFD	Unclassified coeluting interactor of PFDN to CCT/TRiC complexes	FALSE	TYMS	P04818	35.716	28	TRUE	100794	5.00343
DIP-MS PFDN2	CCT/TRiC-PFD	Unclassified coeluting interactor of PFDN to CCT/TRiC complexes	FALSE	UBA2	Q9UBT2	71.224	27	TRUE	244906	5.389
DIP-MS PFDN2	CCT/TRiC-PFD	Unclassified coeluting interactor of CCT/TRiC complex	FALSE	WDR18	Q9BV38	47.405	27	TRUE	80803.7	4.90743
DIP-MS PFDN2	CCT/TRiC-PFD	Unclassified coeluting interactor of PFDN to CCT/TRiC complexes	FALSE	WDR61	Q9GZS3	33.581	56	TRUE	134125	5.12751
DIP-MS PFDN2	CCT/TRiC-PFD	Unclassified coeluting interactor of PFDN to CCT/TRiC complexes	FALSE	WDR77	Q9BQA1	36.724	28	TRUE	43471.5	4.6382
DIP-MS UXT	CCT/TRiC-PFD	Unclassified coeluting interactor of PFDN to CCT/TRiC complexes	FALSE	WDR77	Q9BQA1	36.724	27	TRUE	8792.21	3.9441
DIP-MS UXT	PFD	Unclassified coeluting interactor of PFDN complex	FALSE	AARS2	Q5JTZ9	107.34		FALSE
DIP-MS UXT	PFD	Unclassified coeluting interactor of PFDN to CCT/TRiC complexes	FALSE	BUB3	O43684	37.155		FALSE
DIP-MS UXT	PFD	Unclassified coeluting interactor of PFDN to CCT/TRiC complexes	FALSE	CAPZB	P47756	31.35		FALSE
DIP-MS UXT	PFD	Reported folding substrate shuttled by PFDN to CCT/TRiC	FALSE	ERCC8	Q13216	44.055		FALSE
DIP-MS UXT	PFD	Unclassified coeluting interactor of PFDN to CCT/TRiC complexes	FALSE	GNB2	P62879	37.331		FALSE
DIP-MS UXT	PFD	Unclassified coeluting interactor of PFDN to CCT/TRiC complexes	FALSE	PTPN14	Q15678	135.261		FALSE
DIP-MS UXT	PFD	Unclassified coeluting interactor of PFDN complex	FALSE	STUB1	Q9UNE7	34.856		FALSE
DIP-MS UXT	PFD	Unclassified coeluting interactor of PFDN to CCT/TRiC complexes	FALSE	THOC3	Q96J01	38.772		FALSE
DIP-MS UXT	PFD	Reported folding substrate shuttled by PFDN to CCT/TRiC	FALSE	TUBB	P07437	49.671		FALSE
DIP-MS UXT	PFD	Reported folding substrate shuttled by PFDN to CCT/TRiC	FALSE	TUBB2B	Q9BVA1	49.953		FALSE
DIP-MS UXT	PFD	Reported folding substrate shuttled by PFDN to CCT/TRiC	FALSE	TUBB4B	P68371	49.831		FALSE
DIP-MS UXT	PFD	Reported folding substrate shuttled by PFDN to CCT/TRiC	FALSE	TUBB6	Q9BUF5	49.857		FALSE
DIP-MS UXT	PFD	Unclassified coeluting interactor of PFDN to CCT/TRiC complexes	FALSE	TYMS	P04818	35.716		FALSE
DIP-MS UXT	PFD	Unclassified coeluting interactor of PFDN to CCT/TRiC complexes	FALSE	UBA2	Q9UBT2	71.224		FALSE
DIP-MS UXT	PFD	Unclassified coeluting interactor of PFDN to CCT/TRiC complexes	FALSE	WDR61	Q9GZS3	33.581		FALSE
DIP-MS UXT	PFD	Unclassified coeluting interactor of PFDN to CCT/TRiC complexes	FALSE	WDR77	Q9BQA1	36.724		FALSE
DIP-MS UXT	PFD	Unclassified coeluting interactor of PFDN complex	FALSE	ZNF207	O43670	50.751		FALSE
DIP-MS PFDN2	PFD	Unclassified coeluting interactor of PFDN complex	FALSE	AARS	P49588	106.81	58	TRUE	129784	5.11322
DIP-MS UXT	PFD	Unclassified coeluting interactor of PFDN complex	FALSE	AARS	P49588	106.81	60	TRUE	13649.9	4.13513
DIP-MS PFDN2	PFD	Unclassified coeluting interactor of PFDN complex	FALSE	AARS2	Q5JTZ9	107.34	58	TRUE	55163.7	4.74165
DIP-MS PFDN2	PFD	Unclassified coeluting interactor of PFDN to CCT/TRiC complexes	FALSE	BUB3	O43684	37.155	56	TRUE	181548	5.25899
DIP-MS PFDN2	PFD	Unclassified coeluting interactor of PFDN to CCT/TRiC complexes	FALSE	CAPZB	P47756	31.35	59	TRUE	5083.48	3.70616
DIP-MS PFDN2	PFD	Unclassified coeluting interactor of PFDN complex	FALSE	DLD	P09622	54.177	57	TRUE	144544	5.16
DIP-MS UXT	PFD	Unclassified coeluting interactor of PFDN complex	FALSE	DLD	P09622	54.177	58	TRUE	739.681	2.86904
DIP-MS PFDN2	PFD	Reported folding substrate shuttled by PFDN to CCT/TRiC	FALSE	ERCC8	Q13216	44.055	56	TRUE	58363.8	4.76614
DIP-MS PFDN2	PFD	Unclassified coeluting interactor of PFDN to CCT/TRiC complexes	FALSE	GDI2	P50395	50.663	58	TRUE	228861	5.35957
DIP-MS UXT	PFD	Unclassified coeluting interactor of PFDN to CCT/TRiC complexes	FALSE	GDI2	P50395	50.663	54	TRUE	46337.8	4.66594
DIP-MS PFDN2	PFD	Unclassified coeluting interactor of PFDN to CCT/TRiC complexes	FALSE	GNB2	P62879	37.331	57	TRUE	332594	5.52191
DIP-MS PFDN2	PFD	Unclassified coeluting interactor of PFDN to CCT/TRiC complexes	FALSE	PTPN14	Q15678	135.261	58	TRUE	8909.24	3.94984
DIP-MS PFDN2	PFD	Unclassified coeluting interactor of PFDN complex	FALSE	RPSA	P08865	32.854	59	TRUE	844976	5.92684
DIP-MS UXT	PFD	Unclassified coeluting interactor of PFDN complex	FALSE	RPSA	P08865	32.854	58	TRUE	51173.7	4.70905
DIP-MS PFDN2	PFD	Unclassified coeluting interactor of PFDN complex	FALSE	STUB1	Q9UNE7	34.856	58	TRUE	72208.1	4.85859
DIP-MS PFDN2	PFD	Unclassified coeluting interactor of PFDN to CCT/TRiC complexes	FALSE	THOC3	Q96J01	38.772	55	TRUE	83719.6	4.92283
DIP-MS PFDN2	PFD	Reported folding substrate shuttled by PFDN to CCT/TRiC	FALSE	TUBB	P07437	49.671	54	TRUE	3.51669e+06	6.54613
DIP-MS PFDN2	PFD	Reported folding substrate shuttled by PFDN to CCT/TRiC	FALSE	TUBB2B	Q9BVA1	49.953	56	TRUE	2.83051e+06	6.45186
DIP-MS PFDN2	PFD	Reported folding substrate shuttled by PFDN to CCT/TRiC	FALSE	TUBB4B	P68371	49.831	56	TRUE	3.94782e+06	6.59636
DIP-MS PFDN2	PFD	Reported folding substrate shuttled by PFDN to CCT/TRiC	FALSE	TUBB6	Q9BUF5	49.857	56	TRUE	853110	5.93101
DIP-MS PFDN2	PFD	Unclassified coeluting interactor of PFDN to CCT/TRiC complexes	FALSE	TYMS	P04818	35.716	56	TRUE	182682	5.26169
DIP-MS PFDN2	PFD	Unclassified coeluting interactor of PFDN to CCT/TRiC complexes	FALSE	UBA2	Q9UBT2	71.224	57	TRUE	1.30553e+06	6.11579
DIP-MS PFDN2	PFD	Unclassified coeluting interactor of PFDN to CCT/TRiC complexes	FALSE	WDR61	Q9GZS3	33.581	28	TRUE	288109	5.45956
DIP-MS PFDN2	PFD	Unclassified coeluting interactor of PFDN to CCT/TRiC complexes	FALSE	WDR77	Q9BQA1	36.724	56	TRUE	29885.7	4.47546
DIP-MS PFDN2	PFD	Unclassified coeluting interactor of PFDN complex	FALSE	ZNF207	O43670	50.751	56	TRUE	107058	5.02962

## Sheet: Ext_data_Fig8E
CCT/TRiC-PFD_or_PFD_peak	Core-subunit	Gene_Name	UniProtKB_accession	MW_(in_kDa)	Peak_Fraction_DIP-MS_PFDN2_CCT/TRiC_or_PFD	Peak fraction DIP-MS UXT_CCT/TRiC_or_PFD	Quantified_in_PFDN2_DIP-MS	Quantified_in_UXT_DIP-MS	Max_MS2_protein_abundance_at_coelution_peak_PFDN2_DIP-MS_averaged_across_3_Reps	Max_MS2_protein_abundance_at_coelution_peak_UXT_DIP-MS_averaged_across_3_Reps	FC_PFDN2-DIP-MS/UXT-DIP-MS	log2FC
CCT/TRiC-PFD	TRUE	CCT2	P78371	57.488	28	27	TRUE	TRUE	8.92657e+06	995684	8.96526	3.16435
CCT/TRiC-PFD	TRUE	CCT3	P49368	60.534	28	27	TRUE	TRUE	1.09512e+07	1.21521e+06	9.01182	3.17182
CCT/TRiC-PFD	TRUE	CCT4	P50991	57.924	28	27	TRUE	TRUE	9.63051e+06	844920	11.3981	3.51072
CCT/TRiC-PFD	TRUE	CCT5	P48643	59.671	28	27	TRUE	TRUE	3.86899e+06	364846	10.6044	3.4066
CCT/TRiC-PFD	TRUE	CCT6A	P40227	58.024	28	27	TRUE	TRUE	5.33638e+06	782582	6.81894	2.76955
CCT/TRiC-PFD	TRUE	CCT6B	Q92526	57.821	28		TRUE	FALSE	2.91687e+06	1000	2916.87	11.5102
CCT/TRiC-PFD	TRUE	CCT7	Q99832	59.367	28	27	TRUE	TRUE	6.93351e+06	859375	8.06808	3.01223
CCT/TRiC-PFD	TRUE	CCT8	P50990	59.621	28	27	TRUE	TRUE	7.92591e+06	1.28069e+06	6.18879	2.62966
CCT/TRiC-PFD	TRUE	PFDN1	O60925	14.21	28		TRUE	FALSE	1.81742e+06	1000	1817.42	10.8277
CCT/TRiC-PFD	TRUE	PFDN2	Q9UHV9	16.648	28	27	TRUE	TRUE	6.27819e+06	2.26656e+06	2.76993	1.46985
CCT/TRiC-PFD	TRUE	PFDN4	Q9NQP4	15.314	28	27	TRUE	TRUE	1.45727e+06	596.783	2441.88	11.2538
CCT/TRiC-PFD	TRUE	PFDN5	Q99471	17.328	27		TRUE	FALSE	1.34737e+06	1000	1347.37	10.3959
CCT/TRiC-PFD	TRUE	PFDN6	O15212	14.583	28		TRUE	FALSE	2.64032e+06	1000	2640.32	11.3665
CCT/TRiC-PFD	TRUE	TCP1	P17987	60.344	28	27	TRUE	TRUE	8.84606e+06	1.01545e+06	8.7115	3.12292
CCT/TRiC-PFD	TRUE	VBP1	P61758	22.626	27		TRUE	FALSE	987323	1000	987.323	9.94738
PFD	TRUE	PFDN1	O60925	14.21	59		TRUE	FALSE	6.97598e+07	1000	69759.8	16.0901
PFD	TRUE	PFDN2	Q9UHV9	16.648	59	56	TRUE	TRUE	1.18867e+08	370810	320.559	8.32445
PFD	TRUE	PFDN4	Q9NQP4	15.314	59	55	TRUE	TRUE	5.43946e+07	36682.1	1482.86	10.5342
PFD	TRUE	PFDN5	Q99471	17.328	59	55	TRUE	TRUE	5.54755e+07	14468.8	3834.16	11.9047
PFD	TRUE	PFDN6	O15212	14.583	58	56	TRUE	TRUE	6.31009e+07	182218	346.293	8.43585
PFD	TRUE	VBP1	P61758	22.626	59		TRUE	FALSE	4.24404e+07	1000	42440.4	15.3731

## Sheet: Ext_data_Fig8F
CCT/TRiC-PFD_or_PFD_peak	Category_complexes	Core-subunit	Gene_Name	UniProtKB_accession	MW_(in_kDa)	Peak_Fraction_DIP-MS_PFDN2_CCT/TRiC_or_PFD	Peak fraction DIP-MS UXT_CCT/TRiC_or_PFD	Quantified_in_PFDN2_DIP-MS	Quantified_in_UXT_DIP-MS	Max_MS2_protein_abundance_at_coelution_peak_PFDN2_DIP-MS_averaged_across_3_Reps	Max_MS2_protein_abundance_at_coelution_peak_UXT_DIP-MS_averaged_across_3_Reps	FC_PFDN2-DIP-MS/UXT-DIP-MS	log2FC
CCT/TRiC-PFD	Reported folding substrate of CCT/TRiC complex	FALSE	ACTR1A	P61163	42.614	28	28	TRUE	TRUE	106704	30265	3.52566	1.81789
CCT/TRiC-PFD	Reported folding substrate of CCT/TRiC complex	FALSE	ACTR3	P61158	47.371	29		TRUE	FALSE	46651	1000	46.651	5.54384
CCT/TRiC-PFD	Unclassified coeluting interactor of PFDN to CCT/TRiC complexes	FALSE	BUB3	O43684	37.155	28		TRUE	FALSE	26115.6	1000	26.1156	4.70684
CCT/TRiC-PFD	Unclassified coeluting interactor of PFDN to CCT/TRiC complexes	FALSE	CAPZB	P47756	31.35	28		TRUE	FALSE	33459.5	1000	33.4595	5.06434
CCT/TRiC-PFD	Unclassified coeluting interactor of CCT/TRiC complex	FALSE	CDC42	P60953	21.259	27		TRUE	FALSE	8348.41	1000	8.34841	3.0615
CCT/TRiC-PFD	Reported folding substrate of CCT/TRiC complex	FALSE	DCAF11	Q8TEB1	61.67	28		TRUE	FALSE	65374.7	1000	65.3747	6.03066
CCT/TRiC-PFD	Reported folding substrate of CCT/TRiC complex	FALSE	DDB2	Q92466	47.864	27		TRUE	FALSE	84586.6	1000	84.5866	6.40236
CCT/TRiC-PFD	Reported folding substrate of CCT/TRiC complex	FALSE	DTL	Q9NZJ0	79.468	27		TRUE	FALSE	33891.7	1000	33.8917	5.08286
CCT/TRiC-PFD	Unclassified coeluting interactor of CCT/TRiC complex	FALSE	EEF1D	P29692	31.122	28	27	TRUE	TRUE	3.23383e+06	742985	4.35248	2.12184
CCT/TRiC-PFD	Reported folding substrate shuttled by PFDN to CCT/TRiC	FALSE	ERCC8	Q13216	44.055	28		TRUE	FALSE	86263.3	1000	86.2633	6.43067
CCT/TRiC-PFD	Unclassified coeluting interactor of PFDN to CCT/TRiC complexes	FALSE	GDI2	P50395	50.663	27	27	TRUE	TRUE	29285.3	3748.1	7.81337	2.96594
CCT/TRiC-PFD	Unclassified coeluting interactor of PFDN to CCT/TRiC complexes	FALSE	GNB2	P62879	37.331	28		TRUE	FALSE	77543.4	1000	77.5434	6.27693
CCT/TRiC-PFD	Reported folding substrate of CCT/TRiC complex	FALSE	HDAC1	Q13547	55.103	27		TRUE	FALSE	927083	1000	927.083	9.85655
CCT/TRiC-PFD	Reported folding substrate of CCT/TRiC complex	FALSE	HDAC2	Q92769	55.364	28		TRUE	FALSE	46748.7	1000	46.7487	5.54685
CCT/TRiC-PFD	Unclassified coeluting interactor of CCT/TRiC complex	FALSE	HUWE1	Q7Z6Z7	481.891	27	27	TRUE	TRUE	254969	115594	2.20573	1.14125
CCT/TRiC-PFD	co-chaperone of CCT/TRiC	FALSE	PDCD5	O14737	14.285	28		TRUE	FALSE	1.45192e+06	1000	1451.92	10.5037
CCT/TRiC-PFD	co-chaperone of CCT/TRiC	FALSE	PDCL	Q13371	34.282	28		TRUE	FALSE	52272	1000	52.272	5.70797
CCT/TRiC-PFD	co-chaperone of CCT/TRiC	FALSE	PDCL3	Q9H2J4	27.614	27		TRUE	FALSE	65431.2	1000	65.4312	6.03191
CCT/TRiC-PFD	Reported folding substrate of CCT/TRiC complex	FALSE	PEX7	O00628	35.892	28		TRUE	FALSE	16740	1000	16.74	4.06523
CCT/TRiC-PFD	Unclassified coeluting interactor of PFDN to CCT/TRiC complexes	FALSE	PTPN14	Q15678	135.261	28		TRUE	FALSE	5263.9	1000	5.2639	2.39613
CCT/TRiC-PFD	Unclassified coeluting interactor of PFDN to CCT/TRiC complexes	FALSE	THOC3	Q96J01	38.772	28		TRUE	FALSE	98143.6	1000	98.1436	6.61682
CCT/TRiC-PFD	Reported folding substrate shuttled by PFDN to CCT/TRiC	FALSE	TUBB	P07437	49.671	29		TRUE	FALSE	1.04806e+06	1000	1048.06	10.0335
CCT/TRiC-PFD	Reported folding substrate shuttled by PFDN to CCT/TRiC	FALSE	TUBB2B	Q9BVA1	49.953	29		TRUE	FALSE	627684	1000	627.684	9.2939
CCT/TRiC-PFD	Reported folding substrate shuttled by PFDN to CCT/TRiC	FALSE	TUBB4B	P68371	49.831	29		TRUE	FALSE	1.50406e+06	1000	1504.06	10.5547
CCT/TRiC-PFD	Reported folding substrate shuttled by PFDN to CCT/TRiC	FALSE	TUBB6	Q9BUF5	49.857	29		TRUE	FALSE	205215	1000	205.215	7.68099
CCT/TRiC-PFD	Reported folding substrate of CCT/TRiC complex	FALSE	TUBG1	P23258	51.17	28		TRUE	FALSE	24244.4	1000	24.2444	4.59958
CCT/TRiC-PFD	co-chaperone of CCT/TRiC	FALSE	TXNDC9	O14530	26.534	28		TRUE	FALSE	85148.8	1000	85.1488	6.41191
CCT/TRiC-PFD	Unclassified coeluting interactor of PFDN to CCT/TRiC complexes	FALSE	TYMS	P04818	35.716	28		TRUE	FALSE	100794	1000	100.794	6.65526
CCT/TRiC-PFD	Unclassified coeluting interactor of PFDN to CCT/TRiC complexes	FALSE	UBA2	Q9UBT2	71.224	27		TRUE	FALSE	244906	1000	244.906	7.93608
CCT/TRiC-PFD	Unclassified coeluting interactor of CCT/TRiC complex	FALSE	WDR18	Q9BV38	47.405	27		TRUE	FALSE	80803.7	1000	80.8037	6.33635
CCT/TRiC-PFD	Unclassified coeluting interactor of PFDN to CCT/TRiC complexes	FALSE	WDR61	Q9GZS3	33.581	28		TRUE	FALSE	134125	1000	134.125	7.06744
CCT/TRiC-PFD	Unclassified coeluting interactor of PFDN to CCT/TRiC complexes	FALSE	WDR77	Q9BQA1	36.724	28	27	TRUE	TRUE	43471.5	8792.21	4.94432	2.30577
PFD	Unclassified coeluting interactor of PFDN complex	FALSE	AARS	P49588	106.81	58	60	TRUE	TRUE	129784	13649.9	9.50804	3.24915
PFD	Unclassified coeluting interactor of PFDN complex	FALSE	AARS2	Q5JTZ9	107.34	58		TRUE	FALSE	55163.7	1000	55.1637	5.78565
PFD	Unclassified coeluting interactor of PFDN to CCT/TRiC complexes	FALSE	BUB3	O43684	37.155	56		TRUE	FALSE	181548	1000	181.548	7.5042
PFD	Unclassified coeluting interactor of PFDN to CCT/TRiC complexes	FALSE	CAPZB	P47756	31.35	59		TRUE	FALSE	5083.48	1000	5.08348	2.34582
PFD	Unclassified coeluting interactor of PFDN complex	FALSE	DLD	P09622	54.177	57	58	TRUE	TRUE	144544	739.681	195.414	7.61039
PFD	Reported folding substrate shuttled by PFDN to CCT/TRiC	FALSE	ERCC8	Q13216	44.055	56		TRUE	FALSE	58363.8	1000	58.3638	5.867
PFD	Unclassified coeluting interactor of PFDN to CCT/TRiC complexes	FALSE	GDI2	P50395	50.663	58	54	TRUE	TRUE	228861	46337.8	4.93896	2.30421
PFD	Unclassified coeluting interactor of PFDN to CCT/TRiC complexes	FALSE	GNB2	P62879	37.331	57		TRUE	FALSE	332594	1000	332.594	8.37762
PFD	Unclassified coeluting interactor of PFDN to CCT/TRiC complexes	FALSE	PTPN14	Q15678	135.261	58		TRUE	FALSE	8909.24	1000	8.90924	3.1553
PFD	Unclassified coeluting interactor of PFDN complex	FALSE	RPSA	P08865	32.854	59	58	TRUE	TRUE	844976	51173.7	16.5119	4.04544
PFD	Unclassified coeluting interactor of PFDN complex	FALSE	STUB1	Q9UNE7	34.856	58		TRUE	FALSE	72208.1	1000	72.2081	6.17409
PFD	Unclassified coeluting interactor of PFDN to CCT/TRiC complexes	FALSE	THOC3	Q96J01	38.772	55		TRUE	FALSE	83719.6	1000	83.7196	6.38749
PFD	Reported folding substrate shuttled by PFDN to CCT/TRiC	FALSE	TUBB	P07437	49.671	54		TRUE	FALSE	3.51669e+06	1000	3516.69	11.78
PFD	Reported folding substrate shuttled by PFDN to CCT/TRiC	FALSE	TUBB2B	Q9BVA1	49.953	56		TRUE	FALSE	2.83051e+06	1000	2830.51	11.4668
PFD	Reported folding substrate shuttled by PFDN to CCT/TRiC	FALSE	TUBB4B	P68371	49.831	56		TRUE	FALSE	3.94782e+06	1000	3947.82	11.9468
PFD	Reported folding substrate shuttled by PFDN to CCT/TRiC	FALSE	TUBB6	Q9BUF5	49.857	56		TRUE	FALSE	853110	1000	853.11	9.73659
PFD	Unclassified coeluting interactor of PFDN to CCT/TRiC complexes	FALSE	TYMS	P04818	35.716	56		TRUE	FALSE	182682	1000	182.682	7.51319
PFD	Unclassified coeluting interactor of PFDN to CCT/TRiC complexes	FALSE	UBA2	Q9UBT2	71.224	57		TRUE	FALSE	1.30553e+06	1000	1305.53	10.3504
PFD	Unclassified coeluting interactor of PFDN to CCT/TRiC complexes	FALSE	WDR61	Q9GZS3	33.581	56		TRUE	FALSE	288109	1000	288.109	8.17047
PFD	Unclassified coeluting interactor of PFDN to CCT/TRiC complexes	FALSE	WDR77	Q9BQA1	36.724	56		TRUE	FALSE	29885.7	1000	29.8857	4.90138
PFD	Unclassified coeluting interactor of PFDN complex	FALSE	ZNF207	O43670	50.751	56		TRUE	FALSE	107058	1000	107.058	6.74225
