# Supplementary material for: DIP-MS: ultra-deep interaction proteomics for the deconvolution of protein complexes
Source: Nat Methods. 2024 Mar 26;21(4):635–47. doi: 10.1038/s41592-024-02211-y (PMC11009110; doi:10.1038/s41592-024-02211-y)
Supplement: Supplementary file 31 — Statistical source data. [file 41592_2024_2211_MOESM31_ESM.xlsx]

## Sheet: Ext_data_Fig9_Legend
	SHEET DESCRIPTION		COLUMNS DETAILS
Sheet	Short description		Column	Description
Ext_data_Fig_9A	Count of coeluting proteins		Ext_data_Fig9A: Count of coeluting proteins
Ext_data_Fig_9B	Signal distribution per DIP-MS and coelution group		Category	Indicates DIP-MS experiment bait protein or if it is the summarized unique coeluting proteins across all DIP-MS experiments.
Ext_data_Fig_9C	Camparison_DIP-MS_PAQosome		Coelution_Group	Indicates coelution group of PAQosome or Adaptor/HSP90 coelution group.
Ext_data_Fig_9D	Enrichment of PAQosome interactors in AP-MS of PFD and PAQosome subunits against VBP1 AP-MS experiment.		#Count_unique_clients_and_coeluting proteins	Count of the unique coeluting proteins per DIP-MS experiment or combined across both DIP-MS experiments separated by coelution groups. Multiple proteins coeluting at both peaks.
			Coelution_Group	Manually curated grouping and assignement of PAQosome, PFDL, and R2TP Adaptors/HSP90 protein complex and coeluting proteins.
			Literature_based_sugrouping	Manually curated assignement/ grouping of coeluting PAQosome, PFDL, R2TP Adaptores/HSP90 proteins to complexes.
			Gene_Name_(eluting_proteins)	Gene Names/ Symbols as reported in UniProtKB for all eluting proteins within the PFDN2 and UXT DIP-MS.
			UniProtKB_accession_(eluting_proteins)	Unique and stable UniProtKB accession identifier obtained from UniProtKB database for all eluting proteins within the PFDN2 and UXT DIP-MS experiments.
			MW_(in_kDa)	Molecular weight/ mass in kilo Dalton as reported for the major isoform in UniProtKB.
			Peak_Fraction_DIP-MS_PFDN2_PAQosome_PFDL_Adaptor/HSP90	Indicates the peak fraction in the PFDN2 DIP-MS experiment of the PAQosome, PFDL, R2TP, and Adaptors/HSP90 complex. If there is no value no peak fraction was identified due to bad co-elution or due to absence of the protein in the sample.
			Peak_Fraction_DIP-MS_UXT_PAQosome_PFDL_Adaptor/HSP90	Indicates the peak fraction in the UXT DIP-MS experiment of the PAQosome, PFDL, R2TP, and Adaptors/HSP90 complex. If there is no value no peak fraction was identified due to bad co-elution or due to absence of the protein in the sample.
			Adaptor_or_PAQosome_peak	Indicates if it is PAQosome, PFDL, R2TP, or Adaptors/HSP90 peak fraction.
			Quantified_in_PFDN2_DIP-MS	Indicates with TRUE and FALSE if within the PFDN2 DIP-MS experiment the protein was identified.
			Quantified_in_UXT_DIP-MS	Indicates with TRUE and FALSE if within the UXT DIP-MS-MS experiment the protein was identified.
			Ext_data_Fig9B: Signal distribution per DIP-MS and coelution group
			DIP-MS_experiment	Indicates which DIP-MS bait was used.
			Coelution_Group	Indicates coelution group of PAQosome or Adaptor/HSP90 coelution group.
			Gene_Name_(eluting_proteins)	Gene Names/ Symbols as reported in UniProtKB for all eluting proteins within the PFDN2 and UXT DIP-MS.
			UniProtKB_accession_(eluting_proteins)	Unique and stable UniProtKB accession identifier obtained from UniProtKB database for all eluting proteins within the PFDN2 and UXT DIP-MS experiments.
			Max_MS2_protein_abundance_at_coelution_peak_DIP-MS_averaged_across_3_Reps	Contains the MS2 protein quantitatives values of the protein at the peak of the PAQosome, PFDL, R2TP, or Adaptors/HSP90 complexes. Reports the average across all three replicates of the DIP-MS experiment of PFDN2 and UXT.
			log10(Max_MS2_protein_abundance_at_coelution_peak_PFDN2_DIP-MS_averaged_across_3_Reps)	Contains the log10 of the MS2 protein quantitatives values of the protein at the peak of the PAQosome, PFDL, R2TP, or Adaptors/HSP90 complexes. Reports the average across all three replicates of the DIP-MS experiment of PFDN2 and UXT.
			Ext_data_Fig9C: Camparison_DIP-MS_PAQosome
			Coelution_Group	Manually curated grouping and assignement of PAQosome, PFDL, and R2TP Adaptors/HSP90 protein complex and coeluting proteins.
			Literature_based_sugrouping	Manually curated assignement/ grouping of coeluting PAQosome, PFDL, R2TP Adaptores/HSP90 proteins to complexes.
			Core-subunit_of_PAQosome	Indicates if it is a core-subunit of the canoncial Prefoldin or CCT/TRiC complex
			Gene_Name_(eluting_proteins)	Gene Names/ Symbols as reported in UniProtKB for all eluting proteins within the PFDN2 and UXT DIP-MS.
			UniProtKB_accession_(eluting_proteins)	Unique and stable UniProtKB accession identifier obtained from UniProtKB database for all eluting proteins within the PFDN2 and UXT DIP-MS experiments.
			MW_(in_kDa)	Molecular weight/ mass in kilo Dalton as reported for the major isoform in UniProtKB.
			Peak_Fraction_DIP-MS_PFDN2_PAQosome_PFDL_Adaptor/HSP90	Indicates the peak fraction in the PFDN2 DIP-MS experiment of the PAQosome, PFDL, R2TP, and Adaptors/HSP90 complex. If there is no value no peak fraction was identified due to bad co-elution or due to absence of the protein in the sample.
			Peak_Fraction_DIP-MS_UXT_PAQosome_PFDL_Adaptor/HSP90	Indicates the peak fraction in the UXT DIP-MS experiment of the PAQosome, PFDL, R2TP, and Adaptors/HSP90 complex. If there is no value no peak fraction was identified due to bad co-elution or due to absence of the protein in the sample.
			Adaptor_or_PAQosome_peak	Indicates if it is PAQosome, PFDL, R2TP, or Adaptors/HSP90 peak fraction.
			Quantified_in_PFDN2_DIP-MS	Indicates with TRUE and FALSE if within the PFDN2 DIP-MS experiment the protein was identified.
			Quantified_in_UXT_DIP-MS	Indicates with TRUE and FALSE if within the UXT DIP-MS-MS experiment the protein was identified.
			Max_MS2_protein_abundance_at_coelution_peak_PFDN2_DIP-MS_averaged_across_3_Reps	Contains the MS2 protein quantitatives values of the protein at the peak of the PAQosome, PFDL, R2TP, or Adaptors/HSP90 complexes. Reports the average across all three replicates of the DIP-MS experiment of PFDN2. Missing values are imputed with 1e3 (marked in red), to derive a log2FC.
			Max_MS2_protein_abundance_at_coelution_peak_UXT_DIP-MS_averaged_across_3_Reps	Contains the MS2 protein quantitatives values of the protein at the peak of the PAQosome, PFDL, R2TP, or Adaptors/HSP90 complexes. Reports the average across all three replicates of the DIP-MS experiment of UXT. Missing values are imputed with 1e3 (marked in red), to derive a log2FC.
			FC_UXT-DIP-MS/PFDN2-DIP-MS	The fold changes calcualted by taking the quantitative values from the DIP-MS experiment of UXT devided by the PFDN2 DIP-MS experiment.
			log2FC(DIP-MS UXT/DIP-MS PFDN2)	Provides the calcualted log2FC results.
			Grouping	Grouping used for illustration.
			Ext_data_Fig9D: Enrichment of PAQosome interactors in AP-MS of PFD and PAQosome subunits against VBP1 AP-MS experiment.
			Gene_Name	Gene Names/ Symbols as reported in UniProtKB.
			Gene_Name_Bait_Protein	Gene Names/ Symbols as reported in UniProtKB for AP-MS bait protein.
			UniProtKB_Bait_Protein	Unique and stable UniProtKB accession identifier obtained from UniProtKB database for bait protein.
			Intensity	MS1 LFQ protein intensity.
			log2FC	log2FC against VBP1.

## Sheet: Ext_data_Fig9A
Category	Coelution_Group	#Count_unique_clients_and_coeluting proteins	Coelution_Group	Literature_based_sugrouping	Gene_Name_(eluting_proteins)	UniProtKB_accession_(eluting_proteins)	MW_(in_kDa)	Peak_Fraction_DIP-MS_PFDN2_PAQosome_PFDL_Adaptor/HSP90	Peak_Fraction_DIP-MS_UXT_PAQosome_PFDL_Adaptor/HSP90	Adaptor_or_PAQosome_peak	Quantified_in_PFDN2_DIP-MS	Quantified_in_UXT_DIP-MS
PFDN2	Adaptor/HSP90 coelution group	15	Adaptor/HSP90 coelution group	RNA binding	DDX46	Q7L014	117.362	48		Adaptor Peak	TRUE	FALSE
UXT	Adaptor/HSP90 coelution group	8	Adaptor/HSP90 coelution group	Co-chaperone	DNAJA2	O60884	45.746	49		Adaptor Peak	TRUE	FALSE
Coeluting proteins/clients	Adaptor/HSP90 coelution group	15	Adaptor/HSP90 coelution group	HSP90	HSP90AB4P	Q58FF6	58.264	48		Adaptor Peak	TRUE	FALSE
PFDN2	PAQosome coelution group	87	Adaptor/HSP90 coelution group	HSP interaction	HSPBP1	Q9NZL4	39.303	49		Adaptor Peak	TRUE	FALSE
UXT	PAQosome coelution group	64	Adaptor/HSP90 coelution group	RNA binding	LARP1	Q6PKG0	123.51	47		Adaptor Peak	TRUE	FALSE
Coeluting proteins/clients	PAQosome coelution group	92	Adaptor/HSP90 coelution group	PAQosome interactor	NUDCD3	Q8IVD9	40.822	49		Adaptor Peak	TRUE	FALSE
			Adaptor/HSP90 coelution group	PAQosome interactor	RBM12	Q9NTZ6	97.395	49		Adaptor Peak	TRUE	FALSE
			Adaptor/HSP90 coelution group	HSP90	HSP90AA1	P07900	84.66	49	48	Adaptor Peak	TRUE	TRUE
			Adaptor/HSP90 coelution group	HSP90	HSP90AB1	P08238	83.264	48	48	Adaptor Peak	TRUE	TRUE
			Adaptor/HSP90 coelution group	HSP70	HSPA4	P34932	94.331	49	50	Adaptor Peak	TRUE	TRUE
			Adaptor/HSP90 coelution group	HSP70	HSPA4L	O95757	94.512	49	48	Adaptor Peak	TRUE	TRUE
			Adaptor/HSP90 coelution group	HSP70	HSPA8	P11142	70.898	48	49	Adaptor Peak	TRUE	TRUE
			Adaptor/HSP90 coelution group	HSP70	HSPA9	P38646	73.68	49	52	Adaptor Peak	TRUE	TRUE
			Adaptor/HSP90 coelution group	HSP interaction	HSPH1	Q92598	96.865	49	49	Adaptor Peak	TRUE	TRUE
			Adaptor/HSP90 coelution group	HSP interaction	NASP	P49321	85.238	47	49	Adaptor Peak	TRUE	TRUE
			PAQosome coelution group	U5 snRNP	AAR2	Q9Y312	43.472	19		PAQosome	TRUE	FALSE
			PAQosome coelution group	anaphase promoting complex/cyclosome (APC/C)	ANAPC1	Q9H1A4	216.5	16		PAQosome	TRUE	FALSE
			PAQosome coelution group	anaphase promoting complex/cyclosome (APC/C)	ANAPC2	Q9UJX6	93.828	21		PAQosome	TRUE	FALSE
			PAQosome coelution group	anaphase promoting complex/cyclosome (APC/C)	ANAPC4	Q9UJX5	92.116	21		PAQosome	TRUE	FALSE
			PAQosome coelution group	anaphase promoting complex/cyclosome (APC/C)	ANAPC7	Q9UJX3	66.855	20		PAQosome	TRUE	FALSE
			PAQosome coelution group	anaphase promoting complex/cyclosome (APC/C)	CDC16	Q13042	71.656	21		PAQosome	TRUE	FALSE
			PAQosome coelution group	anaphase promoting complex/cyclosome (APC/C)	CDC23	Q9UJX2	68.834	21		PAQosome	TRUE	FALSE
			PAQosome coelution group	anaphase promoting complex/cyclosome (APC/C)	CDC27	P30260	91.867	21		PAQosome	TRUE	FALSE
			PAQosome coelution group	PRPF19-complex	CDC5L	Q99459	92.251	22		PAQosome	TRUE	FALSE
			PAQosome coelution group	Interacts with RNA Pol II	CTR9	Q6PD62	133.502	24		PAQosome	TRUE	FALSE
			PAQosome coelution group	Interacts with RNA Pol II	GPN1	Q9HCN4	41.74	18		PAQosome	TRUE	FALSE
			PAQosome coelution group	Interacts with RNA Pol II	GPN3	Q9UHW5	32.761	21		PAQosome	TRUE	FALSE
			PAQosome coelution group	KAP1-URI1-mediated	HCFC1	P51610	208.732	18		PAQosome	TRUE	FALSE
			PAQosome coelution group	KAP1-URI1-mediated	HDAC1	Q13547	55.103	21		PAQosome	TRUE	FALSE
			PAQosome coelution group	pre-initiation complex with RNA Pol II	HNRNPUL1	Q9BUJ2	95.739	17		PAQosome	TRUE	FALSE
			PAQosome coelution group	Box C/D snoRNP Assembly	NOP56	O00567	66.05	17		PAQosome	TRUE	FALSE
			PAQosome coelution group	Box C/D snoRNP Assembly	NOP58	Q9Y2X3	59.578	18		PAQosome	TRUE	FALSE
			PAQosome coelution group	Interacts with RNA Pol II	PAF1	Q8N7H5	59.976	24		PAQosome	TRUE	FALSE
			PAQosome coelution group	PAQosome interactor	PELP1	Q8IZL8	119.7	18		PAQosome	TRUE	FALSE
			PAQosome coelution group	RNA Pol I	POLR1D	P0DPB6	15.237	21		PAQosome	TRUE	FALSE
			PAQosome coelution group	RNA Pol III	POLR3E	Q9NVU0	79.898	24		PAQosome	TRUE	FALSE
			PAQosome coelution group	PP1-gamma subunits	PRR14L	Q5THK1	237.3	21		PAQosome	TRUE	FALSE
			PAQosome coelution group	Interacts with RNA Pol II	RPAP2	Q8IXW5	69.509	18		PAQosome	TRUE	FALSE
			PAQosome coelution group	6S pICln-Sm complex	SNRPF	P62306	9.725	18		PAQosome	TRUE	FALSE
			PAQosome coelution group	SCRAP complex	SRCAP	Q6ZRS2	343.555	16		PAQosome	TRUE	FALSE
			PAQosome coelution group	Cytoskeleton	TANGO6	Q9C0B7	120.748	18		PAQosome	TRUE	FALSE
			PAQosome coelution group	RNA binding	TOP1	P11387	90.726	17		PAQosome	TRUE	FALSE
			PAQosome coelution group	Scaffold of snRNAs	ZNHIT2	Q9UHR6	42.884	17		PAQosome	TRUE	FALSE
			PAQosome coelution group	PAQosome interactor	PFKP	Q01813	85.596		16	PAQosome	FALSE	TRUE
			PAQosome coelution group	Prohibitin complexes	PHB	P35232	29.804		17	PAQosome	FALSE	TRUE
			PAQosome coelution group	Prohibitin complexes	PHB2	Q99623	33.296		17	PAQosome	FALSE	TRUE
			PAQosome coelution group	PAQosome interactor	SLMAP	Q14BN4	95.198		17	PAQosome	FALSE	TRUE
			PAQosome coelution group	U2 snRNP	SNRPA1	P09661	28.416		17	PAQosome	FALSE	TRUE
			PAQosome coelution group	SCRAP complex	ACTL6A	O96019	47.461	14	17	PAQosome	TRUE	TRUE
			PAQosome coelution group	PAQosome interactor	CAD	O76075	39.11	18	16	PAQosome	TRUE	TRUE
			PAQosome coelution group	KAP1-URI1-mediated	CHD4	Q14839	218.005	21	22	PAQosome	TRUE	TRUE
			PAQosome coelution group	Cytoskeleton	DCTN1	Q14203	141.695	21	20	PAQosome	TRUE	TRUE
			PAQosome coelution group	RNA binding	DPCD	Q9BVM2	23.24	18	21	PAQosome	TRUE	TRUE
			PAQosome coelution group	PAQosome interactor	EEA1	Q15075	162.466	19	21	PAQosome	TRUE	TRUE
			PAQosome coelution group	U5 snRNP	EFTUD2	Q15029	109.436	18	16	PAQosome	TRUE	TRUE
			PAQosome coelution group	Box C/D snoRNP Assembly	FBL	P22087	33.784	24	21	PAQosome	TRUE	TRUE
			PAQosome coelution group	Cytoskeleton	FLNA	P21333	280.739	24	23	PAQosome	TRUE	TRUE
			PAQosome coelution group	KAP1-URI1-mediated	HDAC2	Q92769	55.364	18	18	PAQosome	TRUE	TRUE
			PAQosome coelution group	pre-initiation complex with RNA Pol II	HNRNPA0	Q13151	30.841	18	16	PAQosome	TRUE	TRUE
			PAQosome coelution group	pre-initiation complex with RNA Pol II	HNRNPA1	P09651	38.747	16	17	PAQosome	TRUE	TRUE
			PAQosome coelution group	pre-initiation complex with RNA Pol II	HNRNPA2B1	P22626	37.43	16	17	PAQosome	TRUE	TRUE
			PAQosome coelution group	pre-initiation complex with RNA Pol II	HNRNPA3	P51991	39.595	16	17	PAQosome	TRUE	TRUE
			PAQosome coelution group	pre-initiation complex with RNA Pol II	HNRNPAB	Q99729	36.225	16	17	PAQosome	TRUE	TRUE
			PAQosome coelution group	pre-initiation complex with RNA Pol II	HNRNPC	P07910	33.67	16	17	PAQosome	TRUE	TRUE
			PAQosome coelution group	pre-initiation complex with RNA Pol II	HNRNPD	Q14103	38.434	16	17	PAQosome	TRUE	TRUE
			PAQosome coelution group	pre-initiation complex with RNA Pol II	HNRNPDL	O14979	46.438	18	18	PAQosome	TRUE	TRUE
			PAQosome coelution group	pre-initiation complex with RNA Pol II	HNRNPH1	P31943	49.229	18	17	PAQosome	TRUE	TRUE
			PAQosome coelution group	pre-initiation complex with RNA Pol II	HNRNPH3	P31942	36.926	18		PAQosome	TRUE	TRUE
			PAQosome coelution group	pre-initiation complex with RNA Pol II	HNRNPK	P61978	50.976	16	17	PAQosome	TRUE	TRUE
			PAQosome coelution group	pre-initiation complex with RNA Pol II	HNRNPL	P14866	64.133	18	17	PAQosome	TRUE	TRUE
			PAQosome coelution group	pre-initiation complex with RNA Pol II	HNRNPR	O43390	70.943	14	17	PAQosome	TRUE	TRUE
			PAQosome coelution group	pre-initiation complex with RNA Pol II	HNRNPU	Q00839	90.584	18	16	PAQosome	TRUE	TRUE
			PAQosome coelution group	pre-initiation complex with RNA Pol II	HNRNPUL2	Q1KMD3	85.105	25	21	PAQosome	TRUE	TRUE
			PAQosome coelution group	RNA binding	ILF2	Q12905	43.062	18	21	PAQosome	TRUE	TRUE
			PAQosome coelution group	PAQosome interactor	KPNB1	Q14974	97.17	18	18	PAQosome	TRUE	TRUE
			PAQosome coelution group	Cytoskeleton	MACF1	Q9UPN3	838.308	25	28	PAQosome	TRUE	TRUE
			PAQosome coelution group	Cytoskeleton	MAP1B	P46821	270.634	18	18	PAQosome	TRUE	TRUE
			PAQosome coelution group	MRN Complex	MRE11	P49959	80.593	24	27	PAQosome	TRUE	TRUE
			PAQosome coelution group	Interacts with RNA Pol I	MYBBP1A	Q9BQG0	148.855	18	17	PAQosome	TRUE	TRUE
			PAQosome coelution group	Box C/D snoRNP Assembly	NUFIP2	Q7Z417	76.121	21	17	PAQosome	TRUE	TRUE
			PAQosome coelution group	Cytoskeleton	NUMA1	Q14980	238.26	23	22	PAQosome	TRUE	TRUE
			PAQosome coelution group	RNA Pol I	POLR1A	O95602	194.811	18	17	PAQosome	TRUE	TRUE
			PAQosome coelution group	RNA Pol I	POLR1C	O15160	39.25	18	18	PAQosome	TRUE	TRUE
			PAQosome coelution group	RNA Pol II	POLR2A	P24928	217.176	18	18	PAQosome	TRUE	TRUE
			PAQosome coelution group	RNA Pol II	POLR2B	P30876	133.897	18	17	PAQosome	TRUE	TRUE
			PAQosome coelution group	RNA Pol II	POLR2C	P19387	31.441	21	25	PAQosome	TRUE	TRUE
			PAQosome coelution group	RNA Pol II	POLR2H	P52434	17.143	18	19	PAQosome	TRUE	TRUE
			PAQosome coelution group	RNA Pol III	POLR3A	O14802	155.641	18	17	PAQosome	TRUE	TRUE
			PAQosome coelution group	RNA Pol III	POLR3B	Q9NW08	127.785	18	17	PAQosome	TRUE	TRUE
			PAQosome coelution group	RNA Pol III	POLR3D	P05423	44.396	18	17	PAQosome	TRUE	TRUE
			PAQosome coelution group	PP1-gamma subunits	PPP1CA	P62136	37.512	18	17	PAQosome	TRUE	TRUE
			PAQosome coelution group	PP1-gamma subunits	PPP1CC	P36873	36.984	18	17	PAQosome	TRUE	TRUE
			PAQosome coelution group	KAP1-URI1-mediated	PPP2R2A	P63151	51.692	18	18	PAQosome	TRUE	TRUE
			PAQosome coelution group	PRPF19-complex	PRPF19	Q9UMS4	55.181	23	16	PAQosome	TRUE	TRUE
			PAQosome coelution group	U5 snRNP	PRPF8	Q6P2Q9	273.6	18	16	PAQosome	TRUE	TRUE
			PAQosome coelution group	MRN Complex	RAD50	Q92878	153.892	18	19	PAQosome	TRUE	TRUE
			PAQosome coelution group	PAQosome interactor	RSL1D1	O76021	54.973	17	18	PAQosome	TRUE	TRUE
			PAQosome coelution group	U2 snRNP	SF3B1	O75533	145.83	19	18	PAQosome	TRUE	TRUE
			PAQosome coelution group	U2 snRNP	SF3B3	Q15393	135.577	19	17	PAQosome	TRUE	TRUE
			PAQosome coelution group	U5 snRNP	SNRNP200	O75643	244.508	18	17	PAQosome	TRUE	TRUE
			PAQosome coelution group	U5 snRNP	SNRNP40	Q96DI7	39.311	18	16	PAQosome	TRUE	TRUE
			PAQosome coelution group	6S pICln-Sm complex	SNRPD1	P62314	13.282	18	18	PAQosome	TRUE	TRUE
			PAQosome coelution group	6S pICln-Sm complex	SNRPD2	P62316	13.527	18	17	PAQosome	TRUE	TRUE
			PAQosome coelution group	6S pICln-Sm complex	SNRPD3	P62318	13.916	18	18	PAQosome	TRUE	TRUE
			PAQosome coelution group	6S pICln-Sm complex	SNRPE	P62304	10.804	18	17	PAQosome	TRUE	TRUE
			PAQosome coelution group	KAP1-URI1-mediated	TRIM28	Q13263	88.55	18	16	PAQosome	TRUE	TRUE
			PAQosome coelution group	RNA binding	YBX1	P67809	35.924	16	17	PAQosome	TRUE	TRUE

## Sheet: Ext_data_Fig9B
DIP-MS_experiment	Coelution_Group	Gene_Name_(eluting_proteins)	UniProtKB_accession_(eluting_proteins)	Max_MS2_protein_abundance_at_coelution_peak_DIP-MS_averaged_across_3_Reps	log10(Max_MS2_protein_abundance_at_coelution_peak_PFDN2_DIP-MS_averaged_across_3_Reps)
DIP-MS PFDN2	PAQosome coelution group	AAR2	Q9Y312	12559.1	4.09896
DIP-MS PFDN2	PAQosome coelution group	ACTL6A	O96019	118273	5.07289
DIP-MS UXT	PAQosome coelution group	ACTL6A	O96019	81831.6	4.91292
DIP-MS PFDN2	PAQosome coelution group	ANAPC1	Q9H1A4	525861	5.72087
DIP-MS PFDN2	PAQosome coelution group	ANAPC2	Q9UJX6	23137.6	4.36432
DIP-MS PFDN2	PAQosome coelution group	ANAPC4	Q9UJX5	30285.8	4.48124
DIP-MS PFDN2	PAQosome coelution group	ANAPC7	Q9UJX3	50324.6	4.70178
DIP-MS PFDN2	PAQosome coelution group	CAD	O76075	311387	5.4933
DIP-MS UXT	PAQosome coelution group	CAD	O76075	131374	5.11851
DIP-MS PFDN2	PAQosome coelution group	CDC16	Q13042	45714.1	4.66005
DIP-MS PFDN2	PAQosome coelution group	CDC23	Q9UJX2	34815.5	4.54177
DIP-MS PFDN2	PAQosome coelution group	CDC27	P30260	36445.1	4.56164
DIP-MS PFDN2	PAQosome coelution group	CDC5L	Q99459	32338.3	4.50972
DIP-MS PFDN2	PAQosome coelution group	CHD4	Q14839	68179.9	4.83366
DIP-MS UXT	PAQosome coelution group	CHD4	Q14839	43582	4.63931
DIP-MS PFDN2	PAQosome coelution group	CTR9	Q6PD62	70638.4	4.84904
DIP-MS PFDN2	PAQosome coelution group	DCTN1	Q14203	23577.5	4.3725
DIP-MS UXT	PAQosome coelution group	DCTN1	Q14203	41513.5	4.61819
DIP-MS PFDN2	Adaptor/HSP90 coelution group	DDX46	Q7L014	124105	5.09379
DIP-MS PFDN2	Adaptor/HSP90 coelution group	DNAJA2	O60884	59823.3	4.77687
DIP-MS PFDN2	PAQosome coelution group	DPCD	Q9BVM2	28317.1	4.45205
DIP-MS UXT	PAQosome coelution group	DPCD	Q9BVM2	68437.7	4.8353
DIP-MS PFDN2	PAQosome coelution group	EEA1	Q15075	23475.5	4.37061
DIP-MS UXT	PAQosome coelution group	EEA1	Q15075	21035.7	4.32296
DIP-MS PFDN2	PAQosome coelution group	EFTUD2	Q15029	48904.8	4.68935
DIP-MS UXT	PAQosome coelution group	EFTUD2	Q15029	37414.7	4.57304
DIP-MS PFDN2	PAQosome coelution group	FBL	P22087	19904.2	4.29895
DIP-MS UXT	PAQosome coelution group	FBL	P22087	20538.9	4.31258
DIP-MS PFDN2	PAQosome coelution group	FLNA	P21333	346645	5.53989
DIP-MS UXT	PAQosome coelution group	FLNA	P21333	142218	5.15296
DIP-MS PFDN2	PAQosome coelution group	GPN1	Q9HCN4	80044.7	4.90333
DIP-MS PFDN2	PAQosome coelution group	GPN3	Q9UHW5	16781.9	4.22484
DIP-MS PFDN2	PAQosome coelution group	HCFC1	P51610	19122.6	4.28155
DIP-MS PFDN2	PAQosome coelution group	HDAC1	Q13547	134640	5.12917
DIP-MS PFDN2	PAQosome coelution group	HDAC2	Q92769	8624.36	3.93573
DIP-MS UXT	PAQosome coelution group	HDAC2	Q92769	82070.1	4.91418
DIP-MS PFDN2	PAQosome coelution group	HNRNPA0	Q13151	27647.9	4.44166
DIP-MS UXT	PAQosome coelution group	HNRNPA0	Q13151	26045.5	4.41573
DIP-MS PFDN2	PAQosome coelution group	HNRNPA1	P09651	195304	5.29071
DIP-MS UXT	PAQosome coelution group	HNRNPA1	P09651	213733	5.32987
DIP-MS PFDN2	PAQosome coelution group	HNRNPA2B1	P22626	70926.6	4.85081
DIP-MS UXT	PAQosome coelution group	HNRNPA2B1	P22626	695114	5.84206
DIP-MS PFDN2	PAQosome coelution group	HNRNPA3	P51991	38101.9	4.58095
DIP-MS UXT	PAQosome coelution group	HNRNPA3	P51991	76884.6	4.88584
DIP-MS PFDN2	PAQosome coelution group	HNRNPAB	Q99729	70926.6	4.85081
DIP-MS UXT	PAQosome coelution group	HNRNPAB	Q99729	127752	5.10637
DIP-MS PFDN2	PAQosome coelution group	HNRNPC	P07910	552113	5.74203
DIP-MS UXT	PAQosome coelution group	HNRNPC	P07910	1.37627e+06	6.1387
DIP-MS PFDN2	PAQosome coelution group	HNRNPD	Q14103	63057	4.79973
DIP-MS UXT	PAQosome coelution group	HNRNPD	Q14103	102859	5.01224
DIP-MS PFDN2	PAQosome coelution group	HNRNPDL	O14979	79422.9	4.89995
DIP-MS UXT	PAQosome coelution group	HNRNPDL	O14979	83113.9	4.91967
DIP-MS PFDN2	PAQosome coelution group	HNRNPH1	P31943	117089	5.06851
DIP-MS UXT	PAQosome coelution group	HNRNPH1	P31943	102186	5.00939
DIP-MS PFDN2	PAQosome coelution group	HNRNPH3	P31942	53782.4	4.73064
DIP-MS UXT	PAQosome coelution group	HNRNPH3	P31942	36734.5	4.56507
DIP-MS PFDN2	PAQosome coelution group	HNRNPK	P61978	50223	4.7009
DIP-MS UXT	PAQosome coelution group	HNRNPK	P61978	97598.1	4.98944
DIP-MS PFDN2	PAQosome coelution group	HNRNPL	P14866	72682.7	4.86143
DIP-MS UXT	PAQosome coelution group	HNRNPL	P14866	226848	5.35573
DIP-MS PFDN2	PAQosome coelution group	HNRNPR	O43390	102573	5.01103
DIP-MS UXT	PAQosome coelution group	HNRNPR	O43390	225516	5.35318
DIP-MS PFDN2	PAQosome coelution group	HNRNPU	Q00839	559472	5.74778
DIP-MS UXT	PAQosome coelution group	HNRNPU	Q00839	859050	5.93402
DIP-MS PFDN2	PAQosome coelution group	HNRNPUL1	Q9BUJ2	19520.5	4.29049
DIP-MS PFDN2	PAQosome coelution group	HNRNPUL2	Q1KMD3	31597.8	4.49966
DIP-MS UXT	PAQosome coelution group	HNRNPUL2	Q1KMD3	71466.7	4.8541
DIP-MS PFDN2	Adaptor/HSP90 coelution group	HSP90AA1	P07900	3.32645e+06	6.52198
DIP-MS UXT	Adaptor/HSP90 coelution group	HSP90AA1	P07900	2.5657e+06	6.40921
DIP-MS PFDN2	Adaptor/HSP90 coelution group	HSP90AB1	P08238	6.53137e+06	6.815
DIP-MS UXT	Adaptor/HSP90 coelution group	HSP90AB1	P08238	3.91345e+06	6.59256
DIP-MS PFDN2	Adaptor/HSP90 coelution group	HSP90AB4P	Q58FF6	551151	5.74127
DIP-MS PFDN2	Adaptor/HSP90 coelution group	HSPA4	P34932	798854	5.90247
DIP-MS UXT	Adaptor/HSP90 coelution group	HSPA4	P34932	463891	5.66642
DIP-MS PFDN2	Adaptor/HSP90 coelution group	HSPA4L	O95757	264619	5.42262
DIP-MS UXT	Adaptor/HSP90 coelution group	HSPA4L	O95757	30633.4	4.4862
DIP-MS PFDN2	Adaptor/HSP90 coelution group	HSPA8	P11142	3.61513e+06	6.55812
DIP-MS UXT	Adaptor/HSP90 coelution group	HSPA8	P11142	1.09798e+06	6.04059
DIP-MS PFDN2	Adaptor/HSP90 coelution group	HSPA9	P38646	454404	5.65744
DIP-MS UXT	Adaptor/HSP90 coelution group	HSPA9	P38646	1.16656e+06	6.06691
DIP-MS PFDN2	Adaptor/HSP90 coelution group	HSPBP1	Q9NZL4	37622.2	4.57544
DIP-MS PFDN2	Adaptor/HSP90 coelution group	HSPH1	Q92598	370040	5.56825
DIP-MS UXT	Adaptor/HSP90 coelution group	HSPH1	Q92598	115566	5.06283
DIP-MS PFDN2	PAQosome coelution group	ILF2	Q12905	139810	5.14554
DIP-MS UXT	PAQosome coelution group	ILF2	Q12905	266483	5.42567
DIP-MS PFDN2	PAQosome coelution group	KPNB1	Q14974	15766	4.19772
DIP-MS UXT	PAQosome coelution group	KPNB1	Q14974	15030.7	4.17698
DIP-MS PFDN2	Adaptor/HSP90 coelution group	LARP1	Q6PKG0	98504.8	4.99346
DIP-MS PFDN2	PAQosome coelution group	MACF1	Q9UPN3	24310.9	4.3858
DIP-MS UXT	PAQosome coelution group	MACF1	Q9UPN3	24487.1	4.38894
DIP-MS PFDN2	PAQosome coelution group	MAP1B	P46821	20883.6	4.31981
DIP-MS UXT	PAQosome coelution group	MAP1B	P46821	51231.1	4.70953
DIP-MS PFDN2	PAQosome coelution group	MRE11	P49959	59621.1	4.7754
DIP-MS UXT	PAQosome coelution group	MRE11	P49959	35392.9	4.54892
DIP-MS PFDN2	PAQosome coelution group	MYBBP1A	Q9BQG0	36662.1	4.56422
DIP-MS UXT	PAQosome coelution group	MYBBP1A	Q9BQG0	9901.06	3.99568
DIP-MS PFDN2	Adaptor/HSP90 coelution group	NASP	P49321	683634	5.83482
DIP-MS UXT	Adaptor/HSP90 coelution group	NASP	P49321	93564.5	4.97111
DIP-MS PFDN2	PAQosome coelution group	NOP56	O00567	3193.47	3.50426
DIP-MS PFDN2	PAQosome coelution group	NOP58	Q9Y2X3	12783.3	4.10664
DIP-MS PFDN2	Adaptor/HSP90 coelution group	NUDCD3	Q8IVD9	90862	4.95838
DIP-MS PFDN2	PAQosome coelution group	NUFIP2	Q7Z417	8491.53	3.92899
DIP-MS UXT	PAQosome coelution group	NUFIP2	Q7Z417	21275.1	4.32787
DIP-MS PFDN2	PAQosome coelution group	NUMA1	Q14980	82676.7	4.91738
DIP-MS UXT	PAQosome coelution group	NUMA1	Q14980	59663.9	4.77571
DIP-MS PFDN2	PAQosome coelution group	PAF1	Q8N7H5	99077.7	4.99598
DIP-MS PFDN2	PAQosome coelution group	PELP1	Q8IZL8	26838.7	4.42876
DIP-MS UXT	PAQosome coelution group	PFKP	Q01813	46236.8	4.66499
DIP-MS UXT	PAQosome coelution group	PHB	P35232	1.4132e+06	6.1502
DIP-MS UXT	PAQosome coelution group	PHB2	Q99623	1.61599e+06	6.20844
DIP-MS PFDN2	PAQosome coelution group	POLR1A	O95602	122493	5.08811
DIP-MS UXT	PAQosome coelution group	POLR1A	O95602	132023	5.12065
DIP-MS PFDN2	PAQosome coelution group	POLR1C	O15160	40986.1	4.61264
DIP-MS UXT	PAQosome coelution group	POLR1C	O15160	30253.2	4.48077
DIP-MS PFDN2	PAQosome coelution group	POLR1D	P0DPB6	57938.9	4.76297
DIP-MS PFDN2	PAQosome coelution group	POLR2A	P24928	40804.6	4.61071
DIP-MS UXT	PAQosome coelution group	POLR2A	P24928	31067	4.4923
DIP-MS PFDN2	PAQosome coelution group	POLR2B	P30876	56732.2	4.75383
DIP-MS UXT	PAQosome coelution group	POLR2B	P30876	60394	4.78099
DIP-MS PFDN2	PAQosome coelution group	POLR2C	P19387	19437.6	4.28864
DIP-MS UXT	PAQosome coelution group	POLR2C	P19387	21117.4	4.32464
DIP-MS PFDN2	PAQosome coelution group	POLR2H	P52434	34482	4.53759
DIP-MS UXT	PAQosome coelution group	POLR2H	P52434	19446.9	4.28885
DIP-MS PFDN2	PAQosome coelution group	POLR3A	O14802	372121	5.57068
DIP-MS UXT	PAQosome coelution group	POLR3A	O14802	364143	5.56127
DIP-MS PFDN2	PAQosome coelution group	POLR3B	Q9NW08	46789.8	4.67015
DIP-MS UXT	PAQosome coelution group	POLR3B	Q9NW08	288845	5.46067
DIP-MS PFDN2	PAQosome coelution group	POLR3D	P05423	46123.3	4.66392
DIP-MS UXT	PAQosome coelution group	POLR3D	P05423	364143	5.56127
DIP-MS PFDN2	PAQosome coelution group	POLR3E	Q9NVU0	30086.9	4.47838
DIP-MS PFDN2	PAQosome coelution group	PPP1CA	P62136	65631.4	4.81711
DIP-MS UXT	PAQosome coelution group	PPP1CA	P62136	110958	5.04516
DIP-MS PFDN2	PAQosome coelution group	PPP1CC	P36873	34032.3	4.53189
DIP-MS UXT	PAQosome coelution group	PPP1CC	P36873	94789.4	4.97676
DIP-MS PFDN2	PAQosome coelution group	PPP2R2A	P63151	30858.9	4.48938
DIP-MS UXT	PAQosome coelution group	PPP2R2A	P63151	5746.49	3.7594
DIP-MS PFDN2	PAQosome coelution group	PRPF19	Q9UMS4	718667	5.85653
DIP-MS UXT	PAQosome coelution group	PRPF19	Q9UMS4	41641.8	4.61953
DIP-MS PFDN2	PAQosome coelution group	PRPF8	Q6P2Q9	77799	4.89097
DIP-MS UXT	PAQosome coelution group	PRPF8	Q6P2Q9	71229.3	4.85266
DIP-MS PFDN2	PAQosome coelution group	PRR14L	Q5THK1	12512	4.09733
DIP-MS PFDN2	PAQosome coelution group	RAD50	Q92878	18248.6	4.26123
DIP-MS UXT	PAQosome coelution group	RAD50	Q92878	10707.5	4.02969
DIP-MS PFDN2	Adaptor/HSP90 coelution group	RBM12	Q9NTZ6	48478.8	4.68555
DIP-MS PFDN2	PAQosome coelution group	RPAP2	Q8IXW5	24396.8	4.38733
DIP-MS PFDN2	PAQosome coelution group	RSL1D1	O76021	13484.3	4.12983
DIP-MS UXT	PAQosome coelution group	RSL1D1	O76021	1014.38	3.0062
DIP-MS PFDN2	PAQosome coelution group	SF3B1	O75533	24650.3	4.39182
DIP-MS UXT	PAQosome coelution group	SF3B1	O75533	236840	5.37446
DIP-MS PFDN2	PAQosome coelution group	SF3B3	Q15393	40611.7	4.60865
DIP-MS UXT	PAQosome coelution group	SF3B3	Q15393	249064	5.39631
DIP-MS UXT	PAQosome coelution group	SLMAP	Q14BN4	41818.6	4.62137
DIP-MS PFDN2	PAQosome coelution group	SNRNP200	O75643	66475.4	4.82266
DIP-MS UXT	PAQosome coelution group	SNRNP200	O75643	67393.5	4.82862
DIP-MS PFDN2	PAQosome coelution group	SNRNP40	Q96DI7	17021.5	4.231
DIP-MS UXT	PAQosome coelution group	SNRNP40	Q96DI7	32543.8	4.51247
DIP-MS UXT	PAQosome coelution group	SNRPA1	P09661	60483.1	4.78163
DIP-MS PFDN2	PAQosome coelution group	SNRPD1	P62314	26810.6	4.42831
DIP-MS UXT	PAQosome coelution group	SNRPD1	P62314	36992.8	4.56812
DIP-MS PFDN2	PAQosome coelution group	SNRPD2	P62316	26810.6	4.42831
DIP-MS UXT	PAQosome coelution group	SNRPD2	P62316	134098	5.12742
DIP-MS PFDN2	PAQosome coelution group	SNRPD3	P62318	39605.4	4.59775
DIP-MS UXT	PAQosome coelution group	SNRPD3	P62318	113625	5.05548
DIP-MS PFDN2	PAQosome coelution group	SNRPE	P62304	25097.3	4.39963
DIP-MS UXT	PAQosome coelution group	SNRPE	P62304	34723.2	4.54062
DIP-MS PFDN2	PAQosome coelution group	SNRPF	P62306	2452.87	3.38967
DIP-MS PFDN2	PAQosome coelution group	SRCAP	Q6ZRS2	21707	4.3366
DIP-MS PFDN2	PAQosome coelution group	TANGO6	Q9C0B7	29915.2	4.47589
DIP-MS PFDN2	PAQosome coelution group	TOP1	P11387	17561.7	4.24457
DIP-MS PFDN2	PAQosome coelution group	TRIM28	Q13263	52256.2	4.71814
DIP-MS UXT	PAQosome coelution group	TRIM28	Q13263	58118.1	4.76431
DIP-MS PFDN2	PAQosome coelution group	YBX1	P67809	72505	4.86037
DIP-MS UXT	PAQosome coelution group	YBX1	P67809	44018.2	4.64363
DIP-MS PFDN2	PAQosome coelution group	ZNHIT2	Q9UHR6	22372	4.34971

## Sheet: Ext_data_Fig9C
Coelution_Group	Literature_based_sugrouping	Core-subunit_of_PAQosome	Gene_Name_(eluting_proteins)	UniProtKB_accession_(eluting_proteins)	MW_(in_kDa)	Peak_Fraction_DIP-MS_PFDN2_PAQosome_PFDL_Adaptor/HSP90	Peak_Fraction_DIP-MS_UXT_PAQosome_PFDL_Adaptor/HSP90	Adaptor_or_PAQosome_peak	Quantified_in_PFDN2_DIP-MS	Quantified_in_UXT_DIP-MS	Max_MS2_protein_abundance_at_coelution_peak_PFDN2_DIP-MS_averaged_across_3_Reps	Max_MS2_protein_abundance_at_coelution_peak_UXT_DIP-MS_averaged_across_3_Reps	FC_UXT-DIP-MS/PFDN2-DIP-MS	log2FC(DIP-MS UXT/DIP-MS PFDN2)	Grouping
Adaptor/HSP90 coelution group	RNA binding	FALSE	DDX46	Q7L014	117.362	48		Adaptor Peak	TRUE	FALSE	124105	1000	0.00805771	-6.95541	-0.5 < log2FC (enriched in PFDN2 DIP-MS)
Adaptor/HSP90 coelution group	Co-chaperone	FALSE	DNAJA2	O60884	45.746	49		Adaptor Peak	TRUE	FALSE	59823.3	1000	0.0167159	-5.90264	-0.5 < log2FC (enriched in PFDN2 DIP-MS)
Adaptor/HSP90 coelution group	HSP90	FALSE	HSP90AB4P	Q58FF6	58.264	48		Adaptor Peak	TRUE	FALSE	551151	1000	0.00181439	-9.1063	-0.5 < log2FC (enriched in PFDN2 DIP-MS)
Adaptor/HSP90 coelution group	HSP interaction	FALSE	HSPBP1	Q9NZL4	39.303	49		Adaptor Peak	TRUE	FALSE	37622.2	1000	0.02658	-5.23351	-0.5 < log2FC (enriched in PFDN2 DIP-MS)
Adaptor/HSP90 coelution group	RNA binding	FALSE	LARP1	Q6PKG0	123.51	47		Adaptor Peak	TRUE	FALSE	98504.8	1000	0.0101518	-6.62212	-0.5 < log2FC (enriched in PFDN2 DIP-MS)
Adaptor/HSP90 coelution group	PAQosome interactor	FALSE	NUDCD3	Q8IVD9	40.822	49		Adaptor Peak	TRUE	FALSE	90862	1000	0.0110057	-6.50561	-0.5 < log2FC (enriched in PFDN2 DIP-MS)
PAQosome coelution group	PAQosome	TRUE	ASDURF	L0R819	11.25	37	38	PFDL	TRUE	TRUE	1.5361e+06	5.20604e+06	3.38912	1.76091	0.5 > log2FC (enriched in UXT DIP-MS)
PAQosome coelution group	PAQosome	TRUE	ASDURF	L0R819	11.25	18	17	PAQosome	TRUE	TRUE	431005	486429	1.12859	0.174525	similar quantities
Adaptor/HSP90 coelution group	PAQosome interactor	FALSE	RBM12	Q9NTZ6	97.395	49		Adaptor Peak	TRUE	FALSE	48478.8	1000	0.0206276	-5.59928	-0.5 < log2FC (enriched in PFDN2 DIP-MS)
Adaptor/HSP90 coelution group	HSP90	FALSE	HSP90AA1	P07900	84.66	49	48	Adaptor Peak	TRUE	TRUE	3.32645e+06	2.5657e+06	0.771301	-0.374633	similar quantities
Adaptor/HSP90 coelution group	HSP90	FALSE	HSP90AB1	P08238	83.264	48	48	Adaptor Peak	TRUE	TRUE	6.53137e+06	3.91345e+06	0.599177	-0.738945	-0.5 < log2FC (enriched in PFDN2 DIP-MS)
Adaptor/HSP90 coelution group	HSP70	FALSE	HSPA4	P34932	94.331	49	50	Adaptor Peak	TRUE	TRUE	798854	463891	0.580696	-0.784144	-0.5 < log2FC (enriched in PFDN2 DIP-MS)
Adaptor/HSP90 coelution group	HSP70	FALSE	HSPA4L	O95757	94.512	49	48	Adaptor Peak	TRUE	TRUE	264619	30633.4	0.115764	-3.11074	-0.5 < log2FC (enriched in PFDN2 DIP-MS)
Adaptor/HSP90 coelution group	HSP70	FALSE	HSPA8	P11142	70.898	48	49	Adaptor Peak	TRUE	TRUE	3.61513e+06	1.09798e+06	0.303717	-1.7192	-0.5 < log2FC (enriched in PFDN2 DIP-MS)
Adaptor/HSP90 coelution group	HSP70	FALSE	HSPA9	P38646	73.68	49	52	Adaptor Peak	TRUE	TRUE	454404	1.16656e+06	2.56724	1.36022	0.5 > log2FC (enriched in UXT DIP-MS)
Adaptor/HSP90 coelution group	HSP interaction	FALSE	HSPH1	Q92598	96.865	49	49	Adaptor Peak	TRUE	TRUE	370040	115566	0.312306	-1.67897	-0.5 < log2FC (enriched in PFDN2 DIP-MS)
Adaptor/HSP90 coelution group	HSP interaction	FALSE	NASP	P49321	85.238	47	49	Adaptor Peak	TRUE	TRUE	683634	93564.5	0.136863	-2.86919	-0.5 < log2FC (enriched in PFDN2 DIP-MS)
PAQosome coelution group	U5 snRNP	FALSE	AAR2	Q9Y312	43.472	19		PAQosome	TRUE	FALSE	12559.1	1000	0.0796234	-3.65066	-0.5 < log2FC (enriched in PFDN2 DIP-MS)
PAQosome coelution group	anaphase promoting complex/cyclosome (APC/C)	FALSE	ANAPC1	Q9H1A4	216.5	16		PAQosome	TRUE	FALSE	525861	1000	0.00190164	-9.03854	-0.5 < log2FC (enriched in PFDN2 DIP-MS)
PAQosome coelution group	anaphase promoting complex/cyclosome (APC/C)	FALSE	ANAPC2	Q9UJX6	93.828	21		PAQosome	TRUE	FALSE	23137.6	1000	0.0432196	-4.53217	-0.5 < log2FC (enriched in PFDN2 DIP-MS)
PAQosome coelution group	anaphase promoting complex/cyclosome (APC/C)	FALSE	ANAPC4	Q9UJX5	92.116	21		PAQosome	TRUE	FALSE	30285.8	1000	0.0330188	-4.92057	-0.5 < log2FC (enriched in PFDN2 DIP-MS)
PAQosome coelution group	anaphase promoting complex/cyclosome (APC/C)	FALSE	ANAPC7	Q9UJX3	66.855	20		PAQosome	TRUE	FALSE	50324.6	1000	0.019871	-5.65319	-0.5 < log2FC (enriched in PFDN2 DIP-MS)
PAQosome coelution group	anaphase promoting complex/cyclosome (APC/C)	FALSE	CDC16	Q13042	71.656	21		PAQosome	TRUE	FALSE	45714.1	1000	0.0218751	-5.51457	-0.5 < log2FC (enriched in PFDN2 DIP-MS)
PAQosome coelution group	anaphase promoting complex/cyclosome (APC/C)	FALSE	CDC23	Q9UJX2	68.834	21		PAQosome	TRUE	FALSE	34815.5	1000	0.0287228	-5.12166	-0.5 < log2FC (enriched in PFDN2 DIP-MS)
PAQosome coelution group	anaphase promoting complex/cyclosome (APC/C)	FALSE	CDC27	P30260	91.867	21		PAQosome	TRUE	FALSE	36445.1	1000	0.0274385	-5.18765	-0.5 < log2FC (enriched in PFDN2 DIP-MS)
PAQosome coelution group	PRPF19-complex	FALSE	CDC5L	Q99459	92.251	22		PAQosome	TRUE	FALSE	32338.3	1000	0.0309231	-5.01517	-0.5 < log2FC (enriched in PFDN2 DIP-MS)
PAQosome coelution group	Interacts with RNA Pol II	FALSE	CTR9	Q6PD62	133.502	24		PAQosome	TRUE	FALSE	70638.4	1000	0.0141566	-6.14238	-0.5 < log2FC (enriched in PFDN2 DIP-MS)
PAQosome coelution group	Interacts with RNA Pol II	FALSE	GPN1	Q9HCN4	41.74	18		PAQosome	TRUE	FALSE	80044.7	1000	0.012493	-6.32273	-0.5 < log2FC (enriched in PFDN2 DIP-MS)
PAQosome coelution group	Interacts with RNA Pol II	FALSE	GPN3	Q9UHW5	32.761	21		PAQosome	TRUE	FALSE	16781.9	1000	0.059588	-4.06883	-0.5 < log2FC (enriched in PFDN2 DIP-MS)
PAQosome coelution group	KAP1-URI1-mediated	FALSE	HCFC1	P51610	208.732	18		PAQosome	TRUE	FALSE	19122.6	1000	0.052294	-4.25721	-0.5 < log2FC (enriched in PFDN2 DIP-MS)
PAQosome coelution group	KAP1-URI1-mediated	FALSE	HDAC1	Q13547	55.103	21		PAQosome	TRUE	FALSE	134640	1000	0.00742721	-7.07296	-0.5 < log2FC (enriched in PFDN2 DIP-MS)
PAQosome coelution group	pre-initiation complex with RNA Pol II	FALSE	HNRNPUL1	Q9BUJ2	95.739	17		PAQosome	TRUE	FALSE	19520.5	1000	0.0512282	-4.28692	-0.5 < log2FC (enriched in PFDN2 DIP-MS)
PAQosome coelution group	Box C/D snoRNP Assembly	FALSE	NOP56	O00567	66.05	17		PAQosome	TRUE	FALSE	3193.47	1000	0.313139	-1.67512	-0.5 < log2FC (enriched in PFDN2 DIP-MS)
PAQosome coelution group	Box C/D snoRNP Assembly	FALSE	NOP58	Q9Y2X3	59.578	18		PAQosome	TRUE	FALSE	12783.3	1000	0.0782271	-3.67619	-0.5 < log2FC (enriched in PFDN2 DIP-MS)
PAQosome coelution group	Interacts with RNA Pol II	FALSE	PAF1	Q8N7H5	59.976	24		PAQosome	TRUE	FALSE	99077.7	1000	0.0100931	-6.63049	-0.5 < log2FC (enriched in PFDN2 DIP-MS)
PAQosome coelution group	PAQosome interactor	FALSE	PELP1	Q8IZL8	119.7	18		PAQosome	TRUE	FALSE	26838.7	1000	0.0372596	-4.74624	-0.5 < log2FC (enriched in PFDN2 DIP-MS)
PAQosome coelution group	RNA Pol I	FALSE	POLR1D	P0DPB6	15.237	21		PAQosome	TRUE	FALSE	57938.9	1000	0.0172596	-5.85646	-0.5 < log2FC (enriched in PFDN2 DIP-MS)
PAQosome coelution group	RNA Pol III	FALSE	POLR3E	Q9NVU0	79.898	24		PAQosome	TRUE	FALSE	30086.9	1000	0.033237	-4.91106	-0.5 < log2FC (enriched in PFDN2 DIP-MS)
PAQosome coelution group	PP1-gamma subunits	FALSE	PRR14L	Q5THK1	237.3	21		PAQosome	TRUE	FALSE	12512	1000	0.0799236	-3.64523	-0.5 < log2FC (enriched in PFDN2 DIP-MS)
PAQosome coelution group	Interacts with RNA Pol II	FALSE	RPAP2	Q8IXW5	69.509	18		PAQosome	TRUE	FALSE	24396.8	1000	0.0409889	-4.60862	-0.5 < log2FC (enriched in PFDN2 DIP-MS)
PAQosome coelution group	6S pICln-Sm complex	FALSE	SNRPF	P62306	9.725	18		PAQosome	TRUE	FALSE	2452.87	1000	0.407686	-1.29447	-0.5 < log2FC (enriched in PFDN2 DIP-MS)
PAQosome coelution group	SCRAP complex	FALSE	SRCAP	Q6ZRS2	343.555	16		PAQosome	TRUE	FALSE	21707	1000	0.0460682	-4.44009	-0.5 < log2FC (enriched in PFDN2 DIP-MS)
PAQosome coelution group	Cytoskeleton	FALSE	TANGO6	Q9C0B7	120.748	18		PAQosome	TRUE	FALSE	29915.2	1000	0.0334278	-4.90281	-0.5 < log2FC (enriched in PFDN2 DIP-MS)
PAQosome coelution group	RNA binding	FALSE	TOP1	P11387	90.726	17		PAQosome	TRUE	FALSE	17561.7	1000	0.0569419	-4.13436	-0.5 < log2FC (enriched in PFDN2 DIP-MS)
PAQosome coelution group	Scaffold of snRNAs	FALSE	ZNHIT2	Q9UHR6	42.884	17		PAQosome	TRUE	FALSE	22372	1000	0.0446987	-4.48362	-0.5 < log2FC (enriched in PFDN2 DIP-MS)
PAQosome coelution group	PAQosome interactor	FALSE	PFKP	Q01813	85.596		16	PAQosome	FALSE	TRUE	1000	46236.8	46.2368	5.53097	0.5 > log2FC (enriched in UXT DIP-MS)
PAQosome coelution group	Prohibitin complexes	FALSE	PHB	P35232	29.804		17	PAQosome	FALSE	TRUE	1000	1.4132e+06	1413.2	10.4647	0.5 > log2FC (enriched in UXT DIP-MS)
PAQosome coelution group	Prohibitin complexes	FALSE	PHB2	Q99623	33.296		17	PAQosome	FALSE	TRUE	1000	1.61599e+06	1615.99	10.6582	0.5 > log2FC (enriched in UXT DIP-MS)
PAQosome coelution group	PAQosome interactor	FALSE	SLMAP	Q14BN4	95.198		17	PAQosome	FALSE	TRUE	1000	41818.6	41.8186	5.38607	0.5 > log2FC (enriched in UXT DIP-MS)
PAQosome coelution group	U2 snRNP	FALSE	SNRPA1	P09661	28.416		17	PAQosome	FALSE	TRUE	1000	60483.1	60.4831	5.91846	0.5 > log2FC (enriched in UXT DIP-MS)
PAQosome coelution group	SCRAP complex	FALSE	ACTL6A	O96019	47.461	14	17	PAQosome	TRUE	TRUE	118273	81831.6	0.691887	-0.531392	-0.5 < log2FC (enriched in PFDN2 DIP-MS)
PAQosome coelution group	PAQosome interactor	FALSE	CAD	O76075	39.11	18	16	PAQosome	TRUE	TRUE	311387	131374	0.421899	-1.24503	-0.5 < log2FC (enriched in PFDN2 DIP-MS)
PAQosome coelution group	KAP1-URI1-mediated	FALSE	CHD4	Q14839	218.005	21	22	PAQosome	TRUE	TRUE	68179.9	43582	0.63922	-0.645615	-0.5 < log2FC (enriched in PFDN2 DIP-MS)
PAQosome coelution group	Cytoskeleton	FALSE	DCTN1	Q14203	141.695	21	20	PAQosome	TRUE	TRUE	23577.5	41513.5	1.76073	0.81617	0.5 > log2FC (enriched in UXT DIP-MS)
PAQosome coelution group	RNA binding	FALSE	DPCD	Q9BVM2	23.24	18	21	PAQosome	TRUE	TRUE	28317.1	68437.7	2.41683	1.27312	0.5 > log2FC (enriched in UXT DIP-MS)
PAQosome coelution group	PAQosome interactor	FALSE	EEA1	Q15075	162.466	19	21	PAQosome	TRUE	TRUE	23475.5	21035.7	0.896072	-0.158314	similar quantities
PAQosome coelution group	U5 snRNP	FALSE	EFTUD2	Q15029	109.436	18	16	PAQosome	TRUE	TRUE	48904.8	37414.7	0.765053	-0.386369	similar quantities
PAQosome coelution group	Box C/D snoRNP Assembly	FALSE	FBL	P22087	33.784	24	21	PAQosome	TRUE	TRUE	19904.2	20538.9	1.03188	0.0452797	similar quantities
PAQosome coelution group	Cytoskeleton	FALSE	FLNA	P21333	280.739	24	23	PAQosome	TRUE	TRUE	346645	142218	0.41027	-1.28535	-0.5 < log2FC (enriched in PFDN2 DIP-MS)
PAQosome coelution group	KAP1-URI1-mediated	FALSE	HDAC2	Q92769	55.364	18	18	PAQosome	TRUE	TRUE	8624.36	82070.1	9.51608	3.25037	0.5 > log2FC (enriched in UXT DIP-MS)
PAQosome coelution group	pre-initiation complex with RNA Pol II	FALSE	HNRNPA0	Q13151	30.841	18	16	PAQosome	TRUE	TRUE	27647.9	26045.5	0.942043	-0.0861355	similar quantities
PAQosome coelution group	pre-initiation complex with RNA Pol II	FALSE	HNRNPA1	P09651	38.747	16	17	PAQosome	TRUE	TRUE	195304	213733	1.09436	0.130093	similar quantities
PAQosome coelution group	pre-initiation complex with RNA Pol II	FALSE	HNRNPA2B1	P22626	37.43	16	17	PAQosome	TRUE	TRUE	70926.6	695114	9.80048	3.29285	0.5 > log2FC (enriched in UXT DIP-MS)
PAQosome coelution group	pre-initiation complex with RNA Pol II	FALSE	HNRNPA3	P51991	39.595	16	17	PAQosome	TRUE	TRUE	38101.9	76884.6	2.01787	1.01283	0.5 > log2FC (enriched in UXT DIP-MS)
PAQosome coelution group	pre-initiation complex with RNA Pol II	FALSE	HNRNPAB	Q99729	36.225	16	17	PAQosome	TRUE	TRUE	70926.6	127752	1.80119	0.848953	0.5 > log2FC (enriched in UXT DIP-MS)
PAQosome coelution group	pre-initiation complex with RNA Pol II	FALSE	HNRNPC	P07910	33.67	16	17	PAQosome	TRUE	TRUE	552113	1.37627e+06	2.49273	1.31773	0.5 > log2FC (enriched in UXT DIP-MS)
PAQosome coelution group	pre-initiation complex with RNA Pol II	FALSE	HNRNPD	Q14103	38.434	16	17	PAQosome	TRUE	TRUE	63057	102859	1.63121	0.705939	0.5 > log2FC (enriched in UXT DIP-MS)
PAQosome coelution group	PAQosome	TRUE	PDRG1	Q9NUG6	15.511	38	38	PFDL	TRUE	TRUE	1.31711e+06	5.38964e+06	4.09202	2.03281	0.5 > log2FC (enriched in UXT DIP-MS)
PAQosome coelution group	PAQosome	TRUE	PDRG1	Q9NUG6	15.511	19	17	PAQosome	TRUE	TRUE	492482	406635	0.825686	-0.276335	similar quantities
PAQosome coelution group	pre-initiation complex with RNA Pol II	FALSE	HNRNPDL	O14979	46.438	18	18	PAQosome	TRUE	TRUE	79422.9	83113.9	1.04647	0.0655352	similar quantities
PAQosome coelution group	PAQosome	TRUE	PFDN2	Q9UHV9	16.648	36	38	PFDL	TRUE	TRUE	1.05071e+07	1.06083e+07	1.00963	0.0138273	similar quantities
PAQosome coelution group	PAQosome	TRUE	PFDN2	Q9UHV9	16.648	19	17	PAQosome	TRUE	TRUE	2.75934e+06	1.27316e+06	0.461402	-1.1159	-0.5 < log2FC (enriched in PFDN2 DIP-MS)
PAQosome coelution group	PAQosome	TRUE	PFDN6	O15212	14.583	36	38	PFDL	TRUE	TRUE	5.29712e+06	8.89471e+06	1.67916	0.74774	0.5 > log2FC (enriched in UXT DIP-MS)
PAQosome coelution group	PAQosome	TRUE	PFDN6	O15212	14.583	19	17	PAQosome	TRUE	TRUE	1.24148e+06	897648	0.723047	-0.467838	similar quantities
PAQosome coelution group	pre-initiation complex with RNA Pol II	FALSE	HNRNPH1	P31943	49.229	18	17	PAQosome	TRUE	TRUE	117089	102186	0.872724	-0.196403	similar quantities
PAQosome coelution group	pre-initiation complex with RNA Pol II	FALSE	HNRNPH3	P31942	36.926	18		PAQosome	TRUE	TRUE	53782.4	36734.5	0.683021	-0.549998	-0.5 < log2FC (enriched in PFDN2 DIP-MS)
PAQosome coelution group	pre-initiation complex with RNA Pol II	FALSE	HNRNPK	P61978	50.976	16	17	PAQosome	TRUE	TRUE	50223	97598.1	1.9433	0.958506	0.5 > log2FC (enriched in UXT DIP-MS)
PAQosome coelution group	Adaptor/Co-chaperone	TRUE	PIH1D1	Q9NWS0	32.363	18	17	PAQosome	TRUE	TRUE	714007	929178	1.30136	0.380017	similar quantities
PAQosome coelution group	Adaptor/Co-chaperone	TRUE	PIH1D1	Q9NWS0	32.363	48	48	Adaptor Peak	TRUE	TRUE	2.98695e+06	1.15683e+06	0.387294	-1.3685	-0.5 < log2FC (enriched in PFDN2 DIP-MS)
PAQosome coelution group	pre-initiation complex with RNA Pol II	FALSE	HNRNPL	P14866	64.133	18	17	PAQosome	TRUE	TRUE	72682.7	226848	3.12107	1.64204	0.5 > log2FC (enriched in UXT DIP-MS)
PAQosome coelution group	pre-initiation complex with RNA Pol II	FALSE	HNRNPR	O43390	70.943	14	17	PAQosome	TRUE	TRUE	102573	225516	2.19859	1.13658	0.5 > log2FC (enriched in UXT DIP-MS)
PAQosome coelution group	pre-initiation complex with RNA Pol II	FALSE	HNRNPU	Q00839	90.584	18	16	PAQosome	TRUE	TRUE	559472	859050	1.53547	0.618676	0.5 > log2FC (enriched in UXT DIP-MS)
PAQosome coelution group	pre-initiation complex with RNA Pol II	FALSE	HNRNPUL2	Q1KMD3	85.105	25	21	PAQosome	TRUE	TRUE	31597.8	71466.7	2.26176	1.17745	0.5 > log2FC (enriched in UXT DIP-MS)
PAQosome coelution group	RNA binding	FALSE	ILF2	Q12905	43.062	18	21	PAQosome	TRUE	TRUE	139810	266483	1.90604	0.930582	0.5 > log2FC (enriched in UXT DIP-MS)
PAQosome coelution group	PAQosome interactor	FALSE	KPNB1	Q14974	97.17	18	18	PAQosome	TRUE	TRUE	15766	15030.7	0.95336	-0.0689063	similar quantities
PAQosome coelution group	PAQosome	TRUE	POLR2E	P19388	24.551	37	38	PFDL	TRUE	TRUE	732393	1.66875e+07	22.7849	4.51	0.5 > log2FC (enriched in UXT DIP-MS)
PAQosome coelution group	PAQosome	TRUE	POLR2E	P19388	24.551	18	17	PAQosome	TRUE	TRUE	440511	1.17711e+06	2.67214	1.418	0.5 > log2FC (enriched in UXT DIP-MS)
PAQosome coelution group	Cytoskeleton	FALSE	MACF1	Q9UPN3	838.308	25	28	PAQosome	TRUE	TRUE	24310.9	24487.1	1.00725	0.0104196	similar quantities
PAQosome coelution group	Cytoskeleton	FALSE	MAP1B	P46821	270.634	18	18	PAQosome	TRUE	TRUE	20883.6	51231.1	2.45317	1.29465	0.5 > log2FC (enriched in UXT DIP-MS)
PAQosome coelution group	MRN Complex	FALSE	MRE11	P49959	80.593	24	27	PAQosome	TRUE	TRUE	59621.1	35392.9	0.593631	-0.752363	-0.5 < log2FC (enriched in PFDN2 DIP-MS)
PAQosome coelution group	Interacts with RNA Pol I	FALSE	MYBBP1A	Q9BQG0	148.855	18	17	PAQosome	TRUE	TRUE	36662.1	9901.06	0.270062	-1.88864	-0.5 < log2FC (enriched in PFDN2 DIP-MS)
PAQosome coelution group	Box C/D snoRNP Assembly	FALSE	NUFIP2	Q7Z417	76.121	21	17	PAQosome	TRUE	TRUE	8491.53	21275.1	2.50545	1.32507	0.5 > log2FC (enriched in UXT DIP-MS)
PAQosome coelution group	Cytoskeleton	FALSE	NUMA1	Q14980	238.26	23	22	PAQosome	TRUE	TRUE	82676.7	59663.9	0.721653	-0.470622	similar quantities
PAQosome coelution group	RNA Pol I	FALSE	POLR1A	O95602	194.811	18	17	PAQosome	TRUE	TRUE	122493	132023	1.0778	0.10809	similar quantities
PAQosome coelution group	RNA Pol I	FALSE	POLR1C	O15160	39.25	18	18	PAQosome	TRUE	TRUE	40986.1	30253.2	0.738133	-0.438048	similar quantities
PAQosome coelution group	RNA Pol II	FALSE	POLR2A	P24928	217.176	18	18	PAQosome	TRUE	TRUE	40804.6	31067	0.76136	-0.39335	similar quantities
PAQosome coelution group	RNA Pol II	FALSE	POLR2B	P30876	133.897	18	17	PAQosome	TRUE	TRUE	56732.2	60394	1.06454	0.0902366	similar quantities
PAQosome coelution group	RNA Pol II	FALSE	POLR2C	P19387	31.441	21	25	PAQosome	TRUE	TRUE	19437.6	21117.4	1.08642	0.119585	similar quantities
PAQosome coelution group	RNA Pol II	FALSE	POLR2H	P52434	17.143	18	19	PAQosome	TRUE	TRUE	34482	19446.9	0.563973	-0.826303	-0.5 < log2FC (enriched in PFDN2 DIP-MS)
PAQosome coelution group	RNA Pol III	FALSE	POLR3A	O14802	155.641	18	17	PAQosome	TRUE	TRUE	372121	364143	0.978561	-0.0312669	similar quantities
PAQosome coelution group	RNA Pol III	FALSE	POLR3B	Q9NW08	127.785	18	17	PAQosome	TRUE	TRUE	46789.8	288845	6.17326	2.62603	0.5 > log2FC (enriched in UXT DIP-MS)
PAQosome coelution group	Adaptor/Co-chaperone	TRUE	RPAP3	Q9H6T3	75.719	18	17	PAQosome	TRUE	TRUE	816205	684267	0.838352	-0.254372	similar quantities
PAQosome coelution group	Adaptor/Co-chaperone	TRUE	RPAP3	Q9H6T3	75.719	48	46	Adaptor Peak	TRUE	TRUE	3.10929e+06	574254	0.18469	-2.43683	-0.5 < log2FC (enriched in PFDN2 DIP-MS)
PAQosome coelution group	RNA Pol III	FALSE	POLR3D	P05423	44.396	18	17	PAQosome	TRUE	TRUE	46123.3	364143	7.89499	2.98094	0.5 > log2FC (enriched in UXT DIP-MS)
PAQosome coelution group	PAQosome	TRUE	RUVBL1	Q9Y265	50.228	24	21	R2TP	TRUE	TRUE	1.09891e+06	2.48586e+06	2.2621	1.17767	0.5 > log2FC (enriched in UXT DIP-MS)
PAQosome coelution group	PAQosome	TRUE	RUVBL1	Q9Y265	50.228	18	17	PAQosome	TRUE	TRUE	1.70969e+06	1.54294e+06	0.902466	-0.148055	similar quantities
PAQosome coelution group	PAQosome	TRUE	RUVBL2	Q9Y230	51.157	32	21	R2TP	TRUE	TRUE	1.56703e+06	2.22451e+06	1.41957	0.50545	0.5 > log2FC (enriched in UXT DIP-MS)
PAQosome coelution group	PAQosome	TRUE	RUVBL2	Q9Y230	51.157	18	17	PAQosome	TRUE	TRUE	2.02835e+06	1.57004e+06	0.774052	-0.369498	similar quantities
PAQosome coelution group	PP1-gamma subunits	FALSE	PPP1CA	P62136	37.512	18	17	PAQosome	TRUE	TRUE	65631.4	110958	1.69062	0.757555	0.5 > log2FC (enriched in UXT DIP-MS)
PAQosome coelution group	PP1-gamma subunits	FALSE	PPP1CC	P36873	36.984	18	17	PAQosome	TRUE	TRUE	34032.3	94789.4	2.78527	1.47782	0.5 > log2FC (enriched in UXT DIP-MS)
PAQosome coelution group	KAP1-URI1-mediated	FALSE	PPP2R2A	P63151	51.692	18	18	PAQosome	TRUE	TRUE	30858.9	5746.49	0.186218	-2.42493	-0.5 < log2FC (enriched in PFDN2 DIP-MS)
PAQosome coelution group	PRPF19-complex	FALSE	PRPF19	Q9UMS4	55.181	23	16	PAQosome	TRUE	TRUE	718667	41641.8	0.0579432	-4.10922	-0.5 < log2FC (enriched in PFDN2 DIP-MS)
PAQosome coelution group	U5 snRNP	FALSE	PRPF8	Q6P2Q9	273.6	18	16	PAQosome	TRUE	TRUE	77799	71229.3	0.915556	-0.12728	similar quantities
PAQosome coelution group	MRN Complex	FALSE	RAD50	Q92878	153.892	18	19	PAQosome	TRUE	TRUE	18248.6	10707.5	0.586759	-0.76916	-0.5 < log2FC (enriched in PFDN2 DIP-MS)
PAQosome coelution group	PAQosome interactor	FALSE	RSL1D1	O76021	54.973	17	18	PAQosome	TRUE	TRUE	13484.3	1014.38	0.0752272	-3.7326	-0.5 < log2FC (enriched in PFDN2 DIP-MS)
PAQosome coelution group	U2 snRNP	FALSE	SF3B1	O75533	145.83	19	18	PAQosome	TRUE	TRUE	24650.3	236840	9.60803	3.26424	0.5 > log2FC (enriched in UXT DIP-MS)
PAQosome coelution group	U2 snRNP	FALSE	SF3B3	Q15393	135.577	19	17	PAQosome	TRUE	TRUE	40611.7	249064	6.13282	2.61655	0.5 > log2FC (enriched in UXT DIP-MS)
PAQosome coelution group	U5 snRNP	FALSE	SNRNP200	O75643	244.508	18	17	PAQosome	TRUE	TRUE	66475.4	67393.5	1.01381	0.0197891	similar quantities
PAQosome coelution group	U5 snRNP	FALSE	SNRNP40	Q96DI7	39.311	18	16	PAQosome	TRUE	TRUE	17021.5	32543.8	1.91192	0.935026	0.5 > log2FC (enriched in UXT DIP-MS)
PAQosome coelution group	6S pICln-Sm complex	FALSE	SNRPD1	P62314	13.282	18	18	PAQosome	TRUE	TRUE	26810.6	36992.8	1.37978	0.464438	similar quantities
PAQosome coelution group	6S pICln-Sm complex	FALSE	SNRPD2	P62316	13.527	18	17	PAQosome	TRUE	TRUE	26810.6	134098	5.00168	2.32241	0.5 > log2FC (enriched in UXT DIP-MS)
PAQosome coelution group	6S pICln-Sm complex	FALSE	SNRPD3	P62318	13.916	18	18	PAQosome	TRUE	TRUE	39605.4	113625	2.86894	1.52052	0.5 > log2FC (enriched in UXT DIP-MS)
PAQosome coelution group	6S pICln-Sm complex	FALSE	SNRPE	P62304	10.804	18	17	PAQosome	TRUE	TRUE	25097.3	34723.2	1.38354	0.468364	similar quantities
PAQosome coelution group	PAQosome	TRUE	URI1	O94763	59.832	37	38	PFDL	TRUE	TRUE	2.69275e+06	8.62946e+06	3.20471	1.68019	0.5 > log2FC (enriched in UXT DIP-MS)
PAQosome coelution group	PAQosome	TRUE	URI1	O94763	59.832	18	17	PAQosome	TRUE	TRUE	1.04285e+06	871074	0.83528	-0.259668	similar quantities
PAQosome coelution group	PAQosome	TRUE	UXT	Q9UBK9	18.246	36	38	PFDL	TRUE	TRUE	4.4625e+06	1.69813e+07	3.80533	1.92802	0.5 > log2FC (enriched in UXT DIP-MS)
PAQosome coelution group	PAQosome	TRUE	UXT	Q9UBK9	18.246	18	17	PAQosome	TRUE	TRUE	1.56676e+06	1.87342e+06	1.19573	0.257891	similar quantities
PAQosome coelution group	PAQosome	TRUE	WDR92	Q96MX6	39.74	18	17	PAQosome	TRUE	TRUE	359192	594555	1.65526	0.727057	0.5 > log2FC (enriched in UXT DIP-MS)
PAQosome coelution group	KAP1-URI1-mediated	FALSE	TRIM28	Q13263	88.55	18	16	PAQosome	TRUE	TRUE	52256.2	58118.1	1.11218	0.153385	similar quantities
PAQosome coelution group	RNA binding	FALSE	YBX1	P67809	35.924	16	17	PAQosome	TRUE	TRUE	72505	44018.2	0.607105	-0.719982	-0.5 < log2FC (enriched in PFDN2 DIP-MS)

## Sheet: Ext_data_Fig9D
Complex_Grouping	Gene_Name	Gene_Name_Bait_Protein	UniProtKB_Bait_Protein	PAQOsome_interactor	Intensity	log2FC
GFP control	VBP1	GFP_Control	P42212	Other	25.0103	-10.4316
GFP control	TUFM	GFP_Control	P42212	Other	20.938	-10.0821
GFP control	MCM5	GFP_Control	P42212	Other	20.6918	-9.97656
GFP control	SND1	GFP_Control	P42212	Other	19.9686	-9.9028
GFP control	MCM5	GFP_Control	P42212	Other	20.9198	-9.74856
GFP control	CKB	GFP_Control	P42212	Other	22.2122	-9.52745
GFP control	MDH2	GFP_Control	P42212	Other	20.6269	-9.44789
GFP control	PFDN2	GFP_Control	P42212	PAQosome interactor	25.3392	-9.38733
GFP control	GPI	GFP_Control	P42212	Other	20.7912	-9.36133
GFP control	SIX5	GFP_Control	P42212	Other	20.7912	-9.36133
GFP control	CKB	GFP_Control	P42212	Other	22.4483	-9.29138
GFP control	PFN1	GFP_Control	P42212	Other	20.9774	-9.22824
GFP control	VBP1	GFP_Control	P42212	Other	26.2189	-9.22303
GFP control	SARS2	GFP_Control	P42212	Other	19.8383	-9.10849
GFP control	UBA1	GFP_Control	P42212	Other	20.431	-9.04582
GFP control	EIF5A	GFP_Control	P42212	Other	21.3466	-9.03693
GFP control	EIF5AL1	GFP_Control	P42212	Other	21.3466	-9.03693
GFP control	EIF5A2	GFP_Control	P42212	Other	21.3466	-9.03693
GFP control	GDI2	GFP_Control	P42212	Other	18.9229	-8.98751
GFP control	MDH2	GFP_Control	P42212	Other	21.1083	-8.96649
GFP control	UGGT2	GFP_Control	P42212	Other	19.472	-8.93275
GFP control	ST13	GFP_Control	P42212	Other	20.2659	-8.91833
GFP control	ST13P5	GFP_Control	P42212	Other	20.2659	-8.91833
GFP control	ST13P4	GFP_Control	P42212	Other	20.2659	-8.91833
GFP control	FARSB	GFP_Control	P42212	Other	19.2582	-8.8898
GFP control	FARSB	GFP_Control	P42212	Other	19.309	-8.83905
GFP control	BCKDHB	GFP_Control	P42212	Other	22.4805	-8.83202
GFP control	SARS2	GFP_Control	P42212	Other	20.1278	-8.81896
GFP control	GDI2	GFP_Control	P42212	Other	19.1378	-8.77264
GFP control	PRDX6	GFP_Control	P42212	Other	19.3631	-8.74036
GFP control	EIF4B	GFP_Control	P42212	Other	20.0327	-8.63143
GFP control	VBP1	GFP_Control	P42212	Other	26.8335	-8.60844
GFP control	VBP1	GFP_Control	P42212	Other	26.8669	-8.57505
GFP control	ST13	GFP_Control	P42212	Other	20.646	-8.53827
GFP control	ST13P5	GFP_Control	P42212	Other	20.646	-8.53827
GFP control	ST13P4	GFP_Control	P42212	Other	20.646	-8.53827
GFP control	ANP32B	GFP_Control	P42212	Other	20.3802	-8.5095
GFP control	CSK	GFP_Control	P42212	Other	19.6978	-8.47108
GFP control	PRPS1	GFP_Control	P42212	Other	22.0082	-8.46389
GFP control	PRPS1L1	GFP_Control	P42212	Other	22.0082	-8.46389
GFP control	PFDN2	GFP_Control	P42212	PAQosome interactor	26.3633	-8.36318
GFP control	GDI2	GFP_Control	P42212	Other	19.5537	-8.35676
GFP control	VBP1	GFP_Control	P42212	Other	27.1047	-8.33727
GFP control	HSD17B10	GFP_Control	P42212	Other	19.6835	-8.297
GFP control	MCM5	GFP_Control	P42212	Other	22.3719	-8.29651
GFP control	BCKDHA	GFP_Control	P42212	Other	25.5794	-8.2705
GFP control	PFDN2	GFP_Control	P42212	PAQosome interactor	26.4842	-8.24229
GFP control	PGK1	GFP_Control	P42212	Other	21.3933	-8.23065
GFP control	PGK2	GFP_Control	P42212	Other	21.3933	-8.23065
GFP control	HSD17B10	GFP_Control	P42212	Other	19.7682	-8.21227
GFP control	ST13	GFP_Control	P42212	Other	20.9946	-8.18965
GFP control	ST13P5	GFP_Control	P42212	Other	20.9946	-8.18965
GFP control	ST13P4	GFP_Control	P42212	Other	20.9946	-8.18965
GFP control	PFDN4	GFP_Control	P42212	Other	22.7618	-8.14414
GFP control	ALDH18A1	GFP_Control	P42212	Other	22.5261	-8.118
GFP control	PFDN4	GFP_Control	P42212	Other	22.7905	-8.11548
GFP control	EIF3D	GFP_Control	P42212	Other	22.2916	-8.04373
GFP control	PDIA3	GFP_Control	P42212	Other	21.6635	-8.0432
GFP control	SARS1	GFP_Control	P42212	Other	19.0223	-8.03748
GFP control	BCKDHA	GFP_Control	P42212	Other	25.8349	-8.01493
GFP control	VBP1	GFP_Control	P42212	Other	27.4278	-8.01414
GFP control	BCKDHB	GFP_Control	P42212	Other	23.3035	-8.00897
GFP control	GPI	GFP_Control	P42212	Other	22.2129	-7.93961
GFP control	SIX5	GFP_Control	P42212	Other	22.2129	-7.93961
GFP control	PFDN4	GFP_Control	P42212	Other	22.9724	-7.93356
GFP control	PRDX6	GFP_Control	P42212	Other	20.1707	-7.93277
GFP control	ABCF1	GFP_Control	P42212	Other	17.8401	-7.92695
GFP control	TARS2	GFP_Control	P42212	Other	19.7358	-7.91827
GFP control	PFDN6	GFP_Control	P42212	PAQosome interactor	25.6089	-7.91599
GFP control	SHMT2	GFP_Control	P42212	Other	23.1753	-7.84249
GFP control	FAM136A	GFP_Control	P42212	Other	22.0015	-7.84232
GFP control	TXNDC5	GFP_Control	P42212	Other	20.4073	-7.84134
GFP control	PFDN2	GFP_Control	P42212	PAQosome interactor	26.8852	-7.84131
GFP control	PFN1	GFP_Control	P42212	Other	22.4192	-7.78639
GFP control	AP3D1	GFP_Control	P42212	Other	21.0599	-7.71613
GFP control	GANAB	GFP_Control	P42212	Other	22.3236	-7.68614
GFP control	CTR9	GFP_Control	P42212	PAQosome interactor	19.7788	-7.67006
GFP control	ACIN1	GFP_Control	P42212	Other	22.385	-7.66067
GFP control	PDIA3	GFP_Control	P42212	Other	22.0544	-7.65236
GFP control	EIF3B	GFP_Control	P42212	Other	24.385	-7.64984
GFP control	FKBP4	GFP_Control	P42212	Other	22.4856	-7.62969
GFP control	CTNNBL1	GFP_Control	P42212	Other	20.1267	-7.62202
GFP control	SND1	GFP_Control	P42212	Other	22.2514	-7.62001
GFP control	PRPS1	GFP_Control	P42212	Other	22.8771	-7.59498
GFP control	PRPS1L1	GFP_Control	P42212	Other	22.8771	-7.59498
GFP control	EIF5A	GFP_Control	P42212	Other	22.7911	-7.5924
GFP control	EIF5AL1	GFP_Control	P42212	Other	22.7911	-7.5924
GFP control	EIF5A2	GFP_Control	P42212	Other	22.7911	-7.5924
GFP control	TPI1	GFP_Control	P42212	Other	23.3429	-7.56706
GFP control	PFDN4	GFP_Control	P42212	Other	23.3446	-7.56136
GFP control	ACIN1	GFP_Control	P42212	Other	22.4986	-7.5471
GFP control	PFDN1	GFP_Control	P42212	Other	24.5793	-7.53871
GFP control	ALDH18A1	GFP_Control	P42212	Other	23.1166	-7.52753
GFP control	CKB	GFP_Control	P42212	Other	24.2249	-7.51478
GFP control	TUFM	GFP_Control	P42212	Other	23.5301	-7.49011
GFP control	HSPE1	GFP_Control	P42212	Other	22.2058	-7.48981
GFP control	EIF5A	GFP_Control	P42212	Other	22.9084	-7.47509
GFP control	EIF5AL1	GFP_Control	P42212	Other	22.9084	-7.47509
GFP control	EIF5A2	GFP_Control	P42212	Other	22.9084	-7.47509
GFP control	CLUH	GFP_Control	P42212	Other	19.487	-7.45041
GFP control	PCDHAC2	GFP_Control	P42212	Other	19.487	-7.45041
GFP control	EIF3H	GFP_Control	P42212	Other	23.1406	-7.44681
GFP control	LDHB	GFP_Control	P42212	Other	23.3407	-7.42638
GFP control	LDHAL6A	GFP_Control	P42212	Other	23.3407	-7.42638
GFP control	FKBP4	GFP_Control	P42212	Other	22.7025	-7.41282
GFP control	PFDN4	GFP_Control	P42212	Other	23.4991	-7.40687
GFP control	CTNNBL1	GFP_Control	P42212	Other	20.3469	-7.40179
GFP control	BCKDHA	GFP_Control	P42212	Other	26.4664	-7.38348
GFP control	PFDN6	GFP_Control	P42212	PAQosome interactor	26.1512	-7.3736
GFP control	EIF3L	GFP_Control	P42212	Other	23.8213	-7.32571
GFP control	KIF5B	GFP_Control	P42212	Other	20.7919	-7.3018
GFP control	RPAP3	GFP_Control	P42212	PAQosome interactor	19.5809	-7.30077
GFP control	ACIN1	GFP_Control	P42212	Other	22.7509	-7.29479
GFP control	MDH2	GFP_Control	P42212	Other	22.7906	-7.28424
GFP control	MRPS31	GFP_Control	P42212	Other	21.0635	-7.25963
GFP control	LDHA	GFP_Control	P42212	Other	23.1255	-7.25224
GFP control	EEF2	GFP_Control	P42212	Other	24.1966	-7.24602
GFP control	USP5	GFP_Control	P42212	Other	19.7057	-7.24444
GFP control	PFDN2	GFP_Control	P42212	PAQosome interactor	27.4891	-7.23742
GFP control	PFDN2	GFP_Control	P42212	PAQosome interactor	27.4919	-7.23459
GFP control	MRPS25	GFP_Control	P42212	Other	19.7947	-7.21958
GFP control	ALDOA	GFP_Control	P42212	Other	24.6337	-7.21914
GFP control	ALDOB	GFP_Control	P42212	Other	24.6337	-7.21914
GFP control	AP3M1	GFP_Control	P42212	Other	18.8727	-7.21819
GFP control	AP3M2	GFP_Control	P42212	Other	18.8727	-7.21819
GFP control	SRRT	GFP_Control	P42212	Other	20.793	-7.20896
GFP control	EIF3A	GFP_Control	P42212	Other	26.4793	-7.20811
GFP control	PDIA6	GFP_Control	P42212	Other	22.8177	-7.19867
GFP control	ABCE1	GFP_Control	P42212	Other	23.1724	-7.17985
GFP control	PDRG1	GFP_Control	P42212	PAQosome interactor	21.0932	-7.17465
GFP control	LDHB	GFP_Control	P42212	Other	23.5938	-7.17329
GFP control	LDHAL6A	GFP_Control	P42212	Other	23.5938	-7.17329
GFP control	HK1	GFP_Control	P42212	Other	21.2586	-7.16864
GFP control	HKDC1	GFP_Control	P42212	Other	21.2586	-7.16864
GFP control	HK3	GFP_Control	P42212	Other	21.2586	-7.16864
GFP control	PFDN6	GFP_Control	P42212	PAQosome interactor	26.3664	-7.15848
GFP control	COLGALT1	GFP_Control	P42212	Other	20.6316	-7.15817
GFP control	ALDOA	GFP_Control	P42212	Other	24.7255	-7.1273
GFP control	ALDOB	GFP_Control	P42212	Other	24.7255	-7.1273
GFP control	SARS2	GFP_Control	P42212	Other	21.831	-7.11578
GFP control	ASNS	GFP_Control	P42212	Other	20.2905	-7.10039
GFP control	SUPT6H	GFP_Control	P42212	Other	21.5958	-7.07873
GFP control	SRRT	GFP_Control	P42212	Other	20.9274	-7.07463
GFP control	NASP	GFP_Control	P42212	PAQosome interactor	22.6155	-7.0686
GFP control	TARS2	GFP_Control	P42212	Other	20.6018	-7.05233
GFP control	ABCF1	GFP_Control	P42212	Other	18.7194	-7.04767
GFP control	SHMT2	GFP_Control	P42212	Other	23.9758	-7.04198
GFP control	SRRT	GFP_Control	P42212	Other	20.9784	-7.0236
GFP control	LARP7	GFP_Control	P42212	Other	19.4993	-6.96487
GFP control	PFDN1	GFP_Control	P42212	Other	25.2131	-6.90487
GFP control	MRPS28	GFP_Control	P42212	Other	21.2758	-6.89041
GFP control	SEPTIN11	GFP_Control	P42212	Other	19.4731	-6.86811
GFP control	FKBP4	GFP_Control	P42212	Other	23.257	-6.85837
GFP control	HSD17B10	GFP_Control	P42212	Other	21.1289	-6.85156
GFP control	AP3M1	GFP_Control	P42212	Other	19.261	-6.82987
GFP control	AP3M2	GFP_Control	P42212	Other	19.261	-6.82987
GFP control	MIF	GFP_Control	P42212	Other	20.7723	-6.82664
GFP control	SUPT6H	GFP_Control	P42212	Other	21.8599	-6.81467
GFP control	UCHL1	GFP_Control	P42212	Other	21.3223	-6.80826
GFP control	PLS3	GFP_Control	P42212	Other	21.0618	-6.80778
GFP control	PLS1	GFP_Control	P42212	Other	21.0618	-6.80778
GFP control	TARS1	GFP_Control	P42212	Other	23.0436	-6.80534
GFP control	PKP1	GFP_Control	P42212	Other	18.6655	-6.80019
GFP control	ACIN1	GFP_Control	P42212	Other	23.2511	-6.79459
GFP control	NME1	GFP_Control	P42212	Other	22.832	-6.76261
GFP control	EIF2S2	GFP_Control	P42212	Other	21.396	-6.74319
GFP control	RCN1	GFP_Control	P42212	Other	22.5633	-6.73078
GFP control	CAND1	GFP_Control	P42212	Other	20.967	-6.72314
GFP control	EIF3D	GFP_Control	P42212	Other	23.6328	-6.70254
GFP control	ENO1	GFP_Control	P42212	Other	25.3092	-6.68231
GFP control	AP3M1	GFP_Control	P42212	Other	19.427	-6.6639
GFP control	AP3M2	GFP_Control	P42212	Other	19.427	-6.6639
GFP control	MIF	GFP_Control	P42212	Other	20.9574	-6.64152
GFP control	PDIA6	GFP_Control	P42212	Other	23.3819	-6.63445
GFP control	EIF3C	GFP_Control	P42212	Other	25.1602	-6.62367
GFP control	EIF3CL	GFP_Control	P42212	Other	25.1602	-6.62367
GFP control	RTRAF	GFP_Control	P42212	Other	21.0436	-6.61901
GFP control	TUFM	GFP_Control	P42212	Other	24.405	-6.61513
GFP control	PFKM	GFP_Control	P42212	Other	19.9949	-6.59313
GFP control	GSR	GFP_Control	P42212	Other	19.6539	-6.58985
GFP control	CSDE1	GFP_Control	P42212	Other	21.8616	-6.58887
GFP control	EIF4B	GFP_Control	P42212	Other	22.0945	-6.56965
GFP control	PPP2R5C	GFP_Control	P42212	Other	19.6242	-6.5645
GFP control	PPP2R5E	GFP_Control	P42212	Other	19.6242	-6.5645
GFP control	PPP2R5B	GFP_Control	P42212	Other	19.6242	-6.5645
GFP control	EIF2S2	GFP_Control	P42212	Other	21.5798	-6.55936
GFP control	RBM3	GFP_Control	P42212	Other	21.5881	-6.54744
GFP control	TKT	GFP_Control	P42212	Other	22.8648	-6.54114
GFP control	MIF	GFP_Control	P42212	Other	21.0586	-6.54029
GFP control	RBM3	GFP_Control	P42212	Other	21.6015	-6.5341
GFP control	GLRX3	GFP_Control	P42212	Other	19.128	-6.53359
GFP control	SET	GFP_Control	P42212	Other	23.9602	-6.52909
GFP control	SETSIP	GFP_Control	P42212	Other	23.9602	-6.52909
GFP control	MTHFD1	GFP_Control	P42212	Other	24.0276	-6.52522
GFP control	RO60	GFP_Control	P42212	Other	20.1252	-6.48899
GFP control	NACA	GFP_Control	P42212	Other	22.043	-6.488
GFP control	NACA	GFP_Control	P42212	Other	22.043	-6.488
GFP control	NACA4P	GFP_Control	P42212	Other	22.043	-6.488
GFP control	EVPL	GFP_Control	P42212	Other	16.186	-6.48196
GFP control	DNAJB1	GFP_Control	P42212	Other	21.1861	-6.47719
GFP control	GOT1	GFP_Control	P42212	Other	18.4951	-6.47464
GFP control	LARP7	GFP_Control	P42212	Other	19.9901	-6.47412
GFP control	RCN1	GFP_Control	P42212	Other	22.8371	-6.45699
GFP control	HSP90AB4P	GFP_Control	P42212	PAQosome interactor	18.2324	-6.44421
GFP control	SHMT2	GFP_Control	P42212	Other	24.5742	-6.44362
GFP control	ASNS	GFP_Control	P42212	Other	20.948	-6.44292
GFP control	NASP	GFP_Control	P42212	PAQosome interactor	23.2452	-6.4389
GFP control	PFDN1	GFP_Control	P42212	Other	25.6863	-6.43172
GFP control	SUPT5H	GFP_Control	P42212	Other	22.0523	-6.41573
GFP control	YARS1	GFP_Control	P42212	Other	22.5753	-6.41515
GFP control	GANAB	GFP_Control	P42212	Other	23.597	-6.41276
GFP control	UBA2	GFP_Control	P42212	Other	20.4844	-6.40574
GFP control	SRSF2	GFP_Control	P42212	Other	23.2061	-6.40173
GFP control	SRSF8	GFP_Control	P42212	Other	23.2061	-6.40173
GFP control	CALR	GFP_Control	P42212	Other	23.0874	-6.36022
GFP control	PFDN5	GFP_Control	P42212	Other	26.2955	-6.34959
GFP control	EIF5B	GFP_Control	P42212	Other	21.2315	-6.34131
GFP control	RO60	GFP_Control	P42212	Other	20.2742	-6.3399
GFP control	EEF2	GFP_Control	P42212	Other	25.1192	-6.3234
GFP control	PRPS1	GFP_Control	P42212	Other	24.155	-6.31709
GFP control	PRPS1L1	GFP_Control	P42212	Other	24.155	-6.31709
GFP control	PFDN1	GFP_Control	P42212	Other	25.8066	-6.31143
GFP control	SRP68	GFP_Control	P42212	Other	22.7414	-6.31053
GFP control	EIF3A	GFP_Control	P42212	Other	27.3779	-6.30949
GFP control	LDHB	GFP_Control	P42212	Other	24.4595	-6.30755
GFP control	LDHAL6A	GFP_Control	P42212	Other	24.4595	-6.30755
GFP control	ACLY	GFP_Control	P42212	Other	22.6419	-6.29863
GFP control	MCM3	GFP_Control	P42212	Other	24.7047	-6.29576
GFP control	HDGF	GFP_Control	P42212	Other	19.2884	-6.28892
GFP control	TBCB	GFP_Control	P42212	Other	20.2812	-6.28404
GFP control	PFDN1	GFP_Control	P42212	Other	25.8375	-6.28045
GFP control	CTNNBL1	GFP_Control	P42212	Other	21.4701	-6.27857
GFP control	PTGES3	GFP_Control	P42212	Other	21.8173	-6.26107
GFP control	KLC1	GFP_Control	P42212	Other	19.1677	-6.24791
GFP control	ENO1	GFP_Control	P42212	Other	25.7615	-6.23005
GFP control	CAND1	GFP_Control	P42212	Other	21.4783	-6.21185
GFP control	RCN1	GFP_Control	P42212	Other	23.084	-6.21004
GFP control	TYMS	GFP_Control	P42212	Other	19.071	-6.1884
GFP control	PCNA	GFP_Control	P42212	Other	22.4668	-6.16257
GFP control	GATD3	GFP_Control	P42212	Other	20.1195	-6.16142
GFP control	GATD3B	GFP_Control	P42212	Other	20.1195	-6.16142
GFP control	TXNDC5	GFP_Control	P42212	Other	22.0891	-6.15955
GFP control	SERPINH1	GFP_Control	P42212	Other	21.1212	-6.14501
GFP control	PAF1	GFP_Control	P42212	PAQosome interactor	20.6091	-6.14482
GFP control	ERO1A	GFP_Control	P42212	Other	18.4963	-6.14185
GFP control	ERO1B	GFP_Control	P42212	Other	18.4963	-6.14185
GFP control	EIF3E	GFP_Control	P42212	Other	24.3929	-6.13728
GFP control	PDCD6IP	GFP_Control	P42212	Other	19.5639	-6.12501
GFP control	EIF3A	GFP_Control	P42212	Other	27.5635	-6.12392
GFP control	WDR82	GFP_Control	P42212	Other	21.6446	-6.10619
GFP control	RO60	GFP_Control	P42212	Other	20.5093	-6.10484
GFP control	PDRG1	GFP_Control	P42212	PAQosome interactor	22.1764	-6.09149
GFP control	NPM3	GFP_Control	P42212	Other	21.0605	-6.08689
GFP control	WARS1	GFP_Control	P42212	Other	21.2001	-6.08598
GFP control	LDHA	GFP_Control	P42212	Other	24.2984	-6.07934
GFP control	MTHFD1	GFP_Control	P42212	Other	24.4751	-6.07767
GFP control	PFDN5	GFP_Control	P42212	Other	26.5681	-6.07698
GFP control	NUDT21	GFP_Control	P42212	Other	19.3109	-6.05958
GFP control	CPSF7	GFP_Control	P42212	Other	18.9517	-6.05575
GFP control	MCM3	GFP_Control	P42212	Other	24.9478	-6.05268
GFP control	CKMT1B	GFP_Control	P42212	Other	21.7081	-6.03997
GFP control	CKMT2	GFP_Control	P42212	Other	21.7081	-6.03997
GFP control	MTHFD1	GFP_Control	P42212	Other	24.5137	-6.03909
GFP control	CHERP	GFP_Control	P42212	Other	17.8949	-6.0386
GFP control	CSDE1	GFP_Control	P42212	Other	22.4181	-6.03235
GFP control	PLS3	GFP_Control	P42212	Other	21.8403	-6.02928
GFP control	PLS1	GFP_Control	P42212	Other	21.8403	-6.02928
GFP control	TARS1	GFP_Control	P42212	Other	23.8213	-6.02758
GFP control	TSR1	GFP_Control	P42212	Other	22.0787	-6.02665
GFP control	TPP2	GFP_Control	P42212	Other	20.4896	-6.02186
GFP control	CFL1	GFP_Control	P42212	Other	23.1124	-6.01889
GFP control	SEPTIN11	GFP_Control	P42212	Other	20.3241	-6.01711
GFP control	SET	GFP_Control	P42212	Other	24.4734	-6.01593
GFP control	SETSIP	GFP_Control	P42212	Other	24.4734	-6.01593
GFP control	PSMC6	GFP_Control	P42212	Other	24.0994	-6.01406
GFP control	PFDN1	GFP_Control	P42212	Other	26.1163	-6.00167
GFP control	EIF4A3	GFP_Control	P42212	Other	20.3903	-6.00093
GFP control	WARS1	GFP_Control	P42212	Other	21.2951	-5.99091
GFP control	CAND1	GFP_Control	P42212	Other	21.7021	-5.98807
GFP control	GSR	GFP_Control	P42212	Other	20.2573	-5.98648
GFP control	OAT	GFP_Control	P42212	Other	21.4178	-5.97675
GFP control	KHSRP	GFP_Control	P42212	Other	22.3374	-5.97141
GFP control	HDLBP	GFP_Control	P42212	Other	22.5833	-5.96743
GFP control	ETFB	GFP_Control	P42212	Other	19.3217	-5.96443
GFP control	NME2	GFP_Control	P42212	Other	23.3994	-5.95786
GFP control	NME2P1	GFP_Control	P42212	Other	23.3994	-5.95786
GFP control	PFDN5	GFP_Control	P42212	Other	26.695	-5.95013
GFP control	STMN1	GFP_Control	P42212	Other	22.9841	-5.94563
GFP control	STMN4	GFP_Control	P42212	Other	22.9841	-5.94563
GFP control	CSNK2A1	GFP_Control	P42212	Other	21.2951	-5.93629
GFP control	CSNK2A3	GFP_Control	P42212	Other	21.2951	-5.93629
GFP control	PDIA6	GFP_Control	P42212	Other	24.0809	-5.93547
GFP control	IDE	GFP_Control	P42212	Other	18.7498	-5.93473
GFP control	PGAM1	GFP_Control	P42212	Other	23.1678	-5.92864
GFP control	PGAM2	GFP_Control	P42212	Other	23.1678	-5.92864
GFP control	PGAM4	GFP_Control	P42212	Other	23.1678	-5.92864
GFP control	ACOX1	GFP_Control	P42212	Other	19.6894	-5.92798
GFP control	EIF3D	GFP_Control	P42212	Other	24.4141	-5.92123
GFP control	APEH	GFP_Control	P42212	Other	18.8427	-5.90932
GFP control	MCM3	GFP_Control	P42212	Other	25.0952	-5.90529
GFP control	SRSF2	GFP_Control	P42212	Other	23.7026	-5.90527
GFP control	SRSF8	GFP_Control	P42212	Other	23.7026	-5.90527
GFP control	SAE1	GFP_Control	P42212	Other	19.5735	-5.88506
GFP control	PFDN5	GFP_Control	P42212	Other	26.7618	-5.88331
GFP control	EIF3B	GFP_Control	P42212	Other	26.152	-5.88282
GFP control	CKMT1B	GFP_Control	P42212	Other	21.87	-5.8781
GFP control	CKMT2	GFP_Control	P42212	Other	21.87	-5.8781
GFP control	NDUFB11	GFP_Control	P42212	Other	20.2222	-5.87491
GFP control	TRAP1	GFP_Control	P42212	Other	21.586	-5.87137
GFP control	NIPSNAP1	GFP_Control	P42212	Other	20.8623	-5.86779
GFP control	HSPA6	GFP_Control	P42212	Other	23.5386	-5.86478
GFP control	SKIC8	GFP_Control	P42212	Other	20.2826	-5.86065
GFP control	LRRFIP1	GFP_Control	P42212	Other	19.5816	-5.85936
GFP control	LRRFIP2	GFP_Control	P42212	Other	19.5816	-5.85936
GFP control	LDHA	GFP_Control	P42212	Other	24.5189	-5.85879
GFP control	PDK3	GFP_Control	P42212	Other	20.3877	-5.85607
GFP control	ELP3	GFP_Control	P42212	Other	19.7098	-5.85228
GFP control	NACA	GFP_Control	P42212	Other	22.682	-5.84902
GFP control	NACA	GFP_Control	P42212	Other	22.682	-5.84902
GFP control	NACA4P	GFP_Control	P42212	Other	22.682	-5.84902
GFP control	P4HB	GFP_Control	P42212	Other	24.5326	-5.84806
GFP control	RAD23B	GFP_Control	P42212	Other	22.5744	-5.84727
GFP control	CAT	GFP_Control	P42212	Other	20.8969	-5.84023
GFP control	RAD23B	GFP_Control	P42212	Other	22.587	-5.83466
GFP control	EIF3M	GFP_Control	P42212	Other	22.7614	-5.83362
GFP control	PTGES3	GFP_Control	P42212	Other	22.2476	-5.83077
GFP control	PPIA	GFP_Control	P42212	Other	24.899	-5.82868
GFP control	PPIAL4A	GFP_Control	P42212	Other	24.899	-5.82868
GFP control	PPIAL4F	GFP_Control	P42212	Other	24.899	-5.82868
GFP control	PPIAL4D	GFP_Control	P42212	Other	24.899	-5.82868
GFP control	PPIAL4C	GFP_Control	P42212	Other	24.899	-5.82868
GFP control	PPIAL4H	GFP_Control	P42212	Other	24.899	-5.82868
GFP control	PPIAL4E	GFP_Control	P42212	Other	24.899	-5.82868
GFP control	PPIAL4G	GFP_Control	P42212	Other	24.899	-5.82868
GFP control	TRAP1	GFP_Control	P42212	Other	21.6297	-5.82758
GFP control	CACYBP	GFP_Control	P42212	Other	22.593	-5.80927
GFP control	SEPTIN11	GFP_Control	P42212	Other	20.5332	-5.80804
GFP control	GAPDH	GFP_Control	P42212	Other	26.1659	-5.80068
GFP control	GAPDHS	GFP_Control	P42212	Other	26.1659	-5.80068
GFP control	P4HB	GFP_Control	P42212	Other	24.5875	-5.79312
GFP control	LUC7L2	GFP_Control	P42212	Other	21.8783	-5.78703
GFP control	SUMO2	GFP_Control	P42212	Other	22.2192	-5.77327
GFP control	SUMO4	GFP_Control	P42212	Other	22.2192	-5.77327
GFP control	SUMO3	GFP_Control	P42212	Other	22.2192	-5.77327
GFP control	P4HB	GFP_Control	P42212	Other	24.6174	-5.76322
GFP control	EIF3F	GFP_Control	P42212	Other	24.3857	-5.76111
GFP control	PDK3	GFP_Control	P42212	Other	20.4837	-5.76007
GFP control	HSD17B4	GFP_Control	P42212	Other	21.2096	-5.75643
GFP control	SOD1	GFP_Control	P42212	Other	23.9121	-5.74452
GFP control	GGH	GFP_Control	P42212	Other	20.287	-5.74383
GFP control	PFDN6	GFP_Control	P42212	PAQosome interactor	27.7816	-5.74328
GFP control	PTGES3	GFP_Control	P42212	Other	22.3378	-5.74056
GFP control	DNAJC7	GFP_Control	P42212	Other	20.8009	-5.73331
GFP control	MRPL39	GFP_Control	P42212	Other	20.0216	-5.73203
GFP control	IPO5	GFP_Control	P42212	Other	20.656	-5.73072
GFP control	RANBP6	GFP_Control	P42212	Other	20.656	-5.73072
GFP control	GOT2	GFP_Control	P42212	Other	22.9642	-5.72364
GFP control	GOT2	GFP_Control	P42212	Other	22.9668	-5.72098
GFP control	SRSF2	GFP_Control	P42212	Other	23.8891	-5.71877
GFP control	SRSF8	GFP_Control	P42212	Other	23.8891	-5.71877
GFP control	TIAL1	GFP_Control	P42212	Other	19.8124	-5.71493
GFP control	TIA1	GFP_Control	P42212	Other	19.8124	-5.71493
GFP control	IDH2	GFP_Control	P42212	Other	18.2312	-5.70939
GFP control	PDCD6IP	GFP_Control	P42212	Other	19.9831	-5.70579
GFP control	PDCD5	GFP_Control	P42212	Other	23.6787	-5.70356
GFP control	TLN1	GFP_Control	P42212	Other	22.1385	-5.70066
GFP control	KLC1	GFP_Control	P42212	Other	19.7179	-5.69768
GFP control	TXNDC5	GFP_Control	P42212	Other	22.5535	-5.69513
GFP control	CKMT1B	GFP_Control	P42212	Other	22.0554	-5.69274
GFP control	CKMT2	GFP_Control	P42212	Other	22.0554	-5.69274
GFP control	KRT19	GFP_Control	P42212	Other	20.0403	-5.6924
GFP control	LMNA	GFP_Control	P42212	Other	21.0874	-5.69231
GFP control	RPAP3	GFP_Control	P42212	PAQosome interactor	21.1897	-5.69196
GFP control	LTV1	GFP_Control	P42212	Other	21.6604	-5.68872
GFP control	COPS2	GFP_Control	P42212	Other	18.7513	-5.68574
GFP control	SET	GFP_Control	P42212	Other	24.8101	-5.67922
GFP control	SETSIP	GFP_Control	P42212	Other	24.8101	-5.67922
GFP control	NUP214	GFP_Control	P42212	Other	20.338	-5.67723
GFP control	RBM4	GFP_Control	P42212	Other	20.5392	-5.67157
GFP control	RBM4B	GFP_Control	P42212	Other	20.5392	-5.67157
GFP control	EIF3I	GFP_Control	P42212	Other	25.3417	-5.65971
GFP control	RBM4	GFP_Control	P42212	Other	20.5518	-5.65904
GFP control	RBM4B	GFP_Control	P42212	Other	20.5518	-5.65904
GFP control	CALR	GFP_Control	P42212	Other	23.796	-5.65158
GFP control	CAPRIN1	GFP_Control	P42212	Other	19.3557	-5.64731
GFP control	NPM3	GFP_Control	P42212	Other	21.5184	-5.62899
GFP control	PGK1	GFP_Control	P42212	Other	23.9996	-5.62441
GFP control	PGK2	GFP_Control	P42212	Other	23.9996	-5.62441
GFP control	KPNA6	GFP_Control	P42212	Other	19.6864	-5.60937
GFP control	KPNA5	GFP_Control	P42212	Other	19.6864	-5.60937
GFP control	SUPT5H	GFP_Control	P42212	Other	22.8609	-5.60718
GFP control	ETFA	GFP_Control	P42212	Other	19.7313	-5.58825
GFP control	NDUFB11	GFP_Control	P42212	Other	20.5106	-5.58658
GFP control	ACAA2	GFP_Control	P42212	Other	19.9812	-5.58496
GFP control	SEPTIN2	GFP_Control	P42212	Other	21.7159	-5.58452
GFP control	TSR1	GFP_Control	P42212	Other	22.5234	-5.58198
GFP control	PRRC2C	GFP_Control	P42212	Other	21.0904	-5.57334
GFP control	TARS1	GFP_Control	P42212	Other	24.2761	-5.5728
GFP control	STMN1	GFP_Control	P42212	Other	23.3596	-5.57016
GFP control	STMN4	GFP_Control	P42212	Other	23.3596	-5.57016
GFP control	APEH	GFP_Control	P42212	Other	19.1857	-5.5664
GFP control	CLUH	GFP_Control	P42212	Other	21.3716	-5.5658
GFP control	PCDHAC2	GFP_Control	P42212	Other	21.3716	-5.5658
GFP control	CDC37	GFP_Control	P42212	Other	21.5093	-5.56535
GFP control	ELP1	GFP_Control	P42212	Other	20.4517	-5.56177
GFP control	PFDN5	GFP_Control	P42212	Other	27.0845	-5.56064
GFP control	MRPS15	GFP_Control	P42212	Other	22.5126	-5.55961
GFP control	TYMS	GFP_Control	P42212	Other	19.712	-5.5474
GFP control	HDGF	GFP_Control	P42212	Other	20.0413	-5.53606
GFP control	ARPC2	GFP_Control	P42212	Other	18.1491	-5.51932
GFP control	COPA	GFP_Control	P42212	Other	22.6097	-5.51846
GFP control	LARP7	GFP_Control	P42212	Other	20.9568	-5.5074
GFP control	SORD	GFP_Control	P42212	Other	19.6793	-5.49695
GFP control	MRTO4	GFP_Control	P42212	Other	20.8864	-5.49343
GFP control	RNF213	GFP_Control	P42212	Other	22.6321	-5.49132
GFP control	PFDN5	GFP_Control	P42212	Other	27.1597	-5.48539
GFP control	MRPL47	GFP_Control	P42212	Other	20.2038	-5.48049
GFP control	CALR	GFP_Control	P42212	Other	23.9718	-5.47574
GFP control	PHAX	GFP_Control	P42212	Other	19.968	-5.46287
GFP control	SRSF6	GFP_Control	P42212	Other	23.6009	-5.4587
GFP control	SAFB	GFP_Control	P42212	Other	21.3288	-5.45242
GFP control	PRDX3	GFP_Control	P42212	Other	22.6434	-5.4519
GFP control	ADSS2	GFP_Control	P42212	Other	18.9573	-5.44493
GFP control	RCC2	GFP_Control	P42212	Other	21.1423	-5.44193
GFP control	NME2	GFP_Control	P42212	Other	23.9197	-5.43752
GFP control	NME2P1	GFP_Control	P42212	Other	23.9197	-5.43752
GFP control	COPA	GFP_Control	P42212	Other	22.6927	-5.43553
GFP control	RAC1	GFP_Control	P42212	Other	18.4758	-5.43493
GFP control	RAC2	GFP_Control	P42212	Other	18.4758	-5.43493
GFP control	RAC3	GFP_Control	P42212	Other	18.4758	-5.43493
GFP control	ELP1	GFP_Control	P42212	Other	20.5802	-5.43327
GFP control	EIF3C	GFP_Control	P42212	Other	26.3524	-5.43155
GFP control	EIF3CL	GFP_Control	P42212	Other	26.3524	-5.43155
GFP control	LONP1	GFP_Control	P42212	Other	20.0013	-5.431
GFP control	P4HA1	GFP_Control	P42212	Other	20.5071	-5.43032
GFP control	DRG1	GFP_Control	P42212	Other	20.1678	-5.42926
GFP control	EIF3C	GFP_Control	P42212	Other	26.3607	-5.42319
GFP control	EIF3CL	GFP_Control	P42212	Other	26.3607	-5.42319
GFP control	SOD1	GFP_Control	P42212	Other	24.2362	-5.42051
GFP control	LLGL1	GFP_Control	P42212	Other	20.4717	-5.41876
GFP control	WDR77	GFP_Control	P42212	Other	20.7837	-5.40854
GFP control	KRT17	GFP_Control	P42212	Other	20.5573	-5.39721
GFP control	MTHFD2	GFP_Control	P42212	Other	22.2987	-5.39698
GFP control	MRPL39	GFP_Control	P42212	Other	20.3625	-5.39114
GFP control	CTTN	GFP_Control	P42212	Other	21.1528	-5.38998
GFP control	NAP1L4	GFP_Control	P42212	Other	21.6771	-5.38286
GFP control	SEPTIN2	GFP_Control	P42212	Other	21.9331	-5.36731
GFP control	LSM14A	GFP_Control	P42212	Other	21.3777	-5.36545
GFP control	STIP1	GFP_Control	P42212	Other	26.2303	-5.36053
GFP control	PFDN6	GFP_Control	P42212	PAQosome interactor	28.1846	-5.34028
GFP control	GLRX3	GFP_Control	P42212	Other	20.3296	-5.33205
GFP control	DARS2	GFP_Control	P42212	Other	23.8412	-5.32768
GFP control	ANAPC7	GFP_Control	P42212	PAQosome interactor	20.013	-5.30682
GFP control	TPI1	GFP_Control	P42212	Other	25.6064	-5.30355
GFP control	MARCKSL1	GFP_Control	P42212	Other	22.9997	-5.28824
GFP control	DARS2	GFP_Control	P42212	Other	23.8837	-5.28521
GFP control	MRPS33	GFP_Control	P42212	Other	21.2642	-5.26446
GFP control	UGGT1	GFP_Control	P42212	Other	20.3193	-5.26445
GFP control	EEF2	GFP_Control	P42212	Other	26.179	-5.26354
GFP control	PFDN6	GFP_Control	P42212	PAQosome interactor	28.2616	-5.26321
GFP control	PFAS	GFP_Control	P42212	Other	19.4922	-5.259
GFP control	MRPS35	GFP_Control	P42212	Other	22.4674	-5.24326
GFP control	EIF4B	GFP_Control	P42212	Other	23.4283	-5.23582
GFP control	ENAH	GFP_Control	P42212	Other	21.5505	-5.22429
GFP control	MAT2A	GFP_Control	P42212	Other	21.0863	-5.2229
GFP control	MAT1A	GFP_Control	P42212	Other	21.0863	-5.2229
GFP control	PCNA	GFP_Control	P42212	Other	23.4103	-5.21909
GFP control	EIF3H	GFP_Control	P42212	Other	25.3732	-5.21424
GFP control	EIF3B	GFP_Control	P42212	Other	26.8226	-5.21223
GFP control	PDK3	GFP_Control	P42212	Other	21.0349	-5.20892
GFP control	ENO1	GFP_Control	P42212	Other	26.7834	-5.20808
GFP control	AP3D1	GFP_Control	P42212	Other	23.5777	-5.19832
GFP control	CD2AP	GFP_Control	P42212	Other	19.8528	-5.19791
GFP control	SUMO2	GFP_Control	P42212	Other	22.7952	-5.1972
GFP control	SUMO4	GFP_Control	P42212	Other	22.7952	-5.1972
GFP control	SUMO3	GFP_Control	P42212	Other	22.7952	-5.1972
GFP control	TUBB2B	GFP_Control	P42212	Other	23.6892	-5.19514
GFP control	PFKP	GFP_Control	P42212	PAQosome interactor	22.0824	-5.19371
GFP control	CFL1	GFP_Control	P42212	Other	23.9441	-5.18715
GFP control	PGAM1	GFP_Control	P42212	Other	23.9122	-5.18424
GFP control	PGAM2	GFP_Control	P42212	Other	23.9122	-5.18424
GFP control	PGAM4	GFP_Control	P42212	Other	23.9122	-5.18424
GFP control	SKIC8	GFP_Control	P42212	Other	20.9632	-5.18011
GFP control	TSR1	GFP_Control	P42212	Other	22.9304	-5.17502
GFP control	TLE3	GFP_Control	P42212	Other	19.3959	-5.16705
GFP control	EIF3L	GFP_Control	P42212	Other	25.9829	-5.16414
GFP control	CLUH	GFP_Control	P42212	Other	21.7828	-5.15465
GFP control	PCDHAC2	GFP_Control	P42212	Other	21.7828	-5.15465
GFP control	LRRFIP1	GFP_Control	P42212	Other	20.2906	-5.15028
GFP control	LRRFIP2	GFP_Control	P42212	Other	20.2906	-5.15028
GFP control	CD2AP	GFP_Control	P42212	Other	19.9055	-5.14522
GFP control	PSMC6	GFP_Control	P42212	Other	24.9708	-5.14267
GFP control	AP1B1	GFP_Control	P42212	Other	22.1326	-5.13875
GFP control	TPI1	GFP_Control	P42212	Other	25.7715	-5.13847
GFP control	GEMIN5	GFP_Control	P42212	Other	18.2725	-5.13309
GFP control	CTPS1	GFP_Control	P42212	Other	22.6734	-5.1322
GFP control	MRPS24	GFP_Control	P42212	Other	21.0789	-5.12912
GFP control	PDRG1	GFP_Control	P42212	PAQosome interactor	23.1413	-5.12656
GFP control	DNAJB1	GFP_Control	P42212	Other	22.5451	-5.11819
GFP control	TUBB2B	GFP_Control	P42212	Other	23.7662	-5.11819
GFP control	FLNB	GFP_Control	P42212	Other	21.9947	-5.11745
GFP control	MRPS35	GFP_Control	P42212	Other	22.5953	-5.11531
GFP control	PTCD3	GFP_Control	P42212	Other	23.5175	-5.11115
GFP control	GOT2	GFP_Control	P42212	Other	23.5865	-5.10136
GFP control	ENAH	GFP_Control	P42212	Other	21.675	-5.09976
GFP control	DLST	GFP_Control	P42212	Other	27.5447	-5.09862
GFP control	NUCB1	GFP_Control	P42212	Other	20.4666	-5.09442
GFP control	UBAP2L	GFP_Control	P42212	Other	20.1433	-5.09078
GFP control	CHERP	GFP_Control	P42212	Other	18.8594	-5.0741
GFP control	MRPS22	GFP_Control	P42212	Other	23.9371	-5.06713
GFP control	NME1	GFP_Control	P42212	Other	24.5316	-5.06305
GFP control	ALDH18A1	GFP_Control	P42212	Other	25.5823	-5.06179
GFP control	HARS1	GFP_Control	P42212	Other	23.2385	-5.06114
GFP control	HARS2	GFP_Control	P42212	Other	23.2385	-5.06114
GFP control	DDX3X	GFP_Control	P42212	Other	25.1541	-5.06025
GFP control	DDX3Y	GFP_Control	P42212	Other	25.1541	-5.06025
GFP control	DDX4	GFP_Control	P42212	Other	25.1541	-5.06025
GFP control	DDX3X	GFP_Control	P42212	Other	25.1545	-5.05982
GFP control	DDX3Y	GFP_Control	P42212	Other	25.1545	-5.05982
GFP control	DDX4	GFP_Control	P42212	Other	25.1545	-5.05982
GFP control	NOB1	GFP_Control	P42212	Other	20.4353	-5.05522
GFP control	KPNA3	GFP_Control	P42212	Other	21.3759	-5.05438
GFP control	DUT	GFP_Control	P42212	Other	21.5976	-5.04959
GFP control	FABP5	GFP_Control	P42212	Other	20.85	-5.04721
GFP control	FABP5P3	GFP_Control	P42212	Other	20.85	-5.04721
GFP control	EIF4H	GFP_Control	P42212	Other	21.5014	-5.04533
GFP control	EIF3G	GFP_Control	P42212	Other	25.8411	-5.04357
GFP control	BUB3	GFP_Control	P42212	Other	21.6609	-5.03688
GFP control	PTCD3	GFP_Control	P42212	Other	23.5948	-5.03384
GFP control	HSPA4L	GFP_Control	P42212	PAQosome interactor	21.4384	-5.03193
GFP control	DNLZ	GFP_Control	P42212	Other	20.7589	-5.02167
GFP control	TXLNA	GFP_Control	P42212	Other	22.6338	-5.01738
GFP control	ALDOA	GFP_Control	P42212	Other	26.8379	-5.01496
GFP control	ALDOB	GFP_Control	P42212	Other	26.8379	-5.01496
GFP control	SLC1A5	GFP_Control	P42212	Other	19.8613	-5.01314
GFP control	TACO1	GFP_Control	P42212	Other	19.7949	-5.01166
GFP control	DDT	GFP_Control	P42212	Other	19.5183	-5.00678
GFP control	DDTL	GFP_Control	P42212	Other	19.5183	-5.00678
GFP control	TUBB2B	GFP_Control	P42212	Other	23.878	-5.00635
GFP control	CPSF7	GFP_Control	P42212	Other	20.0018	-5.00567
GFP control	PDCD5	GFP_Control	P42212	Other	24.3824	-4.99992
GFP control	PAICS	GFP_Control	P42212	Other	23.1128	-4.99038
GFP control	MRPS28	GFP_Control	P42212	Other	23.1772	-4.98901
GFP control	NAP1L4	GFP_Control	P42212	Other	22.0802	-4.97968
GFP control	SKIC8	GFP_Control	P42212	Other	21.1667	-4.97654
GFP control	IVNS1ABP	GFP_Control	P42212	Other	19.1178	-4.96964
GFP control	CDKN2A	GFP_Control	P42212	Other	19.8528	-4.96859
GFP control	CDKN2B	GFP_Control	P42212	Other	19.8528	-4.96859
GFP control	EIF3E	GFP_Control	P42212	Other	25.5654	-4.9648
GFP control	CTPS1	GFP_Control	P42212	Other	22.8414	-4.96427
GFP control	KBTBD6	GFP_Control	P42212	Other	18.9008	-4.96415
GFP control	KBTBD7	GFP_Control	P42212	Other	18.9008	-4.96415
GFP control	EIF5	GFP_Control	P42212	Other	18.6957	-4.9625
GFP control	MRPS17	GFP_Control	P42212	Other	21.1997	-4.96211
GFP control	GRSF1	GFP_Control	P42212	Other	20.6056	-4.96183
GFP control	EIF4A3	GFP_Control	P42212	Other	21.4322	-4.95903
GFP control	BASP1	GFP_Control	P42212	Other	21.9703	-4.9568
GFP control	TPM3	GFP_Control	P42212	Other	20.9666	-4.95542
GFP control	PFAS	GFP_Control	P42212	Other	19.7963	-4.95487
GFP control	MRPS31	GFP_Control	P42212	Other	23.3688	-4.95432
GFP control	MRPS18B	GFP_Control	P42212	Other	22.535	-4.95088
GFP control	SUMO2	GFP_Control	P42212	Other	23.0423	-4.95008
GFP control	SUMO4	GFP_Control	P42212	Other	23.0423	-4.95008
GFP control	SUMO3	GFP_Control	P42212	Other	23.0423	-4.95008
GFP control	PRMT1	GFP_Control	P42212	Other	24.6039	-4.94992
GFP control	PRMT8	GFP_Control	P42212	Other	24.6039	-4.94992
GFP control	DDX1	GFP_Control	P42212	Other	23.9898	-4.94678
GFP control	PRMT1	GFP_Control	P42212	Other	24.6127	-4.94118
GFP control	PRMT8	GFP_Control	P42212	Other	24.6127	-4.94118
GFP control	SRRM2	GFP_Control	P42212	Other	22.7891	-4.93977
GFP control	MTDH	GFP_Control	P42212	Other	23.5659	-4.9394
GFP control	MRPS36	GFP_Control	P42212	Other	24.426	-4.93436
GFP control	POLR2A	GFP_Control	P42212	PAQosome interactor	22.9089	-4.93348
GFP control	WDR77	GFP_Control	P42212	Other	21.26	-4.93227
GFP control	SNRPC	GFP_Control	P42212	Other	22.4229	-4.92769
GFP control	RAD23B	GFP_Control	P42212	Other	23.5017	-4.92003
GFP control	TALDO1	GFP_Control	P42212	Other	21.3605	-4.91966
GFP control	RCC2	GFP_Control	P42212	Other	21.6674	-4.91676
GFP control	AKAP12	GFP_Control	P42212	Other	20.051	-4.91343
GFP control	MRPL15	GFP_Control	P42212	Other	21.565	-4.91118
GFP control	TXNDC9	GFP_Control	P42212	Other	20.5535	-4.90986
GFP control	CFL1	GFP_Control	P42212	Other	24.2221	-4.90922
GFP control	MRPL39	GFP_Control	P42212	Other	20.8451	-4.90857
GFP control	UBAP2L	GFP_Control	P42212	Other	20.3263	-4.9078
GFP control	CSDE1	GFP_Control	P42212	Other	23.5491	-4.90136
GFP control	HK1	GFP_Control	P42212	Other	23.5309	-4.89638
GFP control	HKDC1	GFP_Control	P42212	Other	23.5309	-4.89638
GFP control	HK3	GFP_Control	P42212	Other	23.5309	-4.89638
GFP control	MRPS33	GFP_Control	P42212	Other	21.6367	-4.89201
GFP control	TXNDC9	GFP_Control	P42212	Other	20.5739	-4.88947
GFP control	GATD3	GFP_Control	P42212	Other	21.3922	-4.88873
GFP control	GATD3B	GFP_Control	P42212	Other	21.3922	-4.88873
GFP control	LSM4	GFP_Control	P42212	Other	20.5135	-4.88784
GFP control	EIF3I	GFP_Control	P42212	Other	26.1155	-4.88589
GFP control	HRNR	GFP_Control	P42212	Other	22.5698	-4.88105
GFP control	NPEPPS	GFP_Control	P42212	Other	19.6524	-4.87884
GFP control	NPEPPSL1	GFP_Control	P42212	Other	19.6524	-4.87884
GFP control	PRDX2	GFP_Control	P42212	Other	23.8574	-4.87091
GFP control	MRPS6	GFP_Control	P42212	Other	21.7501	-4.86966
GFP control	ATP1B3	GFP_Control	P42212	Other	19.4459	-4.86334
GFP control	MRPL20	GFP_Control	P42212	Other	19.8184	-4.85411
GFP control	TUBG1	GFP_Control	P42212	Other	19.6285	-4.85139
GFP control	TUBG2	GFP_Control	P42212	Other	19.6285	-4.85139
GFP control	DNM2	GFP_Control	P42212	Other	19.1089	-4.84915
GFP control	DNM1	GFP_Control	P42212	Other	19.1089	-4.84915
GFP control	DNM3	GFP_Control	P42212	Other	19.1089	-4.84915
GFP control	PDRG1	GFP_Control	P42212	PAQosome interactor	23.4246	-4.84328
GFP control	TEX10	GFP_Control	P42212	Other	20.1589	-4.84323
GFP control	SEPTIN2	GFP_Control	P42212	Other	22.4585	-4.84194
GFP control	BCCIP	GFP_Control	P42212	Other	21.0913	-4.84161
GFP control	MRPL21	GFP_Control	P42212	Other	20.7664	-4.83291
GFP control	DCXR	GFP_Control	P42212	Other	22.8688	-4.82728
GFP control	DNAJC7	GFP_Control	P42212	Other	21.7082	-4.82602
GFP control	NME2	GFP_Control	P42212	Other	24.5375	-4.81975
GFP control	NME2P1	GFP_Control	P42212	Other	24.5375	-4.81975
GFP control	SRSF6	GFP_Control	P42212	Other	24.2409	-4.81875
GFP control	UBAP2L	GFP_Control	P42212	Other	20.4175	-4.8166
GFP control	PCNA	GFP_Control	P42212	Other	23.8156	-4.81379
GFP control	PRDX3	GFP_Control	P42212	Other	23.2816	-4.81368
GFP control	NUP43	GFP_Control	P42212	Other	19.8041	-4.81219
GFP control	WDR82	GFP_Control	P42212	Other	22.9395	-4.81125
GFP control	PRKAG1	GFP_Control	P42212	Other	19.8642	-4.80967
GFP control	CACYBP	GFP_Control	P42212	Other	23.5979	-4.80436
GFP control	ECHS1	GFP_Control	P42212	Other	22.0693	-4.80223
GFP control	SOD1	GFP_Control	P42212	Other	24.855	-4.80171
GFP control	OGDH	GFP_Control	P42212	Other	27.0664	-4.79904
GFP control	MMTAG2	GFP_Control	P42212	Other	20.5513	-4.79683
GFP control	TUBB2B	GFP_Control	P42212	Other	24.0899	-4.79446
GFP control	MRPL49	GFP_Control	P42212	Other	20.2139	-4.78073
GFP control	DDX56	GFP_Control	P42212	Other	18.3014	-4.77982
GFP control	CASK	GFP_Control	P42212	Other	17.7838	-4.77548
GFP control	MAPRE1	GFP_Control	P42212	Other	22.2434	-4.77186
GFP control	PRPF31	GFP_Control	P42212	Other	20.9411	-4.77154
GFP control	NUDT21	GFP_Control	P42212	Other	20.5994	-4.77104
GFP control	CTR9	GFP_Control	P42212	PAQosome interactor	22.6791	-4.76969
GFP control	PPIA	GFP_Control	P42212	Other	25.9601	-4.76755
GFP control	PPIAL4A	GFP_Control	P42212	Other	25.9601	-4.76755
GFP control	PPIAL4F	GFP_Control	P42212	Other	25.9601	-4.76755
GFP control	PPIAL4D	GFP_Control	P42212	Other	25.9601	-4.76755
GFP control	PPIAL4C	GFP_Control	P42212	Other	25.9601	-4.76755
GFP control	PPIAL4H	GFP_Control	P42212	Other	25.9601	-4.76755
GFP control	PPIAL4E	GFP_Control	P42212	Other	25.9601	-4.76755
GFP control	PPIAL4G	GFP_Control	P42212	Other	25.9601	-4.76755
GFP control	CDK1	GFP_Control	P42212	Other	22.2482	-4.76231
GFP control	CDK15	GFP_Control	P42212	Other	22.2482	-4.76231
GFP control	CDK14	GFP_Control	P42212	Other	22.2482	-4.76231
GFP control	CDK18	GFP_Control	P42212	Other	22.2482	-4.76231
GFP control	CDK16	GFP_Control	P42212	Other	22.2482	-4.76231
GFP control	CDK13	GFP_Control	P42212	Other	22.2482	-4.76231
GFP control	PPIA	GFP_Control	P42212	Other	25.9726	-4.75505
GFP control	PPIAL4A	GFP_Control	P42212	Other	25.9726	-4.75505
GFP control	PPIAL4F	GFP_Control	P42212	Other	25.9726	-4.75505
GFP control	PPIAL4D	GFP_Control	P42212	Other	25.9726	-4.75505
GFP control	PPIAL4C	GFP_Control	P42212	Other	25.9726	-4.75505
GFP control	PPIAL4H	GFP_Control	P42212	Other	25.9726	-4.75505
GFP control	PPIAL4E	GFP_Control	P42212	Other	25.9726	-4.75505
GFP control	PPIAL4G	GFP_Control	P42212	Other	25.9726	-4.75505
GFP control	GANAB	GFP_Control	P42212	Other	25.2608	-4.74888
GFP control	IDE	GFP_Control	P42212	Other	19.9416	-4.7429
GFP control	SF1	GFP_Control	P42212	Other	19.4918	-4.74251
GFP control	GGH	GFP_Control	P42212	Other	21.2897	-4.74112
GFP control	POLR3C	GFP_Control	P42212	Other	19.5798	-4.73943
GFP control	ENAH	GFP_Control	P42212	Other	22.0384	-4.73645
GFP control	EIF3M	GFP_Control	P42212	Other	23.8597	-4.73537
GFP control	ALDH7A1	GFP_Control	P42212	Other	21.6311	-4.73406
GFP control	SRSF11	GFP_Control	P42212	Other	18.9828	-4.73179
GFP control	TIAL1	GFP_Control	P42212	Other	20.7995	-4.72774
GFP control	TIA1	GFP_Control	P42212	Other	20.7995	-4.72774
GFP control	PSMC1	GFP_Control	P42212	Other	20.3112	-4.71959
GFP control	AKAP12	GFP_Control	P42212	Other	20.2454	-4.71902
GFP control	TXNDC9	GFP_Control	P42212	Other	20.7458	-4.71749
GFP control	HDLBP	GFP_Control	P42212	Other	23.8411	-4.70958
GFP control	EIF3E	GFP_Control	P42212	Other	25.8241	-4.70607
GFP control	ACIN1	GFP_Control	P42212	Other	25.3416	-4.70413
GFP control	TACO1	GFP_Control	P42212	Other	20.1139	-4.69268
GFP control	MRPS9	GFP_Control	P42212	Other	23.7794	-4.69218
GFP control	ACIN1	GFP_Control	P42212	Other	25.3549	-4.69076
GFP control	KRT4	GFP_Control	P42212	Other	20.2606	-4.69015
GFP control	ACLY	GFP_Control	P42212	Other	24.2514	-4.68913
GFP control	VPS29	GFP_Control	P42212	Other	22.0499	-4.68829
GFP control	PGD	GFP_Control	P42212	Other	23.0974	-4.68597
GFP control	NME1	GFP_Control	P42212	Other	24.9184	-4.67626
GFP control	GAPDH	GFP_Control	P42212	Other	27.2972	-4.66938
GFP control	GAPDHS	GFP_Control	P42212	Other	27.2972	-4.66938
GFP control	IDH3B	GFP_Control	P42212	Other	19.9464	-4.66785
GFP control	NUP214	GFP_Control	P42212	Other	21.3484	-4.66682
GFP control	ASDURF	GFP_Control	P42212	PAQosome interactor	21.7048	-4.66385
GFP control	ATP5IF1	GFP_Control	P42212	Other	23.0598	-4.65598
GFP control	PDAP1	GFP_Control	P42212	Other	21.3492	-4.654
GFP control	PFAS	GFP_Control	P42212	Other	20.1037	-4.64751
GFP control	SRP68	GFP_Control	P42212	Other	24.4105	-4.64134
GFP control	PYGL	GFP_Control	P42212	Other	21.0144	-4.63591
GFP control	PYGM	GFP_Control	P42212	Other	21.0144	-4.63591
GFP control	PDE12	GFP_Control	P42212	Other	20.9621	-4.62093
GFP control	POLR2A	GFP_Control	P42212	PAQosome interactor	23.2245	-4.61794
GFP control	EIF3L	GFP_Control	P42212	Other	26.5372	-4.60983
GFP control	PDCD5	GFP_Control	P42212	Other	24.7727	-4.60962
GFP control	PRRC2C	GFP_Control	P42212	Other	22.062	-4.6017
GFP control	EIF3I	GFP_Control	P42212	Other	26.4002	-4.60117
GFP control	KHSRP	GFP_Control	P42212	Other	23.7107	-4.59806
GFP control	MRPS28	GFP_Control	P42212	Other	23.5723	-4.59394
GFP control	PAICS	GFP_Control	P42212	Other	23.5109	-4.59233
GFP control	KLHDC4	GFP_Control	P42212	Other	20.3446	-4.58925
GFP control	PDCD4	GFP_Control	P42212	Other	21.9603	-4.58856
GFP control	LTA4H	GFP_Control	P42212	Other	20.5714	-4.58852
GFP control	FASN	GFP_Control	P42212	Other	26.7794	-4.58801
GFP control	CORO1C	GFP_Control	P42212	Other	24.5422	-4.5865
GFP control	CORO6	GFP_Control	P42212	Other	24.5422	-4.5865
GFP control	ACTN4	GFP_Control	P42212	Other	24.4628	-4.58356
GFP control	ACTN2	GFP_Control	P42212	Other	24.4628	-4.58356
GFP control	ACTN3	GFP_Control	P42212	Other	24.4628	-4.58356
GFP control	CSNK2B	GFP_Control	P42212	Other	22.195	-4.57807
GFP control	TXLNA	GFP_Control	P42212	Other	23.0742	-4.57697
GFP control	PDCD4	GFP_Control	P42212	Other	21.9738	-4.57505
GFP control	DLST	GFP_Control	P42212	Other	28.0707	-4.57257
GFP control	ARF1	GFP_Control	P42212	Other	21.4099	-4.55995
GFP control	ARF3	GFP_Control	P42212	Other	21.4099	-4.55995
GFP control	EIF3H	GFP_Control	P42212	Other	26.0375	-4.54996
GFP control	DDX3X	GFP_Control	P42212	Other	25.6649	-4.54944
GFP control	DDX3Y	GFP_Control	P42212	Other	25.6649	-4.54944
GFP control	DDX4	GFP_Control	P42212	Other	25.6649	-4.54944
GFP control	PPA1	GFP_Control	P42212	Other	22.5525	-4.54911
GFP control	PRMT1	GFP_Control	P42212	Other	25.0117	-4.54214
GFP control	PRMT8	GFP_Control	P42212	Other	25.0117	-4.54214
GFP control	PDRG1	GFP_Control	P42212	PAQosome interactor	23.7276	-4.5402
GFP control	MDH1	GFP_Control	P42212	Other	22.3421	-4.53034
GFP control	TPM4	GFP_Control	P42212	Other	23.4202	-4.53011
GFP control	TPM1	GFP_Control	P42212	Other	23.4202	-4.53011
GFP control	RRP9	GFP_Control	P42212	Other	21.4394	-4.52591
GFP control	HARS1	GFP_Control	P42212	Other	23.774	-4.52555
GFP control	HARS2	GFP_Control	P42212	Other	23.774	-4.52555
GFP control	PSME3	GFP_Control	P42212	Other	19.3332	-4.52207
GFP control	MRPS31	GFP_Control	P42212	Other	23.8041	-4.51901
GFP control	TXNRD1	GFP_Control	P42212	Other	19.8206	-4.51871
GFP control	GDI2	GFP_Control	P42212	Other	23.3945	-4.51591
GFP control	CSTB	GFP_Control	P42212	Other	20.7847	-4.51324
GFP control	LRRC59	GFP_Control	P42212	Other	21.8423	-4.5098
GFP control	MRPS24	GFP_Control	P42212	Other	21.7016	-4.50644
GFP control	SEC61A1	GFP_Control	P42212	Other	19.4426	-4.50051
GFP control	EARS2	GFP_Control	P42212	Other	20.7099	-4.49953
GFP control	CD2AP	GFP_Control	P42212	Other	20.5525	-4.49815
GFP control	SMCHD1	GFP_Control	P42212	Other	18.1998	-4.49207
GFP control	GLRX5	GFP_Control	P42212	Other	20.9371	-4.48993
GFP control	EIF3G	GFP_Control	P42212	Other	26.3958	-4.48891
GFP control	SF1	GFP_Control	P42212	Other	19.7521	-4.48222
GFP control	NACA	GFP_Control	P42212	Other	24.0527	-4.47825
GFP control	NACA	GFP_Control	P42212	Other	24.0527	-4.47825
GFP control	NACA4P	GFP_Control	P42212	Other	24.0527	-4.47825
GFP control	IPO5	GFP_Control	P42212	Other	21.9086	-4.47817
GFP control	RANBP6	GFP_Control	P42212	Other	21.9086	-4.47817
GFP control	KIF5B	GFP_Control	P42212	Other	23.6201	-4.47357
GFP control	KRT19	GFP_Control	P42212	Other	21.2597	-4.47301
GFP control	PFAS	GFP_Control	P42212	Other	20.2807	-4.47048
GFP control	PSMB7	GFP_Control	P42212	Other	21.5822	-4.45668
GFP control	SERPINH1	GFP_Control	P42212	Other	22.8133	-4.45291
GFP control	IDH2	GFP_Control	P42212	Other	19.4882	-4.45241
GFP control	XRCC4	GFP_Control	P42212	Other	20.268	-4.44659
GFP control	KLC1	GFP_Control	P42212	Other	20.9751	-4.44052
GFP control	IDH2	GFP_Control	P42212	Other	19.5007	-4.43983
GFP control	EIF4H	GFP_Control	P42212	Other	22.1091	-4.43766
GFP control	MRPS25	GFP_Control	P42212	Other	22.5816	-4.43268
GFP control	PSPC1	GFP_Control	P42212	Other	22.0991	-4.43223
GFP control	LSM8	GFP_Control	P42212	Other	19.5324	-4.4302
GFP control	TBL3	GFP_Control	P42212	Other	18.0995	-4.42459
GFP control	DPYSL2	GFP_Control	P42212	Other	21.2936	-4.41763
GFP control	PFKL	GFP_Control	P42212	Other	21.6054	-4.40775
GFP control	ATP6V1B2	GFP_Control	P42212	Other	19.2601	-4.4053
GFP control	ATP6V1B1	GFP_Control	P42212	Other	19.2601	-4.4053
GFP control	COPG1	GFP_Control	P42212	Other	21.6543	-4.40416
GFP control	IPO7	GFP_Control	P42212	Other	19.1	-4.40281
GFP control	ABI2	GFP_Control	P42212	Other	20.7032	-4.39239
GFP control	CDC23	GFP_Control	P42212	PAQosome interactor	19.1847	-4.39007
GFP control	WARS1	GFP_Control	P42212	Other	22.8975	-4.3885
GFP control	SART3	GFP_Control	P42212	Other	22.4787	-4.38441
GFP control	PRRC2C	GFP_Control	P42212	Other	22.2826	-4.38113
GFP control	NXF1	GFP_Control	P42212	Other	21.4804	-4.38006
GFP control	PRMT5	GFP_Control	P42212	Other	23.3207	-4.3789
GFP control	TNPO1	GFP_Control	P42212	Other	19.5792	-4.37647
GFP control	TNPO2	GFP_Control	P42212	Other	19.5792	-4.37647
GFP control	PRMT5	GFP_Control	P42212	Other	23.3242	-4.37546
GFP control	KCTD12	GFP_Control	P42212	Other	20.2693	-4.37014
GFP control	TXNDC5	GFP_Control	P42212	Other	23.8823	-4.3663
GFP control	MTDH	GFP_Control	P42212	Other	24.1426	-4.36275
GFP control	MRPL55	GFP_Control	P42212	Other	20.1171	-4.35906
GFP control	LTA4H	GFP_Control	P42212	Other	20.8012	-4.35876
GFP control	CAP1	GFP_Control	P42212	Other	22.8608	-4.35431
GFP control	CAP2	GFP_Control	P42212	Other	22.8608	-4.35431
GFP control	PMPCB	GFP_Control	P42212	Other	20.353	-4.35093
GFP control	PRKAA1	GFP_Control	P42212	Other	19.7885	-4.34679
GFP control	PRKAA2	GFP_Control	P42212	Other	19.7885	-4.34679
GFP control	PSMC1	GFP_Control	P42212	Other	20.6846	-4.34621
GFP control	PHF5A	GFP_Control	P42212	Other	21.6082	-4.34078
GFP control	ENAH	GFP_Control	P42212	Other	22.4346	-4.34019
GFP control	CORO1C	GFP_Control	P42212	Other	24.7952	-4.33355
GFP control	CORO6	GFP_Control	P42212	Other	24.7952	-4.33355
GFP control	RAP1A	GFP_Control	P42212	Other	21.5316	-4.3277
GFP control	RAP1B	GFP_Control	P42212	Other	21.5316	-4.3277
GFP control	EIF2S2	GFP_Control	P42212	Other	23.8129	-4.32623
GFP control	KHDRBS1	GFP_Control	P42212	Other	24.8387	-4.3233
GFP control	KHDRBS2	GFP_Control	P42212	Other	24.8387	-4.3233
GFP control	KHDRBS3	GFP_Control	P42212	Other	24.8387	-4.3233
GFP control	NFKBIL1	GFP_Control	P42212	Other	24.8387	-4.3233
GFP control	MYH16	GFP_Control	P42212	Other	24.8387	-4.3233
GFP control	PRPF31	GFP_Control	P42212	Other	21.3915	-4.32114
GFP control	PRPF31	GFP_Control	P42212	Other	21.3939	-4.31878
GFP control	IDH3B	GFP_Control	P42212	Other	20.297	-4.31716
GFP control	RAB5C	GFP_Control	P42212	Other	19.8775	-4.3168
GFP control	PRKAG1	GFP_Control	P42212	Other	20.3572	-4.3166
GFP control	TMPO	GFP_Control	P42212	Other	23.0771	-4.31583
GFP control	ECHS1	GFP_Control	P42212	Other	22.5559	-4.31564
GFP control	DSC1	GFP_Control	P42212	Other	19.0587	-4.31209
GFP control	PNN	GFP_Control	P42212	Other	22.5772	-4.31073
GFP control	PELO	GFP_Control	P42212	Other	19.8729	-4.3103
GFP control	DFFA	GFP_Control	P42212	Other	20.969	-4.31004
GFP control	BCCIP	GFP_Control	P42212	Other	21.6247	-4.30821
GFP control	STIP1	GFP_Control	P42212	Other	27.2883	-4.30252
GFP control	SART1	GFP_Control	P42212	Other	20.8252	-4.29263
GFP control	COPG2	GFP_Control	P42212	Other	18.8671	-4.29262
GFP control	EIF3G	GFP_Control	P42212	Other	26.5931	-4.29161
GFP control	VPS29	GFP_Control	P42212	Other	22.4467	-4.29145
GFP control	DLST	GFP_Control	P42212	Other	28.3544	-4.28889
GFP control	WDR82	GFP_Control	P42212	Other	23.4679	-4.28292
GFP control	MRPS14	GFP_Control	P42212	Other	21.8348	-4.28107
GFP control	TMPO	GFP_Control	P42212	Other	23.1135	-4.27945
GFP control	RTRAF	GFP_Control	P42212	Other	23.3861	-4.27648
GFP control	HDGFL2	GFP_Control	P42212	Other	20.004	-4.27515
GFP control	AGL	GFP_Control	P42212	Other	18.8921	-4.27473
GFP control	PICK1	GFP_Control	P42212	Other	26.2013	-4.27232
GFP control	DNAJC10	GFP_Control	P42212	Other	21.3165	-4.27228
GFP control	MRPS6	GFP_Control	P42212	Other	22.3492	-4.2705
GFP control	RBM25	GFP_Control	P42212	Other	23.5619	-4.27003
GFP control	AKAP12	GFP_Control	P42212	Other	20.7049	-4.25953
GFP control	MRPS18B	GFP_Control	P42212	Other	23.2276	-4.25822
GFP control	OGDH	GFP_Control	P42212	Other	27.6133	-4.25214
GFP control	UBE2N	GFP_Control	P42212	Other	21.6657	-4.25137
GFP control	CTPS1	GFP_Control	P42212	Other	23.556	-4.24961
GFP control	KATNAL2	GFP_Control	P42212	Other	24.0802	-4.24889
GFP control	MBD3	GFP_Control	P42212	Other	19.8566	-4.24872
GFP control	USP7	GFP_Control	P42212	Other	22.5711	-4.24872
GFP control	SART3	GFP_Control	P42212	Other	22.6183	-4.24484
GFP control	FLNB	GFP_Control	P42212	Other	22.8692	-4.24294
GFP control	TPM4	GFP_Control	P42212	Other	23.7077	-4.24265
GFP control	TPM1	GFP_Control	P42212	Other	23.7077	-4.24265
GFP control	ASDURF	GFP_Control	P42212	PAQosome interactor	22.1262	-4.24239
GFP control	CHERP	GFP_Control	P42212	Other	19.6951	-4.23838
GFP control	USP7	GFP_Control	P42212	Other	22.5927	-4.22717
GFP control	EIF4A1	GFP_Control	P42212	Other	26.0392	-4.2226
GFP control	BCCIP	GFP_Control	P42212	Other	21.7113	-4.22158
GFP control	DPYSL2	GFP_Control	P42212	Other	21.4917	-4.21955
GFP control	CBR1	GFP_Control	P42212	Other	22.2439	-4.21507
GFP control	STMN1	GFP_Control	P42212	Other	24.7149	-4.21487
GFP control	STMN4	GFP_Control	P42212	Other	24.7149	-4.21487
GFP control	JUP	GFP_Control	P42212	Other	22.1879	-4.21416
GFP control	NUDC	GFP_Control	P42212	Other	23.6687	-4.2135
GFP control	PRPF6	GFP_Control	P42212	Other	21.528	-4.211
GFP control	HARS1	GFP_Control	P42212	Other	24.0913	-4.20832
GFP control	HARS2	GFP_Control	P42212	Other	24.0913	-4.20832
GFP control	RTRAF	GFP_Control	P42212	Other	23.4584	-4.20423
GFP control	CD2AP	GFP_Control	P42212	Other	20.8487	-4.20194
GFP control	ERAL1	GFP_Control	P42212	Other	19.9069	-4.1967
GFP control	SEC24C	GFP_Control	P42212	Other	19.4257	-4.1901
GFP control	HDGFL2	GFP_Control	P42212	Other	20.0962	-4.18294
GFP control	HYOU1	GFP_Control	P42212	Other	21.9787	-4.18284
GFP control	TEX15	GFP_Control	P42212	Other	21.9787	-4.18284
GFP control	TUBG1	GFP_Control	P42212	Other	20.2992	-4.18072
GFP control	TUBG2	GFP_Control	P42212	Other	20.2992	-4.18072
GFP control	MRPL15	GFP_Control	P42212	Other	22.2966	-4.17959
GFP control	SMNDC1	GFP_Control	P42212	Other	20.2541	-4.17338
GFP control	LLGL1	GFP_Control	P42212	Other	21.718	-4.1725
GFP control	PICK1	GFP_Control	P42212	Other	26.3015	-4.17211
GFP control	NCAPD2	GFP_Control	P42212	Other	21.3494	-4.17049
GFP control	BCKDK	GFP_Control	P42212	Other	21.6753	-4.17038
GFP control	ECI2	GFP_Control	P42212	Other	20.812	-4.1649
GFP control	KRT17	GFP_Control	P42212	Other	21.7955	-4.15905
GFP control	CACYBP	GFP_Control	P42212	Other	24.2468	-4.15545
GFP control	EIF4G2	GFP_Control	P42212	Other	21.5696	-4.15343
GFP control	USP14	GFP_Control	P42212	Other	20.4338	-4.15135
GFP control	TRIP13	GFP_Control	P42212	Other	22.0805	-4.15081
GFP control	MRPL43	GFP_Control	P42212	Other	20.4033	-4.14765
GFP control	CYFIP2	GFP_Control	P42212	Other	21.4222	-4.1429
GFP control	PRDX2	GFP_Control	P42212	Other	24.5919	-4.13634
GFP control	PRDX4	GFP_Control	P42212	Other	25.1037	-4.13409
GFP control	SFN	GFP_Control	P42212	Other	23.6318	-4.13387
GFP control	SON	GFP_Control	P42212	Other	22.6901	-4.13181
GFP control	MRPS22	GFP_Control	P42212	Other	24.8728	-4.13141
GFP control	MRPS22	GFP_Control	P42212	Other	24.8794	-4.12476
GFP control	PSMD7	GFP_Control	P42212	Other	21.2951	-4.12134
GFP control	EARS2	GFP_Control	P42212	Other	21.0897	-4.11977
GFP control	ECH1	GFP_Control	P42212	Other	23.1755	-4.11051
GFP control	MRPS36	GFP_Control	P42212	Other	25.2512	-4.10926
GFP control	TKT	GFP_Control	P42212	Other	25.2979	-4.10801
GFP control	PRDX1	GFP_Control	P42212	Other	27.1093	-4.10757
GFP control	HSP90B1	GFP_Control	P42212	Other	25.7268	-4.10493
GFP control	HSP90B2P	GFP_Control	P42212	Other	25.7268	-4.10493
GFP control	NFS1	GFP_Control	P42212	Other	20.7623	-4.10354
GFP control	PDRG1	GFP_Control	P42212	PAQosome interactor	24.1657	-4.10217
GFP control	PSMC6	GFP_Control	P42212	Other	26.0125	-4.10101
GFP control	KATNAL2	GFP_Control	P42212	Other	24.2297	-4.09936
GFP control	WARS1	GFP_Control	P42212	Other	23.1867	-4.09932
GFP control	PDCD6	GFP_Control	P42212	Other	19.4507	-4.09341
GFP control	LRRC47	GFP_Control	P42212	Other	21.7314	-4.09117
GFP control	DIS3	GFP_Control	P42212	Other	20.9788	-4.09045
GFP control	RNF20	GFP_Control	P42212	Other	23.1274	-4.08967
GFP control	RTCB	GFP_Control	P42212	Other	25.0956	-4.08774
GFP control	PALS2	GFP_Control	P42212	Other	21.4962	-4.08646
GFP control	CGAS	GFP_Control	P42212	Other	21.4962	-4.08646
GFP control	CTR9	GFP_Control	P42212	PAQosome interactor	23.3627	-4.08619
GFP control	MCM4	GFP_Control	P42212	Other	24.4733	-4.0861
GFP control	MCM8	GFP_Control	P42212	Other	24.4733	-4.0861
GFP control	ATIC	GFP_Control	P42212	Other	23.9682	-4.08256
GFP control	HMGB1	GFP_Control	P42212	Other	25.1617	-4.08136
GFP control	HMGB1P1	GFP_Control	P42212	Other	25.1617	-4.08136
GFP control	SP100	GFP_Control	P42212	Other	25.1617	-4.08136
GFP control	KRT78	GFP_Control	P42212	Other	21.5962	-4.08103
GFP control	OGDH	GFP_Control	P42212	Other	27.7849	-4.08057
GFP control	TLN1	GFP_Control	P42212	Other	23.7629	-4.07624
GFP control	SLC3A2	GFP_Control	P42212	Other	20.5296	-4.0745
GFP control	HCFC1	GFP_Control	P42212	PAQosome interactor	22.4395	-4.07143
GFP control	WDR5	GFP_Control	P42212	Other	21.7236	-4.06868
GFP control	SGTA	GFP_Control	P42212	Other	20.0278	-4.06788
GFP control	HSD17B4	GFP_Control	P42212	Other	22.8985	-4.06747
GFP control	NUFIP2	GFP_Control	P42212	PAQosome interactor	19.9085	-4.0638
GFP control	PSMA6	GFP_Control	P42212	Other	23.2292	-4.0571
GFP control	GNB2	GFP_Control	P42212	Other	21.4517	-4.05456
GFP control	GNB4	GFP_Control	P42212	Other	21.4517	-4.05456
GFP control	MAP4	GFP_Control	P42212	Other	22.4104	-4.05012
GFP control	AHSG	GFP_Control	P42212	Other	24.4204	-4.04636
GFP control	MRPS9	GFP_Control	P42212	Other	24.4257	-4.04581
GFP control	MBD3	GFP_Control	P42212	Other	20.0603	-4.04508
GFP control	PRMT5	GFP_Control	P42212	Other	23.658	-4.04166
GFP control	YWHAQ	GFP_Control	P42212	Other	23.9437	-4.0411
GFP control	POLDIP2	GFP_Control	P42212	Other	23.8116	-4.04089
GFP control	EBNA1BP2	GFP_Control	P42212	Other	22.1001	-4.03945
GFP control	KPNA4	GFP_Control	P42212	Other	20.2227	-4.03361
GFP control	ACOX1	GFP_Control	P42212	Other	21.5853	-4.03202
GFP control	CALU	GFP_Control	P42212	Other	26.8193	-4.03102
GFP control	SNX2	GFP_Control	P42212	Other	22.7287	-4.02841
GFP control	PDHA1	GFP_Control	P42212	Other	25.4982	-4.02582
GFP control	PDHA2	GFP_Control	P42212	Other	25.4982	-4.02582
GFP control	EIF3K	GFP_Control	P42212	Other	23.8537	-4.02492
GFP control	GLO1	GFP_Control	P42212	Other	24.0616	-4.0218
GFP control	PPIL4	GFP_Control	P42212	Other	21.0072	-4.01671
GFP control	DUT	GFP_Control	P42212	Other	22.6311	-4.01613
GFP control	MTA1	GFP_Control	P42212	Other	19.9218	-4.01566
GFP control	TPD52L2	GFP_Control	P42212	Other	21.556	-4.01547
GFP control	ADD1	GFP_Control	P42212	Other	20.7307	-4.00986
GFP control	LTV1	GFP_Control	P42212	Other	23.3407	-4.0084
GFP control	CS	GFP_Control	P42212	Other	24.9725	-3.99955
GFP control	PPP2R5C	GFP_Control	P42212	Other	22.1905	-3.99823
GFP control	PPP2R5E	GFP_Control	P42212	Other	22.1905	-3.99823
GFP control	PPP2R5B	GFP_Control	P42212	Other	22.1905	-3.99823
GFP control	YWHAG	GFP_Control	P42212	Other	22.2892	-3.99723
GFP control	SF3B4	GFP_Control	P42212	Other	21.2502	-3.99476
GFP control	BTF3	GFP_Control	P42212	Other	22.1855	-3.98916
GFP control	KPNA3	GFP_Control	P42212	Other	22.4428	-3.98751
GFP control	CAPZA2	GFP_Control	P42212	Other	21.6483	-3.98683
GFP control	MRPS14	GFP_Control	P42212	Other	22.1309	-3.98492
GFP control	PRDX4	GFP_Control	P42212	Other	25.2536	-3.98415
GFP control	UPF1	GFP_Control	P42212	Other	21.8408	-3.98222
GFP control	DDX1	GFP_Control	P42212	Other	24.9555	-3.98104
GFP control	CDC37	GFP_Control	P42212	Other	23.094	-3.98068
GFP control	DHX29	GFP_Control	P42212	Other	18.7102	-3.97929
GFP control	CBR1	GFP_Control	P42212	Other	22.4798	-3.97918
GFP control	WDR1	GFP_Control	P42212	Other	20.4512	-3.97842
GFP control	PALS2	GFP_Control	P42212	Other	21.609	-3.97364
GFP control	CGAS	GFP_Control	P42212	Other	21.609	-3.97364
GFP control	DDX23	GFP_Control	P42212	Other	22.9943	-3.97257
GFP control	PICK1	GFP_Control	P42212	Other	26.5031	-3.97052
GFP control	ABCF1	GFP_Control	P42212	Other	21.7999	-3.9671
GFP control	EIF4A1	GFP_Control	P42212	Other	26.2959	-3.96595
GFP control	EXOSC6	GFP_Control	P42212	Other	20.6769	-3.96199
GFP control	FTSJ3	GFP_Control	P42212	Other	20.5372	-3.95555
GFP control	ALDH7A1	GFP_Control	P42212	Other	22.4097	-3.95549
GFP control	EIF4G1	GFP_Control	P42212	Other	25.3285	-3.95375
GFP control	EIF4G3	GFP_Control	P42212	Other	25.3285	-3.95375
GFP control	C7orf57	GFP_Control	P42212	Other	25.3285	-3.95375
GFP control	EIF3F	GFP_Control	P42212	Other	26.1993	-3.9476
GFP control	RPP30	GFP_Control	P42212	Other	21.2638	-3.94459
GFP control	MSH6	GFP_Control	P42212	Other	20.656	-3.94407
GFP control	RBM28	GFP_Control	P42212	Other	20.8042	-3.94397
GFP control	DCXR	GFP_Control	P42212	Other	23.754	-3.94205
GFP control	DARS2	GFP_Control	P42212	Other	25.2322	-3.93675
GFP control	MRPS36	GFP_Control	P42212	Other	25.4245	-3.9359
GFP control	CBR1	GFP_Control	P42212	Other	22.5246	-3.93438
GFP control	URI1	GFP_Control	P42212	PAQosome interactor	22.4285	-3.93416
GFP control	IPO5	GFP_Control	P42212	Other	22.4554	-3.93136
GFP control	RANBP6	GFP_Control	P42212	Other	22.4554	-3.93136
GFP control	NCAPD2	GFP_Control	P42212	Other	21.5908	-3.92916
GFP control	EPB41L2	GFP_Control	P42212	Other	22.1456	-3.92235
GFP control	CYCS	GFP_Control	P42212	Other	22.8579	-3.91938
GFP control	MRPL1	GFP_Control	P42212	Other	21.0978	-3.91761
GFP control	CHID1	GFP_Control	P42212	Other	19.7612	-3.91734
GFP control	DNAJA2	GFP_Control	P42212	PAQosome interactor	22.6633	-3.91028
GFP control	TRIP13	GFP_Control	P42212	Other	22.3241	-3.90717
GFP control	DNAJB1	GFP_Control	P42212	Other	23.7566	-3.90665
GFP control	MRPS6	GFP_Control	P42212	Other	22.7149	-3.90483
GFP control	CPSF7	GFP_Control	P42212	Other	21.1029	-3.90458
GFP control	PRKACA	GFP_Control	P42212	Other	19.4704	-3.90451
GFP control	PRKACB	GFP_Control	P42212	Other	19.4704	-3.90451
GFP control	PRKACG	GFP_Control	P42212	Other	19.4704	-3.90451
GFP control	DDX1	GFP_Control	P42212	Other	25.0361	-3.90046
GFP control	CYFIP2	GFP_Control	P42212	Other	21.6685	-3.89667
GFP control	RTCB	GFP_Control	P42212	Other	25.2907	-3.89255
GFP control	VCP	GFP_Control	P42212	Other	29.3572	-3.8921
GFP control	POLR3C	GFP_Control	P42212	Other	20.4272	-3.89205
GFP control	TMPO	GFP_Control	P42212	Other	23.503	-3.88996
GFP control	SRSF6	GFP_Control	P42212	Other	25.172	-3.88764
GFP control	ISYNA1	GFP_Control	P42212	Other	23.1053	-3.88625
GFP control	MRPS14	GFP_Control	P42212	Other	22.2325	-3.88335
GFP control	KATNAL2	GFP_Control	P42212	Other	24.4462	-3.88288
GFP control	CLPB	GFP_Control	P42212	Other	23.5422	-3.8787
GFP control	SRSF11	GFP_Control	P42212	Other	19.8362	-3.87836
GFP control	CALU	GFP_Control	P42212	Other	26.9721	-3.87823
GFP control	DNAJA2	GFP_Control	P42212	PAQosome interactor	22.696	-3.87756
GFP control	STAT3	GFP_Control	P42212	Other	21.862	-3.87606
GFP control	ABI2	GFP_Control	P42212	Other	21.22	-3.87555
GFP control	MRPL22	GFP_Control	P42212	Other	21.3671	-3.87047
GFP control	MTHFD2	GFP_Control	P42212	Other	23.8256	-3.87003
GFP control	MRPS17	GFP_Control	P42212	Other	22.2923	-3.86948
GFP control	PSME3	GFP_Control	P42212	Other	19.9872	-3.86811
GFP control	MRPS15	GFP_Control	P42212	Other	24.2069	-3.86532
GFP control	POLDIP2	GFP_Control	P42212	Other	23.9875	-3.865
GFP control	MCM4	GFP_Control	P42212	Other	24.6946	-3.86482
GFP control	MCM8	GFP_Control	P42212	Other	24.6946	-3.86482
GFP control	ABCF1	GFP_Control	P42212	Other	21.9044	-3.86259
GFP control	KPNA1	GFP_Control	P42212	Other	21.7061	-3.85864
GFP control	TUBB8	GFP_Control	P42212	Other	23.7066	-3.85831
GFP control	SLK	GFP_Control	P42212	Other	20.828	-3.85647
GFP control	MRPL3	GFP_Control	P42212	Other	22.9842	-3.85224
GFP control	CAT	GFP_Control	P42212	Other	22.8849	-3.85221
GFP control	LYAR	GFP_Control	P42212	Other	22.0785	-3.85169
GFP control	MRPS27	GFP_Control	P42212	Other	23.8591	-3.85161
GFP control	TXNDC17	GFP_Control	P42212	Other	20.2619	-3.85085
GFP control	ME2	GFP_Control	P42212	Other	23.4625	-3.84991
GFP control	ME3	GFP_Control	P42212	Other	23.4625	-3.84991
GFP control	EIF3F	GFP_Control	P42212	Other	26.2998	-3.84706
GFP control	ISYNA1	GFP_Control	P42212	Other	23.1471	-3.8444
GFP control	DNAJC10	GFP_Control	P42212	Other	21.7444	-3.84438
GFP control	PRDX1	GFP_Control	P42212	Other	27.3725	-3.84433
GFP control	RCC1	GFP_Control	P42212	Other	20.411	-3.84256
GFP control	EPB41L2	GFP_Control	P42212	Other	22.2275	-3.84052
GFP control	PKP1	GFP_Control	P42212	Other	21.6269	-3.83878
GFP control	DUT	GFP_Control	P42212	Other	22.8089	-3.83827
GFP control	PPA1	GFP_Control	P42212	Other	23.2648	-3.83674
GFP control	TTN	GFP_Control	P42212	Other	23.8922	-3.83101
GFP control	GLOD4	GFP_Control	P42212	Other	20.2028	-3.83097
GFP control	BLMH	GFP_Control	P42212	Other	20.2921	-3.83063
GFP control	ACLY	GFP_Control	P42212	Other	25.1152	-3.82536
GFP control	LRRC59	GFP_Control	P42212	Other	22.5271	-3.82499
GFP control	TUBB8	GFP_Control	P42212	Other	23.7403	-3.82466
GFP control	ECH1	GFP_Control	P42212	Other	23.4629	-3.82315
GFP control	MRPL15	GFP_Control	P42212	Other	22.658	-3.81817
GFP control	CLPB	GFP_Control	P42212	Other	23.603	-3.81788
GFP control	SBNO2	GFP_Control	P42212	Other	21.1428	-3.81567
GFP control	SLC1A5	GFP_Control	P42212	Other	21.0591	-3.81532
GFP control	GLOD4	GFP_Control	P42212	Other	20.2196	-3.81409
GFP control	WDR77	GFP_Control	P42212	Other	22.3793	-3.81297
GFP control	ABI2	GFP_Control	P42212	Other	21.2895	-3.80613
GFP control	POLD1	GFP_Control	P42212	Other	19.4147	-3.80543
GFP control	MDH1	GFP_Control	P42212	Other	23.0671	-3.80539
GFP control	FKBP10	GFP_Control	P42212	Other	19.9434	-3.80502
GFP control	RCC2	GFP_Control	P42212	Other	22.781	-3.80323
GFP control	DCTN2	GFP_Control	P42212	Other	23.5225	-3.80196
GFP control	MMTAG2	GFP_Control	P42212	Other	21.5468	-3.80129
GFP control	PPIL3	GFP_Control	P42212	Other	18.5625	-3.8006
GFP control	TXNRD1	GFP_Control	P42212	Other	20.5408	-3.79857
GFP control	NSUN2	GFP_Control	P42212	Other	24.1324	-3.79836
GFP control	CKMT1B	GFP_Control	P42212	Other	23.9549	-3.79319
GFP control	CKMT2	GFP_Control	P42212	Other	23.9549	-3.79319
GFP control	CSNK2A1	GFP_Control	P42212	Other	23.441	-3.79041
GFP control	CSNK2A3	GFP_Control	P42212	Other	23.441	-3.79041
GFP control	TUBB6	GFP_Control	P42212	Other	20.8796	-3.78874
GFP control	SF3A2	GFP_Control	P42212	Other	23.5921	-3.78791
GFP control	CTNNA1	GFP_Control	P42212	Other	19.7326	-3.78509
GFP control	ATIC	GFP_Control	P42212	Other	24.2661	-3.78465
GFP control	HCFC1	GFP_Control	P42212	PAQosome interactor	22.7332	-3.77772
GFP control	IPO4	GFP_Control	P42212	Other	19.7937	-3.77573
GFP control	EWSR1	GFP_Control	P42212	Other	22.7726	-3.77409
GFP control	PYM1	GFP_Control	P42212	Other	23.578	-3.77365
GFP control	LRRC47	GFP_Control	P42212	Other	22.0502	-3.77237
GFP control	RAB7A	GFP_Control	P42212	Other	21.2836	-3.77007
GFP control	POLR3A	GFP_Control	P42212	PAQosome interactor	22.2114	-3.76901
GFP control	HPRT1	GFP_Control	P42212	Other	23.2512	-3.76733
GFP control	PRTFDC1	GFP_Control	P42212	Other	23.2512	-3.76733
GFP control	COPB2	GFP_Control	P42212	Other	22.5038	-3.76553
GFP control	TAGLN2	GFP_Control	P42212	Other	24.0023	-3.76431
GFP control	TAGLN3	GFP_Control	P42212	Other	24.0023	-3.76431
GFP control	DPYSL2	GFP_Control	P42212	Other	21.9495	-3.76179
GFP control	FUS	GFP_Control	P42212	Other	23.3588	-3.76074
GFP control	SNRPC	GFP_Control	P42212	Other	23.5902	-3.76036
GFP control	CALU	GFP_Control	P42212	Other	27.0901	-3.76023
GFP control	MRPS9	GFP_Control	P42212	Other	24.7117	-3.75987
GFP control	MTDH	GFP_Control	P42212	Other	24.7466	-3.75875
GFP control	GLO1	GFP_Control	P42212	Other	24.3247	-3.75869
GFP control	NAP1L1	GFP_Control	P42212	Other	26.7015	-3.75493
GFP control	SNRNP70	GFP_Control	P42212	Other	25.2431	-3.75396
GFP control	TPM3	GFP_Control	P42212	Other	22.1683	-3.75364
GFP control	MRPL45	GFP_Control	P42212	Other	21.8124	-3.75332
GFP control	POLR2C	GFP_Control	P42212	PAQosome interactor	21.7459	-3.7532
GFP control	EIF4G1	GFP_Control	P42212	Other	25.5297	-3.75257
GFP control	EIF4G3	GFP_Control	P42212	Other	25.5297	-3.75257
GFP control	C7orf57	GFP_Control	P42212	Other	25.5297	-3.75257
GFP control	KRR1	GFP_Control	P42212	Other	21.4011	-3.75212
GFP control	PRPF6	GFP_Control	P42212	Other	21.9876	-3.75146
GFP control	MAPRE1	GFP_Control	P42212	Other	23.266	-3.74932
GFP control	TXLNA	GFP_Control	P42212	Other	23.9051	-3.74607
GFP control	MCM6	GFP_Control	P42212	Other	25.2027	-3.74582
GFP control	ASNS	GFP_Control	P42212	Other	23.6458	-3.7451
GFP control	SMARCE1	GFP_Control	P42212	Other	20.1808	-3.74441
GFP control	ALDOC	GFP_Control	P42212	Other	22.9281	-3.74233
GFP control	NOB1	GFP_Control	P42212	Other	21.751	-3.73959
GFP control	RANBP1	GFP_Control	P42212	Other	24.8924	-3.73927
GFP control	PKIB	GFP_Control	P42212	Other	24.8924	-3.73927
GFP control	MRPL1	GFP_Control	P42212	Other	21.2766	-3.73881
GFP control	SMC4	GFP_Control	P42212	Other	23.9631	-3.73385
GFP control	NAP1L1	GFP_Control	P42212	Other	26.7227	-3.73367
GFP control	SMC3	GFP_Control	P42212	Other	21.3927	-3.73336
GFP control	PNMA2	GFP_Control	P42212	Other	20.6616	-3.73076
GFP control	PRDX4	GFP_Control	P42212	Other	25.5074	-3.73039
GFP control	ECHS1	GFP_Control	P42212	Other	23.1418	-3.7297
GFP control	RTCB	GFP_Control	P42212	Other	25.4574	-3.7259
GFP control	C20orf27	GFP_Control	P42212	Other	19.3733	-3.72454
GFP control	PRPF31	GFP_Control	P42212	Other	21.9882	-3.72451
GFP control	RC3H2	GFP_Control	P42212	Other	24.7097	-3.72421
GFP control	SNRPG	GFP_Control	P42212	Other	23.2677	-3.72412
GFP control	SNRPGP15	GFP_Control	P42212	Other	23.2677	-3.72412
GFP control	SNRNP70	GFP_Control	P42212	Other	25.2761	-3.72092
GFP control	COPA	GFP_Control	P42212	Other	24.4073	-3.72089
GFP control	PSAT1	GFP_Control	P42212	Other	22.5885	-3.71956
GFP control	NSFL1C	GFP_Control	P42212	Other	20.7715	-3.71757
GFP control	SNX5	GFP_Control	P42212	Other	20.2567	-3.71705
GFP control	SERBP1	GFP_Control	P42212	Other	26.4442	-3.71138
GFP control	EIF3K	GFP_Control	P42212	Other	24.1678	-3.71076
GFP control	RBFOX2	GFP_Control	P42212	Other	20.0817	-3.70821
GFP control	RBFOX1	GFP_Control	P42212	Other	20.0817	-3.70821
GFP control	RBFOX3	GFP_Control	P42212	Other	20.0817	-3.70821
GFP control	G3BP1	GFP_Control	P42212	Other	23.0877	-3.70769
GFP control	EIF3M	GFP_Control	P42212	Other	24.8929	-3.70211
GFP control	TMPO	GFP_Control	P42212	Other	23.6934	-3.69958
GFP control	PRDX1	GFP_Control	P42212	Other	27.5199	-3.69695
GFP control	RRP9	GFP_Control	P42212	Other	22.2705	-3.69479
GFP control	ANAPC1	GFP_Control	P42212	PAQosome interactor	20.0364	-3.69328
GFP control	GLDC	GFP_Control	P42212	Other	19.9259	-3.69182
GFP control	GSR	GFP_Control	P42212	Other	22.5525	-3.6913
GFP control	USP7	GFP_Control	P42212	Other	23.1291	-3.69071
GFP control	CDC73	GFP_Control	P42212	Other	24.0607	-3.69068
GFP control	EXOSC4	GFP_Control	P42212	Other	21.4202	-3.68837
GFP control	RAN	GFP_Control	P42212	Other	25.6022	-3.68733
GFP control	SERBP1	GFP_Control	P42212	Other	26.469	-3.68657
GFP control	ACTN4	GFP_Control	P42212	Other	25.3659	-3.6804
GFP control	ACTN2	GFP_Control	P42212	Other	25.3659	-3.6804
GFP control	ACTN3	GFP_Control	P42212	Other	25.3659	-3.6804
GFP control	HSD17B4	GFP_Control	P42212	Other	23.2863	-3.67968
GFP control	ERP44	GFP_Control	P42212	Other	20.5807	-3.6793
GFP control	CORO1C	GFP_Control	P42212	Other	25.45	-3.67873
GFP control	CORO6	GFP_Control	P42212	Other	25.45	-3.67873
GFP control	UGGT1	GFP_Control	P42212	Other	21.9146	-3.66912
GFP control	POLA1	GFP_Control	P42212	Other	19.2538	-3.66835
GFP control	MCM6	GFP_Control	P42212	Other	25.2813	-3.66723
GFP control	EXOSC2	GFP_Control	P42212	Other	21.6651	-3.66709
GFP control	MRPL46	GFP_Control	P42212	Other	21.4824	-3.66449
GFP control	EXOSC2	GFP_Control	P42212	Other	21.6678	-3.66431
GFP control	TSSC4	GFP_Control	P42212	Other	19.6571	-3.66168
GFP control	ECHS1	GFP_Control	P42212	Other	23.2116	-3.65985
GFP control	CTSD	GFP_Control	P42212	Other	22.2868	-3.65873
GFP control	TUBB2B	GFP_Control	P42212	Other	25.2263	-3.65803
GFP control	CCT7	GFP_Control	P42212	Other	28.7758	-3.65738
GFP control	MRPL47	GFP_Control	P42212	Other	22.03	-3.65433
GFP control	TPM4	GFP_Control	P42212	Other	24.3005	-3.64985
GFP control	TPM1	GFP_Control	P42212	Other	24.3005	-3.64985
GFP control	PPIB	GFP_Control	P42212	Other	23.6214	-3.64812
GFP control	TUBG1	GFP_Control	P42212	Other	20.8425	-3.63743
GFP control	TUBG2	GFP_Control	P42212	Other	20.8425	-3.63743
GFP control	CHD4	GFP_Control	P42212	PAQosome interactor	22.7589	-3.63353
GFP control	KTN1	GFP_Control	P42212	Other	20.9004	-3.63082
GFP control	LSM8	GFP_Control	P42212	Other	20.333	-3.62963
GFP control	PRPF6	GFP_Control	P42212	Other	22.1108	-3.6282
GFP control	CAPZA1	GFP_Control	P42212	Other	22.7169	-3.62326
GFP control	MRPL28	GFP_Control	P42212	Other	22.4165	-3.61943
GFP control	CAT	GFP_Control	P42212	Other	23.1181	-3.61897
GFP control	PSPC1	GFP_Control	P42212	Other	22.9126	-3.61871
GFP control	PDK3	GFP_Control	P42212	Other	22.626	-3.61781
GFP control	MRPS11	GFP_Control	P42212	Other	21.8835	-3.61609
GFP control	MRPS7	GFP_Control	P42212	Other	24.0607	-3.61093
GFP control	PSMG1	GFP_Control	P42212	Other	20.0022	-3.61022
GFP control	ME2	GFP_Control	P42212	Other	23.7106	-3.6018
GFP control	ME3	GFP_Control	P42212	Other	23.7106	-3.6018
GFP control	PSPC1	GFP_Control	P42212	Other	22.9308	-3.60052
GFP control	HTATSF1	GFP_Control	P42212	Other	24.0038	-3.59882
GFP control	HADHB	GFP_Control	P42212	Other	22.2729	-3.59386
GFP control	CSTF2	GFP_Control	P42212	Other	21.9601	-3.59125
GFP control	CSTF2T	GFP_Control	P42212	Other	21.9601	-3.59125
GFP control	CDC27	GFP_Control	P42212	PAQosome interactor	21.9207	-3.59104
GFP control	LIPA	GFP_Control	P42212	Other	19.5964	-3.58946
GFP control	AAMP	GFP_Control	P42212	Other	22.3509	-3.5881
GFP control	CCT4	GFP_Control	P42212	Other	29.1618	-3.58411
GFP control	SMARCC2	GFP_Control	P42212	Other	23.372	-3.58383
GFP control	IVNS1ABP	GFP_Control	P42212	Other	20.5037	-3.5838
GFP control	GAPDH	GFP_Control	P42212	Other	28.385	-3.58153
GFP control	GAPDHS	GFP_Control	P42212	Other	28.385	-3.58153
GFP control	TAF15	GFP_Control	P42212	Other	21.2225	-3.57901
GFP control	AHSG	GFP_Control	P42212	Other	24.8952	-3.57158
GFP control	KHDRBS1	GFP_Control	P42212	Other	25.5908	-3.57122
GFP control	KHDRBS2	GFP_Control	P42212	Other	25.5908	-3.57122
GFP control	KHDRBS3	GFP_Control	P42212	Other	25.5908	-3.57122
GFP control	NFKBIL1	GFP_Control	P42212	Other	25.5908	-3.57122
GFP control	MYH16	GFP_Control	P42212	Other	25.5908	-3.57122
GFP control	PSME3	GFP_Control	P42212	Other	20.2862	-3.56904
GFP control	MRPS10	GFP_Control	P42212	Other	20.4378	-3.56497
GFP control	IPO5	GFP_Control	P42212	Other	22.8218	-3.56492
GFP control	RANBP6	GFP_Control	P42212	Other	22.8218	-3.56492
GFP control	SUCLA2	GFP_Control	P42212	Other	19.1205	-3.56464
GFP control	RBBP7	GFP_Control	P42212	Other	24.4579	-3.56411
GFP control	CCT8	GFP_Control	P42212	Other	29.8665	-3.56369
GFP control	RPN2	GFP_Control	P42212	Other	21.8076	-3.55601
GFP control	PRKCI	GFP_Control	P42212	Other	20.6232	-3.55532
GFP control	BASP1	GFP_Control	P42212	Other	23.3723	-3.5548
GFP control	PPA1	GFP_Control	P42212	Other	23.5476	-3.55402
GFP control	MRTO4	GFP_Control	P42212	Other	22.8262	-3.55364
GFP control	HDAC2	GFP_Control	P42212	PAQosome interactor	20.6196	-3.55357
GFP control	NUDT19	GFP_Control	P42212	Other	22.3234	-3.5516
GFP control	MARCKS	GFP_Control	P42212	Other	24.6792	-3.54968
GFP control	PABPN1	GFP_Control	P42212	Other	22.9667	-3.54689
GFP control	PABPN1L	GFP_Control	P42212	Other	22.9667	-3.54689
GFP control	SON	GFP_Control	P42212	Other	23.2753	-3.54663
GFP control	RBM42	GFP_Control	P42212	Other	20.7679	-3.54641
GFP control	MRPS26	GFP_Control	P42212	Other	23.4676	-3.5462
GFP control	YTHDC2	GFP_Control	P42212	Other	20.6859	-3.54547
GFP control	GTF2E1	GFP_Control	P42212	Other	20.1835	-3.54456
GFP control	CCT8	GFP_Control	P42212	Other	29.8873	-3.54288
GFP control	MRPL21	GFP_Control	P42212	Other	22.0565	-3.54285
GFP control	WARS1	GFP_Control	P42212	Other	23.7453	-3.54074
GFP control	NONO	GFP_Control	P42212	Other	25.4648	-3.53985
GFP control	GYG1	GFP_Control	P42212	Other	21.6735	-3.53885
GFP control	LSM4	GFP_Control	P42212	Other	21.8628	-3.53849
GFP control	EPB41L2	GFP_Control	P42212	Other	22.5305	-3.5375
GFP control	TMA16	GFP_Control	P42212	Other	20.6039	-3.53723
GFP control	MRPL23	GFP_Control	P42212	Other	21.9201	-3.53702
GFP control	CAP1	GFP_Control	P42212	Other	23.6792	-3.53595
GFP control	CAP2	GFP_Control	P42212	Other	23.6792	-3.53595
GFP control	P4HA1	GFP_Control	P42212	Other	22.4019	-3.5355
GFP control	FARSA	GFP_Control	P42212	Other	23.7208	-3.53524
GFP control	COPB2	GFP_Control	P42212	Other	22.7363	-3.53307
GFP control	PRDX2	GFP_Control	P42212	Other	25.197	-3.53128
GFP control	MTDH	GFP_Control	P42212	Other	24.9746	-3.53077
GFP control	YWHAQ	GFP_Control	P42212	Other	24.4595	-3.52527
GFP control	IK	GFP_Control	P42212	Other	18.821	-3.52489
GFP control	MTFR1L	GFP_Control	P42212	Other	19.2156	-3.52297
GFP control	SRSF4	GFP_Control	P42212	Other	22.0937	-3.5223
GFP control	HSP90B1	GFP_Control	P42212	Other	26.3097	-3.52209
GFP control	HSP90B2P	GFP_Control	P42212	Other	26.3097	-3.52209
GFP control	DDX46	GFP_Control	P42212	PAQosome interactor	24.3809	-3.51965
GFP control	LONP1	GFP_Control	P42212	Other	21.9147	-3.51754
GFP control	MCM2	GFP_Control	P42212	Other	24.8811	-3.50888
GFP control	VCP	GFP_Control	P42212	Other	29.7423	-3.50696
GFP control	SNRPA	GFP_Control	P42212	Other	24.6538	-3.50682
GFP control	SYAP1	GFP_Control	P42212	Other	20.3565	-3.49956
GFP control	ACBD3	GFP_Control	P42212	Other	21.4644	-3.49876
GFP control	MRPS5	GFP_Control	P42212	Other	24.0785	-3.49537
GFP control	DFFA	GFP_Control	P42212	Other	21.7858	-3.49329
GFP control	DNAJB1	GFP_Control	P42212	Other	24.1703	-3.49302
GFP control	APEH	GFP_Control	P42212	Other	21.2605	-3.49153
GFP control	EIF2S1	GFP_Control	P42212	Other	24.0439	-3.49111
GFP control	NONO	GFP_Control	P42212	Other	25.5141	-3.49057
GFP control	CDC37	GFP_Control	P42212	Other	23.5896	-3.48515
GFP control	VCP	GFP_Control	P42212	Other	29.7648	-3.4845
GFP control	CDK1	GFP_Control	P42212	Other	23.527	-3.48357
GFP control	CDK15	GFP_Control	P42212	Other	23.527	-3.48357
GFP control	CDK14	GFP_Control	P42212	Other	23.527	-3.48357
GFP control	CDK18	GFP_Control	P42212	Other	23.527	-3.48357
GFP control	CDK16	GFP_Control	P42212	Other	23.527	-3.48357
GFP control	CDK13	GFP_Control	P42212	Other	23.527	-3.48357
GFP control	NUCB2	GFP_Control	P42212	Other	22.6137	-3.48185
GFP control	EIF4H	GFP_Control	P42212	Other	23.0657	-3.48104
GFP control	MRPL28	GFP_Control	P42212	Other	22.5581	-3.47781
GFP control	EAPP	GFP_Control	P42212	Other	20.1269	-3.47742
GFP control	G3BP1	GFP_Control	P42212	Other	23.3217	-3.4737
GFP control	KPRP	GFP_Control	P42212	Other	22.6056	-3.47223
GFP control	ANAPC1	GFP_Control	P42212	PAQosome interactor	20.2579	-3.47185
GFP control	EIF4A3	GFP_Control	P42212	Other	22.9204	-3.47082
GFP control	TARS3	GFP_Control	P42212	Other	18.1912	-3.46961
GFP control	KRI1	GFP_Control	P42212	Other	21.8293	-3.4669
GFP control	NTPCR	GFP_Control	P42212	Other	21.7227	-3.46545
GFP control	SCP2	GFP_Control	P42212	Other	24.3387	-3.46494
GFP control	CAPZA1	GFP_Control	P42212	Other	22.877	-3.46315
GFP control	WASHC5	GFP_Control	P42212	Other	20.6443	-3.46112
GFP control	TFG	GFP_Control	P42212	Other	20.9773	-3.4601
GFP control	CBS	GFP_Control	P42212	Other	21.6274	-3.45989
GFP control	HSP90AB4P	GFP_Control	P42212	PAQosome interactor	21.2185	-3.45808
GFP control	LRPAP1	GFP_Control	P42212	Other	21.462	-3.45703
GFP control	PFKL	GFP_Control	P42212	Other	22.5573	-3.45582
GFP control	MTDH	GFP_Control	P42212	Other	25.05	-3.45536
GFP control	RPS21	GFP_Control	P42212	Other	25.5253	-3.45202
GFP control	NIF3L1	GFP_Control	P42212	Other	18.6609	-3.45106
GFP control	ISYNA1	GFP_Control	P42212	Other	23.5414	-3.45007
GFP control	CHID1	GFP_Control	P42212	Other	20.2334	-3.44514
GFP control	RAB21	GFP_Control	P42212	Other	19.4771	-3.44428
GFP control	MCM6	GFP_Control	P42212	Other	25.5055	-3.443
GFP control	RBM4	GFP_Control	P42212	Other	22.7684	-3.44246
GFP control	RBM4B	GFP_Control	P42212	Other	22.7684	-3.44246
GFP control	TUBB2B	GFP_Control	P42212	Other	25.4431	-3.44124
GFP control	MAP1B	GFP_Control	P42212	PAQosome interactor	22.7353	-3.44077
GFP control	MAP1A	GFP_Control	P42212	Other	22.7353	-3.44077
GFP control	NUDC	GFP_Control	P42212	Other	24.4427	-3.43955
GFP control	AASDHPPT	GFP_Control	P42212	Other	21.4271	-3.43917
GFP control	SART3	GFP_Control	P42212	Other	23.4246	-3.43856
GFP control	HTATSF1	GFP_Control	P42212	Other	24.1645	-3.43812
GFP control	RIOK2	GFP_Control	P42212	Other	20.2129	-3.43216
GFP control	ETFB	GFP_Control	P42212	Other	21.8551	-3.43103
GFP control	IMPDH2	GFP_Control	P42212	Other	24.6348	-3.43029
GFP control	PLS3	GFP_Control	P42212	Other	24.4399	-3.42969
GFP control	PLS1	GFP_Control	P42212	Other	24.4399	-3.42969
GFP control	TLE3	GFP_Control	P42212	Other	21.139	-3.42388
GFP control	POLR3A	GFP_Control	P42212	PAQosome interactor	22.5583	-3.42213
GFP control	PEBP1	GFP_Control	P42212	Other	24.7315	-3.42046
GFP control	WDR1	GFP_Control	P42212	Other	21.0113	-3.41836
GFP control	RC3H2	GFP_Control	P42212	Other	25.0167	-3.41723
GFP control	AKR7L	GFP_Control	P42212	Other	20.5772	-3.4147
GFP control	AKR7A2	GFP_Control	P42212	Other	20.5772	-3.4147
GFP control	RBM39	GFP_Control	P42212	Other	23.1883	-3.4079
GFP control	RBM23	GFP_Control	P42212	Other	23.1883	-3.4079
GFP control	DLD	GFP_Control	P42212	Other	28.0583	-3.4076
GFP control	SRSF5	GFP_Control	P42212	Other	23.9028	-3.40651
GFP control	KPNA1	GFP_Control	P42212	Other	22.1608	-3.40386
GFP control	TTN	GFP_Control	P42212	Other	24.3207	-3.40246
GFP control	HDGFL2	GFP_Control	P42212	Other	20.8785	-3.40064
GFP control	SERPINH1	GFP_Control	P42212	Other	23.8673	-3.39893
GFP control	CYB5R3	GFP_Control	P42212	Other	19.7264	-3.39728
GFP control	URI1	GFP_Control	P42212	PAQosome interactor	22.9705	-3.39223
GFP control	ANXA5	GFP_Control	P42212	Other	22.3131	-3.38927
GFP control	MRPL28	GFP_Control	P42212	Other	22.6469	-3.38897
GFP control	NUCB1	GFP_Control	P42212	Other	22.1722	-3.38885
GFP control	MYDGF	GFP_Control	P42212	Other	20.5016	-3.38877
GFP control	COQ8A	GFP_Control	P42212	Other	20.5459	-3.3886
GFP control	RAB5C	GFP_Control	P42212	Other	20.8078	-3.38648
GFP control	LRRC47	GFP_Control	P42212	Other	22.4369	-3.3856
GFP control	C20orf27	GFP_Control	P42212	Other	19.7137	-3.38411
GFP control	POLR2A	GFP_Control	P42212	PAQosome interactor	24.4591	-3.38334
GFP control	MRPL3	GFP_Control	P42212	Other	23.4532	-3.38317
GFP control	MRPL3	GFP_Control	P42212	Other	23.4569	-3.37953
GFP control	RPAP3	GFP_Control	P42212	PAQosome interactor	23.5037	-3.37796
GFP control	MRPL42	GFP_Control	P42212	Other	23.4151	-3.37648
GFP control	NAP1L1	GFP_Control	P42212	Other	27.0804	-3.376
GFP control	PDE12	GFP_Control	P42212	Other	22.2071	-3.37597
GFP control	APEX1	GFP_Control	P42212	Other	22.2373	-3.36536
GFP control	CLIC1	GFP_Control	P42212	Other	21.6508	-3.36002
GFP control	USP22	GFP_Control	P42212	Other	19.554	-3.35855
GFP control	MCM2	GFP_Control	P42212	Other	25.0321	-3.35781
GFP control	ACTN4	GFP_Control	P42212	Other	25.689	-3.35733
GFP control	ACTN2	GFP_Control	P42212	Other	25.689	-3.35733
GFP control	ACTN3	GFP_Control	P42212	Other	25.689	-3.35733
GFP control	SNU13	GFP_Control	P42212	Other	20.8994	-3.35626
GFP control	ACSL3	GFP_Control	P42212	Other	20.5902	-3.35616
GFP control	ACSL4	GFP_Control	P42212	Other	20.5902	-3.35616
GFP control	DLD	GFP_Control	P42212	Other	28.1143	-3.35161
GFP control	MCM2	GFP_Control	P42212	Other	25.0408	-3.34913
GFP control	POLR3A	GFP_Control	P42212	PAQosome interactor	22.6337	-3.3467
GFP control	UPF1	GFP_Control	P42212	Other	22.4763	-3.34669
GFP control	U2AF2	GFP_Control	P42212	Other	22.1924	-3.34237
GFP control	MRPL40	GFP_Control	P42212	Other	21.7103	-3.34089
GFP control	RRP12	GFP_Control	P42212	Other	21.0652	-3.33983
GFP control	EAPP	GFP_Control	P42212	Other	20.2663	-3.33808
GFP control	DCAF7	GFP_Control	P42212	Other	21.5676	-3.33657
GFP control	ACAT1	GFP_Control	P42212	Other	23.8791	-3.33616
GFP control	DNAJB1	GFP_Control	P42212	Other	24.3273	-3.33598
GFP control	CAND1	GFP_Control	P42212	Other	24.355	-3.33511
GFP control	YTHDF2	GFP_Control	P42212	Other	25.367	-3.33302
GFP control	SULT1A2	GFP_Control	P42212	Other	19.185	-3.33122
GFP control	SULT1A1	GFP_Control	P42212	Other	19.185	-3.33122
GFP control	CSTF2	GFP_Control	P42212	Other	22.2205	-3.33085
GFP control	CSTF2T	GFP_Control	P42212	Other	22.2205	-3.33085
GFP control	YTHDC2	GFP_Control	P42212	Other	20.9031	-3.32824
GFP control	GDI2	GFP_Control	P42212	Other	24.5876	-3.3229
GFP control	AAMP	GFP_Control	P42212	Other	22.6174	-3.32155
GFP control	CSNK2A1	GFP_Control	P42212	Other	23.9119	-3.31955
GFP control	CSNK2A3	GFP_Control	P42212	Other	23.9119	-3.31955
GFP control	CRKL	GFP_Control	P42212	Other	20.1025	-3.31795
GFP control	SF3A1	GFP_Control	P42212	Other	25.8349	-3.31729
GFP control	CCT7	GFP_Control	P42212	Other	29.116	-3.31716
GFP control	SMARCC2	GFP_Control	P42212	Other	23.6388	-3.31706
GFP control	LAP3	GFP_Control	P42212	Other	20.2616	-3.31606
GFP control	POLR3C	GFP_Control	P42212	Other	21.0061	-3.31306
GFP control	CDK4	GFP_Control	P42212	Other	21.546	-3.312
GFP control	CBR1	GFP_Control	P42212	Other	23.1477	-3.31133
GFP control	AHSG	GFP_Control	P42212	Other	25.1582	-3.30861
GFP control	THOC3	GFP_Control	P42212	Other	21.208	-3.30804
GFP control	MRPL14	GFP_Control	P42212	Other	22.3635	-3.30704
GFP control	CCT7	GFP_Control	P42212	Other	29.1268	-3.30639
GFP control	NUDT19	GFP_Control	P42212	Other	22.5696	-3.30538
GFP control	CCT8	GFP_Control	P42212	Other	30.125	-3.3052
GFP control	MRPL48	GFP_Control	P42212	Other	21.0151	-3.30426
GFP control	HSPA4L	GFP_Control	P42212	PAQosome interactor	23.1702	-3.30017
GFP control	RNF213	GFP_Control	P42212	Other	24.824	-3.29941
GFP control	PPIL3	GFP_Control	P42212	Other	19.0642	-3.29885
GFP control	CLIC1	GFP_Control	P42212	Other	21.7127	-3.29806
GFP control	STIP1	GFP_Control	P42212	Other	28.2931	-3.29778
GFP control	SNRPA	GFP_Control	P42212	Other	24.8649	-3.29567
GFP control	CCT6A	GFP_Control	P42212	Other	29.5001	-3.29289
GFP control	POP7	GFP_Control	P42212	Other	21.1331	-3.28643
GFP control	LTV1	GFP_Control	P42212	Other	24.0634	-3.28568
GFP control	ARF1	GFP_Control	P42212	Other	22.6852	-3.28468
GFP control	ARF3	GFP_Control	P42212	Other	22.6852	-3.28468
GFP control	CHD4	GFP_Control	P42212	PAQosome interactor	23.1078	-3.28457
GFP control	DLD	GFP_Control	P42212	Other	28.1821	-3.28377
GFP control	IVD	GFP_Control	P42212	Other	23.5417	-3.2835
GFP control	WBP11	GFP_Control	P42212	Other	21.3766	-3.28321
GFP control	ZC3HAV1	GFP_Control	P42212	Other	22.335	-3.28226
GFP control	RRM1	GFP_Control	P42212	Other	23.7311	-3.28116
GFP control	SEC22B	GFP_Control	P42212	Other	20.6309	-3.28074
GFP control	TRA2B	GFP_Control	P42212	Other	22.1731	-3.27895
GFP control	CCT5	GFP_Control	P42212	Other	28.9825	-3.27726
GFP control	KATNB1	GFP_Control	P42212	Other	19.5304	-3.27611
GFP control	RPL37A	GFP_Control	P42212	Other	24.2457	-3.27497
GFP control	RPL37AP8	GFP_Control	P42212	Other	24.2457	-3.27497
GFP control	EIF4G1	GFP_Control	P42212	Other	26.009	-3.27328
GFP control	EIF4G3	GFP_Control	P42212	Other	26.009	-3.27328
GFP control	C7orf57	GFP_Control	P42212	Other	26.009	-3.27328
GFP control	TIAL1	GFP_Control	P42212	Other	22.254	-3.27327
GFP control	TIA1	GFP_Control	P42212	Other	22.254	-3.27327
GFP control	CYFIP2	GFP_Control	P42212	Other	22.2936	-3.27158
GFP control	SDHB	GFP_Control	P42212	Other	19.9026	-3.27069
GFP control	EIF4A1	GFP_Control	P42212	Other	26.9941	-3.26771
GFP control	EZR	GFP_Control	P42212	Other	25.7262	-3.26729
GFP control	NCAPH	GFP_Control	P42212	Other	20.9941	-3.26673
GFP control	FKBP10	GFP_Control	P42212	Other	20.4817	-3.26669
GFP control	PPIB	GFP_Control	P42212	Other	24.0038	-3.26579
GFP control	RCC1	GFP_Control	P42212	Other	20.9882	-3.26542
GFP control	GLA	GFP_Control	P42212	Other	22.715	-3.2624
GFP control	MRPL14	GFP_Control	P42212	Other	22.4093	-3.2612
GFP control	AKAP9	GFP_Control	P42212	Other	19.0865	-3.26076
GFP control	WDR1	GFP_Control	P42212	Other	21.1695	-3.26013
GFP control	AAR2	GFP_Control	P42212	PAQosome interactor	21.9806	-3.25846
GFP control	XPO5	GFP_Control	P42212	Other	19.0171	-3.25497
GFP control	MRPS23	GFP_Control	P42212	Other	24.2914	-3.25424
GFP control	UBE2L3	GFP_Control	P42212	Other	21.1431	-3.24976
GFP control	UBE2L5	GFP_Control	P42212	Other	21.1431	-3.24976
GFP control	MRPL21	GFP_Control	P42212	Other	22.3497	-3.2497
GFP control	HSPD1	GFP_Control	P42212	Other	28.0227	-3.24427
GFP control	MRPL58	GFP_Control	P42212	Other	21.7285	-3.24308
GFP control	AKR7L	GFP_Control	P42212	Other	20.749	-3.24285
GFP control	AKR7A2	GFP_Control	P42212	Other	20.749	-3.24285
GFP control	PUS7	GFP_Control	P42212	Other	22.4918	-3.24238
GFP control	KRR1	GFP_Control	P42212	Other	21.9117	-3.24151
GFP control	IRF2BP2	GFP_Control	P42212	Other	20.6297	-3.24138
GFP control	RAB5C	GFP_Control	P42212	Other	20.9583	-3.236
GFP control	PABPN1	GFP_Control	P42212	Other	23.2782	-3.23539
GFP control	PABPN1L	GFP_Control	P42212	Other	23.2782	-3.23539
GFP control	RFC3	GFP_Control	P42212	Other	19.9431	-3.23464
GFP control	DUT	GFP_Control	P42212	Other	23.4129	-3.23432
GFP control	PMPCA	GFP_Control	P42212	Other	20.8222	-3.23385
GFP control	PEG10	GFP_Control	P42212	Other	21.9939	-3.23071
GFP control	PRPF4	GFP_Control	P42212	Other	21.5546	-3.22967
GFP control	CCT4	GFP_Control	P42212	Other	29.5165	-3.22942
GFP control	CYCS	GFP_Control	P42212	Other	23.5484	-3.22891
GFP control	PSMA6	GFP_Control	P42212	Other	24.0619	-3.22438
GFP control	GIGYF2	GFP_Control	P42212	Other	20.3569	-3.22185
GFP control	MRPL37	GFP_Control	P42212	Other	22.3723	-3.22169
GFP control	CRKL	GFP_Control	P42212	Other	20.199	-3.22142
GFP control	MRPL23	GFP_Control	P42212	Other	22.2411	-3.21595
GFP control	HBS1L	GFP_Control	P42212	Other	21.8407	-3.21574
GFP control	NOP58	GFP_Control	P42212	PAQosome interactor	22.3054	-3.2152
GFP control	NOP58	GFP_Control	P42212	PAQosome interactor	22.3054	-3.2152
GFP control	FAM91A1	GFP_Control	P42212	Other	18.9474	-3.21196
GFP control	TIAL1	GFP_Control	P42212	Other	22.3216	-3.20565
GFP control	TIA1	GFP_Control	P42212	Other	22.3216	-3.20565
GFP control	ANAPC7	GFP_Control	P42212	PAQosome interactor	22.1146	-3.20525
GFP control	STAT3	GFP_Control	P42212	Other	22.5331	-3.20495
GFP control	NOP58	GFP_Control	P42212	PAQosome interactor	22.3167	-3.20394
GFP control	NOP58	GFP_Control	P42212	PAQosome interactor	22.3167	-3.20394
GFP control	SLC4A1AP	GFP_Control	P42212	Other	19.6616	-3.20272
GFP control	HTATSF1	GFP_Control	P42212	Other	24.4022	-3.20041
GFP control	IPO7	GFP_Control	P42212	Other	20.3037	-3.19902
GFP control	CPNE3	GFP_Control	P42212	Other	18.2991	-3.19843
GFP control	CPNE2	GFP_Control	P42212	Other	18.2991	-3.19843
GFP control	CPNE9	GFP_Control	P42212	Other	18.2991	-3.19843
GFP control	CPNE4	GFP_Control	P42212	Other	18.2991	-3.19843
GFP control	CPNE6	GFP_Control	P42212	Other	18.2991	-3.19843
GFP control	CPNE8	GFP_Control	P42212	Other	18.2991	-3.19843
GFP control	CPNE5	GFP_Control	P42212	Other	18.2991	-3.19843
GFP control	CPNE7	GFP_Control	P42212	Other	18.2991	-3.19843
GFP control	TMA16	GFP_Control	P42212	Other	20.9436	-3.19761
GFP control	SON	GFP_Control	P42212	Other	23.6263	-3.19556
GFP control	KRI1	GFP_Control	P42212	Other	22.102	-3.19417
GFP control	NUCB1	GFP_Control	P42212	Other	22.3684	-3.19259
GFP control	SNAP23	GFP_Control	P42212	Other	24.7255	-3.19246
GFP control	BCKDK	GFP_Control	P42212	Other	22.6568	-3.18891
GFP control	ARF1	GFP_Control	P42212	Other	22.7823	-3.18755
GFP control	ARF3	GFP_Control	P42212	Other	22.7823	-3.18755
GFP control	LRPPRC	GFP_Control	P42212	Other	25.0031	-3.18754
GFP control	PNPLA8	GFP_Control	P42212	Other	25.0031	-3.18754
GFP control	SCFD1	GFP_Control	P42212	Other	19.0464	-3.18729
GFP control	ISYNA1	GFP_Control	P42212	Other	23.8079	-3.18357
GFP control	TMPO	GFP_Control	P42212	Other	24.2109	-3.18207
GFP control	SNRPD1	GFP_Control	P42212	PAQosome interactor	24.9685	-3.18097
GFP control	SEMG2	GFP_Control	P42212	Other	21.4968	-3.17907
GFP control	COPS4	GFP_Control	P42212	Other	20.7583	-3.17864
GFP control	BYSL	GFP_Control	P42212	Other	24.8825	-3.17716
GFP control	BLMH	GFP_Control	P42212	Other	20.9461	-3.17667
GFP control	CCT6A	GFP_Control	P42212	Other	29.6163	-3.17667
GFP control	SAE1	GFP_Control	P42212	Other	22.2828	-3.17577
GFP control	PDAP1	GFP_Control	P42212	Other	22.8288	-3.17441
GFP control	TUBB8	GFP_Control	P42212	Other	24.3915	-3.1734
GFP control	MRPL47	GFP_Control	P42212	Other	22.5125	-3.17178
GFP control	SNRNP70	GFP_Control	P42212	Other	25.8268	-3.17027
GFP control	RBM25	GFP_Control	P42212	Other	24.6648	-3.16713
GFP control	ACO2	GFP_Control	P42212	Other	22.4158	-3.16673
GFP control	NUP62	GFP_Control	P42212	Other	21.0415	-3.16653
GFP control	CRTAP	GFP_Control	P42212	Other	18.8937	-3.16635
GFP control	EIF6	GFP_Control	P42212	Other	22.71	-3.16593
GFP control	PSMC6	GFP_Control	P42212	Other	26.948	-3.16542
GFP control	UGP2	GFP_Control	P42212	Other	18.8578	-3.16451
GFP control	GSPT2	GFP_Control	P42212	Other	22.4053	-3.16251
GFP control	PSME1	GFP_Control	P42212	Other	20.906	-3.16174
GFP control	DNAJC9	GFP_Control	P42212	Other	20.8106	-3.16146
GFP control	SRRM1	GFP_Control	P42212	Other	23.0485	-3.16108
GFP control	ALDH1B1	GFP_Control	P42212	Other	21.9028	-3.15996
GFP control	PIN1	GFP_Control	P42212	Other	21.9776	-3.15713
GFP control	SAP18	GFP_Control	P42212	Other	23.991	-3.15662
GFP control	MRPS5	GFP_Control	P42212	Other	24.4183	-3.15549
GFP control	KRT73	GFP_Control	P42212	Other	22.363	-3.15424
GFP control	KRT74	GFP_Control	P42212	Other	22.363	-3.15424
GFP control	NTPCR	GFP_Control	P42212	Other	22.0348	-3.15336
GFP control	HSPD1	GFP_Control	P42212	Other	28.115	-3.15195
GFP control	RIOK2	GFP_Control	P42212	Other	20.4947	-3.15032
GFP control	GSTP1	GFP_Control	P42212	Other	20.6819	-3.14892
GFP control	MRPL38	GFP_Control	P42212	Other	22.9336	-3.14891
GFP control	TIAL1	GFP_Control	P42212	Other	22.3789	-3.14837
GFP control	TIA1	GFP_Control	P42212	Other	22.3789	-3.14837
GFP control	CCAR1	GFP_Control	P42212	Other	22.9808	-3.14797
GFP control	SMU1	GFP_Control	P42212	Other	20.8596	-3.14697
GFP control	CSE1L	GFP_Control	P42212	Other	22.3648	-3.14181
GFP control	PIK3R4	GFP_Control	P42212	Other	19.4698	-3.14136
GFP control	NCAPD2	GFP_Control	P42212	Other	22.3791	-3.1408
GFP control	CCT3	GFP_Control	P42212	Other	29.7447	-3.13711
GFP control	MEPCE	GFP_Control	P42212	Other	22.6333	-3.13185
GFP control	TCP1	GFP_Control	P42212	Other	29.5395	-3.13115
GFP control	GOT2	GFP_Control	P42212	Other	25.5582	-3.12961
GFP control	CCT2	GFP_Control	P42212	Other	29.7967	-3.12829
GFP control	HINT1	GFP_Control	P42212	Other	24.3609	-3.12785
GFP control	RANBP2	GFP_Control	P42212	Other	23.6524	-3.12717
GFP control	RGPD6	GFP_Control	P42212	Other	23.6524	-3.12717
GFP control	RGPD8	GFP_Control	P42212	Other	23.6524	-3.12717
GFP control	RGPD1	GFP_Control	P42212	Other	23.6524	-3.12717
GFP control	RGPD2	GFP_Control	P42212	Other	23.6524	-3.12717
GFP control	RPN2	GFP_Control	P42212	Other	22.2369	-3.12672
GFP control	TPR	GFP_Control	P42212	Other	27.0152	-3.12423
GFP control	PFN1	GFP_Control	P42212	Other	27.0818	-3.12377
GFP control	CTTN	GFP_Control	P42212	Other	23.4228	-3.11996
GFP control	PNN	GFP_Control	P42212	Other	23.7683	-3.11967
GFP control	ENAH	GFP_Control	P42212	Other	23.6559	-3.11891
GFP control	PSMB5	GFP_Control	P42212	Other	23.8935	-3.11844
GFP control	STAT3	GFP_Control	P42212	Other	22.6201	-3.11799
GFP control	MYBBP1A	GFP_Control	P42212	PAQosome interactor	23.7732	-3.11659
GFP control	MRPL58	GFP_Control	P42212	Other	21.8582	-3.11333
GFP control	LIPA	GFP_Control	P42212	Other	20.0729	-3.11302
GFP control	SRP19	GFP_Control	P42212	Other	23.0629	-3.11172
GFP control	AHSA1	GFP_Control	P42212	Other	21.8306	-3.11163
GFP control	LRRFIP1	GFP_Control	P42212	Other	22.3325	-3.10837
GFP control	LRRFIP2	GFP_Control	P42212	Other	22.3325	-3.10837
GFP control	DDX47	GFP_Control	P42212	Other	20.6648	-3.1075
GFP control	PDCD6	GFP_Control	P42212	Other	20.4368	-3.10731
GFP control	RBM42	GFP_Control	P42212	Other	21.2071	-3.10725
GFP control	ACTR2	GFP_Control	P42212	Other	22.063	-3.10709
GFP control	P4HA1	GFP_Control	P42212	Other	22.8304	-3.10704
GFP control	CKB	GFP_Control	P42212	Other	28.6329	-3.10677
GFP control	MSH6	GFP_Control	P42212	Other	21.4936	-3.10647
GFP control	CCT2	GFP_Control	P42212	Other	29.819	-3.10602
GFP control	XPO5	GFP_Control	P42212	Other	19.176	-3.09606
GFP control	PYCR2	GFP_Control	P42212	Other	22.8072	-3.09421
GFP control	MAP1B	GFP_Control	P42212	PAQosome interactor	23.083	-3.09305
GFP control	MAP1A	GFP_Control	P42212	Other	23.083	-3.09305
GFP control	ACTN1	GFP_Control	P42212	Other	23.4221	-3.0908
GFP control	CCT6A	GFP_Control	P42212	Other	29.7023	-3.09072
GFP control	SNX2	GFP_Control	P42212	Other	23.6677	-3.08936
GFP control	CAPZB	GFP_Control	P42212	Other	22.8216	-3.0882
GFP control	YWHAQ	GFP_Control	P42212	Other	24.8971	-3.08767
GFP control	SEPTIN9	GFP_Control	P42212	Other	21.865	-3.08752
GFP control	SMARCE1	GFP_Control	P42212	Other	20.8385	-3.08671
GFP control	TCP1	GFP_Control	P42212	Other	29.5889	-3.0818
GFP control	PIH1D1	GFP_Control	P42212	PAQosome interactor	20.1512	-3.0815
GFP control	IPO7	GFP_Control	P42212	Other	20.4238	-3.07898
GFP control	NUDT21	GFP_Control	P42212	Other	22.2927	-3.07771
GFP control	PSMB7	GFP_Control	P42212	Other	22.9613	-3.07767
GFP control	MARCKSL1	GFP_Control	P42212	Other	25.2106	-3.07734
GFP control	TAGLN2	GFP_Control	P42212	Other	24.6894	-3.07716
GFP control	TAGLN3	GFP_Control	P42212	Other	24.6894	-3.07716
GFP control	SMU1	GFP_Control	P42212	Other	20.9385	-3.06811
GFP control	AARS1	GFP_Control	P42212	Other	22.0677	-3.06711
GFP control	KPNA6	GFP_Control	P42212	Other	22.233	-3.06278
GFP control	KPNA5	GFP_Control	P42212	Other	22.233	-3.06278
GFP control	SMC4	GFP_Control	P42212	Other	24.6363	-3.06057
GFP control	AAR2	GFP_Control	P42212	PAQosome interactor	22.1798	-3.05931
GFP control	CACYBP	GFP_Control	P42212	Other	25.3432	-3.059
GFP control	G3BP1	GFP_Control	P42212	Other	23.7364	-3.05893
GFP control	USP14	GFP_Control	P42212	Other	21.5267	-3.05841
GFP control	SON	GFP_Control	P42212	Other	23.767	-3.05491
GFP control	SNRPN	GFP_Control	P42212	Other	25.9279	-3.05378
GFP control	SNRPB	GFP_Control	P42212	Other	25.9279	-3.05378
GFP control	NUDT19	GFP_Control	P42212	Other	22.8231	-3.05196
GFP control	FASN	GFP_Control	P42212	Other	28.3165	-3.05097
GFP control	HINT1	GFP_Control	P42212	Other	24.438	-3.05073
GFP control	RAB2A	GFP_Control	P42212	Other	20.776	-3.04977
GFP control	RAB2B	GFP_Control	P42212	Other	20.776	-3.04977
GFP control	CCT5	GFP_Control	P42212	Other	29.2103	-3.04954
GFP control	UPF1	GFP_Control	P42212	Other	22.7761	-3.04693
GFP control	FKBP3	GFP_Control	P42212	Other	22.6433	-3.04484
GFP control	TRIP13	GFP_Control	P42212	Other	23.1884	-3.04291
GFP control	RRP9	GFP_Control	P42212	Other	22.9252	-3.04008
GFP control	PACSIN2	GFP_Control	P42212	Other	23.1702	-3.03937
GFP control	SSB	GFP_Control	P42212	Other	27.4067	-3.03748
GFP control	EIF3K	GFP_Control	P42212	Other	24.8444	-3.03418
GFP control	CSNK2B	GFP_Control	P42212	Other	23.7402	-3.03288
GFP control	FASN	GFP_Control	P42212	Other	28.3363	-3.03116
GFP control	BMS1	GFP_Control	P42212	Other	19.575	-3.03107
GFP control	OTUB1	GFP_Control	P42212	Other	21.7789	-3.02901
GFP control	LSM4	GFP_Control	P42212	Other	22.3739	-3.02742
GFP control	MRE11	GFP_Control	P42212	PAQosome interactor	24.4414	-3.02709
GFP control	FANCD2	GFP_Control	P42212	Other	22.2136	-3.02607
GFP control	MDH1	GFP_Control	P42212	Other	23.8465	-3.02592
GFP control	U2SURP	GFP_Control	P42212	Other	21.2692	-3.02468
GFP control	PDHA1	GFP_Control	P42212	Other	26.4994	-3.02454
GFP control	PDHA2	GFP_Control	P42212	Other	26.4994	-3.02454
GFP control	DDX46	GFP_Control	P42212	PAQosome interactor	24.8807	-3.01985
GFP control	CTTN	GFP_Control	P42212	Other	23.523	-3.01973
GFP control	TTC9C	GFP_Control	P42212	Other	19.9838	-3.01971
GFP control	LMNA	GFP_Control	P42212	Other	23.761	-3.01868
GFP control	SNRPD3	GFP_Control	P42212	PAQosome interactor	25.1404	-3.01753
GFP control	TRMT10C	GFP_Control	P42212	Other	22.7325	-3.01741
GFP control	PPIB	GFP_Control	P42212	Other	24.2524	-3.01713
GFP control	CCT6A	GFP_Control	P42212	Other	29.7777	-3.01525
GFP control	SNRPA	GFP_Control	P42212	Other	25.1457	-3.01493
GFP control	CCT2	GFP_Control	P42212	Other	29.9101	-3.01488
GFP control	UQCC2	GFP_Control	P42212	Other	20.0182	-3.01468
GFP control	GLOD4	GFP_Control	P42212	Other	21.0195	-3.01422
GFP control	SRSF4	GFP_Control	P42212	Other	22.6034	-3.01262
GFP control	MCMBP	GFP_Control	P42212	Other	22.4043	-3.0102
GFP control	GART	GFP_Control	P42212	Other	25.3797	-3.0099
GFP control	IPO7	GFP_Control	P42212	Other	20.4933	-3.0095
GFP control	USP5	GFP_Control	P42212	Other	23.9414	-3.00879
GFP control	PSMC6	GFP_Control	P42212	Other	27.1091	-3.00438
GFP control	TTN	GFP_Control	P42212	Other	24.7193	-3.00393
GFP control	RPP40	GFP_Control	P42212	Other	20.2259	-3.00238
GFP control	PSMC6	GFP_Control	P42212	Other	27.1119	-3.00159
GFP control	NUP62	GFP_Control	P42212	Other	21.2067	-3.0013
GFP control	WASF2	GFP_Control	P42212	Other	22.619	-3.00081
GFP control	FABP5	GFP_Control	P42212	Other	22.8994	-2.9978
GFP control	FABP5P3	GFP_Control	P42212	Other	22.8994	-2.9978
GFP control	TCP1	GFP_Control	P42212	Other	29.6736	-2.99705
GFP control	MRPS21	GFP_Control	P42212	Other	20.4932	-2.99655
GFP control	ZNF207	GFP_Control	P42212	Other	23.2988	-2.99469
GFP control	ALDH1B1	GFP_Control	P42212	Other	22.0689	-2.99381
GFP control	TBL3	GFP_Control	P42212	Other	19.532	-2.99214
GFP control	PES1	GFP_Control	P42212	Other	24.663	-2.99128
GFP control	PRDX3	GFP_Control	P42212	Other	25.1052	-2.9901
GFP control	TKT	GFP_Control	P42212	Other	26.4174	-2.98854
GFP control	GOT2	GFP_Control	P42212	Other	25.7005	-2.9873
GFP control	BCKDK	GFP_Control	P42212	Other	22.8617	-2.98398
GFP control	USP5	GFP_Control	P42212	Other	23.9672	-2.98297
GFP control	HTRA2	GFP_Control	P42212	Other	22.3451	-2.98208
GFP control	HTRA3	GFP_Control	P42212	Other	22.3451	-2.98208
GFP control	PPIB	GFP_Control	P42212	Other	24.2876	-2.98191
GFP control	MAK16	GFP_Control	P42212	Other	20.5163	-2.979
GFP control	DHX40	GFP_Control	P42212	Other	20.0395	-2.97715
GFP control	AKAP12	GFP_Control	P42212	Other	21.9905	-2.97391
GFP control	RANBP1	GFP_Control	P42212	Other	25.6582	-2.97339
GFP control	PKIB	GFP_Control	P42212	Other	25.6582	-2.97339
GFP control	RECQL	GFP_Control	P42212	Other	22.7868	-2.97162
GFP control	CCT5	GFP_Control	P42212	Other	29.2891	-2.97065
GFP control	PGD	GFP_Control	P42212	Other	24.8154	-2.96788
GFP control	MRPL48	GFP_Control	P42212	Other	21.3521	-2.96727
GFP control	EIF4E	GFP_Control	P42212	Other	22.9024	-2.96661
GFP control	HINT2	GFP_Control	P42212	Other	21.3575	-2.96595
GFP control	XRCC4	GFP_Control	P42212	Other	21.7489	-2.96561
GFP control	DDX23	GFP_Control	P42212	Other	24.0032	-2.9637
GFP control	RAD50	GFP_Control	P42212	PAQosome interactor	26.1876	-2.96368
GFP control	AP1G1	GFP_Control	P42212	Other	22.6516	-2.96146
GFP control	WDR18	GFP_Control	P42212	Other	21.7145	-2.96024
GFP control	MRE11	GFP_Control	P42212	PAQosome interactor	24.5105	-2.95797
GFP control	PLS3	GFP_Control	P42212	Other	24.9121	-2.95748
GFP control	PLS1	GFP_Control	P42212	Other	24.9121	-2.95748
GFP control	SRM	GFP_Control	P42212	Other	21.8796	-2.95694
GFP control	FAM50A	GFP_Control	P42212	Other	21.0284	-2.95683
GFP control	FAM50B	GFP_Control	P42212	Other	21.0284	-2.95683
GFP control	KRR1	GFP_Control	P42212	Other	22.1973	-2.95594
GFP control	LBR	GFP_Control	P42212	Other	24.0261	-2.95364
GFP control	TOE1	GFP_Control	P42212	Other	20.0638	-2.95175
GFP control	SLIRP	GFP_Control	P42212	Other	23.1265	-2.9485
GFP control	CCDC124	GFP_Control	P42212	Other	22.1454	-2.94764
GFP control	RANGAP1	GFP_Control	P42212	Other	24.0347	-2.94734
GFP control	MRPL44	GFP_Control	P42212	Other	21.7117	-2.94531
GFP control	HSP90AB2P	GFP_Control	P42212	Other	23.4424	-2.94467
GFP control	ZCCHC8	GFP_Control	P42212	Other	21.6719	-2.94427
GFP control	MRPS23	GFP_Control	P42212	Other	24.6024	-2.94326
GFP control	PLOD3	GFP_Control	P42212	Other	20.8444	-2.94209
GFP control	SERBP1	GFP_Control	P42212	Other	27.2138	-2.94175
GFP control	LAP3	GFP_Control	P42212	Other	20.6361	-2.94153
GFP control	DDX24	GFP_Control	P42212	Other	21.0102	-2.94076
GFP control	XPO5	GFP_Control	P42212	Other	19.3319	-2.94024
GFP control	CCT6A	GFP_Control	P42212	Other	29.8536	-2.9394
GFP control	CDK1	GFP_Control	P42212	Other	24.0719	-2.93866
GFP control	CDK15	GFP_Control	P42212	Other	24.0719	-2.93866
GFP control	CDK14	GFP_Control	P42212	Other	24.0719	-2.93866
GFP control	CDK18	GFP_Control	P42212	Other	24.0719	-2.93866
GFP control	CDK16	GFP_Control	P42212	Other	24.0719	-2.93866
GFP control	CDK13	GFP_Control	P42212	Other	24.0719	-2.93866
GFP control	LRPPRC	GFP_Control	P42212	Other	25.252	-2.93864
GFP control	PNPLA8	GFP_Control	P42212	Other	25.252	-2.93864
GFP control	DDX56	GFP_Control	P42212	Other	20.1448	-2.9364
GFP control	MAP1B	GFP_Control	P42212	PAQosome interactor	23.2398	-2.93622
GFP control	MAP1A	GFP_Control	P42212	Other	23.2398	-2.93622
GFP control	ACAT1	GFP_Control	P42212	Other	24.2797	-2.93565
GFP control	KLHDC4	GFP_Control	P42212	Other	21.9998	-2.93404
GFP control	HCFC1	GFP_Control	P42212	PAQosome interactor	23.5807	-2.93018
GFP control	RFC3	GFP_Control	P42212	Other	20.2536	-2.92409
GFP control	CAPZB	GFP_Control	P42212	Other	22.9861	-2.92374
GFP control	GLA	GFP_Control	P42212	Other	23.054	-2.92344
GFP control	LRRFIP1	GFP_Control	P42212	Other	22.5176	-2.92335
GFP control	LRRFIP2	GFP_Control	P42212	Other	22.5176	-2.92335
GFP control	MRPS5	GFP_Control	P42212	Other	24.6549	-2.91893
GFP control	COPS2	GFP_Control	P42212	Other	21.5195	-2.91757
GFP control	HDAC2	GFP_Control	P42212	PAQosome interactor	21.2571	-2.91605
GFP control	SUGT1	GFP_Control	P42212	Other	23.3327	-2.91571
GFP control	SGTA	GFP_Control	P42212	Other	21.1813	-2.91445
GFP control	MRPL19	GFP_Control	P42212	Other	22.0205	-2.9117
GFP control	RPN1	GFP_Control	P42212	Other	23.3922	-2.90877
GFP control	SRSF7	GFP_Control	P42212	Other	23.9235	-2.90746
GFP control	RANBP1	GFP_Control	P42212	Other	25.7246	-2.90705
GFP control	PKIB	GFP_Control	P42212	Other	25.7246	-2.90705
GFP control	PMPCA	GFP_Control	P42212	Other	21.151	-2.90503
GFP control	TCP1	GFP_Control	P42212	Other	29.7684	-2.90227
GFP control	CDC73	GFP_Control	P42212	Other	24.8493	-2.90208
GFP control	TUBB6	GFP_Control	P42212	Other	21.7663	-2.90207
GFP control	SLK	GFP_Control	P42212	Other	21.7824	-2.90198
GFP control	MYH10	GFP_Control	P42212	Other	26.1595	-2.89825
GFP control	MYH6	GFP_Control	P42212	Other	26.1595	-2.89825
GFP control	CCDC170	GFP_Control	P42212	Other	26.1595	-2.89825
GFP control	RECQL	GFP_Control	P42212	Other	22.863	-2.89543
GFP control	GPS1	GFP_Control	P42212	Other	21.6724	-2.89427
GFP control	LRPAP1	GFP_Control	P42212	Other	22.0265	-2.89259
GFP control	DHX29	GFP_Control	P42212	Other	19.7979	-2.89158
GFP control	DNAJA2	GFP_Control	P42212	PAQosome interactor	23.6821	-2.89147
GFP control	CAPZB	GFP_Control	P42212	Other	23.0224	-2.88737
GFP control	NAF1	GFP_Control	P42212	Other	21.4185	-2.88689
GFP control	UGP2	GFP_Control	P42212	Other	19.136	-2.88634
GFP control	TRMT11	GFP_Control	P42212	Other	19.6379	-2.88621
GFP control	ERO1A	GFP_Control	P42212	Other	21.7525	-2.88561
GFP control	ERO1B	GFP_Control	P42212	Other	21.7525	-2.88561
GFP control	GART	GFP_Control	P42212	Other	25.5046	-2.88504
GFP control	USP7	GFP_Control	P42212	Other	23.9355	-2.88429
GFP control	MYBBP1A	GFP_Control	P42212	PAQosome interactor	24.008	-2.88179
GFP control	CCT2	GFP_Control	P42212	Other	30.0451	-2.87997
GFP control	CLPB	GFP_Control	P42212	Other	24.5416	-2.87929
GFP control	TRIP13	GFP_Control	P42212	Other	23.3537	-2.87764
GFP control	KPNA2	GFP_Control	P42212	Other	25.4859	-2.87733
GFP control	PRPS2	GFP_Control	P42212	Other	24.9589	-2.87715
GFP control	PFN1	GFP_Control	P42212	Other	27.3296	-2.87597
GFP control	SNRPD1	GFP_Control	P42212	PAQosome interactor	25.2737	-2.87582
GFP control	TRA2B	GFP_Control	P42212	Other	22.5766	-2.87542
GFP control	PDIA4	GFP_Control	P42212	Other	25.2726	-2.87535
GFP control	HSP90B1	GFP_Control	P42212	Other	26.9599	-2.87185
GFP control	HSP90B2P	GFP_Control	P42212	Other	26.9599	-2.87185
GFP control	TTN	GFP_Control	P42212	Other	24.8524	-2.8708
GFP control	ARHGDIA	GFP_Control	P42212	Other	24.7491	-2.87054
GFP control	DCTN1	GFP_Control	P42212	PAQosome interactor	24.2523	-2.87024
GFP control	SLC25A11	GFP_Control	P42212	Other	21.0774	-2.86929
GFP control	IGF2BP3	GFP_Control	P42212	Other	22.9808	-2.86835
GFP control	PRPF4	GFP_Control	P42212	Other	21.9161	-2.86818
GFP control	LIPA	GFP_Control	P42212	Other	20.3179	-2.86795
GFP control	VCL	GFP_Control	P42212	Other	23.807	-2.86729
GFP control	MYO6	GFP_Control	P42212	Other	20.5707	-2.86701
GFP control	RBM3	GFP_Control	P42212	Other	25.271	-2.8646
GFP control	GSTP1	GFP_Control	P42212	Other	20.9668	-2.86407
GFP control	SRM	GFP_Control	P42212	Other	21.9761	-2.86044
GFP control	MRPS27	GFP_Control	P42212	Other	24.852	-2.85869
GFP control	RANGAP1	GFP_Control	P42212	Other	24.1238	-2.85823
GFP control	MDH1	GFP_Control	P42212	Other	24.0187	-2.85375
GFP control	CDK9	GFP_Control	P42212	Other	21.6687	-2.853
GFP control	SNRPD2	GFP_Control	P42212	PAQosome interactor	26.0769	-2.85289
GFP control	AP1G1	GFP_Control	P42212	Other	22.7628	-2.85025
GFP control	ACACA	GFP_Control	P42212	Other	26.3806	-2.84978
GFP control	COPS3	GFP_Control	P42212	Other	21.1895	-2.84927
GFP control	PDCD2L	GFP_Control	P42212	Other	21.5537	-2.8491
GFP control	UCHL1	GFP_Control	P42212	Other	25.2887	-2.84186
GFP control	URI1	GFP_Control	P42212	PAQosome interactor	23.5209	-2.84185
GFP control	SRRM2	GFP_Control	P42212	Other	24.8873	-2.84161
GFP control	MCM7	GFP_Control	P42212	Other	25.8562	-2.83984
GFP control	HSD17B12	GFP_Control	P42212	Other	20.3808	-2.83932
GFP control	MRTO4	GFP_Control	P42212	Other	23.5411	-2.83871
GFP control	FKBP3	GFP_Control	P42212	Other	22.8512	-2.83698
GFP control	MARCKSL1	GFP_Control	P42212	Other	25.4517	-2.83622
GFP control	ATP5PB	GFP_Control	P42212	Other	22.8152	-2.83429
GFP control	DDX46	GFP_Control	P42212	PAQosome interactor	25.0691	-2.83151
GFP control	OAT	GFP_Control	P42212	Other	24.5656	-2.82888
GFP control	PPP1CC	GFP_Control	P42212	PAQosome interactor	22.4009	-2.82678
GFP control	ASNS	GFP_Control	P42212	Other	24.5642	-2.82667
GFP control	MRTO4	GFP_Control	P42212	Other	23.5552	-2.82459
GFP control	GAPVD1	GFP_Control	P42212	Other	20.3316	-2.82433
GFP control	PDHA1	GFP_Control	P42212	Other	26.7013	-2.82265
GFP control	PDHA2	GFP_Control	P42212	Other	26.7013	-2.82265
GFP control	RBM4	GFP_Control	P42212	Other	23.389	-2.82179
GFP control	RBM4B	GFP_Control	P42212	Other	23.389	-2.82179
GFP control	NOB1	GFP_Control	P42212	Other	22.6694	-2.82116
GFP control	SNX2	GFP_Control	P42212	Other	23.9378	-2.81932
GFP control	RNPS1	GFP_Control	P42212	Other	22.2196	-2.81914
GFP control	ACSL3	GFP_Control	P42212	Other	21.1274	-2.81895
GFP control	ACSL4	GFP_Control	P42212	Other	21.1274	-2.81895
GFP control	TCP1	GFP_Control	P42212	Other	29.8542	-2.81649
GFP control	MRPS7	GFP_Control	P42212	Other	24.8582	-2.81339
GFP control	TARDBP	GFP_Control	P42212	Other	22.7425	-2.81211
GFP control	YWHAE	GFP_Control	P42212	Other	28.0498	-2.81141
GFP control	WASF2	GFP_Control	P42212	Other	22.8115	-2.80829
GFP control	NDUFA8	GFP_Control	P42212	Other	22.9862	-2.80289
GFP control	ACTL6A	GFP_Control	P42212	PAQosome interactor	22.9448	-2.80216
GFP control	ACTL6B	GFP_Control	P42212	Other	22.9448	-2.80216
GFP control	RANGAP1	GFP_Control	P42212	Other	24.1806	-2.80144
GFP control	NUDC	GFP_Control	P42212	Other	25.0814	-2.80086
GFP control	CLUH	GFP_Control	P42212	Other	24.1368	-2.80061
GFP control	PCDHAC2	GFP_Control	P42212	Other	24.1368	-2.80061
GFP control	CCT4	GFP_Control	P42212	Other	29.9505	-2.79543
GFP control	ACADVL	GFP_Control	P42212	Other	21.9388	-2.79529
GFP control	IPO5	GFP_Control	P42212	Other	23.593	-2.79379
GFP control	RANBP6	GFP_Control	P42212	Other	23.593	-2.79379
GFP control	MSI1	GFP_Control	P42212	Other	20.015	-2.79328
GFP control	AHSG	GFP_Control	P42212	Other	25.6735	-2.79327
GFP control	U2AF1	GFP_Control	P42212	Other	21.3154	-2.78954
GFP control	U2AF1L4	GFP_Control	P42212	Other	21.3154	-2.78954
GFP control	CCT8	GFP_Control	P42212	Other	30.6414	-2.78874
GFP control	SNRPD1	GFP_Control	P42212	PAQosome interactor	25.3614	-2.78806
GFP control	SELENOF	GFP_Control	P42212	Other	19.5409	-2.78724
GFP control	PAF1	GFP_Control	P42212	PAQosome interactor	23.9698	-2.78409
GFP control	LYAR	GFP_Control	P42212	Other	23.1465	-2.7837
GFP control	PRDX2	GFP_Control	P42212	Other	25.9452	-2.7831
GFP control	HSP90AB2P	GFP_Control	P42212	Other	23.6051	-2.78195
GFP control	YWHAZ	GFP_Control	P42212	Other	27.1255	-2.78088
GFP control	DNAJB1	GFP_Control	P42212	Other	24.8829	-2.78042
GFP control	NAMPT	GFP_Control	P42212	Other	23.764	-2.77973
GFP control	OGDHL	GFP_Control	P42212	Other	21.1489	-2.77855
GFP control	MRPS35	GFP_Control	P42212	Other	24.9321	-2.77852
GFP control	BYSL	GFP_Control	P42212	Other	25.2834	-2.77617
GFP control	QKI	GFP_Control	P42212	Other	22.5663	-2.77528
GFP control	MYH9	GFP_Control	P42212	Other	27.2713	-2.77437
GFP control	ACIN1	GFP_Control	P42212	Other	27.2713	-2.77437
GFP control	MYH7	GFP_Control	P42212	Other	27.2713	-2.77437
GFP control	CANX	GFP_Control	P42212	Other	24.3027	-2.77433
GFP control	DCTN1	GFP_Control	P42212	PAQosome interactor	24.3493	-2.77329
GFP control	NT5DC2	GFP_Control	P42212	Other	21.331	-2.77326
GFP control	TSNAX	GFP_Control	P42212	Other	22.5943	-2.77079
GFP control	SNRPA1	GFP_Control	P42212	PAQosome interactor	24.5509	-2.76866
GFP control	KHDRBS1	GFP_Control	P42212	Other	26.3981	-2.76385
GFP control	KHDRBS2	GFP_Control	P42212	Other	26.3981	-2.76385
GFP control	KHDRBS3	GFP_Control	P42212	Other	26.3981	-2.76385
GFP control	NFKBIL1	GFP_Control	P42212	Other	26.3981	-2.76385
GFP control	MYH16	GFP_Control	P42212	Other	26.3981	-2.76385
GFP control	ZW10	GFP_Control	P42212	Other	19.7471	-2.76217
GFP control	AAAS	GFP_Control	P42212	Other	19.504	-2.75737
GFP control	PDHB	GFP_Control	P42212	Other	25.7833	-2.75577
GFP control	ANP32E	GFP_Control	P42212	Other	24.2684	-2.75534
GFP control	PES1	GFP_Control	P42212	Other	24.8992	-2.75506
GFP control	HSPD1	GFP_Control	P42212	Other	28.5127	-2.75423
GFP control	C20orf27	GFP_Control	P42212	Other	20.3462	-2.75156
GFP control	TOP3A	GFP_Control	P42212	Other	21.8025	-2.74996
GFP control	MTHFD2	GFP_Control	P42212	Other	24.9471	-2.74852
GFP control	PSMD7	GFP_Control	P42212	Other	22.6693	-2.74712
GFP control	TMEM63A	GFP_Control	P42212	Other	24.1002	-2.74652
GFP control	SUMO2	GFP_Control	P42212	Other	25.2464	-2.74602
GFP control	SUMO4	GFP_Control	P42212	Other	25.2464	-2.74602
GFP control	SUMO3	GFP_Control	P42212	Other	25.2464	-2.74602
GFP control	LRRFIP1	GFP_Control	P42212	Other	22.696	-2.74494
GFP control	LRRFIP2	GFP_Control	P42212	Other	22.696	-2.74494
GFP control	POLRMT	GFP_Control	P42212	Other	24.1703	-2.74166
GFP control	COX5A	GFP_Control	P42212	Other	22.0611	-2.74128
GFP control	PHF5A	GFP_Control	P42212	Other	23.2079	-2.74109
GFP control	TRIP13	GFP_Control	P42212	Other	23.4925	-2.73878
GFP control	PYGL	GFP_Control	P42212	Other	22.9116	-2.7387
GFP control	PYGM	GFP_Control	P42212	Other	22.9116	-2.7387
GFP control	COPG1	GFP_Control	P42212	Other	23.3204	-2.73797
GFP control	BYSL	GFP_Control	P42212	Other	25.3218	-2.73786
GFP control	AP1G1	GFP_Control	P42212	Other	22.8755	-2.73759
GFP control	UGGT1	GFP_Control	P42212	Other	22.8466	-2.7371
GFP control	MAT2B	GFP_Control	P42212	Other	21.5736	-2.73417
GFP control	ARCN1	GFP_Control	P42212	Other	24.2269	-2.73288
GFP control	RRM1	GFP_Control	P42212	Other	24.2794	-2.73285
GFP control	MAT2B	GFP_Control	P42212	Other	21.5758	-2.73195
GFP control	SDHB	GFP_Control	P42212	Other	20.4422	-2.73111
GFP control	THOC3	GFP_Control	P42212	Other	21.7853	-2.73077
GFP control	MARCKSL1	GFP_Control	P42212	Other	25.5586	-2.72931
GFP control	MRTO4	GFP_Control	P42212	Other	23.6505	-2.72926
GFP control	CAPZA1	GFP_Control	P42212	Other	23.6112	-2.72898
GFP control	WASHC5	GFP_Control	P42212	Other	21.3774	-2.72801
GFP control	STMN1	GFP_Control	P42212	Other	26.2027	-2.72702
GFP control	STMN4	GFP_Control	P42212	Other	26.2027	-2.72702
GFP control	WARS1	GFP_Control	P42212	Other	24.5595	-2.72657
GFP control	RECQL	GFP_Control	P42212	Other	23.0319	-2.72652
GFP control	CCT3	GFP_Control	P42212	Other	30.1556	-2.72624
GFP control	PPP5C	GFP_Control	P42212	Other	21.1787	-2.72574
GFP control	DNAJC3	GFP_Control	P42212	Other	20.7673	-2.72369
GFP control	NUP214	GFP_Control	P42212	Other	23.2919	-2.7233
GFP control	RAN	GFP_Control	P42212	Other	26.5667	-2.72283
GFP control	PYCR2	GFP_Control	P42212	Other	23.1846	-2.71676
GFP control	COX5A	GFP_Control	P42212	Other	22.0859	-2.7165
GFP control	PUF60	GFP_Control	P42212	Other	23.1928	-2.71543
GFP control	FARSA	GFP_Control	P42212	Other	24.5412	-2.71481
GFP control	PES1	GFP_Control	P42212	Other	24.9398	-2.71456
GFP control	NCOA5	GFP_Control	P42212	Other	20.8193	-2.71192
GFP control	CAND1	GFP_Control	P42212	Other	24.9782	-2.71189
GFP control	ASDURF	GFP_Control	P42212	PAQosome interactor	23.657	-2.71163
GFP control	SMARCA4	GFP_Control	P42212	Other	22.9511	-2.71092
GFP control	SMARCA2	GFP_Control	P42212	Other	22.9511	-2.71092
GFP control	SUMO2	GFP_Control	P42212	Other	25.2851	-2.70736
GFP control	SUMO4	GFP_Control	P42212	Other	25.2851	-2.70736
GFP control	SUMO3	GFP_Control	P42212	Other	25.2851	-2.70736
GFP control	XRCC4	GFP_Control	P42212	Other	22.0078	-2.7068
GFP control	RBM7	GFP_Control	P42212	Other	20.5369	-2.70343
GFP control	PYGL	GFP_Control	P42212	Other	22.9505	-2.69979
GFP control	PYGM	GFP_Control	P42212	Other	22.9505	-2.69979
GFP control	PDCD5	GFP_Control	P42212	Other	26.6826	-2.69973
GFP control	DDX23	GFP_Control	P42212	Other	24.2676	-2.69922
GFP control	TPM3	GFP_Control	P42212	Other	23.2245	-2.6975
GFP control	GSR	GFP_Control	P42212	Other	23.5467	-2.69703
GFP control	IKBKG	GFP_Control	P42212	Other	20.3134	-2.6944
GFP control	COPB2	GFP_Control	P42212	Other	23.5766	-2.69275
GFP control	EPB41L3	GFP_Control	P42212	Other	22.9975	-2.688
GFP control	ATP5PB	GFP_Control	P42212	Other	22.9616	-2.68795
GFP control	ALB	GFP_Control	P42212	Other	23.2357	-2.68546
GFP control	BCLAF1	GFP_Control	P42212	Other	21.677	-2.68501
GFP control	CCT3	GFP_Control	P42212	Other	30.1975	-2.68428
GFP control	PDK1	GFP_Control	P42212	Other	22.5456	-2.68341
GFP control	DHX29	GFP_Control	P42212	Other	20.0062	-2.68326
GFP control	ANXA11	GFP_Control	P42212	Other	19.5054	-2.68108
GFP control	PDCD2L	GFP_Control	P42212	Other	21.7225	-2.68021
GFP control	TSNAX	GFP_Control	P42212	Other	22.6852	-2.67989
GFP control	MRPS34	GFP_Control	P42212	Other	25.0072	-2.67736
GFP control	RPS6KA3	GFP_Control	P42212	Other	20.7538	-2.67656
GFP control	RPS6KA1	GFP_Control	P42212	Other	20.7538	-2.67656
GFP control	RPS6KA2	GFP_Control	P42212	Other	20.7538	-2.67656
GFP control	RPS6KA6	GFP_Control	P42212	Other	20.7538	-2.67656
GFP control	MASTL	GFP_Control	P42212	Other	20.7538	-2.67656
GFP control	MAST3	GFP_Control	P42212	Other	20.7538	-2.67656
GFP control	MAST1	GFP_Control	P42212	Other	20.7538	-2.67656
GFP control	MAST2	GFP_Control	P42212	Other	20.7538	-2.67656
GFP control	MAST4	GFP_Control	P42212	Other	20.7538	-2.67656
GFP control	ATP5F1B	GFP_Control	P42212	Other	26.4829	-2.67626
GFP control	RPL34	GFP_Control	P42212	Other	25.0238	-2.67571
GFP control	STMN2	GFP_Control	P42212	Other	23.9983	-2.67491
GFP control	EIF2S1	GFP_Control	P42212	Other	24.8606	-2.6744
GFP control	ACLY	GFP_Control	P42212	Other	26.2686	-2.67195
GFP control	WDR11	GFP_Control	P42212	Other	23.2581	-2.67048
GFP control	MAD1L1	GFP_Control	P42212	Other	21.0379	-2.67028
GFP control	DPYSL2	GFP_Control	P42212	Other	23.0411	-2.67019
GFP control	SDHB	GFP_Control	P42212	Other	20.5063	-2.66703
GFP control	RNPS1	GFP_Control	P42212	Other	22.3719	-2.66686
GFP control	IKBKG	GFP_Control	P42212	Other	20.341	-2.66676
GFP control	KRI1	GFP_Control	P42212	Other	22.6303	-2.66589
GFP control	RAB7A	GFP_Control	P42212	Other	22.3885	-2.66516
GFP control	CSTF1	GFP_Control	P42212	Other	21.802	-2.66513
GFP control	PRKCI	GFP_Control	P42212	Other	21.5135	-2.66496
GFP control	MOV10	GFP_Control	P42212	Other	22.9289	-2.66342
GFP control	KIF5B	GFP_Control	P42212	Other	25.4325	-2.66113
GFP control	TSNAX	GFP_Control	P42212	Other	22.7075	-2.65762
GFP control	SNW1	GFP_Control	P42212	Other	21.054	-2.65752
GFP control	TMED10	GFP_Control	P42212	Other	19.8854	-2.65692
GFP control	PSAT1	GFP_Control	P42212	Other	23.6524	-2.65571
GFP control	EWSR1	GFP_Control	P42212	Other	23.8916	-2.65509
GFP control	EPS15L1	GFP_Control	P42212	Other	22.3652	-2.65321
GFP control	BCLAF1	GFP_Control	P42212	Other	21.7091	-2.65284
GFP control	NUP58	GFP_Control	P42212	Other	21.0585	-2.65246
GFP control	TANGO6	GFP_Control	P42212	PAQosome interactor	19.509	-2.65194
GFP control	MRPL50	GFP_Control	P42212	Other	21.0585	-2.6492
GFP control	CCT4	GFP_Control	P42212	Other	30.0975	-2.64841
GFP control	TNPO1	GFP_Control	P42212	Other	21.3081	-2.64757
GFP control	TNPO2	GFP_Control	P42212	Other	21.3081	-2.64757
GFP control	THOC1	GFP_Control	P42212	Other	21.8092	-2.64641
GFP control	HNRNPUL2	GFP_Control	P42212	PAQosome interactor	24.2072	-2.64576
GFP control	MAK16	GFP_Control	P42212	Other	20.8503	-2.645
GFP control	CCT4	GFP_Control	P42212	Other	30.1011	-2.64477
GFP control	KBTBD6	GFP_Control	P42212	Other	21.2216	-2.64337
GFP control	KBTBD7	GFP_Control	P42212	Other	21.2216	-2.64337
GFP control	MBD3	GFP_Control	P42212	Other	21.463	-2.64235
GFP control	PSAT1	GFP_Control	P42212	Other	23.667	-2.64112
GFP control	TARS1	GFP_Control	P42212	Other	27.2121	-2.63685
GFP control	MTREX	GFP_Control	P42212	Other	24.4753	-2.63653
GFP control	CYFIP1	GFP_Control	P42212	Other	25.6391	-2.63571
GFP control	PSIP1	GFP_Control	P42212	Other	19.9984	-2.6338
GFP control	WDR77	GFP_Control	P42212	Other	23.5601	-2.63216
GFP control	CCT5	GFP_Control	P42212	Other	29.6279	-2.63188
GFP control	SCFD1	GFP_Control	P42212	Other	19.602	-2.63167
GFP control	CPNE3	GFP_Control	P42212	Other	18.866	-2.63152
GFP control	CPNE2	GFP_Control	P42212	Other	18.866	-2.63152
GFP control	CPNE9	GFP_Control	P42212	Other	18.866	-2.63152
GFP control	CPNE4	GFP_Control	P42212	Other	18.866	-2.63152
GFP control	CPNE6	GFP_Control	P42212	Other	18.866	-2.63152
GFP control	CPNE8	GFP_Control	P42212	Other	18.866	-2.63152
GFP control	CPNE5	GFP_Control	P42212	Other	18.866	-2.63152
GFP control	CPNE7	GFP_Control	P42212	Other	18.866	-2.63152
GFP control	MCM7	GFP_Control	P42212	Other	26.0653	-2.63073
GFP control	CHD4	GFP_Control	P42212	PAQosome interactor	23.7619	-2.63048
GFP control	XRN2	GFP_Control	P42212	Other	24.3421	-2.62947
GFP control	NONO	GFP_Control	P42212	Other	26.3755	-2.6291
GFP control	SMU1	GFP_Control	P42212	Other	21.3779	-2.62866
[truncated: 77,087 more rows]
